# Supplementary material for: Bidirectional two-sample Mendelian randomization analyses support causal relationships between structural and diffusion imaging-derived phenotypes and the risk of major neurodegenerative diseases
Source: Transl Psychiatry. 2024 May 28;14:215. doi: 10.1038/s41398-024-02939-3 (PMC11133432; doi:10.1038/s41398-024-02939-3)
Supplement: Supplementary file 2 — Supplementary Table S1 [file 41398_2024_2939_MOESM2_ESM.xlsx]

## Sheet: Sheet1
Table S1. GWAS summary-level data of brain IDPs.
IDP ID	UKB ID	IDP short name	Units	Category	IDP description	N (sample size)
0122	25878	IDP T1 FAST ROIs L thalamus	mm3	GMV	Volume of grey matter in Left Thalamus	33219
0123	25879	IDP T1 FAST ROIs R thalamus	mm3	GMV	Volume of grey matter in Right Thalamus	33219
0124	25880	IDP T1 FAST ROIs L caudate	mm3	GMV	Volume of grey matter in Left Caudate	33219
0125	25881	IDP T1 FAST ROIs R caudate	mm3	GMV	Volume of grey matter in Right Caudate	33219
0126	25882	IDP T1 FAST ROIs L putamen	mm3	GMV	Volume of grey matter in Left Putamen	33219
0127	25883	IDP T1 FAST ROIs R putamen	mm3	GMV	Volume of grey matter in Right Putamen	33219
0128	25884	IDP T1 FAST ROIs L pallidum	mm3	GMV	Volume of grey matter in Left Pallidum	33219
0129	25885	IDP T1 FAST ROIs R pallidum	mm3	GMV	Volume of grey matter in Right Pallidum	33219
0130	25886	IDP T1 FAST ROIs L hippocampus	mm3	GMV	Volume of grey matter in Left Hippocampus	33219
0131	25887	IDP T1 FAST ROIs R hippocampus	mm3	GMV	Volume of grey matter in Right Hippocampus	33219
0132	25888	IDP T1 FAST ROIs L amygdala	mm3	GMV	Volume of grey matter in Left Amygdala	33219
0133	25889	IDP T1 FAST ROIs R amygdala	mm3	GMV	Volume of grey matter in Right Amygdala	33219
0134	25890	IDP T1 FAST ROIs L ventral striatum	mm3	GMV	Volume of grey matter in Left Ventral Striatum	33219
0135	25891	IDP T1 FAST ROIs R ventral striatum	mm3	GMV	Volume of grey matter in Right Ventral Striatum	33219
0136	25892	IDP T1 FAST ROIs brain stem	mm3	GMV	Volume of grey matter in Brain-Stem	33219
0137	25893	IDP T1 FAST ROIs L cerebellum I-IV	mm3	GMV	Volume of grey matter in Left I-IV Cerebellum	33219
0138	25894	IDP T1 FAST ROIs R cerebellum I-IV	mm3	GMV	Volume of grey matter in Right I-IV Cerebellum	33219
0139	25895	IDP T1 FAST ROIs L cerebellum V	mm3	GMV	Volume of grey matter in Left V Cerebellum	33219
0140	25896	IDP T1 FAST ROIs R cerebellum V	mm3	GMV	Volume of grey matter in Right V Cerebellum	33219
0141	25897	IDP T1 FAST ROIs L cerebellum VI	mm3	GMV	Volume of grey matter in Left VI Cerebellum	33219
0142	25898	IDP T1 FAST ROIs V cerebellum VI	mm3	GMV	Volume of grey matter in Vermis VI Cerebellum	33219
0143	25899	IDP T1 FAST ROIs R cerebellum VI	mm3	GMV	Volume of grey matter in Right VI Cerebellum	33219
0144	25900	IDP T1 FAST ROIs L cerebellum crus I	mm3	GMV	Volume of grey matter in Left Crus I Cerebellum	33219
0145	25901	IDP T1 FAST ROIs V cerebellum crus I	mm3	GMV	Volume of grey matter in Vermis Crus I Cerebellum	33219
0146	25902	IDP T1 FAST ROIs R cerebellum crus I	mm3	GMV	Volume of grey matter in Right Crus I Cerebellum	33219
0147	25903	IDP T1 FAST ROIs L cerebellum crus II	mm3	GMV	Volume of grey matter in Left Crus II Cerebellum	33219
0148	25904	IDP T1 FAST ROIs V cerebellum crus II	mm3	GMV	Volume of grey matter in Vermis Crus II Cerebellum	33219
0149	25905	IDP T1 FAST ROIs R cerebellum crus II	mm3	GMV	Volume of grey matter in Right Crus II Cerebellum	33219
0150	25906	IDP T1 FAST ROIs L cerebellum VIIb	mm3	GMV	Volume of grey matter in Left VIIb Cerebellum	33219
0151	25907	IDP T1 FAST ROIs V cerebellum VIIb	mm3	GMV	Volume of grey matter in Vermis VIIb Cerebellum	33219
0152	25908	IDP T1 FAST ROIs R cerebellum VIIb	mm3	GMV	Volume of grey matter in Right VIIb Cerebellum	33219
0153	25909	IDP T1 FAST ROIs L cerebellum VIIIa	mm3	GMV	Volume of grey matter in Left VIIIa Cerebellum	33219
0154	25910	IDP T1 FAST ROIs V cerebellum VIIIa	mm3	GMV	Volume of grey matter in Vermis VIIIa Cerebellum	33219
0155	25911	IDP T1 FAST ROIs R cerebellum VIIIa	mm3	GMV	Volume of grey matter in Right VIIIa Cerebellum	33219
0156	25912	IDP T1 FAST ROIs L cerebellum VIIIb	mm3	GMV	Volume of grey matter in Left VIIIb Cerebellum	33219
0157	25913	IDP T1 FAST ROIs V cerebellum VIIIb	mm3	GMV	Volume of grey matter in Vermis VIIIb Cerebellum	33219
0158	25914	IDP T1 FAST ROIs R cerebellum VIIIb	mm3	GMV	Volume of grey matter in Right VIIIb Cerebellum	33219
0159	25915	IDP T1 FAST ROIs L cerebellum IX	mm3	GMV	Volume of grey matter in Left IX Cerebellum	33219
0160	25916	IDP T1 FAST ROIs V cerebellum IX	mm3	GMV	Volume of grey matter in Vermis IX Cerebellum	33219
0161	25917	IDP T1 FAST ROIs R cerebellum IX	mm3	GMV	Volume of grey matter in Right IX Cerebellum	33219
0162	25918	IDP T1 FAST ROIs L cerebellum X	mm3	GMV	Volume of grey matter in Left X Cerebellum	33219
0163	25919	IDP T1 FAST ROIs V cerebellum X	mm3	GMV	Volume of grey matter in Vermis X Cerebellum	33219
0164	25920	IDP T1 FAST ROIs R cerebellum X	mm3	GMV	Volume of grey matter in Right X Cerebellum	33219
0344	26789	aparc-Desikan lh volume bankssts	mm3	GMV	Volume of bankssts in the left hemisphere generated by parcellation of the white surface using Desikan-Killiany parcellation	31968
0345	26790	aparc-Desikan lh volume caudalanteriorcingulate	mm3	GMV	Volume of caudalanteriorcingulate in the left hemisphere generated by parcellation of the white surface using Desikan-Killiany parcellation	31967
0346	26791	aparc-Desikan lh volume caudalmiddlefrontal	mm3	GMV	Volume of caudalmiddlefrontal in the left hemisphere generated by parcellation of the white surface using Desikan-Killiany parcellation	31968
0347	26792	aparc-Desikan lh volume cuneus	mm3	GMV	Volume of cuneus in the left hemisphere generated by parcellation of the white surface using Desikan-Killiany parcellation	31968
0348	26793	aparc-Desikan lh volume entorhinal	mm3	GMV	Volume of entorhinal in the left hemisphere generated by parcellation of the white surface using Desikan-Killiany parcellation	31967
0349	26794	aparc-Desikan lh volume fusiform	mm3	GMV	Volume of fusiform in the left hemisphere generated by parcellation of the white surface using Desikan-Killiany parcellation	31968
0350	26795	aparc-Desikan lh volume inferiorparietal	mm3	GMV	Volume of inferiorparietal in the left hemisphere generated by parcellation of the white surface using Desikan-Killiany parcellation	31968
0351	26796	aparc-Desikan lh volume inferiortemporal	mm3	GMV	Volume of inferiortemporal in the left hemisphere generated by parcellation of the white surface using Desikan-Killiany parcellation	31968
0352	26797	aparc-Desikan lh volume isthmuscingulate	mm3	GMV	Volume of isthmuscingulate in the left hemisphere generated by parcellation of the white surface using Desikan-Killiany parcellation	31967
0353	26798	aparc-Desikan lh volume lateraloccipital	mm3	GMV	Volume of lateraloccipital in the left hemisphere generated by parcellation of the white surface using Desikan-Killiany parcellation	31968
0354	26799	aparc-Desikan lh volume lateralorbitofrontal	mm3	GMV	Volume of lateralorbitofrontal in the left hemisphere generated by parcellation of the white surface using Desikan-Killiany parcellation	31967
0355	26800	aparc-Desikan lh volume lingual	mm3	GMV	Volume of lingual in the left hemisphere generated by parcellation of the white surface using Desikan-Killiany parcellation	31968
0356	26801	aparc-Desikan lh volume medialorbitofrontal	mm3	GMV	Volume of medialorbitofrontal in the left hemisphere generated by parcellation of the white surface using Desikan-Killiany parcellation	31968
0357	26802	aparc-Desikan lh volume middletemporal	mm3	GMV	Volume of middletemporal in the left hemisphere generated by parcellation of the white surface using Desikan-Killiany parcellation	31968
0358	26803	aparc-Desikan lh volume parahippocampal	mm3	GMV	Volume of parahippocampal in the left hemisphere generated by parcellation of the white surface using Desikan-Killiany parcellation	31968
0359	26804	aparc-Desikan lh volume paracentral	mm3	GMV	Volume of paracentral in the left hemisphere generated by parcellation of the white surface using Desikan-Killiany parcellation	31968
0360	26805	aparc-Desikan lh volume parsopercularis	mm3	GMV	Volume of parsopercularis in the left hemisphere generated by parcellation of the white surface using Desikan-Killiany parcellation	31968
0361	26806	aparc-Desikan lh volume parsorbitalis	mm3	GMV	Volume of parsorbitalis in the left hemisphere generated by parcellation of the white surface using Desikan-Killiany parcellation	31967
0362	26807	aparc-Desikan lh volume parstriangularis	mm3	GMV	Volume of parstriangularis in the left hemisphere generated by parcellation of the white surface using Desikan-Killiany parcellation	31968
0363	26808	aparc-Desikan lh volume pericalcarine	mm3	GMV	Volume of pericalcarine in the left hemisphere generated by parcellation of the white surface using Desikan-Killiany parcellation	31968
0364	26809	aparc-Desikan lh volume postcentral	mm3	GMV	Volume of postcentral in the left hemisphere generated by parcellation of the white surface using Desikan-Killiany parcellation	31968
0365	26810	aparc-Desikan lh volume posteriorcingulate	mm3	GMV	Volume of posteriorcingulate in the left hemisphere generated by parcellation of the white surface using Desikan-Killiany parcellation	31967
0366	26811	aparc-Desikan lh volume precentral	mm3	GMV	Volume of precentral in the left hemisphere generated by parcellation of the white surface using Desikan-Killiany parcellation	31968
0367	26812	aparc-Desikan lh volume precuneus	mm3	GMV	Volume of precuneus in the left hemisphere generated by parcellation of the white surface using Desikan-Killiany parcellation	31968
0368	26813	aparc-Desikan lh volume rostralanteriorcingulate	mm3	GMV	Volume of rostralanteriorcingulate in the left hemisphere generated by parcellation of the white surface using Desikan-Killiany parcellation	31967
0369	26814	aparc-Desikan lh volume rostralmiddlefrontal	mm3	GMV	Volume of rostralmiddlefrontal in the left hemisphere generated by parcellation of the white surface using Desikan-Killiany parcellation	31968
0370	26815	aparc-Desikan lh volume superiorfrontal	mm3	GMV	Volume of superiorfrontal in the left hemisphere generated by parcellation of the white surface using Desikan-Killiany parcellation	31968
0371	26816	aparc-Desikan lh volume superiorparietal	mm3	GMV	Volume of superiorparietal in the left hemisphere generated by parcellation of the white surface using Desikan-Killiany parcellation	31968
0372	26817	aparc-Desikan lh volume superiortemporal	mm3	GMV	Volume of superiortemporal in the left hemisphere generated by parcellation of the white surface using Desikan-Killiany parcellation	31968
0373	26818	aparc-Desikan lh volume supramarginal	mm3	GMV	Volume of supramarginal in the left hemisphere generated by parcellation of the white surface using Desikan-Killiany parcellation	31968
0374	26819	aparc-Desikan lh volume frontalpole	mm3	GMV	Volume of frontalpole in the left hemisphere generated by parcellation of the white surface using Desikan-Killiany parcellation	31967
0375	26820	aparc-Desikan lh volume transversetemporal	mm3	GMV	Volume of transversetemporal in the left hemisphere generated by parcellation of the white surface using Desikan-Killiany parcellation	31968
0376	26821	aparc-Desikan lh volume insula	mm3	GMV	Volume of insula in the left hemisphere generated by parcellation of the white surface using Desikan-Killiany parcellation	31968
0377	26890	aparc-Desikan rh volume bankssts	mm3	GMV	Volume of bankssts in the right hemisphere generated by parcellation of the white surface using Desikan-Killiany parcellation	31968
0378	26891	aparc-Desikan rh volume caudalanteriorcingulate	mm3	GMV	Volume of caudalanteriorcingulate in the right hemisphere generated by parcellation of the white surface using Desikan-Killiany parcellation	31966
0379	26892	aparc-Desikan rh volume caudalmiddlefrontal	mm3	GMV	Volume of caudalmiddlefrontal in the right hemisphere generated by parcellation of the white surface using Desikan-Killiany parcellation	31968
0380	26893	aparc-Desikan rh volume cuneus	mm3	GMV	Volume of cuneus in the right hemisphere generated by parcellation of the white surface using Desikan-Killiany parcellation	31968
0381	26894	aparc-Desikan rh volume entorhinal	mm3	GMV	Volume of entorhinal in the right hemisphere generated by parcellation of the white surface using Desikan-Killiany parcellation	31968
0382	26895	aparc-Desikan rh volume fusiform	mm3	GMV	Volume of fusiform in the right hemisphere generated by parcellation of the white surface using Desikan-Killiany parcellation	31968
0383	26896	aparc-Desikan rh volume inferiorparietal	mm3	GMV	Volume of inferiorparietal in the right hemisphere generated by parcellation of the white surface using Desikan-Killiany parcellation	31968
0384	26897	aparc-Desikan rh volume inferiortemporal	mm3	GMV	Volume of inferiortemporal in the right hemisphere generated by parcellation of the white surface using Desikan-Killiany parcellation	31968
0385	26898	aparc-Desikan rh volume isthmuscingulate	mm3	GMV	Volume of isthmuscingulate in the right hemisphere generated by parcellation of the white surface using Desikan-Killiany parcellation	31968
0386	26899	aparc-Desikan rh volume lateraloccipital	mm3	GMV	Volume of lateraloccipital in the right hemisphere generated by parcellation of the white surface using Desikan-Killiany parcellation	31968
0387	26900	aparc-Desikan rh volume lateralorbitofrontal	mm3	GMV	Volume of lateralorbitofrontal in the right hemisphere generated by parcellation of the white surface using Desikan-Killiany parcellation	31968
0388	26901	aparc-Desikan rh volume lingual	mm3	GMV	Volume of lingual in the right hemisphere generated by parcellation of the white surface using Desikan-Killiany parcellation	31968
0389	26902	aparc-Desikan rh volume medialorbitofrontal	mm3	GMV	Volume of medialorbitofrontal in the right hemisphere generated by parcellation of the white surface using Desikan-Killiany parcellation	31968
0390	26903	aparc-Desikan rh volume middletemporal	mm3	GMV	Volume of middletemporal in the right hemisphere generated by parcellation of the white surface using Desikan-Killiany parcellation	31968
0391	26904	aparc-Desikan rh volume parahippocampal	mm3	GMV	Volume of parahippocampal in the right hemisphere generated by parcellation of the white surface using Desikan-Killiany parcellation	31968
0392	26905	aparc-Desikan rh volume paracentral	mm3	GMV	Volume of paracentral in the right hemisphere generated by parcellation of the white surface using Desikan-Killiany parcellation	31968
0393	26906	aparc-Desikan rh volume parsopercularis	mm3	GMV	Volume of parsopercularis in the right hemisphere generated by parcellation of the white surface using Desikan-Killiany parcellation	31968
0394	26907	aparc-Desikan rh volume parsorbitalis	mm3	GMV	Volume of parsorbitalis in the right hemisphere generated by parcellation of the white surface using Desikan-Killiany parcellation	31966
0395	26908	aparc-Desikan rh volume parstriangularis	mm3	GMV	Volume of parstriangularis in the right hemisphere generated by parcellation of the white surface using Desikan-Killiany parcellation	31968
0396	26909	aparc-Desikan rh volume pericalcarine	mm3	GMV	Volume of pericalcarine in the right hemisphere generated by parcellation of the white surface using Desikan-Killiany parcellation	31968
0397	26910	aparc-Desikan rh volume postcentral	mm3	GMV	Volume of postcentral in the right hemisphere generated by parcellation of the white surface using Desikan-Killiany parcellation	31968
0398	26911	aparc-Desikan rh volume posteriorcingulate	mm3	GMV	Volume of posteriorcingulate in the right hemisphere generated by parcellation of the white surface using Desikan-Killiany parcellation	31968
0399	26912	aparc-Desikan rh volume precentral	mm3	GMV	Volume of precentral in the right hemisphere generated by parcellation of the white surface using Desikan-Killiany parcellation	31968
0400	26913	aparc-Desikan rh volume precuneus	mm3	GMV	Volume of precuneus in the right hemisphere generated by parcellation of the white surface using Desikan-Killiany parcellation	31968
0401	26914	aparc-Desikan rh volume rostralanteriorcingulate	mm3	GMV	Volume of rostralanteriorcingulate in the right hemisphere generated by parcellation of the white surface using Desikan-Killiany parcellation	31967
0402	26915	aparc-Desikan rh volume rostralmiddlefrontal	mm3	GMV	Volume of rostralmiddlefrontal in the right hemisphere generated by parcellation of the white surface using Desikan-Killiany parcellation	31968
0403	26916	aparc-Desikan rh volume superiorfrontal	mm3	GMV	Volume of superiorfrontal in the right hemisphere generated by parcellation of the white surface using Desikan-Killiany parcellation	31968
0404	26917	aparc-Desikan rh volume superiorparietal	mm3	GMV	Volume of superiorparietal in the right hemisphere generated by parcellation of the white surface using Desikan-Killiany parcellation	31968
0405	26918	aparc-Desikan rh volume superiortemporal	mm3	GMV	Volume of superiortemporal in the right hemisphere generated by parcellation of the white surface using Desikan-Killiany parcellation	31968
0406	26919	aparc-Desikan rh volume supramarginal	mm3	GMV	Volume of supramarginal in the right hemisphere generated by parcellation of the white surface using Desikan-Killiany parcellation	31968
0407	26920	aparc-Desikan rh volume frontalpole	mm3	GMV	Volume of frontalpole in the right hemisphere generated by parcellation of the white surface using Desikan-Killiany parcellation	31967
0408	26921	aparc-Desikan rh volume transversetemporal	mm3	GMV	Volume of transversetemporal in the right hemisphere generated by parcellation of the white surface using Desikan-Killiany parcellation	31967
0409	26922	aparc-Desikan rh volume insula	mm3	GMV	Volume of insula in the right hemisphere generated by parcellation of the white surface using Desikan-Killiany parcellation	31968
0648	26721	aparc-Desikan lh area TotalSurface	mm2	SA	Area of TotalSurface in the left hemisphere generated by parcellation of the white surface using Desikan-Killiany parcellation	31968
0649	26722	aparc-Desikan lh area bankssts	mm2	SA	Area of bankssts in the left hemisphere generated by parcellation of the white surface using Desikan-Killiany parcellation	31968
0650	26723	aparc-Desikan lh area caudalanteriorcingulate	mm2	SA	Area of caudalanteriorcingulate in the left hemisphere generated by parcellation of the white surface using Desikan-Killiany parcellation	31967
0651	26724	aparc-Desikan lh area caudalmiddlefrontal	mm2	SA	Area of caudalmiddlefrontal in the left hemisphere generated by parcellation of the white surface using Desikan-Killiany parcellation	31968
0652	26725	aparc-Desikan lh area cuneus	mm2	SA	Area of cuneus in the left hemisphere generated by parcellation of the white surface using Desikan-Killiany parcellation	31968
0653	26726	aparc-Desikan lh area entorhinal	mm2	SA	Area of entorhinal in the left hemisphere generated by parcellation of the white surface using Desikan-Killiany parcellation	31967
0654	26727	aparc-Desikan lh area fusiform	mm2	SA	Area of fusiform in the left hemisphere generated by parcellation of the white surface using Desikan-Killiany parcellation	31968
0655	26728	aparc-Desikan lh area inferiorparietal	mm2	SA	Area of inferiorparietal in the left hemisphere generated by parcellation of the white surface using Desikan-Killiany parcellation	31968
0656	26729	aparc-Desikan lh area inferiortemporal	mm2	SA	Area of inferiortemporal in the left hemisphere generated by parcellation of the white surface using Desikan-Killiany parcellation	31968
0657	26730	aparc-Desikan lh area isthmuscingulate	mm2	SA	Area of isthmuscingulate in the left hemisphere generated by parcellation of the white surface using Desikan-Killiany parcellation	31967
0658	26731	aparc-Desikan lh area lateraloccipital	mm2	SA	Area of lateraloccipital in the left hemisphere generated by parcellation of the white surface using Desikan-Killiany parcellation	31968
0659	26732	aparc-Desikan lh area lateralorbitofrontal	mm2	SA	Area of lateralorbitofrontal in the left hemisphere generated by parcellation of the white surface using Desikan-Killiany parcellation	31967
0660	26733	aparc-Desikan lh area lingual	mm2	SA	Area of lingual in the left hemisphere generated by parcellation of the white surface using Desikan-Killiany parcellation	31968
0661	26734	aparc-Desikan lh area medialorbitofrontal	mm2	SA	Area of medialorbitofrontal in the left hemisphere generated by parcellation of the white surface using Desikan-Killiany parcellation	31968
0662	26735	aparc-Desikan lh area middletemporal	mm2	SA	Area of middletemporal in the left hemisphere generated by parcellation of the white surface using Desikan-Killiany parcellation	31968
0663	26736	aparc-Desikan lh area parahippocampal	mm2	SA	Area of parahippocampal in the left hemisphere generated by parcellation of the white surface using Desikan-Killiany parcellation	31968
0664	26737	aparc-Desikan lh area paracentral	mm2	SA	Area of paracentral in the left hemisphere generated by parcellation of the white surface using Desikan-Killiany parcellation	31968
0665	26738	aparc-Desikan lh area parsopercularis	mm2	SA	Area of parsopercularis in the left hemisphere generated by parcellation of the white surface using Desikan-Killiany parcellation	31968
0666	26739	aparc-Desikan lh area parsorbitalis	mm2	SA	Area of parsorbitalis in the left hemisphere generated by parcellation of the white surface using Desikan-Killiany parcellation	31967
0667	26740	aparc-Desikan lh area parstriangularis	mm2	SA	Area of parstriangularis in the left hemisphere generated by parcellation of the white surface using Desikan-Killiany parcellation	31968
0668	26741	aparc-Desikan lh area pericalcarine	mm2	SA	Area of pericalcarine in the left hemisphere generated by parcellation of the white surface using Desikan-Killiany parcellation	31968
0669	26742	aparc-Desikan lh area postcentral	mm2	SA	Area of postcentral in the left hemisphere generated by parcellation of the white surface using Desikan-Killiany parcellation	31968
0670	26743	aparc-Desikan lh area posteriorcingulate	mm2	SA	Area of posteriorcingulate in the left hemisphere generated by parcellation of the white surface using Desikan-Killiany parcellation	31967
0671	26744	aparc-Desikan lh area precentral	mm2	SA	Area of precentral in the left hemisphere generated by parcellation of the white surface using Desikan-Killiany parcellation	31968
0672	26745	aparc-Desikan lh area precuneus	mm2	SA	Area of precuneus in the left hemisphere generated by parcellation of the white surface using Desikan-Killiany parcellation	31968
0673	26746	aparc-Desikan lh area rostralanteriorcingulate	mm2	SA	Area of rostralanteriorcingulate in the left hemisphere generated by parcellation of the white surface using Desikan-Killiany parcellation	31967
0674	26747	aparc-Desikan lh area rostralmiddlefrontal	mm2	SA	Area of rostralmiddlefrontal in the left hemisphere generated by parcellation of the white surface using Desikan-Killiany parcellation	31968
0675	26748	aparc-Desikan lh area superiorfrontal	mm2	SA	Area of superiorfrontal in the left hemisphere generated by parcellation of the white surface using Desikan-Killiany parcellation	31968
0676	26749	aparc-Desikan lh area superiorparietal	mm2	SA	Area of superiorparietal in the left hemisphere generated by parcellation of the white surface using Desikan-Killiany parcellation	31968
0677	26750	aparc-Desikan lh area superiortemporal	mm2	SA	Area of superiortemporal in the left hemisphere generated by parcellation of the white surface using Desikan-Killiany parcellation	31968
0678	26751	aparc-Desikan lh area supramarginal	mm2	SA	Area of supramarginal in the left hemisphere generated by parcellation of the white surface using Desikan-Killiany parcellation	31968
0679	26752	aparc-Desikan lh area frontalpole	mm2	SA	Area of frontalpole in the left hemisphere generated by parcellation of the white surface using Desikan-Killiany parcellation	31967
0680	26753	aparc-Desikan lh area transversetemporal	mm2	SA	Area of transversetemporal in the left hemisphere generated by parcellation of the white surface using Desikan-Killiany parcellation	31968
0681	26754	aparc-Desikan lh area insula	mm2	SA	Area of insula in the left hemisphere generated by parcellation of the white surface using Desikan-Killiany parcellation	31968
0682	26822	aparc-Desikan rh area TotalSurface	mm2	SA	Area of TotalSurface in the right hemisphere generated by parcellation of the white surface using Desikan-Killiany parcellation	31968
0683	26823	aparc-Desikan rh area bankssts	mm2	SA	Area of bankssts in the right hemisphere generated by parcellation of the white surface using Desikan-Killiany parcellation	31968
0684	26824	aparc-Desikan rh area caudalanteriorcingulate	mm2	SA	Area of caudalanteriorcingulate in the right hemisphere generated by parcellation of the white surface using Desikan-Killiany parcellation	31966
0685	26825	aparc-Desikan rh area caudalmiddlefrontal	mm2	SA	Area of caudalmiddlefrontal in the right hemisphere generated by parcellation of the white surface using Desikan-Killiany parcellation	31968
0686	26826	aparc-Desikan rh area cuneus	mm2	SA	Area of cuneus in the right hemisphere generated by parcellation of the white surface using Desikan-Killiany parcellation	31968
0687	26827	aparc-Desikan rh area entorhinal	mm2	SA	Area of entorhinal in the right hemisphere generated by parcellation of the white surface using Desikan-Killiany parcellation	31968
0688	26828	aparc-Desikan rh area fusiform	mm2	SA	Area of fusiform in the right hemisphere generated by parcellation of the white surface using Desikan-Killiany parcellation	31968
0689	26829	aparc-Desikan rh area inferiorparietal	mm2	SA	Area of inferiorparietal in the right hemisphere generated by parcellation of the white surface using Desikan-Killiany parcellation	31968
0690	26830	aparc-Desikan rh area inferiortemporal	mm2	SA	Area of inferiortemporal in the right hemisphere generated by parcellation of the white surface using Desikan-Killiany parcellation	31968
0691	26831	aparc-Desikan rh area isthmuscingulate	mm2	SA	Area of isthmuscingulate in the right hemisphere generated by parcellation of the white surface using Desikan-Killiany parcellation	31968
0692	26832	aparc-Desikan rh area lateraloccipital	mm2	SA	Area of lateraloccipital in the right hemisphere generated by parcellation of the white surface using Desikan-Killiany parcellation	31968
0693	26833	aparc-Desikan rh area lateralorbitofrontal	mm2	SA	Area of lateralorbitofrontal in the right hemisphere generated by parcellation of the white surface using Desikan-Killiany parcellation	31968
0694	26834	aparc-Desikan rh area lingual	mm2	SA	Area of lingual in the right hemisphere generated by parcellation of the white surface using Desikan-Killiany parcellation	31968
0695	26835	aparc-Desikan rh area medialorbitofrontal	mm2	SA	Area of medialorbitofrontal in the right hemisphere generated by parcellation of the white surface using Desikan-Killiany parcellation	31968
0696	26836	aparc-Desikan rh area middletemporal	mm2	SA	Area of middletemporal in the right hemisphere generated by parcellation of the white surface using Desikan-Killiany parcellation	31968
0697	26837	aparc-Desikan rh area parahippocampal	mm2	SA	Area of parahippocampal in the right hemisphere generated by parcellation of the white surface using Desikan-Killiany parcellation	31968
0698	26838	aparc-Desikan rh area paracentral	mm2	SA	Area of paracentral in the right hemisphere generated by parcellation of the white surface using Desikan-Killiany parcellation	31968
0699	26839	aparc-Desikan rh area parsopercularis	mm2	SA	Area of parsopercularis in the right hemisphere generated by parcellation of the white surface using Desikan-Killiany parcellation	31968
0700	26840	aparc-Desikan rh area parsorbitalis	mm2	SA	Area of parsorbitalis in the right hemisphere generated by parcellation of the white surface using Desikan-Killiany parcellation	31966
0701	26841	aparc-Desikan rh area parstriangularis	mm2	SA	Area of parstriangularis in the right hemisphere generated by parcellation of the white surface using Desikan-Killiany parcellation	31968
0702	26842	aparc-Desikan rh area pericalcarine	mm2	SA	Area of pericalcarine in the right hemisphere generated by parcellation of the white surface using Desikan-Killiany parcellation	31968
0703	26843	aparc-Desikan rh area postcentral	mm2	SA	Area of postcentral in the right hemisphere generated by parcellation of the white surface using Desikan-Killiany parcellation	31968
0704	26844	aparc-Desikan rh area posteriorcingulate	mm2	SA	Area of posteriorcingulate in the right hemisphere generated by parcellation of the white surface using Desikan-Killiany parcellation	31968
0705	26845	aparc-Desikan rh area precentral	mm2	SA	Area of precentral in the right hemisphere generated by parcellation of the white surface using Desikan-Killiany parcellation	31968
0706	26846	aparc-Desikan rh area precuneus	mm2	SA	Area of precuneus in the right hemisphere generated by parcellation of the white surface using Desikan-Killiany parcellation	31968
0707	26847	aparc-Desikan rh area rostralanteriorcingulate	mm2	SA	Area of rostralanteriorcingulate in the right hemisphere generated by parcellation of the white surface using Desikan-Killiany parcellation	31967
0708	26848	aparc-Desikan rh area rostralmiddlefrontal	mm2	SA	Area of rostralmiddlefrontal in the right hemisphere generated by parcellation of the white surface using Desikan-Killiany parcellation	31968
0709	26849	aparc-Desikan rh area superiorfrontal	mm2	SA	Area of superiorfrontal in the right hemisphere generated by parcellation of the white surface using Desikan-Killiany parcellation	31968
0710	26850	aparc-Desikan rh area superiorparietal	mm2	SA	Area of superiorparietal in the right hemisphere generated by parcellation of the white surface using Desikan-Killiany parcellation	31968
0711	26851	aparc-Desikan rh area superiortemporal	mm2	SA	Area of superiortemporal in the right hemisphere generated by parcellation of the white surface using Desikan-Killiany parcellation	31968
0712	26852	aparc-Desikan rh area supramarginal	mm2	SA	Area of supramarginal in the right hemisphere generated by parcellation of the white surface using Desikan-Killiany parcellation	31968
0713	26853	aparc-Desikan rh area frontalpole	mm2	SA	Area of frontalpole in the right hemisphere generated by parcellation of the white surface using Desikan-Killiany parcellation	31967
0714	26854	aparc-Desikan rh area transversetemporal	mm2	SA	Area of transversetemporal in the right hemisphere generated by parcellation of the white surface using Desikan-Killiany parcellation	31967
0715	26855	aparc-Desikan rh area insula	mm2	SA	Area of insula in the right hemisphere generated by parcellation of the white surface using Desikan-Killiany parcellation	31968
1020	26755	aparc-Desikan lh thickness GlobalMeanThickness	mm	CT	Mean thickness of GlobalMeanMean thickness in the left hemisphere generated by parcellation of the white surface using Desikan-Killiany parcellation	31968
1021	26756	aparc-Desikan lh thickness bankssts	mm	CT	Mean thickness of bankssts in the left hemisphere generated by parcellation of the white surface using Desikan-Killiany parcellation	31968
1022	26757	aparc-Desikan lh thickness caudalanteriorcingulate	mm	CT	Mean thickness of caudalanteriorcingulate in the left hemisphere generated by parcellation of the white surface using Desikan-Killiany parcellation	31967
1023	26758	aparc-Desikan lh thickness caudalmiddlefrontal	mm	CT	Mean thickness of caudalmiddlefrontal in the left hemisphere generated by parcellation of the white surface using Desikan-Killiany parcellation	31968
1024	26759	aparc-Desikan lh thickness cuneus	mm	CT	Mean thickness of cuneus in the left hemisphere generated by parcellation of the white surface using Desikan-Killiany parcellation	31968
1025	26760	aparc-Desikan lh thickness entorhinal	mm	CT	Mean thickness of entorhinal in the left hemisphere generated by parcellation of the white surface using Desikan-Killiany parcellation	31967
1026	26761	aparc-Desikan lh thickness fusiform	mm	CT	Mean thickness of fusiform in the left hemisphere generated by parcellation of the white surface using Desikan-Killiany parcellation	31968
1027	26762	aparc-Desikan lh thickness inferiorparietal	mm	CT	Mean thickness of inferiorparietal in the left hemisphere generated by parcellation of the white surface using Desikan-Killiany parcellation	31968
1028	26763	aparc-Desikan lh thickness inferiortemporal	mm	CT	Mean thickness of inferiortemporal in the left hemisphere generated by parcellation of the white surface using Desikan-Killiany parcellation	31968
1029	26764	aparc-Desikan lh thickness isthmuscingulate	mm	CT	Mean thickness of isthmuscingulate in the left hemisphere generated by parcellation of the white surface using Desikan-Killiany parcellation	31967
1030	26765	aparc-Desikan lh thickness lateraloccipital	mm	CT	Mean thickness of lateraloccipital in the left hemisphere generated by parcellation of the white surface using Desikan-Killiany parcellation	31968
1031	26766	aparc-Desikan lh thickness lateralorbitofrontal	mm	CT	Mean thickness of lateralorbitofrontal in the left hemisphere generated by parcellation of the white surface using Desikan-Killiany parcellation	31967
1032	26767	aparc-Desikan lh thickness lingual	mm	CT	Mean thickness of lingual in the left hemisphere generated by parcellation of the white surface using Desikan-Killiany parcellation	31968
1033	26768	aparc-Desikan lh thickness medialorbitofrontal	mm	CT	Mean thickness of medialorbitofrontal in the left hemisphere generated by parcellation of the white surface using Desikan-Killiany parcellation	31968
1034	26769	aparc-Desikan lh thickness middletemporal	mm	CT	Mean thickness of middletemporal in the left hemisphere generated by parcellation of the white surface using Desikan-Killiany parcellation	31968
1035	26770	aparc-Desikan lh thickness parahippocampal	mm	CT	Mean thickness of parahippocampal in the left hemisphere generated by parcellation of the white surface using Desikan-Killiany parcellation	31968
1036	26771	aparc-Desikan lh thickness paracentral	mm	CT	Mean thickness of paracentral in the left hemisphere generated by parcellation of the white surface using Desikan-Killiany parcellation	31968
1037	26772	aparc-Desikan lh thickness parsopercularis	mm	CT	Mean thickness of parsopercularis in the left hemisphere generated by parcellation of the white surface using Desikan-Killiany parcellation	31968
1038	26773	aparc-Desikan lh thickness parsorbitalis	mm	CT	Mean thickness of parsorbitalis in the left hemisphere generated by parcellation of the white surface using Desikan-Killiany parcellation	31967
1039	26774	aparc-Desikan lh thickness parstriangularis	mm	CT	Mean thickness of parstriangularis in the left hemisphere generated by parcellation of the white surface using Desikan-Killiany parcellation	31968
1040	26775	aparc-Desikan lh thickness pericalcarine	mm	CT	Mean thickness of pericalcarine in the left hemisphere generated by parcellation of the white surface using Desikan-Killiany parcellation	31968
1041	26776	aparc-Desikan lh thickness postcentral	mm	CT	Mean thickness of postcentral in the left hemisphere generated by parcellation of the white surface using Desikan-Killiany parcellation	31968
1042	26777	aparc-Desikan lh thickness posteriorcingulate	mm	CT	Mean thickness of posteriorcingulate in the left hemisphere generated by parcellation of the white surface using Desikan-Killiany parcellation	31967
1043	26778	aparc-Desikan lh thickness precentral	mm	CT	Mean thickness of precentral in the left hemisphere generated by parcellation of the white surface using Desikan-Killiany parcellation	31968
1044	26779	aparc-Desikan lh thickness precuneus	mm	CT	Mean thickness of precuneus in the left hemisphere generated by parcellation of the white surface using Desikan-Killiany parcellation	31968
1045	26780	aparc-Desikan lh thickness rostralanteriorcingulate	mm	CT	Mean thickness of rostralanteriorcingulate in the left hemisphere generated by parcellation of the white surface using Desikan-Killiany parcellation	31967
1046	26781	aparc-Desikan lh thickness rostralmiddlefrontal	mm	CT	Mean thickness of rostralmiddlefrontal in the left hemisphere generated by parcellation of the white surface using Desikan-Killiany parcellation	31968
1047	26782	aparc-Desikan lh thickness superiorfrontal	mm	CT	Mean thickness of superiorfrontal in the left hemisphere generated by parcellation of the white surface using Desikan-Killiany parcellation	31968
1048	26783	aparc-Desikan lh thickness superiorparietal	mm	CT	Mean thickness of superiorparietal in the left hemisphere generated by parcellation of the white surface using Desikan-Killiany parcellation	31968
1049	26784	aparc-Desikan lh thickness superiortemporal	mm	CT	Mean thickness of superiortemporal in the left hemisphere generated by parcellation of the white surface using Desikan-Killiany parcellation	31968
1050	26785	aparc-Desikan lh thickness supramarginal	mm	CT	Mean thickness of supramarginal in the left hemisphere generated by parcellation of the white surface using Desikan-Killiany parcellation	31968
1051	26786	aparc-Desikan lh thickness frontalpole	mm	CT	Mean thickness of frontalpole in the left hemisphere generated by parcellation of the white surface using Desikan-Killiany parcellation	31967
1052	26787	aparc-Desikan lh thickness transversetemporal	mm	CT	Mean thickness of transversetemporal in the left hemisphere generated by parcellation of the white surface using Desikan-Killiany parcellation	31968
1053	26788	aparc-Desikan lh thickness insula	mm	CT	Mean thickness of insula in the left hemisphere generated by parcellation of the white surface using Desikan-Killiany parcellation	31968
1054	26856	aparc-Desikan rh thickness GlobalMeanThickness	mm	CT	Mean thickness of GlobalMeanMean thickness in the right hemisphere generated by parcellation of the white surface using Desikan-Killiany parcellation	31968
1055	26857	aparc-Desikan rh thickness bankssts	mm	CT	Mean thickness of bankssts in the right hemisphere generated by parcellation of the white surface using Desikan-Killiany parcellation	31968
1056	26858	aparc-Desikan rh thickness caudalanteriorcingulate	mm	CT	Mean thickness of caudalanteriorcingulate in the right hemisphere generated by parcellation of the white surface using Desikan-Killiany parcellation	31966
1057	26859	aparc-Desikan rh thickness caudalmiddlefrontal	mm	CT	Mean thickness of caudalmiddlefrontal in the right hemisphere generated by parcellation of the white surface using Desikan-Killiany parcellation	31968
1058	26860	aparc-Desikan rh thickness cuneus	mm	CT	Mean thickness of cuneus in the right hemisphere generated by parcellation of the white surface using Desikan-Killiany parcellation	31968
1059	26861	aparc-Desikan rh thickness entorhinal	mm	CT	Mean thickness of entorhinal in the right hemisphere generated by parcellation of the white surface using Desikan-Killiany parcellation	31968
1060	26862	aparc-Desikan rh thickness fusiform	mm	CT	Mean thickness of fusiform in the right hemisphere generated by parcellation of the white surface using Desikan-Killiany parcellation	31968
1061	26863	aparc-Desikan rh thickness inferiorparietal	mm	CT	Mean thickness of inferiorparietal in the right hemisphere generated by parcellation of the white surface using Desikan-Killiany parcellation	31968
1062	26864	aparc-Desikan rh thickness inferiortemporal	mm	CT	Mean thickness of inferiortemporal in the right hemisphere generated by parcellation of the white surface using Desikan-Killiany parcellation	31968
1063	26865	aparc-Desikan rh thickness isthmuscingulate	mm	CT	Mean thickness of isthmuscingulate in the right hemisphere generated by parcellation of the white surface using Desikan-Killiany parcellation	31968
1064	26866	aparc-Desikan rh thickness lateraloccipital	mm	CT	Mean thickness of lateraloccipital in the right hemisphere generated by parcellation of the white surface using Desikan-Killiany parcellation	31968
1065	26867	aparc-Desikan rh thickness lateralorbitofrontal	mm	CT	Mean thickness of lateralorbitofrontal in the right hemisphere generated by parcellation of the white surface using Desikan-Killiany parcellation	31968
1066	26868	aparc-Desikan rh thickness lingual	mm	CT	Mean thickness of lingual in the right hemisphere generated by parcellation of the white surface using Desikan-Killiany parcellation	31968
1067	26869	aparc-Desikan rh thickness medialorbitofrontal	mm	CT	Mean thickness of medialorbitofrontal in the right hemisphere generated by parcellation of the white surface using Desikan-Killiany parcellation	31968
1068	26870	aparc-Desikan rh thickness middletemporal	mm	CT	Mean thickness of middletemporal in the right hemisphere generated by parcellation of the white surface using Desikan-Killiany parcellation	31968
1069	26871	aparc-Desikan rh thickness parahippocampal	mm	CT	Mean thickness of parahippocampal in the right hemisphere generated by parcellation of the white surface using Desikan-Killiany parcellation	31968
1070	26872	aparc-Desikan rh thickness paracentral	mm	CT	Mean thickness of paracentral in the right hemisphere generated by parcellation of the white surface using Desikan-Killiany parcellation	31968
1071	26873	aparc-Desikan rh thickness parsopercularis	mm	CT	Mean thickness of parsopercularis in the right hemisphere generated by parcellation of the white surface using Desikan-Killiany parcellation	31968
1072	26874	aparc-Desikan rh thickness parsorbitalis	mm	CT	Mean thickness of parsorbitalis in the right hemisphere generated by parcellation of the white surface using Desikan-Killiany parcellation	31966
1073	26875	aparc-Desikan rh thickness parstriangularis	mm	CT	Mean thickness of parstriangularis in the right hemisphere generated by parcellation of the white surface using Desikan-Killiany parcellation	31968
1074	26876	aparc-Desikan rh thickness pericalcarine	mm	CT	Mean thickness of pericalcarine in the right hemisphere generated by parcellation of the white surface using Desikan-Killiany parcellation	31968
1075	26877	aparc-Desikan rh thickness postcentral	mm	CT	Mean thickness of postcentral in the right hemisphere generated by parcellation of the white surface using Desikan-Killiany parcellation	31968
1076	26878	aparc-Desikan rh thickness posteriorcingulate	mm	CT	Mean thickness of posteriorcingulate in the right hemisphere generated by parcellation of the white surface using Desikan-Killiany parcellation	31968
1077	26879	aparc-Desikan rh thickness precentral	mm	CT	Mean thickness of precentral in the right hemisphere generated by parcellation of the white surface using Desikan-Killiany parcellation	31968
1078	26880	aparc-Desikan rh thickness precuneus	mm	CT	Mean thickness of precuneus in the right hemisphere generated by parcellation of the white surface using Desikan-Killiany parcellation	31968
1079	26881	aparc-Desikan rh thickness rostralanteriorcingulate	mm	CT	Mean thickness of rostralanteriorcingulate in the right hemisphere generated by parcellation of the white surface using Desikan-Killiany parcellation	31967
1080	26882	aparc-Desikan rh thickness rostralmiddlefrontal	mm	CT	Mean thickness of rostralmiddlefrontal in the right hemisphere generated by parcellation of the white surface using Desikan-Killiany parcellation	31968
1081	26883	aparc-Desikan rh thickness superiorfrontal	mm	CT	Mean thickness of superiorfrontal in the right hemisphere generated by parcellation of the white surface using Desikan-Killiany parcellation	31968
1082	26884	aparc-Desikan rh thickness superiorparietal	mm	CT	Mean thickness of superiorparietal in the right hemisphere generated by parcellation of the white surface using Desikan-Killiany parcellation	31968
1083	26885	aparc-Desikan rh thickness superiortemporal	mm	CT	Mean thickness of superiortemporal in the right hemisphere generated by parcellation of the white surface using Desikan-Killiany parcellation	31968
1084	26886	aparc-Desikan rh thickness supramarginal	mm	CT	Mean thickness of supramarginal in the right hemisphere generated by parcellation of the white surface using Desikan-Killiany parcellation	31968
1085	26887	aparc-Desikan rh thickness frontalpole	mm	CT	Mean thickness of frontalpole in the right hemisphere generated by parcellation of the white surface using Desikan-Killiany parcellation	31967
1086	26888	aparc-Desikan rh thickness transversetemporal	mm	CT	Mean thickness of transversetemporal in the right hemisphere generated by parcellation of the white surface using Desikan-Killiany parcellation	31967
1087	26889	aparc-Desikan rh thickness insula	mm	CT	Mean thickness of insula in the right hemisphere generated by parcellation of the white surface using Desikan-Killiany parcellation	31968
1452	25056	IDP dMRI TBSS FA Middle cerebellar peduncle	AU	FA	Mean FA (fractional anisotropy) in middle cerebellar peduncle on FA skeleton (from dMRI data)	31356
1453	25057	IDP dMRI TBSS FA Pontine crossing tract	AU	FA	Mean FA (fractional anisotropy) in pontine crossing tract on FA skeleton (from dMRI data)	31356
1454	25058	IDP dMRI TBSS FA Genu of corpus callosum	AU	FA	Mean FA (fractional anisotropy) in genu of corpus callosum on FA skeleton (from dMRI data)	31356
1455	25059	IDP dMRI TBSS FA Body of corpus callosum	AU	FA	Mean FA (fractional anisotropy) in body of corpus callosum on FA skeleton (from dMRI data)	31356
1456	25060	IDP dMRI TBSS FA Splenium of corpus callosum	AU	FA	Mean FA (fractional anisotropy) in splenium of corpus callosum on FA skeleton (from dMRI data)	31356
1457	25061	IDP dMRI TBSS FA Fornix	AU	FA	Mean FA (fractional anisotropy) in fornix on FA skeleton (from dMRI data)	31356
1458	25062	IDP dMRI TBSS FA Corticospinal tract R	AU	FA	Mean FA (fractional anisotropy) in corticospinal tract (right) on FA skeleton (from dMRI data)	31356
1459	25063	IDP dMRI TBSS FA Corticospinal tract L	AU	FA	Mean FA (fractional anisotropy) in corticospinal tract (left) on FA skeleton (from dMRI data)	31356
1460	25064	IDP dMRI TBSS FA Medial lemniscus R	AU	FA	Mean FA (fractional anisotropy) in medial lemniscus (right) on FA skeleton (from dMRI data)	31356
1461	25065	IDP dMRI TBSS FA Medial lemniscus L	AU	FA	Mean FA (fractional anisotropy) in medial lemniscus (left) on FA skeleton (from dMRI data)	31356
1462	25066	IDP dMRI TBSS FA Inferior cerebellar peduncle R	AU	FA	Mean FA (fractional anisotropy) in inferior cerebellar peduncle (right) on FA skeleton (from dMRI data)	31356
1463	25067	IDP dMRI TBSS FA Inferior cerebellar peduncle L	AU	FA	Mean FA (fractional anisotropy) in inferior cerebellar peduncle (left) on FA skeleton (from dMRI data)	31356
1464	25068	IDP dMRI TBSS FA Superior cerebellar peduncle R	AU	FA	Mean FA (fractional anisotropy) in superior cerebellar peduncle (right) on FA skeleton (from dMRI data)	31356
1465	25069	IDP dMRI TBSS FA Superior cerebellar peduncle L	AU	FA	Mean FA (fractional anisotropy) in superior cerebellar peduncle (left) on FA skeleton (from dMRI data)	31356
1466	25070	IDP dMRI TBSS FA Cerebral peduncle R	AU	FA	Mean FA (fractional anisotropy) in cerebral peduncle (right) on FA skeleton (from dMRI data)	31356
1467	25071	IDP dMRI TBSS FA Cerebral peduncle L	AU	FA	Mean FA (fractional anisotropy) in cerebral peduncle (left) on FA skeleton (from dMRI data)	31356
1468	25072	IDP dMRI TBSS FA Anterior limb of internal capsule R	AU	FA	Mean FA (fractional anisotropy) in anterior limb of internal capsule (right) on FA skeleton (from dMRI data)	31356
1469	25073	IDP dMRI TBSS FA Anterior limb of internal capsule L	AU	FA	Mean FA (fractional anisotropy) in anterior limb of internal capsule (left) on FA skeleton (from dMRI data)	31356
1470	25074	IDP dMRI TBSS FA Posterior limb of internal capsule R	AU	FA	Mean FA (fractional anisotropy) in posterior limb of internal capsule (right) on FA skeleton (from dMRI data)	31356
1471	25075	IDP dMRI TBSS FA Posterior limb of internal capsule L	AU	FA	Mean FA (fractional anisotropy) in posterior limb of internal capsule (left) on FA skeleton (from dMRI data)	31356
1472	25076	IDP dMRI TBSS FA Retrolenticular part of internal capsule R	AU	FA	Mean FA (fractional anisotropy) in retrolenticular part of internal capsule (right) on FA skeleton (from dMRI data)	31356
1473	25077	IDP dMRI TBSS FA Retrolenticular part of internal capsule L	AU	FA	Mean FA (fractional anisotropy) in retrolenticular part of internal capsule (left) on FA skeleton (from dMRI data)	31356
1474	25078	IDP dMRI TBSS FA Anterior corona radiata R	AU	FA	Mean FA (fractional anisotropy) in anterior corona radiata (right) on FA skeleton (from dMRI data)	31356
1475	25079	IDP dMRI TBSS FA Anterior corona radiata L	AU	FA	Mean FA (fractional anisotropy) in anterior corona radiata (left) on FA skeleton (from dMRI data)	31356
1476	25080	IDP dMRI TBSS FA Superior corona radiata R	AU	FA	Mean FA (fractional anisotropy) in superior corona radiata (right) on FA skeleton (from dMRI data)	31356
1477	25081	IDP dMRI TBSS FA Superior corona radiata L	AU	FA	Mean FA (fractional anisotropy) in superior corona radiata (left) on FA skeleton (from dMRI data)	31356
1478	25082	IDP dMRI TBSS FA Posterior corona radiata R	AU	FA	Mean FA (fractional anisotropy) in posterior corona radiata (right) on FA skeleton (from dMRI data)	31356
1479	25083	IDP dMRI TBSS FA Posterior corona radiata L	AU	FA	Mean FA (fractional anisotropy) in posterior corona radiata (left) on FA skeleton (from dMRI data)	31356
1480	25084	IDP dMRI TBSS FA Posterior thalamic radiation R	AU	FA	Mean FA (fractional anisotropy) in posterior thalamic radiation (right) on FA skeleton (from dMRI data)	31356
1481	25085	IDP dMRI TBSS FA Posterior thalamic radiation L	AU	FA	Mean FA (fractional anisotropy) in posterior thalamic radiation (left) on FA skeleton (from dMRI data)	31356
1482	25086	IDP dMRI TBSS FA Sagittal stratum R	AU	FA	Mean FA (fractional anisotropy) in sagittal stratum (right) on FA skeleton (from dMRI data)	31356
1483	25087	IDP dMRI TBSS FA Sagittal stratum L	AU	FA	Mean FA (fractional anisotropy) in sagittal stratum (left) on FA skeleton (from dMRI data)	31356
1484	25088	IDP dMRI TBSS FA External capsule R	AU	FA	Mean FA (fractional anisotropy) in external capsule (right) on FA skeleton (from dMRI data)	31356
1485	25089	IDP dMRI TBSS FA External capsule L	AU	FA	Mean FA (fractional anisotropy) in external capsule (left) on FA skeleton (from dMRI data)	31356
1486	25090	IDP dMRI TBSS FA Cingulum cingulate gyrus R	AU	FA	Mean FA (fractional anisotropy) in cingulum cingulate gyrus (right) on FA skeleton (from dMRI data)	31356
1487	25091	IDP dMRI TBSS FA Cingulum cingulate gyrus L	AU	FA	Mean FA (fractional anisotropy) in cingulum cingulate gyrus (left) on FA skeleton (from dMRI data)	31356
1488	25092	IDP dMRI TBSS FA Cingulum hippocampus R	AU	FA	Mean FA (fractional anisotropy) in cingulum hippocampus (right) on FA skeleton (from dMRI data)	31356
1489	25093	IDP dMRI TBSS FA Cingulum hippocampus L	AU	FA	Mean FA (fractional anisotropy) in cingulum hippocampus (left) on FA skeleton (from dMRI data)	31356
1490	25094	IDP dMRI TBSS FA Fornix cres+Stria terminalis R	AU	FA	Mean FA (fractional anisotropy) in fornix cres+stria terminalis (right) on FA skeleton (from dMRI data)	31356
1491	25095	IDP dMRI TBSS FA Fornix cres+Stria terminalis L	AU	FA	Mean FA (fractional anisotropy) in fornix cres+stria terminalis (left) on FA skeleton (from dMRI data)	31356
1492	25096	IDP dMRI TBSS FA Superior longitudinal fasciculus R	AU	FA	Mean FA (fractional anisotropy) in superior longitudinal fasciculus (right) on FA skeleton (from dMRI data)	31356
1493	25097	IDP dMRI TBSS FA Superior longitudinal fasciculus L	AU	FA	Mean FA (fractional anisotropy) in superior longitudinal fasciculus (left) on FA skeleton (from dMRI data)	31356
1494	25098	IDP dMRI TBSS FA Superior fronto-occipital fasciculus R	AU	FA	Mean FA (fractional anisotropy) in superior fronto-occipital fasciculus (right) on FA skeleton (from dMRI data)	31356
1495	25099	IDP dMRI TBSS FA Superior fronto-occipital fasciculus L	AU	FA	Mean FA (fractional anisotropy) in superior fronto-occipital fasciculus (left) on FA skeleton (from dMRI data)	31356
1496	25100	IDP dMRI TBSS FA Uncinate fasciculus R	AU	FA	Mean FA (fractional anisotropy) in uncinate fasciculus (right) on FA skeleton (from dMRI data)	31356
1497	25101	IDP dMRI TBSS FA Uncinate fasciculus L	AU	FA	Mean FA (fractional anisotropy) in uncinate fasciculus (left) on FA skeleton (from dMRI data)	31356
1498	25102	IDP dMRI TBSS FA Tapetum R	AU	FA	Mean FA (fractional anisotropy) in tapetum (right) on FA skeleton (from dMRI data)	31356
1499	25103	IDP dMRI TBSS FA Tapetum L	AU	FA	Mean FA (fractional anisotropy) in tapetum (left) on FA skeleton (from dMRI data)	31356
1602	25104	IDP dMRI TBSS MD Middle cerebellar peduncle	AU	MD	Mean MD (mean diffusivity) in middle cerebellar peduncle on FA (fractional anisotropy) skeleton (from dMRI data)	31356
1603	25105	IDP dMRI TBSS MD Pontine crossing tract	AU	MD	Mean MD (mean diffusivity) in pontine crossing tract on FA (fractional anisotropy) skeleton (from dMRI data)	31356
1604	25106	IDP dMRI TBSS MD Genu of corpus callosum	AU	MD	Mean MD (mean diffusivity) in genu of corpus callosum on FA (fractional anisotropy) skeleton (from dMRI data)	31356
1605	25107	IDP dMRI TBSS MD Body of corpus callosum	AU	MD	Mean MD (mean diffusivity) in body of corpus callosum on FA (fractional anisotropy) skeleton (from dMRI data)	31356
1606	25108	IDP dMRI TBSS MD Splenium of corpus callosum	AU	MD	Mean MD (mean diffusivity) in splenium of corpus callosum on FA (fractional anisotropy) skeleton (from dMRI data)	31356
1607	25109	IDP dMRI TBSS MD Fornix	AU	MD	Mean MD (mean diffusivity) in fornix on FA (fractional anisotropy) skeleton (from dMRI data)	31356
1608	25110	IDP dMRI TBSS MD Corticospinal tract R	AU	MD	Mean MD (mean diffusivity) in corticospinal tract (right) on FA (fractional anisotropy) skeleton (from dMRI data)	31356
1609	25111	IDP dMRI TBSS MD Corticospinal tract L	AU	MD	Mean MD (mean diffusivity) in corticospinal tract (left) on FA (fractional anisotropy) skeleton (from dMRI data)	31356
1610	25112	IDP dMRI TBSS MD Medial lemniscus R	AU	MD	Mean MD (mean diffusivity) in medial lemniscus (right) on FA (fractional anisotropy) skeleton (from dMRI data)	31356
1611	25113	IDP dMRI TBSS MD Medial lemniscus L	AU	MD	Mean MD (mean diffusivity) in medial lemniscus (left) on FA (fractional anisotropy) skeleton (from dMRI data)	31356
1612	25114	IDP dMRI TBSS MD Inferior cerebellar peduncle R	AU	MD	Mean MD (mean diffusivity) in inferior cerebellar peduncle (right) on FA (fractional anisotropy) skeleton (from dMRI data)	31356
1613	25115	IDP dMRI TBSS MD Inferior cerebellar peduncle L	AU	MD	Mean MD (mean diffusivity) in inferior cerebellar peduncle (left) on FA (fractional anisotropy) skeleton (from dMRI data)	31356
1614	25116	IDP dMRI TBSS MD Superior cerebellar peduncle R	AU	MD	Mean MD (mean diffusivity) in superior cerebellar peduncle (right) on FA (fractional anisotropy) skeleton (from dMRI data)	31356
1615	25117	IDP dMRI TBSS MD Superior cerebellar peduncle L	AU	MD	Mean MD (mean diffusivity) in superior cerebellar peduncle (left) on FA (fractional anisotropy) skeleton (from dMRI data)	31356
1616	25118	IDP dMRI TBSS MD Cerebral peduncle R	AU	MD	Mean MD (mean diffusivity) in cerebral peduncle (right) on FA (fractional anisotropy) skeleton (from dMRI data)	31356
1617	25119	IDP dMRI TBSS MD Cerebral peduncle L	AU	MD	Mean MD (mean diffusivity) in cerebral peduncle (left) on FA (fractional anisotropy) skeleton (from dMRI data)	31356
1618	25120	IDP dMRI TBSS MD Anterior limb of internal capsule R	AU	MD	Mean MD (mean diffusivity) in anterior limb of internal capsule (right) on FA (fractional anisotropy) skeleton (from dMRI data)	31356
1619	25121	IDP dMRI TBSS MD Anterior limb of internal capsule L	AU	MD	Mean MD (mean diffusivity) in anterior limb of internal capsule (left) on FA (fractional anisotropy) skeleton (from dMRI data)	31356
1620	25122	IDP dMRI TBSS MD Posterior limb of internal capsule R	AU	MD	Mean MD (mean diffusivity) in posterior limb of internal capsule (right) on FA (fractional anisotropy) skeleton (from dMRI data)	31356
1621	25123	IDP dMRI TBSS MD Posterior limb of internal capsule L	AU	MD	Mean MD (mean diffusivity) in posterior limb of internal capsule (left) on FA (fractional anisotropy) skeleton (from dMRI data)	31356
1622	25124	IDP dMRI TBSS MD Retrolenticular part of internal capsule R	AU	MD	Mean MD (mean diffusivity) in retrolenticular part of internal capsule (right) on FA (fractional anisotropy) skeleton (from dMRI data)	31356
1623	25125	IDP dMRI TBSS MD Retrolenticular part of internal capsule L	AU	MD	Mean MD (mean diffusivity) in retrolenticular part of internal capsule (left) on FA (fractional anisotropy) skeleton (from dMRI data)	31356
1624	25126	IDP dMRI TBSS MD Anterior corona radiata R	AU	MD	Mean MD (mean diffusivity) in anterior corona radiata (right) on FA (fractional anisotropy) skeleton (from dMRI data)	31356
1625	25127	IDP dMRI TBSS MD Anterior corona radiata L	AU	MD	Mean MD (mean diffusivity) in anterior corona radiata (left) on FA (fractional anisotropy) skeleton (from dMRI data)	31356
1626	25128	IDP dMRI TBSS MD Superior corona radiata R	AU	MD	Mean MD (mean diffusivity) in superior corona radiata (right) on FA (fractional anisotropy) skeleton (from dMRI data)	31356
1627	25129	IDP dMRI TBSS MD Superior corona radiata L	AU	MD	Mean MD (mean diffusivity) in superior corona radiata (left) on FA (fractional anisotropy) skeleton (from dMRI data)	31356
1628	25130	IDP dMRI TBSS MD Posterior corona radiata R	AU	MD	Mean MD (mean diffusivity) in posterior corona radiata (right) on FA (fractional anisotropy) skeleton (from dMRI data)	31356
1629	25131	IDP dMRI TBSS MD Posterior corona radiata L	AU	MD	Mean MD (mean diffusivity) in posterior corona radiata (left) on FA (fractional anisotropy) skeleton (from dMRI data)	31356
1630	25132	IDP dMRI TBSS MD Posterior thalamic radiation R	AU	MD	Mean MD (mean diffusivity) in posterior thalamic radiation (right) on FA (fractional anisotropy) skeleton (from dMRI data)	31356
1631	25133	IDP dMRI TBSS MD Posterior thalamic radiation L	AU	MD	Mean MD (mean diffusivity) in posterior thalamic radiation (left) on FA (fractional anisotropy) skeleton (from dMRI data)	31356
1632	25134	IDP dMRI TBSS MD Sagittal stratum R	AU	MD	Mean MD (mean diffusivity) in sagittal stratum (right) on FA (fractional anisotropy) skeleton (from dMRI data)	31356
1633	25135	IDP dMRI TBSS MD Sagittal stratum L	AU	MD	Mean MD (mean diffusivity) in sagittal stratum (left) on FA (fractional anisotropy) skeleton (from dMRI data)	31356
1634	25136	IDP dMRI TBSS MD External capsule R	AU	MD	Mean MD (mean diffusivity) in external capsule (right) on FA (fractional anisotropy) skeleton (from dMRI data)	31356
1635	25137	IDP dMRI TBSS MD External capsule L	AU	MD	Mean MD (mean diffusivity) in external capsule (left) on FA (fractional anisotropy) skeleton (from dMRI data)	31356
1636	25138	IDP dMRI TBSS MD Cingulum cingulate gyrus R	AU	MD	Mean MD (mean diffusivity) in cingulum cingulate gyrus (right) on FA (fractional anisotropy) skeleton (from dMRI data)	31356
1637	25139	IDP dMRI TBSS MD Cingulum cingulate gyrus L	AU	MD	Mean MD (mean diffusivity) in cingulum cingulate gyrus (left) on FA (fractional anisotropy) skeleton (from dMRI data)	31356
1638	25140	IDP dMRI TBSS MD Cingulum hippocampus R	AU	MD	Mean MD (mean diffusivity) in cingulum hippocampus (right) on FA (fractional anisotropy) skeleton (from dMRI data)	31356
1639	25141	IDP dMRI TBSS MD Cingulum hippocampus L	AU	MD	Mean MD (mean diffusivity) in cingulum hippocampus (left) on FA (fractional anisotropy) skeleton (from dMRI data)	31356
1640	25142	IDP dMRI TBSS MD Fornix cres+Stria terminalis R	AU	MD	Mean MD (mean diffusivity) in fornix cres+stria terminalis (right) on FA (fractional anisotropy) skeleton (from dMRI data)	31356
1641	25143	IDP dMRI TBSS MD Fornix cres+Stria terminalis L	AU	MD	Mean MD (mean diffusivity) in fornix cres+stria terminalis (left) on FA (fractional anisotropy) skeleton (from dMRI data)	31356
1642	25144	IDP dMRI TBSS MD Superior longitudinal fasciculus R	AU	MD	Mean MD (mean diffusivity) in superior longitudinal fasciculus (right) on FA (fractional anisotropy) skeleton (from dMRI data)	31356
1643	25145	IDP dMRI TBSS MD Superior longitudinal fasciculus L	AU	MD	Mean MD (mean diffusivity) in superior longitudinal fasciculus (left) on FA (fractional anisotropy) skeleton (from dMRI data)	31356
1644	25146	IDP dMRI TBSS MD Superior fronto-occipital fasciculus R	AU	MD	Mean MD (mean diffusivity) in superior fronto-occipital fasciculus (right) on FA (fractional anisotropy) skeleton (from dMRI data)	31356
1645	25147	IDP dMRI TBSS MD Superior fronto-occipital fasciculus L	AU	MD	Mean MD (mean diffusivity) in superior fronto-occipital fasciculus (left) on FA (fractional anisotropy) skeleton (from dMRI data)	31356
1646	25148	IDP dMRI TBSS MD Uncinate fasciculus R	AU	MD	Mean MD (mean diffusivity) in uncinate fasciculus (right) on FA (fractional anisotropy) skeleton (from dMRI data)	31356
1647	25149	IDP dMRI TBSS MD Uncinate fasciculus L	AU	MD	Mean MD (mean diffusivity) in uncinate fasciculus (left) on FA (fractional anisotropy) skeleton (from dMRI data)	31356
1648	25150	IDP dMRI TBSS MD Tapetum R	AU	MD	Mean MD (mean diffusivity) in tapetum (right) on FA (fractional anisotropy) skeleton (from dMRI data)	31356
1649	25151	IDP dMRI TBSS MD Tapetum L	AU	MD	Mean MD (mean diffusivity) in tapetum (left) on FA (fractional anisotropy) skeleton (from dMRI data)	31356
