# Supplementary material for: Bidirectional two-sample Mendelian randomization analyses support causal relationships between structural and diffusion imaging-derived phenotypes and the risk of major neurodegenerative diseases
Source: Transl Psychiatry. 2024 May 28;14:215. doi: 10.1038/s41398-024-02939-3 (PMC11133432; doi:10.1038/s41398-024-02939-3)
Supplement: Supplementary file 3 — Supplementary Table S2 [file 41398_2024_2939_MOESM3_ESM.xlsx]

## Sheet: Sheet1
Table S2. GWAS summary-level data of neurodegenerative diseases.
Neurodegenerative diseases	Abbreviation	Sample_N	Cases_N	Control_N	Case to Control Ratio	Ancestry	PMID	Download website
Alzheimer's disease	AD	63926	21982	41944	0.52408	European	31417202	https://gwas.mrcieu.ac.uk/datasets/ieu-b-2/
Parkinson's disease	PD	482730	33674	449056	0.0749884	European	31701892	https://gwas.mrcieu.ac.uk/datasets/ieu-b-7/
Amyotrophic lateral sclerosis	ALS	138086	27205	110881	0.245353	European	34873335	http://ftp.ebi.ac.uk/pub/databases/gwas/summary_statistics/GCST90027001-GCST90028000/GCST90027164/
Multiple sclerosis	MS	115803	47429	68374	0.69367	European	31604244	https://gwas.mrcieu.ac.uk/datasets/ieu-b-18/
Lewy body dementia	LBD	6618	2591	4027	0.643407	European	33589841	http://ftp.ebi.ac.uk/pub/databases/gwas/summary_statistics/GCST90001001-GCST90002000/GCST90001390/
Frontotemporal dementia	FTD	6462	2154	4308	0.5	European	24943344	from the author
Huntington's disease	HD	9064	9064	0	NA	European	31398342	https://datadryad.org/stash/dataset/doi:10.5061/dryad.5d4s2r8
