# Supplementary material for: Bidirectional two-sample Mendelian randomization analyses support causal relationships between structural and diffusion imaging-derived phenotypes and the risk of major neurodegenerative diseases
Source: Transl Psychiatry. 2024 May 28;14:215. doi: 10.1038/s41398-024-02939-3 (PMC11133432; doi:10.1038/s41398-024-02939-3)
Supplement: Supplementary file 4 — Supplementary Table S3 [file 41398_2024_2939_MOESM4_ESM.xlsx]

## Sheet: Sheet1
Table S3. IVs associated with confounders in forward MR analyses.
SNP	Location	Trait	PMID	Ancestry	P	Detection method
rs11759026	chr6:126470949	self reported educational attainment	30038396	European	4e-09	GWAS Catalog
rs12534506	chr7:93033013	self reported educational attainment	27225129	European	3e-10	GWAS Catalog
rs13107325	chr4:102267552	self reported educational attainment	37106081	European	4e-09	GWAS Catalog
rs17669337	chr5:92852225	self reported educational attainment	30038396	European	1e-14	GWAS Catalog
rs17698176	chr17:46742229	educational attainment	35361970	European	4e-09	GWAS Catalog
rs1800562	chr6:26092913	alcohol drinking	21665994	European	2e-32	GWAS Catalog
rs2252383	chr2:145045436	educational attainment	34855049	European	6e-10	GWAS Catalog
rs329124	chr5:134529762	self reported educational attainment	30038396	European	2e-09	GWAS Catalog
rs4700393	chr5:60802440	self reported educational attainment	30595370	European	5e-31	GWAS Catalog
rs4806187	chr19:35658859	self reported educational attainment	37106081	European	8e-10	GWAS Catalog
rs56116382	chr3:49568755	household income	31844048	European	3e-11	GWAS Catalog
rs648044	chr11:114160077	self reported educational attainment	30038396	European	9e-09	GWAS Catalog
rs6556982	chr5:92865373	self reported educational attainment	30038396	European	4e-14	GWAS Catalog
rs6882046	chr5:88673046	household income	31844048	European	7e-10	GWAS Catalog
rs7218235	chr17:2660973	self reported educational attainment	30038396	European	2e-08	GWAS Catalog
rs7442779	chr5:93452572	educational attainment	34855049	European	1e-10	GWAS Catalog
rs7889	chr6:31637671	smoking behavior	30643258	European	3e-08	GWAS Catalog
rs807478	chr19:35761593	self reported educational attainment	30595370	European	1e-08	GWAS Catalog
rs9267812	chr6:32160617	educational attainment	35361970	European	2e-15	GWAS Catalog
rs7975763	chr12:123604053	educational attainment	UKBB	European	9.85e-11	PhenoScanner
rs10445367	chr17:43932798	Qualifications: college or university degree	UKBB	European	1.27e-09	PhenoScanner
rs11122147	chr1:6846479	Qualifications: college or university degree	UKBB	European	3.52e-10	PhenoScanner
rs11707890	chr3:71503479	Qualifications: college or university degree	UKBB	European	2.47e-14	PhenoScanner
rs11710277	chr3:50199747	Qualifications: college or university degree	UKBB	European	1.06e-10	PhenoScanner
rs117300236	chr17:44753350	Qualifications: college or university degree	UKBB	European	1.03e-09	PhenoScanner
rs12496226	chr3:49734040	Qualifications: college or university degree	UKBB	European	2.49e-12	PhenoScanner
rs13135092	chr4:103198082	Qualifications: college or university degree	UKBB	European	2.82e-08	PhenoScanner
rs1724400	chr17:43755871	Qualifications: college or university degree	UKBB	European	5.84e-10	PhenoScanner
rs199442	chr17:44820122	Qualifications: college or university degree	UKBB	European	2.31e-10	PhenoScanner
rs199460	chr17:44764775	Qualifications: college or university degree	UKBB	European	2.02e-10	PhenoScanner
rs199470	chr17:44753025	Qualifications: college or university degree	UKBB	European	4.31e-11	PhenoScanner
rs199498	chr17:44865603	Qualifications: college or university degree	UKBB	European	4.63e-08	PhenoScanner
rs2066295	chr6:26168903	Qualifications: college or university degree	UKBB	European	2.46e-11	PhenoScanner
rs2696532	chr17:44355602	Qualifications: college or university degree	UKBB	European	4.62e-11	PhenoScanner
rs2732651	chr17:44345063	Qualifications: college or university degree	UKBB	European	5.08e-10	PhenoScanner
rs2857700	chr6:31572481	Qualifications: college or university degree	UKBB	European	3.02e-08	PhenoScanner
rs3004179	chr6:98513032	Qualifications: college or university degree	UKBB	European	2.18e-34	PhenoScanner
rs34492796	chr3:71539405	Qualifications: college or university degree	UKBB	European	9.06e-15	PhenoScanner
rs35225200	chr4:103146888	Qualifications: college or university degree	UKBB	European	1.5e-08	PhenoScanner
rs35518360	chr4:103146890	Qualifications: college or university degree	UKBB	European	9.48e-09	PhenoScanner
rs35991856	chr5:87968347	Qualifications: college or university degree	UKBB	European	2.34e-10	PhenoScanner
rs439945	chr17:43726659	Qualifications: college or university degree	UKBB	European	3.07e-10	PhenoScanner
rs4627402	chr17:43932741	Qualifications: college or university degree	UKBB	European	4.54e-11	PhenoScanner
rs4630591	chr17:44192568	Qualifications: college or university degree	UKBB	European	1.51e-10	PhenoScanner
rs4808760	chr19:18301979	Qualifications: college or university degree	UKBB	European	1.36e-08	PhenoScanner
rs55938136	chr17:43798360	Qualifications: college or university degree	UKBB	European	2.85e-11	PhenoScanner
rs55974014	chr17:43757450	Qualifications: college or university degree	UKBB	European	3.89e-11	PhenoScanner
rs55994735	chr2:60636157	Qualifications: college or university degree	UKBB	European	2.24e-08	PhenoScanner
rs58879558	chr17:44095467	Qualifications: college or university degree	UKBB	European	3.05e-11	PhenoScanner
rs607062	chr1:44133016	Qualifications: college or university degree	UKBB	European	5.97e-15	PhenoScanner
rs6079584	chr20:14840502	Qualifications: college or university degree	UKBB	European	4.16e-08	PhenoScanner
rs62053943	chr17:43744203	Qualifications: college or university degree	UKBB	European	6.94e-10	PhenoScanner
rs62054807	chr17:43915497	Qualifications: college or university degree	UKBB	European	2.38e-11	PhenoScanner
rs62055718	chr17:43766418	Qualifications: college or university degree	UKBB	European	7.61e-11	PhenoScanner
rs6855246	chr4:103112470	Qualifications: college or university degree	UKBB	European	3.01e-08	PhenoScanner
rs6867851	chr5:92182752	Qualifications: college or university degree	UKBB	European	7.62e-09	PhenoScanner
rs7221390	chr17:44116950	Qualifications: college or university degree	UKBB	European	1.91e-11	PhenoScanner
rs74050914	chr1:6837155	Qualifications: college or university degree	UKBB	European	9.56e-10	PhenoScanner
rs75257416	chr17:44349079	Qualifications: college or university degree	UKBB	European	4.53e-10	PhenoScanner
rs77804065	chr17:43810896	Qualifications: college or university degree	UKBB	European	2.68e-11	PhenoScanner
rs78519266	chr2:60639636	Qualifications: college or university degree	UKBB	European	1.39e-08	PhenoScanner
rs79172804	chr17:43828764	Qualifications: college or university degree	UKBB	European	4.44e-10	PhenoScanner
rs79730878	chr17:43849415	Qualifications: college or university degree	UKBB	European	5.17e-12	PhenoScanner
rs806789	chr6:26229161	Qualifications: college or university degree	UKBB	European	4.64e-15	PhenoScanner
rs886249	chr17:43946291	Qualifications: college or university degree	UKBB	European	5.28e-10	PhenoScanner
rs9320942	chr6:98628831	Qualifications: college or university degree	UKBB	European	9.1e-14	PhenoScanner
rs9379831	chr6:26175852	Qualifications: college or university degree	UKBB	European	1.33e-14	PhenoScanner
rs9537930	chr13:58637285	Qualifications: college or university degree	UKBB	European	3.87e-10	PhenoScanner
rs10076679	chr5:60090951	Years of educational attainment	27225129	European	7.44e-11	PhenoScanner
rs10939881	chr5:60382973	Years of educational attainment	27225129	European	1.51e-12	PhenoScanner
rs2435204	chr17:43988205	Years of educational attainment	27225129	European	4.09e-08	PhenoScanner
rs4241406	chr3:49600426	Years of educational attainment	27225129	European	2.24e-08	PhenoScanner
rs71444571	chr12:123771015	Years of educational attainment	27225129	European	9.68e-16	PhenoScanner
rs73078305	chr3:48584813	Years of educational attainment	27225129	European	2.28e-08	PhenoScanner
