# Supplementary material for: Bidirectional two-sample Mendelian randomization analyses support causal relationships between structural and diffusion imaging-derived phenotypes and the risk of major neurodegenerative diseases
Source: Transl Psychiatry. 2024 May 28;14:215. doi: 10.1038/s41398-024-02939-3 (PMC11133432; doi:10.1038/s41398-024-02939-3)
Supplement: Supplementary file 5 — Supplementary Table S4 [file 41398_2024_2939_MOESM5_ESM.xlsx]

## Sheet: Sheet1
Table S4. IVs associated with confounders in reverse MR analyses.
SNP	Location	Trait	PMID	Ancestry	P	Detection method
rs2857700	chr6:31572481	Qualifications: college or university degree	UKBB	European	3.02e-08	PhenoScanner
rs58879558	chr17:44095467	Qualifications: college or university degree	UKBB	European	3.05e-11	PhenoScanner
rs4808760	chr19:18301979	Qualifications: college or university degree	UKBB	European	1.36e-08	PhenoScanner
rs7975763	chr12:123604053	Qualifications: A levels or as levels or equivalent	UKBB	European	9.85e-11	PhenoScanner
