# Supplementary material for: Bidirectional two-sample Mendelian randomization analyses support causal relationships between structural and diffusion imaging-derived phenotypes and the risk of major neurodegenerative diseases
Source: Transl Psychiatry. 2024 May 28;14:215. doi: 10.1038/s41398-024-02939-3 (PMC11133432; doi:10.1038/s41398-024-02939-3)
Supplement: Supplementary file 6 — Supplementary Table S5 [file 41398_2024_2939_MOESM6_ESM.xlsx]

## Sheet: Sheet1
Table S5. Information of IVs for all exposure-outcome pairs in forward MR analyses.
ID	IDP ID	IDP short name	Category	Disease	Number of SNPs associated with confounders	Number of SNPs associated with outcome	IV	SNPs associated with confounders	SNPs associated with outcome	R2	F value
1	122	IDP_T1_FAST_ROIs_L_thalamus	GMV	AD	0	0	rs12504632,rs13116825,rs1768190,rs2267161,rs229650,rs3130574,rs398076,rs55705857,rs62157778,rs6460894,rs6563121,rs72941549,rs823080,rs9929528	NA	NA	0.0199582	48.3064
2	123	IDP_T1_FAST_ROIs_R_thalamus	GMV	AD	0	0	rs113466984,rs11604833,rs1958671,rs1974528,rs229651,rs55705857,rs56133758,rs62288073,rs6460894,rs8064765,rs9907752	NA	NA	0.0129402	39.5821
3	124	IDP_T1_FAST_ROIs_L_caudate	GMV	AD	1	0	rs115400054,rs11838776,rs11948266,rs12928520,rs14365,rs1832980,rs184568395,rs1948948,rs4348791,rs4525538,rs55823223,rs6121246,rs67885733,rs7596872	rs13107325	NA	0.0177265	42.8074
4	125	IDP_T1_FAST_ROIs_R_caudate	GMV	AD	1	0	rs115400054,rs11838776,rs12035773,rs12920915,rs12928520,rs184568395,rs2308527,rs3807727,rs4348791,rs55823223,rs6916149,rs72934723,rs7596872,rs8142505	rs13107325	NA	0.0184052	44.477
5	126	IDP_T1_FAST_ROIs_L_putamen	GMV	AD	2	0	rs10430578,rs11042812,rs114644583,rs115400054,rs12467931,rs12951632,rs16840751,rs184568395,rs184867122,rs2267161,rs2269686,rs34905056,rs454665,rs465423,rs547107,rs55953689,rs61899197,rs7005505,rs79364962,rs855791,rs9899357	rs13107325,rs1800562	NA	0.0307984	50.2411
6	127	IDP_T1_FAST_ROIs_R_putamen	GMV	AD	2	0	rs10430578,rs115134771,rs115400054,rs12951632,rs1450270,rs184568395,rs2267161,rs34905056,rs465423,rs55953689,rs6690619,rs7005505,rs8177186,rs855791,rs9899357	rs13107325,rs1800562	NA	0.023071	52.2822
7	128	IDP_T1_FAST_ROIs_L_pallidum	GMV	AD	1	0	rs1624623,rs2697388,rs2923402,rs7704966	rs2252383	NA	0.00568656	47.4956
8	129	IDP_T1_FAST_ROIs_R_pallidum	GMV	AD	1	0	rs2923402,rs80023834	rs1724400	NA	0.00222764	37.0848
9	130	IDP_T1_FAST_ROIs_L_hippocampus	GMV	AD	0	0	rs1052607,rs1075472,rs12111923,rs13176921,rs146607495,rs279888,rs6432708,rs6690450,rs7030607,rs72761265,rs8029552,rs931550	NA	NA	0.0204737	57.8469
10	131	IDP_T1_FAST_ROIs_R_hippocampus	GMV	AD	0	0	rs1052607,rs11865702,rs146607495,rs17214697,rs1962479,rs279888,rs28758826,rs4862292,rs6432708,rs6690450,rs7030607	NA	NA	0.0197281	60.7631
11	132	IDP_T1_FAST_ROIs_L_amygdala	GMV	AD	0	1	rs35495443,rs7315280	NA	rs7256200	0.00187191	31.1395
12	133	IDP_T1_FAST_ROIs_R_amygdala	GMV	AD	0	1	rs61921502	NA	rs769449	0.000919241	30.5552
13	134	IDP_T1_FAST_ROIs_L_ventral_striatum	GMV	AD	2	0	rs10090885,rs11605232,rs13388394,rs199497,rs2153960,rs2424698,rs55925606,rs6000991,rs60937451,rs7134628,rs7147695,rs7210574,rs7623486	rs13107325,rs329124	NA	0.0177321	46.0983
14	135	IDP_T1_FAST_ROIs_R_ventral_striatum	GMV	AD	2	0	rs10430578,rs11136018,rs11604780,rs1285847,rs13388394,rs144861591,rs2153960,rs2267161,rs3746337,rs4685022,rs4841132,rs57788691,rs60937451,rs7005505	rs13107325,rs329124	NA	0.0182357	44.0427
15	136	IDP_T1_FAST_ROIs_brain_stem	GMV	AD	1	0	rs11598186,rs13388394,rs1909960,rs2052690,rs4039600,rs62105660,rs62251040,rs7111970,rs7274811,rs9505097	rs13107325	NA	0.0115674	38.853
16	137	IDP_T1_FAST_ROIs_L_cerebellum_I-IV	GMV	AD	1	0	rs10422762,rs34530426,rs36132266,rs4441421,rs4711000,rs61803655,rs7571971,rs75726608,rs77515140	rs13107325	NA	0.0103562	38.6038
17	138	IDP_T1_FAST_ROIs_R_cerebellum_I-IV	GMV	AD	1	0	rs10422762,rs11604780,rs2807357,rs2976422,rs36132266,rs4596938,rs6658111,rs75726608,rs78777685,rs9301159	rs13107325	NA	0.0105	35.2299
18	139	IDP_T1_FAST_ROIs_L_cerebellum_V	GMV	AD	1	0	rs11606703,rs11626065,rs117332043,rs1874581,rs190024,rs2299415,rs2807363,rs2920507,rs36132266,rs7571971,rs7963419,rs9398173	rs13107325	NA	0.0140069	39.3006
19	140	IDP_T1_FAST_ROIs_R_cerebellum_V	GMV	AD	2	0	rs11604780,rs117332043,rs13388394,rs1443845,rs149890778,rs16859414,rs17220352,rs2920507,rs36132266,rs478571,rs9421745,rs9422354	rs11710277,rs13135092	NA	0.0149965	42.1196
20	141	IDP_T1_FAST_ROIs_L_cerebellum_VI	GMV	AD	1	0	rs10797047,rs10840420,rs117332043,rs11936470,rs1343222,rs17220352,rs1865741,rs2744755,rs4987082,rs55925606,rs6606717,rs6853752,rs9497968,rs9617090	rs13107325	NA	0.0163837	39.4952
21	142	IDP_T1_FAST_ROIs_V_cerebellum_VI	GMV	AD	2	0	rs11111278,rs1123680,rs17229266,rs1932019,rs2360675,rs3891689,rs6074807,rs61932760,rs7027172,rs74088917	rs35225200,rs71444571	NA	0.013793	46.4332
22	143	IDP_T1_FAST_ROIs_R_cerebellum_VI	GMV	AD	1	0	rs11042812,rs113274261,rs11609896,rs11636752,rs11727676,rs117332043,rs11936470,rs1343222,rs141473,rs144861591,rs2744755,rs35565319,rs42863,rs57911348,rs79966207,rs9497968	rs13107325	NA	0.0182257	38.5134
23	144	IDP_T1_FAST_ROIs_L_cerebellum_crus_I	GMV	AD	0	0	rs11663934,rs11764163,rs1547050,rs1567712,rs1605761,rs17749164,rs193261074,rs2091377,rs2356265,rs2873131,rs2908004,rs2920507,rs4865165,rs58357751,rs6714490,rs703548,rs713606,rs7167339,rs72754248,rs72828403,rs76025319,rs76411246,rs7691642,rs7705845,rs9514079,rs9817553	NA	NA	0.0420879	56.0773
24	145	IDP_T1_FAST_ROIs_V_cerebellum_crus_I	GMV	AD	0	0	rs134016,rs138513437,rs72831708	NA	NA	0.00322899	35.8575
25	146	IDP_T1_FAST_ROIs_R_cerebellum_crus_I	GMV	AD	0	0	rs1318947,rs1547050,rs1567712,rs1605761,rs17749164,rs2091377,rs2234675,rs2920507,rs2964537,rs549305,rs58357751,rs6714490,rs7167339,rs72754248,rs7589256,rs76003347,rs76083709,rs76350445,rs7691642,rs78640054,rs9514079	NA	NA	0.0384227	63.1507
26	147	IDP_T1_FAST_ROIs_L_cerebellum_crus_II	GMV	AD	1	0	rs10020462,rs11111278,rs117332043,rs12140350,rs13268108,rs1405238,rs1567244,rs2231142,rs2234675,rs3808934,rs4711000,rs4891262,rs6739830,rs696907,rs713607,rs72731840,rs72754248,rs72906148,rs7573126,rs7778054,rs78640054,rs7874933	rs6079584	NA	0.0375388	58.8519
27	148	IDP_T1_FAST_ROIs_V_cerebellum_crus_II	GMV	AD	0	0	rs10232453,rs10946507,rs11111278,rs11158765,rs11795164,rs134016,rs1344502,rs136030,rs1861969,rs280795,rs34288808,rs407934,rs4793497,rs59109406,rs6478241,rs6658111,rs7210936,rs73126520,rs8064679	NA	NA	0.0293242	52.7866
28	149	IDP_T1_FAST_ROIs_R_cerebellum_crus_II	GMV	AD	1	0	rs10020462,rs1106678,rs117332043,rs12514628,rs13244057,rs1405238,rs1706725,rs174560,rs2234675,rs240101,rs2572397,rs4711000,rs4891262,rs55916590,rs62389387,rs6739830,rs696907,rs713607,rs72731840,rs72754248,rs7475806,rs7778054,rs7834152,rs78640054,rs786819	rs6079584	NA	0.0393707	54.4157
29	150	IDP_T1_FAST_ROIs_L_cerebellum_VIIb	GMV	AD	0	0	rs10020462,rs10074318,rs10737469,rs117332043,rs13244057,rs134016,rs1689014,rs240101,rs2664303,rs2699318,rs4891262,rs56300220,rs62015113,rs696170,rs713607,rs7149271,rs72754248,rs78640054	NA	NA	0.0301632	57.3646
30	151	IDP_T1_FAST_ROIs_V_cerebellum_VIIb	GMV	AD	1	0	rs11111278,rs11638141,rs11795164,rs11853588,rs12605755,rs12776159,rs1885359,rs35109285,rs4325779,rs55925606,rs6658111,rs76934732,rs9400241	rs13107325	NA	0.0170974	44.4304
31	152	IDP_T1_FAST_ROIs_R_cerebellum_VIIb	GMV	AD	0	0	rs10020462,rs10074318,rs10244637,rs10737469,rs117332043,rs1689014,rs2699318,rs435581,rs4393969,rs4891262,rs56300220,rs6941931,rs6941972,rs696907,rs7029222,rs713607,rs72754248,rs78640054,rs7874933	NA	NA	0.0309856	55.8728
32	153	IDP_T1_FAST_ROIs_L_cerebellum_VIIIa	GMV	AD	2	0	rs10074318,rs10840420,rs117332043,rs13223067,rs134016,rs144861591,rs17749164,rs2231142,rs2247784,rs2774498,rs4301837,rs56300220,rs661492,rs696170,rs72754248,rs72829962,rs7559034,rs77545932	rs13107325,rs62054807	NA	0.0283702	53.8551
33	154	IDP_T1_FAST_ROIs_V_cerebellum_VIIIa	GMV	AD	2	0	rs10074318,rs10221711,rs11111091,rs11724720,rs1606803,rs17220352,rs2367137,rs2597325,rs2882320,rs2921096,rs4997807,rs55925606,rs5742632,rs72831708,rs75726608	rs13107325,rs9320942	NA	0.0255854	58.1212
34	155	IDP_T1_FAST_ROIs_R_cerebellum_VIIIa	GMV	AD	1	0	rs10020462,rs10074318,rs11111090,rs117332043,rs12200552,rs1706725,rs2699315,rs36033628,rs56318008,rs713607,rs72754248,rs7640903	rs13107325	NA	0.0172628	48.6082
35	156	IDP_T1_FAST_ROIs_L_cerebellum_VIIIb	GMV	AD	1	0	rs10074318,rs12597529,rs144861591,rs17602898,rs17796225,rs2247784,rs4721778,rs479744,rs61768001,rs72829962,rs7690837	rs13107325	NA	0.0138754	42.4768
36	157	IDP_T1_FAST_ROIs_V_cerebellum_VIIIb	GMV	AD	1	0	rs10020462,rs10074318,rs11628462,rs11811978,rs13268108,rs1668155,rs2237631,rs2360675,rs4997807,rs6672487,rs6694195,rs72831708,rs75726608,rs7701346,rs77678222	rs13107325	NA	0.0247814	56.2484
37	158	IDP_T1_FAST_ROIs_R_cerebellum_VIIIb	GMV	AD	2	0	rs11042154,rs12037376,rs12146713,rs12510400,rs6775104,rs72829962,rs74416281	rs13107325,rs1800562	NA	0.00735504	35.154
38	159	IDP_T1_FAST_ROIs_L_cerebellum_IX	GMV	AD	1	0	rs10765782,rs10829556,rs1109956,rs12208252,rs12597529,rs1288481,rs13111128,rs144861591,rs1606803,rs17577153,rs2054576,rs3813498,rs3885967,rs56081664,rs56318008,rs6484290,rs733324,rs7728270,rs77678222,rs78777685,rs815867	rs13107325	NA	0.0296467	48.2976
39	160	IDP_T1_FAST_ROIs_V_cerebellum_IX	GMV	AD	1	0	rs10765782,rs10799673,rs11111094,rs115740542,rs11604780,rs12493284,rs1606803,rs465423,rs72754248,rs72831708,rs7298824,rs7690837,rs77515140,rs77678222,rs815867,rs9486916	rs13107325	NA	0.0231879	49.2601
40	161	IDP_T1_FAST_ROIs_R_cerebellum_IX	GMV	AD	1	0	rs10737462,rs10765782,rs10829556,rs10860831,rs1109956,rs144861591,rs1512238,rs17577153,rs7112321,rs7193136,rs7593335,rs7690837,rs7728270,rs77515140,rs77678222,rs916603,rs9398171	rs13107325	NA	0.024005	48.0349
41	162	IDP_T1_FAST_ROIs_L_cerebellum_X	GMV	AD	1	0	rs12587452,rs2536185,rs28572384,rs4633268,rs6115106,rs714710,rs8064679,rs9370102	rs13107325	NA	0.00897304	37.5866
42	163	IDP_T1_FAST_ROIs_V_cerebellum_X	GMV	AD	1	0	rs10074318,rs11111090,rs1874581,rs2231142,rs3801382,rs6658111	rs13107325	NA	0.00885119	49.4318
43	164	IDP_T1_FAST_ROIs_R_cerebellum_X	GMV	AD	1	0	rs10183615,rs11243266,rs1157493,rs2536185,rs570820,rs604159,rs7663990,rs7743432	rs13107325	NA	0.0142501	60.0111
44	344	aparc-Desikan_lh_volume_bankssts	GMV	AD	2	0	rs11669334,rs186347,rs73006822	rs3004179,rs7889	NA	0.0038938	43.2794
45	345	aparc-Desikan_lh_volume_caudalanteriorcingulate	GMV	AD	0	0	rs7728751	NA	NA	0.00091449	30.4044
46	346	aparc-Desikan_lh_volume_caudalmiddlefrontal	GMV	AD	0	0	rs182284067,rs4674093,rs66716358,rs77324770,rs853974,rs888278	NA	NA	0.00768624	42.8754
47	347	aparc-Desikan_lh_volume_cuneus	GMV	AD	1	0	rs11918598,rs12700002,rs1635535,rs1934057,rs2279829,rs2836469,rs28620532,rs2999158,rs3012434,rs4437022,rs651858,rs74580701,rs749317,rs76341705	rs7442779	NA	0.0258521	62.941
48	348	aparc-Desikan_lh_volume_entorhinal	GMV	AD	NA	NA	NA	NA	NA	NA	NA
49	349	aparc-Desikan_lh_volume_fusiform	GMV	AD	NA	NA	NA	NA	NA	NA	NA
50	350	aparc-Desikan_lh_volume_inferiorparietal	GMV	AD	0	0	rs3008451,rs6091756,rs61904685	NA	NA	0.00318972	35.4285
51	351	aparc-Desikan_lh_volume_inferiortemporal	GMV	AD	0	0	rs12446863	NA	NA	0.00092061	30.6081
52	352	aparc-Desikan_lh_volume_isthmuscingulate	GMV	AD	NA	NA	NA	NA	NA	NA	NA
53	353	aparc-Desikan_lh_volume_lateraloccipital	GMV	AD	0	0	rs113300196,rs11918598,rs139682784,rs3012434,rs35168340,rs4334415,rs4915928,rs76341705	NA	NA	0.00908314	38.052
54	354	aparc-Desikan_lh_volume_lateralorbitofrontal	GMV	AD	1	0	rs10107636,rs113791275,rs12256551,rs155626	rs11759026	NA	0.00396573	33.0606
55	355	aparc-Desikan_lh_volume_lingual	GMV	AD	1	0	rs116617502,rs12713037,rs1934057,rs3013431,rs61784835,rs74580701,rs751991,rs75686861,rs7628585,rs76341705,rs9545155,rs9868127	rs9537930	NA	0.0145498	40.8561
56	356	aparc-Desikan_lh_volume_medialorbitofrontal	GMV	AD	0	0	rs78118899	NA	NA	0.000901155	29.9607
57	357	aparc-Desikan_lh_volume_middletemporal	GMV	AD	0	0	rs115136616,rs1496523,rs7256309,rs76062908,rs9394983	NA	NA	0.00490013	32.7099
58	358	aparc-Desikan_lh_volume_parahippocampal	GMV	AD	0	0	rs1475537,rs224709,rs61784835	NA	NA	0.00312418	34.6983
59	359	aparc-Desikan_lh_volume_paracentral	GMV	AD	NA	NA	NA	NA	NA	NA	NA
60	360	aparc-Desikan_lh_volume_parsopercularis	GMV	AD	0	0	rs11639391	NA	NA	0.00270921	90.2364
61	361	aparc-Desikan_lh_volume_parsorbitalis	GMV	AD	0	0	rs2279829,rs2809110,rs35750090,rs4619890,rs75385241	NA	NA	0.00479613	32.0123
62	362	aparc-Desikan_lh_volume_parstriangularis	GMV	AD	0	0	rs12444606,rs140500037,rs2033939,rs2279829,rs61341720	NA	NA	0.00853175	57.1607
63	363	aparc-Desikan_lh_volume_pericalcarine	GMV	AD	1	0	rs116617502,rs11918598,rs1232186,rs12700002,rs12820518,rs1635550,rs1934057,rs1991055,rs2284871,rs2514845,rs28485211,rs3012434,rs4141825,rs61784835,rs6504372,rs7295050,rs74580701,rs74826997,rs75686861,rs910697,rs9376354	rs10076679	NA	0.0327228	53.4786
64	364	aparc-Desikan_lh_volume_postcentral	GMV	AD	0	0	rs1080066,rs17657016,rs2279829,rs2871688,rs75248783	NA	NA	0.0208552	141.483
65	365	aparc-Desikan_lh_volume_posteriorcingulate	GMV	AD	NA	NA	NA	NA	NA	NA	NA
66	366	aparc-Desikan_lh_volume_precentral	GMV	AD	0	0	rs1080066,rs2504071,rs2929686	NA	NA	0.0154028	173.202
67	367	aparc-Desikan_lh_volume_precuneus	GMV	AD	1	0	rs1037870,rs12404660,rs12408663,rs13100545,rs4811601,rs6817134,rs7182018,rs74826997	rs17669337	NA	0.0117939	49.5437
68	368	aparc-Desikan_lh_volume_rostralanteriorcingulate	GMV	AD	0	0	rs1178102,rs853974	NA	NA	0.00189794	31.581
69	369	aparc-Desikan_lh_volume_rostralmiddlefrontal	GMV	AD	0	0	rs12362567,rs12986089,rs1490384,rs2033939,rs284532	NA	NA	0.00527364	35.2164
70	370	aparc-Desikan_lh_volume_superiorfrontal	GMV	AD	0	0	rs10820911,rs111369349,rs231592,rs243076,rs336605,rs58321169,rs61341720,rs74826997	NA	NA	0.00818467	34.257
71	371	aparc-Desikan_lh_volume_superiorparietal	GMV	AD	1	0	rs10119667,rs12929387,rs13012375,rs1993313,rs2164950,rs35945748,rs4793085,rs59649036,rs7182018,rs73006822,rs7981883,rs888812,rs9933149	rs11707890	NA	0.0183338	47.7035
72	372	aparc-Desikan_lh_volume_superiortemporal	GMV	AD	0	0	rs1483219,rs17154995,rs2239707,rs575556,rs6711668,rs76549352	NA	NA	0.00627807	34.9707
73	373	aparc-Desikan_lh_volume_supramarginal	GMV	AD	1	0	rs2164950,rs2279829,rs4924345,rs67316928	rs6556982	NA	0.00839188	70.2717
74	374	aparc-Desikan_lh_volume_frontalpole	GMV	AD	NA	NA	NA	NA	NA	NA	NA
75	375	aparc-Desikan_lh_volume_transversetemporal	GMV	AD	0	0	rs160459,rs6715376	NA	NA	0.00254262	42.3355
76	376	aparc-Desikan_lh_volume_insula	GMV	AD	0	0	rs10283100,rs10510025,rs10980625,rs11997615,rs13091945,rs167684,rs1978730,rs798518	NA	NA	0.00867169	36.3133
77	377	aparc-Desikan_rh_volume_bankssts	GMV	AD	NA	NA	NA	NA	NA	NA	NA
78	378	aparc-Desikan_rh_volume_caudalanteriorcingulate	GMV	AD	0	0	rs116955584,rs4836373	NA	NA	0.00183123	30.4689
79	379	aparc-Desikan_rh_volume_caudalmiddlefrontal	GMV	AD	0	0	rs58321169,rs77636716,rs9345124	NA	NA	0.00394968	43.903
80	380	aparc-Desikan_rh_volume_cuneus	GMV	AD	0	0	rs11081258,rs11727676,rs12699998,rs139682784,rs1635535,rs2018980,rs2297775,rs2999158,rs3012434,rs361273,rs6064010,rs6504372,rs6658111,rs72785260,rs74580701,rs76341705,rs951358,rs9846552	NA	NA	0.0265918	50.387
81	381	aparc-Desikan_rh_volume_entorhinal	GMV	AD	0	0	rs61921502,rs73220476	NA	NA	0.00263855	43.937
82	382	aparc-Desikan_rh_volume_fusiform	GMV	AD	1	0	rs12921392,rs2593719,rs6658111	rs79730878	NA	0.00330646	36.7294
83	383	aparc-Desikan_rh_volume_inferiorparietal	GMV	AD	0	0	rs6064010,rs68175985,rs9264971	NA	NA	0.00311098	34.5512
84	384	aparc-Desikan_rh_volume_inferiortemporal	GMV	AD	0	0	rs11175756,rs12300648,rs1513862,rs2585399	NA	NA	0.00366508	30.545
85	385	aparc-Desikan_rh_volume_isthmuscingulate	GMV	AD	0	0	rs2336714,rs911934	NA	NA	0.00236058	39.2974
86	386	aparc-Desikan_rh_volume_lateraloccipital	GMV	AD	0	0	rs1159966,rs11918598,rs17083079,rs28417125,rs3811781,rs4897160,rs74580701,rs76341705,rs78039921	NA	NA	0.0103832	38.7147
87	387	aparc-Desikan_rh_volume_lateralorbitofrontal	GMV	AD	0	0	rs10107636,rs10950739,rs11012730,rs11759956,rs12145394,rs12602679,rs13313404,rs2045258,rs57610830	NA	NA	0.00975069	36.3332
88	388	aparc-Desikan_rh_volume_lingual	GMV	AD	2	0	rs116617502,rs17833752,rs2999158,rs61784835,rs6788676,rs73814875,rs74580701,rs75686861,rs8077518	rs2732651,rs35991856	NA	0.0134088	50.1492
89	389	aparc-Desikan_rh_volume_medialorbitofrontal	GMV	AD	0	0	rs2374596,rs3132571,rs76053496	NA	NA	0.00323364	35.9179
90	390	aparc-Desikan_rh_volume_middletemporal	GMV	AD	0	0	rs3764716,rs73006837	NA	NA	0.002114	35.1837
91	391	aparc-Desikan_rh_volume_parahippocampal	GMV	AD	0	0	rs117950012,rs1976272,rs61784835	NA	NA	0.00351677	39.0739
92	392	aparc-Desikan_rh_volume_paracentral	GMV	AD	0	0	rs66917351	NA	NA	0.00104909	34.8843
93	393	aparc-Desikan_rh_volume_parsopercularis	GMV	AD	0	0	rs4924345	NA	NA	0.0047269	157.759
94	394	aparc-Desikan_rh_volume_parsorbitalis	GMV	AD	0	0	rs10050688,rs2279829,rs72691108	NA	NA	0.00373056	41.4582
95	395	aparc-Desikan_rh_volume_parstriangularis	GMV	AD	0	0	rs11137033,rs2279829,rs4924345,rs6465524,rs7513616	NA	NA	0.00965033	64.7279
96	396	aparc-Desikan_rh_volume_pericalcarine	GMV	AD	2	0	rs1014444,rs10842271,rs12200595,rs1232186,rs12726480,rs17543864,rs181288,rs2459995,rs28620532,rs2999158,rs57063427,rs61784835,rs7214750,rs74580701,rs74826997,rs823156,rs951358,rs9823161	rs10939881,rs17698176	NA	0.0253205	47.9154
97	397	aparc-Desikan_rh_volume_postcentral	GMV	AD	0	0	rs1080066,rs13100267,rs2279829,rs8094865	NA	NA	0.0198993	168.589
98	398	aparc-Desikan_rh_volume_posteriorcingulate	GMV	AD	0	0	rs2302551	NA	NA	0.000898307	29.8659
99	399	aparc-Desikan_rh_volume_precentral	GMV	AD	0	0	rs1080066,rs11598817,rs61341720,rs6804164	NA	NA	0.0188397	159.439
100	400	aparc-Desikan_rh_volume_precuneus	GMV	AD	1	0	rs10757317,rs117461235,rs12632564,rs181288,rs2363038,rs62314715,rs6757486,rs751991,rs77324770,rs9374196,rs9389588,rs9915626	rs6867851	NA	0.0146712	41.2021
101	401	aparc-Desikan_rh_volume_rostralanteriorcingulate	GMV	AD	NA	NA	NA	NA	NA	NA	NA
102	402	aparc-Desikan_rh_volume_rostralmiddlefrontal	GMV	AD	0	0	rs11030042,rs11639391,rs284532,rs2865174,rs3852542	NA	NA	0.00529839	35.3826
103	403	aparc-Desikan_rh_volume_superiorfrontal	GMV	AD	0	0	rs11770051,rs12476132,rs231591,rs58321169,rs61341720	NA	NA	0.00571982	38.213
104	404	aparc-Desikan_rh_volume_superiorparietal	GMV	AD	1	0	rs11213784,rs4843552,rs4924345,rs56115079,rs68175985,rs731073,rs80306998,rs8100125	rs34492796	NA	0.010777	45.2256
105	405	aparc-Desikan_rh_volume_superiortemporal	GMV	AD	0	0	rs115241741,rs11655587,rs1483219	NA	NA	0.00308116	34.219
106	406	aparc-Desikan_rh_volume_supramarginal	GMV	AD	0	0	rs139214174,rs2279829,rs7182018,rs79814107	NA	NA	0.0113506	95.3317
107	407	aparc-Desikan_rh_volume_frontalpole	GMV	AD	0	0	rs13208741	NA	NA	0.000967848	32.1802
108	408	aparc-Desikan_rh_volume_transversetemporal	GMV	AD	0	0	rs13229256,rs6715376,rs7182018	NA	NA	0.00301318	33.4618
109	409	aparc-Desikan_rh_volume_insula	GMV	AD	0	0	rs10283100,rs4752015,rs9356996	NA	NA	0.00389134	43.2519
110	648	aparc-Desikan_lh_area_TotalSurface	SA	AD	1	0	rs10835187,rs10971930,rs11049529,rs116469189,rs118115924,rs12090153,rs139214174,rs2241722,rs3737136,rs55705857,rs62275311,rs7219015,rs79362376	rs13107325	NA	0.0173897	45.2034
111	649	aparc-Desikan_lh_area_bankssts	SA	AD	0	0	rs11669334,rs186347,rs2246871,rs56079926,rs73006822	NA	NA	0.0053574	35.7787
112	650	aparc-Desikan_lh_area_caudalanteriorcingulate	SA	AD	NA	NA	NA	NA	NA	NA	NA
113	651	aparc-Desikan_lh_area_caudalmiddlefrontal	SA	AD	0	0	rs77636716,rs853974,rs888278	NA	NA	0.00482866	53.7207
114	652	aparc-Desikan_lh_area_cuneus	SA	AD	0	0	rs117892760,rs12200595,rs1635535,rs1934057,rs2164950,rs2279829,rs2999158,rs4437022,rs55761404,rs61784835,rs74280517,rs749316,rs9545155,rs9846552	NA	NA	0.0249399	60.6633
115	653	aparc-Desikan_lh_area_entorhinal	SA	AD	0	0	rs12921392,rs186347	NA	NA	0.00287753	47.9279
116	654	aparc-Desikan_lh_area_fusiform	SA	AD	0	0	rs2532364,rs2787672,rs6658111	NA	NA	0.00601142	66.959
117	655	aparc-Desikan_lh_area_inferiorparietal	SA	AD	1	0	rs2991716,rs41287349,rs6091756,rs61904685,rs888812	rs4630591	NA	0.0056014	37.4175
118	656	aparc-Desikan_lh_area_inferiortemporal	SA	AD	1	0	NA	rs77804065	NA	NA	NA
119	657	aparc-Desikan_lh_area_isthmuscingulate	SA	AD	1	0	rs12137626	rs13107325	NA	0.000901441	29.9702
120	658	aparc-Desikan_lh_area_lateraloccipital	SA	AD	1	0	rs113300196,rs2164950,rs2306937,rs4915929,rs55642684,rs55892736,rs67031627,rs6825268,rs76606067,rs77598707	rs4627402	NA	0.0125718	42.2801
121	659	aparc-Desikan_lh_area_lateralorbitofrontal	SA	AD	1	0	rs10916258,rs11736707,rs12256551,rs1585146,rs28580305,rs4269369,rs4872381,rs76727917,rs9398803	rs13107325	NA	0.0102067	38.05
122	660	aparc-Desikan_lh_area_lingual	SA	AD	3	0	rs10951666,rs116617502,rs11727676,rs1232184,rs12700002,rs139012,rs17543864,rs1934057,rs2284871,rs3012434,rs3013431,rs61784835,rs74280517,rs74580701,rs76341705,rs9545155	rs10939881,rs35518360,rs4630591	NA	0.0238999	50.8096
123	661	aparc-Desikan_lh_area_medialorbitofrontal	SA	AD	0	0	rs10835187	NA	NA	0.000968587	32.2047
124	662	aparc-Desikan_lh_area_middletemporal	SA	AD	0	0	rs116469189,rs12489828,rs1496523,rs1792354,rs394800,rs72867280,rs73006822	NA	NA	0.00720329	34.4234
125	663	aparc-Desikan_lh_area_parahippocampal	SA	AD	0	0	rs13150272	NA	NA	0.00137304	45.6709
126	664	aparc-Desikan_lh_area_paracentral	SA	AD	1	0	rs12570160,rs2110992,rs276865	rs439945	NA	0.00326617	36.2805
127	665	aparc-Desikan_lh_area_parsopercularis	SA	AD	0	0	rs11639391,rs2322791	NA	NA	0.00312592	52.078
128	666	aparc-Desikan_lh_area_parsorbitalis	SA	AD	0	0	rs12126772,rs2170404,rs2279829,rs2809110,rs543640	NA	NA	0.00513325	34.2741
129	667	aparc-Desikan_lh_area_parstriangularis	SA	AD	0	0	rs10901381,rs12146713,rs12704861,rs1607232,rs16932785,rs2033939,rs2279829,rs28783713,rs61341720,rs72772496	NA	NA	0.017128	57.8698
130	668	aparc-Desikan_lh_area_pericalcarine	SA	AD	2	0	rs10830947,rs116617502,rs11727676,rs1243190,rs12700002,rs12820518,rs1635550,rs1934057,rs1991055,rs2284871,rs2514845,rs28620532,rs2999158,rs3012434,rs3809857,rs3935273,rs4141825,rs4437022,rs61784835,rs74826997,rs76451154,rs76731691,rs79080004,rs79636188,rs8051471,rs9376354,rs9672572,rs9823161	rs13107325,rs4700393	NA	0.0439251	54.4591
131	669	aparc-Desikan_lh_area_postcentral	SA	AD	1	0	rs17657016,rs2279829,rs28458412,rs3786824,rs4924346	rs7218235	NA	0.01184	79.591
132	670	aparc-Desikan_lh_area_posteriorcingulate	SA	AD	1	0	rs9316971	rs13135092	NA	0.00140999	46.9019
133	671	aparc-Desikan_lh_area_precentral	SA	AD	0	0	rs10086547,rs113240976,rs1440802,rs58321169,rs72704117	NA	NA	0.0201879	136.863
134	672	aparc-Desikan_lh_area_precuneus	SA	AD	2	0	rs11600503,rs11687510,rs12408663,rs1440802,rs28556884,rs4811602,rs4871839,rs60386222,rs655497,rs76341705,rs9399244	rs17669337,rs7218235	NA	0.0143747	44.0275
135	673	aparc-Desikan_lh_area_rostralanteriorcingulate	SA	AD	0	0	rs1178102	NA	NA	0.00104961	34.9015
136	674	aparc-Desikan_lh_area_rostralmiddlefrontal	SA	AD	0	0	rs17235841,rs2279829,rs60145630,rs893725	NA	NA	0.00408944	34.0961
137	675	aparc-Desikan_lh_area_superiorfrontal	SA	AD	0	0	rs10843110,rs12991515,rs2241722,rs28716262,rs2945236,rs58321169,rs61341720,rs72936326,rs74826997	NA	NA	0.0100601	37.4978
138	676	aparc-Desikan_lh_area_superiorparietal	SA	AD	0	0	rs11943167,rs13012375,rs13176412,rs1356545,rs17694988,rs36190779,rs59649036,rs7219015,rs73006822,rs76341705,rs888812	NA	NA	0.0176994	54.3941
139	677	aparc-Desikan_lh_area_superiortemporal	SA	AD	0	0	rs10835187,rs1474647,rs3816046,rs41298373,rs76549352	NA	NA	0.00578817	38.6723
140	678	aparc-Desikan_lh_area_supramarginal	SA	AD	1	0	rs11135712,rs2164950,rs2279829,rs4924345,rs73135321	rs6556982	NA	0.00869031	58.2323
141	679	aparc-Desikan_lh_area_frontalpole	SA	AD	0	0	rs111917980	NA	NA	0.0017076	56.8183
142	680	aparc-Desikan_lh_area_transversetemporal	SA	AD	0	0	rs160458,rs16826589,rs3865315,rs4647122,rs7484851	NA	NA	0.00547519	36.5697
143	681	aparc-Desikan_lh_area_insula	SA	AD	0	0	rs1978730,rs55705857,rs6575752	NA	NA	0.00352415	39.1562
144	682	aparc-Desikan_rh_area_TotalSurface	SA	AD	2	0	rs10835187,rs10971930,rs118115924,rs11867479,rs12090153,rs1952977,rs2241722,rs3737136,rs55705857,rs62275311,rs6487672,rs7099650,rs7219015,rs77598707,rs79362376,rs895438	rs13107325,rs4627402	NA	0.0206833	43.8269
145	683	aparc-Desikan_rh_area_bankssts	SA	AD	0	0	rs10225173,rs1419832	NA	NA	0.00211607	35.2182
146	684	aparc-Desikan_rh_area_caudalanteriorcingulate	SA	AD	0	0	rs3874943,rs4836373,rs62296405,rs6705514,rs7784849	NA	NA	0.00510575	34.0895
147	685	aparc-Desikan_rh_area_caudalmiddlefrontal	SA	AD	0	0	rs2618139,rs35198771,rs77636716,rs853974,rs9345124	NA	NA	0.00597588	39.934
148	686	aparc-Desikan_rh_area_cuneus	SA	AD	1	0	rs11727676,rs12929641,rs1635535,rs2999158,rs4437022,rs6456182,rs653178,rs6658111,rs6701689,rs67808462,rs7108464,rs716614,rs77598707,rs951358,rs9846552	rs13107325	NA	0.0197216	44.5326
149	687	aparc-Desikan_rh_area_entorhinal	SA	AD	0	0	rs35478105,rs4895799,rs61921502	NA	NA	0.00302781	33.6247
150	688	aparc-Desikan_rh_area_fusiform	SA	AD	1	0	rs1860161,rs62007219,rs6658111	rs79730878	NA	0.00311932	34.6441
151	689	aparc-Desikan_rh_area_inferiorparietal	SA	AD	1	0	rs10835187,rs114921579,rs4770234,rs6064010,rs68175985,rs9266721	rs6867851	NA	0.0065239	36.3491
152	690	aparc-Desikan_rh_area_inferiortemporal	SA	AD	1	0	rs10048146,rs11020039,rs11175756,rs11204420,rs132384,rs3012465,rs56395038	rs4627402	NA	0.00673463	32.1686
153	691	aparc-Desikan_rh_area_isthmuscingulate	SA	AD	1	0	rs17833752,rs7023465,rs73709592	rs6855246	NA	0.0036443	40.4961
154	692	aparc-Desikan_rh_area_lateraloccipital	SA	AD	0	0	rs11030025,rs1159966,rs11724319,rs11770631,rs13324580,rs17030613,rs17083079,rs1801133,rs1884010,rs3865315,rs57694934,rs74280517,rs75343521,rs75543184,rs76341705,rs76606067,rs9585348	NA	NA	0.0233135	46.6182
155	693	aparc-Desikan_rh_area_lateralorbitofrontal	SA	AD	1	0	rs10807794,rs12256551,rs2045258	rs13107325	NA	0.00468535	52.1188
156	694	aparc-Desikan_rh_area_lingual	SA	AD	4	0	rs116617502,rs11727676,rs13169209,rs139012,rs17543864,rs28620532,rs2999158,rs4724093,rs61784835,rs62336790,rs6788676,rs74580701,rs74826997,rs9401850,rs9478192,rs9878560	rs35518360,rs55994735,rs6882046,rs7221390	NA	0.0261376	55.6945
157	695	aparc-Desikan_rh_area_medialorbitofrontal	SA	AD	0	0	rs12945020,rs1986012,rs76727917	NA	NA	0.00298271	33.1223
158	696	aparc-Desikan_rh_area_middletemporal	SA	AD	0	0	rs3758098,rs4264616,rs507429,rs6778735,rs73006837	NA	NA	0.00496129	33.1202
159	697	aparc-Desikan_rh_area_parahippocampal	SA	AD	0	0	rs6658111,rs7521,rs7838999	NA	NA	0.00414341	46.0653
160	698	aparc-Desikan_rh_area_paracentral	SA	AD	0	0	rs3786824,rs41288837,rs61784835,rs9385383	NA	NA	0.00408217	34.0352
161	699	aparc-Desikan_rh_area_parsopercularis	SA	AD	1	0	rs4924345	rs55974014	NA	0.0033452	111.49
162	700	aparc-Desikan_rh_area_parsorbitalis	SA	AD	0	0	rs1541606,rs2279829,rs61808897	NA	NA	0.00514908	57.304
163	701	aparc-Desikan_rh_area_parstriangularis	SA	AD	0	0	rs11827673,rs2279829,rs4924345,rs6465524,rs71525730	NA	NA	0.0101818	68.3293
164	702	aparc-Desikan_rh_area_pericalcarine	SA	AD	2	0	rs1014444,rs116617502,rs11727676,rs12200595,rs1232186,rs17543864,rs181288,rs1991055,rs2411299,rs2459995,rs28620532,rs2999158,rs3012434,rs3735260,rs6852148,rs7108464,rs7214750,rs74580701,rs74826997,rs8051471,rs902031,rs9823161	rs10939881,rs13107325	NA	0.0329492	51.4113
165	703	aparc-Desikan_rh_area_postcentral	SA	AD	1	0	rs11669334,rs1440802,rs17314727,rs2279829,rs6668533,rs67286026	rs11759026	NA	0.014783	79.928
166	704	aparc-Desikan_rh_area_posteriorcingulate	SA	AD	0	0	rs11653367,rs12370271,rs6588512	NA	NA	0.00364501	38.9784
167	705	aparc-Desikan_rh_area_precentral	SA	AD	2	0	rs1080066,rs1905539,rs79814107	rs11759026,rs13107325	NA	0.0211338	230.035
168	706	aparc-Desikan_rh_area_precuneus	SA	AD	1	0	rs1022994,rs118115924,rs2247404,rs60386222,rs6533623,rs74564337,rs75745313,rs76341705,rs8078459	rs17669337	NA	0.0123676	44.466
169	707	aparc-Desikan_rh_area_rostralanteriorcingulate	SA	AD	0	0	rs79487293	NA	NA	0.000932464	29.835
170	708	aparc-Desikan_rh_area_rostralmiddlefrontal	SA	AD	0	0	rs10835187,rs12827748,rs13264707,rs4924346,rs893725	NA	NA	0.00561179	36.0753
171	709	aparc-Desikan_rh_area_superiorfrontal	SA	AD	1	0	rs138740906,rs2241722,rs28716262,rs4273712	rs78519266	NA	0.00519836	41.7559
172	710	aparc-Desikan_rh_area_superiorparietal	SA	AD	0	0	rs10016904,rs112363416,rs17668083,rs2033939,rs56115079,rs58177617,rs68175985,rs7219015,rs7426144,rs7563957,rs8100125,rs888812	NA	NA	0.0171465	46.4563
173	711	aparc-Desikan_rh_area_superiortemporal	SA	AD	1	0	rs11079852,rs35431433,rs3816046,rs55705857	rs73078305	NA	0.00507065	40.7248
174	712	aparc-Desikan_rh_area_supramarginal	SA	AD	0	0	rs10228486,rs113269922,rs139214174,rs2180127,rs2279829,rs28520337,rs56305452,rs62336790	NA	NA	0.0153518	62.2847
175	713	aparc-Desikan_rh_area_frontalpole	SA	AD	0	0	rs12146713	NA	NA	0.00110538	35.3737
176	714	aparc-Desikan_rh_area_transversetemporal	SA	AD	0	0	rs6667438,rs7607297	NA	NA	0.00221814	35.5303
177	715	aparc-Desikan_rh_area_insula	SA	AD	0	0	rs55705857,rs72962198	NA	NA	0.00237529	38.0535
178	1020	aparc-Desikan_lh_thickness_GlobalMeanThickness	CT	AD	1	0	rs13079368,rs13110077,rs4685022,rs62052489,rs7219015,rs73217710,rs7575796,rs8101493	rs13107325	NA	0.00975432	39.3511
179	1021	aparc-Desikan_lh_thickness_bankssts	CT	AD	0	0	rs186347	NA	NA	0.00123692	39.5884
180	1022	aparc-Desikan_lh_thickness_caudalanteriorcingulate	CT	AD	NA	NA	NA	NA	NA	NA	NA
181	1023	aparc-Desikan_lh_thickness_caudalmiddlefrontal	CT	AD	0	0	rs112078504,rs12460853,rs3811354,rs9333533	NA	NA	0.00418623	33.5918
182	1024	aparc-Desikan_lh_thickness_cuneus	CT	AD	1	0	rs1464047,rs4901904,rs6492276	rs13107325	NA	0.00471771	50.5039
183	1025	aparc-Desikan_lh_thickness_entorhinal	CT	AD	NA	NA	NA	NA	NA	NA	NA
184	1026	aparc-Desikan_lh_thickness_fusiform	CT	AD	0	0	rs17497343,rs617577,rs73217710,rs7575796	NA	NA	0.00478853	38.4481
185	1027	aparc-Desikan_lh_thickness_inferiorparietal	CT	AD	1	0	rs10164339,rs4660401,rs4685022,rs66864104,rs7219015,rs9521760	rs62055718	NA	0.00731828	39.2707
186	1028	aparc-Desikan_lh_thickness_inferiortemporal	CT	AD	1	0	rs10490657	rs4630591	NA	0.00109956	35.1873
187	1029	aparc-Desikan_lh_thickness_isthmuscingulate	CT	AD	1	0	rs17443333,rs726578	rs13107325	NA	0.0020212	32.3692
188	1030	aparc-Desikan_lh_thickness_lateraloccipital	CT	AD	2	0	rs114898153,rs1464047,rs56023709,rs7219015	rs13107325,rs62053943	NA	0.00473441	38.0115
189	1031	aparc-Desikan_lh_thickness_lateralorbitofrontal	CT	AD	1	0	rs617577	rs13135092	NA	0.00097182	31.0954
190	1032	aparc-Desikan_lh_thickness_lingual	CT	AD	1	0	rs13431289,rs59381722	rs13107325	NA	0.0020572	32.947
191	1033	aparc-Desikan_lh_thickness_medialorbitofrontal	CT	AD	0	0	rs2532330	NA	NA	0.00109775	35.1293
192	1034	aparc-Desikan_lh_thickness_middletemporal	CT	AD	NA	NA	NA	NA	NA	NA	NA
193	1035	aparc-Desikan_lh_thickness_parahippocampal	CT	AD	0	0	rs10498489,rs7968697	NA	NA	0.00208672	33.4207
194	1036	aparc-Desikan_lh_thickness_paracentral	CT	AD	1	0	rs11688116,rs13267225,rs7575796	rs13107325	NA	0.00335765	35.8952
195	1037	aparc-Desikan_lh_thickness_parsopercularis	CT	AD	0	0	rs10761586,rs11695197,rs1366881,rs3786824,rs9893575	NA	NA	0.00503321	32.336
196	1038	aparc-Desikan_lh_thickness_parsorbitalis	CT	AD	0	0	rs2463523	NA	NA	0.000932129	29.8242
197	1039	aparc-Desikan_lh_thickness_parstriangularis	CT	AD	0	0	rs3786824,rs55813922	NA	NA	0.0021327	34.1588
198	1040	aparc-Desikan_lh_thickness_pericalcarine	CT	AD	1	0	rs10052710,rs160460	rs13107325	NA	0.00189361	30.322
199	1041	aparc-Desikan_lh_thickness_postcentral	CT	AD	1	0	rs12125942,rs16866693,rs2033939,rs7219015	rs13107325	NA	0.0133858	108.414
200	1042	aparc-Desikan_lh_thickness_posteriorcingulate	CT	AD	0	0	rs6658111,rs7862747	NA	NA	0.00197647	31.6515
201	1043	aparc-Desikan_lh_thickness_precentral	CT	AD	1	0	rs11692435,rs147787064	rs13107325	NA	0.0024576	39.3753
202	1044	aparc-Desikan_lh_thickness_precuneus	CT	AD	1	0	rs10276148,rs11692435,rs13110077,rs3200031,rs7219015,rs8101493	rs13107325	NA	0.00758364	40.7055
203	1045	aparc-Desikan_lh_thickness_rostralanteriorcingulate	CT	AD	0	0	rs2270390,rs75721280	NA	NA	0.00207726	33.269
204	1046	aparc-Desikan_lh_thickness_rostralmiddlefrontal	CT	AD	0	0	rs11695197,rs11708828,rs11731264,rs12938775,rs2627387,rs3200031,rs3816046	NA	NA	0.0080341	36.9785
205	1047	aparc-Desikan_lh_thickness_superiorfrontal	CT	AD	0	0	rs13082214,rs231588,rs3786824,rs3811354,rs4128399,rs617577,rs724265,rs74476491,rs76928645,rs9515212	NA	NA	0.0115917	37.4779
206	1048	aparc-Desikan_lh_thickness_superiorparietal	CT	AD	1	0	rs12979428,rs62052489,rs6442411,rs7185688,rs73217710,rs7327139,rs7936928	rs13107325	NA	0.00846677	38.987
207	1049	aparc-Desikan_lh_thickness_superiortemporal	CT	AD	1	0	rs1048527,rs6658111	rs9267812	NA	0.00287904	46.1471
208	1050	aparc-Desikan_lh_thickness_supramarginal	CT	AD	0	0	rs10164339,rs34876360,rs75778110,rs9515212	NA	NA	0.00418645	33.5935
209	1051	aparc-Desikan_lh_thickness_frontalpole	CT	AD	0	0	rs2242522,rs77155639	NA	NA	0.00213514	34.198
210	1052	aparc-Desikan_lh_thickness_transversetemporal	CT	AD	1	0	rs12648188,rs2473325	rs13107325	NA	0.00206634	33.0937
211	1053	aparc-Desikan_lh_thickness_insula	CT	AD	0	0	rs1562330,rs3095327	NA	NA	0.00222895	35.7037
212	1054	aparc-Desikan_rh_thickness_GlobalMeanThickness	CT	AD	1	0	rs11337,rs12938775,rs13079368,rs231588,rs3200031,rs35021943,rs4685022,rs61753077,rs62053340,rs682571,rs78783493,rs8101493	rs13107325	NA	0.0130583	35.2321
213	1055	aparc-Desikan_rh_thickness_bankssts	CT	AD	0	0	rs191103	NA	NA	0.00110776	35.45
214	1056	aparc-Desikan_rh_thickness_caudalanteriorcingulate	CT	AD	0	0	rs188051148,rs34996126,rs80172058	NA	NA	0.00312769	33.429
215	1057	aparc-Desikan_rh_thickness_caudalmiddlefrontal	CT	AD	0	0	rs3786824	NA	NA	0.00104662	33.4912
216	1058	aparc-Desikan_rh_thickness_cuneus	CT	AD	1	0	rs13128427,rs3786824,rs7575796,rs76341705	rs13107325	NA	0.00493192	39.6051
217	1059	aparc-Desikan_rh_thickness_entorhinal	CT	AD	NA	NA	NA	NA	NA	NA	NA
218	1060	aparc-Desikan_rh_thickness_fusiform	CT	AD	1	0	rs113920776,rs7219015,rs73217710	rs13107325	NA	0.00301063	32.1742
219	1061	aparc-Desikan_rh_thickness_inferiorparietal	CT	AD	0	0	rs13110077,rs3200031,rs62065975	NA	NA	0.00330038	35.2809
220	1062	aparc-Desikan_rh_thickness_inferiortemporal	CT	AD	1	0	rs2270414,rs55678495,rs7608458,rs7633500	rs13107325	NA	0.00415974	33.3783
221	1063	aparc-Desikan_rh_thickness_isthmuscingulate	CT	AD	0	0	rs4513249,rs497309,rs57657407,rs6462132	NA	NA	0.00436064	34.9974
222	1064	aparc-Desikan_rh_thickness_lateraloccipital	CT	AD	2	0	rs1464047,rs1801133,rs420522,rs4685022,rs78246790,rs79362376,rs8101493,rs9933149	rs13107325,rs7218235	NA	0.00927302	37.3913
223	1065	aparc-Desikan_rh_thickness_lateralorbitofrontal	CT	AD	2	0	rs1562330,rs4685022	rs13107325,rs7218235	NA	0.00250791	40.1834
224	1066	aparc-Desikan_rh_thickness_lingual	CT	AD	1	0	rs12904134,rs13431289,rs1464047,rs1562330,rs2172128	rs13107325	NA	0.00525364	33.7608
225	1067	aparc-Desikan_rh_thickness_medialorbitofrontal	CT	AD	0	0	rs11063592,rs2819865,rs9904766	NA	NA	0.00394158	42.1624
226	1068	aparc-Desikan_rh_thickness_middletemporal	CT	AD	0	0	rs10782438,rs13079368	NA	NA	0.00208549	33.4011
227	1069	aparc-Desikan_rh_thickness_parahippocampal	CT	AD	0	0	rs117421612,rs12570616,rs61921502	NA	NA	0.00343161	36.6886
228	1070	aparc-Desikan_rh_thickness_paracentral	CT	AD	1	0	rs113111008,rs4841222,rs78783493	rs13107325	NA	0.00343572	36.7327
229	1071	aparc-Desikan_rh_thickness_parsopercularis	CT	AD	0	0	rs10953403,rs12979428,rs78783493	NA	NA	0.00323948	34.6278
230	1072	aparc-Desikan_rh_thickness_parsorbitalis	CT	AD	NA	NA	NA	NA	NA	NA	NA
231	1073	aparc-Desikan_rh_thickness_parstriangularis	CT	AD	0	0	rs3200031,rs61784835,rs8101493	NA	NA	0.00333317	35.6326
232	1074	aparc-Desikan_rh_thickness_pericalcarine	CT	AD	1	0	rs12653308	rs13107325	NA	0.000958401	30.6656
233	1075	aparc-Desikan_rh_thickness_postcentral	CT	AD	1	0	rs2033939,rs3779047	rs13107325	NA	0.0102652	165.765
234	1076	aparc-Desikan_rh_thickness_posteriorcingulate	CT	AD	0	0	rs12470752	NA	NA	0.000956055	30.5905
235	1077	aparc-Desikan_rh_thickness_precentral	CT	AD	1	0	rs115338010,rs12451211,rs36040607,rs61753077,rs6484839,rs6729393	rs13107325	NA	0.00599595	32.1321
236	1078	aparc-Desikan_rh_thickness_precuneus	CT	AD	1	0	rs12938775,rs3786824,rs56367980,rs61753077,rs62135860,rs73217710,rs78783493,rs79553110	rs13107325	NA	0.00919041	37.0551
237	1079	aparc-Desikan_rh_thickness_rostralanteriorcingulate	CT	AD	0	0	rs16940845,rs2819861	NA	NA	0.00220796	35.3668
238	1080	aparc-Desikan_rh_thickness_rostralmiddlefrontal	CT	AD	0	0	rs13079368,rs3816046	NA	NA	0.00251542	40.304
239	1081	aparc-Desikan_rh_thickness_superiorfrontal	CT	AD	0	0	rs3200031,rs3786824,rs4495657,rs4538510,rs550057,rs617577,rs934447	NA	NA	0.00759412	34.9379
240	1082	aparc-Desikan_rh_thickness_superiorparietal	CT	AD	1	0	rs3200031,rs4685022,rs62053340,rs7936928,rs8101493,rs9521141	rs13107325	NA	0.00636266	34.1099
241	1083	aparc-Desikan_rh_thickness_superiortemporal	CT	AD	0	0	rs1048527,rs61784835	NA	NA	0.00306998	49.217
242	1084	aparc-Desikan_rh_thickness_supramarginal	CT	AD	1	0	rs13110077,rs3200031,rs7567226,rs79220867,rs8031595	rs13107325	NA	0.00570593	36.6839
243	1085	aparc-Desikan_rh_thickness_frontalpole	CT	AD	0	0	rs147964477	NA	NA	0.000983415	31.4668
244	1086	aparc-Desikan_rh_thickness_transversetemporal	CT	AD	1	0	rs1971411	rs13107325	NA	0.000955012	30.5571
245	1087	aparc-Desikan_rh_thickness_insula	CT	AD	0	0	rs11641011,rs140578020,rs1638195,rs2677109	NA	NA	0.00404883	32.4847
246	1452	IDP_dMRI_TBSS_FA_Middle_cerebellar_peduncle	FA	AD	0	0	rs1004763,rs10052710,rs17528188,rs35069907,rs356454,rs62560774	NA	NA	0.00925697	49.7711
247	1453	IDP_dMRI_TBSS_FA_Pontine_crossing_tract	FA	AD	0	0	rs13165449,rs2038526,rs4540912	NA	NA	0.00389204	41.6304
248	1454	IDP_dMRI_TBSS_FA_Genu_of_corpus_callosum	FA	AD	1	0	rs12986089,rs17205972,rs1768190,rs2018980,rs2151280,rs2163654,rs2365715,rs3020583,rs3859439,rs4073900,rs4150197,rs7590302	rs199498	NA	0.0177275	48.0588
249	1455	IDP_dMRI_TBSS_FA_Body_of_corpus_callosum	FA	AD	1	0	rs10876464,rs11136342,rs1572030,rs17205972,rs174538,rs2018980,rs2965946,rs34470113,rs4150221,rs6062264,rs6748809,rs7590302	rs199498	NA	0.015798	42.7439
250	1456	IDP_dMRI_TBSS_FA_Splenium_of_corpus_callosum	FA	AD	1	0	rs113510314,rs12146713,rs138420351,rs140854442,rs2018980,rs2267161,rs2365715,rs33599,rs4150197,rs4871013,rs6475604,rs67827860,rs7154256,rs77126132,rs9468220	rs199442	NA	0.0285444	62.59
251	1457	IDP_dMRI_TBSS_FA_Fornix	FA	AD	0	0	rs11005689,rs1108048,rs12146713,rs150434736,rs2346965,rs62072157,rs798518,rs941760	NA	NA	0.0120141	48.5784
252	1458	IDP_dMRI_TBSS_FA_Corticospinal_tract_R	FA	AD	0	0	rs2145826,rs2536150	NA	NA	0.0022382	35.8523
253	1459	IDP_dMRI_TBSS_FA_Corticospinal_tract_L	FA	AD	0	0	rs7733216	NA	NA	0.000959707	30.7075
254	1460	IDP_dMRI_TBSS_FA_Medial_lemniscus_R	FA	AD	1	0	rs10746468,rs13164785,rs231237,rs56362600,rs72630583	rs74050914	NA	0.00652277	41.9699
255	1461	IDP_dMRI_TBSS_FA_Medial_lemniscus_L	FA	AD	1	0	rs12028339,rs13164785,rs2286184,rs614225,rs6577428	rs11122147	NA	0.00514451	33.0558
256	1462	IDP_dMRI_TBSS_FA_Inferior_cerebellar_peduncle_R	FA	AD	0	0	rs12964138,rs13190020,rs231237,rs4738841,rs4741658,rs4813942,rs67827860,rs7838141,rs9398171	NA	NA	0.0117063	42.06
257	1463	IDP_dMRI_TBSS_FA_Inferior_cerebellar_peduncle_L	FA	AD	0	0	rs12028339,rs12944877,rs13190020,rs13238033,rs231237,rs3130740,rs3758575,rs6459714,rs67827860	NA	NA	0.0104775	37.5984
258	1464	IDP_dMRI_TBSS_FA_Superior_cerebellar_peduncle_R	FA	AD	0	0	rs10086019,rs11737962,rs12956852,rs146297922,rs1472095,rs179570,rs268058,rs4302120,rs6122009,rs6656918,rs67827860,rs80067345	NA	NA	0.0182708	49.5592
259	1465	IDP_dMRI_TBSS_FA_Superior_cerebellar_peduncle_L	FA	AD	0	0	rs1009020,rs16894235,rs192270467,rs268058,rs2932971,rs3784605,rs4871926,rs6062264,rs67030159,rs67827860,rs80067345	NA	NA	0.0169875	50.2032
260	1466	IDP_dMRI_TBSS_FA_Cerebral_peduncle_R	FA	AD	0	0	rs10735322,rs179570,rs3129119,rs3776089,rs599452,rs6062266,rs67827860,rs6953397	NA	NA	0.0110748	44.7379
261	1467	IDP_dMRI_TBSS_FA_Cerebral_peduncle_L	FA	AD	1	0	rs1004763,rs12479469,rs2237076,rs231588,rs3129171,rs67827860,rs6953397,rs7865618	rs607062	NA	0.0114822	46.4026
262	1468	IDP_dMRI_TBSS_FA_Anterior_limb_of_internal_capsule_R	FA	AD	1	0	rs10052710,rs10764437,rs11055034,rs11618612,rs1818336,rs2018980,rs3129119,rs3776089,rs56362600,rs6089747,rs7025953,rs74247779	rs807478	NA	0.0132224	35.682
263	1469	IDP_dMRI_TBSS_FA_Anterior_limb_of_internal_capsule_L	FA	AD	0	0	rs10052710,rs10123986,rs11055034,rs12986089,rs4150197,rs4283494,rs4871927,rs8179284	NA	NA	0.0100017	40.3593
264	1470	IDP_dMRI_TBSS_FA_Posterior_limb_of_internal_capsule_R	FA	AD	0	0	rs1004763,rs10052710,rs11042811,rs12146713,rs12964435,rs1572995,rs1609829,rs179570,rs208829,rs2267161,rs310241,rs33599,rs3776089,rs4843558,rs565613,rs613312,rs6953397,rs72716319,rs77046488,rs9426742,rs9984070	NA	NA	0.0289564	45.3632
265	1471	IDP_dMRI_TBSS_FA_Posterior_limb_of_internal_capsule_L	FA	AD	0	0	rs10052710,rs10495713,rs12146713,rs12484232,rs12921170,rs12964435,rs1609829,rs208829,rs2242522,rs2267161,rs310241,rs3776089,rs4393849,rs6953397,rs77520347,rs7866783,rs9901291	NA	NA	0.0245636	47.3277
266	1472	IDP_dMRI_TBSS_FA_Retrolenticular_part_of_internal_capsule_R	FA	AD	0	0	rs11055034,rs12957119,rs13164785,rs1979469,rs33599,rs55705857,rs8067689,rs9303628,rs9375435,rs9608859	NA	NA	0.0146525	47.5212
267	1473	IDP_dMRI_TBSS_FA_Retrolenticular_part_of_internal_capsule_L	FA	AD	0	0	rs10052710,rs12484232,rs1591805,rs1979572,rs33599,rs55705857,rs8067689	NA	NA	0.0106921	49.3446
268	1474	IDP_dMRI_TBSS_FA_Anterior_corona_radiata_R	FA	AD	0	0	rs11069796,rs11531492,rs12207570,rs12694390,rs142003765,rs179570,rs2308527,rs375218,rs3795736,rs55705857,rs7295571,rs7733216,rs798562	NA	NA	0.0161164	40.2631
269	1475	IDP_dMRI_TBSS_FA_Anterior_corona_radiata_L	FA	AD	1	0	rs11673604,rs1182197,rs12694390,rs139886,rs3129171,rs55705857,rs6482355,rs7733216,rs9557081	rs199498	NA	0.0117201	42.1104
270	1476	IDP_dMRI_TBSS_FA_Superior_corona_radiata_R	FA	AD	0	0	rs1038354,rs113014813,rs12370774,rs2365715,rs2707108,rs33599,rs4795529,rs4998754,rs72932765,rs76053034,rs7733216,rs9530857	NA	NA	0.0157477	42.6059
271	1477	IDP_dMRI_TBSS_FA_Superior_corona_radiata_L	FA	AD	0	0	rs1038354,rs113014813,rs12146713,rs138420351,rs1547420,rs17055223,rs33599,rs4843558,rs696445,rs72932765	NA	NA	0.0111836	36.1437
272	1478	IDP_dMRI_TBSS_FA_Posterior_corona_radiata_R	FA	AD	0	0	rs34421054,rs4673814,rs7549876,rs7733216,rs884570	NA	NA	0.00786759	50.6916
273	1479	IDP_dMRI_TBSS_FA_Posterior_corona_radiata_L	FA	AD	0	0	rs10052710,rs11068773,rs115008867,rs11871043,rs174538,rs56362600,rs61000833,rs884570	NA	NA	0.0111491	45.0413
274	1480	IDP_dMRI_TBSS_FA_Posterior_thalamic_radiation_R	FA	AD	0	1	rs11068773,rs12517200,rs16894235,rs33599,rs4799926,rs55705857,rs61788412,rs7216587,rs7733216	NA	rs7256200	0.0137977	49.6795
275	1481	IDP_dMRI_TBSS_FA_Posterior_thalamic_radiation_L	FA	AD	0	0	rs10052710,rs11068773,rs12206172,rs12517200,rs174534,rs2446084,rs28811643,rs55705857,rs61788413,rs6921229,rs7216587,rs884570	NA	NA	0.0169856	46.0128
276	1482	IDP_dMRI_TBSS_FA_Sagittal_stratum_R	FA	AD	0	0	rs13141211,rs13172007,rs144182909,rs33599,rs3799711,rs4799926,rs4984741,rs55705857,rs56362600,rs59731356,rs67827860,rs7181798,rs7216587	NA	NA	0.0184411	46.1799
277	1483	IDP_dMRI_TBSS_FA_Sagittal_stratum_L	FA	AD	0	0	rs3213798,rs33599,rs3776089,rs4799926,rs55705857,rs61763695,rs62565779,rs67827860,rs7216587,rs9608859	NA	NA	0.0155678	50.5368
278	1484	IDP_dMRI_TBSS_FA_External_capsule_R	FA	AD	0	0	rs10252734,rs11135712,rs11641011,rs12514650,rs1609829,rs2228513,rs2670890,rs2821111,rs67827860,rs7199291,rs79337528	NA	NA	0.0143762	42.3732
279	1485	IDP_dMRI_TBSS_FA_External_capsule_L	FA	AD	0	0	rs10088192,rs1609829,rs2228513,rs2554373,rs2821111,rs614225,rs67827860,rs7196814	NA	NA	0.0110151	44.4942
280	1486	IDP_dMRI_TBSS_FA_Cingulum_cingulate_gyrus_R	FA	AD	1	0	rs10778036,rs1107361,rs142003765,rs16875599,rs17205972,rs34094467,rs3824486,rs56328685,rs62086903,rs6704237,rs7901788,rs9911167	rs4241406	NA	0.0168203	45.5573
281	1487	IDP_dMRI_TBSS_FA_Cingulum_cingulate_gyrus_L	FA	AD	1	0	rs10510025,rs10778036,rs142003765,rs16875599,rs2018980,rs2591453,rs3776089,rs67827860,rs797832	rs12496226	NA	0.0104931	37.6548
282	1488	IDP_dMRI_TBSS_FA_Cingulum_hippocampus_R	FA	AD	0	0	rs10039529,rs1182190,rs13150272,rs73088920,rs77817202,rs78561280,rs929294	NA	NA	0.00841888	38.7646
283	1489	IDP_dMRI_TBSS_FA_Cingulum_hippocampus_L	FA	AD	0	0	rs1847037,rs4751104,rs67827860,rs75841200,rs78561280,rs79170240	NA	NA	0.00690707	37.0487
284	1490	IDP_dMRI_TBSS_FA_Fornix_cres+Stria_terminalis_R	FA	AD	1	0	rs117306165,rs4799926	rs11710277	NA	0.00188447	30.1754
285	1491	IDP_dMRI_TBSS_FA_Fornix_cres+Stria_terminalis_L	FA	AD	1	0	rs10919293,rs11741124,rs150434736,rs183270497,rs1905346,rs2720720,rs7227410	rs2696532	NA	0.00745289	34.2833
286	1492	IDP_dMRI_TBSS_FA_Superior_longitudinal_fasciculus_R	FA	AD	0	0	rs3129119,rs3776089,rs430114,rs4725995,rs4793169,rs4984741,rs55705857,rs59731356,rs7733216,rs884570,rs9400505,rs9632854	NA	NA	0.0151108	40.8562
287	1493	IDP_dMRI_TBSS_FA_Superior_longitudinal_fasciculus_L	FA	AD	0	0	rs1479569,rs202393,rs3776089,rs4725392,rs55705857,rs56362600,rs5756894,rs59731356,rs73090180,rs7502890,rs7733216,rs884570,rs911547	NA	NA	0.016484	41.1967
288	1494	IDP_dMRI_TBSS_FA_Superior_fronto-occipital_fasciculus_R	FA	AD	0	0	rs10037418,rs10174652,rs12928520,rs150434736,rs2273171,rs2636782,rs9307102,rs9398787	NA	NA	0.00986317	39.7946
289	1495	IDP_dMRI_TBSS_FA_Superior_fronto-occipital_fasciculus_L	FA	AD	1	0	rs1269175,rs1277840,rs12928520,rs2273171,rs2817696,rs4661077,rs6762606,rs6895050,rs9818394	rs199498	NA	0.0114588	41.1605
290	1496	IDP_dMRI_TBSS_FA_Uncinate_fasciculus_R	FA	AD	0	0	rs2189574,rs75782263,rs7733216,rs78404854	NA	NA	0.00544991	43.7875
291	1497	IDP_dMRI_TBSS_FA_Uncinate_fasciculus_L	FA	AD	0	0	rs11119085,rs2413758,rs3098912,rs4954059,rs6722862,rs7733216,rs80263827,rs981544	NA	NA	0.0112135	45.3044
292	1498	IDP_dMRI_TBSS_FA_Tapetum_R	FA	AD	0	0	rs10252734,rs10901821,rs117045141,rs141382935,rs17371986,rs2707108,rs2737273,rs309587,rs4240791,rs67316928,rs7906601	NA	NA	0.013983	41.198
293	1499	IDP_dMRI_TBSS_FA_Tapetum_L	FA	AD	0	0	rs113502615,rs12766711,rs13164785,rs141382935,rs17371986,rs2164950,rs4771528,rs4857716,rs523583,rs9376354	NA	NA	0.0135294	43.8287
294	1602	IDP_dMRI_TBSS_MD_Middle_cerebellar_peduncle	MD	AD	0	0	rs10052710,rs10857609,rs2267160,rs542444	NA	NA	0.00619369	49.8007
295	1603	IDP_dMRI_TBSS_MD_Pontine_crossing_tract	MD	AD	0	0	rs2957135,rs542444,rs7313073,rs9491697	NA	NA	0.00475693	38.1931
296	1604	IDP_dMRI_TBSS_MD_Genu_of_corpus_callosum	MD	AD	1	0	rs11128657,rs13132853,rs17205972,rs2365715,rs2402273,rs2412397,rs2591453,rs4150221,rs55705857,rs613312,rs7010805,rs7127282,rs73405691,rs8141150	rs199498	NA	0.0235401	55.0221
297	1605	IDP_dMRI_TBSS_MD_Body_of_corpus_callosum	MD	AD	1	0	rs10070189,rs114327907,rs12125238,rs12790726,rs13164785,rs174538,rs2365715,rs3744021,rs4685022,rs7605601	rs117300236	NA	0.0140921	45.678
298	1606	IDP_dMRI_TBSS_MD_Splenium_of_corpus_callosum	MD	AD	0	0	rs11746859,rs13112198,rs140868879,rs1877034,rs2267161,rs2365715,rs4150197,rs4685022,rs613312,rs67827860,rs7704277,rs77126132,rs79928268	NA	NA	0.019688	49.3649
299	1607	IDP_dMRI_TBSS_MD_Fornix	MD	AD	0	0	rs11005689,rs12146713,rs12919133,rs1409682,rs150434736,rs2346965,rs2532395,rs3120122,rs62072157,rs941760	NA	NA	0.015178	49.2519
300	1608	IDP_dMRI_TBSS_MD_Corticospinal_tract_R	MD	AD	0	0	rs11049317,rs13277230,rs1550574,rs9491697	NA	NA	0.00583048	46.8631
301	1609	IDP_dMRI_TBSS_MD_Corticospinal_tract_L	MD	AD	0	0	rs1550574,rs7016223,rs7313073,rs929614	NA	NA	0.00575775	46.2752
302	1610	IDP_dMRI_TBSS_MD_Medial_lemniscus_R	MD	AD	0	0	rs10797061	NA	NA	0.00108443	34.7026
303	1611	IDP_dMRI_TBSS_MD_Medial_lemniscus_L	MD	AD	NA	NA	NA	NA	NA	NA	NA
304	1612	IDP_dMRI_TBSS_MD_Inferior_cerebellar_peduncle_R	MD	AD	0	0	rs1580309,rs55705857,rs6661009,rs67827860	NA	NA	0.00868509	70.0084
305	1613	IDP_dMRI_TBSS_MD_Inferior_cerebellar_peduncle_L	MD	AD	0	0	rs1580309,rs17205972,rs45565037,rs55705857,rs77938,rs8067737	NA	NA	0.0102169	54.9858
306	1614	IDP_dMRI_TBSS_MD_Superior_cerebellar_peduncle_R	MD	AD	0	0	rs11737962,rs132784,rs268058,rs28590060,rs35565319,rs4697414,rs4845364,rs4969531	NA	NA	0.0123307	49.8746
307	1615	IDP_dMRI_TBSS_MD_Superior_cerebellar_peduncle_L	MD	AD	0	0	rs117798528,rs13029537,rs357543,rs3746337,rs4697414,rs4969531,rs800473	NA	NA	0.00942112	43.4232
308	1616	IDP_dMRI_TBSS_MD_Cerebral_peduncle_R	MD	AD	1	0	rs11641011,rs4685022,rs7733216	rs13107325	NA	0.0040213	43.0185
309	1617	IDP_dMRI_TBSS_MD_Cerebral_peduncle_L	MD	AD	1	0	rs12483807,rs13164785,rs2071020,rs4685022,rs6499196	rs13107325	NA	0.0064994	41.8186
310	1618	IDP_dMRI_TBSS_MD_Anterior_limb_of_internal_capsule_R	MD	AD	1	0	rs11838776,rs13164785,rs131659,rs2052690,rs2303865,rs2351524,rs4652758,rs6007594,rs6442409,rs7923885,rs9112	rs75257416	NA	0.0152086	44.8647
311	1619	IDP_dMRI_TBSS_MD_Anterior_limb_of_internal_capsule_L	MD	AD	0	0	rs10840453,rs11948266,rs12068025,rs13164785,rs1368575,rs2303865,rs2350089,rs2351524,rs310241,rs6482355,rs9394501	NA	NA	0.0162169	47.8881
312	1620	IDP_dMRI_TBSS_MD_Posterior_limb_of_internal_capsule_R	MD	AD	1	0	rs11042811,rs2303865,rs4150197,rs55705857,rs59731356,rs67827860	rs199460	NA	0.0106523	57.3541
313	1621	IDP_dMRI_TBSS_MD_Posterior_limb_of_internal_capsule_L	MD	AD	0	0	rs10445365,rs17205972,rs2071020,rs2936681,rs4150197,rs59731356,rs72764411	NA	NA	0.0113954	52.6277
314	1622	IDP_dMRI_TBSS_MD_Retrolenticular_part_of_internal_capsule_R	MD	AD	0	0	rs11055034,rs11191770,rs11191822,rs13164785,rs17705869,rs2267161,rs2365715,rs3130491,rs33599,rs3783334,rs3910909,rs4150197,rs4673854,rs55705857,rs76238604	NA	NA	0.0233181	50.8564
315	1623	IDP_dMRI_TBSS_MD_Retrolenticular_part_of_internal_capsule_L	MD	AD	1	0	rs10857614,rs11191829,rs13239239,rs1499650,rs1847037,rs3130491,rs33599,rs4150197,rs55705857,rs5745850,rs67827860,rs7210027,rs76238604,rs9608859,rs9899833	rs9379831	NA	0.0227601	49.6113
316	1624	IDP_dMRI_TBSS_MD_Anterior_corona_radiata_R	MD	AD	2	0	rs11191835,rs11746859,rs13164785,rs2018980,rs2047071,rs2365715,rs2905714,rs3776089,rs4073900,rs4685022,rs55705857,rs71318332,rs7222757,rs8141150,rs939924,rs9608859	rs199498,rs806789	NA	0.0272461	55.9328
317	1625	IDP_dMRI_TBSS_MD_Anterior_corona_radiata_L	MD	AD	1	0	rs10445365,rs11191835,rs12541733,rs13164785,rs1833890,rs2018980,rs2047071,rs2182643,rs2365715,rs33599,rs36086195,rs4073455,rs4150221,rs4685022,rs497309,rs55705857,rs7222755,rs72828807,rs8141150	rs2066295	NA	0.0319223	55.4465
318	1626	IDP_dMRI_TBSS_MD_Superior_corona_radiata_R	MD	AD	0	0	rs10042482,rs10445365,rs10840420,rs11191770,rs112358314,rs11746859,rs11786315,rs140244541,rs1549192,rs2342437,rs2365715,rs3129119,rs430114,rs4685022,rs59731356,rs6482355,rs6921229,rs71318332,rs72828807,rs7733216,rs79569934	NA	NA	0.0311814	48.961
319	1627	IDP_dMRI_TBSS_MD_Superior_corona_radiata_L	MD	AD	0	0	rs10042482,rs10445365,rs10840420,rs11191772,rs112358314,rs13265546,rs140244541,rs2694877,rs59731356,rs6482355,rs71318332,rs72655622,rs72828807,rs7733216,rs79569934,rs884570,rs9521686	NA	NA	0.0259071	49.9851
320	1628	IDP_dMRI_TBSS_MD_Posterior_corona_radiata_R	MD	AD	0	0	rs11191770,rs33599,rs497309,rs61788413,rs67827860,rs6987631,rs7216587,rs7596872,rs79928268,rs8081606	NA	NA	0.0163392	53.0824
321	1629	IDP_dMRI_TBSS_MD_Posterior_corona_radiata_L	MD	AD	0	0	rs11068773,rs11867339,rs12206172,rs1833890,rs33599,rs343278,rs565737,rs59731356,rs6470800,rs67827860,rs76771822,rs79569934	NA	NA	0.0190441	51.6973
322	1630	IDP_dMRI_TBSS_MD_Posterior_thalamic_radiation_R	MD	AD	0	1	rs10052710,rs11191770,rs12699998,rs1786339,rs1822861,rs2237076,rs342940,rs497309,rs55705857,rs7216587,rs884570,rs9608859	NA	rs66626994	0.0220926	60.1598
323	1631	IDP_dMRI_TBSS_MD_Posterior_thalamic_radiation_L	MD	AD	0	1	rs10052710,rs11068773,rs11867582,rs11989035,rs1202528,rs1333040,rs1822861,rs2237076,rs55705857,rs599707,rs61000833,rs6916149,rs6921229,rs71318332,rs7216587,rs7596872,rs884570,rs9608859	NA	rs66626994	0.0276631	50.4975
324	1632	IDP_dMRI_TBSS_MD_Sagittal_stratum_R	MD	AD	0	0	rs10857612,rs17144197,rs1833890,rs225717,rs2365715,rs3130679,rs33599,rs4984741,rs55705857,rs6442409,rs6461389,rs67827860,rs7216587,rs911547,rs9608859	NA	NA	0.0280738	61.5283
325	1633	IDP_dMRI_TBSS_MD_Sagittal_stratum_L	MD	AD	0	0	rs151044295,rs1847037,rs2237076,rs225714,rs2365715,rs2412397,rs3130679,rs33599,rs3780,rs3910909,rs4862340,rs55705857,rs62565779,rs6442411,rs67827860,rs7196814,rs7216587,rs911547,rs9608859	NA	NA	0.0344382	59.9722
326	1634	IDP_dMRI_TBSS_MD_External_capsule_R	MD	AD	1	0	rs11191770,rs11191829,rs12524544,rs13164785,rs140244541,rs3812945,rs4389507,rs4685022,rs7197215,rs73156494,rs7728421,rs9521686,rs9943229	rs199498	NA	0.0204667	51.3582
327	1635	IDP_dMRI_TBSS_MD_External_capsule_L	MD	AD	0	0	rs10980634,rs11191770,rs11191829,rs1609829,rs4773140,rs6006989,rs6442409,rs6482385,rs67827860,rs7196814,rs7451833,rs8179283	NA	NA	0.0171747	46.534
328	1636	IDP_dMRI_TBSS_MD_Cingulum_cingulate_gyrus_R	MD	AD	1	0	rs10445365,rs142461330,rs174534,rs2303865,rs2412397,rs2518028,rs33599,rs3776089,rs3795736,rs4685022,rs55705857,rs6006427,rs6726454,rs67827860,rs6896953,rs9926774	rs648044	NA	0.0315578	65.0724
329	1637	IDP_dMRI_TBSS_MD_Cingulum_cingulate_gyrus_L	MD	AD	0	0	rs10840420,rs11128657,rs1706725,rs174559,rs2018980,rs2237076,rs2303865,rs2412397,rs2518028,rs33599,rs3746741,rs4862340,rs55705857,rs67827860,rs77126132,rs9608859	NA	NA	0.0331021	68.3658
330	1638	IDP_dMRI_TBSS_MD_Cingulum_hippocampus_R	MD	AD	0	0	rs13112198,rs1833890,rs1847037,rs2267158,rs2523579,rs33599,rs4685022,rs55705857,rs62012264,rs67827860,rs6819977,rs6953397,rs77001351,rs9400513	NA	NA	0.0269574	63.2308
331	1639	IDP_dMRI_TBSS_MD_Cingulum_hippocampus_L	MD	AD	1	0	rs11128657,rs1833890,rs1847037,rs1877034,rs2267161,rs2303865,rs2412397,rs33599,rs55705857,rs67827860,rs6953397,rs7964698	rs648044	NA	0.0249026	68.0071
332	1640	IDP_dMRI_TBSS_MD_Fornix_cres+Stria_terminalis_R	MD	AD	1	0	rs17205972,rs2791343	rs199498	NA	0.00237739	38.0872
333	1641	IDP_dMRI_TBSS_MD_Fornix_cres+Stria_terminalis_L	MD	AD	0	0	rs67827860	NA	NA	0.00163185	52.2488
334	1642	IDP_dMRI_TBSS_MD_Superior_longitudinal_fasciculus_R	MD	AD	0	0	rs10042482,rs10840420,rs11191770,rs11656743,rs11746859,rs1270942,rs2018980,rs2365715,rs2377523,rs2412397,rs4150197,rs430114,rs4894803,rs55705857,rs56362600,rs5745850,rs59731356,rs6442409,rs67827860,rs6820454,rs6979446,rs71318332,rs7514200,rs9400505	NA	NA	0.0356999	49.2741
335	1643	IDP_dMRI_TBSS_MD_Superior_longitudinal_fasciculus_L	MD	AD	0	0	rs10445365,rs11191770,rs11656743,rs11746859,rs12403837,rs1270942,rs2070935,rs2365715,rs2377523,rs2412397,rs28850273,rs3739118,rs430114,rs4894803,rs55705857,rs56362600,rs5745850,rs59731356,rs60491498,rs6442409,rs67827860,rs6916149,rs77126132,rs8081606,rs9374289	NA	NA	0.0372739	49.4679
336	1644	IDP_dMRI_TBSS_MD_Superior_fronto-occipital_fasciculus_R	MD	AD	1	0	rs2303865,rs56093138,rs6482355,rs6484437,rs72828807,rs7733216	rs79172804	NA	0.00744759	39.9697
337	1645	IDP_dMRI_TBSS_MD_Superior_fronto-occipital_fasciculus_L	MD	AD	1	0	rs12928520,rs6482355,rs6484437,rs7733216,rs9262120	rs79172804	NA	0.00624434	40.1671
338	1646	IDP_dMRI_TBSS_MD_Uncinate_fasciculus_R	MD	AD	0	0	rs13164785,rs2303865,rs6442409,rs75430653,rs76928645	NA	NA	0.0126289	81.7619
339	1647	IDP_dMRI_TBSS_MD_Uncinate_fasciculus_L	MD	AD	0	0	rs10245472,rs2303865,rs4685022,rs66833742,rs67827860	NA	NA	0.0115849	74.9231
340	1648	IDP_dMRI_TBSS_MD_Tapetum_R	MD	AD	0	0	rs10252734,rs11265395,rs141382935,rs309587,rs67316928,rs6886461,rs7596872,rs76289965	NA	NA	0.00974815	39.326
341	1649	IDP_dMRI_TBSS_MD_Tapetum_L	MD	AD	0	0	rs10252734,rs10863651,rs141382935,rs17371986,rs309587,rs6886461,rs7285194,rs73212828,rs74957179	NA	NA	0.00989495	35.487
342	122	IDP_T1_FAST_ROIs_L_thalamus	GMV	ALS	0	1	rs12504632,rs13116825,rs2267161,rs229650,rs3130574,rs34855406,rs398076,rs41266271,rs4910143,rs55705857,rs62157778,rs6460894,rs6563121,rs72941549,rs823080,rs9821713	NA	rs1768190	0.0218981	46.4657
343	123	IDP_T1_FAST_ROIs_R_thalamus	GMV	ALS	0	1	rs11604833,rs1772143,rs1958671,rs1974528,rs2093620,rs229651,rs55705857,rs62288073,rs6460894,rs6739095,rs8064765,rs9907752	NA	rs631312	0.0170088	47.8878
344	124	IDP_T1_FAST_ROIs_L_caudate	GMV	ALS	1	0	rs10805078,rs11021091,rs115400054,rs11838776,rs11948266,rs12928520,rs13260,rs14365,rs1832980,rs184568395,rs1948948,rs4348791,rs4525538,rs55823223,rs55938609,rs6121246,rs67885733,rs7142902,rs73205085,rs7596872	rs13107325	NA	0.0238211	40.5116
345	125	IDP_T1_FAST_ROIs_R_caudate	GMV	ALS	1	0	rs115400054,rs11838776,rs12035773,rs12920915,rs12928520,rs13260,rs184568395,rs1881548,rs3807727,rs4348791,rs4793172,rs55823223,rs6916149,rs7142902,rs72934723,rs73205085,rs7596872,rs8142505	rs13107325	NA	0.0229071	43.2478
346	126	IDP_T1_FAST_ROIs_L_putamen	GMV	ALS	2	0	rs10430578,rs11042812,rs114644583,rs115400054,rs12467931,rs12951632,rs16840751,rs184568395,rs2059922,rs2267161,rs2269686,rs34905056,rs4260902,rs454665,rs465423,rs547107,rs55953689,rs6067472,rs6115093,rs61899197,rs7005505,rs79364962,rs855791,rs9899357	rs13107325,rs1800562	NA	0.0343706	49.2369
347	127	IDP_T1_FAST_ROIs_R_putamen	GMV	ALS	2	0	rs10430578,rs115134771,rs115400054,rs12951632,rs1450270,rs184568395,rs2267161,rs2269684,rs34905056,rs4260902,rs465423,rs55953689,rs6115093,rs6690619,rs7005505,rs8177186,rs855791,rs9899357	rs13107325,rs1800562	NA	0.026914	51.0221
348	128	IDP_T1_FAST_ROIs_L_pallidum	GMV	ALS	2	0	rs1624623,rs2697388,rs2923402,rs7704966	rs2252383,rs2435204	NA	0.00568656	47.4956
349	129	IDP_T1_FAST_ROIs_R_pallidum	GMV	ALS	1	0	rs16968044,rs2923402,rs80023834	rs1724400	NA	0.00312452	34.7073
350	130	IDP_T1_FAST_ROIs_L_hippocampus	GMV	ALS	0	0	rs1052607,rs1075472,rs12111923,rs12598248,rs13176921,rs2247727,rs279888,rs6432708,rs6690450,rs7030607,rs72761265,rs8029552,rs931550	NA	NA	0.0171532	44.5847
351	131	IDP_T1_FAST_ROIs_R_hippocampus	GMV	ALS	0	0	rs1052607,rs10784446,rs11865702,rs13231262,rs17214697,rs1962479,rs2247727,rs279888,rs28758826,rs3852188,rs4862292,rs6432708,rs6690450,rs7030607	NA	NA	0.0203774	49.3421
352	132	IDP_T1_FAST_ROIs_L_amygdala	GMV	ALS	0	0	rs11205734,rs11794318,rs35495443,rs7256200,rs7315280	NA	NA	0.0052844	35.2801
353	133	IDP_T1_FAST_ROIs_R_amygdala	GMV	ALS	0	0	rs11205734,rs3852188,rs61921502,rs769449	NA	NA	0.00417159	34.7755
354	134	IDP_T1_FAST_ROIs_L_ventral_striatum	GMV	ALS	2	0	rs10090885,rs11605232,rs13388394,rs1411478,rs199497,rs2153960,rs2424698,rs4811079,rs55925606,rs6000991,rs60937451,rs7134628,rs7147695,rs7210574,rs7623486	rs13107325,rs329124	NA	0.0216289	48.9229
355	135	IDP_T1_FAST_ROIs_R_ventral_striatum	GMV	ALS	2	0	rs10023327,rs10430578,rs11136018,rs11604780,rs12508031,rs1285847,rs13388394,rs1411478,rs144861591,rs2059321,rs2153960,rs2267161,rs3746337,rs4685022,rs4821733,rs4841132,rs57788691,rs60937451,rs6443928,rs7005505	rs13107325,rs329124	NA	0.0251942	42.8903
356	136	IDP_T1_FAST_ROIs_brain_stem	GMV	ALS	1	0	rs11598186,rs13388394,rs1909960,rs2052690,rs4039600,rs62105660,rs62251040,rs7111970,rs7274811,rs9505097	rs13107325	NA	0.0115674	38.853
357	137	IDP_T1_FAST_ROIs_L_cerebellum_I-IV	GMV	ALS	1	0	rs10422762,rs115733015,rs34530426,rs36132266,rs4441421,rs4711000,rs61803655,rs7571971,rs75726608,rs77515140,rs7971939	rs13107325	NA	0.0125752	38.4363
358	138	IDP_T1_FAST_ROIs_R_cerebellum_I-IV	GMV	ALS	1	0	rs10422762,rs11604780,rs13093031,rs2807357,rs2976422,rs36132266,rs4596938,rs6658111,rs75726608,rs78777685,rs9301159	rs13107325	NA	0.0114842	35.0629
359	139	IDP_T1_FAST_ROIs_L_cerebellum_V	GMV	ALS	1	0	rs11606703,rs11626065,rs117332043,rs1874581,rs1876475,rs190024,rs2299415,rs2807363,rs2920507,rs36132266,rs73004622,rs7571971,rs7963419,rs7971939,rs9398173	rs13107325	NA	0.0171445	38.6026
360	140	IDP_T1_FAST_ROIs_R_cerebellum_V	GMV	ALS	2	0	rs11604780,rs117332043,rs13388394,rs1443845,rs16859414,rs17220352,rs2920507,rs36132266,rs478571,rs79304933,rs9421745,rs9422354	rs11710277,rs13135092	NA	0.0150014	42.1336
361	141	IDP_T1_FAST_ROIs_L_cerebellum_VI	GMV	ALS	1	0	rs10797047,rs10840420,rs117332043,rs11936470,rs12908497,rs1325594,rs1343222,rs17220352,rs1865741,rs2172442,rs4987082,rs55925606,rs6606717,rs6853752,rs6864765,rs79304933,rs7971939,rs9497968,rs9617090	rs13107325	NA	0.0242817	43.4732
362	142	IDP_T1_FAST_ROIs_V_cerebellum_VI	GMV	ALS	2	0	rs10278512,rs11205817,rs1123680,rs13088,rs17229266,rs1932019,rs2360675,rs3891689,rs6074807,rs7027172,rs74088917,rs9905515	rs35225200,rs71444571	NA	0.0173928	48.9688
363	143	IDP_T1_FAST_ROIs_R_cerebellum_VI	GMV	ALS	1	0	rs11042812,rs113274261,rs11609896,rs11636752,rs11727676,rs117332043,rs11936470,rs1343222,rs141473,rs144861591,rs2172442,rs42863,rs57911348,rs7542975,rs79966207,rs9497968	rs13107325	NA	0.0187128	39.5623
364	144	IDP_T1_FAST_ROIs_L_cerebellum_crus_I	GMV	ALS	0	0	rs10217651,rs10750497,rs11663934,rs11764163,rs1547050,rs1567712,rs156977,rs1605761,rs17749164,rs193261074,rs2091377,rs2356265,rs2873131,rs2908004,rs2920507,rs4865165,rs58357751,rs6714490,rs6888586,rs703548,rs713606,rs7167339,rs7578471,rs76025319,rs76411246,rs7691642,rs7705845,rs9514079,rs9514113,rs9817553	NA	NA	0.0426778	49.3059
365	145	IDP_T1_FAST_ROIs_V_cerebellum_crus_I	GMV	ALS	0	0	rs134016,rs138513437,rs72831708	NA	NA	0.00322899	35.8575
366	146	IDP_T1_FAST_ROIs_R_cerebellum_crus_I	GMV	ALS	0	0	rs117974417,rs1318947,rs1547050,rs1567712,rs156977,rs1605761,rs17749164,rs2091377,rs2234675,rs2920507,rs2964537,rs4785296,rs549305,rs58357751,rs6714490,rs7167339,rs7589256,rs76003347,rs76083709,rs76350445,rs7691642,rs7701020,rs9514079,rs9514113	NA	NA	0.0389387	56.0239
367	147	IDP_T1_FAST_ROIs_L_cerebellum_crus_II	GMV	ALS	2	0	rs10020462,rs117332043,rs12140350,rs13268108,rs1405238,rs1567244,rs17287090,rs2231142,rs2234675,rs3808934,rs4502027,rs4711000,rs4891262,rs56296709,rs6739830,rs696907,rs709822,rs713607,rs72731840,rs72906148,rs7573126,rs7778054,rs7874933	rs55938136,rs6079584	NA	0.0329467	49.1707
368	148	IDP_T1_FAST_ROIs_V_cerebellum_crus_II	GMV	ALS	0	0	rs10232453,rs10946507,rs11158765,rs11795164,rs134016,rs1344502,rs136030,rs1861969,rs280795,rs34288808,rs407934,rs4793497,rs59109406,rs6478241,rs6658111,rs7210936,rs73126520,rs74091739,rs8064679	NA	NA	0.0296358	53.3645
369	149	IDP_T1_FAST_ROIs_R_cerebellum_crus_II	GMV	ALS	1	0	rs10020462,rs1106678,rs117332043,rs12287244,rs12514628,rs1405238,rs174560,rs2064914,rs2172442,rs2210143,rs2234675,rs240101,rs2572397,rs4711000,rs4891262,rs55916590,rs62389387,rs6729438,rs6739830,rs696907,rs713607,rs72731840,rs7475806,rs7778054,rs7834152,rs7852409	rs6079584	NA	0.0377191	50.0403
370	150	IDP_T1_FAST_ROIs_L_cerebellum_VIIb	GMV	ALS	0	0	rs10020462,rs10074318,rs10737469,rs117332043,rs12253527,rs134016,rs1689014,rs240101,rs2664303,rs2699318,rs4891262,rs696170,rs713607,rs7149271	NA	NA	0.0215701	52.286
371	151	IDP_T1_FAST_ROIs_V_cerebellum_VIIb	GMV	ALS	1	0	rs11638141,rs11795164,rs12605755,rs12951057,rs1885359,rs2237635,rs35109285,rs4325779,rs55925606,rs6658111,rs76934732,rs9400241	rs13107325	NA	0.0158948	44.6941
372	152	IDP_T1_FAST_ROIs_R_cerebellum_VIIb	GMV	ALS	0	0	rs10020462,rs10074318,rs10244637,rs10737469,rs117332043,rs1689014,rs2699318,rs435581,rs4393969,rs4891262,rs4899259,rs55787425,rs6941931,rs696907,rs7029222,rs713607,rs7874933	NA	NA	0.0256547	51.423
373	153	IDP_T1_FAST_ROIs_L_cerebellum_VIIIa	GMV	ALS	2	0	rs10074318,rs10840420,rs117332043,rs13223067,rs134016,rs1398586,rs144861591,rs149850621,rs17749164,rs2231142,rs2247784,rs2774498,rs4301837,rs661492,rs696170,rs72829962,rs7559034	rs13107325,rs62054807	NA	0.0254207	50.9415
374	154	IDP_T1_FAST_ROIs_V_cerebellum_VIIIa	GMV	ALS	2	0	rs10074318,rs10221711,rs10788953,rs11111091,rs1159806,rs11724720,rs1499750,rs1606803,rs17220352,rs2367137,rs2882320,rs2921096,rs35732828,rs4997807,rs55925606,rs5742632,rs72831708,rs75726608	rs13107325,rs9320942	NA	0.0289368	54.9627
375	155	IDP_T1_FAST_ROIs_R_cerebellum_VIIIa	GMV	ALS	1	0	rs10020462,rs10074318,rs11096716,rs11111090,rs113536795,rs117332043,rs2699315,rs36033628,rs56318008,rs713607,rs7640903	rs13107325	NA	0.0143007	43.7976
376	156	IDP_T1_FAST_ROIs_L_cerebellum_VIIIb	GMV	ALS	1	0	rs10074318,rs12597529,rs144861591,rs1627863,rs17602898,rs17796225,rs2247784,rs4721778,rs479744,rs61768001,rs72776740,rs72829962,rs7690837	rs13107325	NA	0.0168537	43.7863
377	157	IDP_T1_FAST_ROIs_V_cerebellum_VIIIb	GMV	ALS	1	0	rs10020462,rs10074318,rs10518018,rs10799395,rs10931144,rs11628462,rs11811978,rs13268108,rs1668155,rs17882461,rs2237631,rs2360675,rs4997807,rs61742642,rs6672487,rs6694195,rs72831708,rs75726608,rs7701346,rs77678222	rs13107325	NA	0.0302642	51.8033
378	158	IDP_T1_FAST_ROIs_R_cerebellum_VIIIb	GMV	ALS	2	0	rs10257211,rs11042154,rs12037376,rs12146713,rs12246766,rs12510400,rs6775104,rs72829962,rs74416281	rs13107325,rs1800562	NA	0.00934606	34.8113
379	159	IDP_T1_FAST_ROIs_L_cerebellum_IX	GMV	ALS	1	0	rs10741191,rs10765782,rs10829556,rs1109956,rs12208252,rs12597529,rs12631989,rs1288481,rs144861591,rs1606803,rs17577153,rs2054576,rs3813498,rs56081664,rs56318008,rs6484290,rs733324,rs7728270,rs77678222,rs78777685,rs815867	rs13107325	NA	0.0300151	48.9163
380	160	IDP_T1_FAST_ROIs_V_cerebellum_IX	GMV	ALS	1	0	rs10477486,rs10765782,rs10799673,rs11111094,rs115740542,rs11604780,rs12493284,rs1606803,rs465423,rs72831708,rs7298824,rs7690837,rs77515140,rs77678222,rs815867,rs9486916	rs13107325	NA	0.0232481	49.391
381	161	IDP_T1_FAST_ROIs_R_cerebellum_IX	GMV	ALS	1	0	rs10737462,rs10765782,rs10829556,rs10860831,rs1109956,rs12631989,rs144861591,rs1512238,rs17577153,rs2223680,rs2782498,rs7112321,rs7193136,rs7593335,rs7690837,rs7728270,rs77515140,rs77678222,rs916603,rs9398171	rs13107325	NA	0.0275796	47.0778
382	162	IDP_T1_FAST_ROIs_L_cerebellum_X	GMV	ALS	1	0	rs12587452,rs2172442,rs2536185,rs2777763,rs28572384,rs4633268,rs714710,rs8064679,rs9370102	rs13107325	NA	0.0119652	44.6848
383	163	IDP_T1_FAST_ROIs_V_cerebellum_X	GMV	ALS	1	0	rs10074318,rs11111090,rs1874581,rs2231142,rs3801382,rs6658111	rs13107325	NA	0.00885119	49.4318
384	164	IDP_T1_FAST_ROIs_R_cerebellum_X	GMV	ALS	1	0	rs11243266,rs1157493,rs193257599,rs2536185,rs2777763,rs570820,rs604159,rs7663990,rs7743432	rs13107325	NA	0.0155979	58.4664
385	344	aparc-Desikan_lh_volume_bankssts	GMV	ALS	2	0	rs11669334,rs1781221,rs186347,rs73006822	rs3004179,rs7889	NA	0.00485973	40.5498
386	345	aparc-Desikan_lh_volume_caudalanteriorcingulate	GMV	ALS	0	0	rs7728751	NA	NA	0.00091449	30.4044
387	346	aparc-Desikan_lh_volume_caudalmiddlefrontal	GMV	ALS	0	0	rs4674093,rs66716358,rs853974,rs888278	NA	NA	0.00582244	48.6297
388	347	aparc-Desikan_lh_volume_cuneus	GMV	ALS	1	0	rs10765918,rs11918598,rs12508031,rs12700002,rs1635535,rs1934057,rs2279829,rs2836469,rs28620532,rs2999158,rs4437022,rs651858,rs74580701,rs749317,rs76341705,rs9935548	rs7442779	NA	0.0282549	60.3372
389	348	aparc-Desikan_lh_volume_entorhinal	GMV	ALS	NA	NA	NA	NA	NA	NA	NA
390	349	aparc-Desikan_lh_volume_fusiform	GMV	ALS	NA	NA	NA	NA	NA	NA	NA
391	350	aparc-Desikan_lh_volume_inferiorparietal	GMV	ALS	0	0	rs12229918,rs3008451,rs6091756,rs61904685,rs79272390	NA	NA	0.0050651	33.8167
392	351	aparc-Desikan_lh_volume_inferiortemporal	GMV	ALS	NA	NA	NA	NA	NA	NA	NA
393	352	aparc-Desikan_lh_volume_isthmuscingulate	GMV	ALS	NA	NA	NA	NA	NA	NA	NA
394	353	aparc-Desikan_lh_volume_lateraloccipital	GMV	ALS	0	0	rs113300196,rs11918598,rs139682784,rs35168340,rs4334415,rs4915928,rs76341705	NA	NA	0.00802976	38.405
395	354	aparc-Desikan_lh_volume_lateralorbitofrontal	GMV	ALS	1	0	rs10107636,rs10236102,rs113791275,rs12256551,rs155626	rs11759026	NA	0.00594925	39.755
396	355	aparc-Desikan_lh_volume_lingual	GMV	ALS	1	0	rs116617502,rs12713037,rs1934057,rs3013431,rs61784835,rs74580701,rs751991,rs75686861,rs7628585,rs76341705,rs7637504,rs8043491,rs9545155,rs9868127	rs9537930	NA	0.0167851	40.489
397	356	aparc-Desikan_lh_volume_medialorbitofrontal	GMV	ALS	0	0	rs1140422,rs78118899	NA	NA	0.00190673	31.7274
398	357	aparc-Desikan_lh_volume_middletemporal	GMV	ALS	0	0	rs115136616,rs1496523,rs4985394,rs670217,rs76062908,rs9394983	NA	NA	0.00598731	33.3414
399	358	aparc-Desikan_lh_volume_parahippocampal	GMV	ALS	0	0	rs1475537,rs224709,rs61784835	NA	NA	0.00312418	34.6983
400	359	aparc-Desikan_lh_volume_paracentral	GMV	ALS	NA	NA	NA	NA	NA	NA	NA
401	360	aparc-Desikan_lh_volume_parsopercularis	GMV	ALS	0	0	rs11639391	NA	NA	0.00270921	90.2364
402	361	aparc-Desikan_lh_volume_parsorbitalis	GMV	ALS	0	0	rs2279829,rs2809110,rs35750090,rs4619890,rs75385241	NA	NA	0.00479613	32.0123
403	362	aparc-Desikan_lh_volume_parstriangularis	GMV	ALS	0	0	rs12444606,rs2033939,rs2279829	NA	NA	0.00629362	70.1222
404	363	aparc-Desikan_lh_volume_pericalcarine	GMV	ALS	1	0	rs11020063,rs11022131,rs116617502,rs11918598,rs1232186,rs12508031,rs12550461,rs12700002,rs12820518,rs1635550,rs1934057,rs1991055,rs2284871,rs2514845,rs28485211,rs361270,rs4141825,rs60900435,rs6126981,rs61784835,rs72685500,rs7295050,rs74580701,rs74826997,rs75686861,rs910697,rs9376354,rs9632916	rs10076679	NA	0.0419666	51.9245
405	364	aparc-Desikan_lh_volume_postcentral	GMV	ALS	0	0	rs1080066,rs13053342,rs17657016,rs2279829,rs2871688,rs34658078,rs75248783	NA	NA	0.0227307	110.353
406	365	aparc-Desikan_lh_volume_posteriorcingulate	GMV	ALS	NA	NA	NA	NA	NA	NA	NA
407	366	aparc-Desikan_lh_volume_precentral	GMV	ALS	0	0	rs1080066,rs2504071,rs2929686	NA	NA	0.0154028	173.202
408	367	aparc-Desikan_lh_volume_precuneus	GMV	ALS	1	0	rs1037870,rs12404660,rs12408663,rs12624027,rs13100545,rs4811601,rs7182018,rs74826997	rs17669337	NA	0.0117833	49.4987
409	368	aparc-Desikan_lh_volume_rostralanteriorcingulate	GMV	ALS	0	0	rs1178102,rs853974	NA	NA	0.00189794	31.581
410	369	aparc-Desikan_lh_volume_rostralmiddlefrontal	GMV	ALS	0	0	rs10264709,rs12362567,rs1490384,rs2033939,rs284532,rs73004638	NA	NA	0.00635645	35.4102
411	370	aparc-Desikan_lh_volume_superiorfrontal	GMV	ALS	0	0	rs10820911,rs111369349,rs12726532,rs231592,rs243076,rs336605,rs74826997	NA	NA	0.00667155	31.8653
412	371	aparc-Desikan_lh_volume_superiorparietal	GMV	ALS	1	0	rs10119667,rs12929387,rs13012375,rs1993313,rs2164950,rs2207617,rs4793085,rs4869423,rs59649036,rs7182018,rs73006822,rs7981883,rs888812,rs9933149	rs11707890	NA	0.0199864	48.3688
413	372	aparc-Desikan_lh_volume_superiortemporal	GMV	ALS	0	0	rs1483219,rs17154995,rs2239707,rs575556,rs6711668	NA	NA	0.00524152	35.0008
414	373	aparc-Desikan_lh_volume_supramarginal	GMV	ALS	1	0	rs2164950,rs2279829,rs4924345,rs67316928	rs6556982	NA	0.00839188	70.2717
415	374	aparc-Desikan_lh_volume_frontalpole	GMV	ALS	NA	NA	NA	NA	NA	NA	NA
416	375	aparc-Desikan_lh_volume_transversetemporal	GMV	ALS	0	0	rs160459,rs6715376	NA	NA	0.00254262	42.3355
417	376	aparc-Desikan_lh_volume_insula	GMV	ALS	0	0	rs10283100,rs10510025,rs10980625,rs11997615,rs13091945,rs167684,rs1978730,rs2230655,rs2447937,rs798518	NA	NA	0.0111615	37.4834
418	377	aparc-Desikan_rh_volume_bankssts	GMV	ALS	NA	NA	NA	NA	NA	NA	NA
419	378	aparc-Desikan_rh_volume_caudalanteriorcingulate	GMV	ALS	0	0	rs116955584,rs4836373	NA	NA	0.00183123	30.4689
420	379	aparc-Desikan_rh_volume_caudalmiddlefrontal	GMV	ALS	0	0	rs77636716,rs9345124	NA	NA	0.0020599	34.2815
421	380	aparc-Desikan_rh_volume_cuneus	GMV	ALS	0	0	rs10765918,rs11081258,rs11727676,rs12508031,rs12699998,rs139682784,rs1635535,rs2018980,rs2274692,rs2297775,rs2999158,rs361273,rs4288423,rs4955984,rs6658111,rs72685500,rs72785260,rs74580701,rs76341705,rs951358,rs9846552,rs9935548	NA	NA	0.0307838	47.9253
422	381	aparc-Desikan_rh_volume_entorhinal	GMV	ALS	0	0	rs61921502,rs73220476	NA	NA	0.00263855	43.937
423	382	aparc-Desikan_rh_volume_fusiform	GMV	ALS	1	0	rs12921392,rs2593719,rs6658111	rs79730878	NA	0.00330646	36.7294
424	383	aparc-Desikan_rh_volume_inferiorparietal	GMV	ALS	0	0	rs12229918,rs12595806,rs639016,rs68175985,rs9264971	NA	NA	0.00550438	36.7658
425	384	aparc-Desikan_rh_volume_inferiortemporal	GMV	ALS	0	0	rs11175756,rs12300648,rs1513862,rs2585399	NA	NA	0.00366508	30.545
426	385	aparc-Desikan_rh_volume_isthmuscingulate	GMV	ALS	0	0	rs2336714,rs911934	NA	NA	0.00236058	39.2974
427	386	aparc-Desikan_rh_volume_lateraloccipital	GMV	ALS	0	0	rs1159966,rs11918598,rs3811781,rs4897160,rs74580701,rs75282487,rs76341705,rs78039921	NA	NA	0.00927374	38.858
428	387	aparc-Desikan_rh_volume_lateralorbitofrontal	GMV	ALS	0	0	rs10107636,rs10950739,rs11012730,rs11759956,rs12145394,rs12602679,rs13313404,rs2045258,rs55902659,rs57610830	NA	NA	0.01066	35.7813
429	388	aparc-Desikan_rh_volume_lingual	GMV	ALS	2	0	rs116617502,rs17833752,rs2999158,rs61784835,rs6788676,rs73814875,rs74580701,rs75686861,rs8043491,rs8077518	rs2732651,rs35991856	NA	0.0145375	48.9883
430	389	aparc-Desikan_rh_volume_medialorbitofrontal	GMV	ALS	0	0	rs3132571,rs56015440,rs76053496	NA	NA	0.00321905	35.7554
431	390	aparc-Desikan_rh_volume_middletemporal	GMV	ALS	0	0	rs115280770,rs3764716,rs670217	NA	NA	0.00320658	35.6164
432	391	aparc-Desikan_rh_volume_parahippocampal	GMV	ALS	0	0	rs117950012,rs61784835,rs6496265	NA	NA	0.00383957	42.6743
433	392	aparc-Desikan_rh_volume_paracentral	GMV	ALS	NA	NA	NA	NA	NA	NA	NA
434	393	aparc-Desikan_rh_volume_parsopercularis	GMV	ALS	0	0	rs191508117,rs4924345	NA	NA	0.00570656	95.3185
435	394	aparc-Desikan_rh_volume_parsorbitalis	GMV	ALS	0	0	rs10050688,rs2279829,rs72691108	NA	NA	0.00373056	41.4582
436	395	aparc-Desikan_rh_volume_parstriangularis	GMV	ALS	0	0	rs11137033,rs2279829,rs4924345,rs6465524,rs7513616	NA	NA	0.00965033	64.7279
437	396	aparc-Desikan_rh_volume_pericalcarine	GMV	ALS	2	0	rs1014444,rs10237366,rs10765918,rs10842271,rs12200595,rs1232186,rs12508031,rs12726480,rs17543864,rs181288,rs28620532,rs2999158,rs361270,rs502610,rs57063427,rs60900435,rs61784835,rs628380,rs7214750,rs72685500,rs74580701,rs74826997,rs823156,rs951358,rs9823161	rs10939881,rs17698176	NA	0.034106	46.8821
438	397	aparc-Desikan_rh_volume_postcentral	GMV	ALS	0	0	rs1080066,rs13100267,rs2279829	NA	NA	0.0189888	214.307
439	398	aparc-Desikan_rh_volume_posteriorcingulate	GMV	ALS	0	0	rs2302551	NA	NA	0.000898307	29.8659
440	399	aparc-Desikan_rh_volume_precentral	GMV	ALS	0	0	rs1080066,rs11598817,rs2912397,rs6804164	NA	NA	0.0186265	157.6
441	400	aparc-Desikan_rh_volume_precuneus	GMV	ALS	1	0	rs10757317,rs117461235,rs12632564,rs181288,rs2363038,rs6757486,rs751991,rs9374196,rs9389588,rs9915626	rs6867851	NA	0.0126686	42.6098
442	401	aparc-Desikan_rh_volume_rostralanteriorcingulate	GMV	ALS	NA	NA	NA	NA	NA	NA	NA
443	402	aparc-Desikan_rh_volume_rostralmiddlefrontal	GMV	ALS	0	0	rs11030042,rs11639391,rs1880512,rs284532,rs2865174,rs3852542	NA	NA	0.00619332	34.4957
444	403	aparc-Desikan_rh_volume_superiorfrontal	GMV	ALS	1	0	rs11770051,rs12476132,rs231591	rs12534506	NA	0.00295415	32.8042
445	404	aparc-Desikan_rh_volume_superiorparietal	GMV	ALS	1	0	rs11213784,rs4843552,rs4924345,rs56115079,rs68175985,rs731073,rs80306998,rs8100125	rs34492796	NA	0.010777	45.2256
446	405	aparc-Desikan_rh_volume_superiortemporal	GMV	ALS	0	0	rs115241741,rs11655587,rs1483219,rs7483297	NA	NA	0.00399295	33.2884
447	406	aparc-Desikan_rh_volume_supramarginal	GMV	ALS	0	0	rs139214174,rs2279829,rs7182018,rs79814107	NA	NA	0.0113506	95.3317
448	407	aparc-Desikan_rh_volume_frontalpole	GMV	ALS	0	0	rs13208741	NA	NA	0.000967848	32.1802
449	408	aparc-Desikan_rh_volume_transversetemporal	GMV	ALS	0	0	rs13229256,rs6715376,rs7182018	NA	NA	0.00301318	33.4618
450	409	aparc-Desikan_rh_volume_insula	GMV	ALS	0	0	rs10283100,rs2447937,rs4752015,rs9356996	NA	NA	0.00484793	40.4509
451	648	aparc-Desikan_lh_area_TotalSurface	SA	ALS	1	0	rs10835187,rs10971930,rs11049529,rs116469189,rs118115924,rs12090153,rs139214174,rs1853057,rs2241722,rs3737136,rs55705857,rs62275311,rs79362376	rs13107325	NA	0.0172478	44.8281
452	649	aparc-Desikan_lh_area_bankssts	SA	ALS	0	0	rs11669334,rs186347,rs2246871,rs56079926,rs73006822	NA	NA	0.0053574	35.7787
453	650	aparc-Desikan_lh_area_caudalanteriorcingulate	SA	ALS	NA	NA	NA	NA	NA	NA	NA
454	651	aparc-Desikan_lh_area_caudalmiddlefrontal	SA	ALS	0	0	rs67882608,rs77636716,rs853974,rs888278	NA	NA	0.00585975	48.9432
455	652	aparc-Desikan_lh_area_cuneus	SA	ALS	0	0	rs117892760,rs12200595,rs12508031,rs1635535,rs1934057,rs2164950,rs2274692,rs2279829,rs28613416,rs2999158,rs4437022,rs55761404,rs61784835,rs6916728,rs72833109,rs74280517,rs749316,rs9545155,rs9846552,rs9935548	NA	NA	0.0311631	53.3915
456	653	aparc-Desikan_lh_area_entorhinal	SA	ALS	0	0	rs12921392,rs186347	NA	NA	0.00287753	47.9279
457	654	aparc-Desikan_lh_area_fusiform	SA	ALS	0	0	rs2787672,rs6658111	NA	NA	0.00216785	36.0818
458	655	aparc-Desikan_lh_area_inferiorparietal	SA	ALS	1	0	rs12229918,rs2991716,rs41287349,rs6091756,rs61904685,rs888812	rs4630591	NA	0.00684935	38.1749
459	656	aparc-Desikan_lh_area_inferiortemporal	SA	ALS	1	0	NA	rs77804065	NA	NA	NA
460	657	aparc-Desikan_lh_area_isthmuscingulate	SA	ALS	1	0	rs12137626,rs12501870	rs13107325	NA	0.0019193	31.937
461	658	aparc-Desikan_lh_area_lateraloccipital	SA	ALS	1	0	rs113300196,rs12508031,rs12639777,rs2164950,rs2274692,rs2306937,rs4915929,rs55642684,rs55892736,rs67031627,rs6825268,rs6916728,rs76606067,rs77598707	rs4627402	NA	0.0171619	41.4139
462	659	aparc-Desikan_lh_area_lateralorbitofrontal	SA	ALS	1	0	rs10236102,rs10916258,rs11736707,rs12256551,rs1585146,rs4269369,rs4872381,rs7222314,rs74952737,rs7552693,rs76727917,rs9398803	rs13107325	NA	0.0136788	38.3765
463	660	aparc-Desikan_lh_area_lingual	SA	ALS	3	0	rs10951666,rs116617502,rs116749252,rs11727676,rs1232184,rs12700002,rs139012,rs17543864,rs1934057,rs2284871,rs3013431,rs61784835,rs74280517,rs74580701,rs76341705,rs9545155	rs10939881,rs35518360,rs4630591	NA	0.0238032	50.5991
464	661	aparc-Desikan_lh_area_medialorbitofrontal	SA	ALS	0	0	rs10835187	NA	NA	0.000968587	32.2047
465	662	aparc-Desikan_lh_area_middletemporal	SA	ALS	0	0	rs116469189,rs12489828,rs1269852,rs1496523,rs1792354,rs394800,rs670217,rs72867280,rs73006822	NA	NA	0.00959831	35.7599
466	663	aparc-Desikan_lh_area_parahippocampal	SA	ALS	0	0	rs13150272	NA	NA	0.00137304	45.6709
467	664	aparc-Desikan_lh_area_paracentral	SA	ALS	1	0	rs12570160,rs2110992,rs276865	rs439945	NA	0.00326617	36.2805
468	665	aparc-Desikan_lh_area_parsopercularis	SA	ALS	0	0	rs11639391,rs1503729,rs1926538,rs2322791	NA	NA	0.00524511	43.7824
469	666	aparc-Desikan_lh_area_parsorbitalis	SA	ALS	0	0	rs12086549,rs12126772,rs2170404,rs2279829,rs2809110,rs543640	NA	NA	0.00610164	33.982
470	667	aparc-Desikan_lh_area_parstriangularis	SA	ALS	0	0	rs12146713,rs12704861,rs13008718,rs1607232,rs16932785,rs2033939,rs2279829,rs28783713	NA	NA	0.0149413	62.9658
471	668	aparc-Desikan_lh_area_pericalcarine	SA	ALS	2	0	rs10830947,rs11022131,rs116617502,rs11727676,rs1243190,rs12508031,rs12550461,rs12700002,rs12820518,rs1635550,rs16829649,rs1934057,rs1991055,rs2284871,rs2514845,rs2774402,rs28620532,rs2999158,rs335485,rs3809857,rs3935273,rs4141825,rs4437022,rs61784835,rs72685500,rs74826997,rs76451154,rs76731691,rs79080004,rs79636188,rs8051471,rs9376354,rs9672572,rs971550,rs9823161	rs13107325,rs4700393	NA	0.0517231	51.7127
472	669	aparc-Desikan_lh_area_postcentral	SA	ALS	2	0	rs1558151,rs17657016,rs2043294,rs2279829,rs28458412,rs34257169,rs3786824,rs4924346,rs7519368	rs55938136,rs7218235	NA	0.0164116	61.5672
473	670	aparc-Desikan_lh_area_posteriorcingulate	SA	ALS	1	0	rs11782000,rs12201701,rs9316971	rs13135092	NA	0.00350515	38.9443
474	671	aparc-Desikan_lh_area_precentral	SA	ALS	0	0	rs113240976,rs1440802,rs36008138,rs72704117	NA	NA	0.0191976	162.527
475	672	aparc-Desikan_lh_area_precuneus	SA	ALS	2	0	rs11080107,rs11687510,rs12408663,rs1440802,rs28556884,rs4811602,rs4871839,rs655497,rs76341705,rs9399244	rs17669337,rs7218235	NA	0.0128318	43.1657
476	673	aparc-Desikan_lh_area_rostralanteriorcingulate	SA	ALS	0	0	rs1178102,rs78234618	NA	NA	0.00195136	32.4716
477	674	aparc-Desikan_lh_area_rostralmiddlefrontal	SA	ALS	0	0	rs10264709,rs17235841,rs2279829,rs60145630,rs893725	NA	NA	0.00539027	35.9994
478	675	aparc-Desikan_lh_area_superiorfrontal	SA	ALS	0	0	rs10843110,rs12726532,rs12991515,rs2241722,rs28716262,rs2945236,rs72936326,rs74826997	NA	NA	0.00880732	36.8863
479	676	aparc-Desikan_lh_area_superiorparietal	SA	ALS	0	0	rs11943167,rs13012375,rs13176412,rs1356545,rs17694988,rs2043294,rs2207617,rs36190779,rs59649036,rs73006822,rs7552693,rs76341705,rs888812	NA	NA	0.0196617	51.2276
480	677	aparc-Desikan_lh_area_superiortemporal	SA	ALS	0	0	rs10835187,rs1474647,rs3816046	NA	NA	0.00359918	39.9928
481	678	aparc-Desikan_lh_area_supramarginal	SA	ALS	2	0	rs11135712,rs1794943,rs2164950,rs2279829,rs2912397,rs4924345,rs73135321	rs6556982,rs886249	NA	0.0107761	51.6833
482	679	aparc-Desikan_lh_area_frontalpole	SA	ALS	0	0	rs111917980	NA	NA	0.0017076	56.8183
483	680	aparc-Desikan_lh_area_transversetemporal	SA	ALS	0	0	rs114489117,rs115840240,rs160458,rs16826589,rs4647122,rs7484851	NA	NA	0.00670404	37.3596
484	681	aparc-Desikan_lh_area_insula	SA	ALS	0	0	rs1978730,rs2447937,rs55705857,rs6575752	NA	NA	0.00473494	39.5036
485	682	aparc-Desikan_rh_area_TotalSurface	SA	ALS	2	0	rs10835187,rs10971930,rs118115924,rs11867479,rs12090153,rs1853057,rs1952977,rs2241722,rs3737136,rs55705857,rs62275311,rs6487672,rs6860366,rs7099650,rs77598707,rs79362376,rs895438	rs13107325,rs4627402	NA	0.0214539	42.818
486	683	aparc-Desikan_rh_area_bankssts	SA	ALS	0	0	rs10225173,rs1344946,rs1419832	NA	NA	0.00304619	33.8295
487	684	aparc-Desikan_rh_area_caudalanteriorcingulate	SA	ALS	0	0	rs3874943,rs4836373,rs6705514,rs7784849	NA	NA	0.00420076	35.0282
488	685	aparc-Desikan_rh_area_caudalmiddlefrontal	SA	ALS	0	0	rs2618139,rs35198771,rs77636716,rs853974,rs9345124	NA	NA	0.00597588	39.934
489	686	aparc-Desikan_rh_area_cuneus	SA	ALS	1	0	rs10237366,rs10816154,rs11022131,rs11727676,rs12929641,rs1635535,rs2274692,rs28613416,rs2999158,rs4437022,rs6456182,rs653178,rs6658111,rs67808462,rs7108464,rs716614,rs73313052,rs77598707,rs951358,rs9846552	rs13107325	NA	0.0305436	52.2967
490	687	aparc-Desikan_rh_area_entorhinal	SA	ALS	0	0	rs35478105,rs4895799,rs61921502	NA	NA	0.00302781	33.6247
491	688	aparc-Desikan_rh_area_fusiform	SA	ALS	1	0	rs1860161,rs62007219,rs6658111	rs79730878	NA	0.00311932	34.6441
492	689	aparc-Desikan_rh_area_inferiorparietal	SA	ALS	1	0	rs10835187,rs114921579,rs12229918,rs12595806,rs4770234,rs639016,rs68175985,rs9266721	rs6867851	NA	0.00922838	38.6661
493	690	aparc-Desikan_rh_area_inferiortemporal	SA	ALS	1	0	rs10048146,rs11020039,rs11175756,rs11204420,rs132384,rs3012465	rs4627402	NA	0.00583494	32.4879
494	691	aparc-Desikan_rh_area_isthmuscingulate	SA	ALS	1	0	rs12508031,rs17833752,rs2110944,rs7023465,rs73709592	rs6855246	NA	0.00617067	41.2438
495	692	aparc-Desikan_rh_area_lateraloccipital	SA	ALS	0	0	rs11020063,rs11030025,rs1159966,rs11724319,rs11770631,rs12508031,rs13324580,rs17030613,rs1801133,rs1884010,rs2274692,rs60498537,rs74280517,rs75282487,rs75343521,rs75543184,rs76341705,rs76606067,rs9585348	NA	NA	0.0234378	41.9361
496	693	aparc-Desikan_rh_area_lateralorbitofrontal	SA	ALS	1	0	rs10807794,rs12256551,rs2045258,rs7222314	rs13107325	NA	0.00608907	50.8703
497	694	aparc-Desikan_rh_area_lingual	SA	ALS	4	0	rs10237366,rs11031434,rs116617502,rs11727676,rs13169209,rs139012,rs17543864,rs28620532,rs2999158,rs4724093,rs58469363,rs61784835,rs62336790,rs6788676,rs74580701,rs74826997,rs74916316,rs9401850,rs9878560	rs35518360,rs55994735,rs6882046,rs7221390	NA	0.0294642	53.0462
498	695	aparc-Desikan_rh_area_medialorbitofrontal	SA	ALS	0	0	rs12945020,rs1986012,rs76727917	NA	NA	0.00298271	33.1223
499	696	aparc-Desikan_rh_area_middletemporal	SA	ALS	0	0	rs3758098,rs4264616,rs4510068,rs507429,rs6778735,rs7388625	NA	NA	0.00648288	36.1191
500	697	aparc-Desikan_rh_area_parahippocampal	SA	ALS	0	0	rs6658111,rs7521,rs7838999	NA	NA	0.00414341	46.0653
501	698	aparc-Desikan_rh_area_paracentral	SA	ALS	0	0	rs10498754,rs3786824,rs41288837,rs61784835,rs9385383	NA	NA	0.00520831	34.7778
502	699	aparc-Desikan_rh_area_parsopercularis	SA	ALS	1	0	rs4924345	rs55974014	NA	0.0033452	111.49
503	700	aparc-Desikan_rh_area_parsorbitalis	SA	ALS	0	0	rs1541606,rs2279829,rs61808897	NA	NA	0.00514908	57.304
504	701	aparc-Desikan_rh_area_parstriangularis	SA	ALS	0	0	rs11827673,rs2279829,rs4924345,rs6465524,rs71525730	NA	NA	0.0101818	68.3293
505	702	aparc-Desikan_rh_area_pericalcarine	SA	ALS	2	0	rs1014444,rs10237366,rs10765918,rs116617502,rs11727676,rs12200595,rs1232186,rs12508031,rs1415540,rs17543864,rs181288,rs1991055,rs2411299,rs28620532,rs2999158,rs3735260,rs502610,rs60900435,rs628380,rs6852148,rs7108464,rs7214750,rs72685500,rs74580701,rs74826997,rs8051471,rs902031,rs971550,rs9823161	rs10939881,rs13107325	NA	0.042123	50.3275
506	703	aparc-Desikan_rh_area_postcentral	SA	ALS	1	0	rs11669334,rs1440802,rs17314727,rs2279829,rs6668533,rs67286026	rs11759026	NA	0.014783	79.928
507	704	aparc-Desikan_rh_area_posteriorcingulate	SA	ALS	0	0	rs11653367,rs12370271,rs6588512	NA	NA	0.00364501	38.9784
508	705	aparc-Desikan_rh_area_precentral	SA	ALS	2	0	rs1080066,rs1905539,rs2912395,rs79814107	rs11759026,rs13107325	NA	0.0225799	184.599
509	706	aparc-Desikan_rh_area_precuneus	SA	ALS	2	0	rs1022994,rs118115924,rs2247404,rs2416760,rs4243453,rs74564337,rs76341705,rs8078459	rs10445367,rs17669337	NA	0.0117486	47.4921
510	707	aparc-Desikan_rh_area_rostralanteriorcingulate	SA	ALS	0	0	rs7225002,rs79487293	NA	NA	0.00252414	40.4442
511	708	aparc-Desikan_rh_area_rostralmiddlefrontal	SA	ALS	0	0	rs10835187,rs12827748,rs13264707,rs4924346,rs6658691,rs893725	NA	NA	0.00668978	35.8753
512	709	aparc-Desikan_rh_area_superiorfrontal	SA	ALS	2	0	rs138740906,rs2241722,rs28716262,rs4273712	rs12534506,rs78519266	NA	0.00519836	41.7559
513	710	aparc-Desikan_rh_area_superiorparietal	SA	ALS	1	0	rs10016904,rs10498754,rs112363416,rs17668083,rs2033939,rs56115079,rs58177617,rs68175985,rs7426144,rs7563957,rs8100125,rs888812	rs10445367	NA	0.0166647	45.1287
514	711	aparc-Desikan_rh_area_superiortemporal	SA	ALS	1	0	rs11079852,rs35431433,rs3816046,rs55705857	rs73078305	NA	0.00507065	40.7248
515	712	aparc-Desikan_rh_area_supramarginal	SA	ALS	0	0	rs10228486,rs113269922,rs12154061,rs139214174,rs2180127,rs2279829,rs28520337,rs56305452,rs62336790	NA	NA	0.0165323	59.6913
516	713	aparc-Desikan_rh_area_frontalpole	SA	ALS	0	0	rs12146713	NA	NA	0.00110538	35.3737
517	714	aparc-Desikan_rh_area_transversetemporal	SA	ALS	0	0	rs3740393,rs6667438,rs7607297	NA	NA	0.00315582	33.7307
518	715	aparc-Desikan_rh_area_insula	SA	ALS	0	0	rs1905544,rs55705857,rs72962198	NA	NA	0.00332107	35.5027
519	1020	aparc-Desikan_lh_thickness_GlobalMeanThickness	CT	ALS	1	0	rs10498754,rs13079368,rs13110077,rs4685022,rs613511,rs62052489,rs73217710,rs7575796,rs7988800,rs8101493	rs13107325	NA	0.011899	38.4837
520	1021	aparc-Desikan_lh_thickness_bankssts	CT	ALS	0	0	rs186347	NA	NA	0.00123692	39.5884
521	1022	aparc-Desikan_lh_thickness_caudalanteriorcingulate	CT	ALS	NA	NA	NA	NA	NA	NA	NA
522	1023	aparc-Desikan_lh_thickness_caudalmiddlefrontal	CT	ALS	0	0	rs12460853,rs77690628,rs9333533	NA	NA	0.00324858	34.7254
523	1024	aparc-Desikan_lh_thickness_cuneus	CT	ALS	1	1	rs4901904,rs6492276	rs13107325	rs1464047	0.00374213	60.0333
524	1025	aparc-Desikan_lh_thickness_entorhinal	CT	ALS	NA	NA	NA	NA	NA	NA	NA
525	1026	aparc-Desikan_lh_thickness_fusiform	CT	ALS	0	0	rs17497343,rs617577,rs73217710,rs7575796	NA	NA	0.00478853	38.4481
526	1027	aparc-Desikan_lh_thickness_inferiorparietal	CT	ALS	1	0	rs10164339,rs117026083,rs35588958,rs41289592,rs4660401,rs4685022,rs66864104,rs77690628,rs9521760	rs62055718	NA	0.010411	37.3573
527	1028	aparc-Desikan_lh_thickness_inferiortemporal	CT	ALS	1	0	rs10490657,rs17055142,rs613511	rs4630591	NA	0.0030807	32.9253
528	1029	aparc-Desikan_lh_thickness_isthmuscingulate	CT	ALS	1	0	rs17443333,rs726578	rs13107325	NA	0.0020212	32.3692
529	1030	aparc-Desikan_lh_thickness_lateraloccipital	CT	ALS	3	1	rs56023709,rs613511,rs863216	rs13107325,rs55938136,rs62053943	rs1464047	0.00370231	39.5935
530	1031	aparc-Desikan_lh_thickness_lateralorbitofrontal	CT	ALS	1	0	rs617577	rs13135092	NA	0.00097182	31.0954
531	1032	aparc-Desikan_lh_thickness_lingual	CT	ALS	1	0	rs13431289,rs59381722	rs13107325	NA	0.0020572	32.947
532	1033	aparc-Desikan_lh_thickness_medialorbitofrontal	CT	ALS	NA	NA	NA	NA	NA	NA	NA
533	1034	aparc-Desikan_lh_thickness_middletemporal	CT	ALS	NA	NA	NA	NA	NA	NA	NA
534	1035	aparc-Desikan_lh_thickness_parahippocampal	CT	ALS	0	0	rs10498489,rs7968697	NA	NA	0.00208672	33.4207
535	1036	aparc-Desikan_lh_thickness_paracentral	CT	ALS	1	0	rs11688116,rs6492277,rs7575796	rs13107325	NA	0.00339534	36.2994
536	1037	aparc-Desikan_lh_thickness_parsopercularis	CT	ALS	0	0	rs10761586,rs11695197,rs1366881,rs34151748,rs3786824,rs77690628,rs9893575	NA	NA	0.00750839	34.5394
537	1038	aparc-Desikan_lh_thickness_parsorbitalis	CT	ALS	NA	NA	NA	NA	NA	NA	NA
538	1039	aparc-Desikan_lh_thickness_parstriangularis	CT	ALS	0	0	rs2013223,rs3786824,rs55813922	NA	NA	0.00308804	33.0039
539	1040	aparc-Desikan_lh_thickness_pericalcarine	CT	ALS	1	0	rs10052710,rs160460	rs13107325	NA	0.00189361	30.322
540	1041	aparc-Desikan_lh_thickness_postcentral	CT	ALS	1	0	rs12125942,rs16866693,rs2033939	rs13107325	NA	0.0123067	132.758
541	1042	aparc-Desikan_lh_thickness_posteriorcingulate	CT	ALS	0	0	rs6658111,rs7862747	NA	NA	0.00197647	31.6515
542	1043	aparc-Desikan_lh_thickness_precentral	CT	ALS	1	0	rs10498754,rs11692435,rs147787064	rs13107325	NA	0.00362233	38.735
543	1044	aparc-Desikan_lh_thickness_precuneus	CT	ALS	1	0	rs10276148,rs10498754,rs11692435,rs13110077,rs1452628,rs3200031,rs4510068,rs8101493	rs13107325	NA	0.00887139	35.7573
544	1045	aparc-Desikan_lh_thickness_rostralanteriorcingulate	CT	ALS	0	0	rs2270390,rs75721280	NA	NA	0.00207726	33.269
545	1046	aparc-Desikan_lh_thickness_rostralmiddlefrontal	CT	ALS	0	1	rs11695197,rs11731264,rs12938775,rs2013223,rs2627387,rs28483628,rs3200031,rs3816046	NA	rs11708828	0.00888147	35.7983
546	1047	aparc-Desikan_lh_thickness_superiorfrontal	CT	ALS	0	0	rs13082214,rs231588,rs3786824,rs4128399,rs4556147,rs617577,rs7212450,rs724265,rs74476491,rs76928645,rs77690628,rs9515212	NA	NA	0.0131179	35.3961
547	1048	aparc-Desikan_lh_thickness_superiorparietal	CT	ALS	1	0	rs12979428,rs1452628,rs35588958,rs41289592,rs62052489,rs6442411,rs7185688,rs73217710,rs7327139,rs7936928	rs13107325	NA	0.0118317	38.2631
548	1049	aparc-Desikan_lh_thickness_superiortemporal	CT	ALS	1	0	rs6658111	rs9267812	NA	0.00188734	60.4447
549	1050	aparc-Desikan_lh_thickness_supramarginal	CT	ALS	0	0	rs10164339,rs17055142,rs267644,rs34876360,rs75778110,rs9515212	NA	NA	0.00630598	33.8041
550	1051	aparc-Desikan_lh_thickness_frontalpole	CT	ALS	0	0	rs2242522	NA	NA	0.00118977	38.0775
551	1052	aparc-Desikan_lh_thickness_transversetemporal	CT	ALS	1	0	rs12648188	rs13107325	NA	0.000973157	31.1383
552	1053	aparc-Desikan_lh_thickness_insula	CT	ALS	0	0	rs1562330,rs3095327	NA	NA	0.00222895	35.7037
553	1054	aparc-Desikan_rh_thickness_GlobalMeanThickness	CT	ALS	1	0	rs10498754,rs11337,rs12938775,rs13079368,rs231588,rs3200031,rs35021943,rs4685022,rs61738562,rs61753077,rs682571,rs78783493,rs8101493	rs13107325	NA	0.0143587	35.8067
554	1055	aparc-Desikan_rh_thickness_bankssts	CT	ALS	0	0	rs191103	NA	NA	0.00110776	35.45
555	1056	aparc-Desikan_rh_thickness_caudalanteriorcingulate	CT	ALS	0	0	rs80172058	NA	NA	0.00115119	36.8415
556	1057	aparc-Desikan_rh_thickness_caudalmiddlefrontal	CT	ALS	0	0	rs10498754,rs3786824	NA	NA	0.00201899	32.3338
557	1058	aparc-Desikan_rh_thickness_cuneus	CT	ALS	1	0	rs13128427,rs3786824,rs742396,rs7575796,rs76341705	rs13107325	NA	0.00628597	40.4366
558	1059	aparc-Desikan_rh_thickness_entorhinal	CT	ALS	NA	NA	NA	NA	NA	NA	NA
559	1060	aparc-Desikan_rh_thickness_fusiform	CT	ALS	1	0	rs10498754,rs113920776,rs4670638,rs73217710	rs13107325	NA	0.00416494	33.4202
560	1061	aparc-Desikan_rh_thickness_inferiorparietal	CT	ALS	0	0	rs10498754,rs13110077,rs3200031,rs62065975,rs6492273	NA	NA	0.00524981	33.736
561	1062	aparc-Desikan_rh_thickness_inferiortemporal	CT	ALS	1	0	rs17055142,rs2270414,rs55678495,rs7608458,rs7633500	rs13107325	NA	0.00540618	34.7463
562	1063	aparc-Desikan_rh_thickness_isthmuscingulate	CT	ALS	0	0	rs4513249,rs497309,rs57657407,rs6462132	NA	NA	0.00436064	34.9974
563	1064	aparc-Desikan_rh_thickness_lateraloccipital	CT	ALS	2	1	rs1801133,rs420522,rs4510068,rs4685022,rs78246790,rs79362376,rs8101493,rs9933149	rs13107325,rs7218235	rs1464047	0.00938068	37.8295
564	1065	aparc-Desikan_rh_thickness_lateralorbitofrontal	CT	ALS	2	0	rs1562330,rs4685022	rs13107325,rs7218235	NA	0.00250791	40.1834
565	1066	aparc-Desikan_rh_thickness_lingual	CT	ALS	1	1	rs11570470,rs12904134,rs13431289,rs1562330,rs2172128	rs13107325	rs1464047	0.00537828	34.566
566	1067	aparc-Desikan_rh_thickness_medialorbitofrontal	CT	ALS	0	0	rs11063592,rs2819865,rs9904766	NA	NA	0.00394158	42.1624
567	1068	aparc-Desikan_rh_thickness_middletemporal	CT	ALS	0	0	rs10782438,rs13079368,rs17055142	NA	NA	0.00309928	33.1245
568	1069	aparc-Desikan_rh_thickness_parahippocampal	CT	ALS	0	0	rs117421612,rs12570616,rs61921502	NA	NA	0.00343161	36.6886
569	1070	aparc-Desikan_rh_thickness_paracentral	CT	ALS	1	0	rs78783493	rs13107325	NA	0.00130955	41.9158
570	1071	aparc-Desikan_rh_thickness_parsopercularis	CT	ALS	0	0	rs10953403,rs12979428,rs78783493	NA	NA	0.00323948	34.6278
571	1072	aparc-Desikan_rh_thickness_parsorbitalis	CT	ALS	NA	NA	NA	NA	NA	NA	NA
572	1073	aparc-Desikan_rh_thickness_parstriangularis	CT	ALS	0	0	rs3200031,rs61784835,rs8101493	NA	NA	0.00333317	35.6326
573	1074	aparc-Desikan_rh_thickness_pericalcarine	CT	ALS	1	0	rs12653308,rs4872084	rs13107325	NA	0.00194033	31.0716
574	1075	aparc-Desikan_rh_thickness_postcentral	CT	ALS	1	0	rs2033939,rs3779047	rs13107325	NA	0.0102652	165.765
575	1076	aparc-Desikan_rh_thickness_posteriorcingulate	CT	ALS	0	0	rs12470752,rs4925074,rs6877300	NA	NA	0.00293918	31.4084
576	1077	aparc-Desikan_rh_thickness_precentral	CT	ALS	1	0	rs115338010,rs12451211,rs36040607,rs61753077,rs6484839	rs13107325	NA	0.00501064	32.1913
577	1078	aparc-Desikan_rh_thickness_precuneus	CT	ALS	1	0	rs10498754,rs12938775,rs3786824,rs56367980,rs61753077,rs62135860,rs73217710,rs756747,rs78783493,rs79553110	rs13107325	NA	0.0122182	39.5286
578	1079	aparc-Desikan_rh_thickness_rostralanteriorcingulate	CT	ALS	0	0	rs16940845,rs2819861	NA	NA	0.00220796	35.3668
579	1080	aparc-Desikan_rh_thickness_rostralmiddlefrontal	CT	ALS	0	0	rs13079368,rs3816046,rs4510068	NA	NA	0.00396399	42.4031
580	1081	aparc-Desikan_rh_thickness_superiorfrontal	CT	ALS	0	0	rs11570470,rs2232486,rs3200031,rs3786824,rs4495657,rs550057,rs617577,rs934447	NA	NA	0.00871683	35.1289
581	1082	aparc-Desikan_rh_thickness_superiorparietal	CT	ALS	1	0	rs1452628,rs3200031,rs4685022,rs7936928,rs8101493,rs9521141	rs13107325	NA	0.00652992	35.0124
582	1083	aparc-Desikan_rh_thickness_superiortemporal	CT	ALS	0	0	rs61784835	NA	NA	0.00190202	60.9159
583	1084	aparc-Desikan_rh_thickness_supramarginal	CT	ALS	1	0	rs13110077,rs3200031,rs7567226,rs8031595	rs13107325	NA	0.0047703	38.301
584	1085	aparc-Desikan_rh_thickness_frontalpole	CT	ALS	NA	NA	NA	NA	NA	NA	NA
585	1086	aparc-Desikan_rh_thickness_transversetemporal	CT	ALS	1	0	rs1971411	rs13107325	NA	0.000955012	30.5571
586	1087	aparc-Desikan_rh_thickness_insula	CT	ALS	0	0	rs11641011,rs140578020,rs1638195,rs2677109	NA	NA	0.00404883	32.4847
587	1452	IDP_dMRI_TBSS_FA_Middle_cerebellar_peduncle	FA	ALS	0	0	rs1004763,rs10052710,rs13034231,rs17528188,rs2780818,rs35069907,rs356454,rs4646628,rs4935898,rs62560774,rs8083591	NA	NA	0.0148101	43.6713
588	1453	IDP_dMRI_TBSS_FA_Pontine_crossing_tract	FA	ALS	0	0	rs11984418,rs1233595,rs13165449,rs2038526,rs4540912	NA	NA	0.00622669	40.0529
589	1454	IDP_dMRI_TBSS_FA_Genu_of_corpus_callosum	FA	ALS	1	1	rs13144836,rs17205972,rs2018980,rs2151280,rs2163654,rs2365715,rs3859439,rs4073900,rs4150197,rs72807596,rs7590302,rs76122535	rs199498	rs1768190	0.0177199	48.0378
590	1455	IDP_dMRI_TBSS_FA_Body_of_corpus_callosum	FA	ALS	2	0	rs10876464,rs11136342,rs1572030,rs17205972,rs174538,rs2018980,rs2965946,rs34470113,rs4150221,rs6062264,rs6748809,rs7590302	rs199498,rs4806187	NA	0.015798	42.7439
591	1456	IDP_dMRI_TBSS_FA_Splenium_of_corpus_callosum	FA	ALS	1	0	rs12146713,rs143893586,rs2018980,rs2267161,rs2365715,rs33599,rs4150197,rs4871013,rs6475604,rs67827860,rs7154256,rs77126132,rs9468220	rs199442	NA	0.0261426	65.9836
592	1457	IDP_dMRI_TBSS_FA_Fornix	FA	ALS	0	0	rs1108048,rs12146713,rs2346965,rs4556147,rs62072157,rs798518,rs941760	NA	NA	0.0103283	47.6481
593	1458	IDP_dMRI_TBSS_FA_Corticospinal_tract_R	FA	ALS	0	0	rs2145826,rs2536150	NA	NA	0.0022382	35.8523
594	1459	IDP_dMRI_TBSS_FA_Corticospinal_tract_L	FA	ALS	0	0	rs7733216,rs9471130	NA	NA	0.00191549	30.6731
595	1460	IDP_dMRI_TBSS_FA_Medial_lemniscus_R	FA	ALS	1	0	rs13164785,rs231237,rs56362600,rs72630583	rs74050914	NA	0.00516783	41.5094
596	1461	IDP_dMRI_TBSS_FA_Medial_lemniscus_L	FA	ALS	1	0	rs12028339,rs13164785,rs2286184,rs614225,rs6577428,rs76122535	rs11122147	NA	0.0061295	32.8522
597	1462	IDP_dMRI_TBSS_FA_Inferior_cerebellar_peduncle_R	FA	ALS	0	0	rs12964138,rs13190020,rs231237,rs4738841,rs4741658,rs4813942,rs67827860,rs7838141,rs9398171	NA	NA	0.0117063	42.06
598	1463	IDP_dMRI_TBSS_FA_Inferior_cerebellar_peduncle_L	FA	ALS	0	0	rs12028339,rs12944877,rs13190020,rs13238033,rs231237,rs3130740,rs3758575,rs6459714,rs67827860	NA	NA	0.0104775	37.5984
599	1464	IDP_dMRI_TBSS_FA_Superior_cerebellar_peduncle_R	FA	ALS	0	0	rs10086019,rs11737962,rs146297922,rs1472095,rs179570,rs268058,rs4302120,rs56149550,rs6122009,rs6656918,rs67827860,rs80067345	NA	NA	0.0183011	49.6428
600	1465	IDP_dMRI_TBSS_FA_Superior_cerebellar_peduncle_L	FA	ALS	0	0	rs1009020,rs16894235,rs268058,rs2932971,rs3784605,rs4871926,rs6062264,rs67827860,rs80067345	NA	NA	0.0148273	53.4424
601	1466	IDP_dMRI_TBSS_FA_Cerebral_peduncle_R	FA	ALS	0	0	rs10735322,rs179570,rs3129119,rs3776089,rs599452,rs6062266,rs67827860	NA	NA	0.010033	46.2719
602	1467	IDP_dMRI_TBSS_FA_Cerebral_peduncle_L	FA	ALS	1	0	rs1004763,rs12479469,rs2237076,rs231588,rs3129171,rs67827860,rs7865618	rs607062	NA	0.0102354	47.215
603	1468	IDP_dMRI_TBSS_FA_Anterior_limb_of_internal_capsule_R	FA	ALS	3	0	rs10052710,rs10764437,rs11055034,rs11618612,rs1246263,rs1818336,rs2018980,rs3129119,rs3776089,rs56362600,rs6089747,rs7025953,rs74247779	rs199470,rs55938136,rs807478	NA	0.014153	35.2875
604	1469	IDP_dMRI_TBSS_FA_Anterior_limb_of_internal_capsule_L	FA	ALS	0	0	rs10052710,rs10123986,rs11055034,rs11191840,rs117518937,rs117653913,rs4150197,rs4283494,rs4871927,rs8179284	NA	NA	0.0120646	39.0258
605	1470	IDP_dMRI_TBSS_FA_Posterior_limb_of_internal_capsule_R	FA	ALS	0	0	rs1004763,rs10052710,rs10498450,rs11042811,rs12146713,rs1320143,rs1572995,rs1609829,rs179570,rs208829,rs2267161,rs2956042,rs310241,rs33599,rs3776089,rs4843558,rs565613,rs613312,rs9984070	NA	NA	0.0258809	44.6742
606	1471	IDP_dMRI_TBSS_FA_Posterior_limb_of_internal_capsule_L	FA	ALS	0	0	rs10052710,rs10495713,rs12146713,rs12484232,rs12921170,rs1609829,rs208829,rs2242522,rs2267161,rs2956042,rs310241,rs3776089,rs4393849,rs7866783,rs9901291	NA	NA	0.0214378	46.6658
607	1472	IDP_dMRI_TBSS_FA_Retrolenticular_part_of_internal_capsule_R	FA	ALS	0	0	rs11055034,rs12957119,rs13164785,rs1979469,rs33599,rs55705857,rs8067689,rs9303628,rs9375435,rs9608859	NA	NA	0.0146525	47.5212
608	1473	IDP_dMRI_TBSS_FA_Retrolenticular_part_of_internal_capsule_L	FA	ALS	0	0	rs10052710,rs12484232,rs1591805,rs1979572,rs33599,rs55705857,rs8067689	NA	NA	0.0106921	49.3446
609	1474	IDP_dMRI_TBSS_FA_Anterior_corona_radiata_R	FA	ALS	0	0	rs11069796,rs11531492,rs12207570,rs12694390,rs142003765,rs179570,rs375218,rs3795736,rs55705857,rs57694670,rs7295571,rs760975,rs76122535,rs7733216,rs798562	NA	NA	0.0193995	42.141
610	1475	IDP_dMRI_TBSS_FA_Anterior_corona_radiata_L	FA	ALS	1	0	rs11673604,rs1182197,rs12694390,rs139886,rs3129171,rs55705857,rs57694670,rs6482355,rs76122535,rs76658691,rs7733216,rs9557081	rs199498	NA	0.0159025	43.0313
611	1476	IDP_dMRI_TBSS_FA_Superior_corona_radiata_R	FA	ALS	0	0	rs1038354,rs113014813,rs12370774,rs2365715,rs2707108,rs33599,rs4795529,rs72932765,rs76053034,rs7733216,rs9530857	NA	NA	0.0143921	42.4208
612	1477	IDP_dMRI_TBSS_FA_Superior_corona_radiata_L	FA	ALS	1	0	rs1038354,rs113014813,rs12146713,rs1255999,rs1547420,rs17055223,rs33599,rs3852188,rs4843558,rs696445,rs72932765	rs4806187	NA	0.0132954	39.1449
613	1478	IDP_dMRI_TBSS_FA_Posterior_corona_radiata_R	FA	ALS	0	0	rs3129787,rs34421054,rs4673814,rs742396,rs7549876,rs7733216,rs884570	NA	NA	0.010016	46.1928
614	1479	IDP_dMRI_TBSS_FA_Posterior_corona_radiata_L	FA	ALS	0	0	rs10052710,rs11068773,rs11871043,rs174538,rs3129787,rs56362600,rs61000833,rs6563842,rs760975,rs884570	NA	NA	0.0135855	44.013
615	1480	IDP_dMRI_TBSS_FA_Posterior_thalamic_radiation_R	FA	ALS	0	0	rs11068773,rs12517200,rs16894235,rs2413493,rs3129787,rs33599,rs4799926,rs55705857,rs61788412,rs7216587,rs7256200,rs7733216	NA	NA	0.0171563	46.4833
616	1481	IDP_dMRI_TBSS_FA_Posterior_thalamic_radiation_L	FA	ALS	0	0	rs10052710,rs11068773,rs12206172,rs12517200,rs174534,rs2446084,rs55705857,rs61788413,rs6921229,rs7216587,rs760975,rs884570	NA	NA	0.0167714	45.4225
617	1482	IDP_dMRI_TBSS_FA_Sagittal_stratum_R	FA	ALS	0	0	rs13141211,rs13172007,rs144182909,rs33599,rs3799711,rs4799926,rs4984741,rs55705857,rs56362600,rs59731356,rs67827860,rs7181798,rs7216587,rs760975	NA	NA	0.0199875	46.5491
618	1483	IDP_dMRI_TBSS_FA_Sagittal_stratum_L	FA	ALS	0	0	rs3213798,rs33599,rs3776089,rs4799926,rs55705857,rs61763695,rs62565779,rs67827860,rs7216587,rs760975,rs9608859	NA	NA	0.016961	50.1233
619	1484	IDP_dMRI_TBSS_FA_External_capsule_R	FA	ALS	1	0	rs10252734,rs11135712,rs11641011,rs1609829,rs2214555,rs2228513,rs2670890,rs2821111,rs67827860,rs7199291,rs79337528	rs56116382	NA	0.0160205	47.2988
620	1485	IDP_dMRI_TBSS_FA_External_capsule_L	FA	ALS	0	0	rs10088192,rs1609829,rs2214555,rs2228513,rs2554373,rs2821111,rs3793477,rs614225,rs67827860,rs7196814	NA	NA	0.014883	48.2802
621	1486	IDP_dMRI_TBSS_FA_Cingulum_cingulate_gyrus_R	FA	ALS	1	0	rs10778036,rs1107361,rs142003765,rs16875599,rs17205972,rs34094467,rs3824486,rs56328685,rs62086903,rs6704237,rs72807596,rs7901788,rs9911167	rs4241406	NA	0.0182365	45.6579
622	1487	IDP_dMRI_TBSS_FA_Cingulum_cingulate_gyrus_L	FA	ALS	1	0	rs10510025,rs10778036,rs142003765,rs16875599,rs2018980,rs2591453,rs2821110,rs34700911,rs3776089,rs67827860,rs76653948,rs797832	rs12496226	NA	0.0144573	39.0635
623	1488	IDP_dMRI_TBSS_FA_Cingulum_hippocampus_R	FA	ALS	0	0	rs10039529,rs1182190,rs13150272,rs73088920,rs73313052,rs760975,rs77817202,rs78561280,rs929294	NA	NA	0.0104535	37.5115
624	1489	IDP_dMRI_TBSS_FA_Cingulum_hippocampus_L	FA	ALS	0	0	rs11589479,rs1847037,rs4751104,rs67827860,rs75841200,rs78561280,rs79170240	NA	NA	0.00797725	36.7147
625	1490	IDP_dMRI_TBSS_FA_Fornix_cres+Stria_terminalis_R	FA	ALS	1	0	rs10937450,rs117306165,rs323178,rs4799926	rs11710277	NA	0.00482011	38.7029
626	1491	IDP_dMRI_TBSS_FA_Fornix_cres+Stria_terminalis_L	FA	ALS	1	0	rs10919293,rs11741124,rs1905346,rs2720720,rs7227410	rs2696532	NA	0.00512653	32.9397
627	1492	IDP_dMRI_TBSS_FA_Superior_longitudinal_fasciculus_R	FA	ALS	0	0	rs12061783,rs12694731,rs17719345,rs3129119,rs3776089,rs430114,rs4725995,rs4793169,rs4984741,rs55705857,rs59731356,rs76122535,rs7733216,rs884570,rs9400505,rs9632854	NA	NA	0.0201988	41.1673
628	1493	IDP_dMRI_TBSS_FA_Superior_longitudinal_fasciculus_L	FA	ALS	0	0	rs1479569,rs202393,rs3776089,rs4725392,rs4802273,rs55705857,rs56362600,rs5756894,rs59731356,rs73090180,rs7502890,rs7733216,rs884570,rs911547	NA	NA	0.0174248	40.4748
629	1494	IDP_dMRI_TBSS_FA_Superior_fronto-occipital_fasciculus_R	FA	ALS	0	0	rs10037418,rs10174652,rs12928520,rs2273171,rs2636782,rs6778659,rs9307102,rs9398787	NA	NA	0.0108573	43.8495
630	1495	IDP_dMRI_TBSS_FA_Superior_fronto-occipital_fasciculus_L	FA	ALS	1	0	rs1269175,rs1277840,rs12928520,rs2273171,rs2817696,rs3861285,rs4661077,rs6762606,rs6895050,rs9818394	rs199498	NA	0.0125238	40.5299
631	1496	IDP_dMRI_TBSS_FA_Uncinate_fasciculus_R	FA	ALS	0	0	rs12550039,rs12911569,rs17719345,rs201480,rs2189574,rs263071,rs2713546,rs4383974,rs75782263,rs7733216,rs78404854	NA	NA	0.0149133	43.9804
632	1497	IDP_dMRI_TBSS_FA_Uncinate_fasciculus_L	FA	ALS	0	0	rs11119085,rs12550039,rs2413758,rs263071,rs3098912,rs4550447,rs4954059,rs6722862,rs7733216,rs981544	NA	NA	0.0139865	45.3306
633	1498	IDP_dMRI_TBSS_FA_Tapetum_R	FA	ALS	0	0	rs10252734,rs10901821,rs141382935,rs17371986,rs2707108,rs2737273,rs28438696,rs309587,rs4240791,rs67316928,rs7906601,rs9402980	NA	NA	0.0151654	41.0061
634	1499	IDP_dMRI_TBSS_FA_Tapetum_L	FA	ALS	0	0	rs1026786,rs111234832,rs113502615,rs12766711,rs13164785,rs141382935,rs17371986,rs2164950,rs4664578,rs4771528,rs4857716,rs523583,rs9376354	NA	NA	0.0165216	41.2922
635	1602	IDP_dMRI_TBSS_MD_Middle_cerebellar_peduncle	MD	ALS	0	0	rs10052710,rs10857609,rs2267160,rs542444	NA	NA	0.00619369	49.8007
636	1603	IDP_dMRI_TBSS_MD_Pontine_crossing_tract	MD	ALS	0	0	rs2504072,rs2957135,rs4646628,rs542444,rs7313073,rs9369127,rs9491697	NA	NA	0.00924307	42.5949
637	1604	IDP_dMRI_TBSS_MD_Genu_of_corpus_callosum	MD	ALS	1	0	rs11128657,rs13132853,rs1476505,rs17205972,rs2365715,rs2402273,rs2412397,rs2591453,rs4150221,rs55705857,rs613312,rs7010805,rs7127282,rs73405691,rs8141150	rs199498	NA	0.0245975	53.7173
638	1605	IDP_dMRI_TBSS_MD_Body_of_corpus_callosum	MD	ALS	2	0	rs10070189,rs114327907,rs12790726,rs13164785,rs174538,rs2365715,rs3744021,rs4685022,rs7605601	rs117300236,rs55938136	NA	0.0131062	47.1566
639	1606	IDP_dMRI_TBSS_MD_Splenium_of_corpus_callosum	MD	ALS	0	0	rs11746859,rs13112198,rs140868879,rs1877034,rs2267161,rs2365715,rs4150197,rs4685022,rs613312,rs67827860,rs7704277,rs77126132	NA	NA	0.0187209	50.8033
640	1607	IDP_dMRI_TBSS_MD_Fornix	MD	ALS	0	0	rs12146713,rs12919133,rs1409682,rs2346965,rs3120122,rs62072157,rs798508,rs941760	NA	NA	0.0119868	48.4665
641	1608	IDP_dMRI_TBSS_MD_Corticospinal_tract_R	MD	ALS	0	0	rs11049317,rs13277230,rs1550574,rs9471130,rs9491697	NA	NA	0.00679844	43.7558
642	1609	IDP_dMRI_TBSS_MD_Corticospinal_tract_L	MD	ALS	0	0	rs1550574,rs7016223,rs7313073,rs929614	NA	NA	0.00575775	46.2752
643	1610	IDP_dMRI_TBSS_MD_Medial_lemniscus_R	MD	ALS	0	0	rs10797061	NA	NA	0.00108443	34.7026
644	1611	IDP_dMRI_TBSS_MD_Medial_lemniscus_L	MD	ALS	0	0	rs7659495	NA	NA	0.000935875	29.9442
645	1612	IDP_dMRI_TBSS_MD_Inferior_cerebellar_peduncle_R	MD	ALS	0	0	rs1580309,rs16894104,rs55705857,rs6661009,rs67827860	NA	NA	0.00974786	62.9256
646	1613	IDP_dMRI_TBSS_MD_Inferior_cerebellar_peduncle_L	MD	ALS	0	0	rs1580309,rs17205972,rs45565037,rs55705857,rs77938,rs8067737	NA	NA	0.0102169	54.9858
647	1614	IDP_dMRI_TBSS_MD_Superior_cerebellar_peduncle_R	MD	ALS	0	0	rs11737962,rs132784,rs268058,rs4697414,rs4845364,rs4969531	NA	NA	0.0102597	55.2184
648	1615	IDP_dMRI_TBSS_MD_Superior_cerebellar_peduncle_L	MD	ALS	0	0	rs10940044,rs10963416,rs13029537,rs357543,rs3746337,rs4697414,rs4969531,rs800473	NA	NA	0.0111841	45.1844
649	1616	IDP_dMRI_TBSS_MD_Cerebral_peduncle_R	MD	ALS	1	0	rs115091741,rs11641011,rs4685022,rs7733216	rs13107325	NA	0.00530233	42.5954
650	1617	IDP_dMRI_TBSS_MD_Cerebral_peduncle_L	MD	ALS	1	0	rs12483807,rs13164785,rs2071020,rs4685022,rs6499196	rs13107325	NA	0.0064994	41.8186
651	1618	IDP_dMRI_TBSS_MD_Anterior_limb_of_internal_capsule_R	MD	ALS	1	0	rs11191839,rs11838776,rs13164785,rs13260,rs2052690,rs2303865,rs2351524,rs55748426,rs6007594,rs6442409,rs7314654,rs7923885	rs75257416	NA	0.016892	45.7549
652	1619	IDP_dMRI_TBSS_MD_Anterior_limb_of_internal_capsule_L	MD	ALS	0	0	rs10840453,rs11079390,rs11191840,rs11948266,rs12068025,rs13164785,rs13260,rs1368575,rs2303865,rs2350089,rs2351524,rs310241,rs55748426,rs6482355,rs7314654,rs9394501,rs9515201	NA	NA	0.0231046	44.45
653	1620	IDP_dMRI_TBSS_MD_Posterior_limb_of_internal_capsule_R	MD	ALS	1	0	rs11042811,rs11589479,rs2173579,rs2303865,rs2780902,rs4150197,rs55705857,rs59731356,rs67827860	rs199460	NA	0.014126	50.8786
654	1621	IDP_dMRI_TBSS_MD_Posterior_limb_of_internal_capsule_L	MD	ALS	0	0	rs17205972,rs2071020,rs2780818,rs2936681,rs4150197,rs4755851,rs59731356,rs72764411	NA	NA	0.0127839	51.7316
655	1622	IDP_dMRI_TBSS_MD_Retrolenticular_part_of_internal_capsule_R	MD	ALS	0	0	rs11055034,rs11191770,rs11191822,rs13164785,rs17705869,rs2173579,rs2267161,rs2365715,rs3130491,rs33599,rs3783334,rs3910909,rs4150197,rs4673854,rs55705857,rs62379611,rs76238604	NA	NA	0.0253948	48.9709
656	1623	IDP_dMRI_TBSS_MD_Retrolenticular_part_of_internal_capsule_L	MD	ALS	1	0	rs10857614,rs11191829,rs13239239,rs1476505,rs1499650,rs1847037,rs3130491,rs33599,rs4150197,rs55705857,rs5745850,rs67827860,rs7210027,rs76122535,rs76238604,rs9608859,rs9899833	rs9379831	NA	0.0247095	47.6159
657	1624	IDP_dMRI_TBSS_MD_Anterior_corona_radiata_R	MD	ALS	2	0	rs11191835,rs11746859,rs13164785,rs1476505,rs2018980,rs2047071,rs2365715,rs3776089,rs4073900,rs4685022,rs55705857,rs62324288,rs71318332,rs7222757,rs8141150,rs939924,rs9608859	rs199498,rs806789	NA	0.0290579	56.2462
658	1625	IDP_dMRI_TBSS_MD_Anterior_corona_radiata_L	MD	ALS	1	0	rs11191835,rs12541733,rs13164785,rs150336475,rs1833890,rs2018980,rs2047071,rs2182643,rs2365715,rs33599,rs36086195,rs4073455,rs4150221,rs4685022,rs497309,rs55705857,rs62324288,rs7222755,rs72828807,rs8141150	rs2066295	NA	0.0321901	53.129
659	1626	IDP_dMRI_TBSS_MD_Superior_corona_radiata_R	MD	ALS	0	0	rs10042482,rs10840420,rs11191770,rs11191840,rs11746859,rs11786315,rs140244541,rs1549192,rs2342437,rs2365715,rs3129119,rs430114,rs4685022,rs59731356,rs6482355,rs6921229,rs71318332,rs72828807,rs742396,rs7733216	NA	NA	0.029046	47.7845
660	1627	IDP_dMRI_TBSS_MD_Superior_corona_radiata_L	MD	ALS	0	0	rs10042482,rs10840420,rs11191772,rs13265546,rs140244541,rs2694877,rs3129787,rs35531639,rs59731356,rs62524875,rs6482355,rs71318332,rs72655622,rs72828807,rs742396,rs7733216,rs884570	NA	NA	0.0252659	48.7158
661	1628	IDP_dMRI_TBSS_MD_Posterior_corona_radiata_R	MD	ALS	1	0	rs10237366,rs11191770,rs1476505,rs33599,rs497309,rs61788413,rs62324288,rs67827860,rs6987631,rs7216587,rs742396,rs7596872,rs8081606	rs55938136	NA	0.0206412	51.8054
662	1629	IDP_dMRI_TBSS_MD_Posterior_corona_radiata_L	MD	ALS	0	0	rs10103103,rs10237366,rs11068773,rs11867339,rs12206172,rs1476505,rs1833890,rs3129787,rs33599,rs343278,rs35531639,rs565737,rs59731356,rs61788401,rs62324288,rs6470800,rs67827860,rs742396,rs76771822	NA	NA	0.0278531	48.1762
663	1630	IDP_dMRI_TBSS_MD_Posterior_thalamic_radiation_R	MD	ALS	0	0	rs10052710,rs11191770,rs12699998,rs1786339,rs1822861,rs187378829,rs2237076,rs342940,rs497309,rs55705857,rs66626994,rs7216587,rs742396,rs884570,rs9608859,rs9739560	NA	NA	0.0269195	55.2438
664	1631	IDP_dMRI_TBSS_MD_Posterior_thalamic_radiation_L	MD	ALS	0	0	rs10052710,rs11068773,rs11867582,rs11989035,rs1202528,rs1333040,rs1822861,rs2237076,rs55705857,rs599707,rs61000833,rs66626994,rs6916149,rs6921229,rs71318332,rs7216587,rs742396,rs7596872,rs884570,rs9608859	NA	NA	0.0302446	49.818
665	1632	IDP_dMRI_TBSS_MD_Sagittal_stratum_R	MD	ALS	0	0	rs10857612,rs17144197,rs1833890,rs225717,rs2365715,rs3130679,rs33599,rs35997243,rs4984741,rs55705857,rs6442409,rs6461389,rs67827860,rs7216587,rs742396,rs911547,rs9608859	NA	NA	0.0310554	60.2366
666	1633	IDP_dMRI_TBSS_MD_Sagittal_stratum_L	MD	ALS	0	0	rs151044295,rs1847037,rs2237076,rs225714,rs2365715,rs2412397,rs3130679,rs33599,rs3780,rs3910909,rs4862340,rs55705857,rs62565779,rs6442411,rs67827860,rs7196814,rs7216587,rs760975,rs911547,rs9608859	NA	NA	0.0360978	59.8202
667	1634	IDP_dMRI_TBSS_MD_External_capsule_R	MD	ALS	1	0	rs11191770,rs11191829,rs12524544,rs13164785,rs140244541,rs3812945,rs4389507,rs4556147,rs4685022,rs7197215,rs73156494,rs7728421,rs9943229	rs199498	NA	0.0204523	51.3214
668	1635	IDP_dMRI_TBSS_MD_External_capsule_L	MD	ALS	0	0	rs10980634,rs11191770,rs11191829,rs1609829,rs6442409,rs6482385,rs6761645,rs67827860,rs7196814,rs7451833,rs76122535,rs8179283	NA	NA	0.0182642	49.541
669	1636	IDP_dMRI_TBSS_MD_Cingulum_cingulate_gyrus_R	MD	ALS	1	0	rs142461330,rs174534,rs2292012,rs2303865,rs2412397,rs2518028,rs33599,rs3776089,rs3795736,rs4678168,rs4685022,rs55705857,rs6006427,rs61676547,rs6726454,rs67827860,rs6815289,rs6896953	rs648044	NA	0.0335326	61.5835
670	1637	IDP_dMRI_TBSS_MD_Cingulum_cingulate_gyrus_L	MD	ALS	0	0	rs10840420,rs11128657,rs174559,rs2018980,rs2237076,rs2292012,rs2303865,rs2412397,rs2518028,rs33599,rs3746741,rs3769454,rs4862340,rs55705857,rs67827860,rs77126132,rs9608859	NA	NA	0.0333336	64.8078
671	1638	IDP_dMRI_TBSS_MD_Cingulum_hippocampus_R	MD	ALS	0	0	rs13112198,rs1833890,rs1847037,rs2267158,rs2523579,rs33599,rs4685022,rs55705857,rs67827860,rs6819977,rs7565313,rs760975,rs9400513	NA	NA	0.0258214	65.1512
672	1639	IDP_dMRI_TBSS_MD_Cingulum_hippocampus_L	MD	ALS	1	0	rs11128657,rs1833890,rs1847037,rs1877034,rs2267161,rs2303865,rs2412397,rs33599,rs55705857,rs67827860,rs7565313,rs7964698	rs648044	NA	0.0245543	67.0319
673	1640	IDP_dMRI_TBSS_MD_Fornix_cres+Stria_terminalis_R	MD	ALS	1	0	rs17205972,rs2791343	rs199498	NA	0.00237739	38.0872
674	1641	IDP_dMRI_TBSS_MD_Fornix_cres+Stria_terminalis_L	MD	ALS	0	0	rs67827860	NA	NA	0.00163185	52.2488
675	1642	IDP_dMRI_TBSS_MD_Superior_longitudinal_fasciculus_R	MD	ALS	0	0	rs10042482,rs10237280,rs10840420,rs11191770,rs11656743,rs11746859,rs1270942,rs2018980,rs2365715,rs2377523,rs2412397,rs35997243,rs4150197,rs430114,rs4894803,rs55705857,rs56362600,rs5745850,rs59731356,rs6442409,rs67827860,rs6820454,rs6979446,rs71318332,rs7514200,rs9400505	NA	NA	0.0377012	48.1306
676	1643	IDP_dMRI_TBSS_MD_Superior_longitudinal_fasciculus_L	MD	ALS	0	0	rs10237280,rs11191770,rs11656743,rs11746859,rs12403837,rs1270942,rs2070935,rs2365715,rs2377523,rs2412397,rs2780902,rs35997243,rs3739118,rs430114,rs4894803,rs55705857,rs56362600,rs5745850,rs59731356,rs60491498,rs6442409,rs67827860,rs6916149,rs742396,rs77126132,rs8081606,rs9374289	NA	NA	0.0391192	48.1606
677	1644	IDP_dMRI_TBSS_MD_Superior_fronto-occipital_fasciculus_R	MD	ALS	1	0	rs2303865,rs56093138,rs6482355,rs6484437,rs72828807,rs7733216,rs9515201	rs79172804	NA	0.00855004	39.3737
678	1645	IDP_dMRI_TBSS_MD_Superior_fronto-occipital_fasciculus_L	MD	ALS	1	0	rs12192990,rs12928520,rs6482355,rs6484437,rs76122535,rs7733216,rs9262120	rs79172804	NA	0.00934456	43.067
679	1646	IDP_dMRI_TBSS_MD_Uncinate_fasciculus_R	MD	ALS	0	0	rs13164785,rs2303865,rs2780902,rs6442409,rs75430653,rs76928645	NA	NA	0.0140491	75.9037
680	1647	IDP_dMRI_TBSS_MD_Uncinate_fasciculus_L	MD	ALS	0	0	rs10245472,rs2303865,rs2780818,rs4685022,rs66833742,rs67827860	NA	NA	0.0130357	70.3564
681	1648	IDP_dMRI_TBSS_MD_Tapetum_R	MD	ALS	0	0	rs10237366,rs10252734,rs11265395,rs141382935,rs309587,rs67316928,rs6886461,rs72885736,rs7596872,rs76289965	NA	NA	0.0120518	38.9838
682	1649	IDP_dMRI_TBSS_MD_Tapetum_L	MD	ALS	0	0	rs10252734,rs10863651,rs141382935,rs17371986,rs309587,rs321414,rs6578554,rs6886461,rs7285194,rs73212828,rs74957179	NA	NA	0.0120648	35.4773
683	122	IDP_T1_FAST_ROIs_L_thalamus	GMV	FTD	0	0	rs12504632,rs13116825,rs1768190,rs2267161,rs229650,rs3130574,rs398076,rs41266271,rs4910143,rs62157778,rs6460894,rs6563121,rs823080	NA	NA	0.0180833	47.0467
684	123	IDP_T1_FAST_ROIs_R_thalamus	GMV	FTD	0	0	rs11604833,rs1958671,rs1974528,rs2093620,rs229651,rs62288073,rs631312,rs6460894,rs8064765,rs9907752	NA	NA	0.0118045	39.6746
685	124	IDP_T1_FAST_ROIs_L_caudate	GMV	FTD	1	0	rs11838776,rs11948266,rs12928520,rs13260,rs14365,rs1832980,rs1948948,rs4348791,rs4525538,rs55823223,rs7596872	rs13107325	NA	0.0139961	42.8579
686	125	IDP_T1_FAST_ROIs_R_caudate	GMV	FTD	1	0	rs11838776,rs12035773,rs12920915,rs12928520,rs13260,rs1881548,rs28629380,rs3807727,rs4348791,rs55823223,rs6916149,rs7596872,rs8142505	rs13107325	NA	0.0163817	42.5459
687	126	IDP_T1_FAST_ROIs_L_putamen	GMV	FTD	2	0	rs10430578,rs11042812,rs12951632,rs16840751,rs2267161,rs2269686,rs34905056,rs4260902,rs454665,rs465423,rs547107,rs55953689,rs6115093,rs61899197,rs7005505,rs855791,rs9899357	rs13107325,rs1800562	NA	0.0263109	52.7817
688	127	IDP_T1_FAST_ROIs_R_putamen	GMV	FTD	2	0	rs10430578,rs12951632,rs1450270,rs2267161,rs34905056,rs4260902,rs465423,rs55953689,rs6115093,rs6690619,rs7005505,rs8177186,rs855791,rs9899357	rs13107325,rs1800562	NA	0.0221102	53.6327
689	128	IDP_T1_FAST_ROIs_L_pallidum	GMV	FTD	2	0	rs1624623,rs2923402,rs7704966	rs2252383,rs2435204	NA	0.00449526	50.0023
690	129	IDP_T1_FAST_ROIs_R_pallidum	GMV	FTD	1	0	rs2923402	rs1724400	NA	0.00126034	41.9239
691	130	IDP_T1_FAST_ROIs_L_hippocampus	GMV	FTD	0	0	rs1052607,rs1075472,rs12111923,rs13176921,rs279888,rs6432708,rs6690450,rs7030607,rs8029552,rs931550	NA	NA	0.0139162	46.8722
692	131	IDP_T1_FAST_ROIs_R_hippocampus	GMV	FTD	0	0	rs1052607,rs10784446,rs11865702,rs13231262,rs17214697,rs1962479,rs279888,rs28758826,rs4862292,rs6432708,rs6690450,rs7030607	NA	NA	0.0172058	48.452
693	132	IDP_T1_FAST_ROIs_L_amygdala	GMV	FTD	0	0	rs35495443,rs7256200,rs7315280	NA	NA	0.00288536	32.0304
694	133	IDP_T1_FAST_ROIs_R_amygdala	GMV	FTD	0	0	rs61921502,rs769449	NA	NA	0.00204057	33.9509
695	134	IDP_T1_FAST_ROIs_L_ventral_striatum	GMV	FTD	2	0	rs10090885,rs11605232,rs13388394,rs1411478,rs199497,rs2153960,rs2424698,rs55925606,rs6000991,rs7134628,rs7147695,rs7210574,rs7623486	rs13107325,rs329124	NA	0.0195253	50.8531
696	135	IDP_T1_FAST_ROIs_R_ventral_striatum	GMV	FTD	2	0	rs10430578,rs11136018,rs11604780,rs1285847,rs13388394,rs1411478,rs2153960,rs2267161,rs3746337,rs4685022,rs4821733,rs4841132,rs57788691,rs6443928,rs7005505	rs13107325,rs329124	NA	0.019717	44.5114
697	136	IDP_T1_FAST_ROIs_brain_stem	GMV	FTD	1	0	rs11598186,rs13388394,rs1909960,rs2052690,rs4039600,rs62105660,rs62251040,rs7111970,rs7274811,rs9505097	rs13107325	NA	0.0115674	38.853
698	137	IDP_T1_FAST_ROIs_L_cerebellum_I-IV	GMV	FTD	1	0	rs10422762,rs34530426,rs36132266,rs4441421,rs61803655,rs7571971	rs13107325	NA	0.00669865	37.3203
699	138	IDP_T1_FAST_ROIs_R_cerebellum_I-IV	GMV	FTD	1	0	rs10422762,rs11604780,rs13093031,rs2807357,rs2976422,rs36132266,rs4596938,rs6658111,rs9301159	rs13107325	NA	0.00939592	34.9903
700	139	IDP_T1_FAST_ROIs_L_cerebellum_V	GMV	FTD	1	0	rs11606703,rs11626065,rs1874581,rs190024,rs2299415,rs2807363,rs2920507,rs34602121,rs36132266,rs7571971,rs7963419,rs9398173	rs13107325	NA	0.0137126	38.4634
701	140	IDP_T1_FAST_ROIs_R_cerebellum_V	GMV	FTD	2	0	rs11604780,rs13388394,rs1443845,rs16859414,rs17220352,rs2920507,rs36132266,rs478571,rs9421745,rs9422354	rs11710277,rs13135092	NA	0.0124223	41.7607
702	141	IDP_T1_FAST_ROIs_L_cerebellum_VI	GMV	FTD	1	0	rs10797047,rs10840420,rs11936470,rs1343222,rs17220352,rs1865741,rs2744755,rs4987082,rs55925606,rs6606717,rs6853752,rs6864765,rs9497968,rs9617090	rs13107325	NA	0.0150897	36.3279
703	142	IDP_T1_FAST_ROIs_V_cerebellum_VI	GMV	FTD	1	0	rs1123680,rs13088,rs17229266,rs1932019,rs2360675,rs3891689,rs6074807	rs35225200	NA	0.0105272	50.4646
704	143	IDP_T1_FAST_ROIs_R_cerebellum_VI	GMV	FTD	1	0	rs11042812,rs11609896,rs11936470,rs1343222,rs141473,rs2744755,rs42863,rs57911348,rs9497968	rs13107325	NA	0.00950804	35.4119
705	144	IDP_T1_FAST_ROIs_L_cerebellum_crus_I	GMV	FTD	0	0	rs10217651,rs11663934,rs11764163,rs1547050,rs1567712,rs1605761,rs17749164,rs2091377,rs2356265,rs2873131,rs2908004,rs2920507,rs4865165,rs58357751,rs6714490,rs703548,rs713606,rs7167339,rs7578471,rs7691642,rs7705845,rs9514079,rs9514113,rs9817553	NA	NA	0.0321204	45.8884
706	145	IDP_T1_FAST_ROIs_V_cerebellum_crus_I	GMV	FTD	0	0	rs134016	NA	NA	0.00120059	39.9184
707	146	IDP_T1_FAST_ROIs_R_cerebellum_crus_I	GMV	FTD	0	0	rs1318947,rs1547050,rs1567712,rs1605761,rs17749164,rs2091377,rs2234675,rs2920507,rs2964537,rs4616821,rs549305,rs58357751,rs6714490,rs7167339,rs7589256,rs7691642,rs9514079,rs9514113	NA	NA	0.0267828	50.7466
708	147	IDP_T1_FAST_ROIs_L_cerebellum_crus_II	GMV	FTD	1	0	rs10020462,rs12140350,rs13224561,rs13268108,rs1405238,rs1567244,rs2231142,rs2234675,rs3808934,rs4502027,rs4891262,rs6739830,rs696907,rs713607,rs7573126,rs7778054	rs6079584	NA	0.0209511	44.4065
709	148	IDP_T1_FAST_ROIs_V_cerebellum_crus_II	GMV	FTD	0	0	rs10232453,rs11158765,rs11795164,rs134016,rs1344502,rs136030,rs1861969,rs280795,rs34288808,rs407934,rs4793497,rs59109406,rs6478241,rs6658111,rs8064679	NA	NA	0.0246851	56.0242
710	149	IDP_T1_FAST_ROIs_R_cerebellum_crus_II	GMV	FTD	1	0	rs10020462,rs1106678,rs12514628,rs1405238,rs174560,rs2210143,rs2234675,rs240101,rs2572397,rs4891262,rs55916590,rs62389387,rs6739830,rs696907,rs713607,rs7475806,rs7778054,rs7834152,rs786819	rs6079584	NA	0.0248253	44.482
711	150	IDP_T1_FAST_ROIs_L_cerebellum_VIIb	GMV	FTD	0	0	rs10020462,rs10074318,rs10737469,rs12253527,rs134016,rs1689014,rs240101,rs2664303,rs2699318,rs4891262,rs56300220,rs696170,rs713607,rs7149271	NA	NA	0.0178504	43.1056
712	151	IDP_T1_FAST_ROIs_V_cerebellum_VIIb	GMV	FTD	1	0	rs11638141,rs11795164,rs12605755,rs1885359,rs35109285,rs4325779,rs55925606,rs6658111,rs9400241	rs13107325	NA	0.0103393	38.5493
713	152	IDP_T1_FAST_ROIs_R_cerebellum_VIIb	GMV	FTD	0	0	rs10020462,rs10074318,rs10244637,rs10737469,rs1689014,rs2699318,rs435581,rs4393969,rs4891262,rs4899259,rs56300220,rs6941931,rs696907,rs7029222,rs713607	NA	NA	0.0190003	42.8724
714	153	IDP_T1_FAST_ROIs_L_cerebellum_VIIIa	GMV	FTD	2	0	rs10074318,rs10840420,rs13223067,rs134016,rs17749164,rs2231142,rs2247784,rs2774498,rs4301837,rs56300220,rs661492,rs696170,rs7559034	rs13107325,rs62054807	NA	0.017333	45.0535
715	154	IDP_T1_FAST_ROIs_V_cerebellum_VIIIa	GMV	FTD	2	0	rs10074318,rs10221711,rs10788953,rs11111091,rs11724720,rs1606803,rs17220352,rs2367137,rs2882320,rs2921096,rs4997807,rs55925606,rs5742632,rs7579844	rs13107325,rs9320942	NA	0.0186804	45.1478
716	155	IDP_T1_FAST_ROIs_R_cerebellum_VIIIa	GMV	FTD	1	0	rs10020462,rs10074318,rs11111090,rs2699315,rs36033628,rs56318008,rs713607,rs7640903	rs13107325	NA	0.00886774	37.1416
717	156	IDP_T1_FAST_ROIs_L_cerebellum_VIIIb	GMV	FTD	1	0	rs10074318,rs12597529,rs17796225,rs2247784,rs4721778,rs479744,rs61768001	rs13107325	NA	0.00768273	36.7324
718	157	IDP_T1_FAST_ROIs_V_cerebellum_VIIIb	GMV	FTD	1	0	rs10020462,rs10074318,rs11628462,rs11811978,rs13268108,rs1668155,rs2237631,rs2360675,rs4997807,rs61742642,rs6672487,rs6694195,rs7701346	rs13107325	NA	0.0187795	48.8851
719	158	IDP_T1_FAST_ROIs_R_cerebellum_VIIIb	GMV	FTD	2	0	rs11042154,rs12037376,rs12146713,rs6775104	rs13107325,rs1800562	NA	0.00448533	37.4117
720	159	IDP_T1_FAST_ROIs_L_cerebellum_IX	GMV	FTD	1	0	rs10765782,rs10829556,rs1109956,rs12208252,rs12597529,rs12631989,rs1288481,rs1606803,rs17577153,rs2054576,rs3813498,rs56081664,rs56318008,rs6484290,rs733324,rs7728270,rs815867	rs13107325	NA	0.0193314	38.4985
721	160	IDP_T1_FAST_ROIs_V_cerebellum_IX	GMV	FTD	1	0	rs10765782,rs10799673,rs11111094,rs11604780,rs12493284,rs1606803,rs465423,rs7298824,rs815867,rs9486916	rs13107325	NA	0.010294	34.5398
722	161	IDP_T1_FAST_ROIs_R_cerebellum_IX	GMV	FTD	1	0	rs10765782,rs10829556,rs10860831,rs1109956,rs12631989,rs1512238,rs17577153,rs2223680,rs7112321,rs7193136,rs7593335,rs7728270,rs916603,rs9398171	rs13107325	NA	0.0162267	39.1199
723	162	IDP_T1_FAST_ROIs_L_cerebellum_X	GMV	FTD	1	0	rs12587452,rs2536185,rs6115106,rs714710,rs8064679,rs9370102	rs13107325	NA	0.00679852	37.8897
724	163	IDP_T1_FAST_ROIs_V_cerebellum_X	GMV	FTD	1	0	rs10074318,rs11111090,rs1874581,rs2231142,rs3801382,rs6658111	rs13107325	NA	0.00885119	49.4318
725	164	IDP_T1_FAST_ROIs_R_cerebellum_X	GMV	FTD	1	0	rs11243266,rs1157493,rs2536185,rs570820,rs604159,rs7663990,rs7743432,rs7973378	rs13107325	NA	0.0144975	61.0681
726	344	aparc-Desikan_lh_volume_bankssts	GMV	FTD	2	0	rs11669334,rs1781221,rs186347	rs3004179,rs7889	NA	0.00380657	42.3061
727	345	aparc-Desikan_lh_volume_caudalanteriorcingulate	GMV	FTD	0	0	rs7728751	NA	NA	0.00091449	30.4044
728	346	aparc-Desikan_lh_volume_caudalmiddlefrontal	GMV	FTD	0	0	rs4674093,rs853974,rs888278	NA	NA	0.00466439	51.8846
729	347	aparc-Desikan_lh_volume_cuneus	GMV	FTD	1	0	rs11918598,rs12700002,rs1635535,rs1934057,rs2279829,rs2836469,rs28620532,rs2999158,rs4437022,rs651858,rs749317,rs9935548	rs7442779	NA	0.0156203	43.9098
730	348	aparc-Desikan_lh_volume_entorhinal	GMV	FTD	NA	NA	NA	NA	NA	NA	NA
731	349	aparc-Desikan_lh_volume_fusiform	GMV	FTD	NA	NA	NA	NA	NA	NA	NA
732	350	aparc-Desikan_lh_volume_inferiorparietal	GMV	FTD	0	0	rs3008451,rs6091756,rs61904685	NA	NA	0.00318972	35.4285
733	351	aparc-Desikan_lh_volume_inferiortemporal	GMV	FTD	0	0	rs12446863	NA	NA	0.00092061	30.6081
734	352	aparc-Desikan_lh_volume_isthmuscingulate	GMV	FTD	NA	NA	NA	NA	NA	NA	NA
735	353	aparc-Desikan_lh_volume_lateraloccipital	GMV	FTD	0	0	rs11918598,rs35168340,rs4334415,rs4915928	NA	NA	0.00384306	32.034
736	354	aparc-Desikan_lh_volume_lateralorbitofrontal	GMV	FTD	1	0	rs10107636,rs12256551,rs155626	rs11759026	NA	0.00305729	33.9531
737	355	aparc-Desikan_lh_volume_lingual	GMV	FTD	1	0	rs12713037,rs1934057,rs3013431,rs61784835,rs7628585,rs9545155,rs9868127	rs9537930	NA	0.00759914	36.3297
738	356	aparc-Desikan_lh_volume_medialorbitofrontal	GMV	FTD	NA	NA	NA	NA	NA	NA	NA
739	357	aparc-Desikan_lh_volume_middletemporal	GMV	FTD	0	0	rs1496523,rs9394983	NA	NA	0.00188313	31.334
740	358	aparc-Desikan_lh_volume_parahippocampal	GMV	FTD	0	0	rs1475537,rs224709,rs61784835	NA	NA	0.00312418	34.6983
741	359	aparc-Desikan_lh_volume_paracentral	GMV	FTD	NA	NA	NA	NA	NA	NA	NA
742	360	aparc-Desikan_lh_volume_parsopercularis	GMV	FTD	0	0	rs11639391	NA	NA	0.00270921	90.2364
743	361	aparc-Desikan_lh_volume_parsorbitalis	GMV	FTD	0	0	rs2279829,rs2809110,rs35750090,rs4619890	NA	NA	0.00380574	31.7217
744	362	aparc-Desikan_lh_volume_parstriangularis	GMV	FTD	0	0	rs2033939,rs2279829	NA	NA	0.00535824	89.4691
745	363	aparc-Desikan_lh_volume_pericalcarine	GMV	FTD	0	0	rs11020063,rs11918598,rs1232186,rs12700002,rs1635550,rs1934057,rs1991055,rs2284871,rs2514845,rs28485211,rs4141825,rs61784835,rs6504372,rs7295050,rs910697,rs9376354	NA	NA	0.0199429	42.2261
746	364	aparc-Desikan_lh_volume_postcentral	GMV	FTD	0	0	rs17657016,rs2279829,rs2871688	NA	NA	0.00322756	35.8502
747	365	aparc-Desikan_lh_volume_posteriorcingulate	GMV	FTD	NA	NA	NA	NA	NA	NA	NA
748	366	aparc-Desikan_lh_volume_precentral	GMV	FTD	0	0	rs2504071,rs2929686	NA	NA	0.00189686	31.5629
749	367	aparc-Desikan_lh_volume_precuneus	GMV	FTD	1	0	rs1037870,rs12404660,rs12408663,rs13100545,rs4811601,rs7182018,rs9487644	rs17669337	NA	0.0086105	41.2067
750	368	aparc-Desikan_lh_volume_rostralanteriorcingulate	GMV	FTD	0	0	rs1178102,rs853974	NA	NA	0.00189794	31.581
751	369	aparc-Desikan_lh_volume_rostralmiddlefrontal	GMV	FTD	0	0	rs12362567,rs12986089,rs1490384,rs2033939,rs284532	NA	NA	0.00527364	35.2164
752	370	aparc-Desikan_lh_volume_superiorfrontal	GMV	FTD	0	0	rs10820911,rs231592,rs336605,rs58321169	NA	NA	0.0039276	32.7414
753	371	aparc-Desikan_lh_volume_superiorparietal	GMV	FTD	1	0	rs10119667,rs13012375,rs1993313,rs2164950,rs35945748,rs4793085,rs59649036,rs7182018,rs7981883,rs888812,rs9933149	rs11707890	NA	0.0153511	47.0646
754	372	aparc-Desikan_lh_volume_superiortemporal	GMV	FTD	0	0	rs1483219,rs17154995,rs2239707,rs575556,rs6711668	NA	NA	0.00524152	35.0008
755	373	aparc-Desikan_lh_volume_supramarginal	GMV	FTD	1	0	rs2164950,rs2279829,rs4924345	rs6556982	NA	0.00738285	82.3485
756	374	aparc-Desikan_lh_volume_frontalpole	GMV	FTD	NA	NA	NA	NA	NA	NA	NA
757	375	aparc-Desikan_lh_volume_transversetemporal	GMV	FTD	0	0	rs160459,rs6715376	NA	NA	0.00254262	42.3355
758	376	aparc-Desikan_lh_volume_insula	GMV	FTD	0	0	rs10283100,rs10510025,rs10980625,rs11997615,rs13091945,rs167684,rs1978730,rs2230655,rs798518	NA	NA	0.00962036	35.8429
759	377	aparc-Desikan_rh_volume_bankssts	GMV	FTD	NA	NA	NA	NA	NA	NA	NA
760	378	aparc-Desikan_rh_volume_caudalanteriorcingulate	GMV	FTD	0	0	rs4836373	NA	NA	0.000931063	30.9559
761	379	aparc-Desikan_rh_volume_caudalmiddlefrontal	GMV	FTD	0	0	rs58321169,rs9345124	NA	NA	0.00284425	47.3721
762	380	aparc-Desikan_rh_volume_cuneus	GMV	FTD	0	0	rs11081258,rs12699998,rs1635535,rs2018980,rs2999158,rs361273,rs4288423,rs4955984,rs6504372,rs6658111,rs951358,rs9846552,rs9935548	NA	NA	0.0147966	38.3616
763	381	aparc-Desikan_rh_volume_entorhinal	GMV	FTD	0	0	rs61921502	NA	NA	0.00146021	48.5746
764	382	aparc-Desikan_rh_volume_fusiform	GMV	FTD	0	0	rs12921392,rs2593719,rs6658111	NA	NA	0.00330646	36.7294
765	383	aparc-Desikan_rh_volume_inferiorparietal	GMV	FTD	0	0	rs9856782	NA	NA	0.00146379	48.6941
766	384	aparc-Desikan_rh_volume_inferiortemporal	GMV	FTD	0	0	rs11175756,rs12300648,rs1513862,rs2585399	NA	NA	0.00366508	30.545
767	385	aparc-Desikan_rh_volume_isthmuscingulate	GMV	FTD	0	0	rs2336714,rs911934	NA	NA	0.00236058	39.2974
768	386	aparc-Desikan_rh_volume_lateraloccipital	GMV	FTD	0	0	rs11918598,rs28417125,rs3811781,rs4897160	NA	NA	0.00408433	34.0534
769	387	aparc-Desikan_rh_volume_lateralorbitofrontal	GMV	FTD	0	0	rs10107636,rs10950739,rs11012730,rs11759956,rs12145394,rs12602679,rs13313404,rs2045258,rs57610830	NA	NA	0.00975069	36.3332
770	388	aparc-Desikan_rh_volume_lingual	GMV	FTD	1	0	rs17833752,rs2999158,rs61784835,rs6788676,rs8077518	rs35991856	NA	0.0072966	48.8246
771	389	aparc-Desikan_rh_volume_medialorbitofrontal	GMV	FTD	0	0	rs3132571	NA	NA	0.00111178	36.971
772	390	aparc-Desikan_rh_volume_middletemporal	GMV	FTD	0	0	rs3764716	NA	NA	0.00110983	36.9062
773	391	aparc-Desikan_rh_volume_parahippocampal	GMV	FTD	0	0	rs1976272,rs61784835	NA	NA	0.00260971	43.4554
774	392	aparc-Desikan_rh_volume_paracentral	GMV	FTD	NA	NA	NA	NA	NA	NA	NA
775	393	aparc-Desikan_rh_volume_parsopercularis	GMV	FTD	0	0	rs4924345	NA	NA	0.0047269	157.759
776	394	aparc-Desikan_rh_volume_parsorbitalis	GMV	FTD	0	0	rs10050688,rs2279829	NA	NA	0.00223627	37.2232
777	395	aparc-Desikan_rh_volume_parstriangularis	GMV	FTD	0	0	rs11137033,rs2279829,rs4924345,rs6465524,rs7513616	NA	NA	0.00965033	64.7279
778	396	aparc-Desikan_rh_volume_pericalcarine	GMV	FTD	1	0	rs1014444,rs10842271,rs12200595,rs1232186,rs12726480,rs17543864,rs2459995,rs28620532,rs2999158,rs57063427,rs61784835,rs7214750,rs823156,rs951358,rs9823161	rs10939881	NA	0.0169077	38.0694
779	397	aparc-Desikan_rh_volume_postcentral	GMV	FTD	0	0	rs13100267,rs2279829,rs8094865	NA	NA	0.00360278	40.033
780	398	aparc-Desikan_rh_volume_posteriorcingulate	GMV	FTD	0	0	rs2302551	NA	NA	0.000898307	29.8659
781	399	aparc-Desikan_rh_volume_precentral	GMV	FTD	0	0	rs11598817,rs6804164	NA	NA	0.00186033	30.9539
782	400	aparc-Desikan_rh_volume_precuneus	GMV	FTD	1	0	rs10757317,rs12632564,rs2363038,rs62314715,rs6757486,rs9374196,rs9389588,rs9915626	rs6867851	NA	0.00924136	38.721
783	401	aparc-Desikan_rh_volume_rostralanteriorcingulate	GMV	FTD	NA	NA	NA	NA	NA	NA	NA
784	402	aparc-Desikan_rh_volume_rostralmiddlefrontal	GMV	FTD	0	0	rs11030042,rs11639391,rs1880512,rs284532,rs2865174,rs3852542	NA	NA	0.00619332	34.4957
785	403	aparc-Desikan_rh_volume_superiorfrontal	GMV	FTD	0	0	rs11770051,rs12476132,rs231591,rs58321169	NA	NA	0.0041954	34.9833
786	404	aparc-Desikan_rh_volume_superiorparietal	GMV	FTD	1	0	rs11213784,rs4843552,rs4924345,rs56115079,rs731073	rs34492796	NA	0.00745351	49.8825
787	405	aparc-Desikan_rh_volume_superiortemporal	GMV	FTD	0	0	rs11655587,rs1483219	NA	NA	0.00205045	34.1238
788	406	aparc-Desikan_rh_volume_supramarginal	GMV	FTD	0	0	rs2279829,rs3749993,rs7182018	NA	NA	0.00791552	88.3372
789	407	aparc-Desikan_rh_volume_frontalpole	GMV	FTD	0	0	rs13208741	NA	NA	0.000967848	32.1802
790	408	aparc-Desikan_rh_volume_transversetemporal	GMV	FTD	0	0	rs13229256,rs6715376,rs7182018	NA	NA	0.00301318	33.4618
791	409	aparc-Desikan_rh_volume_insula	GMV	FTD	0	0	rs10283100,rs4752015,rs9356996	NA	NA	0.00389134	43.2519
792	648	aparc-Desikan_lh_area_TotalSurface	SA	FTD	1	0	rs10835187,rs10971930,rs11049529,rs12090153,rs2241722,rs3737136,rs62275311	rs13107325	NA	0.0102081	48.9311
793	649	aparc-Desikan_lh_area_bankssts	SA	FTD	0	0	rs11669334,rs186347,rs2246871,rs56079926	NA	NA	0.00423113	35.2825
794	650	aparc-Desikan_lh_area_caudalanteriorcingulate	SA	FTD	NA	NA	NA	NA	NA	NA	NA
795	651	aparc-Desikan_lh_area_caudalmiddlefrontal	SA	FTD	0	0	rs853974,rs888278	NA	NA	0.00380514	63.4372
796	652	aparc-Desikan_lh_area_cuneus	SA	FTD	0	0	rs12200595,rs1635535,rs1934057,rs2164950,rs2279829,rs28613416,rs2999158,rs4437022,rs55761404,rs61784835,rs749316,rs9545155,rs9846552,rs9935548	NA	NA	0.0245035	59.5751
797	653	aparc-Desikan_lh_area_entorhinal	SA	FTD	0	0	rs12921392,rs186347	NA	NA	0.00287753	47.9279
798	654	aparc-Desikan_lh_area_fusiform	SA	FTD	0	0	rs2787672,rs6658111	NA	NA	0.00216785	36.0818
799	655	aparc-Desikan_lh_area_inferiorparietal	SA	FTD	1	0	rs2991716,rs41287349,rs6091756,rs61904685,rs888812,rs9856782	rs4630591	NA	0.00659666	36.7572
800	656	aparc-Desikan_lh_area_inferiortemporal	SA	FTD	NA	NA	NA	NA	NA	NA	NA
801	657	aparc-Desikan_lh_area_isthmuscingulate	SA	FTD	1	0	rs12137626	rs13107325	NA	0.000901441	29.9702
802	658	aparc-Desikan_lh_area_lateraloccipital	SA	FTD	1	0	rs2164950,rs2306937,rs4915929,rs55642684,rs55892736,rs6825268	rs4627402	NA	0.00826375	46.1238
803	659	aparc-Desikan_lh_area_lateralorbitofrontal	SA	FTD	1	0	rs10916258,rs11736707,rs12256551,rs1585146,rs28580305,rs4269369,rs4872381,rs7222314,rs9398803	rs13107325	NA	0.0101252	37.743
804	660	aparc-Desikan_lh_area_lingual	SA	FTD	3	0	rs10951666,rs1232184,rs12700002,rs139012,rs17543864,rs1934057,rs2284871,rs3013431,rs61784835,rs9545155	rs10939881,rs35518360,rs4630591	NA	0.0135606	45.6512
805	661	aparc-Desikan_lh_area_medialorbitofrontal	SA	FTD	0	0	rs10835187	NA	NA	0.000968587	32.2047
806	662	aparc-Desikan_lh_area_middletemporal	SA	FTD	0	0	rs12489828,rs12595814,rs1496523,rs1792354,rs394800	NA	NA	0.00526736	35.1742
807	663	aparc-Desikan_lh_area_parahippocampal	SA	FTD	0	0	rs13150272	NA	NA	0.00137304	45.6709
808	664	aparc-Desikan_lh_area_paracentral	SA	FTD	1	0	rs12570160,rs2110992,rs276865	rs439945	NA	0.00326617	36.2805
809	665	aparc-Desikan_lh_area_parsopercularis	SA	FTD	0	0	rs11639391,rs1503729,rs2322791	NA	NA	0.00431911	48.0271
810	666	aparc-Desikan_lh_area_parsorbitalis	SA	FTD	0	0	rs12126772,rs2170404,rs2279829,rs2809110	NA	NA	0.0041794	34.8493
811	667	aparc-Desikan_lh_area_parstriangularis	SA	FTD	0	0	rs12146713,rs12704861,rs13008718,rs1607232,rs16932785,rs2033939,rs2279829,rs28783713	NA	NA	0.0149413	62.9658
812	668	aparc-Desikan_lh_area_pericalcarine	SA	FTD	2	0	rs10830947,rs1243190,rs12700002,rs1635550,rs16829649,rs1934057,rs1991055,rs2284871,rs2514845,rs28620532,rs2999158,rs3935273,rs4141825,rs4437022,rs61784835,rs8051471,rs9376354,rs9672572,rs9823161	rs13107325,rs4700393	NA	0.0255813	45.8721
813	669	aparc-Desikan_lh_area_postcentral	SA	FTD	0	0	rs17657016,rs2279829,rs28458412,rs3786824,rs4924346	NA	NA	0.01184	79.591
814	670	aparc-Desikan_lh_area_posteriorcingulate	SA	FTD	1	0	NA	rs13135092	NA	NA	NA
815	671	aparc-Desikan_lh_area_precentral	SA	FTD	0	0	rs1440802,rs58321169	NA	NA	0.0173931	293.978
816	672	aparc-Desikan_lh_area_precuneus	SA	FTD	1	0	rs11080107,rs11600503,rs11687510,rs12408663,rs1440802,rs28556884,rs4811602,rs4871839,rs60386222,rs655497,rs9399244	rs17669337	NA	0.0118644	36.2464
817	673	aparc-Desikan_lh_area_rostralanteriorcingulate	SA	FTD	0	0	rs1178102	NA	NA	0.00104961	34.9015
818	674	aparc-Desikan_lh_area_rostralmiddlefrontal	SA	FTD	0	0	rs17235841,rs2279829,rs60145630,rs893725	NA	NA	0.00408944	34.0961
819	675	aparc-Desikan_lh_area_superiorfrontal	SA	FTD	0	0	rs10843110,rs12991515,rs2241722,rs2945236,rs58321169	NA	NA	0.00574772	38.4005
820	676	aparc-Desikan_lh_area_superiorparietal	SA	FTD	0	0	rs11943167,rs13012375,rs13176412,rs1356545,rs17694988,rs59649036,rs888812	NA	NA	0.0120209	57.7261
821	677	aparc-Desikan_lh_area_superiortemporal	SA	FTD	0	0	rs10835187,rs1474647,rs3816046	NA	NA	0.00359918	39.9928
822	678	aparc-Desikan_lh_area_supramarginal	SA	FTD	2	0	rs2164950,rs2279829,rs4924345	rs6556982,rs886249	NA	0.00670356	74.7204
823	679	aparc-Desikan_lh_area_frontalpole	SA	FTD	NA	NA	NA	NA	NA	NA	NA
824	680	aparc-Desikan_lh_area_transversetemporal	SA	FTD	0	0	rs160458,rs16826589,rs3865315,rs4647122,rs7484851	NA	NA	0.00547519	36.5697
825	681	aparc-Desikan_lh_area_insula	SA	FTD	0	0	rs1978730,rs6575752	NA	NA	0.00252917	42.111
826	682	aparc-Desikan_rh_area_TotalSurface	SA	FTD	2	0	rs10835187,rs10971930,rs11867479,rs12090153,rs1952977,rs2241722,rs3737136,rs62275311,rs6487672,rs7099650,rs895438	rs13107325,rs4627402	NA	0.0140255	42.9426
827	683	aparc-Desikan_rh_area_bankssts	SA	FTD	0	0	rs10225173,rs1419832	NA	NA	0.00211607	35.2182
828	684	aparc-Desikan_rh_area_caudalanteriorcingulate	SA	FTD	0	0	rs4836373,rs6705514,rs7784849	NA	NA	0.0031151	34.5971
829	685	aparc-Desikan_rh_area_caudalmiddlefrontal	SA	FTD	0	0	rs2618139,rs35198771,rs853974,rs9345124	NA	NA	0.00493743	41.2013
830	686	aparc-Desikan_rh_area_cuneus	SA	FTD	1	0	rs10816154,rs12929641,rs1635535,rs28613416,rs2999158,rs4437022,rs6456182,rs653178,rs6658111,rs6701689,rs7108464,rs716614,rs951358,rs9846552	rs13107325	NA	0.0170644	41.1745
831	687	aparc-Desikan_rh_area_entorhinal	SA	FTD	0	0	rs35478105,rs4895799,rs61921502	NA	NA	0.00302781	33.6247
832	688	aparc-Desikan_rh_area_fusiform	SA	FTD	0	0	rs1860161,rs62007219,rs6658111	NA	NA	0.00311932	34.6441
833	689	aparc-Desikan_rh_area_inferiorparietal	SA	FTD	1	0	rs10835187,rs4770234,rs9266721,rs9856782	rs6867851	NA	0.00517119	43.1622
834	690	aparc-Desikan_rh_area_inferiortemporal	SA	FTD	1	0	rs10048146,rs11020039,rs11175756,rs11204420,rs132384,rs3012465,rs56395038,rs62572543	rs4627402	NA	0.00764334	31.9738
835	691	aparc-Desikan_rh_area_isthmuscingulate	SA	FTD	1	0	rs17833752,rs2110944,rs7023465	rs6855246	NA	0.0040347	44.8518
836	692	aparc-Desikan_rh_area_lateraloccipital	SA	FTD	0	0	rs11020063,rs11030025,rs11724319,rs11770631,rs13324580,rs17030613,rs1801133,rs1884010,rs3865315,rs57694934,rs9585348	NA	NA	0.012744	38.9684
837	693	aparc-Desikan_rh_area_lateralorbitofrontal	SA	FTD	1	0	rs10807794,rs12256551,rs2045258,rs7222314	rs13107325	NA	0.00608907	50.8703
838	694	aparc-Desikan_rh_area_lingual	SA	FTD	4	0	rs11031434,rs13169209,rs139012,rs17543864,rs28620532,rs2999158,rs4724093,rs58469363,rs61784835,rs62336790,rs6788676,rs9401850,rs9478192,rs9878560	rs35518360,rs55994735,rs6882046,rs7221390	NA	0.0184221	44.5119
839	695	aparc-Desikan_rh_area_medialorbitofrontal	SA	FTD	0	0	rs12945020,rs1986012	NA	NA	0.00186614	31.0507
840	696	aparc-Desikan_rh_area_middletemporal	SA	FTD	0	0	rs3758098,rs4264616,rs507429,rs6778735	NA	NA	0.00405676	33.8225
841	697	aparc-Desikan_rh_area_parahippocampal	SA	FTD	0	0	rs6658111,rs7521,rs7838999	NA	NA	0.00414341	46.0653
842	698	aparc-Desikan_rh_area_paracentral	SA	FTD	0	0	rs3786824,rs61784835,rs9385383	NA	NA	0.00314788	34.9623
843	699	aparc-Desikan_rh_area_parsopercularis	SA	FTD	1	0	rs4924345	rs55974014	NA	0.0033452	111.49
844	700	aparc-Desikan_rh_area_parsorbitalis	SA	FTD	0	0	rs1541606,rs2279829,rs61808897	NA	NA	0.00514908	57.304
845	701	aparc-Desikan_rh_area_parstriangularis	SA	FTD	0	0	rs11827673,rs2279829,rs4924345,rs6465524	NA	NA	0.00880566	73.7673
846	702	aparc-Desikan_rh_area_pericalcarine	SA	FTD	2	0	rs1014444,rs12200595,rs1232186,rs17543864,rs1991055,rs2411299,rs2459995,rs28620532,rs2999158,rs3735260,rs6852148,rs7108464,rs7214750,rs8051471,rs902031,rs9823161	rs10939881,rs13107325	NA	0.0191458	40.5055
847	703	aparc-Desikan_rh_area_postcentral	SA	FTD	1	0	rs11669334,rs1440802,rs2279829,rs6668533	rs11759026	NA	0.0121729	98.4692
848	704	aparc-Desikan_rh_area_posteriorcingulate	SA	FTD	0	0	rs11653367,rs12370271,rs6588512	NA	NA	0.00364501	38.9784
849	705	aparc-Desikan_rh_area_precentral	SA	FTD	2	0	rs1905539	rs11759026,rs13107325	NA	0.00111054	35.5391
850	706	aparc-Desikan_rh_area_precuneus	SA	FTD	2	0	rs1022994,rs2247404,rs2416760,rs60386222,rs8078459	rs10445367,rs17669337	NA	0.00645194	41.5112
851	707	aparc-Desikan_rh_area_rostralanteriorcingulate	SA	FTD	0	0	rs7225002	NA	NA	0.00159168	50.9607
852	708	aparc-Desikan_rh_area_rostralmiddlefrontal	SA	FTD	0	0	rs10835187,rs12827748,rs13264707,rs4924346,rs893725	NA	NA	0.00561179	36.0753
853	709	aparc-Desikan_rh_area_superiorfrontal	SA	FTD	0	0	rs2241722,rs4273712	NA	NA	0.00304743	48.8545
854	710	aparc-Desikan_rh_area_superiorparietal	SA	FTD	1	0	rs10016904,rs17668083,rs2033939,rs56115079,rs58177617,rs7426144,rs7563957,rs888812	rs10445367	NA	0.0109491	44.2244
855	711	aparc-Desikan_rh_area_superiortemporal	SA	FTD	0	0	rs11079852,rs35431433,rs3816046	NA	NA	0.00408625	43.7163
856	712	aparc-Desikan_rh_area_supramarginal	SA	FTD	0	0	rs10228486,rs12154061,rs2180127,rs2279829,rs28520337,rs62336790	NA	NA	0.0114886	61.9093
857	713	aparc-Desikan_rh_area_frontalpole	SA	FTD	0	0	rs12146713	NA	NA	0.00110538	35.3737
858	714	aparc-Desikan_rh_area_transversetemporal	SA	FTD	0	0	rs6667438,rs7607297	NA	NA	0.00221814	35.5303
859	715	aparc-Desikan_rh_area_insula	SA	FTD	NA	NA	NA	NA	NA	NA	NA
860	1020	aparc-Desikan_lh_thickness_GlobalMeanThickness	CT	FTD	1	0	rs13079368,rs4685022,rs7988800,rs8101493	rs13107325	NA	0.00476098	38.2258
861	1021	aparc-Desikan_lh_thickness_bankssts	CT	FTD	0	0	rs186347	NA	NA	0.00123692	39.5884
862	1022	aparc-Desikan_lh_thickness_caudalanteriorcingulate	CT	FTD	NA	NA	NA	NA	NA	NA	NA
863	1023	aparc-Desikan_lh_thickness_caudalmiddlefrontal	CT	FTD	0	0	rs12460853,rs9333533	NA	NA	0.00225356	36.0988
864	1024	aparc-Desikan_lh_thickness_cuneus	CT	FTD	1	0	rs1464047,rs4901904,rs6492276	rs13107325	NA	0.00471771	50.5039
865	1025	aparc-Desikan_lh_thickness_entorhinal	CT	FTD	NA	NA	NA	NA	NA	NA	NA
866	1026	aparc-Desikan_lh_thickness_fusiform	CT	FTD	0	0	rs17497343,rs617577	NA	NA	0.00232699	37.2778
867	1027	aparc-Desikan_lh_thickness_inferiorparietal	CT	FTD	1	0	rs10164339,rs35588958,rs4660401,rs4685022,rs9521760	rs62055718	NA	0.0056417	36.2686
868	1028	aparc-Desikan_lh_thickness_inferiortemporal	CT	FTD	1	0	rs10490657,rs17055142	rs4630591	NA	0.00208969	33.4684
869	1029	aparc-Desikan_lh_thickness_isthmuscingulate	CT	FTD	1	0	rs17443333,rs726578	rs13107325	NA	0.0020212	32.3692
870	1030	aparc-Desikan_lh_thickness_lateraloccipital	CT	FTD	2	0	rs1464047,rs56023709,rs863216	rs13107325,rs62053943	NA	0.00360359	38.5339
871	1031	aparc-Desikan_lh_thickness_lateralorbitofrontal	CT	FTD	1	0	rs617577	rs13135092	NA	0.00097182	31.0954
872	1032	aparc-Desikan_lh_thickness_lingual	CT	FTD	1	0	rs13431289,rs28810495,rs59381722	rs13107325	NA	0.00314671	33.633
873	1033	aparc-Desikan_lh_thickness_medialorbitofrontal	CT	FTD	NA	NA	NA	NA	NA	NA	NA
874	1034	aparc-Desikan_lh_thickness_middletemporal	CT	FTD	NA	NA	NA	NA	NA	NA	NA
875	1035	aparc-Desikan_lh_thickness_parahippocampal	CT	FTD	0	0	rs10498489,rs2047710,rs7968697	NA	NA	0.00328041	35.0667
876	1036	aparc-Desikan_lh_thickness_paracentral	CT	FTD	1	0	rs11688116,rs13267225,rs6492277	rs13107325	NA	0.00308119	32.9305
877	1037	aparc-Desikan_lh_thickness_parsopercularis	CT	FTD	0	0	rs10761586,rs1366881,rs3786824,rs9893575	NA	NA	0.0040206	32.2563
878	1038	aparc-Desikan_lh_thickness_parsorbitalis	CT	FTD	NA	NA	NA	NA	NA	NA	NA
879	1039	aparc-Desikan_lh_thickness_parstriangularis	CT	FTD	0	0	rs2013223,rs3786824	NA	NA	0.00212237	33.9929
880	1040	aparc-Desikan_lh_thickness_pericalcarine	CT	FTD	1	0	rs10052710,rs160460	rs13107325	NA	0.00189361	30.322
881	1041	aparc-Desikan_lh_thickness_postcentral	CT	FTD	1	0	rs12125942,rs16866693,rs2033939	rs13107325	NA	0.0123067	132.758
882	1042	aparc-Desikan_lh_thickness_posteriorcingulate	CT	FTD	0	0	rs6658111,rs7862747	NA	NA	0.00197647	31.6515
883	1043	aparc-Desikan_lh_thickness_precentral	CT	FTD	1	0	rs11692435	rs13107325	NA	0.00147369	47.1774
884	1044	aparc-Desikan_lh_thickness_precuneus	CT	FTD	1	0	rs10276148,rs11692435,rs3200031,rs8101493	rs13107325	NA	0.00462371	37.1185
885	1045	aparc-Desikan_lh_thickness_rostralanteriorcingulate	CT	FTD	0	0	rs2270390	NA	NA	0.00100517	32.1636
886	1046	aparc-Desikan_lh_thickness_rostralmiddlefrontal	CT	FTD	0	0	rs11708828,rs11731264,rs12938775,rs2013223,rs2378289,rs2627387,rs3200031,rs3816046	NA	NA	0.00894713	36.0654
887	1047	aparc-Desikan_lh_thickness_superiorfrontal	CT	FTD	0	0	rs13082214,rs231588,rs3786824,rs4128399,rs617577,rs724265,rs9515212	NA	NA	0.00771601	35.5031
888	1048	aparc-Desikan_lh_thickness_superiorparietal	CT	FTD	1	0	rs12979428,rs35588958,rs6442411,rs7185688,rs7327139,rs7936928	rs13107325	NA	0.00670571	35.9614
889	1049	aparc-Desikan_lh_thickness_superiortemporal	CT	FTD	1	0	rs1048527,rs6658111	rs9267812	NA	0.00287904	46.1471
890	1050	aparc-Desikan_lh_thickness_supramarginal	CT	FTD	0	0	rs10164339,rs17055142,rs34876360,rs9515212	NA	NA	0.00419427	33.6565
891	1051	aparc-Desikan_lh_thickness_frontalpole	CT	FTD	0	0	rs2242522	NA	NA	0.00118977	38.0775
892	1052	aparc-Desikan_lh_thickness_transversetemporal	CT	FTD	1	0	rs2473325	rs13107325	NA	0.00109319	34.983
893	1053	aparc-Desikan_lh_thickness_insula	CT	FTD	0	0	rs1562330,rs3095327	NA	NA	0.00222895	35.7037
894	1054	aparc-Desikan_rh_thickness_GlobalMeanThickness	CT	FTD	1	0	rs11337,rs12938775,rs13079368,rs231588,rs3200031,rs35021943,rs4685022,rs61738562,rs61753077,rs682571,rs8101493	rs13107325	NA	0.0121897	35.8479
895	1055	aparc-Desikan_rh_thickness_bankssts	CT	FTD	0	0	rs191103	NA	NA	0.00110776	35.45
896	1056	aparc-Desikan_rh_thickness_caudalanteriorcingulate	CT	FTD	NA	NA	NA	NA	NA	NA	NA
897	1057	aparc-Desikan_rh_thickness_caudalmiddlefrontal	CT	FTD	0	0	rs3786824	NA	NA	0.00104662	33.4912
898	1058	aparc-Desikan_rh_thickness_cuneus	CT	FTD	1	0	rs13128427,rs3786824	rs13107325	NA	0.00196822	31.5191
899	1059	aparc-Desikan_rh_thickness_entorhinal	CT	FTD	NA	NA	NA	NA	NA	NA	NA
900	1060	aparc-Desikan_rh_thickness_fusiform	CT	FTD	1	0	NA	rs13107325	NA	NA	NA
901	1061	aparc-Desikan_rh_thickness_inferiorparietal	CT	FTD	0	0	rs2625077,rs3200031,rs62065975,rs6492273	NA	NA	0.00424568	34.0708
902	1062	aparc-Desikan_rh_thickness_inferiortemporal	CT	FTD	1	0	rs17055142,rs2270414,rs34457487,rs55678495,rs7633500	rs13107325	NA	0.00545164	35.0401
903	1063	aparc-Desikan_rh_thickness_isthmuscingulate	CT	FTD	0	0	rs4513249,rs497309,rs57657407,rs6462132	NA	NA	0.00436064	34.9974
904	1064	aparc-Desikan_rh_thickness_lateraloccipital	CT	FTD	1	0	rs1464047,rs1801133,rs420522,rs4685022,rs8101493,rs9933149	rs13107325	NA	0.00718243	38.5364
905	1065	aparc-Desikan_rh_thickness_lateralorbitofrontal	CT	FTD	1	0	rs1562330,rs4685022	rs13107325	NA	0.00250791	40.1834
906	1066	aparc-Desikan_rh_thickness_lingual	CT	FTD	1	0	rs13431289,rs1464047,rs1562330,rs2172128	rs13107325	NA	0.00425168	34.1191
907	1067	aparc-Desikan_rh_thickness_medialorbitofrontal	CT	FTD	0	0	rs11063592,rs2819865,rs9904766	NA	NA	0.00394158	42.1624
908	1068	aparc-Desikan_rh_thickness_middletemporal	CT	FTD	0	0	rs10782438,rs13079368,rs17055142	NA	NA	0.00309928	33.1245
909	1069	aparc-Desikan_rh_thickness_parahippocampal	CT	FTD	0	0	rs12570616,rs61921502	NA	NA	0.00226202	36.2346
910	1070	aparc-Desikan_rh_thickness_paracentral	CT	FTD	1	0	rs4841222	rs13107325	NA	0.000990948	31.7081
911	1071	aparc-Desikan_rh_thickness_parsopercularis	CT	FTD	0	0	rs10953403,rs12979428	NA	NA	0.00218136	34.9398
912	1072	aparc-Desikan_rh_thickness_parsorbitalis	CT	FTD	NA	NA	NA	NA	NA	NA	NA
913	1073	aparc-Desikan_rh_thickness_parstriangularis	CT	FTD	0	0	rs3200031,rs61784835,rs8101493	NA	NA	0.00333317	35.6326
914	1074	aparc-Desikan_rh_thickness_pericalcarine	CT	FTD	1	0	rs12653308,rs4872084	rs13107325	NA	0.00194033	31.0716
915	1075	aparc-Desikan_rh_thickness_postcentral	CT	FTD	1	0	rs2033939,rs3779047	rs13107325	NA	0.0102652	165.765
916	1076	aparc-Desikan_rh_thickness_posteriorcingulate	CT	FTD	0	0	rs12470752,rs4925074	NA	NA	0.0019209	30.7599
917	1077	aparc-Desikan_rh_thickness_precentral	CT	FTD	1	0	rs12451211,rs61753077,rs6484839	rs13107325	NA	0.00299004	31.9534
918	1078	aparc-Desikan_rh_thickness_precuneus	CT	FTD	1	0	rs12938775,rs3786824,rs61753077,rs62135860	rs13107325	NA	0.00469959	37.7305
919	1079	aparc-Desikan_rh_thickness_rostralanteriorcingulate	CT	FTD	0	0	rs16940845,rs2819861	NA	NA	0.00220796	35.3668
920	1080	aparc-Desikan_rh_thickness_rostralmiddlefrontal	CT	FTD	0	0	rs13079368,rs3816046	NA	NA	0.00251542	40.304
921	1081	aparc-Desikan_rh_thickness_superiorfrontal	CT	FTD	0	0	rs3200031,rs3786824,rs4495657,rs4538510,rs550057,rs617577,rs934447	NA	NA	0.00759412	34.9379
922	1082	aparc-Desikan_rh_thickness_superiorparietal	CT	FTD	1	0	rs3200031,rs4685022,rs7936928,rs8101493,rs9521141	rs13107325	NA	0.0052591	33.796
923	1083	aparc-Desikan_rh_thickness_superiortemporal	CT	FTD	0	0	rs1048527,rs61784835	NA	NA	0.00306998	49.217
924	1084	aparc-Desikan_rh_thickness_supramarginal	CT	FTD	1	0	rs3200031,rs7567226,rs8031595	rs13107325	NA	0.00360012	38.4967
925	1085	aparc-Desikan_rh_thickness_frontalpole	CT	FTD	NA	NA	NA	NA	NA	NA	NA
926	1086	aparc-Desikan_rh_thickness_transversetemporal	CT	FTD	1	0	rs1971411	rs13107325	NA	0.000955012	30.5571
927	1087	aparc-Desikan_rh_thickness_insula	CT	FTD	0	0	rs11641011,rs2677109	NA	NA	0.00200875	32.1695
928	1452	IDP_dMRI_TBSS_FA_Middle_cerebellar_peduncle	FA	FTD	0	0	rs1004763,rs10052710,rs13034231,rs17528188,rs2780818,rs35069907,rs356454,rs4646628,rs4935898,rs62560774	NA	NA	0.013632	44.166
929	1453	IDP_dMRI_TBSS_FA_Pontine_crossing_tract	FA	FTD	0	0	rs13165449,rs2038526,rs4540912	NA	NA	0.00389204	41.6304
930	1454	IDP_dMRI_TBSS_FA_Genu_of_corpus_callosum	FA	FTD	1	0	rs12986089,rs17205972,rs1768190,rs2018980,rs2151280,rs2163654,rs3020583,rs3859439,rs4073900,rs4150197,rs7590302	rs199498	NA	0.0164777	48.6711
931	1455	IDP_dMRI_TBSS_FA_Body_of_corpus_callosum	FA	FTD	2	0	rs10876464,rs11136342,rs1572030,rs17205972,rs174538,rs2018980,rs2965946,rs34470113,rs4150221,rs6748809,rs7590302	rs199498,rs4806187	NA	0.0143871	42.4059
932	1456	IDP_dMRI_TBSS_FA_Splenium_of_corpus_callosum	FA	FTD	1	0	rs12146713,rs2018980,rs2267161,rs33599,rs4150197,rs4871013,rs6475604,rs7154256,rs9468220	rs199442	NA	0.0164818	59.5059
933	1457	IDP_dMRI_TBSS_FA_Fornix	FA	FTD	0	0	rs11005689,rs1108048,rs12146713,rs2346965,rs62072157,rs798518,rs941760	NA	NA	0.0102173	47.131
934	1458	IDP_dMRI_TBSS_FA_Corticospinal_tract_R	FA	FTD	0	0	rs2145826,rs2536150	NA	NA	0.0022382	35.8523
935	1459	IDP_dMRI_TBSS_FA_Corticospinal_tract_L	FA	FTD	0	0	rs7733216,rs9471130	NA	NA	0.00191549	30.6731
936	1460	IDP_dMRI_TBSS_FA_Medial_lemniscus_R	FA	FTD	0	0	rs13164785,rs231237	NA	NA	0.00237546	38.0563
937	1461	IDP_dMRI_TBSS_FA_Medial_lemniscus_L	FA	FTD	1	0	rs12028339,rs13164785,rs2286184,rs614225,rs6577428	rs11122147	NA	0.00514451	33.0558
938	1462	IDP_dMRI_TBSS_FA_Inferior_cerebellar_peduncle_R	FA	FTD	0	0	rs12964138,rs13190020,rs231237,rs4738841,rs4741658,rs4813942,rs7838141,rs9398171	NA	NA	0.0088716	35.7582
939	1463	IDP_dMRI_TBSS_FA_Inferior_cerebellar_peduncle_L	FA	FTD	0	0	rs12028339,rs12944877,rs13190020,rs13238033,rs231237,rs3130740,rs3758575,rs6459714	NA	NA	0.00830122	33.4399
940	1464	IDP_dMRI_TBSS_FA_Superior_cerebellar_peduncle_R	FA	FTD	0	0	rs10086019,rs11737962,rs1472095,rs179570,rs268058,rs4302120,rs6122009,rs6656918	NA	NA	0.0132653	53.7056
941	1465	IDP_dMRI_TBSS_FA_Superior_cerebellar_peduncle_L	FA	FTD	0	0	rs1009020,rs16894235,rs268058,rs2932971,rs3784605,rs4871926	NA	NA	0.00727041	39.0119
942	1466	IDP_dMRI_TBSS_FA_Cerebral_peduncle_R	FA	FTD	0	0	rs10735322,rs179570,rs3129119,rs3776089,rs599452,rs6953397	NA	NA	0.00771573	41.42
943	1467	IDP_dMRI_TBSS_FA_Cerebral_peduncle_L	FA	FTD	1	0	rs1004763,rs2237076,rs231588,rs3129171,rs6953397,rs7865618	rs607062	NA	0.00834161	44.8081
944	1468	IDP_dMRI_TBSS_FA_Anterior_limb_of_internal_capsule_R	FA	FTD	1	0	rs10052710,rs10764437,rs11055034,rs11618612,rs2018980,rs3129119,rs3776089,rs6089747,rs7025953	rs807478	NA	0.00998697	35.8204
945	1469	IDP_dMRI_TBSS_FA_Anterior_limb_of_internal_capsule_L	FA	FTD	0	0	rs10052710,rs10123986,rs11055034,rs12986089,rs4150197,rs4283494,rs4871927,rs8179284	NA	NA	0.0100017	40.3593
946	1470	IDP_dMRI_TBSS_FA_Posterior_limb_of_internal_capsule_R	FA	FTD	0	0	rs1004763,rs10052710,rs11042811,rs12146713,rs1320143,rs1572995,rs1609829,rs179570,rs208829,rs2267161,rs310241,rs33599,rs3776089,rs4843558,rs565613,rs613312,rs6953397,rs9426742,rs9984070	NA	NA	0.0268252	46.3492
947	1471	IDP_dMRI_TBSS_FA_Posterior_limb_of_internal_capsule_L	FA	FTD	0	0	rs10052710,rs10495713,rs12146713,rs12484232,rs12921170,rs1609829,rs208829,rs2242522,rs2267161,rs310241,rs3776089,rs4393849,rs6953397,rs7866783,rs9901291	NA	NA	0.0224433	48.9049
948	1472	IDP_dMRI_TBSS_FA_Retrolenticular_part_of_internal_capsule_R	FA	FTD	0	0	rs11055034,rs12957119,rs13164785,rs1979469,rs33599,rs8067689,rs9303628,rs9375435,rs9608859	NA	NA	0.013436	48.3596
949	1473	IDP_dMRI_TBSS_FA_Retrolenticular_part_of_internal_capsule_L	FA	FTD	0	0	rs10052710,rs12484232,rs1591805,rs1979572,rs33599,rs8067689	NA	NA	0.00863982	46.424
950	1474	IDP_dMRI_TBSS_FA_Anterior_corona_radiata_R	FA	FTD	0	0	rs11069796,rs11531492,rs12207570,rs12694390,rs179570,rs375218,rs3795736,rs7295571,rs7733216,rs798562	NA	NA	0.0125559	40.635
951	1475	IDP_dMRI_TBSS_FA_Anterior_corona_radiata_L	FA	FTD	1	0	rs11673604,rs1182197,rs12694390,rs139886,rs3129171,rs6482355,rs7733216,rs9557081	rs199498	NA	0.0101411	40.9273
952	1476	IDP_dMRI_TBSS_FA_Superior_corona_radiata_R	FA	FTD	0	0	rs1038354,rs12370774,rs2707108,rs33599,rs4795529,rs7733216,rs9530857	NA	NA	0.00936529	43.1635
953	1477	IDP_dMRI_TBSS_FA_Superior_corona_radiata_L	FA	FTD	1	0	rs1038354,rs12146713,rs1255999,rs1547420,rs17055223,rs33599,rs4843558,rs696445	rs4806187	NA	0.00894149	36.0424
954	1478	IDP_dMRI_TBSS_FA_Posterior_corona_radiata_R	FA	FTD	0	0	rs2377054,rs34421054,rs4673814,rs7549876,rs7733216,rs884570	NA	NA	0.00881597	47.3789
955	1479	IDP_dMRI_TBSS_FA_Posterior_corona_radiata_L	FA	FTD	0	0	rs10052710,rs11068773,rs11871043,rs174538,rs61000833,rs6563842,rs884570	NA	NA	0.00980683	45.2186
956	1480	IDP_dMRI_TBSS_FA_Posterior_thalamic_radiation_R	FA	FTD	0	0	rs11068773,rs12517200,rs16894235,rs33599,rs4799926,rs61788412,rs7216587,rs7256200,rs7733216	NA	NA	0.0138583	49.9009
957	1481	IDP_dMRI_TBSS_FA_Posterior_thalamic_radiation_L	FA	FTD	0	0	rs10052710,rs11068773,rs12206172,rs12517200,rs174534,rs2446084,rs61788413,rs6921229,rs7216587,rs884570	NA	NA	0.0145351	47.135
958	1482	IDP_dMRI_TBSS_FA_Sagittal_stratum_R	FA	FTD	0	0	rs13141211,rs13172007,rs33599,rs3799711,rs4799926,rs4984741,rs59731356,rs7181798,rs7216587	NA	NA	0.0109432	39.2882
959	1483	IDP_dMRI_TBSS_FA_Sagittal_stratum_L	FA	FTD	0	0	rs3213798,rs33599,rs3776089,rs4799926,rs61763695,rs62565779,rs7216587,rs9608859	NA	NA	0.010408	42.0161
960	1484	IDP_dMRI_TBSS_FA_External_capsule_R	FA	FTD	1	0	rs10252734,rs11641011,rs12514650,rs1609829,rs2214555,rs2228513,rs2670890,rs2821111	rs56116382	NA	0.0107552	43.4329
961	1485	IDP_dMRI_TBSS_FA_External_capsule_L	FA	FTD	0	0	rs10088192,rs1609829,rs2214555,rs2228513,rs2554373,rs2821111,rs614225,rs7196814	NA	NA	0.0111377	44.995
962	1486	IDP_dMRI_TBSS_FA_Cingulum_cingulate_gyrus_R	FA	FTD	1	0	rs10778036,rs1107361,rs16875599,rs17205972,rs34094467,rs3824486,rs56328685,rs7901788,rs9911167	rs4241406	NA	0.0125796	45.2377
963	1487	IDP_dMRI_TBSS_FA_Cingulum_cingulate_gyrus_L	FA	FTD	0	0	rs10510025,rs10778036,rs16875599,rs2018980,rs2591453,rs3776089	NA	NA	0.00680552	36.5003
964	1488	IDP_dMRI_TBSS_FA_Cingulum_hippocampus_R	FA	FTD	0	0	rs10039529,rs1182190,rs13150272,rs929294	NA	NA	0.00452503	36.3227
965	1489	IDP_dMRI_TBSS_FA_Cingulum_hippocampus_L	FA	FTD	0	0	rs11589479,rs1847037,rs4751104	NA	NA	0.00317914	33.9807
966	1490	IDP_dMRI_TBSS_FA_Fornix_cres+Stria_terminalis_R	FA	FTD	1	0	rs4799926	rs11710277	NA	0.000948829	30.3591
967	1491	IDP_dMRI_TBSS_FA_Fornix_cres+Stria_terminalis_L	FA	FTD	0	0	rs10919293,rs11741124,rs1905346,rs2720720,rs7227410	NA	NA	0.00512653	32.9397
968	1492	IDP_dMRI_TBSS_FA_Superior_longitudinal_fasciculus_R	FA	FTD	0	0	rs12694731,rs3129119,rs3776089,rs430114,rs4725995,rs4793169,rs4984741,rs59731356,rs7733216,rs884570,rs9400505,rs9632854	NA	NA	0.0151295	40.9074
969	1493	IDP_dMRI_TBSS_FA_Superior_longitudinal_fasciculus_L	FA	FTD	0	0	rs1479569,rs202393,rs3776089,rs4725392,rs4802273,rs5756894,rs59731356,rs7502890,rs7733216,rs884570,rs911547	NA	NA	0.013357	39.3285
970	1494	IDP_dMRI_TBSS_FA_Superior_fronto-occipital_fasciculus_R	FA	FTD	0	0	rs10037418,rs10174652,rs12928520,rs2273171,rs2636782,rs62642092,rs6778659,rs9398787	NA	NA	0.0108595	43.8586
971	1495	IDP_dMRI_TBSS_FA_Superior_fronto-occipital_fasciculus_L	FA	FTD	1	0	rs1269175,rs1277840,rs12928520,rs2273171,rs2817696,rs4661077,rs6762606,rs6895050,rs9818394	rs199498	NA	0.0114588	41.1605
972	1496	IDP_dMRI_TBSS_FA_Uncinate_fasciculus_R	FA	FTD	0	0	rs201480,rs2189574,rs2713546,rs7733216	NA	NA	0.00655947	52.7612
973	1497	IDP_dMRI_TBSS_FA_Uncinate_fasciculus_L	FA	FTD	0	0	rs11119085,rs2413758,rs3098912,rs4954059,rs6722862,rs7733216,rs981544	NA	NA	0.00979215	45.1503
974	1498	IDP_dMRI_TBSS_FA_Tapetum_R	FA	FTD	0	0	rs10252734,rs10901821,rs17371986,rs2707108,rs2737273,rs309587,rs4240791,rs7906601	NA	NA	0.00961047	38.7652
975	1499	IDP_dMRI_TBSS_FA_Tapetum_L	FA	FTD	0	0	rs1026786,rs12766711,rs13164785,rs17371986,rs2164950,rs4857716,rs523583,rs9376354	NA	NA	0.0106828	43.1372
976	1602	IDP_dMRI_TBSS_MD_Middle_cerebellar_peduncle	MD	FTD	0	0	rs10052710,rs10857609,rs2267160,rs542444	NA	NA	0.00619369	49.8007
977	1603	IDP_dMRI_TBSS_MD_Pontine_crossing_tract	MD	FTD	0	0	rs2957135,rs4646628,rs542444,rs7313073,rs9491697	NA	NA	0.00670568	43.1548
978	1604	IDP_dMRI_TBSS_MD_Genu_of_corpus_callosum	MD	FTD	1	0	rs11128657,rs13132853,rs17205972,rs2402273,rs2412397,rs2591453,rs4150221,rs613312,rs7010805,rs7127282,rs8141150	rs199498	NA	0.0204036	60.5089
979	1605	IDP_dMRI_TBSS_MD_Body_of_corpus_callosum	MD	FTD	0	0	rs10070189,rs12790726,rs13164785,rs174538,rs3744021,rs4685022,rs7605601	NA	NA	0.0111391	51.4309
980	1606	IDP_dMRI_TBSS_MD_Splenium_of_corpus_callosum	MD	FTD	0	0	rs11746859,rs13112198,rs1877034,rs2267161,rs4150197,rs4685022,rs613312,rs7704277	NA	NA	0.0103882	41.9352
981	1607	IDP_dMRI_TBSS_MD_Fornix	MD	FTD	0	0	rs11005689,rs12146713,rs12919133,rs1409682,rs2346965,rs3120122,rs62072157,rs941760	NA	NA	0.0115316	46.6049
982	1608	IDP_dMRI_TBSS_MD_Corticospinal_tract_R	MD	FTD	0	0	rs11049317,rs13277230,rs1550574,rs9471130,rs9491697	NA	NA	0.00679844	43.7558
983	1609	IDP_dMRI_TBSS_MD_Corticospinal_tract_L	MD	FTD	0	0	rs1550574,rs7016223,rs7313073,rs929614	NA	NA	0.00575775	46.2752
984	1610	IDP_dMRI_TBSS_MD_Medial_lemniscus_R	MD	FTD	0	0	rs10797061	NA	NA	0.00108443	34.7026
985	1611	IDP_dMRI_TBSS_MD_Medial_lemniscus_L	MD	FTD	NA	NA	NA	NA	NA	NA	NA
986	1612	IDP_dMRI_TBSS_MD_Inferior_cerebellar_peduncle_R	MD	FTD	0	0	rs1580309,rs6661009	NA	NA	0.0022713	36.3838
987	1613	IDP_dMRI_TBSS_MD_Inferior_cerebellar_peduncle_L	MD	FTD	0	0	rs1580309,rs17205972,rs45565037,rs77938	NA	NA	0.00811537	65.3785
988	1614	IDP_dMRI_TBSS_MD_Superior_cerebellar_peduncle_R	MD	FTD	0	0	rs11737962,rs268058,rs4697414,rs4845364,rs4969531	NA	NA	0.0092215	59.4962
989	1615	IDP_dMRI_TBSS_MD_Superior_cerebellar_peduncle_L	MD	FTD	0	0	rs10940044,rs13029537,rs357543,rs3746337,rs4697414,rs4969531,rs800473	NA	NA	0.0102114	47.1031
990	1616	IDP_dMRI_TBSS_MD_Cerebral_peduncle_R	MD	FTD	1	0	rs11641011,rs4685022,rs7733216	rs13107325	NA	0.0040213	43.0185
991	1617	IDP_dMRI_TBSS_MD_Cerebral_peduncle_L	MD	FTD	1	0	rs12483807,rs13164785,rs2071020,rs4685022,rs6499196	rs13107325	NA	0.0064994	41.8186
992	1618	IDP_dMRI_TBSS_MD_Anterior_limb_of_internal_capsule_R	MD	FTD	0	0	rs11838776,rs13164785,rs131659,rs13260,rs2052690,rs2351524,rs4652758,rs6007594,rs6442409,rs7314654,rs7923885	NA	NA	0.0140172	41.3003
993	1619	IDP_dMRI_TBSS_MD_Anterior_limb_of_internal_capsule_L	MD	FTD	0	0	rs10840453,rs11948266,rs12068025,rs13164785,rs13260,rs1368575,rs2350089,rs2351524,rs310241,rs6482355,rs7314654,rs9394501,rs9515201	NA	NA	0.0170984	42.7589
994	1620	IDP_dMRI_TBSS_MD_Posterior_limb_of_internal_capsule_R	MD	FTD	1	0	rs11042811,rs11589479,rs2780902,rs4150197,rs59731356	rs199460	NA	0.00687583	44.2574
995	1621	IDP_dMRI_TBSS_MD_Posterior_limb_of_internal_capsule_L	MD	FTD	0	0	rs10445365,rs17205972,rs2071020,rs2780818,rs2936681,rs4150197,rs59731356	NA	NA	0.0119217	55.0878
996	1622	IDP_dMRI_TBSS_MD_Retrolenticular_part_of_internal_capsule_R	MD	FTD	0	0	rs11055034,rs11191770,rs11191822,rs13164785,rs17705869,rs2267161,rs3130491,rs33599,rs3783334,rs3910909,rs4150197,rs4673854,rs62379611	NA	NA	0.0200711	50.3453
997	1623	IDP_dMRI_TBSS_MD_Retrolenticular_part_of_internal_capsule_L	MD	FTD	1	0	rs10857614,rs11191829,rs13239239,rs1499650,rs1847037,rs3130491,rs33599,rs4150197,rs5745850,rs9608859	rs9379831	NA	0.0121408	39.2752
998	1624	IDP_dMRI_TBSS_MD_Anterior_corona_radiata_R	MD	FTD	2	0	rs11191835,rs11746859,rs13164785,rs2018980,rs2047071,rs2905714,rs3776089,rs4073900,rs4685022,rs7222757,rs8141150,rs939924,rs9487744,rs9608859	rs199498,rs806789	NA	0.0239082	55.9037
999	1625	IDP_dMRI_TBSS_MD_Anterior_corona_radiata_L	MD	FTD	1	0	rs10445365,rs11191835,rs12541733,rs13164785,rs2018980,rs2047071,rs2182643,rs33599,rs36086195,rs4073455,rs4150221,rs4685022,rs497309,rs7222755,rs8141150	rs2066295	NA	0.0260519	56.9785
1000	1626	IDP_dMRI_TBSS_MD_Superior_corona_radiata_R	MD	FTD	0	0	rs10042482,rs10445365,rs10840420,rs11191770,rs11746859,rs11786315,rs1549192,rs2342437,rs3129119,rs430114,rs4685022,rs59731356,rs6482355,rs6921229,rs7733216	NA	NA	0.0244079	53.2929
1001	1627	IDP_dMRI_TBSS_MD_Superior_corona_radiata_L	MD	FTD	0	0	rs10042482,rs10445365,rs10840420,rs11191772,rs13265546,rs2694877,rs59731356,rs6482355,rs7733216,rs884570,rs9521686	NA	NA	0.0190594	56.4452
1002	1628	IDP_dMRI_TBSS_MD_Posterior_corona_radiata_R	MD	FTD	0	0	rs11191770,rs33599,rs497309,rs61788413,rs6987631,rs7216587,rs7596872,rs8081606	NA	NA	0.00965074	38.9292
1003	1629	IDP_dMRI_TBSS_MD_Posterior_corona_radiata_L	MD	FTD	0	0	rs10103103,rs11068773,rs11867339,rs12206172,rs33599,rs343278,rs565737,rs59731356,rs6470800	NA	NA	0.0101968	36.5808
1004	1630	IDP_dMRI_TBSS_MD_Posterior_thalamic_radiation_R	MD	FTD	0	0	rs10052710,rs11191770,rs12699998,rs1786339,rs1822861,rs2237076,rs342940,rs497309,rs7216587,rs884570,rs9608859	NA	NA	0.0202903	60.1661
1005	1631	IDP_dMRI_TBSS_MD_Posterior_thalamic_radiation_L	MD	FTD	0	0	rs10052710,rs11068773,rs11867582,rs11989035,rs1202528,rs1333040,rs1822861,rs2237076,rs599707,rs61000833,rs6916149,rs6921229,rs7216587,rs7596872,rs884570,rs9608859	NA	NA	0.0250372	51.2816
1006	1632	IDP_dMRI_TBSS_MD_Sagittal_stratum_R	MD	FTD	0	0	rs10857612,rs17144197,rs225717,rs3130679,rs33599,rs4984741,rs61902245,rs6442409,rs6461389,rs7216587,rs911547,rs9608859	NA	NA	0.0170704	46.2464
1007	1633	IDP_dMRI_TBSS_MD_Sagittal_stratum_L	MD	FTD	0	0	rs1847037,rs2237076,rs225714,rs2412397,rs3130679,rs33599,rs3780,rs3910909,rs4862340,rs62565779,rs6442411,rs7196814,rs7216587,rs911547,rs9608859	NA	NA	0.0206178	44.8431
1008	1634	IDP_dMRI_TBSS_MD_External_capsule_R	MD	FTD	1	0	rs11191770,rs11191829,rs13164785,rs3812945,rs4389507,rs4685022,rs7197215,rs7728421,rs9521686,rs9943229	rs199498	NA	0.0164466	53.4373
1009	1635	IDP_dMRI_TBSS_MD_External_capsule_L	MD	FTD	0	0	rs10980634,rs11191770,rs11191829,rs1609829,rs4773140,rs6442409,rs6482385,rs7196814,rs8179283	NA	NA	0.0110716	39.7542
1010	1636	IDP_dMRI_TBSS_MD_Cingulum_cingulate_gyrus_R	MD	FTD	1	0	rs10445365,rs174534,rs2412397,rs2518028,rs33599,rs3776089,rs3795736,rs4685022,rs6006427,rs6815289,rs6896953	rs648044	NA	0.0173128	51.1813
1011	1637	IDP_dMRI_TBSS_MD_Cingulum_cingulate_gyrus_L	MD	FTD	0	0	rs10840420,rs11128657,rs174559,rs2018980,rs2237076,rs2412397,rs2518028,rs33599,rs3746741,rs4862340,rs9608859	NA	NA	0.0175166	51.7947
1012	1638	IDP_dMRI_TBSS_MD_Cingulum_hippocampus_R	MD	FTD	0	0	rs13112198,rs1847037,rs2267158,rs2523579,rs33599,rs4685022,rs62012264,rs6819977,rs6953397,rs7565313,rs9400513	NA	NA	0.0155919	46.0132
1013	1639	IDP_dMRI_TBSS_MD_Cingulum_hippocampus_L	MD	FTD	1	0	rs11128657,rs1847037,rs1877034,rs2267161,rs2412397,rs33599,rs6953397,rs7565313,rs7964698	rs648044	NA	0.0117731	42.303
1014	1640	IDP_dMRI_TBSS_MD_Fornix_cres+Stria_terminalis_R	MD	FTD	1	0	rs17205972,rs2791343	rs199498	NA	0.00237739	38.0872
1015	1641	IDP_dMRI_TBSS_MD_Fornix_cres+Stria_terminalis_L	MD	FTD	NA	NA	NA	NA	NA	NA	NA
1016	1642	IDP_dMRI_TBSS_MD_Superior_longitudinal_fasciculus_R	MD	FTD	0	0	rs10042482,rs10237280,rs10840420,rs11191770,rs11746859,rs1270942,rs2018980,rs2377523,rs2412397,rs4150197,rs430114,rs4894803,rs5745850,rs59731356,rs6442409,rs6820454,rs6979446,rs7514200,rs9400505	NA	NA	0.0244136	42.0781
1017	1643	IDP_dMRI_TBSS_MD_Superior_longitudinal_fasciculus_L	MD	FTD	0	0	rs10237280,rs10445365,rs11191770,rs11746859,rs12403837,rs1270942,rs2070935,rs2377523,rs2412397,rs2780902,rs28850273,rs3739118,rs430114,rs4894803,rs5745850,rs59731356,rs60491498,rs6442409,rs6916149,rs8081606,rs9374289	NA	NA	0.0269599	42.1488
1018	1644	IDP_dMRI_TBSS_MD_Superior_fronto-occipital_fasciculus_R	MD	FTD	0	0	rs56093138,rs6482355,rs6484437,rs7733216,rs9515201	NA	NA	0.0066097	42.533
1019	1645	IDP_dMRI_TBSS_MD_Superior_fronto-occipital_fasciculus_L	MD	FTD	0	0	rs12928520,rs6482355,rs6484437,rs7733216,rs9262120	NA	NA	0.00624434	40.1671
1020	1646	IDP_dMRI_TBSS_MD_Uncinate_fasciculus_R	MD	FTD	0	0	rs13164785,rs2780902,rs6442409	NA	NA	0.00910599	97.9129
1021	1647	IDP_dMRI_TBSS_MD_Uncinate_fasciculus_L	MD	FTD	0	0	rs10245472,rs2780818,rs4685022	NA	NA	0.00348807	37.2943
1022	1648	IDP_dMRI_TBSS_MD_Tapetum_R	MD	FTD	0	0	rs10252734,rs11265395,rs309587,rs6886461,rs7596872	NA	NA	0.0063188	40.6491
1023	1649	IDP_dMRI_TBSS_MD_Tapetum_L	MD	FTD	0	0	rs10252734,rs10863651,rs17371986,rs309587,rs6886461,rs7285194	NA	NA	0.00663087	35.5573
1024	122	IDP_T1_FAST_ROIs_L_thalamus	GMV	HD	0	0	rs12504632,rs13116825,rs1768190,rs2267161,rs229650,rs3130574,rs34855406,rs398076,rs41266271,rs4910143,rs55705857,rs62157778,rs6460894,rs6563121,rs72941549,rs823080,rs9821713	NA	NA	0.0228795	45.7368
1025	123	IDP_T1_FAST_ROIs_R_thalamus	GMV	HD	0	0	rs11604833,rs1772143,rs1958671,rs1974528,rs2093620,rs229651,rs55705857,rs62288073,rs631312,rs6460894,rs6739095,rs8064765,rs9907752	NA	NA	0.0180843	47.0493
1026	124	IDP_T1_FAST_ROIs_L_caudate	GMV	HD	1	0	rs10805078,rs11021091,rs115400054,rs11838776,rs11948266,rs12928520,rs13260,rs14365,rs1832980,rs184568395,rs1948948,rs4348791,rs4525538,rs55823223,rs55938609,rs6121246,rs67885733,rs7142902,rs73205085,rs7596872	rs13107325	NA	0.0238211	40.5116
1027	125	IDP_T1_FAST_ROIs_R_caudate	GMV	HD	1	0	rs115400054,rs11838776,rs12035773,rs12920915,rs12928520,rs13260,rs184568395,rs1881548,rs3807727,rs4348791,rs4793172,rs55823223,rs6916149,rs7142902,rs72934723,rs73205085,rs7596872,rs8142505	rs13107325	NA	0.0229071	43.2478
1028	126	IDP_T1_FAST_ROIs_L_putamen	GMV	HD	2	0	rs10430578,rs11042812,rs114644583,rs115400054,rs12467931,rs12951632,rs16840751,rs184568395,rs2059922,rs2267161,rs2269686,rs34905056,rs4260902,rs454665,rs465423,rs547107,rs55953689,rs6067472,rs6115093,rs61899197,rs7005505,rs855791,rs9899357	rs13107325,rs1800562	NA	0.033358	49.8132
1029	127	IDP_T1_FAST_ROIs_R_putamen	GMV	HD	2	0	rs10430578,rs115134771,rs115400054,rs12951632,rs1450270,rs184568395,rs2267161,rs2269684,rs34905056,rs4260902,rs465423,rs55953689,rs6115093,rs6690619,rs7005505,rs8177186,rs855791,rs9899357	rs13107325,rs1800562	NA	0.026914	51.0221
1030	128	IDP_T1_FAST_ROIs_L_pallidum	GMV	HD	1	0	rs1624623,rs2697388,rs2923402,rs7704966	rs2252383	NA	0.00568656	47.4956
1031	129	IDP_T1_FAST_ROIs_R_pallidum	GMV	HD	1	0	rs16968044,rs2923402,rs80023834	rs1724400	NA	0.00312452	34.7073
1032	130	IDP_T1_FAST_ROIs_L_hippocampus	GMV	HD	0	0	rs1052607,rs1075472,rs12111923,rs12598248,rs13176921,rs2247727,rs279888,rs6432708,rs6690450,rs7030607,rs72761265,rs8029552,rs931550	NA	NA	0.0171532	44.5847
1033	131	IDP_T1_FAST_ROIs_R_hippocampus	GMV	HD	0	0	rs1052607,rs10784446,rs11865702,rs13231262,rs17214697,rs1962479,rs2247727,rs279888,rs28758826,rs3852188,rs4862292,rs6432708,rs6690450,rs7030607	NA	NA	0.0203774	49.3421
1034	132	IDP_T1_FAST_ROIs_L_amygdala	GMV	HD	0	0	rs11205734,rs11794318,rs35495443,rs7256200,rs7315280	NA	NA	0.0052844	35.2801
1035	133	IDP_T1_FAST_ROIs_R_amygdala	GMV	HD	0	0	rs11205734,rs3852188,rs61921502,rs769449	NA	NA	0.00417159	34.7755
1036	134	IDP_T1_FAST_ROIs_L_ventral_striatum	GMV	HD	2	0	rs10090885,rs115260227,rs11605232,rs13388394,rs1411478,rs199497,rs2153960,rs2424698,rs4811079,rs55925606,rs6000991,rs60937451,rs7134628,rs7147695,rs7210574,rs7623486	rs13107325,rs329124	NA	0.0225829	47.9335
1037	135	IDP_T1_FAST_ROIs_R_ventral_striatum	GMV	HD	2	0	rs10023327,rs10430578,rs11136018,rs11604780,rs12508031,rs1285847,rs13388394,rs1411478,rs144861591,rs2059321,rs2153960,rs2267161,rs3746337,rs4685022,rs4821733,rs4841132,rs57788691,rs60937451,rs6443928,rs7005505	rs13107325,rs329124	NA	0.0251942	42.8903
1038	136	IDP_T1_FAST_ROIs_brain_stem	GMV	HD	1	0	rs11598186,rs13388394,rs1909960,rs2052690,rs4039600,rs62105660,rs62251040,rs7111970,rs7274811,rs9505097	rs13107325	NA	0.0115674	38.853
1039	137	IDP_T1_FAST_ROIs_L_cerebellum_I-IV	GMV	HD	1	0	rs10422762,rs115733015,rs34530426,rs36132266,rs4441421,rs4711000,rs61803655,rs7571971,rs75726608,rs7971939	rs13107325	NA	0.0109453	36.7406
1040	138	IDP_T1_FAST_ROIs_R_cerebellum_I-IV	GMV	HD	1	0	rs10422762,rs11604780,rs13093031,rs2807357,rs2976422,rs36132266,rs4596938,rs75726608,rs9301159	rs13107325	NA	0.0093743	34.9091
1041	139	IDP_T1_FAST_ROIs_L_cerebellum_V	GMV	HD	1	0	rs11606703,rs11626065,rs117332043,rs1874581,rs1876475,rs190024,rs2299415,rs2807363,rs2920507,rs36132266,rs73004622,rs7571971,rs7963419,rs7971939,rs9398173	rs13107325	NA	0.0171445	38.6026
1042	140	IDP_T1_FAST_ROIs_R_cerebellum_V	GMV	HD	2	0	rs11604780,rs117332043,rs13388394,rs1443845,rs16859414,rs17220352,rs2920507,rs36132266,rs478571,rs79304933,rs9421745,rs9422354	rs11710277,rs13135092	NA	0.0150014	42.1336
1043	141	IDP_T1_FAST_ROIs_L_cerebellum_VI	GMV	HD	1	0	rs10797047,rs10840420,rs117332043,rs11936470,rs12908497,rs1325594,rs1343222,rs17220352,rs1865741,rs2172442,rs4987082,rs55925606,rs6606717,rs6853752,rs6864765,rs79304933,rs7971939,rs9497968,rs9617090	rs13107325	NA	0.0242817	43.4732
1044	142	IDP_T1_FAST_ROIs_V_cerebellum_VI	GMV	HD	2	0	rs10278512,rs11205817,rs1123680,rs13088,rs17229266,rs1932019,rs2360675,rs3891689,rs6074807,rs7027172,rs74088917,rs9905515	rs35225200,rs71444571	NA	0.0173928	48.9688
1045	143	IDP_T1_FAST_ROIs_R_cerebellum_VI	GMV	HD	1	0	rs11042812,rs113274261,rs11609896,rs11636752,rs11727676,rs117332043,rs11936470,rs1343222,rs141473,rs144861591,rs2172442,rs35565319,rs42863,rs57911348,rs7542975,rs79966207,rs9497968	rs13107325	NA	0.0200157	39.8795
1046	144	IDP_T1_FAST_ROIs_L_cerebellum_crus_I	GMV	HD	0	0	rs10217651,rs10750497,rs11663934,rs11764163,rs1547050,rs1567712,rs156977,rs1605761,rs17749164,rs193261074,rs2091377,rs2356265,rs2873131,rs2908004,rs2920507,rs4865165,rs58357751,rs6714490,rs6888586,rs703548,rs713606,rs7167339,rs72754248,rs7578471,rs76025319,rs76411246,rs7691642,rs7705845,rs9514079,rs9514113,rs9817553	NA	NA	0.0479771	53.9372
1047	145	IDP_T1_FAST_ROIs_V_cerebellum_crus_I	GMV	HD	0	0	rs134016,rs138513437,rs72831708	NA	NA	0.00322899	35.8575
1048	146	IDP_T1_FAST_ROIs_R_cerebellum_crus_I	GMV	HD	0	0	rs117974417,rs1318947,rs1547050,rs1567712,rs156977,rs1605761,rs17749164,rs2091377,rs2234675,rs2920507,rs2964537,rs4785296,rs549305,rs58357751,rs6714490,rs7167339,rs72754248,rs7589256,rs76003347,rs76083709,rs76350445,rs7691642,rs7701020,rs9514079,rs9514113	NA	NA	0.0431425	59.8494
1049	147	IDP_T1_FAST_ROIs_L_cerebellum_crus_II	GMV	HD	2	0	rs10020462,rs117332043,rs12140350,rs13268108,rs1405238,rs1567244,rs17287090,rs2231142,rs2234675,rs3808934,rs4502027,rs4711000,rs4891262,rs56296709,rs6739830,rs696907,rs709822,rs713607,rs72731840,rs72754248,rs72906148,rs7573126,rs7778054	rs55938136,rs6079584	NA	0.0375109	56.2479
1050	148	IDP_T1_FAST_ROIs_V_cerebellum_crus_II	GMV	HD	0	0	rs10232453,rs10946507,rs11158765,rs11795164,rs134016,rs1344502,rs136030,rs1861969,rs280795,rs34288808,rs407934,rs4793497,rs59109406,rs6478241,rs7210936,rs73126520,rs74091739,rs8064679	NA	NA	0.0287341	54.5665
1051	149	IDP_T1_FAST_ROIs_R_cerebellum_crus_II	GMV	HD	1	0	rs10020462,rs1106678,rs117332043,rs12287244,rs12514628,rs1405238,rs174560,rs2064914,rs2172442,rs2210143,rs2234675,rs240101,rs2572397,rs4711000,rs4891262,rs55916590,rs62389387,rs6729438,rs6739830,rs6951209,rs696907,rs713607,rs72731840,rs72754248,rs7475806,rs7778054,rs7834152,rs786819	rs6079584	NA	0.0428098	53.0144
1052	150	IDP_T1_FAST_ROIs_L_cerebellum_VIIb	GMV	HD	0	0	rs10020462,rs10074318,rs10737469,rs117332043,rs12253527,rs134016,rs1689014,rs240101,rs2664303,rs2699318,rs4891262,rs696170,rs713607,rs7149271,rs72754248	NA	NA	0.0262777	59.7363
1053	151	IDP_T1_FAST_ROIs_V_cerebellum_VIIb	GMV	HD	1	0	rs11638141,rs11795164,rs12605755,rs12951057,rs1885359,rs2237635,rs35109285,rs4325779,rs55925606,rs76934732,rs9400241	rs13107325	NA	0.0148299	45.4427
1054	152	IDP_T1_FAST_ROIs_R_cerebellum_VIIb	GMV	HD	0	0	rs10020462,rs10074318,rs10244637,rs10737469,rs117332043,rs1689014,rs2699318,rs435581,rs4393969,rs4891262,rs4899259,rs55787425,rs55795022,rs6941931,rs6941972,rs696907,rs7029222,rs713607,rs72754248	NA	NA	0.0305747	55.1086
1055	153	IDP_T1_FAST_ROIs_L_cerebellum_VIIIa	GMV	HD	2	0	rs10074318,rs10840420,rs117332043,rs13223067,rs134016,rs1398586,rs144861591,rs17749164,rs2231142,rs2247784,rs2774498,rs4301837,rs661492,rs696170,rs72754248,rs72829962,rs7559034,rs77545932	rs13107325,rs62054807	NA	0.0282208	53.5634
1056	154	IDP_T1_FAST_ROIs_V_cerebellum_VIIIa	GMV	HD	2	0	rs10074318,rs10221711,rs10788953,rs11111091,rs1159806,rs11724720,rs1499750,rs1606803,rs17220352,rs2367137,rs2882320,rs2921096,rs35732828,rs4997807,rs55925606,rs5742632,rs72831708,rs75726608	rs13107325,rs9320942	NA	0.0289368	54.9627
1057	155	IDP_T1_FAST_ROIs_R_cerebellum_VIIIa	GMV	HD	1	0	rs10020462,rs10074318,rs11096716,rs11111090,rs113536795,rs117332043,rs2699315,rs36033628,rs56318008,rs713607,rs72754248,rs7640903	rs13107325	NA	0.0171953	48.4149
1058	156	IDP_T1_FAST_ROIs_L_cerebellum_VIIIb	GMV	HD	1	0	rs10074318,rs12597529,rs144861591,rs1627863,rs17602898,rs17796225,rs2247784,rs4721778,rs479744,rs61768001,rs72776740,rs72829962,rs7690837	rs13107325	NA	0.0168537	43.7863
1059	157	IDP_T1_FAST_ROIs_V_cerebellum_VIIIb	GMV	HD	1	0	rs10020462,rs10074318,rs10518018,rs10799395,rs10931144,rs11628462,rs11811978,rs13268108,rs1668155,rs17882461,rs2237631,rs2360675,rs4997807,rs61742642,rs6672487,rs6694195,rs72831708,rs75726608,rs7701346,rs77678222	rs13107325	NA	0.0302642	51.8033
1060	158	IDP_T1_FAST_ROIs_R_cerebellum_VIIIb	GMV	HD	2	0	rs10257211,rs11042154,rs12037376,rs12146713,rs12246766,rs12510400,rs6775104,rs72829962,rs74416281	rs13107325,rs1800562	NA	0.00934606	34.8113
1061	159	IDP_T1_FAST_ROIs_L_cerebellum_IX	GMV	HD	1	0	rs10741191,rs10765782,rs1109956,rs12208252,rs12597529,rs12631989,rs1288481,rs144861591,rs1606803,rs17577153,rs2054576,rs3813498,rs3885967,rs56081664,rs56318008,rs6484290,rs733324,rs7728270,rs77678222,rs815867	rs13107325	NA	0.0232221	39.4628
1062	160	IDP_T1_FAST_ROIs_V_cerebellum_IX	GMV	HD	1	0	rs10477486,rs10765782,rs10799673,rs11111094,rs115740542,rs11604780,rs12493284,rs1606803,rs465423,rs72754248,rs72831708,rs7298824,rs7690837,rs77678222,rs815867,rs9486916	rs13107325	NA	0.0205855	43.6153
1063	161	IDP_T1_FAST_ROIs_R_cerebellum_IX	GMV	HD	1	0	rs10737462,rs10765782,rs10860831,rs1109956,rs12631989,rs144861591,rs1512238,rs17577153,rs2223680,rs2782498,rs55795022,rs7112321,rs7193136,rs7593335,rs7690837,rs7728270,rs77678222,rs916603,rs9398171	rs13107325	NA	0.0229849	41.1067
1064	162	IDP_T1_FAST_ROIs_L_cerebellum_X	GMV	HD	1	0	rs12587452,rs2172442,rs2536185,rs2777763,rs28572384,rs4633268,rs557924,rs714710,rs8064679,rs9370102	rs13107325	NA	0.0132446	44.573
1065	163	IDP_T1_FAST_ROIs_V_cerebellum_X	GMV	HD	1	0	rs10074318,rs11111090,rs1874581,rs2231142,rs3801382	rs13107325	NA	0.00771113	51.62
1066	164	IDP_T1_FAST_ROIs_R_cerebellum_X	GMV	HD	1	0	rs11243266,rs1157493,rs193257599,rs2536185,rs2777763,rs570820,rs604159,rs7663990,rs7743432	rs13107325	NA	0.0155979	58.4664
1067	344	aparc-Desikan_lh_volume_bankssts	GMV	HD	2	0	rs11669334,rs1781221,rs186347,rs73006822	rs3004179,rs7889	NA	0.00485973	40.5498
1068	345	aparc-Desikan_lh_volume_caudalanteriorcingulate	GMV	HD	0	0	rs7728751	NA	NA	0.00091449	30.4044
1069	346	aparc-Desikan_lh_volume_caudalmiddlefrontal	GMV	HD	0	0	rs4674093,rs66716358,rs77324770,rs853974,rs888278	NA	NA	0.00673447	45.0377
1070	347	aparc-Desikan_lh_volume_cuneus	GMV	HD	1	0	rs10765918,rs11918598,rs12508031,rs12700002,rs1635535,rs1934057,rs2279829,rs2836469,rs28620532,rs2999158,rs3012434,rs4437022,rs651858,rs74580701,rs749317,rs76341705,rs9935548	rs7442779	NA	0.0296876	59.7537
1071	348	aparc-Desikan_lh_volume_entorhinal	GMV	HD	NA	NA	NA	NA	NA	NA	NA
1072	349	aparc-Desikan_lh_volume_fusiform	GMV	HD	NA	NA	NA	NA	NA	NA	NA
1073	350	aparc-Desikan_lh_volume_inferiorparietal	GMV	HD	0	0	rs12229918,rs3008451,rs6091756,rs61904685,rs73047666,rs79272390	NA	NA	0.00597593	33.2776
1074	351	aparc-Desikan_lh_volume_inferiortemporal	GMV	HD	NA	NA	NA	NA	NA	NA	NA
1075	352	aparc-Desikan_lh_volume_isthmuscingulate	GMV	HD	NA	NA	NA	NA	NA	NA	NA
1076	353	aparc-Desikan_lh_volume_lateraloccipital	GMV	HD	0	0	rs113300196,rs11918598,rs139682784,rs3012434,rs35168340,rs4334415,rs4915928,rs76341705	NA	NA	0.00908314	38.052
1077	354	aparc-Desikan_lh_volume_lateralorbitofrontal	GMV	HD	1	0	rs10107636,rs10236102,rs113791275,rs12256551,rs155626	rs11759026	NA	0.00594925	39.755
1078	355	aparc-Desikan_lh_volume_lingual	GMV	HD	1	0	rs116617502,rs12713037,rs1934057,rs3013431,rs74580701,rs751991,rs75686861,rs7628585,rs76341705,rs7637504,rs8043491,rs9545155,rs9868127	rs9537930	NA	0.0156698	40.6614
1079	356	aparc-Desikan_lh_volume_medialorbitofrontal	GMV	HD	0	0	rs1140422,rs78118899	NA	NA	0.00190673	31.7274
1080	357	aparc-Desikan_lh_volume_middletemporal	GMV	HD	0	0	rs115136616,rs1496523,rs4985394,rs670217,rs76062908,rs9394983	NA	NA	0.00598731	33.3414
1081	358	aparc-Desikan_lh_volume_parahippocampal	GMV	HD	0	0	rs1475537,rs224709	NA	NA	0.00190684	31.7293
1082	359	aparc-Desikan_lh_volume_paracentral	GMV	HD	NA	NA	NA	NA	NA	NA	NA
1083	360	aparc-Desikan_lh_volume_parsopercularis	GMV	HD	0	0	rs11639391	NA	NA	0.00270921	90.2364
1084	361	aparc-Desikan_lh_volume_parsorbitalis	GMV	HD	0	0	rs2279829,rs2809110,rs35750090,rs4619890,rs75385241	NA	NA	0.00479613	32.0123
1085	362	aparc-Desikan_lh_volume_parstriangularis	GMV	HD	0	0	rs12444606,rs2033939,rs2279829,rs61341720	NA	NA	0.007392	61.8366
1086	363	aparc-Desikan_lh_volume_pericalcarine	GMV	HD	1	0	rs11020063,rs11022131,rs116617502,rs11918598,rs1232186,rs12508031,rs12550461,rs12700002,rs12820518,rs1635550,rs1934057,rs1991055,rs2284871,rs2514845,rs28485211,rs3012434,rs361270,rs4141825,rs60900435,rs6126981,rs6504372,rs72685500,rs7295050,rs74580701,rs74826997,rs75686861,rs910697,rs9376354,rs9632916	rs10076679	NA	0.042391	50.6619
1087	364	aparc-Desikan_lh_volume_postcentral	GMV	HD	0	0	rs1080066,rs13053342,rs17657016,rs2279829,rs2871688,rs34658078,rs75248783	NA	NA	0.0227307	110.353
1088	365	aparc-Desikan_lh_volume_posteriorcingulate	GMV	HD	NA	NA	NA	NA	NA	NA	NA
1089	366	aparc-Desikan_lh_volume_precentral	GMV	HD	0	0	rs1080066,rs2504071,rs2929686	NA	NA	0.0154028	173.202
1090	367	aparc-Desikan_lh_volume_precuneus	GMV	HD	1	0	rs1037870,rs12404660,rs12408663,rs12624027,rs13100545,rs4811601,rs7182018,rs74826997	rs17669337	NA	0.0117833	49.4987
1091	368	aparc-Desikan_lh_volume_rostralanteriorcingulate	GMV	HD	0	0	rs1178102,rs853974	NA	NA	0.00189794	31.581
1092	369	aparc-Desikan_lh_volume_rostralmiddlefrontal	GMV	HD	0	0	rs10264709,rs12362567,rs1490384,rs2033939,rs284532,rs73004638	NA	NA	0.00635645	35.4102
1093	370	aparc-Desikan_lh_volume_superiorfrontal	GMV	HD	0	0	rs10820911,rs111369349,rs12726532,rs231592,rs243076,rs336605,rs61341720,rs74826997	NA	NA	0.00816618	34.179
1094	371	aparc-Desikan_lh_volume_superiorparietal	GMV	HD	1	0	rs10119667,rs12929387,rs13012375,rs1993313,rs2164950,rs2207617,rs4793085,rs4869423,rs59649036,rs7182018,rs73006822,rs7981883,rs888812,rs9933149	rs11707890	NA	0.0199864	48.3688
1095	372	aparc-Desikan_lh_volume_superiortemporal	GMV	HD	0	0	rs1483219,rs17154995,rs2239707,rs575556,rs6711668,rs76549352	NA	NA	0.00627807	34.9707
1096	373	aparc-Desikan_lh_volume_supramarginal	GMV	HD	1	0	rs2164950,rs2279829,rs4924345,rs67316928	rs6556982	NA	0.00839188	70.2717
1097	374	aparc-Desikan_lh_volume_frontalpole	GMV	HD	NA	NA	NA	NA	NA	NA	NA
1098	375	aparc-Desikan_lh_volume_transversetemporal	GMV	HD	0	0	rs160459,rs6715376	NA	NA	0.00254262	42.3355
1099	376	aparc-Desikan_lh_volume_insula	GMV	HD	0	0	rs10283100,rs10510025,rs10980625,rs11997615,rs13091945,rs167684,rs1978730,rs2230655,rs2447937,rs798518	NA	NA	0.0111615	37.4834
1100	377	aparc-Desikan_rh_volume_bankssts	GMV	HD	NA	NA	NA	NA	NA	NA	NA
1101	378	aparc-Desikan_rh_volume_caudalanteriorcingulate	GMV	HD	0	0	rs116955584,rs4836373	NA	NA	0.00183123	30.4689
1102	379	aparc-Desikan_rh_volume_caudalmiddlefrontal	GMV	HD	0	0	rs77636716,rs9345124	NA	NA	0.0020599	34.2815
1103	380	aparc-Desikan_rh_volume_cuneus	GMV	HD	0	0	rs10765918,rs11081258,rs11727676,rs12508031,rs12699998,rs139682784,rs1635535,rs2018980,rs2274692,rs2297775,rs2999158,rs3012434,rs361273,rs4288423,rs4955984,rs6504372,rs72685500,rs72785260,rs74580701,rs76341705,rs951358,rs9846552,rs9935548	NA	NA	0.0324584	48.4175
1104	381	aparc-Desikan_rh_volume_entorhinal	GMV	HD	0	0	rs61921502,rs73220476	NA	NA	0.00263855	43.937
1105	382	aparc-Desikan_rh_volume_fusiform	GMV	HD	1	0	rs12921392,rs2593719	rs79730878	NA	0.00239321	39.8417
1106	383	aparc-Desikan_rh_volume_inferiorparietal	GMV	HD	0	0	rs12229918,rs12595806,rs639016,rs68175985,rs9264971	NA	NA	0.00550438	36.7658
1107	384	aparc-Desikan_rh_volume_inferiortemporal	GMV	HD	0	0	rs11175756,rs12300648,rs1513862,rs2585399	NA	NA	0.00366508	30.545
1108	385	aparc-Desikan_rh_volume_isthmuscingulate	GMV	HD	0	0	rs2336714,rs911934	NA	NA	0.00236058	39.2974
1109	386	aparc-Desikan_rh_volume_lateraloccipital	GMV	HD	0	0	rs1159966,rs11918598,rs17083079,rs3811781,rs4897160,rs74580701,rs75282487,rs76341705,rs78039921	NA	NA	0.0103277	38.5059
1110	387	aparc-Desikan_rh_volume_lateralorbitofrontal	GMV	HD	0	0	rs10107636,rs10950739,rs11012730,rs11759956,rs12145394,rs12602679,rs13313404,rs2045258,rs55902659,rs57610830	NA	NA	0.01066	35.7813
1111	388	aparc-Desikan_rh_volume_lingual	GMV	HD	2	0	rs116617502,rs17833752,rs2999158,rs6788676,rs73814875,rs74580701,rs75686861,rs8043491,rs8077518	rs2732651,rs35991856	NA	0.0128801	48.1462
1112	389	aparc-Desikan_rh_volume_medialorbitofrontal	GMV	HD	0	0	rs3132571,rs56015440,rs76053496	NA	NA	0.00321905	35.7554
1113	390	aparc-Desikan_rh_volume_middletemporal	GMV	HD	0	0	rs115280770,rs3764716,rs670217,rs73006837	NA	NA	0.00421075	35.1118
1114	391	aparc-Desikan_rh_volume_parahippocampal	GMV	HD	0	0	rs117950012,rs6496265	NA	NA	0.00217153	36.1432
1115	392	aparc-Desikan_rh_volume_paracentral	GMV	HD	0	0	rs66917351	NA	NA	0.00104909	34.8843
1116	393	aparc-Desikan_rh_volume_parsopercularis	GMV	HD	0	0	rs191508117,rs4924345	NA	NA	0.00570656	95.3185
1117	394	aparc-Desikan_rh_volume_parsorbitalis	GMV	HD	0	0	rs10050688,rs2279829,rs72691108	NA	NA	0.00373056	41.4582
1118	395	aparc-Desikan_rh_volume_parstriangularis	GMV	HD	0	0	rs11137033,rs2279829,rs4924345,rs6465524,rs7513616	NA	NA	0.00965033	64.7279
1119	396	aparc-Desikan_rh_volume_pericalcarine	GMV	HD	2	0	rs1014444,rs10237366,rs10765918,rs10842271,rs12200595,rs1232186,rs12508031,rs12726480,rs17543864,rs181288,rs2459995,rs28620532,rs2999158,rs361270,rs502610,rs57063427,rs60900435,rs628380,rs7214750,rs72685500,rs74580701,rs74826997,rs823156,rs951358,rs9823161	rs10939881,rs17698176	NA	0.0335535	46.0964
1120	397	aparc-Desikan_rh_volume_postcentral	GMV	HD	0	0	rs1080066,rs13100267,rs2279829	NA	NA	0.0189888	214.307
1121	398	aparc-Desikan_rh_volume_posteriorcingulate	GMV	HD	NA	NA	NA	NA	NA	NA	NA
1122	399	aparc-Desikan_rh_volume_precentral	GMV	HD	0	0	rs1080066,rs11598817,rs2912397,rs61341720,rs6804164	NA	NA	0.0199491	135.211
1123	400	aparc-Desikan_rh_volume_precuneus	GMV	HD	1	0	rs10757317,rs117461235,rs12632564,rs181288,rs2363038,rs6757486,rs751991,rs77324770,rs9374196,rs9389588,rs9915626	rs6867851	NA	0.0136892	41.8987
1124	401	aparc-Desikan_rh_volume_rostralanteriorcingulate	GMV	HD	NA	NA	NA	NA	NA	NA	NA
1125	402	aparc-Desikan_rh_volume_rostralmiddlefrontal	GMV	HD	0	0	rs11030042,rs11639391,rs1880512,rs284532,rs2865174,rs3852542	NA	NA	0.00619332	34.4957
1126	403	aparc-Desikan_rh_volume_superiorfrontal	GMV	HD	1	0	rs11770051,rs12476132,rs231591,rs61341720	rs12534506	NA	0.00447857	37.3551
1127	404	aparc-Desikan_rh_volume_superiorparietal	GMV	HD	1	0	rs11213784,rs4843552,rs4924345,rs56115079,rs68175985,rs731073,rs80306998,rs8100125	rs34492796	NA	0.010777	45.2256
1128	405	aparc-Desikan_rh_volume_superiortemporal	GMV	HD	0	0	rs115241741,rs11655587,rs1483219,rs7483297	NA	NA	0.00399295	33.2884
1129	406	aparc-Desikan_rh_volume_supramarginal	GMV	HD	0	0	rs139214174,rs2279829,rs7182018,rs79814107	NA	NA	0.0113506	95.3317
1130	407	aparc-Desikan_rh_volume_frontalpole	GMV	HD	0	0	rs13208741	NA	NA	0.000967848	32.1802
1131	408	aparc-Desikan_rh_volume_transversetemporal	GMV	HD	0	0	rs13229256,rs6715376,rs7182018	NA	NA	0.00301318	33.4618
1132	409	aparc-Desikan_rh_volume_insula	GMV	HD	0	0	rs10283100,rs2447937,rs4752015,rs9356996	NA	NA	0.00484793	40.4509
1133	648	aparc-Desikan_lh_area_TotalSurface	SA	HD	1	0	rs10835187,rs10971930,rs11049529,rs116469189,rs118115924,rs12090153,rs139214174,rs1853057,rs2241722,rs3737136,rs55705857,rs62275311,rs79362376	rs13107325	NA	0.0172478	44.8281
1134	649	aparc-Desikan_lh_area_bankssts	SA	HD	0	0	rs11669334,rs186347,rs2246871,rs56079926,rs73006822	NA	NA	0.0053574	35.7787
1135	650	aparc-Desikan_lh_area_caudalanteriorcingulate	SA	HD	NA	NA	NA	NA	NA	NA	NA
1136	651	aparc-Desikan_lh_area_caudalmiddlefrontal	SA	HD	0	0	rs77636716,rs853974,rs888278	NA	NA	0.00482866	53.7207
1137	652	aparc-Desikan_lh_area_cuneus	SA	HD	0	0	rs117892760,rs12200595,rs12508031,rs1635535,rs1934057,rs2164950,rs2274692,rs2279829,rs28613416,rs2999158,rs4437022,rs55761404,rs6916728,rs72833109,rs74280517,rs749316,rs9545155,rs9846552,rs9935548	NA	NA	0.0300733	54.1769
1138	653	aparc-Desikan_lh_area_entorhinal	SA	HD	0	0	rs12921392,rs186347	NA	NA	0.00287753	47.9279
1139	654	aparc-Desikan_lh_area_fusiform	SA	HD	NA	NA	NA	NA	NA	NA	NA
1140	655	aparc-Desikan_lh_area_inferiorparietal	SA	HD	1	0	rs12229918,rs2991716,rs41287349,rs6091756,rs61904685,rs888812	rs4630591	NA	0.00684935	38.1749
1141	656	aparc-Desikan_lh_area_inferiortemporal	SA	HD	1	0	NA	rs77804065	NA	NA	NA
1142	657	aparc-Desikan_lh_area_isthmuscingulate	SA	HD	1	0	rs12137626,rs12501870	rs13107325	NA	0.0019193	31.937
1143	658	aparc-Desikan_lh_area_lateraloccipital	SA	HD	1	0	rs113300196,rs12508031,rs12639777,rs2164950,rs2274692,rs2306937,rs4915929,rs55642684,rs55892736,rs67031627,rs6825268,rs6916728,rs76606067,rs77598707	rs4627402	NA	0.0171619	41.4139
1144	659	aparc-Desikan_lh_area_lateralorbitofrontal	SA	HD	1	0	rs10236102,rs10916258,rs11736707,rs12256551,rs1585146,rs4269369,rs4872381,rs7222314,rs74952737,rs7552693,rs76727917,rs9398803	rs13107325	NA	0.0136788	38.3765
1145	660	aparc-Desikan_lh_area_lingual	SA	HD	3	0	rs10951666,rs116617502,rs116749252,rs11727676,rs1232184,rs12700002,rs139012,rs17543864,rs1934057,rs2284871,rs3012434,rs3013431,rs74280517,rs74580701,rs76341705,rs9545155	rs10939881,rs35518360,rs4630591	NA	0.0221762	47.0621
1146	661	aparc-Desikan_lh_area_medialorbitofrontal	SA	HD	0	0	rs10835187	NA	NA	0.000968587	32.2047
1147	662	aparc-Desikan_lh_area_middletemporal	SA	HD	0	0	rs116469189,rs12489828,rs1496523,rs1792354,rs394800,rs670217,rs72867280,rs73006822	NA	NA	0.00832838	34.8636
1148	663	aparc-Desikan_lh_area_parahippocampal	SA	HD	0	0	rs13150272	NA	NA	0.00137304	45.6709
1149	664	aparc-Desikan_lh_area_paracentral	SA	HD	1	0	rs12570160,rs2110992,rs276865	rs439945	NA	0.00326617	36.2805
1150	665	aparc-Desikan_lh_area_parsopercularis	SA	HD	0	0	rs11639391,rs1503729,rs1926538,rs2322791	NA	NA	0.00524511	43.7824
1151	666	aparc-Desikan_lh_area_parsorbitalis	SA	HD	0	0	rs12086549,rs12126772,rs2170404,rs2279829,rs2809110,rs543640	NA	NA	0.00610164	33.982
1152	667	aparc-Desikan_lh_area_parstriangularis	SA	HD	0	0	rs12146713,rs12704861,rs13008718,rs1607232,rs16932785,rs2033939,rs2279829,rs28783713,rs61341720,rs72772496	NA	NA	0.0171927	58.0923
1153	668	aparc-Desikan_lh_area_pericalcarine	SA	HD	2	0	rs10830947,rs11022131,rs116617502,rs11727676,rs1243190,rs12508031,rs12550461,rs12700002,rs12820518,rs1635550,rs16829649,rs1934057,rs1991055,rs2284871,rs2514845,rs2774402,rs28620532,rs2999158,rs3012434,rs335485,rs3809857,rs3935273,rs4141825,rs4437022,rs72685500,rs74826997,rs76451154,rs76731691,rs79080004,rs79636188,rs8051471,rs9376354,rs9672572,rs971550,rs9823161	rs13107325,rs4700393	NA	0.0519221	51.9226
1154	669	aparc-Desikan_lh_area_postcentral	SA	HD	2	0	rs1558151,rs17657016,rs2043294,rs2279829,rs28458412,rs34257169,rs3786824,rs4924346,rs7519368	rs55938136,rs7218235	NA	0.0164116	61.5672
1155	670	aparc-Desikan_lh_area_posteriorcingulate	SA	HD	1	0	rs11782000,rs12201701,rs9316971	rs13135092	NA	0.00350515	38.9443
1156	671	aparc-Desikan_lh_area_precentral	SA	HD	0	0	rs113240976,rs1440802,rs36008138,rs72704117	NA	NA	0.0191976	162.527
1157	672	aparc-Desikan_lh_area_precuneus	SA	HD	2	0	rs11080107,rs11687510,rs12408663,rs1440802,rs2372785,rs28556884,rs4811602,rs4871839,rs655497,rs76341705,rs9399244	rs17669337,rs7218235	NA	0.0137917	42.2168
1158	673	aparc-Desikan_lh_area_rostralanteriorcingulate	SA	HD	0	0	rs1178102	NA	NA	0.00104961	34.9015
1159	674	aparc-Desikan_lh_area_rostralmiddlefrontal	SA	HD	0	0	rs10264709,rs17235841,rs2279829,rs60145630,rs893725	NA	NA	0.00539027	35.9994
1160	675	aparc-Desikan_lh_area_superiorfrontal	SA	HD	0	0	rs10843110,rs12726532,rs12991515,rs149658356,rs2241722,rs28716262,rs2945236,rs61341720,rs72936326,rs74826997	NA	NA	0.011052	37.1115
1161	676	aparc-Desikan_lh_area_superiorparietal	SA	HD	0	0	rs11943167,rs13012375,rs13176412,rs1356545,rs17694988,rs2043294,rs2207617,rs36190779,rs59649036,rs73006822,rs7552693,rs76341705,rs888812	NA	NA	0.0196617	51.2276
1162	677	aparc-Desikan_lh_area_superiortemporal	SA	HD	0	0	rs10835187,rs1474647,rs3816046,rs41298373,rs76549352	NA	NA	0.00578817	38.6723
1163	678	aparc-Desikan_lh_area_supramarginal	SA	HD	2	0	rs11135712,rs1794943,rs2164950,rs2279829,rs2912397,rs4924345,rs73135321	rs6556982,rs886249	NA	0.0107761	51.6833
1164	679	aparc-Desikan_lh_area_frontalpole	SA	HD	0	0	rs111917980	NA	NA	0.0017076	56.8183
1165	680	aparc-Desikan_lh_area_transversetemporal	SA	HD	0	0	rs114489117,rs115840240,rs160458,rs16826589,rs4647122,rs7484851	NA	NA	0.00670404	37.3596
1166	681	aparc-Desikan_lh_area_insula	SA	HD	0	0	rs144394950,rs1978730,rs2447937,rs55705857,rs6575752	NA	NA	0.00566361	37.8354
1167	682	aparc-Desikan_rh_area_TotalSurface	SA	HD	2	0	rs10835187,rs10971930,rs118115924,rs11867479,rs12090153,rs1853057,rs1952977,rs2241722,rs3737136,rs55705857,rs62275311,rs6487672,rs6860366,rs7099650,rs77598707,rs79362376,rs895438	rs13107325,rs4627402	NA	0.0214539	42.818
1168	683	aparc-Desikan_rh_area_bankssts	SA	HD	0	0	rs10225173,rs1344946,rs1419832	NA	NA	0.00304619	33.8295
1169	684	aparc-Desikan_rh_area_caudalanteriorcingulate	SA	HD	0	0	rs3874943,rs4836373,rs62296405,rs6705514,rs7784849	NA	NA	0.00510575	34.0895
1170	685	aparc-Desikan_rh_area_caudalmiddlefrontal	SA	HD	0	0	rs2618139,rs35198771,rs77636716,rs853974,rs9345124	NA	NA	0.00597588	39.934
1171	686	aparc-Desikan_rh_area_cuneus	SA	HD	1	0	rs10237366,rs10816154,rs11022131,rs11727676,rs12929641,rs1635535,rs2274692,rs28613416,rs2999158,rs4437022,rs6456182,rs653178,rs6701689,rs67808462,rs7108464,rs716614,rs73313052,rs77598707,rs951358,rs9846552	rs13107325	NA	0.0302423	51.7646
1172	687	aparc-Desikan_rh_area_entorhinal	SA	HD	0	0	rs35478105,rs4895799,rs61921502	NA	NA	0.00302781	33.6247
1173	688	aparc-Desikan_rh_area_fusiform	SA	HD	1	0	rs1860161,rs62007219	rs79730878	NA	0.00190434	31.6877
1174	689	aparc-Desikan_rh_area_inferiorparietal	SA	HD	1	0	rs10835187,rs114921579,rs12229918,rs12595806,rs4770234,rs639016,rs68175985,rs9266721	rs6867851	NA	0.00922838	38.6661
1175	690	aparc-Desikan_rh_area_inferiortemporal	SA	HD	1	0	rs10048146,rs11020039,rs11175756,rs11204420,rs132384,rs3012465	rs4627402	NA	0.00583494	32.4879
1176	691	aparc-Desikan_rh_area_isthmuscingulate	SA	HD	1	0	rs12508031,rs17833752,rs2110944,rs7023465,rs73709592	rs6855246	NA	0.00617067	41.2438
1177	692	aparc-Desikan_rh_area_lateraloccipital	SA	HD	0	0	rs11020063,rs11030025,rs1159966,rs11724319,rs11770631,rs12508031,rs13324580,rs17030613,rs17083079,rs1801133,rs1884010,rs2274692,rs60498537,rs74280517,rs75282487,rs75343521,rs75543184,rs76341705,rs76606067,rs9585348	NA	NA	0.0249727	42.5139
1178	693	aparc-Desikan_rh_area_lateralorbitofrontal	SA	HD	1	0	rs10807794,rs12256551,rs2045258,rs7222314	rs13107325	NA	0.00608907	50.8703
1179	694	aparc-Desikan_rh_area_lingual	SA	HD	4	0	rs10237366,rs11031434,rs116617502,rs11727676,rs13169209,rs139012,rs17543864,rs28620532,rs2999158,rs4724093,rs58469363,rs62336790,rs6788676,rs74580701,rs74826997,rs74916316,rs9401850,rs9878560	rs35518360,rs55994735,rs6882046,rs7221390	NA	0.0257354	48.7214
1180	695	aparc-Desikan_rh_area_medialorbitofrontal	SA	HD	0	0	rs12945020,rs1986012,rs76727917	NA	NA	0.00298271	33.1223
1181	696	aparc-Desikan_rh_area_middletemporal	SA	HD	0	0	rs3758098,rs4264616,rs4510068,rs507429,rs6778735,rs73006837,rs7388625	NA	NA	0.0073874	35.3099
1182	697	aparc-Desikan_rh_area_parahippocampal	SA	HD	0	0	rs7521,rs7838999	NA	NA	0.00259093	43.142
1183	698	aparc-Desikan_rh_area_paracentral	SA	HD	0	0	rs10498754,rs3786824,rs41288837,rs9385383	NA	NA	0.00419047	34.942
1184	699	aparc-Desikan_rh_area_parsopercularis	SA	HD	1	0	rs4924345	rs55974014	NA	0.0033452	111.49
1185	700	aparc-Desikan_rh_area_parsorbitalis	SA	HD	0	0	rs1541606,rs2279829,rs61808897	NA	NA	0.00514908	57.304
1186	701	aparc-Desikan_rh_area_parstriangularis	SA	HD	0	0	rs11827673,rs2279829,rs4924345,rs6465524,rs71525730	NA	NA	0.0101818	68.3293
1187	702	aparc-Desikan_rh_area_pericalcarine	SA	HD	2	0	rs1014444,rs10237366,rs10765918,rs116617502,rs11727676,rs12200595,rs1232186,rs12508031,rs1415540,rs17543864,rs181288,rs1991055,rs2411299,rs2459995,rs28620532,rs2999158,rs3012434,rs3735260,rs502610,rs60900435,rs628380,rs6852148,rs7108464,rs7214750,rs72685500,rs74580701,rs74826997,rs8051471,rs902031,rs971550,rs9823161	rs10939881,rs13107325	NA	0.0440047	49.2776
1188	703	aparc-Desikan_rh_area_postcentral	SA	HD	1	0	rs11669334,rs1440802,rs17314727,rs2279829,rs6668533,rs67286026	rs11759026	NA	0.014783	79.928
1189	704	aparc-Desikan_rh_area_posteriorcingulate	SA	HD	0	0	rs11653367,rs12370271,rs6588512	NA	NA	0.00364501	38.9784
1190	705	aparc-Desikan_rh_area_precentral	SA	HD	2	0	rs1080066,rs1905539,rs2912395,rs79814107	rs11759026,rs13107325	NA	0.0225799	184.599
1191	706	aparc-Desikan_rh_area_precuneus	SA	HD	2	0	rs1022994,rs118115924,rs2247404,rs2372785,rs2416760,rs4243453,rs74564337,rs75745313,rs76341705,rs8078459	rs10445367,rs17669337	NA	0.0142578	46.2228
1192	707	aparc-Desikan_rh_area_rostralanteriorcingulate	SA	HD	0	0	rs7225002,rs79487293	NA	NA	0.00252414	40.4442
1193	708	aparc-Desikan_rh_area_rostralmiddlefrontal	SA	HD	0	0	rs10835187,rs12827748,rs13264707,rs4924346,rs6658691,rs893725	NA	NA	0.00668978	35.8753
1194	709	aparc-Desikan_rh_area_superiorfrontal	SA	HD	2	0	rs138740906,rs2241722,rs28716262,rs4273712	rs12534506,rs78519266	NA	0.00519836	41.7559
1195	710	aparc-Desikan_rh_area_superiorparietal	SA	HD	1	0	rs10016904,rs10498754,rs112363416,rs17668083,rs2033939,rs56115079,rs58177617,rs68175985,rs7426144,rs7563957,rs8100125,rs888812	rs10445367	NA	0.0166647	45.1287
1196	711	aparc-Desikan_rh_area_superiortemporal	SA	HD	1	0	rs11079852,rs35431433,rs3816046,rs55705857	rs73078305	NA	0.00507065	40.7248
1197	712	aparc-Desikan_rh_area_supramarginal	SA	HD	0	0	rs10228486,rs113269922,rs12154061,rs139214174,rs2180127,rs2279829,rs28520337,rs56305452,rs62336790	NA	NA	0.0165323	59.6913
1198	713	aparc-Desikan_rh_area_frontalpole	SA	HD	0	0	rs12146713	NA	NA	0.00110538	35.3737
1199	714	aparc-Desikan_rh_area_transversetemporal	SA	HD	0	0	rs3740393,rs6667438,rs7607297	NA	NA	0.00315582	33.7307
1200	715	aparc-Desikan_rh_area_insula	SA	HD	0	0	rs1905544,rs55705857,rs72962198	NA	NA	0.00332107	35.5027
1201	1020	aparc-Desikan_lh_thickness_GlobalMeanThickness	CT	HD	1	0	rs10498754,rs13079368,rs13110077,rs4685022,rs613511,rs62052489,rs73217710,rs7575796,rs7988800,rs8101493	rs13107325	NA	0.011899	38.4837
1202	1021	aparc-Desikan_lh_thickness_bankssts	CT	HD	NA	NA	NA	NA	NA	NA	NA
1203	1022	aparc-Desikan_lh_thickness_caudalanteriorcingulate	CT	HD	NA	NA	NA	NA	NA	NA	NA
1204	1023	aparc-Desikan_lh_thickness_caudalmiddlefrontal	CT	HD	0	0	rs112078504,rs12460853,rs3811354,rs77690628,rs9333533	NA	NA	0.00518126	33.2932
1205	1024	aparc-Desikan_lh_thickness_cuneus	CT	HD	1	0	rs1464047,rs4901904,rs6492276	rs13107325	NA	0.00471771	50.5039
1206	1025	aparc-Desikan_lh_thickness_entorhinal	CT	HD	NA	NA	NA	NA	NA	NA	NA
1207	1026	aparc-Desikan_lh_thickness_fusiform	CT	HD	0	0	rs1003399,rs17497343,rs617577,rs73217710,rs7575796	NA	NA	0.00601587	38.6886
1208	1027	aparc-Desikan_lh_thickness_inferiorparietal	CT	HD	1	0	rs10164339,rs117026083,rs35588958,rs41289592,rs4660401,rs4685022,rs66864104,rs77690628,rs9521760	rs62055718	NA	0.010411	37.3573
1209	1028	aparc-Desikan_lh_thickness_inferiortemporal	CT	HD	1	0	rs10490657,rs17055142,rs613511	rs4630591	NA	0.0030807	32.9253
1210	1029	aparc-Desikan_lh_thickness_isthmuscingulate	CT	HD	1	0	rs17443333,rs726578	rs13107325	NA	0.0020212	32.3692
1211	1030	aparc-Desikan_lh_thickness_lateraloccipital	CT	HD	3	1	rs1464047,rs56023709,rs613511	rs13107325,rs55938136,rs62053943	rs863216	0.00362042	38.7145
1212	1031	aparc-Desikan_lh_thickness_lateralorbitofrontal	CT	HD	1	0	rs617577	rs13135092	NA	0.00097182	31.0954
1213	1032	aparc-Desikan_lh_thickness_lingual	CT	HD	1	0	rs13431289,rs59381722	rs13107325	NA	0.0020572	32.947
1214	1033	aparc-Desikan_lh_thickness_medialorbitofrontal	CT	HD	NA	NA	NA	NA	NA	NA	NA
1215	1034	aparc-Desikan_lh_thickness_middletemporal	CT	HD	NA	NA	NA	NA	NA	NA	NA
1216	1035	aparc-Desikan_lh_thickness_parahippocampal	CT	HD	0	0	rs10498489,rs7968697	NA	NA	0.00208672	33.4207
1217	1036	aparc-Desikan_lh_thickness_paracentral	CT	HD	1	0	rs11688116,rs6492277,rs7575796	rs13107325	NA	0.00339534	36.2994
1218	1037	aparc-Desikan_lh_thickness_parsopercularis	CT	HD	0	0	rs10761586,rs11695197,rs1366881,rs34151748,rs3786824,rs77690628,rs9893575	NA	NA	0.00750839	34.5394
1219	1038	aparc-Desikan_lh_thickness_parsorbitalis	CT	HD	NA	NA	NA	NA	NA	NA	NA
1220	1039	aparc-Desikan_lh_thickness_parstriangularis	CT	HD	0	0	rs1003399,rs2013223,rs3786824,rs55813922	NA	NA	0.00402022	32.2542
1221	1040	aparc-Desikan_lh_thickness_pericalcarine	CT	HD	1	0	rs10052710,rs160460	rs13107325	NA	0.00189361	30.322
1222	1041	aparc-Desikan_lh_thickness_postcentral	CT	HD	1	0	rs12125942,rs16866693,rs2033939	rs13107325	NA	0.0123067	132.758
1223	1042	aparc-Desikan_lh_thickness_posteriorcingulate	CT	HD	0	0	rs7862747	NA	NA	0.000972788	31.1264
1224	1043	aparc-Desikan_lh_thickness_precentral	CT	HD	1	0	rs10498754,rs11692435,rs147787064	rs13107325	NA	0.00362233	38.735
1225	1044	aparc-Desikan_lh_thickness_precuneus	CT	HD	1	0	rs10276148,rs10498754,rs11692435,rs13110077,rs1452628,rs3200031,rs4510068,rs8101493	rs13107325	NA	0.00887139	35.7573
1226	1045	aparc-Desikan_lh_thickness_rostralanteriorcingulate	CT	HD	0	0	rs148933058,rs2270390,rs75721280	NA	NA	0.00305711	32.6724
1227	1046	aparc-Desikan_lh_thickness_rostralmiddlefrontal	CT	HD	0	0	rs11695197,rs11708828,rs11731264,rs12938775,rs2013223,rs2627387,rs28483628,rs3200031,rs3816046	NA	NA	0.0100258	35.9609
1228	1047	aparc-Desikan_lh_thickness_superiorfrontal	CT	HD	0	0	rs13082214,rs231588,rs3786824,rs3811354,rs4128399,rs4556147,rs617577,rs7212450,rs724265,rs74476491,rs76928645,rs77690628,rs9515212	NA	NA	0.0147218	36.7269
1229	1048	aparc-Desikan_lh_thickness_superiorparietal	CT	HD	1	0	rs12979428,rs1452628,rs35588958,rs41289592,rs62052489,rs6442411,rs7185688,rs73217710,rs7327139,rs7936928	rs13107325	NA	0.0118317	38.2631
1230	1049	aparc-Desikan_lh_thickness_superiortemporal	CT	HD	0	0	rs1048527	NA	NA	0.000991701	31.7322
1231	1050	aparc-Desikan_lh_thickness_supramarginal	CT	HD	0	0	rs10164339,rs17055142,rs267644,rs34876360,rs75778110,rs9515212	NA	NA	0.00630598	33.8041
1232	1051	aparc-Desikan_lh_thickness_frontalpole	CT	HD	0	0	rs2242522	NA	NA	0.00118977	38.0775
1233	1052	aparc-Desikan_lh_thickness_transversetemporal	CT	HD	1	0	rs12648188	rs13107325	NA	0.000973157	31.1383
1234	1053	aparc-Desikan_lh_thickness_insula	CT	HD	0	0	rs1562330,rs3095327	NA	NA	0.00222895	35.7037
1235	1054	aparc-Desikan_rh_thickness_GlobalMeanThickness	CT	HD	1	0	rs10498754,rs11337,rs12938775,rs13079368,rs231588,rs3200031,rs35021943,rs4685022,rs61738562,rs61753077,rs682571,rs8101493	rs13107325	NA	0.0133447	36.0153
1236	1055	aparc-Desikan_rh_thickness_bankssts	CT	HD	NA	NA	NA	NA	NA	NA	NA
1237	1056	aparc-Desikan_rh_thickness_caudalanteriorcingulate	CT	HD	0	0	rs34996126,rs80172058	NA	NA	0.00212902	34.0996
1238	1057	aparc-Desikan_rh_thickness_caudalmiddlefrontal	CT	HD	0	0	rs10498754,rs3786824	NA	NA	0.00201899	32.3338
1239	1058	aparc-Desikan_rh_thickness_cuneus	CT	HD	1	0	rs13128427,rs3786824,rs742396,rs7575796,rs76341705	rs13107325	NA	0.00628597	40.4366
1240	1059	aparc-Desikan_rh_thickness_entorhinal	CT	HD	NA	NA	NA	NA	NA	NA	NA
1241	1060	aparc-Desikan_rh_thickness_fusiform	CT	HD	1	0	rs10498754,rs113920776,rs4670638,rs73217710	rs13107325	NA	0.00416494	33.4202
1242	1061	aparc-Desikan_rh_thickness_inferiorparietal	CT	HD	0	0	rs10498754,rs13110077,rs3200031,rs62065975,rs6492273	NA	NA	0.00524981	33.736
1243	1062	aparc-Desikan_rh_thickness_inferiortemporal	CT	HD	1	0	rs17055142,rs2270414,rs55678495,rs7608458,rs7633500	rs13107325	NA	0.00540618	34.7463
1244	1063	aparc-Desikan_rh_thickness_isthmuscingulate	CT	HD	0	0	rs4513249,rs497309,rs57657407,rs6462132	NA	NA	0.00436064	34.9974
1245	1064	aparc-Desikan_rh_thickness_lateraloccipital	CT	HD	2	1	rs1464047,rs1801133,rs4510068,rs4685022,rs78246790,rs79362376,rs8101493,rs9933149	rs13107325,rs7218235	rs420522	0.00875593	35.2878
1246	1065	aparc-Desikan_rh_thickness_lateralorbitofrontal	CT	HD	2	0	rs1562330,rs4685022	rs13107325,rs7218235	NA	0.00250791	40.1834
1247	1066	aparc-Desikan_rh_thickness_lingual	CT	HD	1	0	rs11570470,rs12904134,rs13431289,rs1464047,rs1562330,rs2172128	rs13107325	NA	0.0063104	33.8279
1248	1067	aparc-Desikan_rh_thickness_medialorbitofrontal	CT	HD	0	0	rs11063592,rs2819865,rs9904766	NA	NA	0.00394158	42.1624
1249	1068	aparc-Desikan_rh_thickness_middletemporal	CT	HD	0	0	rs10782438,rs13079368,rs17055142	NA	NA	0.00309928	33.1245
1250	1069	aparc-Desikan_rh_thickness_parahippocampal	CT	HD	0	0	rs117421612,rs12570616,rs61921502	NA	NA	0.00343161	36.6886
1251	1070	aparc-Desikan_rh_thickness_paracentral	CT	HD	1	0	NA	rs13107325	NA	NA	NA
1252	1071	aparc-Desikan_rh_thickness_parsopercularis	CT	HD	0	0	rs10953403,rs12979428,rs56399638	NA	NA	0.00324268	34.6621
1253	1072	aparc-Desikan_rh_thickness_parsorbitalis	CT	HD	NA	NA	NA	NA	NA	NA	NA
1254	1073	aparc-Desikan_rh_thickness_parstriangularis	CT	HD	0	0	rs3200031,rs8101493	NA	NA	0.00237	37.9684
1255	1074	aparc-Desikan_rh_thickness_pericalcarine	CT	HD	1	0	rs12653308,rs4872084	rs13107325	NA	0.00194033	31.0716
1256	1075	aparc-Desikan_rh_thickness_postcentral	CT	HD	1	0	rs2033939,rs3779047	rs13107325	NA	0.0102652	165.765
1257	1076	aparc-Desikan_rh_thickness_posteriorcingulate	CT	HD	0	0	rs12470752,rs4925074,rs6877300	NA	NA	0.00293918	31.4084
1258	1077	aparc-Desikan_rh_thickness_precentral	CT	HD	1	0	rs115338010,rs12451211,rs36040607,rs61753077,rs6484839	rs13107325	NA	0.00501064	32.1913
1259	1078	aparc-Desikan_rh_thickness_precuneus	CT	HD	1	0	rs10498754,rs12938775,rs3786824,rs56367980,rs61753077,rs62135860,rs73217710,rs756747,rs79553110	rs13107325	NA	0.0109582	39.3426
1260	1079	aparc-Desikan_rh_thickness_rostralanteriorcingulate	CT	HD	0	0	rs16940845,rs2819861	NA	NA	0.00220796	35.3668
1261	1080	aparc-Desikan_rh_thickness_rostralmiddlefrontal	CT	HD	0	0	rs3816046,rs4510068	NA	NA	0.00271443	43.5015
1262	1081	aparc-Desikan_rh_thickness_superiorfrontal	CT	HD	0	0	rs11570470,rs2232486,rs3200031,rs3786824,rs4495657,rs550057,rs617577,rs934447	NA	NA	0.00871683	35.1289
1263	1082	aparc-Desikan_rh_thickness_superiorparietal	CT	HD	1	0	rs1452628,rs3200031,rs4685022,rs7936928,rs8101493,rs9521141	rs13107325	NA	0.00652992	35.0124
1264	1083	aparc-Desikan_rh_thickness_superiortemporal	CT	HD	0	0	rs1048527	NA	NA	0.00116796	37.3785
1265	1084	aparc-Desikan_rh_thickness_supramarginal	CT	HD	1	0	rs13110077,rs3200031,rs7567226,rs8031595	rs13107325	NA	0.0047703	38.301
1266	1085	aparc-Desikan_rh_thickness_frontalpole	CT	HD	NA	NA	NA	NA	NA	NA	NA
1267	1086	aparc-Desikan_rh_thickness_transversetemporal	CT	HD	1	0	rs1971411	rs13107325	NA	0.000955012	30.5571
1268	1087	aparc-Desikan_rh_thickness_insula	CT	HD	0	0	rs11641011,rs140578020,rs2677109	NA	NA	0.00301717	32.2442
1269	1452	IDP_dMRI_TBSS_FA_Middle_cerebellar_peduncle	FA	HD	0	0	rs1004763,rs10052710,rs13034231,rs17528188,rs2780818,rs356454,rs4646628,rs4935898,rs62560774,rs8083591	NA	NA	0.0137765	44.6405
1270	1453	IDP_dMRI_TBSS_FA_Pontine_crossing_tract	FA	HD	0	0	rs11984418,rs1233595,rs13165449,rs2038526,rs4540912	NA	NA	0.00622669	40.0529
1271	1454	IDP_dMRI_TBSS_FA_Genu_of_corpus_callosum	FA	HD	1	0	rs13144836,rs17205972,rs1768190,rs2018980,rs2151280,rs2163654,rs2365715,rs3859439,rs4073900,rs4150197,rs72807596,rs7590302,rs76122535	rs199498	NA	0.018761	46.9963
1272	1455	IDP_dMRI_TBSS_FA_Body_of_corpus_callosum	FA	HD	2	0	rs10876464,rs11136342,rs1572030,rs17205972,rs174538,rs2018980,rs2965946,rs34470113,rs4150221,rs6062264,rs6748809,rs7590302	rs199498,rs4806187	NA	0.015798	42.7439
1273	1456	IDP_dMRI_TBSS_FA_Splenium_of_corpus_callosum	FA	HD	1	0	rs12146713,rs138420351,rs143893586,rs2018980,rs2267161,rs2365715,rs33599,rs4150197,rs4871013,rs6475604,rs67827860,rs7154256,rs77126132,rs9468220	rs199442	NA	0.0270877	63.5452
1274	1457	IDP_dMRI_TBSS_FA_Fornix	FA	HD	0	0	rs1108048,rs12146713,rs2346965,rs4556147,rs62072157,rs798518,rs941760	NA	NA	0.0103283	47.6481
1275	1458	IDP_dMRI_TBSS_FA_Corticospinal_tract_R	FA	HD	0	0	rs2145826,rs2536150	NA	NA	0.0022382	35.8523
1276	1459	IDP_dMRI_TBSS_FA_Corticospinal_tract_L	FA	HD	0	0	rs7733216,rs9471130	NA	NA	0.00191549	30.6731
1277	1460	IDP_dMRI_TBSS_FA_Medial_lemniscus_R	FA	HD	1	0	rs13164785,rs231237,rs56362600,rs72630583	rs74050914	NA	0.00516783	41.5094
1278	1461	IDP_dMRI_TBSS_FA_Medial_lemniscus_L	FA	HD	1	0	rs12028339,rs13164785,rs2286184,rs614225,rs6577428,rs76122535	rs11122147	NA	0.0061295	32.8522
1279	1462	IDP_dMRI_TBSS_FA_Inferior_cerebellar_peduncle_R	FA	HD	0	0	rs12964138,rs13190020,rs231237,rs4738841,rs4741658,rs4813942,rs67827860,rs7838141,rs9398171	NA	NA	0.0117063	42.06
1280	1463	IDP_dMRI_TBSS_FA_Inferior_cerebellar_peduncle_L	FA	HD	0	0	rs12028339,rs12944877,rs13190020,rs13238033,rs231237,rs3130740,rs3758575,rs6459714,rs67827860	NA	NA	0.0104775	37.5984
1281	1464	IDP_dMRI_TBSS_FA_Superior_cerebellar_peduncle_R	FA	HD	0	0	rs10086019,rs11737962,rs12956852,rs146297922,rs1472095,rs179570,rs268058,rs4302120,rs56149550,rs6122009,rs6656918,rs67827860,rs80067345	NA	NA	0.0192544	48.2565
1282	1465	IDP_dMRI_TBSS_FA_Superior_cerebellar_peduncle_L	FA	HD	0	0	rs1009020,rs16894235,rs268058,rs2932971,rs3784605,rs4871926,rs6062264,rs62199315,rs67827860,rs80067345	NA	NA	0.0164688	53.5106
1283	1466	IDP_dMRI_TBSS_FA_Cerebral_peduncle_R	FA	HD	0	0	rs10735322,rs179570,rs3129119,rs3776089,rs599452,rs6062266,rs67827860	NA	NA	0.010033	46.2719
1284	1467	IDP_dMRI_TBSS_FA_Cerebral_peduncle_L	FA	HD	1	0	rs1004763,rs12479469,rs2237076,rs231588,rs3129171,rs67827860,rs7865618	rs607062	NA	0.0102354	47.215
1285	1468	IDP_dMRI_TBSS_FA_Anterior_limb_of_internal_capsule_R	FA	HD	3	0	rs10052710,rs10764437,rs11055034,rs11618612,rs1246263,rs1818336,rs2018980,rs3129119,rs3776089,rs56362600,rs6089747,rs7025953,rs74247779	rs199470,rs55938136,rs807478	NA	0.014153	35.2875
1286	1469	IDP_dMRI_TBSS_FA_Anterior_limb_of_internal_capsule_L	FA	HD	0	0	rs10052710,rs10123986,rs11055034,rs11191840,rs117518937,rs117653913,rs4150197,rs4283494,rs4871927,rs8179284	NA	NA	0.0120646	39.0258
1287	1470	IDP_dMRI_TBSS_FA_Posterior_limb_of_internal_capsule_R	FA	HD	0	0	rs1004763,rs10052710,rs10498450,rs11042811,rs12146713,rs1320143,rs1572995,rs1609829,rs179570,rs208829,rs2267161,rs2956042,rs310241,rs33599,rs3776089,rs4843558,rs565613,rs613312,rs72716319,rs77046488,rs9984070	NA	NA	0.0278789	43.6267
1288	1471	IDP_dMRI_TBSS_FA_Posterior_limb_of_internal_capsule_L	FA	HD	0	0	rs10052710,rs10495713,rs12146713,rs12484232,rs12921170,rs1609829,rs208829,rs2242522,rs2267161,rs2956042,rs310241,rs3776089,rs4393849,rs77520347,rs7866783,rs9901291	NA	NA	0.0225677	46.1068
1289	1472	IDP_dMRI_TBSS_FA_Retrolenticular_part_of_internal_capsule_R	FA	HD	0	0	rs11055034,rs12957119,rs13164785,rs1979469,rs33599,rs55705857,rs8067689,rs9303628,rs9375435,rs9608859	NA	NA	0.0146525	47.5212
1290	1473	IDP_dMRI_TBSS_FA_Retrolenticular_part_of_internal_capsule_L	FA	HD	0	0	rs10052710,rs12484232,rs1591805,rs1979572,rs33599,rs55705857,rs8067689	NA	NA	0.0106921	49.3446
1291	1474	IDP_dMRI_TBSS_FA_Anterior_corona_radiata_R	FA	HD	0	0	rs11069796,rs11531492,rs12207570,rs12694390,rs142003765,rs179570,rs375218,rs3795736,rs55705857,rs57694670,rs7295571,rs760975,rs76122535,rs7733216,rs798562	NA	NA	0.0193995	42.141
1292	1475	IDP_dMRI_TBSS_FA_Anterior_corona_radiata_L	FA	HD	1	0	rs11673604,rs1182197,rs12694390,rs139886,rs3129171,rs55705857,rs57694670,rs6482355,rs76122535,rs76658691,rs7733216,rs9557081	rs199498	NA	0.0159025	43.0313
1293	1476	IDP_dMRI_TBSS_FA_Superior_corona_radiata_R	FA	HD	0	0	rs1038354,rs113014813,rs12370774,rs2365715,rs2707108,rs33599,rs4795529,rs72932765,rs76053034,rs7733216,rs9530857	NA	NA	0.0143921	42.4208
1294	1477	IDP_dMRI_TBSS_FA_Superior_corona_radiata_L	FA	HD	1	0	rs1038354,rs113014813,rs12146713,rs1255999,rs138420351,rs1547420,rs17055223,rs33599,rs3852188,rs4843558,rs696445,rs72932765	rs4806187	NA	0.0143227	38.6944
1295	1478	IDP_dMRI_TBSS_FA_Posterior_corona_radiata_R	FA	HD	0	0	rs3129787,rs34421054,rs4673814,rs742396,rs7549876,rs7733216,rs884570	NA	NA	0.010016	46.1928
1296	1479	IDP_dMRI_TBSS_FA_Posterior_corona_radiata_L	FA	HD	0	0	rs10052710,rs11068773,rs11871043,rs174538,rs3129787,rs56362600,rs61000833,rs6563842,rs760975,rs884570	NA	NA	0.0135855	44.013
1297	1480	IDP_dMRI_TBSS_FA_Posterior_thalamic_radiation_R	FA	HD	0	0	rs11068773,rs12517200,rs16894235,rs2413493,rs3129787,rs33599,rs4799926,rs55705857,rs61788412,rs7216587,rs7256200,rs7733216	NA	NA	0.0171563	46.4833
1298	1481	IDP_dMRI_TBSS_FA_Posterior_thalamic_radiation_L	FA	HD	0	0	rs10052710,rs11068773,rs12206172,rs12517200,rs174534,rs2446084,rs55705857,rs61788413,rs6921229,rs7216587,rs760975,rs884570	NA	NA	0.0167714	45.4225
1299	1482	IDP_dMRI_TBSS_FA_Sagittal_stratum_R	FA	HD	0	0	rs13141211,rs13172007,rs144182909,rs33599,rs3799711,rs4799926,rs4984741,rs55705857,rs56362600,rs59731356,rs67827860,rs7181798,rs7216587,rs760975	NA	NA	0.0199875	46.5491
1300	1483	IDP_dMRI_TBSS_FA_Sagittal_stratum_L	FA	HD	0	0	rs3213798,rs33599,rs3776089,rs4799926,rs55705857,rs61763695,rs62565779,rs67827860,rs7216587,rs760975,rs9608859	NA	NA	0.016961	50.1233
1301	1484	IDP_dMRI_TBSS_FA_External_capsule_R	FA	HD	1	0	rs10252734,rs11135712,rs11641011,rs1609829,rs2228513,rs2670890,rs2821111,rs67827860,rs7199291,rs79337528	rs56116382	NA	0.0132732	42.9878
1302	1485	IDP_dMRI_TBSS_FA_External_capsule_L	FA	HD	0	0	rs10088192,rs1609829,rs2228513,rs2554373,rs2821111,rs3793477,rs614225,rs67827860,rs7196814	NA	NA	0.0120008	43.1311
1303	1486	IDP_dMRI_TBSS_FA_Cingulum_cingulate_gyrus_R	FA	HD	1	0	rs10778036,rs1107361,rs142003765,rs16875599,rs17205972,rs34094467,rs3824486,rs56328685,rs62086903,rs6704237,rs72807596,rs7901788,rs9911167	rs4241406	NA	0.0182365	45.6579
1304	1487	IDP_dMRI_TBSS_FA_Cingulum_cingulate_gyrus_L	FA	HD	1	0	rs10510025,rs10778036,rs142003765,rs16875599,rs2018980,rs2591453,rs2821110,rs34700911,rs3776089,rs67827860,rs76653948,rs797832	rs12496226	NA	0.0144573	39.0635
1305	1488	IDP_dMRI_TBSS_FA_Cingulum_hippocampus_R	FA	HD	0	0	rs10039529,rs1182190,rs13150272,rs73088920,rs73313052,rs760975,rs77817202,rs78561280,rs929294	NA	NA	0.0104535	37.5115
1306	1489	IDP_dMRI_TBSS_FA_Cingulum_hippocampus_L	FA	HD	0	0	rs11589479,rs1847037,rs4751104,rs67827860,rs75841200,rs78561280,rs79170240	NA	NA	0.00797725	36.7147
1307	1490	IDP_dMRI_TBSS_FA_Fornix_cres+Stria_terminalis_R	FA	HD	1	0	rs10937450,rs117306165,rs323178,rs4799926	rs11710277	NA	0.00482011	38.7029
1308	1491	IDP_dMRI_TBSS_FA_Fornix_cres+Stria_terminalis_L	FA	HD	1	0	rs10919293,rs11741124,rs1905346,rs2720720,rs7227410	rs2696532	NA	0.00512653	32.9397
1309	1492	IDP_dMRI_TBSS_FA_Superior_longitudinal_fasciculus_R	FA	HD	0	0	rs12061783,rs12694731,rs17719345,rs3129119,rs3776089,rs430114,rs4725995,rs4793169,rs4984741,rs55705857,rs59731356,rs76122535,rs7733216,rs884570,rs9400505,rs9632854	NA	NA	0.0201988	41.1673
1310	1493	IDP_dMRI_TBSS_FA_Superior_longitudinal_fasciculus_L	FA	HD	0	0	rs1479569,rs202393,rs3776089,rs4725392,rs4802273,rs55705857,rs56362600,rs5756894,rs59731356,rs73090180,rs7502890,rs7733216,rs884570,rs911547	NA	NA	0.0174248	40.4748
1311	1494	IDP_dMRI_TBSS_FA_Superior_fronto-occipital_fasciculus_R	FA	HD	0	0	rs10037418,rs10174652,rs12928520,rs2273171,rs2636782,rs6778659,rs9307102,rs9398787	NA	NA	0.0108573	43.8495
1312	1495	IDP_dMRI_TBSS_FA_Superior_fronto-occipital_fasciculus_L	FA	HD	1	0	rs1269175,rs1277840,rs12928520,rs2273171,rs2817696,rs3861285,rs4661077,rs6762606,rs6895050,rs9818394	rs199498	NA	0.0125238	40.5299
1313	1496	IDP_dMRI_TBSS_FA_Uncinate_fasciculus_R	FA	HD	0	0	rs12550039,rs12911569,rs17719345,rs201480,rs2189574,rs263071,rs2713546,rs4383974,rs75782263,rs7733216,rs78404854	NA	NA	0.0149133	43.9804
1314	1497	IDP_dMRI_TBSS_FA_Uncinate_fasciculus_L	FA	HD	0	0	rs11119085,rs12550039,rs2413758,rs263071,rs3098912,rs4550447,rs4954059,rs6722862,rs7733216,rs981544	NA	NA	0.0139865	45.3306
1315	1498	IDP_dMRI_TBSS_FA_Tapetum_R	FA	HD	0	0	rs10252734,rs10901821,rs117045141,rs141382935,rs17371986,rs2707108,rs2737273,rs28438696,rs309587,rs4240791,rs67316928,rs7906601,rs9402980	NA	NA	0.0161569	40.366
1316	1499	IDP_dMRI_TBSS_FA_Tapetum_L	FA	HD	0	0	rs1026786,rs111234832,rs113502615,rs12766711,rs13164785,rs141382935,rs17371986,rs2164950,rs4664578,rs4771528,rs4857716,rs523583,rs9376354	NA	NA	0.0165216	41.2922
1317	1602	IDP_dMRI_TBSS_MD_Middle_cerebellar_peduncle	MD	HD	0	0	rs10052710,rs10857609,rs2267160,rs542444	NA	NA	0.00619369	49.8007
1318	1603	IDP_dMRI_TBSS_MD_Pontine_crossing_tract	MD	HD	0	0	rs2504072,rs2957135,rs4646628,rs542444,rs7313073,rs9369127,rs9491697	NA	NA	0.00924307	42.5949
1319	1604	IDP_dMRI_TBSS_MD_Genu_of_corpus_callosum	MD	HD	1	0	rs11128657,rs13132853,rs1476505,rs17205972,rs2365715,rs2402273,rs2412397,rs2591453,rs4150221,rs55705857,rs613312,rs7010805,rs7127282,rs73405691,rs8141150	rs199498	NA	0.0245975	53.7173
1320	1605	IDP_dMRI_TBSS_MD_Body_of_corpus_callosum	MD	HD	2	0	rs10070189,rs114327907,rs12790726,rs13164785,rs174538,rs2365715,rs3744021,rs4685022,rs7605601	rs117300236,rs55938136	NA	0.0131062	47.1566
1321	1606	IDP_dMRI_TBSS_MD_Splenium_of_corpus_callosum	MD	HD	0	0	rs11746859,rs13112198,rs140868879,rs1877034,rs2267161,rs2365715,rs4150197,rs4685022,rs613312,rs67827860,rs7704277,rs77126132,rs79928268	NA	NA	0.019688	49.3649
1322	1607	IDP_dMRI_TBSS_MD_Fornix	MD	HD	0	0	rs12146713,rs12919133,rs1409682,rs2346965,rs3120122,rs62072157,rs798508,rs941760	NA	NA	0.0119868	48.4665
1323	1608	IDP_dMRI_TBSS_MD_Corticospinal_tract_R	MD	HD	0	0	rs11049317,rs13277230,rs1550574,rs9471130,rs9491697	NA	NA	0.00679844	43.7558
1324	1609	IDP_dMRI_TBSS_MD_Corticospinal_tract_L	MD	HD	0	0	rs1550574,rs7016223,rs7313073,rs929614	NA	NA	0.00575775	46.2752
1325	1610	IDP_dMRI_TBSS_MD_Medial_lemniscus_R	MD	HD	0	0	rs10797061	NA	NA	0.00108443	34.7026
1326	1611	IDP_dMRI_TBSS_MD_Medial_lemniscus_L	MD	HD	0	0	rs7659495	NA	NA	0.000935875	29.9442
1327	1612	IDP_dMRI_TBSS_MD_Inferior_cerebellar_peduncle_R	MD	HD	0	0	rs11953786,rs1580309,rs16894104,rs55705857,rs6661009,rs67827860	NA	NA	0.010678	57.4937
1328	1613	IDP_dMRI_TBSS_MD_Inferior_cerebellar_peduncle_L	MD	HD	0	0	rs1580309,rs17205972,rs45565037,rs55705857,rs77938,rs8067737	NA	NA	0.0102169	54.9858
1329	1614	IDP_dMRI_TBSS_MD_Superior_cerebellar_peduncle_R	MD	HD	0	0	rs11737962,rs132784,rs268058,rs35565319,rs4697414,rs4845364,rs4969531	NA	NA	0.0113159	52.2564
1330	1615	IDP_dMRI_TBSS_MD_Superior_cerebellar_peduncle_L	MD	HD	0	0	rs10940044,rs10963416,rs13029537,rs357543,rs3746337,rs4697414,rs4969531,rs800473	NA	NA	0.0111841	45.1844
1331	1616	IDP_dMRI_TBSS_MD_Cerebral_peduncle_R	MD	HD	1	0	rs115091741,rs11641011,rs4685022,rs7733216	rs13107325	NA	0.00530233	42.5954
1332	1617	IDP_dMRI_TBSS_MD_Cerebral_peduncle_L	MD	HD	1	0	rs12483807,rs13164785,rs2071020,rs4685022,rs6499196	rs13107325	NA	0.0064994	41.8186
1333	1618	IDP_dMRI_TBSS_MD_Anterior_limb_of_internal_capsule_R	MD	HD	1	0	rs11191839,rs11838776,rs13164785,rs13260,rs2052690,rs2303865,rs2351524,rs55748426,rs6007594,rs6442409,rs7314654,rs7923885,rs9112	rs75257416	NA	0.0180916	45.2884
1334	1619	IDP_dMRI_TBSS_MD_Anterior_limb_of_internal_capsule_L	MD	HD	0	0	rs10840453,rs11079390,rs11191840,rs11948266,rs12068025,rs13164785,rs13260,rs1368575,rs2303865,rs2350089,rs2351524,rs310241,rs55748426,rs6482355,rs7314654,rs9394501,rs9515201	NA	NA	0.0231046	44.45
1335	1620	IDP_dMRI_TBSS_MD_Posterior_limb_of_internal_capsule_R	MD	HD	1	0	rs11042811,rs11589479,rs2173579,rs2303865,rs2780902,rs4150197,rs55705857,rs59731356,rs67827860	rs199460	NA	0.014126	50.8786
1336	1621	IDP_dMRI_TBSS_MD_Posterior_limb_of_internal_capsule_L	MD	HD	0	0	rs17205972,rs2071020,rs2780818,rs2936681,rs4150197,rs4755851,rs59731356,rs72764411	NA	NA	0.0127839	51.7316
1337	1622	IDP_dMRI_TBSS_MD_Retrolenticular_part_of_internal_capsule_R	MD	HD	0	0	rs11055034,rs11191770,rs11191822,rs13164785,rs17705869,rs2173579,rs2267161,rs2365715,rs3130491,rs33599,rs3783334,rs3910909,rs4150197,rs4673854,rs55705857,rs62379611,rs76238604	NA	NA	0.0253948	48.9709
1338	1623	IDP_dMRI_TBSS_MD_Retrolenticular_part_of_internal_capsule_L	MD	HD	1	0	rs10857614,rs11191829,rs13239239,rs1476505,rs1499650,rs1847037,rs3130491,rs33599,rs4150197,rs55705857,rs5745850,rs67827860,rs7210027,rs76122535,rs76238604,rs9608859,rs9899833	rs9379831	NA	0.0247095	47.6159
1339	1624	IDP_dMRI_TBSS_MD_Anterior_corona_radiata_R	MD	HD	2	0	rs11191835,rs11746859,rs13164785,rs1476505,rs2018980,rs2047071,rs2365715,rs3776089,rs4073900,rs4685022,rs55705857,rs62324288,rs71318332,rs7222757,rs8141150,rs939924,rs9608859	rs199498,rs806789	NA	0.0290579	56.2462
1340	1625	IDP_dMRI_TBSS_MD_Anterior_corona_radiata_L	MD	HD	1	0	rs11191835,rs12541733,rs13164785,rs150336475,rs1833890,rs2018980,rs2047071,rs2182643,rs2365715,rs33599,rs36086195,rs4073455,rs4150221,rs4685022,rs497309,rs55705857,rs62324288,rs7222755,rs72828807,rs8141150	rs2066295	NA	0.0321901	53.129
1341	1626	IDP_dMRI_TBSS_MD_Superior_corona_radiata_R	MD	HD	0	0	rs10042482,rs10840420,rs11191770,rs11191840,rs112358314,rs11746859,rs11786315,rs140244541,rs1549192,rs2342437,rs2365715,rs3129119,rs430114,rs4685022,rs59731356,rs6482355,rs6921229,rs71318332,rs72828807,rs742396,rs7733216,rs79569934	NA	NA	0.0311116	46.6261
1342	1627	IDP_dMRI_TBSS_MD_Superior_corona_radiata_L	MD	HD	0	0	rs10042482,rs10840420,rs11191772,rs112358314,rs13265546,rs140244541,rs2694877,rs3129787,rs35531639,rs59731356,rs62524875,rs6482355,rs71318332,rs72655622,rs72828807,rs742396,rs7733216,rs79569934,rs884570,rs9521686	NA	NA	0.0284624	46.7964
1343	1628	IDP_dMRI_TBSS_MD_Posterior_corona_radiata_R	MD	HD	1	0	rs10237366,rs11191770,rs1476505,rs33599,rs497309,rs61788413,rs62324288,rs67827860,rs6987631,rs7216587,rs742396,rs7596872,rs79928268,rs8081606	rs55938136	NA	0.0216943	50.612
1344	1629	IDP_dMRI_TBSS_MD_Posterior_corona_radiata_L	MD	HD	0	0	rs10103103,rs10237366,rs11068773,rs11867339,rs12206172,rs1476505,rs1833890,rs3129787,rs33599,rs343278,rs35531639,rs565737,rs59731356,rs61788401,rs62324288,rs6470800,rs67827860,rs742396,rs76771822,rs79569934	NA	NA	0.0289184	47.5685
1345	1630	IDP_dMRI_TBSS_MD_Posterior_thalamic_radiation_R	MD	HD	0	0	rs10052710,rs11191770,rs12699998,rs1786339,rs1822861,rs187378829,rs2237076,rs342940,rs497309,rs55705857,rs66626994,rs7216587,rs742396,rs884570,rs9608859,rs9739560	NA	NA	0.0269195	55.2438
1346	1631	IDP_dMRI_TBSS_MD_Posterior_thalamic_radiation_L	MD	HD	0	0	rs10052710,rs11068773,rs11867582,rs11989035,rs1202528,rs1333040,rs1822861,rs2237076,rs55705857,rs599707,rs61000833,rs66626994,rs6916149,rs6921229,rs71318332,rs7216587,rs742396,rs7596872,rs884570,rs9608859	NA	NA	0.0302446	49.818
1347	1632	IDP_dMRI_TBSS_MD_Sagittal_stratum_R	MD	HD	0	0	rs10857612,rs17144197,rs1833890,rs225717,rs2365715,rs3130679,rs33599,rs35997243,rs4984741,rs55705857,rs6442409,rs6461389,rs67827860,rs7216587,rs742396,rs911547,rs9608859	NA	NA	0.0310554	60.2366
1348	1633	IDP_dMRI_TBSS_MD_Sagittal_stratum_L	MD	HD	0	0	rs151044295,rs1847037,rs2237076,rs225714,rs2365715,rs2412397,rs3130679,rs33599,rs3780,rs3910909,rs4862340,rs55705857,rs62565779,rs6442411,rs67827860,rs7196814,rs7216587,rs760975,rs911547,rs9608859	NA	NA	0.0360978	59.8202
1349	1634	IDP_dMRI_TBSS_MD_External_capsule_R	MD	HD	1	0	rs11191770,rs11191829,rs12524544,rs13164785,rs140244541,rs3812945,rs4389507,rs4556147,rs4685022,rs7197215,rs73156494,rs7728421,rs9521686,rs9943229	rs199498	NA	0.0216725	50.5601
1350	1635	IDP_dMRI_TBSS_MD_External_capsule_L	MD	HD	0	0	rs10980634,rs11191770,rs11191829,rs1609829,rs4773140,rs6442409,rs6482385,rs6761645,rs67827860,rs7196814,rs7451833,rs76122535,rs8179283	NA	NA	0.0194281	48.7003
1351	1636	IDP_dMRI_TBSS_MD_Cingulum_cingulate_gyrus_R	MD	HD	1	0	rs142461330,rs174534,rs2292012,rs2303865,rs2412397,rs2518028,rs33599,rs3776089,rs3795736,rs4678168,rs4685022,rs55705857,rs6006427,rs61676547,rs6726454,rs67827860,rs6815289,rs6896953,rs9926774	rs648044	NA	0.0344729	60.0348
1352	1637	IDP_dMRI_TBSS_MD_Cingulum_cingulate_gyrus_L	MD	HD	0	0	rs10840420,rs11128657,rs174559,rs2018980,rs2237076,rs2292012,rs2303865,rs2412397,rs2518028,rs33599,rs3746741,rs3769454,rs4862340,rs55705857,rs67827860,rs77126132,rs9608859	NA	NA	0.0333336	64.8078
1353	1638	IDP_dMRI_TBSS_MD_Cingulum_hippocampus_R	MD	HD	0	0	rs13112198,rs1833890,rs1847037,rs2267158,rs2523579,rs33599,rs4685022,rs55705857,rs62012264,rs67827860,rs6819977,rs7565313,rs760975,rs9400513	NA	NA	0.0268259	62.9141
1354	1639	IDP_dMRI_TBSS_MD_Cingulum_hippocampus_L	MD	HD	1	0	rs11128657,rs1833890,rs1847037,rs1877034,rs2267161,rs2303865,rs2412397,rs33599,rs55705857,rs67827860,rs7565313,rs7964698	rs648044	NA	0.0245543	67.0319
1355	1640	IDP_dMRI_TBSS_MD_Fornix_cres+Stria_terminalis_R	MD	HD	1	0	rs17205972,rs2791343	rs199498	NA	0.00237739	38.0872
1356	1641	IDP_dMRI_TBSS_MD_Fornix_cres+Stria_terminalis_L	MD	HD	0	0	rs67827860	NA	NA	0.00163185	52.2488
1357	1642	IDP_dMRI_TBSS_MD_Superior_longitudinal_fasciculus_R	MD	HD	0	0	rs10042482,rs10237280,rs10840420,rs11191770,rs11656743,rs11746859,rs1270942,rs2018980,rs2365715,rs2377523,rs2412397,rs35997243,rs4150197,rs430114,rs4894803,rs55705857,rs56362600,rs5745850,rs59731356,rs6442409,rs67827860,rs6820454,rs6979446,rs71318332,rs7514200,rs9400505	NA	NA	0.0377012	48.1306
1358	1643	IDP_dMRI_TBSS_MD_Superior_longitudinal_fasciculus_L	MD	HD	0	0	rs10237280,rs11191770,rs11656743,rs11746859,rs12403837,rs1270942,rs2070935,rs2365715,rs2377523,rs2412397,rs2780902,rs35997243,rs3739118,rs430114,rs4894803,rs55705857,rs56362600,rs5745850,rs59731356,rs60491498,rs6442409,rs67827860,rs6916149,rs742396,rs77126132,rs8081606,rs9374289	NA	NA	0.0391192	48.1606
1359	1644	IDP_dMRI_TBSS_MD_Superior_fronto-occipital_fasciculus_R	MD	HD	1	0	rs2303865,rs56093138,rs6482355,rs6484437,rs72828807,rs7733216,rs9515201	rs79172804	NA	0.00855004	39.3737
1360	1645	IDP_dMRI_TBSS_MD_Superior_fronto-occipital_fasciculus_L	MD	HD	1	0	rs12192990,rs12928520,rs6482355,rs6484437,rs76122535,rs7733216,rs9262120	rs79172804	NA	0.00934456	43.067
1361	1646	IDP_dMRI_TBSS_MD_Uncinate_fasciculus_R	MD	HD	0	0	rs13164785,rs2303865,rs2780902,rs6442409,rs75430653,rs76928645	NA	NA	0.0140491	75.9037
1362	1647	IDP_dMRI_TBSS_MD_Uncinate_fasciculus_L	MD	HD	0	0	rs10245472,rs2303865,rs2780818,rs4685022,rs66833742,rs67827860	NA	NA	0.0130357	70.3564
1363	1648	IDP_dMRI_TBSS_MD_Tapetum_R	MD	HD	0	0	rs10237366,rs10252734,rs11265395,rs141382935,rs309587,rs67316928,rs72885736,rs7596872,rs76289965	NA	NA	0.0110378	39.6315
1364	1649	IDP_dMRI_TBSS_MD_Tapetum_L	MD	HD	0	0	rs10252734,rs10863651,rs141382935,rs17371986,rs309587,rs321414,rs6578554,rs7285194,rs73212828,rs74957179,rs9272602	NA	NA	0.0120032	35.294
1365	122	IDP_T1_FAST_ROIs_L_thalamus	GMV	LBD	0	0	rs12504632,rs1768190,rs2267161,rs229650,rs34855406,rs398076,rs41266271,rs4910143,rs62157778,rs6460894,rs6563121,rs72941549,rs823080,rs9821713,rs9929528	NA	NA	0.0205022	46.3391
1366	123	IDP_T1_FAST_ROIs_R_thalamus	GMV	LBD	0	0	rs11604833,rs13106406,rs1958671,rs1974528,rs2093620,rs229651,rs62288073,rs631312,rs6460894,rs6739095,rs9907752	NA	NA	0.0144286	44.2016
1367	124	IDP_T1_FAST_ROIs_L_caudate	GMV	LBD	1	0	rs10805078,rs11021091,rs115400054,rs11838776,rs11948266,rs12928520,rs13260,rs14365,rs1832980,rs1948948,rs275350,rs4348791,rs4525538,rs55823223,rs6121246,rs67885733,rs7142902,rs7596872	rs13107325	NA	0.0225119	42.4846
1368	125	IDP_T1_FAST_ROIs_R_caudate	GMV	LBD	1	0	rs115400054,rs11838776,rs12035773,rs12920915,rs12928520,rs13260,rs1881548,rs28629380,rs3807727,rs4348791,rs4793172,rs55823223,rs6916149,rs7142902,rs72934723,rs7596872,rs8142505	rs13107325	NA	0.0217779	43.4857
1369	126	IDP_T1_FAST_ROIs_L_putamen	GMV	LBD	1	0	rs10430578,rs11042812,rs114644583,rs115400054,rs12951632,rs16840751,rs184867122,rs2059922,rs2267161,rs2269686,rs34905056,rs4260902,rs454665,rs465423,rs547107,rs6067472,rs7005505,rs79364962,rs855791,rs9899357	rs13107325	NA	0.0291958	49.9271
1370	127	IDP_T1_FAST_ROIs_R_putamen	GMV	LBD	1	0	rs10430578,rs115134771,rs115400054,rs12951632,rs1450270,rs2267161,rs2269684,rs34905056,rs4260902,rs465423,rs6067471,rs6690619,rs7005505,rs8177186,rs855791,rs9899357	rs13107325	NA	0.0239236	50.869
1371	128	IDP_T1_FAST_ROIs_L_pallidum	GMV	LBD	2	0	rs1624623,rs2697388,rs2923402,rs7704966	rs2252383,rs2435204	NA	0.00568656	47.4956
1372	129	IDP_T1_FAST_ROIs_R_pallidum	GMV	LBD	1	0	rs16968044,rs2923402,rs80023834	rs1724400	NA	0.00312452	34.7073
1373	130	IDP_T1_FAST_ROIs_L_hippocampus	GMV	LBD	0	0	rs1052607,rs1075472,rs12111923,rs12598248,rs146607495,rs2247727,rs279888,rs6432708,rs6690450,rs7030607,rs72761265,rs8029552,rs931550	NA	NA	0.0208345	54.3567
1374	131	IDP_T1_FAST_ROIs_R_hippocampus	GMV	LBD	0	0	rs1052607,rs10784446,rs11865702,rs13231262,rs146607495,rs17214697,rs2247727,rs279888,rs28758826,rs4862292,rs6432708,rs6690450,rs7030607	NA	NA	0.0226138	59.1061
1375	132	IDP_T1_FAST_ROIs_L_amygdala	GMV	LBD	0	1	rs11794318,rs35495443,rs7315280	NA	rs7256200	0.00316316	35.1242
1376	133	IDP_T1_FAST_ROIs_R_amygdala	GMV	LBD	0	1	rs61921502	NA	rs769449	0.000919241	30.5552
1377	134	IDP_T1_FAST_ROIs_L_ventral_striatum	GMV	LBD	2	0	rs10090885,rs11072230,rs11605232,rs13388394,rs1411478,rs199497,rs2153960,rs4811079,rs6000991,rs60937451,rs7134628,rs7147695,rs7623486	rs13107325,rs329124	NA	0.018543	48.2462
1378	135	IDP_T1_FAST_ROIs_R_ventral_striatum	GMV	LBD	2	0	rs10023327,rs10430578,rs11136018,rs11604780,rs12508031,rs1285847,rs13388394,rs1411478,rs2059321,rs2153960,rs2267161,rs4685022,rs4821733,rs4841132,rs57788691,rs60937451,rs6443928,rs7005505	rs13107325,rs329124	NA	0.0216815	40.8668
1379	136	IDP_T1_FAST_ROIs_brain_stem	GMV	LBD	1	0	rs11598186,rs13388394,rs1909960,rs2052690,rs4039600,rs62105660,rs62251040,rs7111970,rs7274811,rs9505097	rs13107325	NA	0.0115674	38.853
1380	137	IDP_T1_FAST_ROIs_L_cerebellum_I-IV	GMV	LBD	1	0	rs10422762,rs34530426,rs36132266,rs4441421,rs4711000,rs61803655,rs7571971,rs75726608,rs77515140,rs7971939	rs13107325	NA	0.0116723	39.2096
1381	138	IDP_T1_FAST_ROIs_R_cerebellum_I-IV	GMV	LBD	1	0	rs10422762,rs10962654,rs11604780,rs2807357,rs2976422,rs36132266,rs4596938,rs6658111,rs75726608,rs9301159	rs13107325	NA	0.0103665	34.7772
1382	139	IDP_T1_FAST_ROIs_L_cerebellum_V	GMV	LBD	1	0	rs11606703,rs11626065,rs117332043,rs1874581,rs1876475,rs190024,rs2299415,rs2807363,rs2920507,rs36132266,rs73004622,rs7571971,rs7963419,rs7971939	rs13107325	NA	0.016203	39.0524
1383	140	IDP_T1_FAST_ROIs_R_cerebellum_V	GMV	LBD	0	0	rs11604780,rs117332043,rs13388394,rs1443845,rs16859414,rs17220352,rs2920507,rs36132266,rs478571,rs79304933,rs9421745,rs9422354	NA	NA	0.0150014	42.1336
1384	141	IDP_T1_FAST_ROIs_L_cerebellum_VI	GMV	LBD	1	0	rs10797047,rs10840420,rs117332043,rs11936470,rs12908497,rs1343222,rs17220352,rs1865741,rs2172442,rs4987082,rs6606717,rs6853752,rs79304933,rs7971939,rs9497968,rs9617090	rs13107325	NA	0.0209402	44.3722
1385	142	IDP_T1_FAST_ROIs_V_cerebellum_VI	GMV	LBD	1	0	rs10278512,rs11205817,rs1123680,rs13088,rs17229266,rs1932019,rs2360675,rs3891689,rs6074807,rs61932760,rs7027172,rs74088917,rs9905515	rs71444571	NA	0.0183088	47.6257
1386	143	IDP_T1_FAST_ROIs_R_cerebellum_VI	GMV	LBD	1	0	rs11042812,rs113274261,rs11636752,rs11727676,rs117332043,rs11936470,rs1343222,rs141473,rs2172442,rs35565319,rs42863,rs57911348,rs79966207,rs9497968	rs13107325	NA	0.0166965	40.2621
1387	144	IDP_T1_FAST_ROIs_L_cerebellum_crus_I	GMV	LBD	0	0	rs10750497,rs11764163,rs1547050,rs1567712,rs156977,rs1605761,rs17749164,rs193261074,rs2091377,rs2356265,rs2873131,rs2908004,rs2920507,rs4865165,rs6714490,rs6888586,rs703548,rs713606,rs7167339,rs72754248,rs72828403,rs7578471,rs76025319,rs76411246,rs7691642,rs7705845,rs9514079,rs9514113	NA	NA	0.043384	53.7448
1388	145	IDP_T1_FAST_ROIs_V_cerebellum_crus_I	GMV	LBD	0	0	rs134016,rs138513437,rs72831708	NA	NA	0.00322899	35.8575
1389	146	IDP_T1_FAST_ROIs_R_cerebellum_crus_I	GMV	LBD	0	0	rs117974417,rs1318947,rs1547050,rs1567712,rs156977,rs1605761,rs17749164,rs2091377,rs2234675,rs2920507,rs2964537,rs4616821,rs4785296,rs549305,rs6714490,rs7167339,rs72754248,rs7589256,rs76003347,rs76083709,rs76350445,rs7691642,rs7701020,rs78640054,rs9514079,rs9514113	NA	NA	0.0444073	59.3113
1390	147	IDP_T1_FAST_ROIs_L_cerebellum_crus_II	GMV	LBD	1	0	rs10020462,rs117332043,rs12140350,rs13268108,rs1405238,rs1567244,rs17287090,rs2231142,rs2234675,rs3808934,rs4502027,rs4711000,rs4891262,rs56296709,rs6739830,rs696907,rs709822,rs713607,rs72731840,rs72754248,rs72906148,rs7573126,rs7778054,rs78640054,rs7874933	rs6079584	NA	0.0399412	55.2369
1391	148	IDP_T1_FAST_ROIs_V_cerebellum_crus_II	GMV	LBD	0	0	rs10232453,rs10946507,rs11158765,rs11795164,rs134016,rs1344502,rs136030,rs1861969,rs280795,rs34288808,rs407934,rs4793497,rs59109406,rs6478241,rs6658111,rs7210936,rs73126520,rs74091739,rs8064679	NA	NA	0.0296358	53.3645
1392	149	IDP_T1_FAST_ROIs_R_cerebellum_crus_II	GMV	LBD	1	0	rs10020462,rs1106678,rs112820671,rs117332043,rs12072311,rs12287244,rs12514628,rs13244057,rs1405238,rs174560,rs2064914,rs2172442,rs2210143,rs2234675,rs240101,rs2572397,rs4711000,rs4891262,rs55916590,rs62389387,rs6729438,rs6739830,rs6951209,rs696907,rs713607,rs72731840,rs72754248,rs7475806,rs7778054,rs7834152,rs7852409,rs78640054,rs786819	rs6079584	NA	0.0479005	50.5925
1393	150	IDP_T1_FAST_ROIs_L_cerebellum_VIIb	GMV	LBD	0	0	rs10020462,rs10074318,rs117332043,rs12253527,rs13244057,rs134016,rs1689014,rs240101,rs2664303,rs2699318,rs4891262,rs696170,rs713607,rs7149271,rs72754248,rs78640054	NA	NA	0.0276359	58.978
1394	151	IDP_T1_FAST_ROIs_V_cerebellum_VIIb	GMV	LBD	1	0	rs11638141,rs11795164,rs11853588,rs12776159,rs12951057,rs1885359,rs2237635,rs35109285,rs4325779,rs6658111,rs76934732,rs9400241	rs13107325	NA	0.0158651	44.6091
1395	152	IDP_T1_FAST_ROIs_R_cerebellum_VIIb	GMV	LBD	0	0	rs10020462,rs10074318,rs10244637,rs117332043,rs13138718,rs1689014,rs2699318,rs435581,rs4393969,rs4891262,rs4899259,rs55787425,rs55795022,rs6941931,rs696907,rs7029222,rs713607,rs72754248,rs78640054,rs7874933	NA	NA	0.0318464	54.6008
1396	153	IDP_T1_FAST_ROIs_L_cerebellum_VIIIa	GMV	LBD	2	0	rs10074318,rs10840420,rs117332043,rs13223067,rs134016,rs1398586,rs17749164,rs2231142,rs2247784,rs2774498,rs4301837,rs661492,rs696170,rs72754248,rs72829962,rs7559034,rs77545932	rs13107325,rs62054807	NA	0.0267858	53.7524
1397	154	IDP_T1_FAST_ROIs_V_cerebellum_VIIIa	GMV	LBD	2	0	rs10074318,rs10221711,rs11111091,rs1159806,rs11724720,rs1499750,rs1606803,rs17220352,rs2367137,rs2882320,rs2921096,rs35732828,rs4997807,rs5742632,rs6792510,rs72831708,rs75726608,rs7579844	rs13107325,rs9320942	NA	0.0281589	53.4424
1398	155	IDP_T1_FAST_ROIs_R_cerebellum_VIIIa	GMV	LBD	1	0	rs10020462,rs10074318,rs11096716,rs11111090,rs113536795,rs116855194,rs117332043,rs2699315,rs713607,rs72754248,rs7640903	rs13107325	NA	0.0162188	49.7687
1399	156	IDP_T1_FAST_ROIs_L_cerebellum_VIIIb	GMV	LBD	1	0	rs10074318,rs12597529,rs1627863,rs17602898,rs17796225,rs2247784,rs4721778,rs479744,rs61768001,rs72776740,rs72829962,rs7690837	rs13107325	NA	0.0152131	42.7476
1400	157	IDP_T1_FAST_ROIs_V_cerebellum_VIIIb	GMV	LBD	1	0	rs10020462,rs10074318,rs10518018,rs10799395,rs10931144,rs11628462,rs13268108,rs1668155,rs17882461,rs2237631,rs2360675,rs4997807,rs61742642,rs6672487,rs6694195,rs6792510,rs72831708,rs75726608,rs7701346,rs77678222	rs13107325	NA	0.0286041	48.8781
1401	158	IDP_T1_FAST_ROIs_R_cerebellum_VIIIb	GMV	LBD	1	0	rs10257211,rs12146713,rs12246766,rs12510400,rs6775104,rs72829962,rs74416281	rs13107325	NA	0.00705453	33.7075
1402	159	IDP_T1_FAST_ROIs_L_cerebellum_IX	GMV	LBD	1	0	rs10741191,rs10765782,rs10829556,rs12208252,rs12597529,rs12631989,rs1288481,rs13111128,rs1606803,rs17577153,rs2054576,rs3813498,rs3885967,rs56081664,rs6484290,rs733324,rs7728270,rs77678222,rs815867	rs13107325	NA	0.0215581	38.4988
1403	160	IDP_T1_FAST_ROIs_V_cerebellum_IX	GMV	LBD	1	0	rs10477486,rs10765782,rs10799673,rs11111094,rs11604780,rs12493284,rs1606803,rs465423,rs72754248,rs72831708,rs7298824,rs7690837,rs77515140,rs77678222,rs815867,rs9486916	rs13107325	NA	0.0220073	46.6956
1404	161	IDP_T1_FAST_ROIs_R_cerebellum_IX	GMV	LBD	1	0	rs10765782,rs10829556,rs10860831,rs12631989,rs1512238,rs17577153,rs2223680,rs2782498,rs55795022,rs7112321,rs7193136,rs7593335,rs7690837,rs7728270,rs77515140,rs77678222,rs916603,rs9398171	rs13107325	NA	0.0249543	47.2049
1405	162	IDP_T1_FAST_ROIs_L_cerebellum_X	GMV	LBD	1	0	rs12587452,rs2172442,rs2536185,rs2777763,rs28572384,rs4633268,rs557924,rs6115106,rs714710,rs8064679,rs9370102	rs13107325	NA	0.0141975	43.4768
1406	163	IDP_T1_FAST_ROIs_V_cerebellum_X	GMV	LBD	1	0	rs10074318,rs11111090,rs1874581,rs2231142,rs3801382,rs6658111	rs13107325	NA	0.00885119	49.4318
1407	164	IDP_T1_FAST_ROIs_R_cerebellum_X	GMV	LBD	1	0	rs10183615,rs11243266,rs2536185,rs2777763,rs570820,rs604159,rs7663990,rs7743432	rs13107325	NA	0.0144419	60.8305
1408	344	aparc-Desikan_lh_volume_bankssts	GMV	LBD	2	0	rs11669334,rs1781221,rs186347,rs73167551	rs3004179,rs7889	NA	0.00470277	39.2339
1409	345	aparc-Desikan_lh_volume_caudalanteriorcingulate	GMV	LBD	0	0	rs7728751	NA	NA	0.00091449	30.4044
1410	346	aparc-Desikan_lh_volume_caudalmiddlefrontal	GMV	LBD	0	0	rs182284067,rs4674093,rs66716358,rs77324770,rs853974,rs888278	NA	NA	0.00768624	42.8754
1411	347	aparc-Desikan_lh_volume_cuneus	GMV	LBD	1	0	rs10765918,rs11918598,rs12508031,rs12700002,rs1635535,rs1934057,rs2279829,rs2836469,rs28620532,rs2999158,rs4437022,rs651858,rs74283894,rs74580701,rs749317,rs76341705,rs9935548	rs7442779	NA	0.030647	61.7459
1412	348	aparc-Desikan_lh_volume_entorhinal	GMV	LBD	NA	NA	NA	NA	NA	NA	NA
1413	349	aparc-Desikan_lh_volume_fusiform	GMV	LBD	NA	NA	NA	NA	NA	NA	NA
1414	350	aparc-Desikan_lh_volume_inferiorparietal	GMV	LBD	0	0	rs12229918,rs3008451,rs6091756,rs61904685,rs73047666,rs79272390	NA	NA	0.00597593	33.2776
1415	351	aparc-Desikan_lh_volume_inferiortemporal	GMV	LBD	0	0	rs12446863	NA	NA	0.00092061	30.6081
1416	352	aparc-Desikan_lh_volume_isthmuscingulate	GMV	LBD	NA	NA	NA	NA	NA	NA	NA
1417	353	aparc-Desikan_lh_volume_lateraloccipital	GMV	LBD	0	0	rs113300196,rs11918598,rs139682784,rs35168340,rs4334415,rs4915928,rs76341705	NA	NA	0.00802976	38.405
1418	354	aparc-Desikan_lh_volume_lateralorbitofrontal	GMV	LBD	1	0	rs10107636,rs10236102,rs113791275,rs155626	rs11759026	NA	0.00483008	40.3012
1419	355	aparc-Desikan_lh_volume_lingual	GMV	LBD	1	0	rs116617502,rs12713037,rs1934057,rs3013431,rs61784835,rs74580701,rs751991,rs75686861,rs7628585,rs76341705,rs8043491,rs9545155,rs9868127	rs9537930	NA	0.015659	40.6329
1420	356	aparc-Desikan_lh_volume_medialorbitofrontal	GMV	LBD	0	0	rs78118899	NA	NA	0.000901155	29.9607
1421	357	aparc-Desikan_lh_volume_middletemporal	GMV	LBD	0	0	rs115136616,rs670217,rs9394983	NA	NA	0.00318804	35.4098
1422	358	aparc-Desikan_lh_volume_parahippocampal	GMV	LBD	0	0	rs1475537,rs224709,rs61784835	NA	NA	0.00312418	34.6983
1423	359	aparc-Desikan_lh_volume_paracentral	GMV	LBD	NA	NA	NA	NA	NA	NA	NA
1424	360	aparc-Desikan_lh_volume_parsopercularis	GMV	LBD	0	0	rs11639391,rs12187568	NA	NA	0.00594715	99.3611
1425	361	aparc-Desikan_lh_volume_parsorbitalis	GMV	LBD	0	0	rs2279829,rs2809110,rs35750090,rs4619890	NA	NA	0.00380574	31.7217
1426	362	aparc-Desikan_lh_volume_parstriangularis	GMV	LBD	0	0	rs12187568,rs12444606,rs140500037,rs2033939,rs2279829,rs34999158,rs61341720	NA	NA	0.0126926	60.9935
1427	363	aparc-Desikan_lh_volume_pericalcarine	GMV	LBD	1	0	rs11020063,rs11022131,rs116617502,rs11918598,rs1232186,rs12508031,rs12550461,rs12700002,rs12820518,rs1635550,rs1934057,rs1991055,rs2284871,rs2514845,rs28485211,rs361270,rs4141825,rs60900435,rs61784835,rs6504372,rs72685500,rs7295050,rs74283894,rs74580701,rs74826997,rs75686861,rs910697,rs9376354,rs9632916	rs10076679	NA	0.0420716	50.2634
1428	364	aparc-Desikan_lh_volume_postcentral	GMV	LBD	0	0	rs1080066,rs12187568,rs13053342,rs17657016,rs2279829,rs2871688,rs34658078	NA	NA	0.0228676	111.033
1429	365	aparc-Desikan_lh_volume_posteriorcingulate	GMV	LBD	NA	NA	NA	NA	NA	NA	NA
1430	366	aparc-Desikan_lh_volume_precentral	GMV	LBD	0	0	rs1080066,rs2504071,rs2929686	NA	NA	0.0154028	173.202
1431	367	aparc-Desikan_lh_volume_precuneus	GMV	LBD	1	0	rs1037870,rs12404660,rs12408663,rs13100545,rs4811601,rs6817134,rs7182018,rs74826997	rs17669337	NA	0.0117939	49.5437
1432	368	aparc-Desikan_lh_volume_rostralanteriorcingulate	GMV	LBD	0	0	rs1178102,rs853974	NA	NA	0.00189794	31.581
1433	369	aparc-Desikan_lh_volume_rostralmiddlefrontal	GMV	LBD	0	0	rs10264709,rs12187568,rs12362567,rs1490384,rs2033939,rs284532,rs73004638	NA	NA	0.00732359	35.0026
1434	370	aparc-Desikan_lh_volume_superiorfrontal	GMV	LBD	0	0	rs10820911,rs111369349,rs12726532,rs231592,rs336605,rs61341720,rs74826997	NA	NA	0.00723993	34.5998
1435	371	aparc-Desikan_lh_volume_superiorparietal	GMV	LBD	1	0	rs10119667,rs12929387,rs13012375,rs1993313,rs2164950,rs2207617,rs4869423,rs59649036,rs7182018,rs7981883,rs888812,rs9933149	rs11707890	NA	0.0170925	48.1202
1436	372	aparc-Desikan_lh_volume_superiortemporal	GMV	LBD	0	0	rs17154995,rs2239707,rs575556,rs6711668,rs76549352	NA	NA	0.0048306	32.2435
1437	373	aparc-Desikan_lh_volume_supramarginal	GMV	LBD	1	0	rs2164950,rs2279829,rs4924345	rs6556982	NA	0.00738285	82.3485
1438	374	aparc-Desikan_lh_volume_frontalpole	GMV	LBD	NA	NA	NA	NA	NA	NA	NA
1439	375	aparc-Desikan_lh_volume_transversetemporal	GMV	LBD	0	0	rs160459,rs6715376	NA	NA	0.00254262	42.3355
1440	376	aparc-Desikan_lh_volume_insula	GMV	LBD	0	0	rs10283100,rs10510025,rs10980625,rs11997615,rs13091945,rs167684,rs2230655,rs798518	NA	NA	0.00866538	36.2866
1441	377	aparc-Desikan_rh_volume_bankssts	GMV	LBD	NA	NA	NA	NA	NA	NA	NA
1442	378	aparc-Desikan_rh_volume_caudalanteriorcingulate	GMV	LBD	0	0	rs116955584,rs4836373	NA	NA	0.00183123	30.4689
1443	379	aparc-Desikan_rh_volume_caudalmiddlefrontal	GMV	LBD	0	0	rs77636716,rs9345124	NA	NA	0.0020599	34.2815
1444	380	aparc-Desikan_rh_volume_cuneus	GMV	LBD	0	0	rs10765918,rs11081258,rs11727676,rs12508031,rs12699998,rs139682784,rs1635535,rs2018980,rs2274692,rs2297775,rs2999158,rs361273,rs4288423,rs4955984,rs6064010,rs6504372,rs6658111,rs72685500,rs72785260,rs74580701,rs76341705,rs951358,rs9846552,rs9935548	NA	NA	0.033188	47.4774
1445	381	aparc-Desikan_rh_volume_entorhinal	GMV	LBD	0	0	rs61921502,rs73220476	NA	NA	0.00263855	43.937
1446	382	aparc-Desikan_rh_volume_fusiform	GMV	LBD	0	0	rs12921392,rs2593719,rs6658111	NA	NA	0.00330646	36.7294
1447	383	aparc-Desikan_rh_volume_inferiorparietal	GMV	LBD	0	0	rs12187568,rs12229918,rs12595806,rs6064010,rs639016	NA	NA	0.00563827	37.6651
1448	384	aparc-Desikan_rh_volume_inferiortemporal	GMV	LBD	0	0	rs11175756,rs1513862,rs2585399	NA	NA	0.00272869	30.2938
1449	385	aparc-Desikan_rh_volume_isthmuscingulate	GMV	LBD	0	0	rs2336714,rs911934	NA	NA	0.00236058	39.2974
1450	386	aparc-Desikan_rh_volume_lateraloccipital	GMV	LBD	0	0	rs1159966,rs11918598,rs17083079,rs3811781,rs4897160,rs74580701,rs75282487,rs76341705	NA	NA	0.00928419	38.9022
1451	387	aparc-Desikan_rh_volume_lateralorbitofrontal	GMV	LBD	0	0	rs10107636,rs10950739,rs11012730,rs11759956,rs12145394,rs12602679,rs13313404,rs2045258,rs55902659	NA	NA	0.0096976	36.1335
1452	388	aparc-Desikan_rh_volume_lingual	GMV	LBD	1	0	rs116617502,rs17833752,rs2999158,rs61784835,rs6788676,rs73814875,rs74580701,rs75686861,rs8043491,rs8077518	rs35991856	NA	0.0145375	48.9883
1453	389	aparc-Desikan_rh_volume_medialorbitofrontal	GMV	LBD	0	0	rs2374596,rs3132571,rs56015440,rs76053496	NA	NA	0.00430451	35.897
1454	390	aparc-Desikan_rh_volume_middletemporal	GMV	LBD	0	0	rs115280770,rs3764716,rs670217	NA	NA	0.00320658	35.6164
1455	391	aparc-Desikan_rh_volume_parahippocampal	GMV	LBD	0	0	rs117950012,rs1976272,rs61784835,rs6496265	NA	NA	0.00478123	39.8917
1456	392	aparc-Desikan_rh_volume_paracentral	GMV	LBD	0	0	rs66917351	NA	NA	0.00104909	34.8843
1457	393	aparc-Desikan_rh_volume_parsopercularis	GMV	LBD	0	0	rs12187568,rs4924345	NA	NA	0.0073363	122.742
1458	394	aparc-Desikan_rh_volume_parsorbitalis	GMV	LBD	0	0	rs10050688,rs2279829,rs72691108	NA	NA	0.00373056	41.4582
1459	395	aparc-Desikan_rh_volume_parstriangularis	GMV	LBD	0	0	rs11137033,rs12187568,rs2279829,rs4924345,rs6465524,rs7513616	NA	NA	0.0126505	70.9219
1460	396	aparc-Desikan_rh_volume_pericalcarine	GMV	LBD	2	0	rs1014444,rs10237366,rs10765918,rs10842271,rs12200595,rs1232186,rs12508031,rs12726480,rs17543864,rs181288,rs28620532,rs2999158,rs361270,rs502610,rs60900435,rs61784835,rs628380,rs7214750,rs72685500,rs74283894,rs74580701,rs74826997,rs951358,rs9823161	rs10939881,rs17698176	NA	0.0328864	47.0314
1461	397	aparc-Desikan_rh_volume_postcentral	GMV	LBD	0	0	rs1080066,rs13100267,rs2279829	NA	NA	0.0189888	214.307
1462	398	aparc-Desikan_rh_volume_posteriorcingulate	GMV	LBD	0	0	rs2302551	NA	NA	0.000898307	29.8659
1463	399	aparc-Desikan_rh_volume_precentral	GMV	LBD	0	0	rs1080066,rs11598817,rs2912397,rs61341720,rs6804164	NA	NA	0.0199491	135.211
1464	400	aparc-Desikan_rh_volume_precuneus	GMV	LBD	1	0	rs10757317,rs117461235,rs12632564,rs181288,rs2363038,rs62314715,rs6757486,rs751991,rs77324770,rs9374196,rs9389588,rs9915626	rs6867851	NA	0.0146712	41.2021
1465	401	aparc-Desikan_rh_volume_rostralanteriorcingulate	GMV	LBD	NA	NA	NA	NA	NA	NA	NA
1466	402	aparc-Desikan_rh_volume_rostralmiddlefrontal	GMV	LBD	0	0	rs11030042,rs11639391,rs1880512,rs284532,rs2865174,rs3852542	NA	NA	0.00619332	34.4957
1467	403	aparc-Desikan_rh_volume_superiorfrontal	GMV	LBD	1	0	rs11770051,rs12476132,rs231591,rs61341720	rs12534506	NA	0.00447857	37.3551
1468	404	aparc-Desikan_rh_volume_superiorparietal	GMV	LBD	1	0	rs11213784,rs4843552,rs4924345,rs56115079,rs731073,rs8100125	rs34492796	NA	0.00842466	47.0295
1469	405	aparc-Desikan_rh_volume_superiortemporal	GMV	LBD	0	0	rs115241741,rs11655587,rs7483297	NA	NA	0.00307262	34.1239
1470	406	aparc-Desikan_rh_volume_supramarginal	GMV	LBD	0	0	rs139214174,rs2279829,rs3749993,rs7182018,rs79814107	NA	NA	0.0123134	82.8127
1471	407	aparc-Desikan_rh_volume_frontalpole	GMV	LBD	0	0	rs13208741	NA	NA	0.000967848	32.1802
1472	408	aparc-Desikan_rh_volume_transversetemporal	GMV	LBD	0	0	rs13229256,rs6715376,rs7182018	NA	NA	0.00301318	33.4618
1473	409	aparc-Desikan_rh_volume_insula	GMV	LBD	0	0	rs10283100,rs4752015,rs9356996	NA	NA	0.00389134	43.2519
1474	648	aparc-Desikan_lh_area_TotalSurface	SA	LBD	1	0	rs10835187,rs10971930,rs11049529,rs116469189,rs118115924,rs12090153,rs139214174,rs1853057,rs2241722,rs3737136,rs62275311,rs79362376	rs13107325	NA	0.0157517	44.2852
1475	649	aparc-Desikan_lh_area_bankssts	SA	LBD	0	0	rs11669334,rs186347,rs56079926,rs73167551	NA	NA	0.00410732	34.2458
1476	650	aparc-Desikan_lh_area_caudalanteriorcingulate	SA	LBD	NA	NA	NA	NA	NA	NA	NA
1477	651	aparc-Desikan_lh_area_caudalmiddlefrontal	SA	LBD	0	0	rs12187568,rs67882608,rs77636716,rs853974,rs888278	NA	NA	0.00757426	50.6967
1478	652	aparc-Desikan_lh_area_cuneus	SA	LBD	0	0	rs117892760,rs12200595,rs12508031,rs1635535,rs1934057,rs2164950,rs2274692,rs2279829,rs28613416,rs2999158,rs4437022,rs55761404,rs61784835,rs6916728,rs72833109,rs74280517,rs749316,rs9545155,rs9846552,rs9935548	NA	NA	0.0311631	53.3915
1479	653	aparc-Desikan_lh_area_entorhinal	SA	LBD	0	0	rs12921392,rs186347	NA	NA	0.00287753	47.9279
1480	654	aparc-Desikan_lh_area_fusiform	SA	LBD	0	0	rs2787672,rs6658111	NA	NA	0.00216785	36.0818
1481	655	aparc-Desikan_lh_area_inferiorparietal	SA	LBD	0	0	rs12229918,rs2991716,rs41287349,rs6091756,rs61904685,rs888812	NA	NA	0.00684935	38.1749
1482	656	aparc-Desikan_lh_area_inferiortemporal	SA	LBD	1	0	NA	rs77804065	NA	NA	NA
1483	657	aparc-Desikan_lh_area_isthmuscingulate	SA	LBD	1	0	rs12137626,rs12501870	rs13107325	NA	0.0019193	31.937
1484	658	aparc-Desikan_lh_area_lateraloccipital	SA	LBD	1	0	rs113300196,rs12508031,rs12639777,rs2164950,rs2274692,rs2306937,rs4915929,rs55642684,rs55892736,rs67031627,rs6825268,rs6916728,rs76606067,rs77598707	rs4627402	NA	0.0171619	41.4139
1485	659	aparc-Desikan_lh_area_lateralorbitofrontal	SA	LBD	1	0	rs10236102,rs10916258,rs11736707,rs1585146,rs4269369,rs56072903,rs7222314,rs74952737,rs7552693,rs76727917,rs9398803	rs13107325	NA	0.0118584	36.2278
1486	660	aparc-Desikan_lh_area_lingual	SA	LBD	1	0	rs10951666,rs116617502,rs116749252,rs11727676,rs1232184,rs12700002,rs139012,rs17543864,rs1934057,rs2284871,rs3013431,rs61784835,rs74280517,rs74580701,rs76341705,rs9545155	rs10939881	NA	0.0238032	50.5991
1487	661	aparc-Desikan_lh_area_medialorbitofrontal	SA	LBD	0	0	rs10835187	NA	NA	0.000968587	32.2047
1488	662	aparc-Desikan_lh_area_middletemporal	SA	LBD	0	0	rs116469189,rs12489828,rs1792354,rs670217	NA	NA	0.00426474	35.5639
1489	663	aparc-Desikan_lh_area_parahippocampal	SA	LBD	0	0	rs13150272	NA	NA	0.00137304	45.6709
1490	664	aparc-Desikan_lh_area_paracentral	SA	LBD	0	0	rs12570160,rs2110992,rs276865	NA	NA	0.00326617	36.2805
1491	665	aparc-Desikan_lh_area_parsopercularis	SA	LBD	0	0	rs11639391,rs12187568,rs1503729,rs1926538,rs2322791	NA	NA	0.00699755	46.8095
1492	666	aparc-Desikan_lh_area_parsorbitalis	SA	LBD	0	0	rs12086549,rs12126772,rs2170404,rs2279829,rs2809110,rs543640	NA	NA	0.00610164	33.982
1493	667	aparc-Desikan_lh_area_parstriangularis	SA	LBD	0	0	rs10798665,rs10901381,rs12146713,rs12187568,rs12704861,rs13008718,rs1607232,rs16932785,rs2033939,rs2279829,rs28783713,rs61341720,rs72772496	NA	NA	0.0202051	52.6727
1494	668	aparc-Desikan_lh_area_pericalcarine	SA	LBD	2	0	rs10830947,rs11022131,rs116617502,rs11727676,rs1243190,rs12508031,rs12550461,rs12700002,rs12820518,rs1635550,rs16829649,rs1934057,rs1991055,rs2284871,rs2514845,rs2774402,rs28620532,rs2999158,rs335485,rs3935273,rs4141825,rs4437022,rs61784835,rs72685500,rs74826997,rs76451154,rs76731691,rs79636188,rs8051471,rs9376354,rs9672572,rs971550,rs9823161	rs13107325,rs4700393	NA	0.049848	52.7573
1495	669	aparc-Desikan_lh_area_postcentral	SA	LBD	1	0	rs12187568,rs1558151,rs17657016,rs2043294,rs2279829,rs28458412,rs34257169,rs4924346,rs7519368	rs7218235	NA	0.0163396	61.293
1496	670	aparc-Desikan_lh_area_posteriorcingulate	SA	LBD	0	0	rs11782000,rs12201701,rs9316971	NA	NA	0.00350515	38.9443
1497	671	aparc-Desikan_lh_area_precentral	SA	LBD	0	0	rs10086547,rs113240976,rs1440802,rs36008138,rs72704117	NA	NA	0.0201039	136.282
1498	672	aparc-Desikan_lh_area_precuneus	SA	LBD	2	0	rs11080107,rs11600503,rs12408663,rs1440802,rs2372785,rs28556884,rs4811602,rs4871839,rs60386222,rs655497,rs76341705,rs9399244	rs17669337,rs7218235	NA	0.0154459	43.412
1499	673	aparc-Desikan_lh_area_rostralanteriorcingulate	SA	LBD	0	0	rs1178102	NA	NA	0.00104961	34.9015
1500	674	aparc-Desikan_lh_area_rostralmiddlefrontal	SA	LBD	0	0	rs10264709,rs12187568,rs17235841,rs2279829,rs60145630,rs893725	NA	NA	0.00678319	37.8037
1501	675	aparc-Desikan_lh_area_superiorfrontal	SA	LBD	0	0	rs10843110,rs12187568,rs12726532,rs149658356,rs2241722,rs28716262,rs2945236,rs61341720,rs72936326,rs74826997	NA	NA	0.0109005	36.5974
1502	676	aparc-Desikan_lh_area_superiorparietal	SA	LBD	0	0	rs11943167,rs13012375,rs13176412,rs1356545,rs17694988,rs2043294,rs2207617,rs36190779,rs59649036,rs7552693,rs76341705,rs888812	NA	NA	0.0173129	48.7517
1503	677	aparc-Desikan_lh_area_superiortemporal	SA	LBD	0	0	rs10835187,rs1474647,rs3816046,rs41298373,rs76549352	NA	NA	0.00578817	38.6723
1504	678	aparc-Desikan_lh_area_supramarginal	SA	LBD	2	0	rs11135712,rs1794943,rs2164950,rs2279829,rs2912397,rs4924345,rs73135321	rs6556982,rs886249	NA	0.0107761	51.6833
1505	679	aparc-Desikan_lh_area_frontalpole	SA	LBD	0	0	rs111917980	NA	NA	0.0017076	56.8183
1506	680	aparc-Desikan_lh_area_transversetemporal	SA	LBD	0	0	rs114489117,rs115840240,rs160458,rs16826589,rs4647122,rs7484851	NA	NA	0.00670404	37.3596
1507	681	aparc-Desikan_lh_area_insula	SA	LBD	0	0	rs144394950,rs6575752	NA	NA	0.00193363	32.1759
1508	682	aparc-Desikan_rh_area_TotalSurface	SA	LBD	2	0	rs10835187,rs10971930,rs118115924,rs11867479,rs12090153,rs1853057,rs1952977,rs2241722,rs3737136,rs62275311,rs6487672,rs6860366,rs7099650,rs77598707,rs79362376	rs13107325,rs4627402	NA	0.0188884	42.6151
1509	683	aparc-Desikan_rh_area_bankssts	SA	LBD	0	0	rs10225173,rs1344946,rs1419832	NA	NA	0.00304619	33.8295
1510	684	aparc-Desikan_rh_area_caudalanteriorcingulate	SA	LBD	0	0	rs4836373,rs62296405,rs6705514,rs7784849	NA	NA	0.00402009	33.5155
1511	685	aparc-Desikan_rh_area_caudalmiddlefrontal	SA	LBD	0	0	rs2618139,rs35198771,rs77636716,rs853974,rs9345124	NA	NA	0.00597588	39.934
1512	686	aparc-Desikan_rh_area_cuneus	SA	LBD	1	0	rs10237366,rs10816154,rs11022131,rs11727676,rs12929641,rs1635535,rs2274692,rs28613416,rs2999158,rs4437022,rs6456182,rs653178,rs6658111,rs67808462,rs7108464,rs73313052,rs77598707,rs951358,rs9846552	rs13107325	NA	0.02963	53.3538
1513	687	aparc-Desikan_rh_area_entorhinal	SA	LBD	0	0	rs35478105,rs4895799,rs61921502	NA	NA	0.00302781	33.6247
1514	688	aparc-Desikan_rh_area_fusiform	SA	LBD	0	0	rs1860161,rs62007219,rs6658111	NA	NA	0.00311932	34.6441
1515	689	aparc-Desikan_rh_area_inferiorparietal	SA	LBD	1	0	rs10835187,rs114921579,rs12229918,rs12595806,rs4770234,rs56072903,rs6064010,rs639016,rs9266721	rs6867851	NA	0.0109205	40.7403
1516	690	aparc-Desikan_rh_area_inferiortemporal	SA	LBD	1	0	rs10048146,rs11175756,rs11204420,rs132384,rs3012465,rs56395038	rs4627402	NA	0.00579718	32.2764
1517	691	aparc-Desikan_rh_area_isthmuscingulate	SA	LBD	0	0	rs12508031,rs17833752,rs2110944,rs7023465,rs73709592	NA	NA	0.00617067	41.2438
1518	692	aparc-Desikan_rh_area_lateraloccipital	SA	LBD	0	0	rs11020063,rs1159966,rs11724319,rs11770631,rs12508031,rs13324580,rs17030613,rs17083079,rs1884010,rs2274692,rs60498537,rs74280517,rs75282487,rs75343521,rs76341705,rs76606067,rs9585348	NA	NA	0.0220297	43.9932
1519	693	aparc-Desikan_rh_area_lateralorbitofrontal	SA	LBD	1	0	rs10807794,rs2045258,rs7222314	rs13107325	NA	0.00502088	55.87
1520	694	aparc-Desikan_rh_area_lingual	SA	LBD	3	0	rs10237366,rs11031434,rs116617502,rs11727676,rs13169209,rs139012,rs17543864,rs28620532,rs2999158,rs4724093,rs58469363,rs61784835,rs62336790,rs6788676,rs74580701,rs74826997,rs74916316,rs9878560	rs55994735,rs6882046,rs7221390	NA	0.0285514	54.2093
1521	695	aparc-Desikan_rh_area_medialorbitofrontal	SA	LBD	0	0	rs12945020,rs1986012,rs76727917	NA	NA	0.00298271	33.1223
1522	696	aparc-Desikan_rh_area_middletemporal	SA	LBD	0	0	rs3758098,rs4264616,rs4510068,rs507429,rs6778735,rs7388625	NA	NA	0.00648288	36.1191
1523	697	aparc-Desikan_rh_area_parahippocampal	SA	LBD	0	0	rs6658111,rs7521,rs7838999	NA	NA	0.00414341	46.0653
1524	698	aparc-Desikan_rh_area_paracentral	SA	LBD	0	0	rs10498754,rs41288837,rs61784835,rs9385383	NA	NA	0.00414801	34.5865
1525	699	aparc-Desikan_rh_area_parsopercularis	SA	LBD	1	0	rs12187568,rs4924345	rs55974014	NA	0.00477774	79.7297
1526	700	aparc-Desikan_rh_area_parsorbitalis	SA	LBD	0	0	rs1541606,rs2279829,rs61808897	NA	NA	0.00514908	57.304
1527	701	aparc-Desikan_rh_area_parstriangularis	SA	LBD	0	0	rs11827673,rs12187568,rs2279829,rs4924345,rs6465524,rs71525730	NA	NA	0.0124221	69.6256
1528	702	aparc-Desikan_rh_area_pericalcarine	SA	LBD	2	0	rs1014444,rs10237366,rs10765918,rs116617502,rs11727676,rs12200595,rs1232186,rs12508031,rs1415540,rs17543864,rs181288,rs1991055,rs2411299,rs28620532,rs2999158,rs3735260,rs502610,rs60900435,rs628380,rs6852148,rs7108464,rs7214750,rs72685500,rs74580701,rs74826997,rs8051471,rs902031,rs971550,rs9823161	rs10939881,rs13107325	NA	0.042123	50.3275
1529	703	aparc-Desikan_rh_area_postcentral	SA	LBD	1	0	rs11669334,rs1440802,rs17314727,rs2279829,rs6668533,rs67286026	rs11759026	NA	0.014783	79.928
1530	704	aparc-Desikan_rh_area_posteriorcingulate	SA	LBD	0	0	rs11653367,rs12370271,rs6588512	NA	NA	0.00364501	38.9784
1531	705	aparc-Desikan_rh_area_precentral	SA	LBD	2	0	rs1080066,rs1905539,rs2912395,rs79814107	rs11759026,rs13107325	NA	0.0225799	184.599
1532	706	aparc-Desikan_rh_area_precuneus	SA	LBD	1	0	rs1022994,rs118115924,rs2247404,rs2372785,rs2416760,rs4243453,rs60386222,rs74564337,rs75745313,rs76341705,rs8078459	rs17669337	NA	0.0157828	46.5856
1533	707	aparc-Desikan_rh_area_rostralanteriorcingulate	SA	LBD	0	0	rs7225002,rs79487293	NA	NA	0.00252414	40.4442
1534	708	aparc-Desikan_rh_area_rostralmiddlefrontal	SA	LBD	0	0	rs10835187,rs12187568,rs13264707,rs4924346,rs6658691,rs893725	NA	NA	0.00670602	35.963
1535	709	aparc-Desikan_rh_area_superiorfrontal	SA	LBD	2	0	rs12187568,rs138740906,rs2241722,rs28716262,rs4273712	rs12534506,rs78519266	NA	0.00671152	43.1926
1536	710	aparc-Desikan_rh_area_superiorparietal	SA	LBD	0	0	rs10016904,rs10498754,rs112363416,rs17668083,rs2033939,rs56115079,rs58177617,rs7563957,rs8100125,rs888812	NA	NA	0.0135488	43.8926
1537	711	aparc-Desikan_rh_area_superiortemporal	SA	LBD	1	0	rs11079852,rs35431433,rs3816046	rs73078305	NA	0.00408625	43.7163
1538	712	aparc-Desikan_rh_area_supramarginal	SA	LBD	0	0	rs10228486,rs113269922,rs139214174,rs2180127,rs2279829,rs28520337,rs56305452,rs62336790	NA	NA	0.0153518	62.2847
1539	713	aparc-Desikan_rh_area_frontalpole	SA	LBD	0	0	rs12146713	NA	NA	0.00110538	35.3737
1540	714	aparc-Desikan_rh_area_transversetemporal	SA	LBD	0	0	rs3740393,rs6667438,rs7607297	NA	NA	0.00315582	33.7307
1541	715	aparc-Desikan_rh_area_insula	SA	LBD	0	0	rs1905544	NA	NA	0.00094577	30.2611
1542	1020	aparc-Desikan_lh_thickness_GlobalMeanThickness	CT	LBD	1	0	rs10498754,rs13079368,rs13110077,rs4685022,rs62052489,rs73217710,rs7988800,rs8101493	rs13107325	NA	0.00965994	38.9667
1543	1021	aparc-Desikan_lh_thickness_bankssts	CT	LBD	0	0	rs186347	NA	NA	0.00123692	39.5884
1544	1022	aparc-Desikan_lh_thickness_caudalanteriorcingulate	CT	LBD	NA	NA	NA	NA	NA	NA	NA
1545	1023	aparc-Desikan_lh_thickness_caudalmiddlefrontal	CT	LBD	0	0	rs12460853,rs77690628,rs9333533	NA	NA	0.00324858	34.7254
1546	1024	aparc-Desikan_lh_thickness_cuneus	CT	LBD	1	0	rs1464047,rs4901904,rs6492276	rs13107325	NA	0.00471771	50.5039
1547	1025	aparc-Desikan_lh_thickness_entorhinal	CT	LBD	NA	NA	NA	NA	NA	NA	NA
1548	1026	aparc-Desikan_lh_thickness_fusiform	CT	LBD	0	0	rs1003399,rs17497343,rs617577,rs73217710	NA	NA	0.00496377	39.8621
1549	1027	aparc-Desikan_lh_thickness_inferiorparietal	CT	LBD	1	0	rs10164339,rs117026083,rs35588958,rs41289592,rs4660401,rs4685022,rs66864104,rs77690628,rs9521760	rs62055718	NA	0.010411	37.3573
1550	1028	aparc-Desikan_lh_thickness_inferiortemporal	CT	LBD	0	0	rs10490657,rs17055142	NA	NA	0.00208969	33.4684
1551	1029	aparc-Desikan_lh_thickness_isthmuscingulate	CT	LBD	1	0	rs17443333,rs726578	rs13107325	NA	0.0020212	32.3692
1552	1030	aparc-Desikan_lh_thickness_lateraloccipital	CT	LBD	2	0	rs114898153,rs1464047,rs56023709,rs863216	rs13107325,rs62053943	NA	0.00484918	38.9374
1553	1031	aparc-Desikan_lh_thickness_lateralorbitofrontal	CT	LBD	0	0	rs617577	NA	NA	0.00097182	31.0954
1554	1032	aparc-Desikan_lh_thickness_lingual	CT	LBD	1	0	rs13431289	rs13107325	NA	0.0010553	33.7695
1555	1033	aparc-Desikan_lh_thickness_medialorbitofrontal	CT	LBD	NA	NA	NA	NA	NA	NA	NA
1556	1034	aparc-Desikan_lh_thickness_middletemporal	CT	LBD	0	0	rs1635285	NA	NA	0.00161865	51.8257
1557	1035	aparc-Desikan_lh_thickness_parahippocampal	CT	LBD	0	0	rs10498489,rs7968697	NA	NA	0.00208672	33.4207
1558	1036	aparc-Desikan_lh_thickness_paracentral	CT	LBD	1	0	rs11688116,rs13267225,rs6492277	rs13107325	NA	0.00308119	32.9305
1559	1037	aparc-Desikan_lh_thickness_parsopercularis	CT	LBD	0	0	rs10761586,rs12187568,rs1366881,rs34151748,rs77690628,rs9893575	NA	NA	0.00730523	39.1989
1560	1038	aparc-Desikan_lh_thickness_parsorbitalis	CT	LBD	NA	NA	NA	NA	NA	NA	NA
1561	1039	aparc-Desikan_lh_thickness_parstriangularis	CT	LBD	0	0	rs1003399,rs12187568,rs2013223,rs55813922	NA	NA	0.00401262	32.193
1562	1040	aparc-Desikan_lh_thickness_pericalcarine	CT	LBD	1	0	rs160460	rs13107325	NA	0.000936819	29.9744
1563	1041	aparc-Desikan_lh_thickness_postcentral	CT	LBD	1	0	rs12125942,rs16866693,rs2033939	rs13107325	NA	0.0123067	132.758
1564	1042	aparc-Desikan_lh_thickness_posteriorcingulate	CT	LBD	0	0	rs6658111,rs7862747	NA	NA	0.00197647	31.6515
1565	1043	aparc-Desikan_lh_thickness_precentral	CT	LBD	1	0	rs10498754,rs147787064	rs13107325	NA	0.00214864	34.4146
1566	1044	aparc-Desikan_lh_thickness_precuneus	CT	LBD	1	0	rs10276148,rs10498754,rs13110077,rs1452628,rs3200031,rs4510068,rs8101493	rs13107325	NA	0.00784022	36.0791
1567	1045	aparc-Desikan_lh_thickness_rostralanteriorcingulate	CT	LBD	0	0	rs148933058,rs2270390,rs75721280	NA	NA	0.00305711	32.6724
1568	1046	aparc-Desikan_lh_thickness_rostralmiddlefrontal	CT	LBD	0	0	rs11708828,rs11731264,rs12938775,rs2013223,rs2627387,rs28483628,rs3200031,rs3816046	NA	NA	0.00906072	36.5274
1569	1047	aparc-Desikan_lh_thickness_superiorfrontal	CT	LBD	0	0	rs13082214,rs231588,rs4128399,rs4556147,rs617577,rs7212450,rs724265,rs74476491,rs76928645,rs77690628,rs9515212	NA	NA	0.0119163	35.0355
1570	1048	aparc-Desikan_lh_thickness_superiorparietal	CT	LBD	1	0	rs12979428,rs1452628,rs35588958,rs41289592,rs62052489,rs6442411,rs7185688,rs73217710,rs7327139,rs7936928	rs13107325	NA	0.0118317	38.2631
1571	1049	aparc-Desikan_lh_thickness_superiortemporal	CT	LBD	1	0	rs1048527,rs6658111	rs9267812	NA	0.00287904	46.1471
1572	1050	aparc-Desikan_lh_thickness_supramarginal	CT	LBD	0	0	rs10164339,rs17055142,rs267644,rs34876360,rs75778110,rs9515212	NA	NA	0.00630598	33.8041
1573	1051	aparc-Desikan_lh_thickness_frontalpole	CT	LBD	0	0	rs2242522	NA	NA	0.00118977	38.0775
1574	1052	aparc-Desikan_lh_thickness_transversetemporal	CT	LBD	1	0	rs12648188,rs2473325	rs13107325	NA	0.00206634	33.0937
1575	1053	aparc-Desikan_lh_thickness_insula	CT	LBD	0	0	rs1562330	NA	NA	0.00102045	32.653
1576	1054	aparc-Desikan_rh_thickness_GlobalMeanThickness	CT	LBD	1	0	rs10498754,rs12938775,rs13079368,rs231588,rs3200031,rs35021943,rs4685022,rs61738562,rs61753077,rs682571,rs8101493	rs13107325	NA	0.0123844	36.4278
1577	1055	aparc-Desikan_rh_thickness_bankssts	CT	LBD	0	0	rs191103	NA	NA	0.00110776	35.45
1578	1056	aparc-Desikan_rh_thickness_caudalanteriorcingulate	CT	LBD	0	0	rs188051148,rs34996126,rs80172058	NA	NA	0.00312769	33.429
1579	1057	aparc-Desikan_rh_thickness_caudalmiddlefrontal	CT	LBD	0	0	rs10498754,rs62049364	NA	NA	0.00210076	33.6461
1580	1058	aparc-Desikan_rh_thickness_cuneus	CT	LBD	1	0	rs13128427,rs742396,rs76341705	rs13107325	NA	0.00434819	46.5308
1581	1059	aparc-Desikan_rh_thickness_entorhinal	CT	LBD	NA	NA	NA	NA	NA	NA	NA
1582	1060	aparc-Desikan_rh_thickness_fusiform	CT	LBD	1	0	rs10498754,rs113920776,rs4670638,rs73217710	rs13107325	NA	0.00416494	33.4202
1583	1061	aparc-Desikan_rh_thickness_inferiorparietal	CT	LBD	0	0	rs10498754,rs13110077,rs3200031,rs62065975,rs6492273	NA	NA	0.00524981	33.736
1584	1062	aparc-Desikan_rh_thickness_inferiortemporal	CT	LBD	1	0	rs17055142,rs2270414,rs55678495,rs7608458	rs13107325	NA	0.00419115	33.6314
1585	1063	aparc-Desikan_rh_thickness_isthmuscingulate	CT	LBD	0	0	rs4513249,rs57657407,rs6462132	NA	NA	0.00317558	33.9426
1586	1064	aparc-Desikan_rh_thickness_lateraloccipital	CT	LBD	2	0	rs1464047,rs420522,rs4510068,rs4685022,rs78246790,rs79362376,rs8101493,rs9933149	rs13107325,rs7218235	NA	0.00935837	37.7387
1587	1065	aparc-Desikan_rh_thickness_lateralorbitofrontal	CT	LBD	2	0	rs1562330,rs4685022	rs13107325,rs7218235	NA	0.00250791	40.1834
1588	1066	aparc-Desikan_rh_thickness_lingual	CT	LBD	1	0	rs11570470,rs12904134,rs13431289,rs1464047,rs1562330,rs2172128	rs13107325	NA	0.0063104	33.8279
1589	1067	aparc-Desikan_rh_thickness_medialorbitofrontal	CT	LBD	0	0	rs11063592,rs2819865	NA	NA	0.0025928	41.5471
1590	1068	aparc-Desikan_rh_thickness_middletemporal	CT	LBD	0	0	rs10782438,rs13079368,rs17055142	NA	NA	0.00309928	33.1245
1591	1069	aparc-Desikan_rh_thickness_parahippocampal	CT	LBD	0	0	rs117421612,rs12570616,rs61921502	NA	NA	0.00343161	36.6886
1592	1070	aparc-Desikan_rh_thickness_paracentral	CT	LBD	1	0	rs113111008,rs4841222	rs13107325	NA	0.00212618	34.054
1593	1071	aparc-Desikan_rh_thickness_parsopercularis	CT	LBD	0	0	rs10953403,rs12979428,rs56399638	NA	NA	0.00324268	34.6621
1594	1072	aparc-Desikan_rh_thickness_parsorbitalis	CT	LBD	NA	NA	NA	NA	NA	NA	NA
1595	1073	aparc-Desikan_rh_thickness_parstriangularis	CT	LBD	0	0	rs3200031,rs61784835,rs8101493	NA	NA	0.00333317	35.6326
1596	1074	aparc-Desikan_rh_thickness_pericalcarine	CT	LBD	1	0	rs4872084	rs13107325	NA	0.000981928	31.4192
1597	1075	aparc-Desikan_rh_thickness_postcentral	CT	LBD	1	0	rs2033939,rs3779047	rs13107325	NA	0.0102652	165.765
1598	1076	aparc-Desikan_rh_thickness_posteriorcingulate	CT	LBD	0	0	rs12470752,rs4925074	NA	NA	0.0019209	30.7599
1599	1077	aparc-Desikan_rh_thickness_precentral	CT	LBD	1	0	rs115338010,rs12451211,rs36040607,rs61753077,rs6484839,rs6729393	rs13107325	NA	0.00599595	32.1321
1600	1078	aparc-Desikan_rh_thickness_precuneus	CT	LBD	1	0	rs10498754,rs12938775,rs61753077,rs62135860,rs73217710,rs756747,rs79553110	rs13107325	NA	0.00833438	38.3722
1601	1079	aparc-Desikan_rh_thickness_rostralanteriorcingulate	CT	LBD	0	0	rs16940845,rs2819861	NA	NA	0.00220796	35.3668
1602	1080	aparc-Desikan_rh_thickness_rostralmiddlefrontal	CT	LBD	0	0	rs13079368,rs3816046,rs3901449,rs4510068	NA	NA	0.00500111	40.1635
1603	1081	aparc-Desikan_rh_thickness_superiorfrontal	CT	LBD	0	0	rs11570470,rs2232486,rs3200031,rs3901449,rs4495657,rs550057,rs617577,rs934447	NA	NA	0.00889371	35.8481
1604	1082	aparc-Desikan_rh_thickness_superiorparietal	CT	LBD	1	0	rs1452628,rs275350,rs3200031,rs4685022,rs7936928,rs8101493	rs13107325	NA	0.00651399	34.9265
1605	1083	aparc-Desikan_rh_thickness_superiortemporal	CT	LBD	0	0	rs1048527,rs61784835	NA	NA	0.00306998	49.217
1606	1084	aparc-Desikan_rh_thickness_supramarginal	CT	LBD	1	0	rs13110077,rs3200031,rs7567226,rs8031595	rs13107325	NA	0.0047703	38.301
1607	1085	aparc-Desikan_rh_thickness_frontalpole	CT	LBD	0	0	rs147964477	NA	NA	0.000983415	31.4668
1608	1086	aparc-Desikan_rh_thickness_transversetemporal	CT	LBD	1	0	rs1971411	rs13107325	NA	0.000955012	30.5571
1609	1087	aparc-Desikan_rh_thickness_insula	CT	LBD	0	0	rs11641011,rs140578020,rs1638195,rs2677109	NA	NA	0.00404883	32.4847
1610	1452	IDP_dMRI_TBSS_FA_Middle_cerebellar_peduncle	FA	LBD	0	0	rs1004763,rs13034231,rs2780818,rs35069907,rs356454,rs4646628,rs62560774	NA	NA	0.00826738	38.0612
1611	1453	IDP_dMRI_TBSS_FA_Pontine_crossing_tract	FA	LBD	0	0	rs11984418,rs13165449,rs2038526,rs4540912	NA	NA	0.00528126	42.4253
1612	1454	IDP_dMRI_TBSS_FA_Genu_of_corpus_callosum	FA	LBD	1	0	rs13144836,rs1768190,rs185073,rs2018980,rs2151280,rs2163654,rs2365715,rs4150197,rs72807596,rs7590302,rs76122535	rs199498	NA	0.0144906	42.7156
1613	1455	IDP_dMRI_TBSS_FA_Body_of_corpus_callosum	FA	LBD	2	0	rs10876464,rs11136342,rs1572030,rs174538,rs185073,rs2018980,rs2965946,rs34470113,rs4150221,rs6062264,rs6748809,rs7590302	rs199498,rs4806187	NA	0.0144038	38.9166
1614	1456	IDP_dMRI_TBSS_FA_Splenium_of_corpus_callosum	FA	LBD	1	0	rs113510314,rs12146713,rs138420351,rs140854442,rs143893586,rs2018980,rs2267161,rs2365715,rs33599,rs4150197,rs4871013,rs6475604,rs7154256,rs77126132,rs9468220	rs199442	NA	0.0245059	53.5123
1615	1457	IDP_dMRI_TBSS_FA_Fornix	FA	LBD	0	0	rs11005689,rs1108048,rs12146713,rs4556147,rs62072157,rs798518,rs941760	NA	NA	0.0100805	46.4933
1616	1458	IDP_dMRI_TBSS_FA_Corticospinal_tract_R	FA	LBD	0	0	rs2145826,rs2536150	NA	NA	0.0022382	35.8523
1617	1459	IDP_dMRI_TBSS_FA_Corticospinal_tract_L	FA	LBD	0	0	rs7733216	NA	NA	0.000959707	30.7075
1618	1460	IDP_dMRI_TBSS_FA_Medial_lemniscus_R	FA	LBD	1	0	rs10746468,rs231237,rs56362600,rs72630583	rs74050914	NA	0.00536592	43.1091
1619	1461	IDP_dMRI_TBSS_FA_Medial_lemniscus_L	FA	LBD	1	0	rs12028339,rs2286184,rs614225,rs6577428,rs76122535	rs11122147	NA	0.00505525	32.4794
1620	1462	IDP_dMRI_TBSS_FA_Inferior_cerebellar_peduncle_R	FA	LBD	0	0	rs12964138,rs13190020,rs231237,rs4738841,rs4741658,rs4813942,rs7838141,rs9398171	NA	NA	0.0088716	35.7582
1621	1463	IDP_dMRI_TBSS_FA_Inferior_cerebellar_peduncle_L	FA	LBD	0	0	rs12028339,rs12944877,rs13190020,rs13238033,rs231237,rs3130740,rs3758575,rs6459714	NA	NA	0.00830122	33.4399
1622	1464	IDP_dMRI_TBSS_FA_Superior_cerebellar_peduncle_R	FA	LBD	0	0	rs10086019,rs11737962,rs12956852,rs140213967,rs179570,rs4302120,rs56149550,rs6122009,rs6656918,rs80067345	NA	NA	0.0157208	51.0413
1623	1465	IDP_dMRI_TBSS_FA_Superior_cerebellar_peduncle_L	FA	LBD	0	0	rs1009020,rs140213967,rs16894235,rs3784605,rs4871926,rs6062264,rs62199315,rs67030159,rs80067345	NA	NA	0.0154222	55.6203
1624	1466	IDP_dMRI_TBSS_FA_Cerebral_peduncle_R	FA	LBD	0	0	rs10735322,rs179570,rs3129119,rs3776089,rs599452,rs6062266,rs6953397	NA	NA	0.00881298	40.5953
1625	1467	IDP_dMRI_TBSS_FA_Cerebral_peduncle_L	FA	LBD	1	0	rs1004763,rs12479469,rs2237076,rs231588,rs3129171,rs6953397,rs7865618	rs607062	NA	0.00935807	43.1299
1626	1468	IDP_dMRI_TBSS_FA_Anterior_limb_of_internal_capsule_R	FA	LBD	1	0	rs10764437,rs11055034,rs11618612,rs1246263,rs1818336,rs2018980,rs3129119,rs3776089,rs56362600,rs6089747,rs74247779	rs807478	NA	0.0113507	33.3534
1627	1469	IDP_dMRI_TBSS_FA_Anterior_limb_of_internal_capsule_L	FA	LBD	0	0	rs11055034,rs11191840,rs113165365,rs117653913,rs4150197,rs4283494,rs4871927,rs8179284	NA	NA	0.0085051	34.2683
1628	1470	IDP_dMRI_TBSS_FA_Posterior_limb_of_internal_capsule_R	FA	LBD	0	0	rs1004763,rs10498450,rs11042811,rs12146713,rs12964435,rs1320143,rs1572995,rs1609829,rs179570,rs208829,rs2267161,rs2956042,rs310241,rs33599,rs3776089,rs4843558,rs565613,rs6953397,rs77046488,rs9426742,rs9984070	NA	NA	0.0279441	43.7317
1629	1471	IDP_dMRI_TBSS_FA_Posterior_limb_of_internal_capsule_L	FA	LBD	0	0	rs10495713,rs12146713,rs12484232,rs12921170,rs12964435,rs1609829,rs208829,rs2242522,rs2267161,rs2956042,rs310241,rs3776089,rs4393849,rs6953397,rs7866783,rs9901291	NA	NA	0.0226917	46.3661
1630	1472	IDP_dMRI_TBSS_FA_Retrolenticular_part_of_internal_capsule_R	FA	LBD	0	0	rs11055034,rs12957119,rs33599,rs6850443,rs8067689,rs9303628,rs9375435,rs9608859	NA	NA	0.00985871	39.7764
1631	1473	IDP_dMRI_TBSS_FA_Retrolenticular_part_of_internal_capsule_L	FA	LBD	0	0	rs12484232,rs1591805,rs1979572,rs33599,rs8067689	NA	NA	0.00571091	36.7161
1632	1474	IDP_dMRI_TBSS_FA_Anterior_corona_radiata_R	FA	LBD	0	0	rs11069796,rs11531492,rs12207570,rs12694390,rs142003765,rs179570,rs375218,rs3795736,rs57694670,rs7295571,rs760975,rs76122535,rs7733216,rs798562	NA	NA	0.0180494	41.9524
1633	1475	IDP_dMRI_TBSS_FA_Anterior_corona_radiata_L	FA	LBD	1	0	rs11673604,rs1182197,rs12694390,rs139886,rs3129171,rs57694670,rs6482355,rs76122535,rs76658691,rs7733216,rs9557081	rs199498	NA	0.0143234	42.2155
1634	1476	IDP_dMRI_TBSS_FA_Superior_corona_radiata_R	FA	LBD	0	0	rs1038354,rs113014813,rs12370774,rs2365715,rs2707108,rs33599,rs4795529,rs72932765,rs7733216,rs9530857	NA	NA	0.0133112	43.1125
1635	1477	IDP_dMRI_TBSS_FA_Superior_corona_radiata_L	FA	LBD	1	0	rs1038354,rs113014813,rs12146713,rs1255999,rs138420351,rs1547420,rs17055223,rs33599,rs4843558,rs696445,rs72932765,rs7502307	rs4806187	NA	0.013127	35.4212
1636	1478	IDP_dMRI_TBSS_FA_Posterior_corona_radiata_R	FA	LBD	0	0	rs2377054,rs3129787,rs34421054,rs4673814,rs742396,rs7549876,rs7699124,rs7733216,rs884570	NA	NA	0.0120085	43.159
1637	1479	IDP_dMRI_TBSS_FA_Posterior_corona_radiata_L	FA	LBD	0	0	rs11068773,rs174538,rs3129787,rs56362600,rs61000833,rs6563842,rs760975,rs884570	NA	NA	0.00928765	37.4508
1638	1480	IDP_dMRI_TBSS_FA_Posterior_thalamic_radiation_R	FA	LBD	0	1	rs11068773,rs12517200,rs16894235,rs2413493,rs3129787,rs33599,rs4799926,rs61788412,rs7216587,rs7733216	NA	rs7256200	0.0151355	49.1118
1639	1481	IDP_dMRI_TBSS_FA_Posterior_thalamic_radiation_L	FA	LBD	0	0	rs11068773,rs12206172,rs12517200,rs174534,rs2446084,rs35802061,rs61788413,rs7216587,rs760975,rs884570	NA	NA	0.0110722	35.7797
1640	1482	IDP_dMRI_TBSS_FA_Sagittal_stratum_R	FA	LBD	0	0	rs13141211,rs13172007,rs144182909,rs33599,rs3799711,rs4799926,rs4984741,rs56362600,rs59731356,rs7181798,rs7216587,rs760975,rs9801466	NA	NA	0.0156013	38.9558
1641	1483	IDP_dMRI_TBSS_FA_Sagittal_stratum_L	FA	LBD	0	0	rs2686876,rs3213798,rs33599,rs3776089,rs4799926,rs61763695,rs7216587,rs760975,rs9608859,rs9801466	NA	NA	0.013204	42.7606
1642	1484	IDP_dMRI_TBSS_FA_External_capsule_R	FA	LBD	0	0	rs10252734,rs11135712,rs11641011,rs12514650,rs1609829,rs2214555,rs2228513,rs2670890,rs2821111,rs7199291,rs79337528	NA	NA	0.0143893	42.4124
1643	1485	IDP_dMRI_TBSS_FA_External_capsule_L	FA	LBD	0	0	rs10088192,rs1609829,rs2214555,rs2228513,rs2554373,rs2821111,rs3793477,rs614225,rs7196814	NA	NA	0.0121234	43.5772
1644	1486	IDP_dMRI_TBSS_FA_Cingulum_cingulate_gyrus_R	FA	LBD	1	0	rs10778036,rs1107361,rs142003765,rs16875599,rs34094467,rs3824486,rs56328685,rs62086903,rs6704237,rs72807596,rs7901788,rs9911167	rs4241406	NA	0.0163323	44.2136
1645	1487	IDP_dMRI_TBSS_FA_Cingulum_cingulate_gyrus_L	FA	LBD	0	0	rs10510025,rs10778036,rs142003765,rs16875599,rs2018980,rs2591453,rs2821110,rs34700911,rs3776089,rs76653948,rs797832	NA	NA	0.0128952	37.9512
1646	1488	IDP_dMRI_TBSS_FA_Cingulum_hippocampus_R	FA	LBD	0	0	rs10039529,rs1182190,rs13150272,rs73313052,rs760975,rs78561280,rs929294	NA	NA	0.00840429	38.6968
1647	1489	IDP_dMRI_TBSS_FA_Cingulum_hippocampus_L	FA	LBD	0	0	rs11589479,rs1847037,rs4751104,rs78561280	NA	NA	0.00411457	33.0144
1648	1490	IDP_dMRI_TBSS_FA_Fornix_cres+Stria_terminalis_R	FA	LBD	0	0	rs10937450,rs117306165,rs323178,rs4799926	NA	NA	0.00482011	38.7029
1649	1491	IDP_dMRI_TBSS_FA_Fornix_cres+Stria_terminalis_L	FA	LBD	0	0	rs10919293,rs11741124,rs17779523,rs2720720,rs7227410	NA	NA	0.00498665	32.0364
1650	1492	IDP_dMRI_TBSS_FA_Superior_longitudinal_fasciculus_R	FA	LBD	0	0	rs10270752,rs12061783,rs12694731,rs17719345,rs2404724,rs3129119,rs3776089,rs430114,rs4725995,rs4793169,rs4984741,rs59731356,rs7502307,rs76122535,rs7733216,rs884570,rs9632854	NA	NA	0.0215475	41.3885
1651	1493	IDP_dMRI_TBSS_FA_Superior_longitudinal_fasciculus_L	FA	LBD	0	0	rs10270752,rs1479569,rs202393,rs3776089,rs4725392,rs4802273,rs56362600,rs5756894,rs59731356,rs73090180,rs7502890,rs7733216,rs884570,rs911547	NA	NA	0.0174262	40.4783
1652	1494	IDP_dMRI_TBSS_FA_Superior_fronto-occipital_fasciculus_R	FA	LBD	0	0	rs10037418,rs10174652,rs12928520,rs2273171,rs2636782,rs6778659,rs9307102,rs9398787	NA	NA	0.0108573	43.8495
1653	1495	IDP_dMRI_TBSS_FA_Superior_fronto-occipital_fasciculus_L	FA	LBD	1	0	rs1269175,rs1277840,rs12928520,rs186399184,rs2273171,rs2817696,rs3861285,rs4661077,rs6762606,rs6895050,rs9818394	rs199498	NA	0.0134846	39.7093
1654	1496	IDP_dMRI_TBSS_FA_Uncinate_fasciculus_R	FA	LBD	0	0	rs12550039,rs12911569,rs17719345,rs201480,rs2189574,rs263071,rs2713546,rs4383974,rs7733216	NA	NA	0.0128008	46.0435
1655	1497	IDP_dMRI_TBSS_FA_Uncinate_fasciculus_L	FA	LBD	0	0	rs11119085,rs12550039,rs2413758,rs263071,rs3098912,rs4550447,rs4954059,rs6722862,rs7733216,rs981544	NA	NA	0.0139865	45.3306
1656	1498	IDP_dMRI_TBSS_FA_Tapetum_R	FA	LBD	0	0	rs10252734,rs10901821,rs117045141,rs141382935,rs17371986,rs2707108,rs2737273,rs28438696,rs309587,rs4240791,rs7906601	NA	NA	0.0132964	39.1479
1657	1499	IDP_dMRI_TBSS_FA_Tapetum_L	FA	LBD	0	0	rs1026786,rs141382935,rs17371986,rs2164950,rs4664578,rs4771528,rs4857716,rs523583,rs9376354	NA	NA	0.0118943	42.7439
1658	1602	IDP_dMRI_TBSS_MD_Middle_cerebellar_peduncle	MD	LBD	0	0	rs10857609,rs2267160,rs542444	NA	NA	0.00351807	37.6162
1659	1603	IDP_dMRI_TBSS_MD_Pontine_crossing_tract	MD	LBD	0	0	rs2504072,rs2957135,rs4646628,rs542444,rs7313073,rs9369127,rs9491697	NA	NA	0.00924307	42.5949
1660	1604	IDP_dMRI_TBSS_MD_Genu_of_corpus_callosum	MD	LBD	1	0	rs11128657,rs13132853,rs1476505,rs2365715,rs2402273,rs2412397,rs2591453,rs4150221,rs7127282,rs73405691,rs940808	rs199498	NA	0.0150084	44.265
1661	1605	IDP_dMRI_TBSS_MD_Body_of_corpus_callosum	MD	LBD	0	0	rs10070189,rs114327907,rs12790726,rs174538,rs2365715,rs3744021,rs4685022,rs7605601	NA	NA	0.00839895	33.837
1662	1606	IDP_dMRI_TBSS_MD_Splenium_of_corpus_callosum	MD	LBD	0	0	rs11746859,rs13112198,rs140868879,rs1877034,rs2267161,rs2365715,rs4150197,rs4685022,rs7704277,rs77126132,rs79928268	NA	NA	0.0132721	39.0753
1663	1607	IDP_dMRI_TBSS_MD_Fornix	MD	LBD	0	0	rs11005689,rs12146713,rs12919133,rs1409682,rs3120122,rs62072157,rs798508,rs941760	NA	NA	0.0115765	46.7885
1664	1608	IDP_dMRI_TBSS_MD_Corticospinal_tract_R	MD	LBD	0	0	rs11049317,rs13277230,rs1550574,rs9491697	NA	NA	0.00583048	46.8631
1665	1609	IDP_dMRI_TBSS_MD_Corticospinal_tract_L	MD	LBD	0	0	rs1550574,rs7016223,rs7313073,rs929614	NA	NA	0.00575775	46.2752
1666	1610	IDP_dMRI_TBSS_MD_Medial_lemniscus_R	MD	LBD	0	0	rs10797061	NA	NA	0.00108443	34.7026
1667	1611	IDP_dMRI_TBSS_MD_Medial_lemniscus_L	MD	LBD	NA	NA	NA	NA	NA	NA	NA
1668	1612	IDP_dMRI_TBSS_MD_Inferior_cerebellar_peduncle_R	MD	LBD	0	0	rs11953786,rs1580309,rs16894104,rs6661009	NA	NA	0.00426418	34.2199
1669	1613	IDP_dMRI_TBSS_MD_Inferior_cerebellar_peduncle_L	MD	LBD	0	0	rs1580309,rs45565037,rs77938,rs8067737	NA	NA	0.00404274	32.4356
1670	1614	IDP_dMRI_TBSS_MD_Superior_cerebellar_peduncle_R	MD	LBD	0	0	rs11737962,rs132784,rs28590060,rs35565319,rs4697414,rs4845364,rs4969531	NA	NA	0.0113523	52.4267
1671	1615	IDP_dMRI_TBSS_MD_Superior_cerebellar_peduncle_L	MD	LBD	0	0	rs10963416,rs117798528,rs357543,rs4697414,rs4969531,rs800473	NA	NA	0.00843282	45.3023
1672	1616	IDP_dMRI_TBSS_MD_Cerebral_peduncle_R	MD	LBD	1	0	rs115091741,rs11641011,rs4685022,rs7733216	rs13107325	NA	0.00530233	42.5954
1673	1617	IDP_dMRI_TBSS_MD_Cerebral_peduncle_L	MD	LBD	1	0	rs2071020,rs4685022,rs6499196	rs13107325	NA	0.00377753	40.4009
1674	1618	IDP_dMRI_TBSS_MD_Anterior_limb_of_internal_capsule_R	MD	LBD	0	0	rs11191839,rs11838776,rs131659,rs13260,rs143598722,rs2052690,rs2303865,rs2351524,rs4652758,rs55748426,rs6442409,rs7314654,rs7923885,rs9112	NA	NA	0.0187183	43.5369
1675	1619	IDP_dMRI_TBSS_MD_Anterior_limb_of_internal_capsule_L	MD	LBD	0	0	rs10840453,rs11079390,rs11191840,rs11948266,rs12068025,rs13260,rs1368575,rs2303865,rs2350089,rs2351524,rs310241,rs55748426,rs6482355,rs7314654,rs9394501,rs9515201,rs9770574	NA	NA	0.0221216	42.5162
1676	1620	IDP_dMRI_TBSS_MD_Posterior_limb_of_internal_capsule_R	MD	LBD	0	0	rs11042811,rs11589479,rs2173579,rs2303865,rs2780902,rs36134011,rs4150197,rs59731356	NA	NA	0.0110006	44.4348
1677	1621	IDP_dMRI_TBSS_MD_Posterior_limb_of_internal_capsule_L	MD	LBD	0	0	rs2071020,rs2780818,rs2936681,rs4150197,rs4755851,rs59731356,rs72764411	NA	NA	0.00997638	46.0083
1678	1622	IDP_dMRI_TBSS_MD_Retrolenticular_part_of_internal_capsule_R	MD	LBD	0	0	rs11055034,rs11191770,rs11191822,rs17705869,rs2173579,rs2267161,rs2365715,rs33599,rs3910909,rs4150197,rs4673854,rs62379611,rs74210265,rs76238604	NA	NA	0.0177064	41.1407
1679	1623	IDP_dMRI_TBSS_MD_Retrolenticular_part_of_internal_capsule_L	MD	LBD	1	0	rs10857614,rs11191829,rs1476505,rs1499650,rs1847037,rs33599,rs4150197,rs5745850,rs7210027,rs76122535,rs76238604,rs9608859,rs9899833	rs9379831	NA	0.0153439	38.303
1680	1624	IDP_dMRI_TBSS_MD_Anterior_corona_radiata_R	MD	LBD	1	0	rs11191835,rs11746859,rs1476505,rs1800814,rs2018980,rs2047071,rs2365715,rs36136116,rs3776089,rs4685022,rs62324288,rs71318332,rs7222757,rs939924,rs9608859	rs199498	NA	0.0197589	42.9376
1681	1625	IDP_dMRI_TBSS_MD_Anterior_corona_radiata_L	MD	LBD	1	0	rs11191835,rs12541733,rs150336475,rs2018980,rs2047071,rs2365715,rs33599,rs36086195,rs4073455,rs4150221,rs4685022,rs62324288,rs7222755,rs72828807,rs74210265	rs2066295	NA	0.0200881	43.6675
1682	1626	IDP_dMRI_TBSS_MD_Superior_corona_radiata_R	MD	LBD	0	0	rs10042482,rs10840420,rs11191770,rs11191840,rs112358314,rs11746859,rs11786315,rs140244541,rs1549192,rs2342437,rs2365715,rs28361101,rs3129119,rs430114,rs4685022,rs59731356,rs6482355,rs71318332,rs72828807,rs742396,rs7699124,rs7733216,rs79569934	NA	NA	0.0330858	47.5243
1683	1627	IDP_dMRI_TBSS_MD_Superior_corona_radiata_L	MD	LBD	0	0	rs10042482,rs10840420,rs11191772,rs112358314,rs13265546,rs140244541,rs1800814,rs2694877,rs3129787,rs35531639,rs36136116,rs59731356,rs6482355,rs71318332,rs72655622,rs72828807,rs742396,rs7699124,rs7733216,rs79569934,rs884570	NA	NA	0.0303853	47.6718
1684	1628	IDP_dMRI_TBSS_MD_Posterior_corona_radiata_R	MD	LBD	0	0	rs10237366,rs11191770,rs1476505,rs33599,rs61788413,rs62324288,rs6987631,rs7216587,rs742396,rs7596872,rs79928268,rs8081606	NA	NA	0.0150624	40.7233
1685	1629	IDP_dMRI_TBSS_MD_Posterior_corona_radiata_L	MD	LBD	0	0	rs10103103,rs10237366,rs11068773,rs11867339,rs12206172,rs1476505,rs3129787,rs33599,rs343278,rs35531639,rs36136116,rs565737,rs59731356,rs61788401,rs62324288,rs6470800,rs742396,rs76771822,rs79569934	NA	NA	0.0231678	39.88
1686	1630	IDP_dMRI_TBSS_MD_Posterior_thalamic_radiation_R	MD	LBD	0	1	rs11191770,rs12699998,rs1786339,rs1822861,rs2237076,rs342940,rs7216587,rs742396,rs884570,rs9608859,rs9739560	NA	rs66626994	0.0139787	41.185
1687	1631	IDP_dMRI_TBSS_MD_Posterior_thalamic_radiation_L	MD	LBD	0	1	rs11068773,rs11867582,rs11989035,rs1202528,rs1822861,rs2237076,rs61000833,rs6916149,rs71318332,rs7216587,rs742396,rs7596872,rs884570,rs9608859	NA	rs66626994	0.017307	40.1963
1688	1632	IDP_dMRI_TBSS_MD_Sagittal_stratum_R	MD	LBD	0	0	rs10857612,rs17144197,rs225717,rs2365715,rs28361101,rs33599,rs35997243,rs4984741,rs61902245,rs62431376,rs6442409,rs6461389,rs7216587,rs742396,rs911547,rs9608859	NA	NA	0.0208905	42.6072
1689	1633	IDP_dMRI_TBSS_MD_Sagittal_stratum_L	MD	LBD	0	0	rs151044295,rs1847037,rs2237076,rs225714,rs2365715,rs2412397,rs33599,rs3780,rs3910909,rs4862340,rs6442411,rs7196814,rs7216587,rs760975,rs911547,rs9608859,rs9801236	NA	NA	0.0229392	44.1243
1690	1634	IDP_dMRI_TBSS_MD_External_capsule_R	MD	LBD	1	0	rs11191770,rs11191829,rs12524544,rs140244541,rs3812945,rs4389507,rs4556147,rs4685022,rs7197215,rs73156494,rs7728421,rs9943229	rs199498	NA	0.0157835	42.7043
1691	1635	IDP_dMRI_TBSS_MD_External_capsule_L	MD	LBD	0	0	rs10980634,rs11191770,rs11191829,rs1609829,rs4773140,rs6442409,rs6482385,rs6761645,rs7196814,rs7451833,rs76122535,rs8179283	NA	NA	0.0152455	41.226
1692	1636	IDP_dMRI_TBSS_MD_Cingulum_cingulate_gyrus_R	MD	LBD	1	0	rs142461330,rs174534,rs2292012,rs2303865,rs2412397,rs2518028,rs33599,rs3776089,rs3795736,rs4678168,rs4685022,rs6006427,rs61676547,rs6726454,rs6815289,rs6896953,rs9926774	rs648044	NA	0.025192	48.5696
1693	1637	IDP_dMRI_TBSS_MD_Cingulum_cingulate_gyrus_L	MD	LBD	0	0	rs10840420,rs11128657,rs174559,rs2018980,rs2237076,rs2292012,rs2303865,rs2412397,rs2518028,rs33599,rs3746741,rs3769454,rs4862340,rs77126132,rs9608859,rs9692176	NA	NA	0.0255463	52.3518
1694	1638	IDP_dMRI_TBSS_MD_Cingulum_hippocampus_R	MD	LBD	0	0	rs13112198,rs1847037,rs2267158,rs33599,rs370961818,rs4685022,rs62012264,rs6819977,rs6953397,rs7565313,rs760975,rs77001351	NA	NA	0.0171128	46.3635
1695	1639	IDP_dMRI_TBSS_MD_Cingulum_hippocampus_L	MD	LBD	1	0	rs11128657,rs1847037,rs1877034,rs2267161,rs2303865,rs2412397,rs33599,rs6953397,rs7565313	rs648044	NA	0.0133738	48.1327
1696	1640	IDP_dMRI_TBSS_MD_Fornix_cres+Stria_terminalis_R	MD	LBD	1	0	rs2791343	rs199498	NA	0.000996378	31.882
1697	1641	IDP_dMRI_TBSS_MD_Fornix_cres+Stria_terminalis_L	MD	LBD	NA	NA	NA	NA	NA	NA	NA
1698	1642	IDP_dMRI_TBSS_MD_Superior_longitudinal_fasciculus_R	MD	LBD	0	0	rs10042482,rs10237280,rs10840420,rs11191770,rs11656743,rs11746859,rs2018980,rs2365715,rs2377523,rs2412397,rs28361101,rs35997243,rs4150197,rs430114,rs4894803,rs56362600,rs5745850,rs59731356,rs6442409,rs6820454,rs6979446,rs71318332,rs7514200,rs9801466	NA	NA	0.0312387	42.9181
1699	1643	IDP_dMRI_TBSS_MD_Superior_longitudinal_fasciculus_L	MD	LBD	0	0	rs10237280,rs11191770,rs11656743,rs11746859,rs12403837,rs2070935,rs2365715,rs2377523,rs2412397,rs2780902,rs28850273,rs35997243,rs3739118,rs430114,rs4894803,rs56362600,rs5745850,rs59731356,rs60491498,rs61264398,rs6442409,rs6916149,rs742396,rs77126132,rs8081606,rs9374289,rs9801466	NA	NA	0.033045	40.4269
1700	1644	IDP_dMRI_TBSS_MD_Superior_fronto-occipital_fasciculus_R	MD	LBD	0	0	rs2303865,rs56093138,rs6482355,rs6484437,rs72828807,rs7733216,rs9515201	NA	NA	0.00855004	39.3737
1701	1645	IDP_dMRI_TBSS_MD_Superior_fronto-occipital_fasciculus_L	MD	LBD	0	0	rs12192990,rs12928520,rs2533872,rs36176694,rs6482355,rs6484437,rs76122535,rs7733216	NA	NA	0.0101896	41.1253
1702	1646	IDP_dMRI_TBSS_MD_Uncinate_fasciculus_R	MD	LBD	0	0	rs2303865,rs2780902,rs6442409,rs75430653,rs76928645	NA	NA	0.0077023	49.6184
1703	1647	IDP_dMRI_TBSS_MD_Uncinate_fasciculus_L	MD	LBD	0	0	rs2303865,rs2780818,rs4685022,rs9266290	NA	NA	0.00676039	54.3883
1704	1648	IDP_dMRI_TBSS_MD_Tapetum_R	MD	LBD	0	0	rs10237366,rs10252734,rs11265395,rs141382935,rs309587,rs6886461,rs72885736,rs7596872,rs76289965	NA	NA	0.0109839	39.4359
1705	1649	IDP_dMRI_TBSS_MD_Tapetum_L	MD	LBD	0	0	rs10252734,rs10863651,rs141382935,rs17371986,rs309587,rs321414,rs6578554,rs6886461,rs7285194,rs74957179	NA	NA	0.0111211	35.9393
1706	122	IDP_T1_FAST_ROIs_L_thalamus	GMV	MS	0	0	rs12504632,rs13116825,rs1768190,rs2267161,rs229650,rs3130574,rs398076,rs55705857,rs62157778,rs6460894,rs6563121,rs72941549,rs823080,rs9929528	NA	NA	0.0199582	48.3064
1707	123	IDP_T1_FAST_ROIs_R_thalamus	GMV	MS	0	0	rs11604833,rs1958671,rs1974528,rs229651,rs55705857,rs62288073,rs6460894,rs8064765,rs9907752	NA	NA	0.0108353	40.425
1708	124	IDP_T1_FAST_ROIs_L_caudate	GMV	MS	1	0	rs115400054,rs11838776,rs11948266,rs12928520,rs14365,rs1832980,rs1948948,rs4348791,rs4525538,rs55823223,rs6121246,rs67885733,rs7596872	rs13107325	NA	0.0165653	43.0309
1709	125	IDP_T1_FAST_ROIs_R_caudate	GMV	MS	1	1	rs115400054,rs11838776,rs12035773,rs12920915,rs12928520,rs3807727,rs4348791,rs55823223,rs6916149,rs72934723,rs7596872,rs8142505	rs13107325	rs2308527	0.0164323	46.2375
1710	126	IDP_T1_FAST_ROIs_L_putamen	GMV	MS	2	0	rs10430578,rs11042812,rs115400054,rs12467931,rs12951632,rs16840751,rs2267161,rs2269686,rs34905056,rs454665,rs465423,rs547107,rs55953689,rs61899197,rs7005505,rs855791,rs9899357	rs13107325,rs1800562	NA	0.0259728	52.0853
1711	127	IDP_T1_FAST_ROIs_R_putamen	GMV	MS	2	0	rs10430578,rs115400054,rs12951632,rs1450270,rs2267161,rs34905056,rs465423,rs55953689,rs6690619,rs7005505,rs8177186,rs855791,rs9899357	rs13107325,rs1800562	NA	0.0207437	54.1147
1712	128	IDP_T1_FAST_ROIs_L_pallidum	GMV	MS	1	0	rs1624623,rs2697388,rs2923402,rs7704966	rs2252383	NA	0.00568656	47.4956
1713	129	IDP_T1_FAST_ROIs_R_pallidum	GMV	MS	1	0	rs2923402	rs1724400	NA	0.00126034	41.9239
1714	130	IDP_T1_FAST_ROIs_L_hippocampus	GMV	MS	0	0	rs1052607,rs1075472,rs12111923,rs13176921,rs279888,rs6432708,rs6690450,rs7030607,rs72761265,rs8029552,rs931550	NA	NA	0.0149507	45.8252
1715	131	IDP_T1_FAST_ROIs_R_hippocampus	GMV	MS	0	0	rs1052607,rs11865702,rs17214697,rs1962479,rs279888,rs28758826,rs4862292,rs6432708,rs6690450,rs7030607	NA	NA	0.0142276	47.9361
1716	132	IDP_T1_FAST_ROIs_L_amygdala	GMV	MS	0	0	rs35495443,rs7256200,rs7315280	NA	NA	0.00288536	32.0304
1717	133	IDP_T1_FAST_ROIs_R_amygdala	GMV	MS	0	0	rs61921502,rs769449	NA	NA	0.00204057	33.9509
1718	134	IDP_T1_FAST_ROIs_L_ventral_striatum	GMV	MS	2	0	rs10090885,rs11605232,rs13388394,rs199497,rs2153960,rs2424698,rs55925606,rs6000991,rs60937451,rs7134628,rs7147695,rs7210574,rs7623486	rs13107325,rs329124	NA	0.0177321	46.0983
1719	135	IDP_T1_FAST_ROIs_R_ventral_striatum	GMV	MS	2	0	rs10430578,rs11136018,rs11604780,rs1285847,rs13388394,rs2153960,rs2267161,rs3746337,rs4685022,rs4841132,rs57788691,rs60937451,rs7005505	rs13107325,rs329124	NA	0.0165021	42.847
1720	136	IDP_T1_FAST_ROIs_brain_stem	GMV	MS	1	0	rs11598186,rs13388394,rs1909960,rs2052690,rs4039600,rs62105660,rs62251040,rs7111970,rs7274811,rs9505097	rs13107325	NA	0.0115674	38.853
1721	137	IDP_T1_FAST_ROIs_L_cerebellum_I-IV	GMV	MS	1	0	rs10422762,rs34530426,rs36132266,rs4441421,rs4711000,rs61803655,rs7571971	rs13107325	NA	0.00782064	37.388
1722	138	IDP_T1_FAST_ROIs_R_cerebellum_I-IV	GMV	MS	1	0	rs10422762,rs11604780,rs2807357,rs2976422,rs36132266,rs4596938,rs6658111,rs9301159	rs13107325	NA	0.00841176	35.2071
1723	139	IDP_T1_FAST_ROIs_L_cerebellum_V	GMV	MS	1	0	rs11606703,rs11626065,rs1874581,rs190024,rs2299415,rs2807363,rs2920507,rs36132266,rs7571971,rs7963419,rs9398173	rs13107325	NA	0.0127171	38.8758
1724	140	IDP_T1_FAST_ROIs_R_cerebellum_V	GMV	MS	2	0	rs11604780,rs13388394,rs1443845,rs16859414,rs17220352,rs2920507,rs36132266,rs478571,rs9421745,rs9422354	rs11710277,rs13135092	NA	0.0124223	41.7607
1725	141	IDP_T1_FAST_ROIs_L_cerebellum_VI	GMV	MS	1	0	rs10797047,rs10840420,rs11936470,rs1343222,rs17220352,rs1865741,rs2744755,rs4987082,rs55925606,rs6606717,rs6853752,rs9497968,rs9617090	rs13107325	NA	0.0141138	36.5573
1726	142	IDP_T1_FAST_ROIs_V_cerebellum_VI	GMV	MS	2	0	rs11111278,rs1123680,rs17229266,rs1932019,rs2360675,rs3891689,rs6074807,rs7027172,rs74088917	rs35225200,rs71444571	NA	0.0128769	48.1227
1727	143	IDP_T1_FAST_ROIs_R_cerebellum_VI	GMV	MS	1	0	rs11042812,rs11609896,rs11636752,rs11727676,rs11936470,rs1343222,rs141473,rs2744755,rs35565319,rs42863,rs57911348,rs9497968	rs13107325	NA	0.0130055	36.4538
1728	144	IDP_T1_FAST_ROIs_L_cerebellum_crus_I	GMV	MS	0	0	rs11663934,rs11764163,rs1547050,rs1567712,rs1605761,rs17749164,rs2091377,rs2356265,rs2873131,rs2908004,rs2920507,rs4865165,rs58357751,rs6714490,rs703548,rs713606,rs7167339,rs72754248,rs72828403,rs7691642,rs7705845,rs9514079,rs9817553	NA	NA	0.0351584	52.5791
1729	145	IDP_T1_FAST_ROIs_V_cerebellum_crus_I	GMV	MS	0	0	rs134016,rs72831708	NA	NA	0.00228015	37.9462
1730	146	IDP_T1_FAST_ROIs_R_cerebellum_crus_I	GMV	MS	0	0	rs1318947,rs1547050,rs1567712,rs1605761,rs17749164,rs2091377,rs2234675,rs2920507,rs2964537,rs549305,rs58357751,rs6714490,rs7167339,rs72754248,rs7589256,rs7691642,rs9514079	NA	NA	0.0278331	55.9008
1731	147	IDP_T1_FAST_ROIs_L_cerebellum_crus_II	GMV	MS	1	0	rs10020462,rs11111278,rs12140350,rs13268108,rs1405238,rs1567244,rs2231142,rs2234675,rs3808934,rs4711000,rs4891262,rs6739830,rs696907,rs713607,rs72731840,rs72754248,rs72906148,rs7573126,rs7778054,rs7874933	rs6079584	NA	0.0307965	52.7435
1732	148	IDP_T1_FAST_ROIs_V_cerebellum_crus_II	GMV	MS	0	0	rs10232453,rs10946507,rs11111278,rs11158765,rs11795164,rs134016,rs1344502,rs136030,rs1861969,rs280795,rs34288808,rs407934,rs4793497,rs59109406,rs6478241,rs6658111,rs7210936,rs73126520,rs8064679	NA	NA	0.0293242	52.7866
1733	149	IDP_T1_FAST_ROIs_R_cerebellum_crus_II	GMV	MS	1	0	rs10020462,rs1106678,rs12514628,rs1405238,rs174560,rs2234675,rs240101,rs2572397,rs4711000,rs4891262,rs55916590,rs62389387,rs6739830,rs696907,rs713607,rs72731840,rs72754248,rs7475806,rs7778054,rs7834152,rs786819	rs6079584	NA	0.0307979	50.2327
1734	150	IDP_T1_FAST_ROIs_L_cerebellum_VIIb	GMV	MS	0	0	rs10020462,rs10737469,rs134016,rs1689014,rs201180888,rs240101,rs2664303,rs2699318,rs4891262,rs56300220,rs62015113,rs696170,rs713607,rs7149271,rs72754248	NA	NA	0.0224934	50.9355
1735	151	IDP_T1_FAST_ROIs_V_cerebellum_VIIb	GMV	MS	1	0	rs11111278,rs11638141,rs11795164,rs11853588,rs12605755,rs12776159,rs1885359,rs35109285,rs4325779,rs55925606,rs6658111,rs9400241	rs13107325	NA	0.0140041	39.3021
1736	152	IDP_T1_FAST_ROIs_R_cerebellum_VIIb	GMV	MS	0	1	rs10020462,rs10244637,rs10737469,rs1689014,rs201180888,rs2699318,rs435581,rs4393969,rs4891262,rs56300220,rs6941931,rs696907,rs7029222,rs713607,rs71611678,rs72754248,rs7874933	NA	rs6941972	0.0236589	47.3256
1737	153	IDP_T1_FAST_ROIs_L_cerebellum_VIIIa	GMV	MS	2	0	rs10840420,rs13223067,rs134016,rs17749164,rs2231142,rs2247784,rs2774498,rs4301837,rs56300220,rs661492,rs696170,rs72754248,rs72829962,rs7559034	rs13107325,rs62054807	NA	0.0205206	49.6888
1738	154	IDP_T1_FAST_ROIs_V_cerebellum_VIIIa	GMV	MS	2	0	rs10221711,rs11111091,rs11724720,rs1606803,rs17220352,rs2367137,rs2597325,rs2882320,rs2921096,rs4997807,rs55925606,rs5742632,rs72831708	rs13107325,rs9320942	NA	0.0190931	49.7174
1739	155	IDP_T1_FAST_ROIs_R_cerebellum_VIIIa	GMV	MS	1	0	rs10020462,rs11111090,rs12200552,rs2699315,rs36033628,rs56318008,rs713607,rs72754248,rs7640903	rs13107325	NA	0.0117849	44.0034
1740	156	IDP_T1_FAST_ROIs_L_cerebellum_VIIIb	GMV	MS	1	0	rs12597529,rs17602898,rs17796225,rs2247784,rs4721778,rs479744,rs61768001,rs72829962,rs7690837	rs13107325	NA	0.0113222	42.256
1741	157	IDP_T1_FAST_ROIs_V_cerebellum_VIIIb	GMV	MS	1	0	rs10020462,rs11628462,rs11811978,rs13268108,rs1668155,rs2237631,rs2360675,rs4997807,rs6672487,rs6694195,rs72831708,rs7701346	rs13107325	NA	0.0170175	47.9054
1742	158	IDP_T1_FAST_ROIs_R_cerebellum_VIIIb	GMV	MS	2	0	rs11042154,rs12037376,rs12146713,rs12510400,rs6775104,rs72829962	rs13107325,rs1800562	NA	0.0064016	35.6633
1743	159	IDP_T1_FAST_ROIs_L_cerebellum_IX	GMV	MS	1	0	rs10765782,rs10829556,rs1109956,rs12208252,rs12597529,rs1288481,rs13111128,rs1606803,rs17577153,rs2054576,rs3813498,rs56081664,rs56318008,rs6484290,rs733324,rs7728270,rs815867	rs13107325	NA	0.0190253	37.8771
1744	160	IDP_T1_FAST_ROIs_V_cerebellum_IX	GMV	MS	1	0	rs10765782,rs10799673,rs11111094,rs11604780,rs12493284,rs1606803,rs465423,rs72754248,rs72831708,rs7298824,rs7690837,rs815867,rs9486916	rs13107325	NA	0.0153384	39.7882
1745	161	IDP_T1_FAST_ROIs_R_cerebellum_IX	GMV	MS	1	0	rs10737462,rs10765782,rs10829556,rs10860831,rs1109956,rs1512238,rs17577153,rs7112321,rs7193136,rs7593335,rs7690837,rs7728270,rs916603,rs9398171	rs13107325	NA	0.0159408	38.4196
1746	162	IDP_T1_FAST_ROIs_L_cerebellum_X	GMV	MS	1	0	rs12587452,rs2536185,rs28572384,rs4633268,rs6115106,rs714710,rs8064679,rs9370102	rs13107325	NA	0.00897304	37.5866
1747	163	IDP_T1_FAST_ROIs_V_cerebellum_X	GMV	MS	1	0	rs11111090,rs1874581,rs2231142,rs3801382,rs6658111	rs13107325	NA	0.00783139	52.4314
1748	164	IDP_T1_FAST_ROIs_R_cerebellum_X	GMV	MS	1	0	rs11243266,rs1157493,rs2536185,rs570820,rs604159,rs7663990,rs7743432	rs13107325	NA	0.013322	64.0589
1749	344	aparc-Desikan_lh_volume_bankssts	GMV	MS	1	1	rs11669334,rs186347,rs73006822	rs3004179	rs7889	0.0038938	43.2794
1750	345	aparc-Desikan_lh_volume_caudalanteriorcingulate	GMV	MS	NA	NA	NA	NA	NA	NA	NA
1751	346	aparc-Desikan_lh_volume_caudalmiddlefrontal	GMV	MS	0	0	rs4674093,rs66716358,rs853974,rs888278	NA	NA	0.00582244	48.6297
1752	347	aparc-Desikan_lh_volume_cuneus	GMV	MS	1	0	rs11918598,rs12700002,rs1635535,rs1934057,rs2279829,rs2836469,rs28620532,rs2999158,rs3012434,rs4437022,rs651858,rs749317	rs7442779	NA	0.015778	44.3602
1753	348	aparc-Desikan_lh_volume_entorhinal	GMV	MS	NA	NA	NA	NA	NA	NA	NA
1754	349	aparc-Desikan_lh_volume_fusiform	GMV	MS	NA	NA	NA	NA	NA	NA	NA
1755	350	aparc-Desikan_lh_volume_inferiorparietal	GMV	MS	0	0	rs3008451,rs6091756,rs61904685	NA	NA	0.00318972	35.4285
1756	351	aparc-Desikan_lh_volume_inferiortemporal	GMV	MS	NA	NA	NA	NA	NA	NA	NA
1757	352	aparc-Desikan_lh_volume_isthmuscingulate	GMV	MS	NA	NA	NA	NA	NA	NA	NA
1758	353	aparc-Desikan_lh_volume_lateraloccipital	GMV	MS	0	0	rs11918598,rs3012434,rs35168340,rs4334415,rs4915928	NA	NA	0.00489645	32.6852
1759	354	aparc-Desikan_lh_volume_lateralorbitofrontal	GMV	MS	1	0	rs10107636,rs12256551,rs155626	rs11759026	NA	0.00305729	33.9531
1760	355	aparc-Desikan_lh_volume_lingual	GMV	MS	1	0	rs12713037,rs1934057,rs3013431,rs61784835,rs751991,rs7628585,rs9545155,rs9868127	rs9537930	NA	0.0084948	35.5662
1761	356	aparc-Desikan_lh_volume_medialorbitofrontal	GMV	MS	NA	NA	NA	NA	NA	NA	NA
1762	357	aparc-Desikan_lh_volume_middletemporal	GMV	MS	0	0	rs1496523,rs7256309,rs9394983	NA	NA	0.00280386	31.1307
1763	358	aparc-Desikan_lh_volume_parahippocampal	GMV	MS	0	0	rs1475537,rs224709,rs61784835	NA	NA	0.00312418	34.6983
1764	359	aparc-Desikan_lh_volume_paracentral	GMV	MS	NA	NA	NA	NA	NA	NA	NA
1765	360	aparc-Desikan_lh_volume_parsopercularis	GMV	MS	0	0	rs11639391	NA	NA	0.00270921	90.2364
1766	361	aparc-Desikan_lh_volume_parsorbitalis	GMV	MS	0	0	rs2279829,rs2809110,rs35750090,rs4619890	NA	NA	0.00380574	31.7217
1767	362	aparc-Desikan_lh_volume_parstriangularis	GMV	MS	0	0	rs12444606,rs140500037,rs2033939,rs2279829,rs61341720	NA	NA	0.00853175	57.1607
1768	363	aparc-Desikan_lh_volume_pericalcarine	GMV	MS	1	0	rs11918598,rs1232186,rs12700002,rs12820518,rs1635550,rs1934057,rs1991055,rs2284871,rs2514845,rs28485211,rs3012434,rs4141825,rs61784835,rs6504372,rs7295050,rs910697,rs9376354	rs10076679	NA	0.020912	41.7134
1769	364	aparc-Desikan_lh_volume_postcentral	GMV	MS	0	0	rs1080066,rs17657016,rs2279829,rs2871688	NA	NA	0.0199605	169.118
1770	365	aparc-Desikan_lh_volume_posteriorcingulate	GMV	MS	NA	NA	NA	NA	NA	NA	NA
1771	366	aparc-Desikan_lh_volume_precentral	GMV	MS	0	0	rs1080066,rs2504071,rs2929686	NA	NA	0.0154028	173.202
1772	367	aparc-Desikan_lh_volume_precuneus	GMV	MS	1	0	rs1037870,rs12404660,rs12408663,rs13100545,rs4811601,rs7182018	rs17669337	NA	0.00766614	42.7625
1773	368	aparc-Desikan_lh_volume_rostralanteriorcingulate	GMV	MS	0	0	rs1178102,rs853974	NA	NA	0.00189794	31.581
1774	369	aparc-Desikan_lh_volume_rostralmiddlefrontal	GMV	MS	0	0	rs12362567,rs12986089,rs1490384,rs2033939,rs284532	NA	NA	0.00527364	35.2164
1775	370	aparc-Desikan_lh_volume_superiorfrontal	GMV	MS	0	0	rs10820911,rs231592,rs243076,rs336605,rs58321169,rs61341720	NA	NA	0.00634848	35.3654
1776	371	aparc-Desikan_lh_volume_superiorparietal	GMV	MS	1	0	rs10119667,rs12929387,rs13012375,rs1993313,rs2164950,rs35945748,rs4793085,rs59649036,rs7182018,rs73006822,rs7981883,rs888812,rs9933149	rs11707890	NA	0.0183338	47.7035
1777	372	aparc-Desikan_lh_volume_superiortemporal	GMV	MS	0	1	rs1483219,rs17154995,rs575556,rs6711668	NA	rs2239707	0.00433268	36.1329
1778	373	aparc-Desikan_lh_volume_supramarginal	GMV	MS	1	0	rs2164950,rs2279829,rs4924345,rs67316928	rs6556982	NA	0.00839188	70.2717
1779	374	aparc-Desikan_lh_volume_frontalpole	GMV	MS	NA	NA	NA	NA	NA	NA	NA
1780	375	aparc-Desikan_lh_volume_transversetemporal	GMV	MS	0	0	rs160459,rs6715376	NA	NA	0.00254262	42.3355
1781	376	aparc-Desikan_lh_volume_insula	GMV	MS	0	0	rs10510025,rs10980625,rs11997615,rs13091945,rs167684,rs1978730,rs798518	NA	NA	0.00714462	34.1411
1782	377	aparc-Desikan_rh_volume_bankssts	GMV	MS	NA	NA	NA	NA	NA	NA	NA
1783	378	aparc-Desikan_rh_volume_caudalanteriorcingulate	GMV	MS	0	0	rs4836373	NA	NA	0.000931063	30.9559
1784	379	aparc-Desikan_rh_volume_caudalmiddlefrontal	GMV	MS	0	0	rs58321169,rs9345124	NA	NA	0.00284425	47.3721
1785	380	aparc-Desikan_rh_volume_cuneus	GMV	MS	0	0	rs11081258,rs11727676,rs12699998,rs1635535,rs2018980,rs2297775,rs2999158,rs3012434,rs361273,rs6064010,rs6504372,rs6658111,rs72785260,rs951358,rs9846552	NA	NA	0.0180736	40.7428
1786	381	aparc-Desikan_rh_volume_entorhinal	GMV	MS	0	0	rs61921502,rs73220476	NA	NA	0.00263855	43.937
1787	382	aparc-Desikan_rh_volume_fusiform	GMV	MS	0	0	rs12921392,rs2593719,rs6658111	NA	NA	0.00330646	36.7294
1788	383	aparc-Desikan_rh_volume_inferiorparietal	GMV	MS	0	1	rs6064010,rs68175985	NA	rs9264971	0.00211989	35.2819
1789	384	aparc-Desikan_rh_volume_inferiortemporal	GMV	MS	0	0	rs11175756,rs12300648,rs1513862,rs2585399	NA	NA	0.00366508	30.545
1790	385	aparc-Desikan_rh_volume_isthmuscingulate	GMV	MS	0	0	rs2336714,rs911934	NA	NA	0.00236058	39.2974
1791	386	aparc-Desikan_rh_volume_lateraloccipital	GMV	MS	0	0	rs1159966,rs11918598,rs28417125,rs3811781,rs4897160	NA	NA	0.00499293	33.3325
1792	387	aparc-Desikan_rh_volume_lateralorbitofrontal	GMV	MS	0	0	rs10107636,rs10950739,rs11012730,rs11759956,rs12145394,rs12602679,rs13313404,rs2045258,rs57610830	NA	NA	0.00975069	36.3332
1793	388	aparc-Desikan_rh_volume_lingual	GMV	MS	2	0	rs17833752,rs2999158,rs61784835,rs6788676,rs73814875,rs8077518	rs2732651,rs35991856	NA	0.00837557	46.7532
1794	389	aparc-Desikan_rh_volume_medialorbitofrontal	GMV	MS	0	0	rs2374596,rs3132571	NA	NA	0.00219723	36.5719
1795	390	aparc-Desikan_rh_volume_middletemporal	GMV	MS	0	0	rs3764716,rs73006837	NA	NA	0.002114	35.1837
1796	391	aparc-Desikan_rh_volume_parahippocampal	GMV	MS	0	0	rs61784835	NA	NA	0.00166804	55.4999
1797	392	aparc-Desikan_rh_volume_paracentral	GMV	MS	NA	NA	NA	NA	NA	NA	NA
1798	393	aparc-Desikan_rh_volume_parsopercularis	GMV	MS	0	0	rs4924345	NA	NA	0.0047269	157.759
1799	394	aparc-Desikan_rh_volume_parsorbitalis	GMV	MS	0	0	rs10050688,rs2279829,rs72691108	NA	NA	0.00373056	41.4582
1800	395	aparc-Desikan_rh_volume_parstriangularis	GMV	MS	0	0	rs11137033,rs2279829,rs4924345,rs6465524,rs7513616	NA	NA	0.00965033	64.7279
1801	396	aparc-Desikan_rh_volume_pericalcarine	GMV	MS	2	0	rs1014444,rs10842271,rs12200595,rs1232186,rs12726480,rs17543864,rs181288,rs2459995,rs28620532,rs2999158,rs57063427,rs61784835,rs7214750,rs823156,rs951358,rs9823161	rs10939881,rs17698176	NA	0.0184781	39.0661
1802	397	aparc-Desikan_rh_volume_postcentral	GMV	MS	0	0	rs1080066,rs13100267,rs2279829,rs8094865	NA	NA	0.0198993	168.589
1803	398	aparc-Desikan_rh_volume_posteriorcingulate	GMV	MS	0	0	rs2302551	NA	NA	0.000898307	29.8659
1804	399	aparc-Desikan_rh_volume_precentral	GMV	MS	0	0	rs1080066,rs11598817,rs61341720,rs6804164	NA	NA	0.0188397	159.439
1805	400	aparc-Desikan_rh_volume_precuneus	GMV	MS	1	0	rs10757317,rs12632564,rs181288,rs2363038,rs62314715,rs6757486,rs751991,rs9374196,rs9389588,rs9915626	rs6867851	NA	0.0110743	37.1873
1806	401	aparc-Desikan_rh_volume_rostralanteriorcingulate	GMV	MS	NA	NA	NA	NA	NA	NA	NA
1807	402	aparc-Desikan_rh_volume_rostralmiddlefrontal	GMV	MS	0	0	rs11030042,rs11639391,rs284532,rs2865174,rs3852542	NA	NA	0.00529839	35.3826
1808	403	aparc-Desikan_rh_volume_superiorfrontal	GMV	MS	0	0	rs11770051,rs12476132,rs231591,rs58321169,rs61341720	NA	NA	0.00571982	38.213
1809	404	aparc-Desikan_rh_volume_superiorparietal	GMV	MS	1	0	rs11213784,rs4843552,rs4924345,rs56115079,rs68175985,rs731073,rs8100125	rs34492796	NA	0.00981961	47.0504
1810	405	aparc-Desikan_rh_volume_superiortemporal	GMV	MS	0	0	rs11655587,rs1483219	NA	NA	0.00205045	34.1238
1811	406	aparc-Desikan_rh_volume_supramarginal	GMV	MS	0	0	rs2279829,rs7182018	NA	NA	0.00695271	116.279
1812	407	aparc-Desikan_rh_volume_frontalpole	GMV	MS	0	0	rs13208741	NA	NA	0.000967848	32.1802
1813	408	aparc-Desikan_rh_volume_transversetemporal	GMV	MS	0	0	rs13229256,rs6715376,rs7182018	NA	NA	0.00301318	33.4618
1814	409	aparc-Desikan_rh_volume_insula	GMV	MS	0	0	rs4752015,rs9356996	NA	NA	0.00203791	33.9147
1815	648	aparc-Desikan_lh_area_TotalSurface	SA	MS	1	0	rs10835187,rs10971930,rs11049529,rs12090153,rs2241722,rs3737136,rs55705857,rs62275311,rs7219015	rs13107325	NA	0.0127643	47.7078
1816	649	aparc-Desikan_lh_area_bankssts	SA	MS	0	1	rs11669334,rs186347,rs56079926,rs73006822	NA	rs2246871	0.00424111	35.3661
1817	650	aparc-Desikan_lh_area_caudalanteriorcingulate	SA	MS	NA	NA	NA	NA	NA	NA	NA
1818	651	aparc-Desikan_lh_area_caudalmiddlefrontal	SA	MS	0	0	rs853974,rs888278	NA	NA	0.00380514	63.4372
1819	652	aparc-Desikan_lh_area_cuneus	SA	MS	0	0	rs12200595,rs1635535,rs1934057,rs2164950,rs2279829,rs2999158,rs4437022,rs55761404,rs61784835,rs749316,rs9545155,rs9846552	NA	NA	0.0222974	63.1077
1820	653	aparc-Desikan_lh_area_entorhinal	SA	MS	0	0	rs12921392,rs186347	NA	NA	0.00287753	47.9279
1821	654	aparc-Desikan_lh_area_fusiform	SA	MS	0	0	rs2532364,rs2787672,rs6658111	NA	NA	0.00601142	66.959
1822	655	aparc-Desikan_lh_area_inferiorparietal	SA	MS	1	0	rs2991716,rs41287349,rs6091756,rs61904685,rs888812	rs4630591	NA	0.0056014	37.4175
1823	656	aparc-Desikan_lh_area_inferiortemporal	SA	MS	NA	NA	NA	NA	NA	NA	NA
1824	657	aparc-Desikan_lh_area_isthmuscingulate	SA	MS	1	0	rs12137626	rs13107325	NA	0.000901441	29.9702
1825	658	aparc-Desikan_lh_area_lateraloccipital	SA	MS	1	0	rs2164950,rs2306937,rs4915929,rs55642684,rs55892736,rs67031627,rs6818070,rs6825268	rs4627402	NA	0.0104381	43.7884
1826	659	aparc-Desikan_lh_area_lateralorbitofrontal	SA	MS	1	0	rs10916258,rs11736707,rs12256551,rs1585146,rs28580305,rs4269369,rs4872381,rs9398803	rs13107325	NA	0.00920376	38.562
1827	660	aparc-Desikan_lh_area_lingual	SA	MS	3	0	rs10951666,rs11727676,rs1232184,rs12700002,rs139012,rs17543864,rs1934057,rs2284871,rs3012434,rs3013431,rs61784835,rs9545155	rs10939881,rs35518360,rs4630591	NA	0.0160956	45.2679
1828	661	aparc-Desikan_lh_area_medialorbitofrontal	SA	MS	0	0	rs10835187	NA	NA	0.000968587	32.2047
1829	662	aparc-Desikan_lh_area_middletemporal	SA	MS	0	0	rs12489828,rs1496523,rs1792354,rs394800,rs72867280,rs73006822	NA	NA	0.00626818	34.9153
1830	663	aparc-Desikan_lh_area_parahippocampal	SA	MS	0	0	rs13150272	NA	NA	0.00137304	45.6709
1831	664	aparc-Desikan_lh_area_paracentral	SA	MS	1	0	rs12570160,rs2110992,rs276865	rs439945	NA	0.00326617	36.2805
1832	665	aparc-Desikan_lh_area_parsopercularis	SA	MS	0	0	rs11639391,rs2322791	NA	NA	0.00312592	52.078
1833	666	aparc-Desikan_lh_area_parsorbitalis	SA	MS	0	0	rs12126772,rs2170404,rs2279829,rs2809110,rs543640	NA	NA	0.00513325	34.2741
1834	667	aparc-Desikan_lh_area_parstriangularis	SA	MS	0	0	rs10901381,rs12146713,rs12704861,rs1607232,rs16932785,rs2033939,rs2279829,rs28783713,rs61341720,rs72772496	NA	NA	0.017128	57.8698
1835	668	aparc-Desikan_lh_area_pericalcarine	SA	MS	2	0	rs10830947,rs11727676,rs1243190,rs12700002,rs12820518,rs1635550,rs1934057,rs1991055,rs2169404,rs2284871,rs2514845,rs28620532,rs2999158,rs3012434,rs3935273,rs4141825,rs4437022,rs61784835,rs8051471,rs9376354,rs9672572,rs9823161	rs13107325,rs4700393	NA	0.0302136	47.01
1836	669	aparc-Desikan_lh_area_postcentral	SA	MS	1	0	rs17657016,rs2279829,rs28458412,rs3786824,rs4924346	rs7218235	NA	0.01184	79.591
1837	670	aparc-Desikan_lh_area_posteriorcingulate	SA	MS	1	0	rs9316971	rs13135092	NA	0.00140999	46.9019
1838	671	aparc-Desikan_lh_area_precentral	SA	MS	0	0	rs10086547,rs1440802,rs58321169,rs72704117	NA	NA	0.0192607	163.072
1839	672	aparc-Desikan_lh_area_precuneus	SA	MS	2	0	rs11600503,rs11687510,rs12408663,rs1440802,rs28556884,rs4811602,rs4871839,rs655497,rs9399244	rs17669337,rs7218235	NA	0.00930061	34.6404
1840	673	aparc-Desikan_lh_area_rostralanteriorcingulate	SA	MS	0	0	rs1178102	NA	NA	0.00104961	34.9015
1841	674	aparc-Desikan_lh_area_rostralmiddlefrontal	SA	MS	0	0	rs17235841,rs2279829,rs60145630,rs893725	NA	NA	0.00408944	34.0961
1842	675	aparc-Desikan_lh_area_superiorfrontal	SA	MS	0	0	rs10843110,rs12991515,rs2241722,rs28716262,rs2945236,rs58321169,rs61341720,rs72936326	NA	NA	0.00904202	37.8782
1843	676	aparc-Desikan_lh_area_superiorparietal	SA	MS	0	0	rs11943167,rs13012375,rs13176412,rs1356545,rs17694988,rs59649036,rs7219015,rs73006822,rs888812	NA	NA	0.0156875	58.8078
1844	677	aparc-Desikan_lh_area_superiortemporal	SA	MS	0	0	rs10835187,rs1474647,rs3816046	NA	NA	0.00359918	39.9928
1845	678	aparc-Desikan_lh_area_supramarginal	SA	MS	1	0	rs11135712,rs2164950,rs2279829,rs4924345,rs73135321	rs6556982	NA	0.00869031	58.2323
1846	679	aparc-Desikan_lh_area_frontalpole	SA	MS	NA	NA	NA	NA	NA	NA	NA
1847	680	aparc-Desikan_lh_area_transversetemporal	SA	MS	0	0	rs160458,rs16826589,rs4647122,rs7484851	NA	NA	0.00446372	37.2307
1848	681	aparc-Desikan_lh_area_insula	SA	MS	0	0	rs1978730,rs55705857,rs6575752	NA	NA	0.00352415	39.1562
1849	682	aparc-Desikan_rh_area_TotalSurface	SA	MS	2	0	rs10835187,rs10971930,rs11867479,rs12090153,rs1952977,rs2241722,rs3737136,rs55705857,rs62275311,rs6487672,rs7099650,rs7219015,rs895438	rs13107325,rs4627402	NA	0.0167348	43.472
1850	683	aparc-Desikan_rh_area_bankssts	SA	MS	0	0	rs10225173,rs1419832	NA	NA	0.00211607	35.2182
1851	684	aparc-Desikan_rh_area_caudalanteriorcingulate	SA	MS	0	0	rs4836373,rs62296405,rs6705514,rs7784849	NA	NA	0.00402009	33.5155
1852	685	aparc-Desikan_rh_area_caudalmiddlefrontal	SA	MS	0	0	rs2618139,rs35198771,rs853974,rs9345124	NA	NA	0.00493743	41.2013
1853	686	aparc-Desikan_rh_area_cuneus	SA	MS	1	0	rs11727676,rs12929641,rs1635535,rs2999158,rs4437022,rs6456182,rs653178,rs6658111,rs6701689,rs67808462,rs7108464,rs716614,rs951358,rs9846552	rs13107325	NA	0.0173954	41.9872
1854	687	aparc-Desikan_rh_area_entorhinal	SA	MS	0	0	rs35478105,rs4895799,rs61921502	NA	NA	0.00302781	33.6247
1855	688	aparc-Desikan_rh_area_fusiform	SA	MS	0	0	rs1860161,rs62007219,rs6658111	NA	NA	0.00311932	34.6441
1856	689	aparc-Desikan_rh_area_inferiorparietal	SA	MS	1	1	rs10835187,rs4770234,rs6064010,rs68175985	rs6867851	rs9266721	0.00418003	34.8546
1857	690	aparc-Desikan_rh_area_inferiortemporal	SA	MS	1	0	rs10048146,rs11020039,rs11175756,rs11204420,rs132384,rs3012465,rs56395038	rs4627402	NA	0.00673463	32.1686
1858	691	aparc-Desikan_rh_area_isthmuscingulate	SA	MS	1	0	rs17833752,rs7023465,rs73709592	rs6855246	NA	0.0036443	40.4961
1859	692	aparc-Desikan_rh_area_lateraloccipital	SA	MS	0	0	rs11030025,rs1159966,rs11724319,rs11770631,rs13324580,rs17030613,rs1801133,rs1884010,rs57694934,rs9585348	NA	NA	0.0100499	33.7126
1860	693	aparc-Desikan_rh_area_lateralorbitofrontal	SA	MS	1	0	rs10807794,rs12256551,rs2045258	rs13107325	NA	0.00468535	52.1188
1861	694	aparc-Desikan_rh_area_lingual	SA	MS	4	0	rs11727676,rs13169209,rs139012,rs17543864,rs28620532,rs2999158,rs4724093,rs61784835,rs62336790,rs6788676,rs9401850,rs9478192,rs9878560	rs35518360,rs55994735,rs6882046,rs7221390	NA	0.0183782	47.8211
1862	695	aparc-Desikan_rh_area_medialorbitofrontal	SA	MS	0	0	rs12945020,rs1986012	NA	NA	0.00186614	31.0507
1863	696	aparc-Desikan_rh_area_middletemporal	SA	MS	0	0	rs3758098,rs4264616,rs507429,rs6778735,rs73006837	NA	NA	0.00496129	33.1202
1864	697	aparc-Desikan_rh_area_parahippocampal	SA	MS	0	0	rs6658111,rs7521,rs7838999	NA	NA	0.00414341	46.0653
1865	698	aparc-Desikan_rh_area_paracentral	SA	MS	0	0	rs3786824,rs41288837,rs61784835,rs9385383	NA	NA	0.00408217	34.0352
1866	699	aparc-Desikan_rh_area_parsopercularis	SA	MS	1	0	rs4924345	rs55974014	NA	0.0033452	111.49
1867	700	aparc-Desikan_rh_area_parsorbitalis	SA	MS	0	0	rs1541606,rs2279829,rs61808897	NA	NA	0.00514908	57.304
1868	701	aparc-Desikan_rh_area_parstriangularis	SA	MS	0	0	rs11827673,rs2279829,rs4924345,rs6465524,rs71525730	NA	NA	0.0101818	68.3293
1869	702	aparc-Desikan_rh_area_pericalcarine	SA	MS	2	0	rs1014444,rs11727676,rs12200595,rs1232186,rs17543864,rs181288,rs1991055,rs2169404,rs2411299,rs2459995,rs28620532,rs2999158,rs3012434,rs3735260,rs6852148,rs7108464,rs7214750,rs8051471,rs902031,rs9823161	rs10939881,rs13107325	NA	0.0245097	41.7058
1870	703	aparc-Desikan_rh_area_postcentral	SA	MS	1	0	rs11669334,rs1440802,rs17314727,rs2279829,rs6668533,rs67286026	rs11759026	NA	0.014783	79.928
1871	704	aparc-Desikan_rh_area_posteriorcingulate	SA	MS	0	0	rs11653367,rs12370271,rs6588512	NA	NA	0.00364501	38.9784
1872	705	aparc-Desikan_rh_area_precentral	SA	MS	2	0	rs1080066,rs1905539	rs11759026,rs13107325	NA	0.0201885	329.31
1873	706	aparc-Desikan_rh_area_precuneus	SA	MS	1	0	rs1022994,rs2247404,rs6533623,rs8078459	rs17669337	NA	0.00470337	37.7611
1874	707	aparc-Desikan_rh_area_rostralanteriorcingulate	SA	MS	NA	NA	NA	NA	NA	NA	NA
1875	708	aparc-Desikan_rh_area_rostralmiddlefrontal	SA	MS	0	0	rs10835187,rs12827748,rs13264707,rs4924346,rs893725	NA	NA	0.00561179	36.0753
1876	709	aparc-Desikan_rh_area_superiorfrontal	SA	MS	0	0	rs2241722,rs28716262,rs4273712	NA	NA	0.00406329	43.4696
1877	710	aparc-Desikan_rh_area_superiorparietal	SA	MS	0	0	rs10016904,rs17668083,rs2033939,rs56115079,rs58177617,rs68175985,rs7219015,rs7426144,rs7563957,rs8100125,rs888812	NA	NA	0.015642	46.1636
1878	711	aparc-Desikan_rh_area_superiortemporal	SA	MS	1	0	rs11079852,rs35431433,rs3816046,rs55705857	rs73078305	NA	0.00507065	40.7248
1879	712	aparc-Desikan_rh_area_supramarginal	SA	MS	0	0	rs10228486,rs2180127,rs2279829,rs28520337,rs56305452,rs62336790	NA	NA	0.0113067	60.9175
1880	713	aparc-Desikan_rh_area_frontalpole	SA	MS	0	0	rs12146713	NA	NA	0.00110538	35.3737
1881	714	aparc-Desikan_rh_area_transversetemporal	SA	MS	0	0	rs6667438,rs7607297	NA	NA	0.00221814	35.5303
1882	715	aparc-Desikan_rh_area_insula	SA	MS	0	0	rs55705857,rs72962198	NA	NA	0.00237529	38.0535
1883	1020	aparc-Desikan_lh_thickness_GlobalMeanThickness	CT	MS	1	0	rs13079368,rs13110077,rs4685022,rs62052489,rs7219015,rs73217710,rs8101493	rs13107325	NA	0.00870385	40.0882
1884	1021	aparc-Desikan_lh_thickness_bankssts	CT	MS	0	0	rs186347	NA	NA	0.00123692	39.5884
1885	1022	aparc-Desikan_lh_thickness_caudalanteriorcingulate	CT	MS	NA	NA	NA	NA	NA	NA	NA
1886	1023	aparc-Desikan_lh_thickness_caudalmiddlefrontal	CT	MS	0	0	rs12460853,rs3811354,rs9333533	NA	NA	0.00322481	34.4705
1887	1024	aparc-Desikan_lh_thickness_cuneus	CT	MS	1	0	rs1464047,rs4901904,rs6492276	rs13107325	NA	0.00471771	50.5039
1888	1025	aparc-Desikan_lh_thickness_entorhinal	CT	MS	NA	NA	NA	NA	NA	NA	NA
1889	1026	aparc-Desikan_lh_thickness_fusiform	CT	MS	0	0	rs17497343,rs617577,rs73217710	NA	NA	0.00373643	39.9597
1890	1027	aparc-Desikan_lh_thickness_inferiorparietal	CT	MS	1	0	rs10164339,rs4660401,rs4685022,rs66864104,rs7219015,rs9521760	rs62055718	NA	0.00731828	39.2707
1891	1028	aparc-Desikan_lh_thickness_inferiortemporal	CT	MS	1	0	rs10490657	rs4630591	NA	0.00109956	35.1873
1892	1029	aparc-Desikan_lh_thickness_isthmuscingulate	CT	MS	1	0	rs17443333,rs726578	rs13107325	NA	0.0020212	32.3692
1893	1030	aparc-Desikan_lh_thickness_lateraloccipital	CT	MS	2	0	rs1464047,rs56023709,rs7219015	rs13107325,rs62053943	NA	0.00348882	37.3024
1894	1031	aparc-Desikan_lh_thickness_lateralorbitofrontal	CT	MS	1	0	rs617577	rs13135092	NA	0.00097182	31.0954
1895	1032	aparc-Desikan_lh_thickness_lingual	CT	MS	1	0	rs13431289,rs59381722	rs13107325	NA	0.0020572	32.947
1896	1033	aparc-Desikan_lh_thickness_medialorbitofrontal	CT	MS	0	0	rs2532330	NA	NA	0.00109775	35.1293
1897	1034	aparc-Desikan_lh_thickness_middletemporal	CT	MS	NA	NA	NA	NA	NA	NA	NA
1898	1035	aparc-Desikan_lh_thickness_parahippocampal	CT	MS	0	0	rs10498489,rs7968697	NA	NA	0.00208672	33.4207
1899	1036	aparc-Desikan_lh_thickness_paracentral	CT	MS	1	0	rs11688116,rs13267225	rs13107325	NA	0.00204587	32.7651
1900	1037	aparc-Desikan_lh_thickness_parsopercularis	CT	MS	0	0	rs10761586,rs1366881,rs3786824,rs9893575	NA	NA	0.0040206	32.2563
1901	1038	aparc-Desikan_lh_thickness_parsorbitalis	CT	MS	NA	NA	NA	NA	NA	NA	NA
1902	1039	aparc-Desikan_lh_thickness_parstriangularis	CT	MS	0	0	rs3786824,rs55813922	NA	NA	0.0021327	34.1588
1903	1040	aparc-Desikan_lh_thickness_pericalcarine	CT	MS	1	0	rs10052710,rs160460	rs13107325	NA	0.00189361	30.322
1904	1041	aparc-Desikan_lh_thickness_postcentral	CT	MS	1	0	rs12125942,rs16866693,rs2033939,rs7219015	rs13107325	NA	0.0133858	108.414
1905	1042	aparc-Desikan_lh_thickness_posteriorcingulate	CT	MS	0	0	rs6658111,rs7862747	NA	NA	0.00197647	31.6515
1906	1043	aparc-Desikan_lh_thickness_precentral	CT	MS	1	0	rs11692435	rs13107325	NA	0.00147369	47.1774
1907	1044	aparc-Desikan_lh_thickness_precuneus	CT	MS	1	0	rs10276148,rs11692435,rs13110077,rs3200031,rs7219015,rs8101493	rs13107325	NA	0.00758364	40.7055
1908	1045	aparc-Desikan_lh_thickness_rostralanteriorcingulate	CT	MS	0	0	rs2270390	NA	NA	0.00100517	32.1636
1909	1046	aparc-Desikan_lh_thickness_rostralmiddlefrontal	CT	MS	0	0	rs11708828,rs11731264,rs12938775,rs2627387,rs3200031,rs3816046	NA	NA	0.00706906	37.9238
1910	1047	aparc-Desikan_lh_thickness_superiorfrontal	CT	MS	0	0	rs13082214,rs231588,rs3786824,rs3811354,rs4128399,rs617577,rs724265,rs9515212	NA	NA	0.00931998	37.5824
1911	1048	aparc-Desikan_lh_thickness_superiorparietal	CT	MS	1	0	rs12979428,rs62052489,rs6442411,rs7185688,rs73217710,rs7327139,rs7936928	rs13107325	NA	0.00846677	38.987
1912	1049	aparc-Desikan_lh_thickness_superiortemporal	CT	MS	0	1	rs1048527,rs6658111	NA	rs9267812	0.00287904	46.1471
1913	1050	aparc-Desikan_lh_thickness_supramarginal	CT	MS	0	0	rs10164339,rs34876360,rs9515212	NA	NA	0.0030326	32.4097
1914	1051	aparc-Desikan_lh_thickness_frontalpole	CT	MS	0	0	rs2242522	NA	NA	0.00118977	38.0775
1915	1052	aparc-Desikan_lh_thickness_transversetemporal	CT	MS	1	0	rs12648188,rs2473325	rs13107325	NA	0.00206634	33.0937
1916	1053	aparc-Desikan_lh_thickness_insula	CT	MS	0	0	rs1562330,rs3095327	NA	NA	0.00222895	35.7037
1917	1054	aparc-Desikan_rh_thickness_GlobalMeanThickness	CT	MS	1	0	rs11337,rs12938775,rs13079368,rs231588,rs3200031,rs35021943,rs4685022,rs61753077,rs62053340,rs682571,rs8101493	rs13107325	NA	0.0120443	35.4152
1918	1055	aparc-Desikan_rh_thickness_bankssts	CT	MS	0	0	rs191103	NA	NA	0.00110776	35.45
1919	1056	aparc-Desikan_rh_thickness_caudalanteriorcingulate	CT	MS	NA	NA	NA	NA	NA	NA	NA
1920	1057	aparc-Desikan_rh_thickness_caudalmiddlefrontal	CT	MS	0	0	rs3786824	NA	NA	0.00104662	33.4912
1921	1058	aparc-Desikan_rh_thickness_cuneus	CT	MS	1	0	rs13128427,rs3786824	rs13107325	NA	0.00196822	31.5191
1922	1059	aparc-Desikan_rh_thickness_entorhinal	CT	MS	NA	NA	NA	NA	NA	NA	NA
1923	1060	aparc-Desikan_rh_thickness_fusiform	CT	MS	1	0	rs7219015,rs73217710	rs13107325	NA	0.00199955	32.0219
1924	1061	aparc-Desikan_rh_thickness_inferiorparietal	CT	MS	0	0	rs13110077,rs3200031,rs62065975	NA	NA	0.00330038	35.2809
1925	1062	aparc-Desikan_rh_thickness_inferiortemporal	CT	MS	1	0	rs2270414,rs55678495,rs7608458,rs7633500	rs13107325	NA	0.00415974	33.3783
1926	1063	aparc-Desikan_rh_thickness_isthmuscingulate	CT	MS	0	0	rs4513249,rs497309,rs57657407,rs6462132	NA	NA	0.00436064	34.9974
1927	1064	aparc-Desikan_rh_thickness_lateraloccipital	CT	MS	2	0	rs1464047,rs1801133,rs420522,rs4685022,rs8101493,rs9933149	rs13107325,rs7218235	NA	0.00718243	38.5364
1928	1065	aparc-Desikan_rh_thickness_lateralorbitofrontal	CT	MS	2	0	rs1562330,rs4685022	rs13107325,rs7218235	NA	0.00250791	40.1834
1929	1066	aparc-Desikan_rh_thickness_lingual	CT	MS	1	0	rs12904134,rs13431289,rs1464047,rs1562330,rs2172128	rs13107325	NA	0.00525364	33.7608
1930	1067	aparc-Desikan_rh_thickness_medialorbitofrontal	CT	MS	0	0	rs11063592,rs2819865,rs9904766	NA	NA	0.00394158	42.1624
1931	1068	aparc-Desikan_rh_thickness_middletemporal	CT	MS	0	0	rs10782438,rs13079368	NA	NA	0.00208549	33.4011
1932	1069	aparc-Desikan_rh_thickness_parahippocampal	CT	MS	0	0	rs12570616,rs61921502	NA	NA	0.00226202	36.2346
1933	1070	aparc-Desikan_rh_thickness_paracentral	CT	MS	1	0	rs4841222	rs13107325	NA	0.000990948	31.7081
1934	1071	aparc-Desikan_rh_thickness_parsopercularis	CT	MS	0	0	rs10953403,rs12979428	NA	NA	0.00218136	34.9398
1935	1072	aparc-Desikan_rh_thickness_parsorbitalis	CT	MS	NA	NA	NA	NA	NA	NA	NA
1936	1073	aparc-Desikan_rh_thickness_parstriangularis	CT	MS	0	0	rs3200031,rs61784835,rs8101493	NA	NA	0.00333317	35.6326
1937	1074	aparc-Desikan_rh_thickness_pericalcarine	CT	MS	1	0	rs12653308	rs13107325	NA	0.000958401	30.6656
1938	1075	aparc-Desikan_rh_thickness_postcentral	CT	MS	1	0	rs2033939,rs3779047	rs13107325	NA	0.0102652	165.765
1939	1076	aparc-Desikan_rh_thickness_posteriorcingulate	CT	MS	0	0	rs12470752	NA	NA	0.000956055	30.5905
1940	1077	aparc-Desikan_rh_thickness_precentral	CT	MS	1	0	rs115338010,rs12451211,rs36040607,rs61753077,rs6484839,rs6729393	rs13107325	NA	0.00599595	32.1321
1941	1078	aparc-Desikan_rh_thickness_precuneus	CT	MS	1	0	rs12938775,rs3786824,rs56367980,rs61753077,rs62135860,rs73217710	rs13107325	NA	0.00693492	37.1991
1942	1079	aparc-Desikan_rh_thickness_rostralanteriorcingulate	CT	MS	0	0	rs16940845,rs2819861	NA	NA	0.00220796	35.3668
1943	1080	aparc-Desikan_rh_thickness_rostralmiddlefrontal	CT	MS	0	0	rs13079368,rs3816046	NA	NA	0.00251542	40.304
1944	1081	aparc-Desikan_rh_thickness_superiorfrontal	CT	MS	0	0	rs3200031,rs3786824,rs4495657,rs4538510,rs550057,rs617577,rs934447	NA	NA	0.00759412	34.9379
1945	1082	aparc-Desikan_rh_thickness_superiorparietal	CT	MS	1	0	rs3200031,rs4685022,rs62053340,rs7936928,rs8101493,rs9521141	rs13107325	NA	0.00636266	34.1099
1946	1083	aparc-Desikan_rh_thickness_superiortemporal	CT	MS	0	0	rs1048527,rs61784835	NA	NA	0.00306998	49.217
1947	1084	aparc-Desikan_rh_thickness_supramarginal	CT	MS	1	0	rs13110077,rs3200031,rs7567226,rs8031595	rs13107325	NA	0.0047703	38.301
1948	1085	aparc-Desikan_rh_thickness_frontalpole	CT	MS	NA	NA	NA	NA	NA	NA	NA
1949	1086	aparc-Desikan_rh_thickness_transversetemporal	CT	MS	1	0	rs1971411	rs13107325	NA	0.000955012	30.5571
1950	1087	aparc-Desikan_rh_thickness_insula	CT	MS	0	0	rs11641011,rs1638195,rs2677109	NA	NA	0.00304042	32.4934
1951	1452	IDP_dMRI_TBSS_FA_Middle_cerebellar_peduncle	FA	MS	0	0	rs1004763,rs10052710,rs17528188,rs35069907,rs356454,rs62560774	NA	NA	0.00925697	49.7711
1952	1453	IDP_dMRI_TBSS_FA_Pontine_crossing_tract	FA	MS	0	0	rs13165449,rs2038526,rs4540912	NA	NA	0.00389204	41.6304
1953	1454	IDP_dMRI_TBSS_FA_Genu_of_corpus_callosum	FA	MS	1	1	rs12986089,rs17205972,rs1768190,rs2018980,rs2151280,rs2163654,rs2365715,rs3859439,rs4073900,rs4150197,rs7590302	rs199498	rs3020583	0.0166372	49.1504
1954	1455	IDP_dMRI_TBSS_FA_Body_of_corpus_callosum	FA	MS	1	0	rs10876464,rs11136342,rs1572030,rs17205972,rs174538,rs2018980,rs2965946,rs34470113,rs4150221,rs6062264,rs6748809,rs7590302	rs199498	NA	0.015798	42.7439
1955	1456	IDP_dMRI_TBSS_FA_Splenium_of_corpus_callosum	FA	MS	1	0	rs12146713,rs2018980,rs2267161,rs2365715,rs33599,rs4150197,rs4871013,rs6475604,rs67827860,rs7154256,rs9468220	rs199442	NA	0.0227807	67.7228
1956	1457	IDP_dMRI_TBSS_FA_Fornix	FA	MS	0	0	rs11005689,rs1108048,rs12146713,rs2346965,rs62072157,rs798518,rs941760	NA	NA	0.0102173	47.131
1957	1458	IDP_dMRI_TBSS_FA_Corticospinal_tract_R	FA	MS	0	0	rs2145826,rs2536150	NA	NA	0.0022382	35.8523
1958	1459	IDP_dMRI_TBSS_FA_Corticospinal_tract_L	FA	MS	0	0	rs7733216	NA	NA	0.000959707	30.7075
1959	1460	IDP_dMRI_TBSS_FA_Medial_lemniscus_R	FA	MS	1	0	rs10746468,rs13164785,rs231237,rs56362600,rs72630583	rs74050914	NA	0.00652277	41.9699
1960	1461	IDP_dMRI_TBSS_FA_Medial_lemniscus_L	FA	MS	1	0	rs12028339,rs13164785,rs2286184,rs614225,rs6577428	rs11122147	NA	0.00514451	33.0558
1961	1462	IDP_dMRI_TBSS_FA_Inferior_cerebellar_peduncle_R	FA	MS	0	0	rs12964138,rs13190020,rs231237,rs4738841,rs4741658,rs4813942,rs67827860,rs7838141,rs9398171	NA	NA	0.0117063	42.06
1962	1463	IDP_dMRI_TBSS_FA_Inferior_cerebellar_peduncle_L	FA	MS	0	0	rs12028339,rs12944877,rs13190020,rs13238033,rs231237,rs3130740,rs3758575,rs6459714,rs67827860	NA	NA	0.0104775	37.5984
1963	1464	IDP_dMRI_TBSS_FA_Superior_cerebellar_peduncle_R	FA	MS	0	0	rs10086019,rs11737962,rs12500531,rs12956852,rs1472095,rs179570,rs268058,rs4302120,rs6122009,rs6656918,rs67827860	NA	NA	0.0237141	70.565
1964	1465	IDP_dMRI_TBSS_FA_Superior_cerebellar_peduncle_L	FA	MS	0	0	rs1009020,rs12500531,rs16894235,rs268058,rs2932971,rs3784605,rs4871926,rs6062264,rs67030159,rs67827860	NA	NA	0.0221968	72.5447
1965	1466	IDP_dMRI_TBSS_FA_Cerebral_peduncle_R	FA	MS	0	0	rs10735322,rs179570,rs3129119,rs3776089,rs599452,rs6062266,rs67827860,rs6953397	NA	NA	0.0110748	44.7379
1966	1467	IDP_dMRI_TBSS_FA_Cerebral_peduncle_L	FA	MS	1	0	rs1004763,rs12479469,rs2237076,rs231588,rs3129171,rs67827860,rs6953397,rs7865618	rs607062	NA	0.0114822	46.4026
1967	1468	IDP_dMRI_TBSS_FA_Anterior_limb_of_internal_capsule_R	FA	MS	1	0	rs10052710,rs10764437,rs11055034,rs11618612,rs1818336,rs2018980,rs3129119,rs3776089,rs56362600,rs6089747,rs7025953	rs807478	NA	0.0122503	36.0295
1968	1469	IDP_dMRI_TBSS_FA_Anterior_limb_of_internal_capsule_L	FA	MS	0	0	rs10052710,rs10123986,rs11055034,rs12986089,rs4150197,rs4283494,rs4871927,rs8179284	NA	NA	0.0100017	40.3593
1969	1470	IDP_dMRI_TBSS_FA_Posterior_limb_of_internal_capsule_R	FA	MS	0	0	rs1004763,rs10052710,rs11042811,rs12146713,rs12964435,rs1572995,rs1609829,rs179570,rs208829,rs2267161,rs310241,rs33599,rs3776089,rs4843558,rs565613,rs613312,rs6953397,rs72716319,rs9426742,rs9984070	NA	NA	0.0279825	45.9847
1970	1471	IDP_dMRI_TBSS_FA_Posterior_limb_of_internal_capsule_L	FA	MS	0	0	rs10052710,rs10495713,rs12146713,rs12484232,rs12921170,rs12964435,rs1609829,rs208829,rs2242522,rs2267161,rs310241,rs3776089,rs4393849,rs6953397,rs7866783,rs9901291	NA	NA	0.0234337	47.9186
1971	1472	IDP_dMRI_TBSS_FA_Retrolenticular_part_of_internal_capsule_R	FA	MS	0	0	rs11055034,rs12957119,rs13164785,rs1979469,rs33599,rs55705857,rs8067689,rs9303628,rs9375435,rs9608859	NA	NA	0.0146525	47.5212
1972	1473	IDP_dMRI_TBSS_FA_Retrolenticular_part_of_internal_capsule_L	FA	MS	0	0	rs10052710,rs12484232,rs1591805,rs1979572,rs33599,rs55705857,rs8067689	NA	NA	0.0106921	49.3446
1973	1474	IDP_dMRI_TBSS_FA_Anterior_corona_radiata_R	FA	MS	0	1	rs11069796,rs11531492,rs12207570,rs12694390,rs179570,rs375218,rs3795736,rs55705857,rs7295571,rs7733216,rs798562	NA	rs2308527	0.0139059	40.9676
1974	1475	IDP_dMRI_TBSS_FA_Anterior_corona_radiata_L	FA	MS	1	0	rs11673604,rs1182197,rs12694390,rs139886,rs3129171,rs55705857,rs6482355,rs7733216,rs9557081	rs199498	NA	0.0117201	42.1104
1975	1476	IDP_dMRI_TBSS_FA_Superior_corona_radiata_R	FA	MS	0	0	rs1038354,rs113014813,rs12370774,rs2365715,rs2707108,rs33599,rs4795529,rs4998754,rs72932765,rs7733216,rs9530857	NA	NA	0.0146669	43.2428
1976	1477	IDP_dMRI_TBSS_FA_Superior_corona_radiata_L	FA	MS	0	0	rs1038354,rs113014813,rs12146713,rs1547420,rs17055223,rs33599,rs4843558,rs696445,rs72932765	NA	NA	0.0101563	36.434
1977	1478	IDP_dMRI_TBSS_FA_Posterior_corona_radiata_R	FA	MS	0	0	rs2377054,rs34421054,rs4673814,rs7549876,rs7733216,rs884570	NA	NA	0.00881597	47.3789
1978	1479	IDP_dMRI_TBSS_FA_Posterior_corona_radiata_L	FA	MS	0	0	rs10052710,rs11068773,rs11871043,rs174538,rs56362600,rs61000833,rs884570	NA	NA	0.010103	46.5984
1979	1480	IDP_dMRI_TBSS_FA_Posterior_thalamic_radiation_R	FA	MS	0	0	rs11068773,rs12517200,rs16894235,rs33599,rs4799926,rs55705857,rs61788412,rs7216587,rs7256200,rs7733216	NA	NA	0.0148384	48.1334
1980	1481	IDP_dMRI_TBSS_FA_Posterior_thalamic_radiation_L	FA	MS	0	0	rs10052710,rs11068773,rs12206172,rs12517200,rs174534,rs2446084,rs55705857,rs61788413,rs6921229,rs7216587,rs884570	NA	NA	0.0156629	46.2261
1981	1482	IDP_dMRI_TBSS_FA_Sagittal_stratum_R	FA	MS	0	0	rs13141211,rs13172007,rs33599,rs3799711,rs4799926,rs4984741,rs55705857,rs56362600,rs59731356,rs67827860,rs7181798,rs7216587	NA	NA	0.017503	47.4394
1982	1483	IDP_dMRI_TBSS_FA_Sagittal_stratum_L	FA	MS	0	0	rs3213798,rs33599,rs3776089,rs4799926,rs55705857,rs61763695,rs62565779,rs67827860,rs7216587,rs9608859	NA	NA	0.0155678	50.5368
1983	1484	IDP_dMRI_TBSS_FA_External_capsule_R	FA	MS	0	0	rs10252734,rs11135712,rs11641011,rs12514650,rs1609829,rs2228513,rs2670890,rs2821111,rs67827860,rs7199291	NA	NA	0.0132941	43.0564
1984	1485	IDP_dMRI_TBSS_FA_External_capsule_L	FA	MS	0	0	rs10088192,rs1609829,rs2228513,rs2554373,rs2821111,rs614225,rs67827860,rs7196814	NA	NA	0.0110151	44.4942
1985	1486	IDP_dMRI_TBSS_FA_Cingulum_cingulate_gyrus_R	FA	MS	1	0	rs10778036,rs1107361,rs16875599,rs17205972,rs34094467,rs3824486,rs56328685,rs62086903,rs6704237,rs7901788,rs9911167	rs4241406	NA	0.0154376	45.5508
1986	1487	IDP_dMRI_TBSS_FA_Cingulum_cingulate_gyrus_L	FA	MS	1	0	rs10510025,rs10778036,rs16875599,rs2018980,rs3776089,rs67827860,rs797832	rs12496226	NA	0.00825618	38.0092
1987	1488	IDP_dMRI_TBSS_FA_Cingulum_hippocampus_R	FA	MS	0	0	rs10039529,rs1182190,rs13150272,rs73088920,rs929294	NA	NA	0.00564408	36.284
1988	1489	IDP_dMRI_TBSS_FA_Cingulum_hippocampus_L	FA	MS	0	0	rs1847037,rs4751104,rs67827860	NA	NA	0.00384283	41.102
1989	1490	IDP_dMRI_TBSS_FA_Fornix_cres+Stria_terminalis_R	FA	MS	1	0	rs4799926	rs11710277	NA	0.000948829	30.3591
1990	1491	IDP_dMRI_TBSS_FA_Fornix_cres+Stria_terminalis_L	FA	MS	1	0	rs10919293,rs11741124,rs1905346,rs2720720,rs7227410	rs2696532	NA	0.00512653	32.9397
1991	1492	IDP_dMRI_TBSS_FA_Superior_longitudinal_fasciculus_R	FA	MS	0	0	rs3129119,rs3776089,rs430114,rs4725995,rs4793169,rs4984741,rs55705857,rs59731356,rs7733216,rs884570,rs9400505,rs9632854	NA	NA	0.0151108	40.8562
1992	1493	IDP_dMRI_TBSS_FA_Superior_longitudinal_fasciculus_L	FA	MS	0	0	rs1479569,rs202393,rs3776089,rs4725392,rs55705857,rs56362600,rs5756894,rs59731356,rs73090180,rs7502890,rs7733216,rs884570,rs911547	NA	NA	0.016484	41.1967
1993	1494	IDP_dMRI_TBSS_FA_Superior_fronto-occipital_fasciculus_R	FA	MS	0	0	rs10037418,rs10174652,rs12928520,rs2273171,rs2636782,rs9307102,rs9398787	NA	NA	0.00882579	40.6548
1994	1495	IDP_dMRI_TBSS_FA_Superior_fronto-occipital_fasciculus_L	FA	MS	1	0	rs1269175,rs1277840,rs12928520,rs2273171,rs2817696,rs4661077,rs6762606,rs6895050,rs9818394	rs199498	NA	0.0114588	41.1605
1995	1496	IDP_dMRI_TBSS_FA_Uncinate_fasciculus_R	FA	MS	0	0	rs2189574,rs7733216	NA	NA	0.00333739	53.5185
1996	1497	IDP_dMRI_TBSS_FA_Uncinate_fasciculus_L	FA	MS	0	0	rs11119085,rs2413758,rs3098912,rs4954059,rs6722862,rs7733216,rs981544	NA	NA	0.00979215	45.1503
1997	1498	IDP_dMRI_TBSS_FA_Tapetum_R	FA	MS	0	0	rs10252734,rs10901821,rs17371986,rs2707108,rs2737273,rs309587,rs4240791,rs67316928,rs7906601	NA	NA	0.0112626	40.4479
1998	1499	IDP_dMRI_TBSS_FA_Tapetum_L	FA	MS	0	0	rs12766711,rs13164785,rs17371986,rs2164950,rs4857716,rs523583,rs9376354	NA	NA	0.00972309	44.8287
[truncated: 389 more rows]
