# Supplementary material for: Bidirectional two-sample Mendelian randomization analyses support causal relationships between structural and diffusion imaging-derived phenotypes and the risk of major neurodegenerative diseases
Source: Transl Psychiatry. 2024 May 28;14:215. doi: 10.1038/s41398-024-02939-3 (PMC11133432; doi:10.1038/s41398-024-02939-3)
Supplement: Supplementary file 7 — Supplementary Table S6 [file 41398_2024_2939_MOESM7_ESM.xlsx]

## Sheet: Sheet1
Table S6. Information of IVs for all exposure-outcome pairs in reverse MR analyses.
ID	IDP ID	IDP short name	Category	Disease	Number of SNPs associated with confounders	Number of SNPs associated with outcome	IV	SNPs associated with confounders	SNPs associated with outcome	R2	F value
1	122	IDP_T1_FAST_ROIs_L_thalamus	GMV	AD	0	0	rs1081105,rs111278137,rs11767557,rs12151021,rs12590654,rs139136389,rs147711004,rs150685845,rs1582763,rs34665982,rs3740688,rs3851179,rs6733839,rs679515,rs72654445,rs73223431,rs7412,rs867230,rs9381563	NA	NA	0.0388714	136.031
2	123	IDP_T1_FAST_ROIs_R_thalamus	GMV	AD	0	0	rs1081105,rs111278137,rs11767557,rs12151021,rs12590654,rs139136389,rs147711004,rs150685845,rs1582763,rs34665982,rs3740688,rs3851179,rs6733839,rs679515,rs72654445,rs73223431,rs7412,rs867230,rs9381563	NA	NA	0.0388714	136.031
3	124	IDP_T1_FAST_ROIs_L_caudate	GMV	AD	0	0	rs1081105,rs111278137,rs11767557,rs12151021,rs12590654,rs139136389,rs147711004,rs150685845,rs1582763,rs34665982,rs3740688,rs3851179,rs6733839,rs679515,rs72654445,rs73223431,rs7412,rs867230,rs9381563	NA	NA	0.0388714	136.031
4	125	IDP_T1_FAST_ROIs_R_caudate	GMV	AD	0	0	rs1081105,rs111278137,rs11767557,rs12151021,rs12590654,rs139136389,rs147711004,rs150685845,rs1582763,rs34665982,rs3740688,rs3851179,rs6733839,rs679515,rs72654445,rs73223431,rs7412,rs867230,rs9381563	NA	NA	0.0388714	136.031
5	126	IDP_T1_FAST_ROIs_L_putamen	GMV	AD	0	0	rs1081105,rs111278137,rs11767557,rs12151021,rs12590654,rs139136389,rs147711004,rs150685845,rs1582763,rs34665982,rs3740688,rs3851179,rs6733839,rs679515,rs72654445,rs73223431,rs7412,rs867230,rs9381563	NA	NA	0.0388714	136.031
6	127	IDP_T1_FAST_ROIs_R_putamen	GMV	AD	0	0	rs1081105,rs111278137,rs11767557,rs12151021,rs12590654,rs139136389,rs147711004,rs150685845,rs1582763,rs34665982,rs3740688,rs3851179,rs6733839,rs679515,rs72654445,rs73223431,rs7412,rs867230,rs9381563	NA	NA	0.0388714	136.031
7	128	IDP_T1_FAST_ROIs_L_pallidum	GMV	AD	0	0	rs1081105,rs111278137,rs11767557,rs12151021,rs12590654,rs139136389,rs147711004,rs150685845,rs1582763,rs34665982,rs3740688,rs3851179,rs6733839,rs679515,rs72654445,rs73223431,rs7412,rs867230,rs9381563	NA	NA	0.0388714	136.031
8	129	IDP_T1_FAST_ROIs_R_pallidum	GMV	AD	0	0	rs1081105,rs111278137,rs11767557,rs12151021,rs12590654,rs139136389,rs147711004,rs150685845,rs1582763,rs34665982,rs3740688,rs3851179,rs6733839,rs679515,rs72654445,rs73223431,rs7412,rs867230,rs9381563	NA	NA	0.0388714	136.031
9	130	IDP_T1_FAST_ROIs_L_hippocampus	GMV	AD	0	0	rs1081105,rs111278137,rs11767557,rs12151021,rs12590654,rs139136389,rs147711004,rs150685845,rs1582763,rs34665982,rs3740688,rs3851179,rs6733839,rs679515,rs72654445,rs73223431,rs7412,rs867230,rs9381563	NA	NA	0.0388714	136.031
10	131	IDP_T1_FAST_ROIs_R_hippocampus	GMV	AD	0	0	rs1081105,rs111278137,rs11767557,rs12151021,rs12590654,rs139136389,rs147711004,rs150685845,rs1582763,rs34665982,rs3740688,rs3851179,rs6733839,rs679515,rs72654445,rs73223431,rs7412,rs867230,rs9381563	NA	NA	0.0388714	136.031
11	132	IDP_T1_FAST_ROIs_L_amygdala	GMV	AD	0	0	rs1081105,rs111278137,rs11767557,rs12151021,rs12590654,rs139136389,rs147711004,rs150685845,rs1582763,rs34665982,rs3740688,rs3851179,rs6733839,rs679515,rs72654445,rs73223431,rs7412,rs867230,rs9381563	NA	NA	0.0388714	136.031
12	133	IDP_T1_FAST_ROIs_R_amygdala	GMV	AD	0	0	rs1081105,rs111278137,rs11767557,rs12151021,rs12590654,rs139136389,rs147711004,rs150685845,rs1582763,rs34665982,rs3740688,rs3851179,rs6733839,rs679515,rs72654445,rs73223431,rs7412,rs867230,rs9381563	NA	NA	0.0388714	136.031
13	134	IDP_T1_FAST_ROIs_L_ventral_striatum	GMV	AD	0	0	rs1081105,rs111278137,rs11767557,rs12151021,rs12590654,rs139136389,rs147711004,rs150685845,rs1582763,rs34665982,rs3740688,rs3851179,rs6733839,rs679515,rs72654445,rs73223431,rs7412,rs867230,rs9381563	NA	NA	0.0388714	136.031
14	135	IDP_T1_FAST_ROIs_R_ventral_striatum	GMV	AD	0	0	rs1081105,rs111278137,rs11767557,rs12151021,rs12590654,rs139136389,rs147711004,rs150685845,rs1582763,rs34665982,rs3740688,rs3851179,rs6733839,rs679515,rs72654445,rs73223431,rs7412,rs867230,rs9381563	NA	NA	0.0388714	136.031
15	136	IDP_T1_FAST_ROIs_brain_stem	GMV	AD	0	0	rs1081105,rs111278137,rs11767557,rs12151021,rs12590654,rs139136389,rs147711004,rs150685845,rs1582763,rs34665982,rs3740688,rs3851179,rs6733839,rs679515,rs72654445,rs73223431,rs7412,rs867230,rs9381563	NA	NA	0.0388714	136.031
16	137	IDP_T1_FAST_ROIs_L_cerebellum_I-IV	GMV	AD	0	0	rs1081105,rs111278137,rs11767557,rs12151021,rs12590654,rs139136389,rs147711004,rs150685845,rs1582763,rs34665982,rs3740688,rs3851179,rs6733839,rs679515,rs72654445,rs73223431,rs7412,rs867230,rs9381563	NA	NA	0.0388714	136.031
17	138	IDP_T1_FAST_ROIs_R_cerebellum_I-IV	GMV	AD	0	0	rs1081105,rs111278137,rs11767557,rs12151021,rs12590654,rs139136389,rs147711004,rs150685845,rs1582763,rs34665982,rs3740688,rs3851179,rs6733839,rs679515,rs72654445,rs73223431,rs7412,rs867230,rs9381563	NA	NA	0.0388714	136.031
18	139	IDP_T1_FAST_ROIs_L_cerebellum_V	GMV	AD	0	0	rs1081105,rs111278137,rs11767557,rs12151021,rs12590654,rs139136389,rs147711004,rs150685845,rs1582763,rs34665982,rs3740688,rs3851179,rs6733839,rs679515,rs72654445,rs73223431,rs7412,rs867230,rs9381563	NA	NA	0.0388714	136.031
19	140	IDP_T1_FAST_ROIs_R_cerebellum_V	GMV	AD	0	0	rs1081105,rs111278137,rs11767557,rs12151021,rs12590654,rs139136389,rs147711004,rs150685845,rs1582763,rs34665982,rs3740688,rs3851179,rs6733839,rs679515,rs72654445,rs73223431,rs7412,rs867230,rs9381563	NA	NA	0.0388714	136.031
20	141	IDP_T1_FAST_ROIs_L_cerebellum_VI	GMV	AD	0	0	rs1081105,rs111278137,rs11767557,rs12151021,rs12590654,rs139136389,rs147711004,rs150685845,rs1582763,rs34665982,rs3740688,rs3851179,rs6733839,rs679515,rs72654445,rs73223431,rs7412,rs867230,rs9381563	NA	NA	0.0388714	136.031
21	142	IDP_T1_FAST_ROIs_V_cerebellum_VI	GMV	AD	0	0	rs1081105,rs111278137,rs11767557,rs12151021,rs12590654,rs139136389,rs147711004,rs150685845,rs1582763,rs34665982,rs3740688,rs3851179,rs6733839,rs679515,rs72654445,rs73223431,rs7412,rs867230,rs9381563	NA	NA	0.0388714	136.031
22	143	IDP_T1_FAST_ROIs_R_cerebellum_VI	GMV	AD	0	0	rs1081105,rs111278137,rs11767557,rs12151021,rs12590654,rs139136389,rs147711004,rs150685845,rs1582763,rs34665982,rs3740688,rs3851179,rs6733839,rs679515,rs72654445,rs73223431,rs7412,rs867230,rs9381563	NA	NA	0.0388714	136.031
23	144	IDP_T1_FAST_ROIs_L_cerebellum_crus_I	GMV	AD	0	0	rs1081105,rs111278137,rs11767557,rs12151021,rs12590654,rs139136389,rs147711004,rs150685845,rs1582763,rs34665982,rs3740688,rs3851179,rs6733839,rs679515,rs72654445,rs73223431,rs7412,rs867230,rs9381563	NA	NA	0.0388714	136.031
24	145	IDP_T1_FAST_ROIs_V_cerebellum_crus_I	GMV	AD	0	0	rs1081105,rs111278137,rs11767557,rs12151021,rs12590654,rs139136389,rs147711004,rs150685845,rs1582763,rs34665982,rs3740688,rs3851179,rs6733839,rs679515,rs72654445,rs73223431,rs7412,rs867230,rs9381563	NA	NA	0.0388714	136.031
25	146	IDP_T1_FAST_ROIs_R_cerebellum_crus_I	GMV	AD	0	0	rs1081105,rs111278137,rs11767557,rs12151021,rs12590654,rs139136389,rs147711004,rs150685845,rs1582763,rs34665982,rs3740688,rs3851179,rs6733839,rs679515,rs72654445,rs73223431,rs7412,rs867230,rs9381563	NA	NA	0.0388714	136.031
26	147	IDP_T1_FAST_ROIs_L_cerebellum_crus_II	GMV	AD	0	0	rs1081105,rs111278137,rs11767557,rs12151021,rs12590654,rs139136389,rs147711004,rs150685845,rs1582763,rs34665982,rs3740688,rs3851179,rs6733839,rs679515,rs72654445,rs73223431,rs7412,rs867230,rs9381563	NA	NA	0.0388714	136.031
27	148	IDP_T1_FAST_ROIs_V_cerebellum_crus_II	GMV	AD	0	0	rs1081105,rs111278137,rs11767557,rs12151021,rs12590654,rs139136389,rs147711004,rs150685845,rs1582763,rs34665982,rs3740688,rs3851179,rs6733839,rs679515,rs72654445,rs73223431,rs7412,rs867230,rs9381563	NA	NA	0.0388714	136.031
28	149	IDP_T1_FAST_ROIs_R_cerebellum_crus_II	GMV	AD	0	0	rs1081105,rs111278137,rs11767557,rs12151021,rs12590654,rs139136389,rs147711004,rs150685845,rs1582763,rs34665982,rs3740688,rs3851179,rs6733839,rs679515,rs72654445,rs73223431,rs7412,rs867230,rs9381563	NA	NA	0.0388714	136.031
29	150	IDP_T1_FAST_ROIs_L_cerebellum_VIIb	GMV	AD	0	0	rs1081105,rs111278137,rs11767557,rs12151021,rs12590654,rs139136389,rs147711004,rs150685845,rs1582763,rs34665982,rs3740688,rs3851179,rs6733839,rs679515,rs72654445,rs73223431,rs7412,rs867230,rs9381563	NA	NA	0.0388714	136.031
30	151	IDP_T1_FAST_ROIs_V_cerebellum_VIIb	GMV	AD	0	0	rs1081105,rs111278137,rs11767557,rs12151021,rs12590654,rs139136389,rs147711004,rs150685845,rs1582763,rs34665982,rs3740688,rs3851179,rs6733839,rs679515,rs72654445,rs73223431,rs7412,rs867230,rs9381563	NA	NA	0.0388714	136.031
31	152	IDP_T1_FAST_ROIs_R_cerebellum_VIIb	GMV	AD	0	0	rs1081105,rs111278137,rs11767557,rs12151021,rs12590654,rs139136389,rs147711004,rs150685845,rs1582763,rs34665982,rs3740688,rs3851179,rs6733839,rs679515,rs72654445,rs73223431,rs7412,rs867230,rs9381563	NA	NA	0.0388714	136.031
32	153	IDP_T1_FAST_ROIs_L_cerebellum_VIIIa	GMV	AD	0	0	rs1081105,rs111278137,rs11767557,rs12151021,rs12590654,rs139136389,rs147711004,rs150685845,rs1582763,rs34665982,rs3740688,rs3851179,rs6733839,rs679515,rs72654445,rs73223431,rs7412,rs867230,rs9381563	NA	NA	0.0388714	136.031
33	154	IDP_T1_FAST_ROIs_V_cerebellum_VIIIa	GMV	AD	0	0	rs1081105,rs111278137,rs11767557,rs12151021,rs12590654,rs139136389,rs147711004,rs150685845,rs1582763,rs34665982,rs3740688,rs3851179,rs6733839,rs679515,rs72654445,rs73223431,rs7412,rs867230,rs9381563	NA	NA	0.0388714	136.031
34	155	IDP_T1_FAST_ROIs_R_cerebellum_VIIIa	GMV	AD	0	0	rs1081105,rs111278137,rs11767557,rs12151021,rs12590654,rs139136389,rs147711004,rs150685845,rs1582763,rs34665982,rs3740688,rs3851179,rs6733839,rs679515,rs72654445,rs73223431,rs7412,rs867230,rs9381563	NA	NA	0.0388714	136.031
35	156	IDP_T1_FAST_ROIs_L_cerebellum_VIIIb	GMV	AD	0	0	rs1081105,rs111278137,rs11767557,rs12151021,rs12590654,rs139136389,rs147711004,rs150685845,rs1582763,rs34665982,rs3740688,rs3851179,rs6733839,rs679515,rs72654445,rs73223431,rs7412,rs867230,rs9381563	NA	NA	0.0388714	136.031
36	157	IDP_T1_FAST_ROIs_V_cerebellum_VIIIb	GMV	AD	0	0	rs1081105,rs111278137,rs11767557,rs12151021,rs12590654,rs139136389,rs147711004,rs150685845,rs1582763,rs34665982,rs3740688,rs3851179,rs6733839,rs679515,rs72654445,rs73223431,rs7412,rs867230,rs9381563	NA	NA	0.0388714	136.031
37	158	IDP_T1_FAST_ROIs_R_cerebellum_VIIIb	GMV	AD	0	0	rs1081105,rs111278137,rs11767557,rs12151021,rs12590654,rs139136389,rs147711004,rs150685845,rs1582763,rs34665982,rs3740688,rs3851179,rs6733839,rs679515,rs72654445,rs73223431,rs7412,rs867230,rs9381563	NA	NA	0.0388714	136.031
38	159	IDP_T1_FAST_ROIs_L_cerebellum_IX	GMV	AD	0	0	rs1081105,rs111278137,rs11767557,rs12151021,rs12590654,rs139136389,rs147711004,rs150685845,rs1582763,rs34665982,rs3740688,rs3851179,rs6733839,rs679515,rs72654445,rs73223431,rs7412,rs867230,rs9381563	NA	NA	0.0388714	136.031
39	160	IDP_T1_FAST_ROIs_V_cerebellum_IX	GMV	AD	0	0	rs1081105,rs111278137,rs11767557,rs12151021,rs12590654,rs139136389,rs147711004,rs150685845,rs1582763,rs34665982,rs3740688,rs3851179,rs6733839,rs679515,rs72654445,rs73223431,rs7412,rs867230,rs9381563	NA	NA	0.0388714	136.031
40	161	IDP_T1_FAST_ROIs_R_cerebellum_IX	GMV	AD	0	0	rs1081105,rs111278137,rs11767557,rs12151021,rs12590654,rs139136389,rs147711004,rs150685845,rs1582763,rs34665982,rs3740688,rs3851179,rs6733839,rs679515,rs72654445,rs73223431,rs7412,rs867230,rs9381563	NA	NA	0.0388714	136.031
41	162	IDP_T1_FAST_ROIs_L_cerebellum_X	GMV	AD	0	0	rs1081105,rs111278137,rs11767557,rs12151021,rs12590654,rs139136389,rs147711004,rs150685845,rs1582763,rs34665982,rs3740688,rs3851179,rs6733839,rs679515,rs72654445,rs73223431,rs7412,rs867230,rs9381563	NA	NA	0.0388714	136.031
42	163	IDP_T1_FAST_ROIs_V_cerebellum_X	GMV	AD	0	0	rs1081105,rs111278137,rs11767557,rs12151021,rs12590654,rs139136389,rs147711004,rs150685845,rs1582763,rs34665982,rs3740688,rs3851179,rs6733839,rs679515,rs72654445,rs73223431,rs7412,rs867230,rs9381563	NA	NA	0.0388714	136.031
43	164	IDP_T1_FAST_ROIs_R_cerebellum_X	GMV	AD	0	0	rs1081105,rs111278137,rs11767557,rs12151021,rs12590654,rs139136389,rs147711004,rs150685845,rs1582763,rs34665982,rs3740688,rs3851179,rs6733839,rs679515,rs72654445,rs73223431,rs7412,rs867230,rs9381563	NA	NA	0.0388714	136.031
44	344	aparc-Desikan_lh_volume_bankssts	GMV	AD	0	0	rs1081105,rs111278137,rs11767557,rs12151021,rs12590654,rs139136389,rs147711004,rs150685845,rs1582763,rs34665982,rs3740688,rs3851179,rs6733839,rs679515,rs72654445,rs73223431,rs7412,rs867230,rs9381563	NA	NA	0.0388714	136.031
45	345	aparc-Desikan_lh_volume_caudalanteriorcingulate	GMV	AD	0	0	rs1081105,rs111278137,rs11767557,rs12151021,rs12590654,rs139136389,rs147711004,rs150685845,rs1582763,rs34665982,rs3740688,rs3851179,rs6733839,rs679515,rs72654445,rs73223431,rs7412,rs867230,rs9381563	NA	NA	0.0388714	136.031
46	346	aparc-Desikan_lh_volume_caudalmiddlefrontal	GMV	AD	0	0	rs1081105,rs111278137,rs11767557,rs12151021,rs12590654,rs139136389,rs147711004,rs150685845,rs1582763,rs34665982,rs3740688,rs3851179,rs6733839,rs679515,rs72654445,rs73223431,rs7412,rs867230,rs9381563	NA	NA	0.0388714	136.031
47	347	aparc-Desikan_lh_volume_cuneus	GMV	AD	0	0	rs1081105,rs111278137,rs11767557,rs12151021,rs12590654,rs139136389,rs147711004,rs150685845,rs1582763,rs34665982,rs3740688,rs3851179,rs6733839,rs679515,rs72654445,rs73223431,rs7412,rs867230,rs9381563	NA	NA	0.0388714	136.031
48	348	aparc-Desikan_lh_volume_entorhinal	GMV	AD	0	0	rs1081105,rs111278137,rs11767557,rs12151021,rs12590654,rs139136389,rs147711004,rs150685845,rs1582763,rs34665982,rs3740688,rs3851179,rs6733839,rs679515,rs72654445,rs73223431,rs7412,rs867230,rs9381563	NA	NA	0.0388714	136.031
49	349	aparc-Desikan_lh_volume_fusiform	GMV	AD	0	0	rs1081105,rs111278137,rs11767557,rs12151021,rs12590654,rs139136389,rs147711004,rs150685845,rs1582763,rs34665982,rs3740688,rs3851179,rs6733839,rs679515,rs72654445,rs73223431,rs7412,rs867230,rs9381563	NA	NA	0.0388714	136.031
50	350	aparc-Desikan_lh_volume_inferiorparietal	GMV	AD	0	0	rs1081105,rs111278137,rs11767557,rs12151021,rs12590654,rs139136389,rs147711004,rs150685845,rs1582763,rs34665982,rs3740688,rs3851179,rs6733839,rs679515,rs72654445,rs73223431,rs7412,rs867230,rs9381563	NA	NA	0.0388714	136.031
51	351	aparc-Desikan_lh_volume_inferiortemporal	GMV	AD	0	0	rs1081105,rs111278137,rs11767557,rs12151021,rs12590654,rs139136389,rs147711004,rs150685845,rs1582763,rs34665982,rs3740688,rs3851179,rs6733839,rs679515,rs72654445,rs73223431,rs7412,rs867230,rs9381563	NA	NA	0.0388714	136.031
52	352	aparc-Desikan_lh_volume_isthmuscingulate	GMV	AD	0	0	rs1081105,rs111278137,rs11767557,rs12151021,rs12590654,rs139136389,rs147711004,rs150685845,rs1582763,rs34665982,rs3740688,rs3851179,rs6733839,rs679515,rs72654445,rs73223431,rs7412,rs867230,rs9381563	NA	NA	0.0388714	136.031
53	353	aparc-Desikan_lh_volume_lateraloccipital	GMV	AD	0	0	rs1081105,rs111278137,rs11767557,rs12151021,rs12590654,rs139136389,rs147711004,rs150685845,rs1582763,rs34665982,rs3740688,rs3851179,rs6733839,rs679515,rs72654445,rs73223431,rs7412,rs867230,rs9381563	NA	NA	0.0388714	136.031
54	354	aparc-Desikan_lh_volume_lateralorbitofrontal	GMV	AD	0	0	rs1081105,rs111278137,rs11767557,rs12151021,rs12590654,rs139136389,rs147711004,rs150685845,rs1582763,rs34665982,rs3740688,rs3851179,rs6733839,rs679515,rs72654445,rs73223431,rs7412,rs867230,rs9381563	NA	NA	0.0388714	136.031
55	355	aparc-Desikan_lh_volume_lingual	GMV	AD	0	0	rs1081105,rs111278137,rs11767557,rs12151021,rs12590654,rs139136389,rs147711004,rs150685845,rs1582763,rs34665982,rs3740688,rs3851179,rs6733839,rs679515,rs72654445,rs73223431,rs7412,rs867230,rs9381563	NA	NA	0.0388714	136.031
56	356	aparc-Desikan_lh_volume_medialorbitofrontal	GMV	AD	0	0	rs1081105,rs111278137,rs11767557,rs12151021,rs12590654,rs139136389,rs147711004,rs150685845,rs1582763,rs34665982,rs3740688,rs3851179,rs6733839,rs679515,rs72654445,rs73223431,rs7412,rs867230,rs9381563	NA	NA	0.0388714	136.031
57	357	aparc-Desikan_lh_volume_middletemporal	GMV	AD	0	0	rs1081105,rs111278137,rs11767557,rs12151021,rs12590654,rs139136389,rs147711004,rs150685845,rs1582763,rs34665982,rs3740688,rs3851179,rs6733839,rs679515,rs72654445,rs73223431,rs7412,rs867230,rs9381563	NA	NA	0.0388714	136.031
58	358	aparc-Desikan_lh_volume_parahippocampal	GMV	AD	0	0	rs1081105,rs111278137,rs11767557,rs12151021,rs12590654,rs139136389,rs147711004,rs150685845,rs1582763,rs34665982,rs3740688,rs3851179,rs6733839,rs679515,rs72654445,rs73223431,rs7412,rs867230,rs9381563	NA	NA	0.0388714	136.031
59	359	aparc-Desikan_lh_volume_paracentral	GMV	AD	0	0	rs1081105,rs111278137,rs11767557,rs12151021,rs12590654,rs139136389,rs147711004,rs150685845,rs1582763,rs34665982,rs3740688,rs3851179,rs6733839,rs679515,rs72654445,rs73223431,rs7412,rs867230,rs9381563	NA	NA	0.0388714	136.031
60	360	aparc-Desikan_lh_volume_parsopercularis	GMV	AD	0	0	rs1081105,rs111278137,rs11767557,rs12151021,rs12590654,rs139136389,rs147711004,rs150685845,rs1582763,rs34665982,rs3740688,rs3851179,rs6733839,rs679515,rs72654445,rs73223431,rs7412,rs867230,rs9381563	NA	NA	0.0388714	136.031
61	361	aparc-Desikan_lh_volume_parsorbitalis	GMV	AD	0	0	rs1081105,rs111278137,rs11767557,rs12151021,rs12590654,rs139136389,rs147711004,rs150685845,rs1582763,rs34665982,rs3740688,rs3851179,rs6733839,rs679515,rs72654445,rs73223431,rs7412,rs867230,rs9381563	NA	NA	0.0388714	136.031
62	362	aparc-Desikan_lh_volume_parstriangularis	GMV	AD	0	0	rs1081105,rs111278137,rs11767557,rs12151021,rs12590654,rs139136389,rs147711004,rs150685845,rs1582763,rs34665982,rs3740688,rs3851179,rs6733839,rs679515,rs72654445,rs73223431,rs7412,rs867230,rs9381563	NA	NA	0.0388714	136.031
63	363	aparc-Desikan_lh_volume_pericalcarine	GMV	AD	0	0	rs1081105,rs111278137,rs11767557,rs12151021,rs12590654,rs139136389,rs147711004,rs150685845,rs1582763,rs34665982,rs3740688,rs3851179,rs6733839,rs679515,rs72654445,rs73223431,rs7412,rs867230,rs9381563	NA	NA	0.0388714	136.031
64	364	aparc-Desikan_lh_volume_postcentral	GMV	AD	0	0	rs1081105,rs111278137,rs11767557,rs12151021,rs12590654,rs139136389,rs147711004,rs150685845,rs1582763,rs34665982,rs3740688,rs3851179,rs6733839,rs679515,rs72654445,rs73223431,rs7412,rs867230,rs9381563	NA	NA	0.0388714	136.031
65	365	aparc-Desikan_lh_volume_posteriorcingulate	GMV	AD	0	0	rs1081105,rs111278137,rs11767557,rs12151021,rs12590654,rs139136389,rs147711004,rs150685845,rs1582763,rs34665982,rs3740688,rs3851179,rs6733839,rs679515,rs72654445,rs73223431,rs7412,rs867230,rs9381563	NA	NA	0.0388714	136.031
66	366	aparc-Desikan_lh_volume_precentral	GMV	AD	0	0	rs1081105,rs111278137,rs11767557,rs12151021,rs12590654,rs139136389,rs147711004,rs150685845,rs1582763,rs34665982,rs3740688,rs3851179,rs6733839,rs679515,rs72654445,rs73223431,rs7412,rs867230,rs9381563	NA	NA	0.0388714	136.031
67	367	aparc-Desikan_lh_volume_precuneus	GMV	AD	0	0	rs1081105,rs111278137,rs11767557,rs12151021,rs12590654,rs139136389,rs147711004,rs150685845,rs1582763,rs34665982,rs3740688,rs3851179,rs6733839,rs679515,rs72654445,rs73223431,rs7412,rs867230,rs9381563	NA	NA	0.0388714	136.031
68	368	aparc-Desikan_lh_volume_rostralanteriorcingulate	GMV	AD	0	0	rs1081105,rs111278137,rs11767557,rs12151021,rs12590654,rs139136389,rs147711004,rs150685845,rs1582763,rs34665982,rs3740688,rs3851179,rs6733839,rs679515,rs72654445,rs73223431,rs7412,rs867230,rs9381563	NA	NA	0.0388714	136.031
69	369	aparc-Desikan_lh_volume_rostralmiddlefrontal	GMV	AD	0	0	rs1081105,rs111278137,rs11767557,rs12151021,rs12590654,rs139136389,rs147711004,rs150685845,rs1582763,rs34665982,rs3740688,rs3851179,rs6733839,rs679515,rs72654445,rs73223431,rs7412,rs867230,rs9381563	NA	NA	0.0388714	136.031
70	370	aparc-Desikan_lh_volume_superiorfrontal	GMV	AD	0	0	rs1081105,rs111278137,rs11767557,rs12151021,rs12590654,rs139136389,rs147711004,rs150685845,rs1582763,rs34665982,rs3740688,rs3851179,rs6733839,rs679515,rs72654445,rs73223431,rs7412,rs867230,rs9381563	NA	NA	0.0388714	136.031
71	371	aparc-Desikan_lh_volume_superiorparietal	GMV	AD	0	0	rs1081105,rs111278137,rs11767557,rs12151021,rs12590654,rs139136389,rs147711004,rs150685845,rs1582763,rs34665982,rs3740688,rs3851179,rs6733839,rs679515,rs72654445,rs73223431,rs7412,rs867230,rs9381563	NA	NA	0.0388714	136.031
72	372	aparc-Desikan_lh_volume_superiortemporal	GMV	AD	0	0	rs1081105,rs111278137,rs11767557,rs12151021,rs12590654,rs139136389,rs147711004,rs150685845,rs1582763,rs34665982,rs3740688,rs3851179,rs6733839,rs679515,rs72654445,rs73223431,rs7412,rs867230,rs9381563	NA	NA	0.0388714	136.031
73	373	aparc-Desikan_lh_volume_supramarginal	GMV	AD	0	0	rs1081105,rs111278137,rs11767557,rs12151021,rs12590654,rs139136389,rs147711004,rs150685845,rs1582763,rs34665982,rs3740688,rs3851179,rs6733839,rs679515,rs72654445,rs73223431,rs7412,rs867230,rs9381563	NA	NA	0.0388714	136.031
74	374	aparc-Desikan_lh_volume_frontalpole	GMV	AD	0	0	rs1081105,rs111278137,rs11767557,rs12151021,rs12590654,rs139136389,rs147711004,rs150685845,rs1582763,rs34665982,rs3740688,rs3851179,rs6733839,rs679515,rs72654445,rs73223431,rs7412,rs867230,rs9381563	NA	NA	0.0388714	136.031
75	375	aparc-Desikan_lh_volume_transversetemporal	GMV	AD	0	0	rs1081105,rs111278137,rs11767557,rs12151021,rs12590654,rs139136389,rs147711004,rs150685845,rs1582763,rs34665982,rs3740688,rs3851179,rs6733839,rs679515,rs72654445,rs73223431,rs7412,rs867230,rs9381563	NA	NA	0.0388714	136.031
76	376	aparc-Desikan_lh_volume_insula	GMV	AD	0	0	rs1081105,rs111278137,rs11767557,rs12151021,rs12590654,rs139136389,rs147711004,rs150685845,rs1582763,rs34665982,rs3740688,rs3851179,rs6733839,rs679515,rs72654445,rs73223431,rs7412,rs867230,rs9381563	NA	NA	0.0388714	136.031
77	377	aparc-Desikan_rh_volume_bankssts	GMV	AD	0	0	rs1081105,rs111278137,rs11767557,rs12151021,rs12590654,rs139136389,rs147711004,rs150685845,rs1582763,rs34665982,rs3740688,rs3851179,rs6733839,rs679515,rs72654445,rs73223431,rs7412,rs867230,rs9381563	NA	NA	0.0388714	136.031
78	378	aparc-Desikan_rh_volume_caudalanteriorcingulate	GMV	AD	0	0	rs1081105,rs111278137,rs11767557,rs12151021,rs12590654,rs139136389,rs147711004,rs150685845,rs1582763,rs34665982,rs3740688,rs3851179,rs6733839,rs679515,rs72654445,rs73223431,rs7412,rs867230,rs9381563	NA	NA	0.0388714	136.031
79	379	aparc-Desikan_rh_volume_caudalmiddlefrontal	GMV	AD	0	0	rs1081105,rs111278137,rs11767557,rs12151021,rs12590654,rs139136389,rs147711004,rs150685845,rs1582763,rs34665982,rs3740688,rs3851179,rs6733839,rs679515,rs72654445,rs73223431,rs7412,rs867230,rs9381563	NA	NA	0.0388714	136.031
80	380	aparc-Desikan_rh_volume_cuneus	GMV	AD	0	0	rs1081105,rs111278137,rs11767557,rs12151021,rs12590654,rs139136389,rs147711004,rs150685845,rs1582763,rs34665982,rs3740688,rs3851179,rs6733839,rs679515,rs72654445,rs73223431,rs7412,rs867230,rs9381563	NA	NA	0.0388714	136.031
81	381	aparc-Desikan_rh_volume_entorhinal	GMV	AD	0	0	rs1081105,rs111278137,rs11767557,rs12151021,rs12590654,rs139136389,rs147711004,rs150685845,rs1582763,rs34665982,rs3740688,rs3851179,rs6733839,rs679515,rs72654445,rs73223431,rs7412,rs867230,rs9381563	NA	NA	0.0388714	136.031
82	382	aparc-Desikan_rh_volume_fusiform	GMV	AD	0	0	rs1081105,rs111278137,rs11767557,rs12151021,rs12590654,rs139136389,rs147711004,rs150685845,rs1582763,rs34665982,rs3740688,rs3851179,rs6733839,rs679515,rs72654445,rs73223431,rs7412,rs867230,rs9381563	NA	NA	0.0388714	136.031
83	383	aparc-Desikan_rh_volume_inferiorparietal	GMV	AD	0	0	rs1081105,rs111278137,rs11767557,rs12151021,rs12590654,rs139136389,rs147711004,rs150685845,rs1582763,rs34665982,rs3740688,rs3851179,rs6733839,rs679515,rs72654445,rs73223431,rs7412,rs867230,rs9381563	NA	NA	0.0388714	136.031
84	384	aparc-Desikan_rh_volume_inferiortemporal	GMV	AD	0	0	rs1081105,rs111278137,rs11767557,rs12151021,rs12590654,rs139136389,rs147711004,rs150685845,rs1582763,rs34665982,rs3740688,rs3851179,rs6733839,rs679515,rs72654445,rs73223431,rs7412,rs867230,rs9381563	NA	NA	0.0388714	136.031
85	385	aparc-Desikan_rh_volume_isthmuscingulate	GMV	AD	0	0	rs1081105,rs111278137,rs11767557,rs12151021,rs12590654,rs139136389,rs147711004,rs150685845,rs1582763,rs34665982,rs3740688,rs3851179,rs6733839,rs679515,rs72654445,rs73223431,rs7412,rs867230,rs9381563	NA	NA	0.0388714	136.031
86	386	aparc-Desikan_rh_volume_lateraloccipital	GMV	AD	0	0	rs1081105,rs111278137,rs11767557,rs12151021,rs12590654,rs139136389,rs147711004,rs150685845,rs1582763,rs34665982,rs3740688,rs3851179,rs6733839,rs679515,rs72654445,rs73223431,rs7412,rs867230,rs9381563	NA	NA	0.0388714	136.031
87	387	aparc-Desikan_rh_volume_lateralorbitofrontal	GMV	AD	0	0	rs1081105,rs111278137,rs11767557,rs12151021,rs12590654,rs139136389,rs147711004,rs150685845,rs1582763,rs34665982,rs3740688,rs3851179,rs6733839,rs679515,rs72654445,rs73223431,rs7412,rs867230,rs9381563	NA	NA	0.0388714	136.031
88	388	aparc-Desikan_rh_volume_lingual	GMV	AD	0	0	rs1081105,rs111278137,rs11767557,rs12151021,rs12590654,rs139136389,rs147711004,rs150685845,rs1582763,rs34665982,rs3740688,rs3851179,rs6733839,rs679515,rs72654445,rs73223431,rs7412,rs867230,rs9381563	NA	NA	0.0388714	136.031
89	389	aparc-Desikan_rh_volume_medialorbitofrontal	GMV	AD	0	0	rs1081105,rs111278137,rs11767557,rs12151021,rs12590654,rs139136389,rs147711004,rs150685845,rs1582763,rs34665982,rs3740688,rs3851179,rs6733839,rs679515,rs72654445,rs73223431,rs7412,rs867230,rs9381563	NA	NA	0.0388714	136.031
90	390	aparc-Desikan_rh_volume_middletemporal	GMV	AD	0	0	rs1081105,rs111278137,rs11767557,rs12151021,rs12590654,rs139136389,rs147711004,rs150685845,rs1582763,rs34665982,rs3740688,rs3851179,rs6733839,rs679515,rs72654445,rs73223431,rs7412,rs867230,rs9381563	NA	NA	0.0388714	136.031
91	391	aparc-Desikan_rh_volume_parahippocampal	GMV	AD	0	0	rs1081105,rs111278137,rs11767557,rs12151021,rs12590654,rs139136389,rs147711004,rs150685845,rs1582763,rs34665982,rs3740688,rs3851179,rs6733839,rs679515,rs72654445,rs73223431,rs7412,rs867230,rs9381563	NA	NA	0.0388714	136.031
92	392	aparc-Desikan_rh_volume_paracentral	GMV	AD	0	0	rs1081105,rs111278137,rs11767557,rs12151021,rs12590654,rs139136389,rs147711004,rs150685845,rs1582763,rs34665982,rs3740688,rs3851179,rs6733839,rs679515,rs72654445,rs73223431,rs7412,rs867230,rs9381563	NA	NA	0.0388714	136.031
93	393	aparc-Desikan_rh_volume_parsopercularis	GMV	AD	0	0	rs1081105,rs111278137,rs11767557,rs12151021,rs12590654,rs139136389,rs147711004,rs150685845,rs1582763,rs34665982,rs3740688,rs3851179,rs6733839,rs679515,rs72654445,rs73223431,rs7412,rs867230,rs9381563	NA	NA	0.0388714	136.031
94	394	aparc-Desikan_rh_volume_parsorbitalis	GMV	AD	0	0	rs1081105,rs111278137,rs11767557,rs12151021,rs12590654,rs139136389,rs147711004,rs150685845,rs1582763,rs34665982,rs3740688,rs3851179,rs6733839,rs679515,rs72654445,rs73223431,rs7412,rs867230,rs9381563	NA	NA	0.0388714	136.031
95	395	aparc-Desikan_rh_volume_parstriangularis	GMV	AD	0	0	rs1081105,rs111278137,rs11767557,rs12151021,rs12590654,rs139136389,rs147711004,rs150685845,rs1582763,rs34665982,rs3740688,rs3851179,rs6733839,rs679515,rs72654445,rs73223431,rs7412,rs867230,rs9381563	NA	NA	0.0388714	136.031
96	396	aparc-Desikan_rh_volume_pericalcarine	GMV	AD	0	0	rs1081105,rs111278137,rs11767557,rs12151021,rs12590654,rs139136389,rs147711004,rs150685845,rs1582763,rs34665982,rs3740688,rs3851179,rs6733839,rs679515,rs72654445,rs73223431,rs7412,rs867230,rs9381563	NA	NA	0.0388714	136.031
97	397	aparc-Desikan_rh_volume_postcentral	GMV	AD	0	0	rs1081105,rs111278137,rs11767557,rs12151021,rs12590654,rs139136389,rs147711004,rs150685845,rs1582763,rs34665982,rs3740688,rs3851179,rs6733839,rs679515,rs72654445,rs73223431,rs7412,rs867230,rs9381563	NA	NA	0.0388714	136.031
98	398	aparc-Desikan_rh_volume_posteriorcingulate	GMV	AD	0	0	rs1081105,rs111278137,rs11767557,rs12151021,rs12590654,rs139136389,rs147711004,rs150685845,rs1582763,rs34665982,rs3740688,rs3851179,rs6733839,rs679515,rs72654445,rs73223431,rs7412,rs867230,rs9381563	NA	NA	0.0388714	136.031
99	399	aparc-Desikan_rh_volume_precentral	GMV	AD	0	0	rs1081105,rs111278137,rs11767557,rs12151021,rs12590654,rs139136389,rs147711004,rs150685845,rs1582763,rs34665982,rs3740688,rs3851179,rs6733839,rs679515,rs72654445,rs73223431,rs7412,rs867230,rs9381563	NA	NA	0.0388714	136.031
100	400	aparc-Desikan_rh_volume_precuneus	GMV	AD	0	0	rs1081105,rs111278137,rs11767557,rs12151021,rs12590654,rs139136389,rs147711004,rs150685845,rs1582763,rs34665982,rs3740688,rs3851179,rs6733839,rs679515,rs72654445,rs73223431,rs7412,rs867230,rs9381563	NA	NA	0.0388714	136.031
101	401	aparc-Desikan_rh_volume_rostralanteriorcingulate	GMV	AD	0	0	rs1081105,rs111278137,rs11767557,rs12151021,rs12590654,rs139136389,rs147711004,rs150685845,rs1582763,rs34665982,rs3740688,rs3851179,rs6733839,rs679515,rs72654445,rs73223431,rs7412,rs867230,rs9381563	NA	NA	0.0388714	136.031
102	402	aparc-Desikan_rh_volume_rostralmiddlefrontal	GMV	AD	0	0	rs1081105,rs111278137,rs11767557,rs12151021,rs12590654,rs139136389,rs147711004,rs150685845,rs1582763,rs34665982,rs3740688,rs3851179,rs6733839,rs679515,rs72654445,rs73223431,rs7412,rs867230,rs9381563	NA	NA	0.0388714	136.031
103	403	aparc-Desikan_rh_volume_superiorfrontal	GMV	AD	0	0	rs1081105,rs111278137,rs11767557,rs12151021,rs12590654,rs139136389,rs147711004,rs150685845,rs1582763,rs34665982,rs3740688,rs3851179,rs6733839,rs679515,rs72654445,rs73223431,rs7412,rs867230,rs9381563	NA	NA	0.0388714	136.031
104	404	aparc-Desikan_rh_volume_superiorparietal	GMV	AD	0	0	rs1081105,rs111278137,rs11767557,rs12151021,rs12590654,rs139136389,rs147711004,rs150685845,rs1582763,rs34665982,rs3740688,rs3851179,rs6733839,rs679515,rs72654445,rs73223431,rs7412,rs867230,rs9381563	NA	NA	0.0388714	136.031
105	405	aparc-Desikan_rh_volume_superiortemporal	GMV	AD	0	0	rs1081105,rs111278137,rs11767557,rs12151021,rs12590654,rs139136389,rs147711004,rs150685845,rs1582763,rs34665982,rs3740688,rs3851179,rs6733839,rs679515,rs72654445,rs73223431,rs7412,rs867230,rs9381563	NA	NA	0.0388714	136.031
106	406	aparc-Desikan_rh_volume_supramarginal	GMV	AD	0	0	rs1081105,rs111278137,rs11767557,rs12151021,rs12590654,rs139136389,rs147711004,rs150685845,rs1582763,rs34665982,rs3740688,rs3851179,rs6733839,rs679515,rs72654445,rs73223431,rs7412,rs867230,rs9381563	NA	NA	0.0388714	136.031
107	407	aparc-Desikan_rh_volume_frontalpole	GMV	AD	0	0	rs1081105,rs111278137,rs11767557,rs12151021,rs12590654,rs139136389,rs147711004,rs150685845,rs1582763,rs34665982,rs3740688,rs3851179,rs6733839,rs679515,rs72654445,rs73223431,rs7412,rs867230,rs9381563	NA	NA	0.0388714	136.031
108	408	aparc-Desikan_rh_volume_transversetemporal	GMV	AD	0	0	rs1081105,rs111278137,rs11767557,rs12151021,rs12590654,rs139136389,rs147711004,rs150685845,rs1582763,rs34665982,rs3740688,rs3851179,rs6733839,rs679515,rs72654445,rs73223431,rs7412,rs867230,rs9381563	NA	NA	0.0388714	136.031
109	409	aparc-Desikan_rh_volume_insula	GMV	AD	0	0	rs1081105,rs111278137,rs11767557,rs12151021,rs12590654,rs139136389,rs147711004,rs150685845,rs1582763,rs34665982,rs3740688,rs3851179,rs6733839,rs679515,rs72654445,rs73223431,rs7412,rs867230,rs9381563	NA	NA	0.0388714	136.031
110	648	aparc-Desikan_lh_area_TotalSurface	SA	AD	0	0	rs1081105,rs111278137,rs11767557,rs12151021,rs12590654,rs139136389,rs147711004,rs150685845,rs1582763,rs34665982,rs3740688,rs3851179,rs6733839,rs679515,rs72654445,rs73223431,rs7412,rs867230,rs9381563	NA	NA	0.0388714	136.031
111	649	aparc-Desikan_lh_area_bankssts	SA	AD	0	0	rs1081105,rs111278137,rs11767557,rs12151021,rs12590654,rs139136389,rs147711004,rs150685845,rs1582763,rs34665982,rs3740688,rs3851179,rs6733839,rs679515,rs72654445,rs73223431,rs7412,rs867230,rs9381563	NA	NA	0.0388714	136.031
112	650	aparc-Desikan_lh_area_caudalanteriorcingulate	SA	AD	0	0	rs1081105,rs111278137,rs11767557,rs12151021,rs12590654,rs139136389,rs147711004,rs150685845,rs1582763,rs34665982,rs3740688,rs3851179,rs6733839,rs679515,rs72654445,rs73223431,rs7412,rs867230,rs9381563	NA	NA	0.0388714	136.031
113	651	aparc-Desikan_lh_area_caudalmiddlefrontal	SA	AD	0	0	rs1081105,rs111278137,rs11767557,rs12151021,rs12590654,rs139136389,rs147711004,rs150685845,rs1582763,rs34665982,rs3740688,rs3851179,rs6733839,rs679515,rs72654445,rs73223431,rs7412,rs867230,rs9381563	NA	NA	0.0388714	136.031
114	652	aparc-Desikan_lh_area_cuneus	SA	AD	0	0	rs1081105,rs111278137,rs11767557,rs12151021,rs12590654,rs139136389,rs147711004,rs150685845,rs1582763,rs34665982,rs3740688,rs3851179,rs6733839,rs679515,rs72654445,rs73223431,rs7412,rs867230,rs9381563	NA	NA	0.0388714	136.031
115	653	aparc-Desikan_lh_area_entorhinal	SA	AD	0	0	rs1081105,rs111278137,rs11767557,rs12151021,rs12590654,rs139136389,rs147711004,rs150685845,rs1582763,rs34665982,rs3740688,rs3851179,rs6733839,rs679515,rs72654445,rs73223431,rs7412,rs867230,rs9381563	NA	NA	0.0388714	136.031
116	654	aparc-Desikan_lh_area_fusiform	SA	AD	0	0	rs1081105,rs111278137,rs11767557,rs12151021,rs12590654,rs139136389,rs147711004,rs150685845,rs1582763,rs34665982,rs3740688,rs3851179,rs6733839,rs679515,rs72654445,rs73223431,rs7412,rs867230,rs9381563	NA	NA	0.0388714	136.031
117	655	aparc-Desikan_lh_area_inferiorparietal	SA	AD	0	0	rs1081105,rs111278137,rs11767557,rs12151021,rs12590654,rs139136389,rs147711004,rs150685845,rs1582763,rs34665982,rs3740688,rs3851179,rs6733839,rs679515,rs72654445,rs73223431,rs7412,rs867230,rs9381563	NA	NA	0.0388714	136.031
118	656	aparc-Desikan_lh_area_inferiortemporal	SA	AD	0	0	rs1081105,rs111278137,rs11767557,rs12151021,rs12590654,rs139136389,rs147711004,rs150685845,rs1582763,rs34665982,rs3740688,rs3851179,rs6733839,rs679515,rs72654445,rs73223431,rs7412,rs867230,rs9381563	NA	NA	0.0388714	136.031
119	657	aparc-Desikan_lh_area_isthmuscingulate	SA	AD	0	0	rs1081105,rs111278137,rs11767557,rs12151021,rs12590654,rs139136389,rs147711004,rs150685845,rs1582763,rs34665982,rs3740688,rs3851179,rs6733839,rs679515,rs72654445,rs73223431,rs7412,rs867230,rs9381563	NA	NA	0.0388714	136.031
120	658	aparc-Desikan_lh_area_lateraloccipital	SA	AD	0	0	rs1081105,rs111278137,rs11767557,rs12151021,rs12590654,rs139136389,rs147711004,rs150685845,rs1582763,rs34665982,rs3740688,rs3851179,rs6733839,rs679515,rs72654445,rs73223431,rs7412,rs867230,rs9381563	NA	NA	0.0388714	136.031
121	659	aparc-Desikan_lh_area_lateralorbitofrontal	SA	AD	0	0	rs1081105,rs111278137,rs11767557,rs12151021,rs12590654,rs139136389,rs147711004,rs150685845,rs1582763,rs34665982,rs3740688,rs3851179,rs6733839,rs679515,rs72654445,rs73223431,rs7412,rs867230,rs9381563	NA	NA	0.0388714	136.031
122	660	aparc-Desikan_lh_area_lingual	SA	AD	0	0	rs1081105,rs111278137,rs11767557,rs12151021,rs12590654,rs139136389,rs147711004,rs150685845,rs1582763,rs34665982,rs3740688,rs3851179,rs6733839,rs679515,rs72654445,rs73223431,rs7412,rs867230,rs9381563	NA	NA	0.0388714	136.031
123	661	aparc-Desikan_lh_area_medialorbitofrontal	SA	AD	0	0	rs1081105,rs111278137,rs11767557,rs12151021,rs12590654,rs139136389,rs147711004,rs150685845,rs1582763,rs34665982,rs3740688,rs3851179,rs6733839,rs679515,rs72654445,rs73223431,rs7412,rs867230,rs9381563	NA	NA	0.0388714	136.031
124	662	aparc-Desikan_lh_area_middletemporal	SA	AD	0	0	rs1081105,rs111278137,rs11767557,rs12151021,rs12590654,rs139136389,rs147711004,rs150685845,rs1582763,rs34665982,rs3740688,rs3851179,rs6733839,rs679515,rs72654445,rs73223431,rs7412,rs867230,rs9381563	NA	NA	0.0388714	136.031
125	663	aparc-Desikan_lh_area_parahippocampal	SA	AD	0	0	rs1081105,rs111278137,rs11767557,rs12151021,rs12590654,rs139136389,rs147711004,rs150685845,rs1582763,rs34665982,rs3740688,rs3851179,rs6733839,rs679515,rs72654445,rs73223431,rs7412,rs867230,rs9381563	NA	NA	0.0388714	136.031
126	664	aparc-Desikan_lh_area_paracentral	SA	AD	0	0	rs1081105,rs111278137,rs11767557,rs12151021,rs12590654,rs139136389,rs147711004,rs150685845,rs1582763,rs34665982,rs3740688,rs3851179,rs6733839,rs679515,rs72654445,rs73223431,rs7412,rs867230,rs9381563	NA	NA	0.0388714	136.031
127	665	aparc-Desikan_lh_area_parsopercularis	SA	AD	0	0	rs1081105,rs111278137,rs11767557,rs12151021,rs12590654,rs139136389,rs147711004,rs150685845,rs1582763,rs34665982,rs3740688,rs3851179,rs6733839,rs679515,rs72654445,rs73223431,rs7412,rs867230,rs9381563	NA	NA	0.0388714	136.031
128	666	aparc-Desikan_lh_area_parsorbitalis	SA	AD	0	0	rs1081105,rs111278137,rs11767557,rs12151021,rs12590654,rs139136389,rs147711004,rs150685845,rs1582763,rs34665982,rs3740688,rs3851179,rs6733839,rs679515,rs72654445,rs73223431,rs7412,rs867230,rs9381563	NA	NA	0.0388714	136.031
129	667	aparc-Desikan_lh_area_parstriangularis	SA	AD	0	0	rs1081105,rs111278137,rs11767557,rs12151021,rs12590654,rs139136389,rs147711004,rs150685845,rs1582763,rs34665982,rs3740688,rs3851179,rs6733839,rs679515,rs72654445,rs73223431,rs7412,rs867230,rs9381563	NA	NA	0.0388714	136.031
130	668	aparc-Desikan_lh_area_pericalcarine	SA	AD	0	0	rs1081105,rs111278137,rs11767557,rs12151021,rs12590654,rs139136389,rs147711004,rs150685845,rs1582763,rs34665982,rs3740688,rs3851179,rs6733839,rs679515,rs72654445,rs73223431,rs7412,rs867230,rs9381563	NA	NA	0.0388714	136.031
131	669	aparc-Desikan_lh_area_postcentral	SA	AD	0	0	rs1081105,rs111278137,rs11767557,rs12151021,rs12590654,rs139136389,rs147711004,rs150685845,rs1582763,rs34665982,rs3740688,rs3851179,rs6733839,rs679515,rs72654445,rs73223431,rs7412,rs867230,rs9381563	NA	NA	0.0388714	136.031
132	670	aparc-Desikan_lh_area_posteriorcingulate	SA	AD	0	0	rs1081105,rs111278137,rs11767557,rs12151021,rs12590654,rs139136389,rs147711004,rs150685845,rs1582763,rs34665982,rs3740688,rs3851179,rs6733839,rs679515,rs72654445,rs73223431,rs7412,rs867230,rs9381563	NA	NA	0.0388714	136.031
133	671	aparc-Desikan_lh_area_precentral	SA	AD	0	0	rs1081105,rs111278137,rs11767557,rs12151021,rs12590654,rs139136389,rs147711004,rs150685845,rs1582763,rs34665982,rs3740688,rs3851179,rs6733839,rs679515,rs72654445,rs73223431,rs7412,rs867230,rs9381563	NA	NA	0.0388714	136.031
134	672	aparc-Desikan_lh_area_precuneus	SA	AD	0	0	rs1081105,rs111278137,rs11767557,rs12151021,rs12590654,rs139136389,rs147711004,rs150685845,rs1582763,rs34665982,rs3740688,rs3851179,rs6733839,rs679515,rs72654445,rs73223431,rs7412,rs867230,rs9381563	NA	NA	0.0388714	136.031
135	673	aparc-Desikan_lh_area_rostralanteriorcingulate	SA	AD	0	0	rs1081105,rs111278137,rs11767557,rs12151021,rs12590654,rs139136389,rs147711004,rs150685845,rs1582763,rs34665982,rs3740688,rs3851179,rs6733839,rs679515,rs72654445,rs73223431,rs7412,rs867230,rs9381563	NA	NA	0.0388714	136.031
136	674	aparc-Desikan_lh_area_rostralmiddlefrontal	SA	AD	0	0	rs1081105,rs111278137,rs11767557,rs12151021,rs12590654,rs139136389,rs147711004,rs150685845,rs1582763,rs34665982,rs3740688,rs3851179,rs6733839,rs679515,rs72654445,rs73223431,rs7412,rs867230,rs9381563	NA	NA	0.0388714	136.031
137	675	aparc-Desikan_lh_area_superiorfrontal	SA	AD	0	0	rs1081105,rs111278137,rs11767557,rs12151021,rs12590654,rs139136389,rs147711004,rs150685845,rs1582763,rs34665982,rs3740688,rs3851179,rs6733839,rs679515,rs72654445,rs73223431,rs7412,rs867230,rs9381563	NA	NA	0.0388714	136.031
138	676	aparc-Desikan_lh_area_superiorparietal	SA	AD	0	0	rs1081105,rs111278137,rs11767557,rs12151021,rs12590654,rs139136389,rs147711004,rs150685845,rs1582763,rs34665982,rs3740688,rs3851179,rs6733839,rs679515,rs72654445,rs73223431,rs7412,rs867230,rs9381563	NA	NA	0.0388714	136.031
139	677	aparc-Desikan_lh_area_superiortemporal	SA	AD	0	0	rs1081105,rs111278137,rs11767557,rs12151021,rs12590654,rs139136389,rs147711004,rs150685845,rs1582763,rs34665982,rs3740688,rs3851179,rs6733839,rs679515,rs72654445,rs73223431,rs7412,rs867230,rs9381563	NA	NA	0.0388714	136.031
140	678	aparc-Desikan_lh_area_supramarginal	SA	AD	0	0	rs1081105,rs111278137,rs11767557,rs12151021,rs12590654,rs139136389,rs147711004,rs150685845,rs1582763,rs34665982,rs3740688,rs3851179,rs6733839,rs679515,rs72654445,rs73223431,rs7412,rs867230,rs9381563	NA	NA	0.0388714	136.031
141	679	aparc-Desikan_lh_area_frontalpole	SA	AD	0	0	rs1081105,rs111278137,rs11767557,rs12151021,rs12590654,rs139136389,rs147711004,rs150685845,rs1582763,rs34665982,rs3740688,rs3851179,rs6733839,rs679515,rs72654445,rs73223431,rs7412,rs867230,rs9381563	NA	NA	0.0388714	136.031
142	680	aparc-Desikan_lh_area_transversetemporal	SA	AD	0	0	rs1081105,rs111278137,rs11767557,rs12151021,rs12590654,rs139136389,rs147711004,rs150685845,rs1582763,rs34665982,rs3740688,rs3851179,rs6733839,rs679515,rs72654445,rs73223431,rs7412,rs867230,rs9381563	NA	NA	0.0388714	136.031
143	681	aparc-Desikan_lh_area_insula	SA	AD	0	0	rs1081105,rs111278137,rs11767557,rs12151021,rs12590654,rs139136389,rs147711004,rs150685845,rs1582763,rs34665982,rs3740688,rs3851179,rs6733839,rs679515,rs72654445,rs73223431,rs7412,rs867230,rs9381563	NA	NA	0.0388714	136.031
144	682	aparc-Desikan_rh_area_TotalSurface	SA	AD	0	0	rs1081105,rs111278137,rs11767557,rs12151021,rs12590654,rs139136389,rs147711004,rs150685845,rs1582763,rs34665982,rs3740688,rs3851179,rs6733839,rs679515,rs72654445,rs73223431,rs7412,rs867230,rs9381563	NA	NA	0.0388714	136.031
145	683	aparc-Desikan_rh_area_bankssts	SA	AD	0	0	rs1081105,rs111278137,rs11767557,rs12151021,rs12590654,rs139136389,rs147711004,rs150685845,rs1582763,rs34665982,rs3740688,rs3851179,rs6733839,rs679515,rs72654445,rs73223431,rs7412,rs867230,rs9381563	NA	NA	0.0388714	136.031
146	684	aparc-Desikan_rh_area_caudalanteriorcingulate	SA	AD	0	0	rs1081105,rs111278137,rs11767557,rs12151021,rs12590654,rs139136389,rs147711004,rs150685845,rs1582763,rs34665982,rs3740688,rs3851179,rs6733839,rs679515,rs72654445,rs73223431,rs7412,rs867230,rs9381563	NA	NA	0.0388714	136.031
147	685	aparc-Desikan_rh_area_caudalmiddlefrontal	SA	AD	0	0	rs1081105,rs111278137,rs11767557,rs12151021,rs12590654,rs139136389,rs147711004,rs150685845,rs1582763,rs34665982,rs3740688,rs3851179,rs6733839,rs679515,rs72654445,rs73223431,rs7412,rs867230,rs9381563	NA	NA	0.0388714	136.031
148	686	aparc-Desikan_rh_area_cuneus	SA	AD	0	0	rs1081105,rs111278137,rs11767557,rs12151021,rs12590654,rs139136389,rs147711004,rs150685845,rs1582763,rs34665982,rs3740688,rs3851179,rs6733839,rs679515,rs72654445,rs73223431,rs7412,rs867230,rs9381563	NA	NA	0.0388714	136.031
149	687	aparc-Desikan_rh_area_entorhinal	SA	AD	0	0	rs1081105,rs111278137,rs11767557,rs12151021,rs12590654,rs139136389,rs147711004,rs150685845,rs1582763,rs34665982,rs3740688,rs3851179,rs6733839,rs679515,rs72654445,rs73223431,rs7412,rs867230,rs9381563	NA	NA	0.0388714	136.031
150	688	aparc-Desikan_rh_area_fusiform	SA	AD	0	0	rs1081105,rs111278137,rs11767557,rs12151021,rs12590654,rs139136389,rs147711004,rs150685845,rs1582763,rs34665982,rs3740688,rs3851179,rs6733839,rs679515,rs72654445,rs73223431,rs7412,rs867230,rs9381563	NA	NA	0.0388714	136.031
151	689	aparc-Desikan_rh_area_inferiorparietal	SA	AD	0	0	rs1081105,rs111278137,rs11767557,rs12151021,rs12590654,rs139136389,rs147711004,rs150685845,rs1582763,rs34665982,rs3740688,rs3851179,rs6733839,rs679515,rs72654445,rs73223431,rs7412,rs867230,rs9381563	NA	NA	0.0388714	136.031
152	690	aparc-Desikan_rh_area_inferiortemporal	SA	AD	0	0	rs1081105,rs111278137,rs11767557,rs12151021,rs12590654,rs139136389,rs147711004,rs150685845,rs1582763,rs34665982,rs3740688,rs3851179,rs6733839,rs679515,rs72654445,rs73223431,rs7412,rs867230,rs9381563	NA	NA	0.0388714	136.031
153	691	aparc-Desikan_rh_area_isthmuscingulate	SA	AD	0	0	rs1081105,rs111278137,rs11767557,rs12151021,rs12590654,rs139136389,rs147711004,rs150685845,rs1582763,rs34665982,rs3740688,rs3851179,rs6733839,rs679515,rs72654445,rs73223431,rs7412,rs867230,rs9381563	NA	NA	0.0388714	136.031
154	692	aparc-Desikan_rh_area_lateraloccipital	SA	AD	0	0	rs1081105,rs111278137,rs11767557,rs12151021,rs12590654,rs139136389,rs147711004,rs150685845,rs1582763,rs34665982,rs3740688,rs3851179,rs6733839,rs679515,rs72654445,rs73223431,rs7412,rs867230,rs9381563	NA	NA	0.0388714	136.031
155	693	aparc-Desikan_rh_area_lateralorbitofrontal	SA	AD	0	0	rs1081105,rs111278137,rs11767557,rs12151021,rs12590654,rs139136389,rs147711004,rs150685845,rs1582763,rs34665982,rs3740688,rs3851179,rs6733839,rs679515,rs72654445,rs73223431,rs7412,rs867230,rs9381563	NA	NA	0.0388714	136.031
156	694	aparc-Desikan_rh_area_lingual	SA	AD	0	0	rs1081105,rs111278137,rs11767557,rs12151021,rs12590654,rs139136389,rs147711004,rs150685845,rs1582763,rs34665982,rs3740688,rs3851179,rs6733839,rs679515,rs72654445,rs73223431,rs7412,rs867230,rs9381563	NA	NA	0.0388714	136.031
157	695	aparc-Desikan_rh_area_medialorbitofrontal	SA	AD	0	0	rs1081105,rs111278137,rs11767557,rs12151021,rs12590654,rs139136389,rs147711004,rs150685845,rs1582763,rs34665982,rs3740688,rs3851179,rs6733839,rs679515,rs72654445,rs73223431,rs7412,rs867230,rs9381563	NA	NA	0.0388714	136.031
158	696	aparc-Desikan_rh_area_middletemporal	SA	AD	0	0	rs1081105,rs111278137,rs11767557,rs12151021,rs12590654,rs139136389,rs147711004,rs150685845,rs1582763,rs34665982,rs3740688,rs3851179,rs6733839,rs679515,rs72654445,rs73223431,rs7412,rs867230,rs9381563	NA	NA	0.0388714	136.031
159	697	aparc-Desikan_rh_area_parahippocampal	SA	AD	0	0	rs1081105,rs111278137,rs11767557,rs12151021,rs12590654,rs139136389,rs147711004,rs150685845,rs1582763,rs34665982,rs3740688,rs3851179,rs6733839,rs679515,rs72654445,rs73223431,rs7412,rs867230,rs9381563	NA	NA	0.0388714	136.031
160	698	aparc-Desikan_rh_area_paracentral	SA	AD	0	0	rs1081105,rs111278137,rs11767557,rs12151021,rs12590654,rs139136389,rs147711004,rs150685845,rs1582763,rs34665982,rs3740688,rs3851179,rs6733839,rs679515,rs72654445,rs73223431,rs7412,rs867230,rs9381563	NA	NA	0.0388714	136.031
161	699	aparc-Desikan_rh_area_parsopercularis	SA	AD	0	0	rs1081105,rs111278137,rs11767557,rs12151021,rs12590654,rs139136389,rs147711004,rs150685845,rs1582763,rs34665982,rs3740688,rs3851179,rs6733839,rs679515,rs72654445,rs73223431,rs7412,rs867230,rs9381563	NA	NA	0.0388714	136.031
162	700	aparc-Desikan_rh_area_parsorbitalis	SA	AD	0	0	rs1081105,rs111278137,rs11767557,rs12151021,rs12590654,rs139136389,rs147711004,rs150685845,rs1582763,rs34665982,rs3740688,rs3851179,rs6733839,rs679515,rs72654445,rs73223431,rs7412,rs867230,rs9381563	NA	NA	0.0388714	136.031
163	701	aparc-Desikan_rh_area_parstriangularis	SA	AD	0	0	rs1081105,rs111278137,rs11767557,rs12151021,rs12590654,rs139136389,rs147711004,rs150685845,rs1582763,rs34665982,rs3740688,rs3851179,rs6733839,rs679515,rs72654445,rs73223431,rs7412,rs867230,rs9381563	NA	NA	0.0388714	136.031
164	702	aparc-Desikan_rh_area_pericalcarine	SA	AD	0	0	rs1081105,rs111278137,rs11767557,rs12151021,rs12590654,rs139136389,rs147711004,rs150685845,rs1582763,rs34665982,rs3740688,rs3851179,rs6733839,rs679515,rs72654445,rs73223431,rs7412,rs867230,rs9381563	NA	NA	0.0388714	136.031
165	703	aparc-Desikan_rh_area_postcentral	SA	AD	0	0	rs1081105,rs111278137,rs11767557,rs12151021,rs12590654,rs139136389,rs147711004,rs150685845,rs1582763,rs34665982,rs3740688,rs3851179,rs6733839,rs679515,rs72654445,rs73223431,rs7412,rs867230,rs9381563	NA	NA	0.0388714	136.031
166	704	aparc-Desikan_rh_area_posteriorcingulate	SA	AD	0	0	rs1081105,rs111278137,rs11767557,rs12151021,rs12590654,rs139136389,rs147711004,rs150685845,rs1582763,rs34665982,rs3740688,rs3851179,rs6733839,rs679515,rs72654445,rs73223431,rs7412,rs867230,rs9381563	NA	NA	0.0388714	136.031
167	705	aparc-Desikan_rh_area_precentral	SA	AD	0	0	rs1081105,rs111278137,rs11767557,rs12151021,rs12590654,rs139136389,rs147711004,rs150685845,rs1582763,rs34665982,rs3740688,rs3851179,rs6733839,rs679515,rs72654445,rs73223431,rs7412,rs867230,rs9381563	NA	NA	0.0388714	136.031
168	706	aparc-Desikan_rh_area_precuneus	SA	AD	0	0	rs1081105,rs111278137,rs11767557,rs12151021,rs12590654,rs139136389,rs147711004,rs150685845,rs1582763,rs34665982,rs3740688,rs3851179,rs6733839,rs679515,rs72654445,rs73223431,rs7412,rs867230,rs9381563	NA	NA	0.0388714	136.031
169	707	aparc-Desikan_rh_area_rostralanteriorcingulate	SA	AD	0	0	rs1081105,rs111278137,rs11767557,rs12151021,rs12590654,rs139136389,rs147711004,rs150685845,rs1582763,rs34665982,rs3740688,rs3851179,rs6733839,rs679515,rs72654445,rs73223431,rs7412,rs867230,rs9381563	NA	NA	0.0388714	136.031
170	708	aparc-Desikan_rh_area_rostralmiddlefrontal	SA	AD	0	0	rs1081105,rs111278137,rs11767557,rs12151021,rs12590654,rs139136389,rs147711004,rs150685845,rs1582763,rs34665982,rs3740688,rs3851179,rs6733839,rs679515,rs72654445,rs73223431,rs7412,rs867230,rs9381563	NA	NA	0.0388714	136.031
171	709	aparc-Desikan_rh_area_superiorfrontal	SA	AD	0	0	rs1081105,rs111278137,rs11767557,rs12151021,rs12590654,rs139136389,rs147711004,rs150685845,rs1582763,rs34665982,rs3740688,rs3851179,rs6733839,rs679515,rs72654445,rs73223431,rs7412,rs867230,rs9381563	NA	NA	0.0388714	136.031
172	710	aparc-Desikan_rh_area_superiorparietal	SA	AD	0	0	rs1081105,rs111278137,rs11767557,rs12151021,rs12590654,rs139136389,rs147711004,rs150685845,rs1582763,rs34665982,rs3740688,rs3851179,rs6733839,rs679515,rs72654445,rs73223431,rs7412,rs867230,rs9381563	NA	NA	0.0388714	136.031
173	711	aparc-Desikan_rh_area_superiortemporal	SA	AD	0	0	rs1081105,rs111278137,rs11767557,rs12151021,rs12590654,rs139136389,rs147711004,rs150685845,rs1582763,rs34665982,rs3740688,rs3851179,rs6733839,rs679515,rs72654445,rs73223431,rs7412,rs867230,rs9381563	NA	NA	0.0388714	136.031
174	712	aparc-Desikan_rh_area_supramarginal	SA	AD	0	0	rs1081105,rs111278137,rs11767557,rs12151021,rs12590654,rs139136389,rs147711004,rs150685845,rs1582763,rs34665982,rs3740688,rs3851179,rs6733839,rs679515,rs72654445,rs73223431,rs7412,rs867230,rs9381563	NA	NA	0.0388714	136.031
175	713	aparc-Desikan_rh_area_frontalpole	SA	AD	0	0	rs1081105,rs111278137,rs11767557,rs12151021,rs12590654,rs139136389,rs147711004,rs150685845,rs1582763,rs34665982,rs3740688,rs3851179,rs6733839,rs679515,rs72654445,rs73223431,rs7412,rs867230,rs9381563	NA	NA	0.0388714	136.031
176	714	aparc-Desikan_rh_area_transversetemporal	SA	AD	0	0	rs1081105,rs111278137,rs11767557,rs12151021,rs12590654,rs139136389,rs147711004,rs150685845,rs1582763,rs34665982,rs3740688,rs3851179,rs6733839,rs679515,rs72654445,rs73223431,rs7412,rs867230,rs9381563	NA	NA	0.0388714	136.031
177	715	aparc-Desikan_rh_area_insula	SA	AD	0	0	rs1081105,rs111278137,rs11767557,rs12151021,rs12590654,rs139136389,rs147711004,rs150685845,rs1582763,rs34665982,rs3740688,rs3851179,rs6733839,rs679515,rs72654445,rs73223431,rs7412,rs867230,rs9381563	NA	NA	0.0388714	136.031
178	1020	aparc-Desikan_lh_thickness_GlobalMeanThickness	CT	AD	0	0	rs1081105,rs111278137,rs11767557,rs12151021,rs12590654,rs139136389,rs147711004,rs150685845,rs1582763,rs34665982,rs3740688,rs3851179,rs6733839,rs679515,rs72654445,rs73223431,rs7412,rs867230,rs9381563	NA	NA	0.0388714	136.031
179	1021	aparc-Desikan_lh_thickness_bankssts	CT	AD	0	0	rs1081105,rs111278137,rs11767557,rs12151021,rs12590654,rs139136389,rs147711004,rs150685845,rs1582763,rs34665982,rs3740688,rs3851179,rs6733839,rs679515,rs72654445,rs73223431,rs7412,rs867230,rs9381563	NA	NA	0.0388714	136.031
180	1022	aparc-Desikan_lh_thickness_caudalanteriorcingulate	CT	AD	0	0	rs1081105,rs111278137,rs11767557,rs12151021,rs12590654,rs139136389,rs147711004,rs150685845,rs1582763,rs34665982,rs3740688,rs3851179,rs6733839,rs679515,rs72654445,rs73223431,rs7412,rs867230,rs9381563	NA	NA	0.0388714	136.031
181	1023	aparc-Desikan_lh_thickness_caudalmiddlefrontal	CT	AD	0	0	rs1081105,rs111278137,rs11767557,rs12151021,rs12590654,rs139136389,rs147711004,rs150685845,rs1582763,rs34665982,rs3740688,rs3851179,rs6733839,rs679515,rs72654445,rs73223431,rs7412,rs867230,rs9381563	NA	NA	0.0388714	136.031
182	1024	aparc-Desikan_lh_thickness_cuneus	CT	AD	0	0	rs1081105,rs111278137,rs11767557,rs12151021,rs12590654,rs139136389,rs147711004,rs150685845,rs1582763,rs34665982,rs3740688,rs3851179,rs6733839,rs679515,rs72654445,rs73223431,rs7412,rs867230,rs9381563	NA	NA	0.0388714	136.031
183	1025	aparc-Desikan_lh_thickness_entorhinal	CT	AD	0	0	rs1081105,rs111278137,rs11767557,rs12151021,rs12590654,rs139136389,rs147711004,rs150685845,rs1582763,rs34665982,rs3740688,rs3851179,rs6733839,rs679515,rs72654445,rs73223431,rs7412,rs867230,rs9381563	NA	NA	0.0388714	136.031
184	1026	aparc-Desikan_lh_thickness_fusiform	CT	AD	0	0	rs1081105,rs111278137,rs11767557,rs12151021,rs12590654,rs139136389,rs147711004,rs150685845,rs1582763,rs34665982,rs3740688,rs3851179,rs6733839,rs679515,rs72654445,rs73223431,rs7412,rs867230,rs9381563	NA	NA	0.0388714	136.031
185	1027	aparc-Desikan_lh_thickness_inferiorparietal	CT	AD	0	0	rs1081105,rs111278137,rs11767557,rs12151021,rs12590654,rs139136389,rs147711004,rs150685845,rs1582763,rs34665982,rs3740688,rs3851179,rs6733839,rs679515,rs72654445,rs73223431,rs7412,rs867230,rs9381563	NA	NA	0.0388714	136.031
186	1028	aparc-Desikan_lh_thickness_inferiortemporal	CT	AD	0	0	rs1081105,rs111278137,rs11767557,rs12151021,rs12590654,rs139136389,rs147711004,rs150685845,rs1582763,rs34665982,rs3740688,rs3851179,rs6733839,rs679515,rs72654445,rs73223431,rs7412,rs867230,rs9381563	NA	NA	0.0388714	136.031
187	1029	aparc-Desikan_lh_thickness_isthmuscingulate	CT	AD	0	0	rs1081105,rs111278137,rs11767557,rs12151021,rs12590654,rs139136389,rs147711004,rs150685845,rs1582763,rs34665982,rs3740688,rs3851179,rs6733839,rs679515,rs72654445,rs73223431,rs7412,rs867230,rs9381563	NA	NA	0.0388714	136.031
188	1030	aparc-Desikan_lh_thickness_lateraloccipital	CT	AD	0	0	rs1081105,rs111278137,rs11767557,rs12151021,rs12590654,rs139136389,rs147711004,rs150685845,rs1582763,rs34665982,rs3740688,rs3851179,rs6733839,rs679515,rs72654445,rs73223431,rs7412,rs867230,rs9381563	NA	NA	0.0388714	136.031
189	1031	aparc-Desikan_lh_thickness_lateralorbitofrontal	CT	AD	0	0	rs1081105,rs111278137,rs11767557,rs12151021,rs12590654,rs139136389,rs147711004,rs150685845,rs1582763,rs34665982,rs3740688,rs3851179,rs6733839,rs679515,rs72654445,rs73223431,rs7412,rs867230,rs9381563	NA	NA	0.0388714	136.031
190	1032	aparc-Desikan_lh_thickness_lingual	CT	AD	0	0	rs1081105,rs111278137,rs11767557,rs12151021,rs12590654,rs139136389,rs147711004,rs150685845,rs1582763,rs34665982,rs3740688,rs3851179,rs6733839,rs679515,rs72654445,rs73223431,rs7412,rs867230,rs9381563	NA	NA	0.0388714	136.031
191	1033	aparc-Desikan_lh_thickness_medialorbitofrontal	CT	AD	0	0	rs1081105,rs111278137,rs11767557,rs12151021,rs12590654,rs139136389,rs147711004,rs150685845,rs1582763,rs34665982,rs3740688,rs3851179,rs6733839,rs679515,rs72654445,rs73223431,rs7412,rs867230,rs9381563	NA	NA	0.0388714	136.031
192	1034	aparc-Desikan_lh_thickness_middletemporal	CT	AD	0	0	rs1081105,rs111278137,rs11767557,rs12151021,rs12590654,rs139136389,rs147711004,rs150685845,rs1582763,rs34665982,rs3740688,rs3851179,rs6733839,rs679515,rs72654445,rs73223431,rs7412,rs867230,rs9381563	NA	NA	0.0388714	136.031
193	1035	aparc-Desikan_lh_thickness_parahippocampal	CT	AD	0	0	rs1081105,rs111278137,rs11767557,rs12151021,rs12590654,rs139136389,rs147711004,rs150685845,rs1582763,rs34665982,rs3740688,rs3851179,rs6733839,rs679515,rs72654445,rs73223431,rs7412,rs867230,rs9381563	NA	NA	0.0388714	136.031
194	1036	aparc-Desikan_lh_thickness_paracentral	CT	AD	0	0	rs1081105,rs111278137,rs11767557,rs12151021,rs12590654,rs139136389,rs147711004,rs150685845,rs1582763,rs34665982,rs3740688,rs3851179,rs6733839,rs679515,rs72654445,rs73223431,rs7412,rs867230,rs9381563	NA	NA	0.0388714	136.031
195	1037	aparc-Desikan_lh_thickness_parsopercularis	CT	AD	0	0	rs1081105,rs111278137,rs11767557,rs12151021,rs12590654,rs139136389,rs147711004,rs150685845,rs1582763,rs34665982,rs3740688,rs3851179,rs6733839,rs679515,rs72654445,rs73223431,rs7412,rs867230,rs9381563	NA	NA	0.0388714	136.031
196	1038	aparc-Desikan_lh_thickness_parsorbitalis	CT	AD	0	0	rs1081105,rs111278137,rs11767557,rs12151021,rs12590654,rs139136389,rs147711004,rs150685845,rs1582763,rs34665982,rs3740688,rs3851179,rs6733839,rs679515,rs72654445,rs73223431,rs7412,rs867230,rs9381563	NA	NA	0.0388714	136.031
197	1039	aparc-Desikan_lh_thickness_parstriangularis	CT	AD	0	0	rs1081105,rs111278137,rs11767557,rs12151021,rs12590654,rs139136389,rs147711004,rs150685845,rs1582763,rs34665982,rs3740688,rs3851179,rs6733839,rs679515,rs72654445,rs73223431,rs7412,rs867230,rs9381563	NA	NA	0.0388714	136.031
198	1040	aparc-Desikan_lh_thickness_pericalcarine	CT	AD	0	0	rs1081105,rs111278137,rs11767557,rs12151021,rs12590654,rs139136389,rs147711004,rs150685845,rs1582763,rs34665982,rs3740688,rs3851179,rs6733839,rs679515,rs72654445,rs73223431,rs7412,rs867230,rs9381563	NA	NA	0.0388714	136.031
199	1041	aparc-Desikan_lh_thickness_postcentral	CT	AD	0	0	rs1081105,rs111278137,rs11767557,rs12151021,rs12590654,rs139136389,rs147711004,rs150685845,rs1582763,rs34665982,rs3740688,rs3851179,rs6733839,rs679515,rs72654445,rs73223431,rs7412,rs867230,rs9381563	NA	NA	0.0388714	136.031
200	1042	aparc-Desikan_lh_thickness_posteriorcingulate	CT	AD	0	0	rs1081105,rs111278137,rs11767557,rs12151021,rs12590654,rs139136389,rs147711004,rs150685845,rs1582763,rs34665982,rs3740688,rs3851179,rs6733839,rs679515,rs72654445,rs73223431,rs7412,rs867230,rs9381563	NA	NA	0.0388714	136.031
201	1043	aparc-Desikan_lh_thickness_precentral	CT	AD	0	0	rs1081105,rs111278137,rs11767557,rs12151021,rs12590654,rs139136389,rs147711004,rs150685845,rs1582763,rs34665982,rs3740688,rs3851179,rs6733839,rs679515,rs72654445,rs73223431,rs7412,rs867230,rs9381563	NA	NA	0.0388714	136.031
202	1044	aparc-Desikan_lh_thickness_precuneus	CT	AD	0	0	rs1081105,rs111278137,rs11767557,rs12151021,rs12590654,rs139136389,rs147711004,rs150685845,rs1582763,rs34665982,rs3740688,rs3851179,rs6733839,rs679515,rs72654445,rs73223431,rs7412,rs867230,rs9381563	NA	NA	0.0388714	136.031
203	1045	aparc-Desikan_lh_thickness_rostralanteriorcingulate	CT	AD	0	0	rs1081105,rs111278137,rs11767557,rs12151021,rs12590654,rs139136389,rs147711004,rs150685845,rs1582763,rs34665982,rs3740688,rs3851179,rs6733839,rs679515,rs72654445,rs73223431,rs7412,rs867230,rs9381563	NA	NA	0.0388714	136.031
204	1046	aparc-Desikan_lh_thickness_rostralmiddlefrontal	CT	AD	0	0	rs1081105,rs111278137,rs11767557,rs12151021,rs12590654,rs139136389,rs147711004,rs150685845,rs1582763,rs34665982,rs3740688,rs3851179,rs6733839,rs679515,rs72654445,rs73223431,rs7412,rs867230,rs9381563	NA	NA	0.0388714	136.031
205	1047	aparc-Desikan_lh_thickness_superiorfrontal	CT	AD	0	0	rs1081105,rs111278137,rs11767557,rs12151021,rs12590654,rs139136389,rs147711004,rs150685845,rs1582763,rs34665982,rs3740688,rs3851179,rs6733839,rs679515,rs72654445,rs73223431,rs7412,rs867230,rs9381563	NA	NA	0.0388714	136.031
206	1048	aparc-Desikan_lh_thickness_superiorparietal	CT	AD	0	0	rs1081105,rs111278137,rs11767557,rs12151021,rs12590654,rs139136389,rs147711004,rs150685845,rs1582763,rs34665982,rs3740688,rs3851179,rs6733839,rs679515,rs72654445,rs73223431,rs7412,rs867230,rs9381563	NA	NA	0.0388714	136.031
207	1049	aparc-Desikan_lh_thickness_superiortemporal	CT	AD	0	0	rs1081105,rs111278137,rs11767557,rs12151021,rs12590654,rs139136389,rs147711004,rs150685845,rs1582763,rs34665982,rs3740688,rs3851179,rs6733839,rs679515,rs72654445,rs73223431,rs7412,rs867230,rs9381563	NA	NA	0.0388714	136.031
208	1050	aparc-Desikan_lh_thickness_supramarginal	CT	AD	0	0	rs1081105,rs111278137,rs11767557,rs12151021,rs12590654,rs139136389,rs147711004,rs150685845,rs1582763,rs34665982,rs3740688,rs3851179,rs6733839,rs679515,rs72654445,rs73223431,rs7412,rs867230,rs9381563	NA	NA	0.0388714	136.031
209	1051	aparc-Desikan_lh_thickness_frontalpole	CT	AD	0	0	rs1081105,rs111278137,rs11767557,rs12151021,rs12590654,rs139136389,rs147711004,rs150685845,rs1582763,rs34665982,rs3740688,rs3851179,rs6733839,rs679515,rs72654445,rs73223431,rs7412,rs867230,rs9381563	NA	NA	0.0388714	136.031
210	1052	aparc-Desikan_lh_thickness_transversetemporal	CT	AD	0	0	rs1081105,rs111278137,rs11767557,rs12151021,rs12590654,rs139136389,rs147711004,rs150685845,rs1582763,rs34665982,rs3740688,rs3851179,rs6733839,rs679515,rs72654445,rs73223431,rs7412,rs867230,rs9381563	NA	NA	0.0388714	136.031
211	1053	aparc-Desikan_lh_thickness_insula	CT	AD	0	0	rs1081105,rs111278137,rs11767557,rs12151021,rs12590654,rs139136389,rs147711004,rs150685845,rs1582763,rs34665982,rs3740688,rs3851179,rs6733839,rs679515,rs72654445,rs73223431,rs7412,rs867230,rs9381563	NA	NA	0.0388714	136.031
212	1054	aparc-Desikan_rh_thickness_GlobalMeanThickness	CT	AD	0	0	rs1081105,rs111278137,rs11767557,rs12151021,rs12590654,rs139136389,rs147711004,rs150685845,rs1582763,rs34665982,rs3740688,rs3851179,rs6733839,rs679515,rs72654445,rs73223431,rs7412,rs867230,rs9381563	NA	NA	0.0388714	136.031
213	1055	aparc-Desikan_rh_thickness_bankssts	CT	AD	0	0	rs1081105,rs111278137,rs11767557,rs12151021,rs12590654,rs139136389,rs147711004,rs150685845,rs1582763,rs34665982,rs3740688,rs3851179,rs6733839,rs679515,rs72654445,rs73223431,rs7412,rs867230,rs9381563	NA	NA	0.0388714	136.031
214	1056	aparc-Desikan_rh_thickness_caudalanteriorcingulate	CT	AD	0	0	rs1081105,rs111278137,rs11767557,rs12151021,rs12590654,rs139136389,rs147711004,rs150685845,rs1582763,rs34665982,rs3740688,rs3851179,rs6733839,rs679515,rs72654445,rs73223431,rs7412,rs867230,rs9381563	NA	NA	0.0388714	136.031
215	1057	aparc-Desikan_rh_thickness_caudalmiddlefrontal	CT	AD	0	0	rs1081105,rs111278137,rs11767557,rs12151021,rs12590654,rs139136389,rs147711004,rs150685845,rs1582763,rs34665982,rs3740688,rs3851179,rs6733839,rs679515,rs72654445,rs73223431,rs7412,rs867230,rs9381563	NA	NA	0.0388714	136.031
216	1058	aparc-Desikan_rh_thickness_cuneus	CT	AD	0	0	rs1081105,rs111278137,rs11767557,rs12151021,rs12590654,rs139136389,rs147711004,rs150685845,rs1582763,rs34665982,rs3740688,rs3851179,rs6733839,rs679515,rs72654445,rs73223431,rs7412,rs867230,rs9381563	NA	NA	0.0388714	136.031
217	1059	aparc-Desikan_rh_thickness_entorhinal	CT	AD	0	0	rs1081105,rs111278137,rs11767557,rs12151021,rs12590654,rs139136389,rs147711004,rs150685845,rs1582763,rs34665982,rs3740688,rs3851179,rs6733839,rs679515,rs72654445,rs73223431,rs7412,rs867230,rs9381563	NA	NA	0.0388714	136.031
218	1060	aparc-Desikan_rh_thickness_fusiform	CT	AD	0	0	rs1081105,rs111278137,rs11767557,rs12151021,rs12590654,rs139136389,rs147711004,rs150685845,rs1582763,rs34665982,rs3740688,rs3851179,rs6733839,rs679515,rs72654445,rs73223431,rs7412,rs867230,rs9381563	NA	NA	0.0388714	136.031
219	1061	aparc-Desikan_rh_thickness_inferiorparietal	CT	AD	0	0	rs1081105,rs111278137,rs11767557,rs12151021,rs12590654,rs139136389,rs147711004,rs150685845,rs1582763,rs34665982,rs3740688,rs3851179,rs6733839,rs679515,rs72654445,rs73223431,rs7412,rs867230,rs9381563	NA	NA	0.0388714	136.031
220	1062	aparc-Desikan_rh_thickness_inferiortemporal	CT	AD	0	0	rs1081105,rs111278137,rs11767557,rs12151021,rs12590654,rs139136389,rs147711004,rs150685845,rs1582763,rs34665982,rs3740688,rs3851179,rs6733839,rs679515,rs72654445,rs73223431,rs7412,rs867230,rs9381563	NA	NA	0.0388714	136.031
221	1063	aparc-Desikan_rh_thickness_isthmuscingulate	CT	AD	0	0	rs1081105,rs111278137,rs11767557,rs12151021,rs12590654,rs139136389,rs147711004,rs150685845,rs1582763,rs34665982,rs3740688,rs3851179,rs6733839,rs679515,rs72654445,rs73223431,rs7412,rs867230,rs9381563	NA	NA	0.0388714	136.031
222	1064	aparc-Desikan_rh_thickness_lateraloccipital	CT	AD	0	0	rs1081105,rs111278137,rs11767557,rs12151021,rs12590654,rs139136389,rs147711004,rs150685845,rs1582763,rs34665982,rs3740688,rs3851179,rs6733839,rs679515,rs72654445,rs73223431,rs7412,rs867230,rs9381563	NA	NA	0.0388714	136.031
223	1065	aparc-Desikan_rh_thickness_lateralorbitofrontal	CT	AD	0	0	rs1081105,rs111278137,rs11767557,rs12151021,rs12590654,rs139136389,rs147711004,rs150685845,rs1582763,rs34665982,rs3740688,rs3851179,rs6733839,rs679515,rs72654445,rs73223431,rs7412,rs867230,rs9381563	NA	NA	0.0388714	136.031
224	1066	aparc-Desikan_rh_thickness_lingual	CT	AD	0	0	rs1081105,rs111278137,rs11767557,rs12151021,rs12590654,rs139136389,rs147711004,rs150685845,rs1582763,rs34665982,rs3740688,rs3851179,rs6733839,rs679515,rs72654445,rs73223431,rs7412,rs867230,rs9381563	NA	NA	0.0388714	136.031
225	1067	aparc-Desikan_rh_thickness_medialorbitofrontal	CT	AD	0	0	rs1081105,rs111278137,rs11767557,rs12151021,rs12590654,rs139136389,rs147711004,rs150685845,rs1582763,rs34665982,rs3740688,rs3851179,rs6733839,rs679515,rs72654445,rs73223431,rs7412,rs867230,rs9381563	NA	NA	0.0388714	136.031
226	1068	aparc-Desikan_rh_thickness_middletemporal	CT	AD	0	0	rs1081105,rs111278137,rs11767557,rs12151021,rs12590654,rs139136389,rs147711004,rs150685845,rs1582763,rs34665982,rs3740688,rs3851179,rs6733839,rs679515,rs72654445,rs73223431,rs7412,rs867230,rs9381563	NA	NA	0.0388714	136.031
227	1069	aparc-Desikan_rh_thickness_parahippocampal	CT	AD	0	0	rs1081105,rs111278137,rs11767557,rs12151021,rs12590654,rs139136389,rs147711004,rs150685845,rs1582763,rs34665982,rs3740688,rs3851179,rs6733839,rs679515,rs72654445,rs73223431,rs7412,rs867230,rs9381563	NA	NA	0.0388714	136.031
228	1070	aparc-Desikan_rh_thickness_paracentral	CT	AD	0	0	rs1081105,rs111278137,rs11767557,rs12151021,rs12590654,rs139136389,rs147711004,rs150685845,rs1582763,rs34665982,rs3740688,rs3851179,rs6733839,rs679515,rs72654445,rs73223431,rs7412,rs867230,rs9381563	NA	NA	0.0388714	136.031
229	1071	aparc-Desikan_rh_thickness_parsopercularis	CT	AD	0	0	rs1081105,rs111278137,rs11767557,rs12151021,rs12590654,rs139136389,rs147711004,rs150685845,rs1582763,rs34665982,rs3740688,rs3851179,rs6733839,rs679515,rs72654445,rs73223431,rs7412,rs867230,rs9381563	NA	NA	0.0388714	136.031
230	1072	aparc-Desikan_rh_thickness_parsorbitalis	CT	AD	0	0	rs1081105,rs111278137,rs11767557,rs12151021,rs12590654,rs139136389,rs147711004,rs150685845,rs1582763,rs34665982,rs3740688,rs3851179,rs6733839,rs679515,rs72654445,rs73223431,rs7412,rs867230,rs9381563	NA	NA	0.0388714	136.031
231	1073	aparc-Desikan_rh_thickness_parstriangularis	CT	AD	0	0	rs1081105,rs111278137,rs11767557,rs12151021,rs12590654,rs139136389,rs147711004,rs150685845,rs1582763,rs34665982,rs3740688,rs3851179,rs6733839,rs679515,rs72654445,rs73223431,rs7412,rs867230,rs9381563	NA	NA	0.0388714	136.031
232	1074	aparc-Desikan_rh_thickness_pericalcarine	CT	AD	0	0	rs1081105,rs111278137,rs11767557,rs12151021,rs12590654,rs139136389,rs147711004,rs150685845,rs1582763,rs34665982,rs3740688,rs3851179,rs6733839,rs679515,rs72654445,rs73223431,rs7412,rs867230,rs9381563	NA	NA	0.0388714	136.031
233	1075	aparc-Desikan_rh_thickness_postcentral	CT	AD	0	0	rs1081105,rs111278137,rs11767557,rs12151021,rs12590654,rs139136389,rs147711004,rs150685845,rs1582763,rs34665982,rs3740688,rs3851179,rs6733839,rs679515,rs72654445,rs73223431,rs7412,rs867230,rs9381563	NA	NA	0.0388714	136.031
234	1076	aparc-Desikan_rh_thickness_posteriorcingulate	CT	AD	0	0	rs1081105,rs111278137,rs11767557,rs12151021,rs12590654,rs139136389,rs147711004,rs150685845,rs1582763,rs34665982,rs3740688,rs3851179,rs6733839,rs679515,rs72654445,rs73223431,rs7412,rs867230,rs9381563	NA	NA	0.0388714	136.031
235	1077	aparc-Desikan_rh_thickness_precentral	CT	AD	0	0	rs1081105,rs111278137,rs11767557,rs12151021,rs12590654,rs139136389,rs147711004,rs150685845,rs1582763,rs34665982,rs3740688,rs3851179,rs6733839,rs679515,rs72654445,rs73223431,rs7412,rs867230,rs9381563	NA	NA	0.0388714	136.031
236	1078	aparc-Desikan_rh_thickness_precuneus	CT	AD	0	0	rs1081105,rs111278137,rs11767557,rs12151021,rs12590654,rs139136389,rs147711004,rs150685845,rs1582763,rs34665982,rs3740688,rs3851179,rs6733839,rs679515,rs72654445,rs73223431,rs7412,rs867230,rs9381563	NA	NA	0.0388714	136.031
237	1079	aparc-Desikan_rh_thickness_rostralanteriorcingulate	CT	AD	0	0	rs1081105,rs111278137,rs11767557,rs12151021,rs12590654,rs139136389,rs147711004,rs150685845,rs1582763,rs34665982,rs3740688,rs3851179,rs6733839,rs679515,rs72654445,rs73223431,rs7412,rs867230,rs9381563	NA	NA	0.0388714	136.031
238	1080	aparc-Desikan_rh_thickness_rostralmiddlefrontal	CT	AD	0	0	rs1081105,rs111278137,rs11767557,rs12151021,rs12590654,rs139136389,rs147711004,rs150685845,rs1582763,rs34665982,rs3740688,rs3851179,rs6733839,rs679515,rs72654445,rs73223431,rs7412,rs867230,rs9381563	NA	NA	0.0388714	136.031
239	1081	aparc-Desikan_rh_thickness_superiorfrontal	CT	AD	0	0	rs1081105,rs111278137,rs11767557,rs12151021,rs12590654,rs139136389,rs147711004,rs150685845,rs1582763,rs34665982,rs3740688,rs3851179,rs6733839,rs679515,rs72654445,rs73223431,rs7412,rs867230,rs9381563	NA	NA	0.0388714	136.031
240	1082	aparc-Desikan_rh_thickness_superiorparietal	CT	AD	0	0	rs1081105,rs111278137,rs11767557,rs12151021,rs12590654,rs139136389,rs147711004,rs150685845,rs1582763,rs34665982,rs3740688,rs3851179,rs6733839,rs679515,rs72654445,rs73223431,rs7412,rs867230,rs9381563	NA	NA	0.0388714	136.031
241	1083	aparc-Desikan_rh_thickness_superiortemporal	CT	AD	0	0	rs1081105,rs111278137,rs11767557,rs12151021,rs12590654,rs139136389,rs147711004,rs150685845,rs1582763,rs34665982,rs3740688,rs3851179,rs6733839,rs679515,rs72654445,rs73223431,rs7412,rs867230,rs9381563	NA	NA	0.0388714	136.031
242	1084	aparc-Desikan_rh_thickness_supramarginal	CT	AD	0	0	rs1081105,rs111278137,rs11767557,rs12151021,rs12590654,rs139136389,rs147711004,rs150685845,rs1582763,rs34665982,rs3740688,rs3851179,rs6733839,rs679515,rs72654445,rs73223431,rs7412,rs867230,rs9381563	NA	NA	0.0388714	136.031
243	1085	aparc-Desikan_rh_thickness_frontalpole	CT	AD	0	0	rs1081105,rs111278137,rs11767557,rs12151021,rs12590654,rs139136389,rs147711004,rs150685845,rs1582763,rs34665982,rs3740688,rs3851179,rs6733839,rs679515,rs72654445,rs73223431,rs7412,rs867230,rs9381563	NA	NA	0.0388714	136.031
244	1086	aparc-Desikan_rh_thickness_transversetemporal	CT	AD	0	0	rs1081105,rs111278137,rs11767557,rs12151021,rs12590654,rs139136389,rs147711004,rs150685845,rs1582763,rs34665982,rs3740688,rs3851179,rs6733839,rs679515,rs72654445,rs73223431,rs7412,rs867230,rs9381563	NA	NA	0.0388714	136.031
245	1087	aparc-Desikan_rh_thickness_insula	CT	AD	0	0	rs1081105,rs111278137,rs11767557,rs12151021,rs12590654,rs139136389,rs147711004,rs150685845,rs1582763,rs34665982,rs3740688,rs3851179,rs6733839,rs679515,rs72654445,rs73223431,rs7412,rs867230,rs9381563	NA	NA	0.0388714	136.031
246	1452	IDP_dMRI_TBSS_FA_Middle_cerebellar_peduncle	FA	AD	0	0	rs1081105,rs111278137,rs11767557,rs12151021,rs12590654,rs139136389,rs147711004,rs150685845,rs1582763,rs34665982,rs3740688,rs3851179,rs6733839,rs679515,rs72654445,rs73223431,rs7412,rs867230,rs9381563	NA	NA	0.0388714	136.031
247	1453	IDP_dMRI_TBSS_FA_Pontine_crossing_tract	FA	AD	0	0	rs1081105,rs111278137,rs11767557,rs12151021,rs12590654,rs139136389,rs147711004,rs150685845,rs1582763,rs34665982,rs3740688,rs3851179,rs6733839,rs679515,rs72654445,rs73223431,rs7412,rs867230,rs9381563	NA	NA	0.0388714	136.031
248	1454	IDP_dMRI_TBSS_FA_Genu_of_corpus_callosum	FA	AD	0	0	rs1081105,rs111278137,rs11767557,rs12151021,rs12590654,rs139136389,rs147711004,rs150685845,rs1582763,rs34665982,rs3740688,rs3851179,rs6733839,rs679515,rs72654445,rs73223431,rs7412,rs867230,rs9381563	NA	NA	0.0388714	136.031
249	1455	IDP_dMRI_TBSS_FA_Body_of_corpus_callosum	FA	AD	0	0	rs1081105,rs111278137,rs11767557,rs12151021,rs12590654,rs139136389,rs147711004,rs150685845,rs1582763,rs34665982,rs3740688,rs3851179,rs6733839,rs679515,rs72654445,rs73223431,rs7412,rs867230,rs9381563	NA	NA	0.0388714	136.031
250	1456	IDP_dMRI_TBSS_FA_Splenium_of_corpus_callosum	FA	AD	0	0	rs1081105,rs111278137,rs11767557,rs12151021,rs12590654,rs139136389,rs147711004,rs150685845,rs1582763,rs34665982,rs3740688,rs3851179,rs6733839,rs679515,rs72654445,rs73223431,rs7412,rs867230,rs9381563	NA	NA	0.0388714	136.031
251	1457	IDP_dMRI_TBSS_FA_Fornix	FA	AD	0	0	rs1081105,rs111278137,rs11767557,rs12151021,rs12590654,rs139136389,rs147711004,rs150685845,rs1582763,rs34665982,rs3740688,rs3851179,rs6733839,rs679515,rs72654445,rs73223431,rs7412,rs867230,rs9381563	NA	NA	0.0388714	136.031
252	1458	IDP_dMRI_TBSS_FA_Corticospinal_tract_R	FA	AD	0	0	rs1081105,rs111278137,rs11767557,rs12151021,rs12590654,rs139136389,rs147711004,rs150685845,rs1582763,rs34665982,rs3740688,rs3851179,rs6733839,rs679515,rs72654445,rs73223431,rs7412,rs867230,rs9381563	NA	NA	0.0388714	136.031
253	1459	IDP_dMRI_TBSS_FA_Corticospinal_tract_L	FA	AD	0	0	rs1081105,rs111278137,rs11767557,rs12151021,rs12590654,rs139136389,rs147711004,rs150685845,rs1582763,rs34665982,rs3740688,rs3851179,rs6733839,rs679515,rs72654445,rs73223431,rs7412,rs867230,rs9381563	NA	NA	0.0388714	136.031
254	1460	IDP_dMRI_TBSS_FA_Medial_lemniscus_R	FA	AD	0	0	rs1081105,rs111278137,rs11767557,rs12151021,rs12590654,rs139136389,rs147711004,rs150685845,rs1582763,rs34665982,rs3740688,rs3851179,rs6733839,rs679515,rs72654445,rs73223431,rs7412,rs867230,rs9381563	NA	NA	0.0388714	136.031
255	1461	IDP_dMRI_TBSS_FA_Medial_lemniscus_L	FA	AD	0	0	rs1081105,rs111278137,rs11767557,rs12151021,rs12590654,rs139136389,rs147711004,rs150685845,rs1582763,rs34665982,rs3740688,rs3851179,rs6733839,rs679515,rs72654445,rs73223431,rs7412,rs867230,rs9381563	NA	NA	0.0388714	136.031
256	1462	IDP_dMRI_TBSS_FA_Inferior_cerebellar_peduncle_R	FA	AD	0	0	rs1081105,rs111278137,rs11767557,rs12151021,rs12590654,rs139136389,rs147711004,rs150685845,rs1582763,rs34665982,rs3740688,rs3851179,rs6733839,rs679515,rs72654445,rs73223431,rs7412,rs867230,rs9381563	NA	NA	0.0388714	136.031
257	1463	IDP_dMRI_TBSS_FA_Inferior_cerebellar_peduncle_L	FA	AD	0	0	rs1081105,rs111278137,rs11767557,rs12151021,rs12590654,rs139136389,rs147711004,rs150685845,rs1582763,rs34665982,rs3740688,rs3851179,rs6733839,rs679515,rs72654445,rs73223431,rs7412,rs867230,rs9381563	NA	NA	0.0388714	136.031
258	1464	IDP_dMRI_TBSS_FA_Superior_cerebellar_peduncle_R	FA	AD	0	0	rs1081105,rs111278137,rs11767557,rs12151021,rs12590654,rs139136389,rs147711004,rs150685845,rs1582763,rs34665982,rs3740688,rs3851179,rs6733839,rs679515,rs72654445,rs73223431,rs7412,rs867230,rs9381563	NA	NA	0.0388714	136.031
259	1465	IDP_dMRI_TBSS_FA_Superior_cerebellar_peduncle_L	FA	AD	0	0	rs1081105,rs111278137,rs11767557,rs12151021,rs12590654,rs139136389,rs147711004,rs150685845,rs1582763,rs34665982,rs3740688,rs3851179,rs6733839,rs679515,rs72654445,rs73223431,rs7412,rs867230,rs9381563	NA	NA	0.0388714	136.031
260	1466	IDP_dMRI_TBSS_FA_Cerebral_peduncle_R	FA	AD	0	0	rs1081105,rs111278137,rs11767557,rs12151021,rs12590654,rs139136389,rs147711004,rs150685845,rs1582763,rs34665982,rs3740688,rs3851179,rs6733839,rs679515,rs72654445,rs73223431,rs7412,rs867230,rs9381563	NA	NA	0.0388714	136.031
261	1467	IDP_dMRI_TBSS_FA_Cerebral_peduncle_L	FA	AD	0	0	rs1081105,rs111278137,rs11767557,rs12151021,rs12590654,rs139136389,rs147711004,rs150685845,rs1582763,rs34665982,rs3740688,rs3851179,rs6733839,rs679515,rs72654445,rs73223431,rs7412,rs867230,rs9381563	NA	NA	0.0388714	136.031
262	1468	IDP_dMRI_TBSS_FA_Anterior_limb_of_internal_capsule_R	FA	AD	0	0	rs1081105,rs111278137,rs11767557,rs12151021,rs12590654,rs139136389,rs147711004,rs150685845,rs1582763,rs34665982,rs3740688,rs3851179,rs6733839,rs679515,rs72654445,rs73223431,rs7412,rs867230,rs9381563	NA	NA	0.0388714	136.031
263	1469	IDP_dMRI_TBSS_FA_Anterior_limb_of_internal_capsule_L	FA	AD	0	0	rs1081105,rs111278137,rs11767557,rs12151021,rs12590654,rs139136389,rs147711004,rs150685845,rs1582763,rs34665982,rs3740688,rs3851179,rs6733839,rs679515,rs72654445,rs73223431,rs7412,rs867230,rs9381563	NA	NA	0.0388714	136.031
264	1470	IDP_dMRI_TBSS_FA_Posterior_limb_of_internal_capsule_R	FA	AD	0	0	rs1081105,rs111278137,rs11767557,rs12151021,rs12590654,rs139136389,rs147711004,rs150685845,rs1582763,rs34665982,rs3740688,rs3851179,rs6733839,rs679515,rs72654445,rs73223431,rs7412,rs867230,rs9381563	NA	NA	0.0388714	136.031
265	1471	IDP_dMRI_TBSS_FA_Posterior_limb_of_internal_capsule_L	FA	AD	0	0	rs1081105,rs111278137,rs11767557,rs12151021,rs12590654,rs139136389,rs147711004,rs150685845,rs1582763,rs34665982,rs3740688,rs3851179,rs6733839,rs679515,rs72654445,rs73223431,rs7412,rs867230,rs9381563	NA	NA	0.0388714	136.031
266	1472	IDP_dMRI_TBSS_FA_Retrolenticular_part_of_internal_capsule_R	FA	AD	0	0	rs1081105,rs111278137,rs11767557,rs12151021,rs12590654,rs139136389,rs147711004,rs150685845,rs1582763,rs34665982,rs3740688,rs3851179,rs6733839,rs679515,rs72654445,rs73223431,rs7412,rs867230,rs9381563	NA	NA	0.0388714	136.031
267	1473	IDP_dMRI_TBSS_FA_Retrolenticular_part_of_internal_capsule_L	FA	AD	0	0	rs1081105,rs111278137,rs11767557,rs12151021,rs12590654,rs139136389,rs147711004,rs150685845,rs1582763,rs34665982,rs3740688,rs3851179,rs6733839,rs679515,rs72654445,rs73223431,rs7412,rs867230,rs9381563	NA	NA	0.0388714	136.031
268	1474	IDP_dMRI_TBSS_FA_Anterior_corona_radiata_R	FA	AD	0	0	rs1081105,rs111278137,rs11767557,rs12151021,rs12590654,rs139136389,rs147711004,rs150685845,rs1582763,rs34665982,rs3740688,rs3851179,rs6733839,rs679515,rs72654445,rs73223431,rs7412,rs867230,rs9381563	NA	NA	0.0388714	136.031
269	1475	IDP_dMRI_TBSS_FA_Anterior_corona_radiata_L	FA	AD	0	0	rs1081105,rs111278137,rs11767557,rs12151021,rs12590654,rs139136389,rs147711004,rs150685845,rs1582763,rs34665982,rs3740688,rs3851179,rs6733839,rs679515,rs72654445,rs73223431,rs7412,rs867230,rs9381563	NA	NA	0.0388714	136.031
270	1476	IDP_dMRI_TBSS_FA_Superior_corona_radiata_R	FA	AD	0	0	rs1081105,rs111278137,rs11767557,rs12151021,rs12590654,rs139136389,rs147711004,rs150685845,rs1582763,rs34665982,rs3740688,rs3851179,rs6733839,rs679515,rs72654445,rs73223431,rs7412,rs867230,rs9381563	NA	NA	0.0388714	136.031
271	1477	IDP_dMRI_TBSS_FA_Superior_corona_radiata_L	FA	AD	0	0	rs1081105,rs111278137,rs11767557,rs12151021,rs12590654,rs139136389,rs147711004,rs150685845,rs1582763,rs34665982,rs3740688,rs3851179,rs6733839,rs679515,rs72654445,rs73223431,rs7412,rs867230,rs9381563	NA	NA	0.0388714	136.031
272	1478	IDP_dMRI_TBSS_FA_Posterior_corona_radiata_R	FA	AD	0	0	rs1081105,rs111278137,rs11767557,rs12151021,rs12590654,rs139136389,rs147711004,rs150685845,rs1582763,rs34665982,rs3740688,rs3851179,rs6733839,rs679515,rs72654445,rs73223431,rs7412,rs867230,rs9381563	NA	NA	0.0388714	136.031
273	1479	IDP_dMRI_TBSS_FA_Posterior_corona_radiata_L	FA	AD	0	0	rs1081105,rs111278137,rs11767557,rs12151021,rs12590654,rs139136389,rs147711004,rs150685845,rs1582763,rs34665982,rs3740688,rs3851179,rs6733839,rs679515,rs72654445,rs73223431,rs7412,rs867230,rs9381563	NA	NA	0.0388714	136.031
274	1480	IDP_dMRI_TBSS_FA_Posterior_thalamic_radiation_R	FA	AD	0	0	rs1081105,rs111278137,rs11767557,rs12151021,rs12590654,rs139136389,rs147711004,rs150685845,rs1582763,rs34665982,rs3740688,rs3851179,rs6733839,rs679515,rs72654445,rs73223431,rs7412,rs867230,rs9381563	NA	NA	0.0388714	136.031
275	1481	IDP_dMRI_TBSS_FA_Posterior_thalamic_radiation_L	FA	AD	0	0	rs1081105,rs111278137,rs11767557,rs12151021,rs12590654,rs139136389,rs147711004,rs150685845,rs1582763,rs34665982,rs3740688,rs3851179,rs6733839,rs679515,rs72654445,rs73223431,rs7412,rs867230,rs9381563	NA	NA	0.0388714	136.031
276	1482	IDP_dMRI_TBSS_FA_Sagittal_stratum_R	FA	AD	0	0	rs1081105,rs111278137,rs11767557,rs12151021,rs12590654,rs139136389,rs147711004,rs150685845,rs1582763,rs34665982,rs3740688,rs3851179,rs6733839,rs679515,rs72654445,rs73223431,rs7412,rs867230,rs9381563	NA	NA	0.0388714	136.031
277	1483	IDP_dMRI_TBSS_FA_Sagittal_stratum_L	FA	AD	0	0	rs1081105,rs111278137,rs11767557,rs12151021,rs12590654,rs139136389,rs147711004,rs150685845,rs1582763,rs34665982,rs3740688,rs3851179,rs6733839,rs679515,rs72654445,rs73223431,rs7412,rs867230,rs9381563	NA	NA	0.0388714	136.031
278	1484	IDP_dMRI_TBSS_FA_External_capsule_R	FA	AD	0	0	rs1081105,rs111278137,rs11767557,rs12151021,rs12590654,rs139136389,rs147711004,rs150685845,rs1582763,rs34665982,rs3740688,rs3851179,rs6733839,rs679515,rs72654445,rs73223431,rs7412,rs867230,rs9381563	NA	NA	0.0388714	136.031
279	1485	IDP_dMRI_TBSS_FA_External_capsule_L	FA	AD	0	0	rs1081105,rs111278137,rs11767557,rs12151021,rs12590654,rs139136389,rs147711004,rs150685845,rs1582763,rs34665982,rs3740688,rs3851179,rs6733839,rs679515,rs72654445,rs73223431,rs7412,rs867230,rs9381563	NA	NA	0.0388714	136.031
280	1486	IDP_dMRI_TBSS_FA_Cingulum_cingulate_gyrus_R	FA	AD	0	0	rs1081105,rs111278137,rs11767557,rs12151021,rs12590654,rs139136389,rs147711004,rs150685845,rs1582763,rs34665982,rs3740688,rs3851179,rs6733839,rs679515,rs72654445,rs73223431,rs7412,rs867230,rs9381563	NA	NA	0.0388714	136.031
281	1487	IDP_dMRI_TBSS_FA_Cingulum_cingulate_gyrus_L	FA	AD	0	0	rs1081105,rs111278137,rs11767557,rs12151021,rs12590654,rs139136389,rs147711004,rs150685845,rs1582763,rs34665982,rs3740688,rs3851179,rs6733839,rs679515,rs72654445,rs73223431,rs7412,rs867230,rs9381563	NA	NA	0.0388714	136.031
282	1488	IDP_dMRI_TBSS_FA_Cingulum_hippocampus_R	FA	AD	0	0	rs1081105,rs111278137,rs11767557,rs12151021,rs12590654,rs139136389,rs147711004,rs150685845,rs1582763,rs34665982,rs3740688,rs3851179,rs6733839,rs679515,rs72654445,rs73223431,rs7412,rs867230,rs9381563	NA	NA	0.0388714	136.031
283	1489	IDP_dMRI_TBSS_FA_Cingulum_hippocampus_L	FA	AD	0	0	rs1081105,rs111278137,rs11767557,rs12151021,rs12590654,rs139136389,rs147711004,rs150685845,rs1582763,rs34665982,rs3740688,rs3851179,rs6733839,rs679515,rs72654445,rs73223431,rs7412,rs867230,rs9381563	NA	NA	0.0388714	136.031
284	1490	IDP_dMRI_TBSS_FA_Fornix_cres+Stria_terminalis_R	FA	AD	0	0	rs1081105,rs111278137,rs11767557,rs12151021,rs12590654,rs139136389,rs147711004,rs150685845,rs1582763,rs34665982,rs3740688,rs3851179,rs6733839,rs679515,rs72654445,rs73223431,rs7412,rs867230,rs9381563	NA	NA	0.0388714	136.031
285	1491	IDP_dMRI_TBSS_FA_Fornix_cres+Stria_terminalis_L	FA	AD	0	0	rs1081105,rs111278137,rs11767557,rs12151021,rs12590654,rs139136389,rs147711004,rs150685845,rs1582763,rs34665982,rs3740688,rs3851179,rs6733839,rs679515,rs72654445,rs73223431,rs7412,rs867230,rs9381563	NA	NA	0.0388714	136.031
286	1492	IDP_dMRI_TBSS_FA_Superior_longitudinal_fasciculus_R	FA	AD	0	0	rs1081105,rs111278137,rs11767557,rs12151021,rs12590654,rs139136389,rs147711004,rs150685845,rs1582763,rs34665982,rs3740688,rs3851179,rs6733839,rs679515,rs72654445,rs73223431,rs7412,rs867230,rs9381563	NA	NA	0.0388714	136.031
287	1493	IDP_dMRI_TBSS_FA_Superior_longitudinal_fasciculus_L	FA	AD	0	0	rs1081105,rs111278137,rs11767557,rs12151021,rs12590654,rs139136389,rs147711004,rs150685845,rs1582763,rs34665982,rs3740688,rs3851179,rs6733839,rs679515,rs72654445,rs73223431,rs7412,rs867230,rs9381563	NA	NA	0.0388714	136.031
288	1494	IDP_dMRI_TBSS_FA_Superior_fronto-occipital_fasciculus_R	FA	AD	0	0	rs1081105,rs111278137,rs11767557,rs12151021,rs12590654,rs139136389,rs147711004,rs150685845,rs1582763,rs34665982,rs3740688,rs3851179,rs6733839,rs679515,rs72654445,rs73223431,rs7412,rs867230,rs9381563	NA	NA	0.0388714	136.031
289	1495	IDP_dMRI_TBSS_FA_Superior_fronto-occipital_fasciculus_L	FA	AD	0	0	rs1081105,rs111278137,rs11767557,rs12151021,rs12590654,rs139136389,rs147711004,rs150685845,rs1582763,rs34665982,rs3740688,rs3851179,rs6733839,rs679515,rs72654445,rs73223431,rs7412,rs867230,rs9381563	NA	NA	0.0388714	136.031
290	1496	IDP_dMRI_TBSS_FA_Uncinate_fasciculus_R	FA	AD	0	0	rs1081105,rs111278137,rs11767557,rs12151021,rs12590654,rs139136389,rs147711004,rs150685845,rs1582763,rs34665982,rs3740688,rs3851179,rs6733839,rs679515,rs72654445,rs73223431,rs7412,rs867230,rs9381563	NA	NA	0.0388714	136.031
291	1497	IDP_dMRI_TBSS_FA_Uncinate_fasciculus_L	FA	AD	0	0	rs1081105,rs111278137,rs11767557,rs12151021,rs12590654,rs139136389,rs147711004,rs150685845,rs1582763,rs34665982,rs3740688,rs3851179,rs6733839,rs679515,rs72654445,rs73223431,rs7412,rs867230,rs9381563	NA	NA	0.0388714	136.031
292	1498	IDP_dMRI_TBSS_FA_Tapetum_R	FA	AD	0	0	rs1081105,rs111278137,rs11767557,rs12151021,rs12590654,rs139136389,rs147711004,rs150685845,rs1582763,rs34665982,rs3740688,rs3851179,rs6733839,rs679515,rs72654445,rs73223431,rs7412,rs867230,rs9381563	NA	NA	0.0388714	136.031
293	1499	IDP_dMRI_TBSS_FA_Tapetum_L	FA	AD	0	0	rs1081105,rs111278137,rs11767557,rs12151021,rs12590654,rs139136389,rs147711004,rs150685845,rs1582763,rs34665982,rs3740688,rs3851179,rs6733839,rs679515,rs72654445,rs73223431,rs7412,rs867230,rs9381563	NA	NA	0.0388714	136.031
294	1602	IDP_dMRI_TBSS_MD_Middle_cerebellar_peduncle	MD	AD	0	0	rs1081105,rs111278137,rs11767557,rs12151021,rs12590654,rs139136389,rs147711004,rs150685845,rs1582763,rs34665982,rs3740688,rs3851179,rs6733839,rs679515,rs72654445,rs73223431,rs7412,rs867230,rs9381563	NA	NA	0.0388714	136.031
295	1603	IDP_dMRI_TBSS_MD_Pontine_crossing_tract	MD	AD	0	0	rs1081105,rs111278137,rs11767557,rs12151021,rs12590654,rs139136389,rs147711004,rs150685845,rs1582763,rs34665982,rs3740688,rs3851179,rs6733839,rs679515,rs72654445,rs73223431,rs7412,rs867230,rs9381563	NA	NA	0.0388714	136.031
296	1604	IDP_dMRI_TBSS_MD_Genu_of_corpus_callosum	MD	AD	0	0	rs1081105,rs111278137,rs11767557,rs12151021,rs12590654,rs139136389,rs147711004,rs150685845,rs1582763,rs34665982,rs3740688,rs3851179,rs6733839,rs679515,rs72654445,rs73223431,rs7412,rs867230,rs9381563	NA	NA	0.0388714	136.031
297	1605	IDP_dMRI_TBSS_MD_Body_of_corpus_callosum	MD	AD	0	0	rs1081105,rs111278137,rs11767557,rs12151021,rs12590654,rs139136389,rs147711004,rs150685845,rs1582763,rs34665982,rs3740688,rs3851179,rs6733839,rs679515,rs72654445,rs73223431,rs7412,rs867230,rs9381563	NA	NA	0.0388714	136.031
298	1606	IDP_dMRI_TBSS_MD_Splenium_of_corpus_callosum	MD	AD	0	0	rs1081105,rs111278137,rs11767557,rs12151021,rs12590654,rs139136389,rs147711004,rs150685845,rs1582763,rs34665982,rs3740688,rs3851179,rs6733839,rs679515,rs72654445,rs73223431,rs7412,rs867230,rs9381563	NA	NA	0.0388714	136.031
299	1607	IDP_dMRI_TBSS_MD_Fornix	MD	AD	0	0	rs1081105,rs111278137,rs11767557,rs12151021,rs12590654,rs139136389,rs147711004,rs150685845,rs1582763,rs34665982,rs3740688,rs3851179,rs6733839,rs679515,rs72654445,rs73223431,rs7412,rs867230,rs9381563	NA	NA	0.0388714	136.031
300	1608	IDP_dMRI_TBSS_MD_Corticospinal_tract_R	MD	AD	0	0	rs1081105,rs111278137,rs11767557,rs12151021,rs12590654,rs139136389,rs147711004,rs150685845,rs1582763,rs34665982,rs3740688,rs3851179,rs6733839,rs679515,rs72654445,rs73223431,rs7412,rs867230,rs9381563	NA	NA	0.0388714	136.031
301	1609	IDP_dMRI_TBSS_MD_Corticospinal_tract_L	MD	AD	0	0	rs1081105,rs111278137,rs11767557,rs12151021,rs12590654,rs139136389,rs147711004,rs150685845,rs1582763,rs34665982,rs3740688,rs3851179,rs6733839,rs679515,rs72654445,rs73223431,rs7412,rs867230,rs9381563	NA	NA	0.0388714	136.031
302	1610	IDP_dMRI_TBSS_MD_Medial_lemniscus_R	MD	AD	0	0	rs1081105,rs111278137,rs11767557,rs12151021,rs12590654,rs139136389,rs147711004,rs150685845,rs1582763,rs34665982,rs3740688,rs3851179,rs6733839,rs679515,rs72654445,rs73223431,rs7412,rs867230,rs9381563	NA	NA	0.0388714	136.031
303	1611	IDP_dMRI_TBSS_MD_Medial_lemniscus_L	MD	AD	0	0	rs1081105,rs111278137,rs11767557,rs12151021,rs12590654,rs139136389,rs147711004,rs150685845,rs1582763,rs34665982,rs3740688,rs3851179,rs6733839,rs679515,rs72654445,rs73223431,rs7412,rs867230,rs9381563	NA	NA	0.0388714	136.031
304	1612	IDP_dMRI_TBSS_MD_Inferior_cerebellar_peduncle_R	MD	AD	0	0	rs1081105,rs111278137,rs11767557,rs12151021,rs12590654,rs139136389,rs147711004,rs150685845,rs1582763,rs34665982,rs3740688,rs3851179,rs6733839,rs679515,rs72654445,rs73223431,rs7412,rs867230,rs9381563	NA	NA	0.0388714	136.031
305	1613	IDP_dMRI_TBSS_MD_Inferior_cerebellar_peduncle_L	MD	AD	0	0	rs1081105,rs111278137,rs11767557,rs12151021,rs12590654,rs139136389,rs147711004,rs150685845,rs1582763,rs34665982,rs3740688,rs3851179,rs6733839,rs679515,rs72654445,rs73223431,rs7412,rs867230,rs9381563	NA	NA	0.0388714	136.031
306	1614	IDP_dMRI_TBSS_MD_Superior_cerebellar_peduncle_R	MD	AD	0	0	rs1081105,rs111278137,rs11767557,rs12151021,rs12590654,rs139136389,rs147711004,rs150685845,rs1582763,rs34665982,rs3740688,rs3851179,rs6733839,rs679515,rs72654445,rs73223431,rs7412,rs867230,rs9381563	NA	NA	0.0388714	136.031
307	1615	IDP_dMRI_TBSS_MD_Superior_cerebellar_peduncle_L	MD	AD	0	0	rs1081105,rs111278137,rs11767557,rs12151021,rs12590654,rs139136389,rs147711004,rs150685845,rs1582763,rs34665982,rs3740688,rs3851179,rs6733839,rs679515,rs72654445,rs73223431,rs7412,rs867230,rs9381563	NA	NA	0.0388714	136.031
308	1616	IDP_dMRI_TBSS_MD_Cerebral_peduncle_R	MD	AD	0	0	rs1081105,rs111278137,rs11767557,rs12151021,rs12590654,rs139136389,rs147711004,rs150685845,rs1582763,rs34665982,rs3740688,rs3851179,rs6733839,rs679515,rs72654445,rs73223431,rs7412,rs867230,rs9381563	NA	NA	0.0388714	136.031
309	1617	IDP_dMRI_TBSS_MD_Cerebral_peduncle_L	MD	AD	0	0	rs1081105,rs111278137,rs11767557,rs12151021,rs12590654,rs139136389,rs147711004,rs150685845,rs1582763,rs34665982,rs3740688,rs3851179,rs6733839,rs679515,rs72654445,rs73223431,rs7412,rs867230,rs9381563	NA	NA	0.0388714	136.031
310	1618	IDP_dMRI_TBSS_MD_Anterior_limb_of_internal_capsule_R	MD	AD	0	0	rs1081105,rs111278137,rs11767557,rs12151021,rs12590654,rs139136389,rs147711004,rs150685845,rs1582763,rs34665982,rs3740688,rs3851179,rs6733839,rs679515,rs72654445,rs73223431,rs7412,rs867230,rs9381563	NA	NA	0.0388714	136.031
311	1619	IDP_dMRI_TBSS_MD_Anterior_limb_of_internal_capsule_L	MD	AD	0	0	rs1081105,rs111278137,rs11767557,rs12151021,rs12590654,rs139136389,rs147711004,rs150685845,rs1582763,rs34665982,rs3740688,rs3851179,rs6733839,rs679515,rs72654445,rs73223431,rs7412,rs867230,rs9381563	NA	NA	0.0388714	136.031
312	1620	IDP_dMRI_TBSS_MD_Posterior_limb_of_internal_capsule_R	MD	AD	0	0	rs1081105,rs111278137,rs11767557,rs12151021,rs12590654,rs139136389,rs147711004,rs150685845,rs1582763,rs34665982,rs3740688,rs3851179,rs6733839,rs679515,rs72654445,rs73223431,rs7412,rs867230,rs9381563	NA	NA	0.0388714	136.031
313	1621	IDP_dMRI_TBSS_MD_Posterior_limb_of_internal_capsule_L	MD	AD	0	0	rs1081105,rs111278137,rs11767557,rs12151021,rs12590654,rs139136389,rs147711004,rs150685845,rs1582763,rs34665982,rs3740688,rs3851179,rs6733839,rs679515,rs72654445,rs73223431,rs7412,rs867230,rs9381563	NA	NA	0.0388714	136.031
314	1622	IDP_dMRI_TBSS_MD_Retrolenticular_part_of_internal_capsule_R	MD	AD	0	0	rs1081105,rs111278137,rs11767557,rs12151021,rs12590654,rs139136389,rs147711004,rs150685845,rs1582763,rs34665982,rs3740688,rs3851179,rs6733839,rs679515,rs72654445,rs73223431,rs7412,rs867230,rs9381563	NA	NA	0.0388714	136.031
315	1623	IDP_dMRI_TBSS_MD_Retrolenticular_part_of_internal_capsule_L	MD	AD	0	0	rs1081105,rs111278137,rs11767557,rs12151021,rs12590654,rs139136389,rs147711004,rs150685845,rs1582763,rs34665982,rs3740688,rs3851179,rs6733839,rs679515,rs72654445,rs73223431,rs7412,rs867230,rs9381563	NA	NA	0.0388714	136.031
316	1624	IDP_dMRI_TBSS_MD_Anterior_corona_radiata_R	MD	AD	0	0	rs1081105,rs111278137,rs11767557,rs12151021,rs12590654,rs139136389,rs147711004,rs150685845,rs1582763,rs34665982,rs3740688,rs3851179,rs6733839,rs679515,rs72654445,rs73223431,rs7412,rs867230,rs9381563	NA	NA	0.0388714	136.031
317	1625	IDP_dMRI_TBSS_MD_Anterior_corona_radiata_L	MD	AD	0	0	rs1081105,rs111278137,rs11767557,rs12151021,rs12590654,rs139136389,rs147711004,rs150685845,rs1582763,rs34665982,rs3740688,rs3851179,rs6733839,rs679515,rs72654445,rs73223431,rs7412,rs867230,rs9381563	NA	NA	0.0388714	136.031
318	1626	IDP_dMRI_TBSS_MD_Superior_corona_radiata_R	MD	AD	0	0	rs1081105,rs111278137,rs11767557,rs12151021,rs12590654,rs139136389,rs147711004,rs150685845,rs1582763,rs34665982,rs3740688,rs3851179,rs6733839,rs679515,rs72654445,rs73223431,rs7412,rs867230,rs9381563	NA	NA	0.0388714	136.031
319	1627	IDP_dMRI_TBSS_MD_Superior_corona_radiata_L	MD	AD	0	0	rs1081105,rs111278137,rs11767557,rs12151021,rs12590654,rs139136389,rs147711004,rs150685845,rs1582763,rs34665982,rs3740688,rs3851179,rs6733839,rs679515,rs72654445,rs73223431,rs7412,rs867230,rs9381563	NA	NA	0.0388714	136.031
320	1628	IDP_dMRI_TBSS_MD_Posterior_corona_radiata_R	MD	AD	0	0	rs1081105,rs111278137,rs11767557,rs12151021,rs12590654,rs139136389,rs147711004,rs150685845,rs1582763,rs34665982,rs3740688,rs3851179,rs6733839,rs679515,rs72654445,rs73223431,rs7412,rs867230,rs9381563	NA	NA	0.0388714	136.031
321	1629	IDP_dMRI_TBSS_MD_Posterior_corona_radiata_L	MD	AD	0	0	rs1081105,rs111278137,rs11767557,rs12151021,rs12590654,rs139136389,rs147711004,rs150685845,rs1582763,rs34665982,rs3740688,rs3851179,rs6733839,rs679515,rs72654445,rs73223431,rs7412,rs867230,rs9381563	NA	NA	0.0388714	136.031
322	1630	IDP_dMRI_TBSS_MD_Posterior_thalamic_radiation_R	MD	AD	0	0	rs1081105,rs111278137,rs11767557,rs12151021,rs12590654,rs139136389,rs147711004,rs150685845,rs1582763,rs34665982,rs3740688,rs3851179,rs6733839,rs679515,rs72654445,rs73223431,rs7412,rs867230,rs9381563	NA	NA	0.0388714	136.031
323	1631	IDP_dMRI_TBSS_MD_Posterior_thalamic_radiation_L	MD	AD	0	0	rs1081105,rs111278137,rs11767557,rs12151021,rs12590654,rs139136389,rs147711004,rs150685845,rs1582763,rs34665982,rs3740688,rs3851179,rs6733839,rs679515,rs72654445,rs73223431,rs7412,rs867230,rs9381563	NA	NA	0.0388714	136.031
324	1632	IDP_dMRI_TBSS_MD_Sagittal_stratum_R	MD	AD	0	0	rs1081105,rs111278137,rs11767557,rs12151021,rs12590654,rs139136389,rs147711004,rs150685845,rs1582763,rs34665982,rs3740688,rs3851179,rs6733839,rs679515,rs72654445,rs73223431,rs7412,rs867230,rs9381563	NA	NA	0.0388714	136.031
325	1633	IDP_dMRI_TBSS_MD_Sagittal_stratum_L	MD	AD	0	0	rs1081105,rs111278137,rs11767557,rs12151021,rs12590654,rs139136389,rs147711004,rs150685845,rs1582763,rs34665982,rs3740688,rs3851179,rs6733839,rs679515,rs72654445,rs73223431,rs7412,rs867230,rs9381563	NA	NA	0.0388714	136.031
326	1634	IDP_dMRI_TBSS_MD_External_capsule_R	MD	AD	0	0	rs1081105,rs111278137,rs11767557,rs12151021,rs12590654,rs139136389,rs147711004,rs150685845,rs1582763,rs34665982,rs3740688,rs3851179,rs6733839,rs679515,rs72654445,rs73223431,rs7412,rs867230,rs9381563	NA	NA	0.0388714	136.031
327	1635	IDP_dMRI_TBSS_MD_External_capsule_L	MD	AD	0	0	rs1081105,rs111278137,rs11767557,rs12151021,rs12590654,rs139136389,rs147711004,rs150685845,rs1582763,rs34665982,rs3740688,rs3851179,rs6733839,rs679515,rs72654445,rs73223431,rs7412,rs867230,rs9381563	NA	NA	0.0388714	136.031
328	1636	IDP_dMRI_TBSS_MD_Cingulum_cingulate_gyrus_R	MD	AD	0	0	rs1081105,rs111278137,rs11767557,rs12151021,rs12590654,rs139136389,rs147711004,rs150685845,rs1582763,rs34665982,rs3740688,rs3851179,rs6733839,rs679515,rs72654445,rs73223431,rs7412,rs867230,rs9381563	NA	NA	0.0388714	136.031
329	1637	IDP_dMRI_TBSS_MD_Cingulum_cingulate_gyrus_L	MD	AD	0	0	rs1081105,rs111278137,rs11767557,rs12151021,rs12590654,rs139136389,rs147711004,rs150685845,rs1582763,rs34665982,rs3740688,rs3851179,rs6733839,rs679515,rs72654445,rs73223431,rs7412,rs867230,rs9381563	NA	NA	0.0388714	136.031
330	1638	IDP_dMRI_TBSS_MD_Cingulum_hippocampus_R	MD	AD	0	0	rs1081105,rs111278137,rs11767557,rs12151021,rs12590654,rs139136389,rs147711004,rs150685845,rs1582763,rs34665982,rs3740688,rs3851179,rs6733839,rs679515,rs72654445,rs73223431,rs7412,rs867230,rs9381563	NA	NA	0.0388714	136.031
331	1639	IDP_dMRI_TBSS_MD_Cingulum_hippocampus_L	MD	AD	0	0	rs1081105,rs111278137,rs11767557,rs12151021,rs12590654,rs139136389,rs147711004,rs150685845,rs1582763,rs34665982,rs3740688,rs3851179,rs6733839,rs679515,rs72654445,rs73223431,rs7412,rs867230,rs9381563	NA	NA	0.0388714	136.031
332	1640	IDP_dMRI_TBSS_MD_Fornix_cres+Stria_terminalis_R	MD	AD	0	0	rs1081105,rs111278137,rs11767557,rs12151021,rs12590654,rs139136389,rs147711004,rs150685845,rs1582763,rs34665982,rs3740688,rs3851179,rs6733839,rs679515,rs72654445,rs73223431,rs7412,rs867230,rs9381563	NA	NA	0.0388714	136.031
333	1641	IDP_dMRI_TBSS_MD_Fornix_cres+Stria_terminalis_L	MD	AD	0	0	rs1081105,rs111278137,rs11767557,rs12151021,rs12590654,rs139136389,rs147711004,rs150685845,rs1582763,rs34665982,rs3740688,rs3851179,rs6733839,rs679515,rs72654445,rs73223431,rs7412,rs867230,rs9381563	NA	NA	0.0388714	136.031
334	1642	IDP_dMRI_TBSS_MD_Superior_longitudinal_fasciculus_R	MD	AD	0	0	rs1081105,rs111278137,rs11767557,rs12151021,rs12590654,rs139136389,rs147711004,rs150685845,rs1582763,rs34665982,rs3740688,rs3851179,rs6733839,rs679515,rs72654445,rs73223431,rs7412,rs867230,rs9381563	NA	NA	0.0388714	136.031
335	1643	IDP_dMRI_TBSS_MD_Superior_longitudinal_fasciculus_L	MD	AD	0	0	rs1081105,rs111278137,rs11767557,rs12151021,rs12590654,rs139136389,rs147711004,rs150685845,rs1582763,rs34665982,rs3740688,rs3851179,rs6733839,rs679515,rs72654445,rs73223431,rs7412,rs867230,rs9381563	NA	NA	0.0388714	136.031
336	1644	IDP_dMRI_TBSS_MD_Superior_fronto-occipital_fasciculus_R	MD	AD	0	0	rs1081105,rs111278137,rs11767557,rs12151021,rs12590654,rs139136389,rs147711004,rs150685845,rs1582763,rs34665982,rs3740688,rs3851179,rs6733839,rs679515,rs72654445,rs73223431,rs7412,rs867230,rs9381563	NA	NA	0.0388714	136.031
337	1645	IDP_dMRI_TBSS_MD_Superior_fronto-occipital_fasciculus_L	MD	AD	0	0	rs1081105,rs111278137,rs11767557,rs12151021,rs12590654,rs139136389,rs147711004,rs150685845,rs1582763,rs34665982,rs3740688,rs3851179,rs6733839,rs679515,rs72654445,rs73223431,rs7412,rs867230,rs9381563	NA	NA	0.0388714	136.031
338	1646	IDP_dMRI_TBSS_MD_Uncinate_fasciculus_R	MD	AD	0	0	rs1081105,rs111278137,rs11767557,rs12151021,rs12590654,rs139136389,rs147711004,rs150685845,rs1582763,rs34665982,rs3740688,rs3851179,rs6733839,rs679515,rs72654445,rs73223431,rs7412,rs867230,rs9381563	NA	NA	0.0388714	136.031
339	1647	IDP_dMRI_TBSS_MD_Uncinate_fasciculus_L	MD	AD	0	0	rs1081105,rs111278137,rs11767557,rs12151021,rs12590654,rs139136389,rs147711004,rs150685845,rs1582763,rs34665982,rs3740688,rs3851179,rs6733839,rs679515,rs72654445,rs73223431,rs7412,rs867230,rs9381563	NA	NA	0.0388714	136.031
340	1648	IDP_dMRI_TBSS_MD_Tapetum_R	MD	AD	0	0	rs1081105,rs111278137,rs11767557,rs12151021,rs12590654,rs139136389,rs147711004,rs150685845,rs1582763,rs34665982,rs3740688,rs3851179,rs6733839,rs679515,rs72654445,rs73223431,rs7412,rs867230,rs9381563	NA	NA	0.0388714	136.031
341	1649	IDP_dMRI_TBSS_MD_Tapetum_L	MD	AD	0	0	rs1081105,rs111278137,rs11767557,rs12151021,rs12590654,rs139136389,rs147711004,rs150685845,rs1582763,rs34665982,rs3740688,rs3851179,rs6733839,rs679515,rs72654445,rs73223431,rs7412,rs867230,rs9381563	NA	NA	0.0388714	136.031
342	122	IDP_T1_FAST_ROIs_L_thalamus	GMV	ALS	0	1	rs10463311,rs113247976,rs12608932,rs17785991,rs2077492,rs229243,rs2453555,rs4075094,rs517339,rs75087725,rs9275477	NA	rs631312	0.00823431	60.9122
343	123	IDP_T1_FAST_ROIs_R_thalamus	GMV	ALS	0	1	rs10463311,rs113247976,rs12608932,rs17785991,rs2077492,rs229243,rs2453555,rs4075094,rs517339,rs75087725,rs9275477	NA	rs631312	0.00823431	60.9122
344	124	IDP_T1_FAST_ROIs_L_caudate	GMV	ALS	0	0	rs10463311,rs113247976,rs12608932,rs17785991,rs2077492,rs229243,rs2453555,rs4075094,rs517339,rs631312,rs75087725,rs9275477	NA	NA	0.00877235	59.5161
345	125	IDP_T1_FAST_ROIs_R_caudate	GMV	ALS	0	0	rs10463311,rs113247976,rs12608932,rs17785991,rs2077492,rs229243,rs2453555,rs4075094,rs517339,rs631312,rs75087725,rs9275477	NA	NA	0.00877235	59.5161
346	126	IDP_T1_FAST_ROIs_L_putamen	GMV	ALS	0	0	rs10463311,rs113247976,rs12608932,rs17785991,rs2077492,rs229243,rs2453555,rs4075094,rs517339,rs631312,rs75087725,rs9275477	NA	NA	0.00877235	59.5161
347	127	IDP_T1_FAST_ROIs_R_putamen	GMV	ALS	0	0	rs10463311,rs113247976,rs12608932,rs17785991,rs2077492,rs229243,rs2453555,rs4075094,rs517339,rs631312,rs75087725,rs9275477	NA	NA	0.00877235	59.5161
348	128	IDP_T1_FAST_ROIs_L_pallidum	GMV	ALS	0	0	rs10463311,rs113247976,rs12608932,rs17785991,rs2077492,rs229243,rs2453555,rs4075094,rs517339,rs631312,rs75087725,rs9275477	NA	NA	0.00877235	59.5161
349	129	IDP_T1_FAST_ROIs_R_pallidum	GMV	ALS	0	0	rs10463311,rs113247976,rs12608932,rs17785991,rs2077492,rs229243,rs2453555,rs4075094,rs517339,rs631312,rs75087725,rs9275477	NA	NA	0.00877235	59.5161
350	130	IDP_T1_FAST_ROIs_L_hippocampus	GMV	ALS	0	0	rs10463311,rs113247976,rs12608932,rs17785991,rs2077492,rs229243,rs2453555,rs4075094,rs517339,rs631312,rs75087725,rs9275477	NA	NA	0.00877235	59.5161
351	131	IDP_T1_FAST_ROIs_R_hippocampus	GMV	ALS	0	0	rs10463311,rs113247976,rs12608932,rs17785991,rs2077492,rs229243,rs2453555,rs4075094,rs517339,rs631312,rs75087725,rs9275477	NA	NA	0.00877235	59.5161
352	132	IDP_T1_FAST_ROIs_L_amygdala	GMV	ALS	0	0	rs10463311,rs113247976,rs12608932,rs17785991,rs2077492,rs229243,rs2453555,rs4075094,rs517339,rs631312,rs75087725,rs9275477	NA	NA	0.00877235	59.5161
353	133	IDP_T1_FAST_ROIs_R_amygdala	GMV	ALS	0	0	rs10463311,rs113247976,rs12608932,rs17785991,rs2077492,rs229243,rs2453555,rs4075094,rs517339,rs631312,rs75087725,rs9275477	NA	NA	0.00877235	59.5161
354	134	IDP_T1_FAST_ROIs_L_ventral_striatum	GMV	ALS	0	0	rs10463311,rs113247976,rs12608932,rs17785991,rs2077492,rs229243,rs2453555,rs4075094,rs517339,rs631312,rs75087725,rs9275477	NA	NA	0.00877235	59.5161
355	135	IDP_T1_FAST_ROIs_R_ventral_striatum	GMV	ALS	0	0	rs10463311,rs113247976,rs12608932,rs17785991,rs2077492,rs229243,rs2453555,rs4075094,rs517339,rs631312,rs75087725,rs9275477	NA	NA	0.00877235	59.5161
356	136	IDP_T1_FAST_ROIs_brain_stem	GMV	ALS	0	0	rs10463311,rs113247976,rs12608932,rs17785991,rs2077492,rs229243,rs2453555,rs4075094,rs517339,rs631312,rs75087725,rs9275477	NA	NA	0.00877235	59.5161
357	137	IDP_T1_FAST_ROIs_L_cerebellum_I-IV	GMV	ALS	0	0	rs10463311,rs113247976,rs12608932,rs17785991,rs2077492,rs229243,rs2453555,rs4075094,rs517339,rs631312,rs75087725,rs9275477	NA	NA	0.00877235	59.5161
358	138	IDP_T1_FAST_ROIs_R_cerebellum_I-IV	GMV	ALS	0	0	rs10463311,rs113247976,rs12608932,rs17785991,rs2077492,rs229243,rs2453555,rs4075094,rs517339,rs631312,rs75087725,rs9275477	NA	NA	0.00877235	59.5161
359	139	IDP_T1_FAST_ROIs_L_cerebellum_V	GMV	ALS	0	0	rs10463311,rs113247976,rs12608932,rs17785991,rs2077492,rs229243,rs2453555,rs4075094,rs517339,rs631312,rs75087725,rs9275477	NA	NA	0.00877235	59.5161
360	140	IDP_T1_FAST_ROIs_R_cerebellum_V	GMV	ALS	0	0	rs10463311,rs113247976,rs12608932,rs17785991,rs2077492,rs229243,rs2453555,rs4075094,rs517339,rs631312,rs75087725,rs9275477	NA	NA	0.00877235	59.5161
361	141	IDP_T1_FAST_ROIs_L_cerebellum_VI	GMV	ALS	0	0	rs10463311,rs113247976,rs12608932,rs17785991,rs2077492,rs229243,rs2453555,rs4075094,rs517339,rs631312,rs75087725,rs9275477	NA	NA	0.00877235	59.5161
362	142	IDP_T1_FAST_ROIs_V_cerebellum_VI	GMV	ALS	0	0	rs10463311,rs113247976,rs12608932,rs17785991,rs2077492,rs229243,rs2453555,rs4075094,rs517339,rs631312,rs75087725,rs9275477	NA	NA	0.00877235	59.5161
363	143	IDP_T1_FAST_ROIs_R_cerebellum_VI	GMV	ALS	0	0	rs10463311,rs113247976,rs12608932,rs17785991,rs2077492,rs229243,rs2453555,rs4075094,rs517339,rs631312,rs75087725,rs9275477	NA	NA	0.00877235	59.5161
364	144	IDP_T1_FAST_ROIs_L_cerebellum_crus_I	GMV	ALS	0	0	rs10463311,rs113247976,rs12608932,rs17785991,rs2077492,rs229243,rs2453555,rs4075094,rs517339,rs631312,rs75087725,rs9275477	NA	NA	0.00877235	59.5161
365	145	IDP_T1_FAST_ROIs_V_cerebellum_crus_I	GMV	ALS	0	0	rs10463311,rs113247976,rs12608932,rs17785991,rs2077492,rs229243,rs2453555,rs4075094,rs517339,rs631312,rs75087725,rs9275477	NA	NA	0.00877235	59.5161
366	146	IDP_T1_FAST_ROIs_R_cerebellum_crus_I	GMV	ALS	0	0	rs10463311,rs113247976,rs12608932,rs17785991,rs2077492,rs229243,rs2453555,rs4075094,rs517339,rs631312,rs75087725,rs9275477	NA	NA	0.00877235	59.5161
367	147	IDP_T1_FAST_ROIs_L_cerebellum_crus_II	GMV	ALS	0	0	rs10463311,rs113247976,rs12608932,rs17785991,rs2077492,rs229243,rs2453555,rs4075094,rs517339,rs631312,rs75087725,rs9275477	NA	NA	0.00877235	59.5161
368	148	IDP_T1_FAST_ROIs_V_cerebellum_crus_II	GMV	ALS	0	0	rs10463311,rs113247976,rs12608932,rs17785991,rs2077492,rs229243,rs2453555,rs4075094,rs517339,rs631312,rs75087725,rs9275477	NA	NA	0.00877235	59.5161
369	149	IDP_T1_FAST_ROIs_R_cerebellum_crus_II	GMV	ALS	0	0	rs10463311,rs113247976,rs12608932,rs17785991,rs2077492,rs229243,rs2453555,rs4075094,rs517339,rs631312,rs75087725,rs9275477	NA	NA	0.00877235	59.5161
370	150	IDP_T1_FAST_ROIs_L_cerebellum_VIIb	GMV	ALS	0	0	rs10463311,rs113247976,rs12608932,rs17785991,rs2077492,rs229243,rs2453555,rs4075094,rs517339,rs631312,rs75087725,rs9275477	NA	NA	0.00877235	59.5161
371	151	IDP_T1_FAST_ROIs_V_cerebellum_VIIb	GMV	ALS	0	0	rs10463311,rs113247976,rs12608932,rs17785991,rs2077492,rs229243,rs2453555,rs4075094,rs517339,rs631312,rs75087725,rs9275477	NA	NA	0.00877235	59.5161
372	152	IDP_T1_FAST_ROIs_R_cerebellum_VIIb	GMV	ALS	0	0	rs10463311,rs113247976,rs12608932,rs17785991,rs2077492,rs229243,rs2453555,rs4075094,rs517339,rs631312,rs75087725,rs9275477	NA	NA	0.00877235	59.5161
373	153	IDP_T1_FAST_ROIs_L_cerebellum_VIIIa	GMV	ALS	0	0	rs10463311,rs113247976,rs12608932,rs17785991,rs2077492,rs229243,rs2453555,rs4075094,rs517339,rs631312,rs75087725,rs9275477	NA	NA	0.00877235	59.5161
374	154	IDP_T1_FAST_ROIs_V_cerebellum_VIIIa	GMV	ALS	0	0	rs10463311,rs113247976,rs12608932,rs17785991,rs2077492,rs229243,rs2453555,rs4075094,rs517339,rs631312,rs75087725,rs9275477	NA	NA	0.00877235	59.5161
375	155	IDP_T1_FAST_ROIs_R_cerebellum_VIIIa	GMV	ALS	0	0	rs10463311,rs113247976,rs12608932,rs17785991,rs2077492,rs229243,rs2453555,rs4075094,rs517339,rs631312,rs75087725,rs9275477	NA	NA	0.00877235	59.5161
376	156	IDP_T1_FAST_ROIs_L_cerebellum_VIIIb	GMV	ALS	0	0	rs10463311,rs113247976,rs12608932,rs17785991,rs2077492,rs229243,rs2453555,rs4075094,rs517339,rs631312,rs75087725,rs9275477	NA	NA	0.00877235	59.5161
377	157	IDP_T1_FAST_ROIs_V_cerebellum_VIIIb	GMV	ALS	0	0	rs10463311,rs113247976,rs12608932,rs17785991,rs2077492,rs229243,rs2453555,rs4075094,rs517339,rs631312,rs75087725,rs9275477	NA	NA	0.00877235	59.5161
378	158	IDP_T1_FAST_ROIs_R_cerebellum_VIIIb	GMV	ALS	0	0	rs10463311,rs113247976,rs12608932,rs17785991,rs2077492,rs229243,rs2453555,rs4075094,rs517339,rs631312,rs75087725,rs9275477	NA	NA	0.00877235	59.5161
379	159	IDP_T1_FAST_ROIs_L_cerebellum_IX	GMV	ALS	0	0	rs10463311,rs113247976,rs12608932,rs17785991,rs2077492,rs229243,rs2453555,rs4075094,rs517339,rs631312,rs75087725,rs9275477	NA	NA	0.00877235	59.5161
380	160	IDP_T1_FAST_ROIs_V_cerebellum_IX	GMV	ALS	0	0	rs10463311,rs113247976,rs12608932,rs17785991,rs2077492,rs229243,rs2453555,rs4075094,rs517339,rs631312,rs75087725,rs9275477	NA	NA	0.00877235	59.5161
381	161	IDP_T1_FAST_ROIs_R_cerebellum_IX	GMV	ALS	0	0	rs10463311,rs113247976,rs12608932,rs17785991,rs2077492,rs229243,rs2453555,rs4075094,rs517339,rs631312,rs75087725,rs9275477	NA	NA	0.00877235	59.5161
382	162	IDP_T1_FAST_ROIs_L_cerebellum_X	GMV	ALS	0	0	rs10463311,rs113247976,rs12608932,rs17785991,rs2077492,rs229243,rs2453555,rs4075094,rs517339,rs631312,rs75087725,rs9275477	NA	NA	0.00877235	59.5161
383	163	IDP_T1_FAST_ROIs_V_cerebellum_X	GMV	ALS	0	0	rs10463311,rs113247976,rs12608932,rs17785991,rs2077492,rs229243,rs2453555,rs4075094,rs517339,rs631312,rs75087725,rs9275477	NA	NA	0.00877235	59.5161
384	164	IDP_T1_FAST_ROIs_R_cerebellum_X	GMV	ALS	0	0	rs10463311,rs113247976,rs12608932,rs17785991,rs2077492,rs229243,rs2453555,rs4075094,rs517339,rs631312,rs75087725,rs9275477	NA	NA	0.00877235	59.5161
385	344	aparc-Desikan_lh_volume_bankssts	GMV	ALS	0	0	rs10463311,rs113247976,rs12608932,rs17785991,rs2077492,rs229243,rs2453555,rs4075094,rs517339,rs631312,rs75087725,rs9275477	NA	NA	0.00877235	59.5161
386	345	aparc-Desikan_lh_volume_caudalanteriorcingulate	GMV	ALS	0	0	rs10463311,rs113247976,rs12608932,rs17785991,rs2077492,rs229243,rs2453555,rs4075094,rs517339,rs631312,rs75087725,rs9275477	NA	NA	0.00877235	59.5161
387	346	aparc-Desikan_lh_volume_caudalmiddlefrontal	GMV	ALS	0	0	rs10463311,rs113247976,rs12608932,rs17785991,rs2077492,rs229243,rs2453555,rs4075094,rs517339,rs631312,rs75087725,rs9275477	NA	NA	0.00877235	59.5161
388	347	aparc-Desikan_lh_volume_cuneus	GMV	ALS	0	0	rs10463311,rs113247976,rs12608932,rs17785991,rs2077492,rs229243,rs2453555,rs4075094,rs517339,rs631312,rs75087725,rs9275477	NA	NA	0.00877235	59.5161
389	348	aparc-Desikan_lh_volume_entorhinal	GMV	ALS	0	0	rs10463311,rs113247976,rs12608932,rs17785991,rs2077492,rs229243,rs2453555,rs4075094,rs517339,rs631312,rs75087725,rs9275477	NA	NA	0.00877235	59.5161
390	349	aparc-Desikan_lh_volume_fusiform	GMV	ALS	0	0	rs10463311,rs113247976,rs12608932,rs17785991,rs2077492,rs229243,rs2453555,rs4075094,rs517339,rs631312,rs75087725,rs9275477	NA	NA	0.00877235	59.5161
391	350	aparc-Desikan_lh_volume_inferiorparietal	GMV	ALS	0	0	rs10463311,rs113247976,rs12608932,rs17785991,rs2077492,rs229243,rs2453555,rs4075094,rs517339,rs631312,rs75087725,rs9275477	NA	NA	0.00877235	59.5161
392	351	aparc-Desikan_lh_volume_inferiortemporal	GMV	ALS	0	0	rs10463311,rs113247976,rs12608932,rs17785991,rs2077492,rs229243,rs2453555,rs4075094,rs517339,rs631312,rs75087725,rs9275477	NA	NA	0.00877235	59.5161
393	352	aparc-Desikan_lh_volume_isthmuscingulate	GMV	ALS	0	0	rs10463311,rs113247976,rs12608932,rs17785991,rs2077492,rs229243,rs2453555,rs4075094,rs517339,rs631312,rs75087725,rs9275477	NA	NA	0.00877235	59.5161
394	353	aparc-Desikan_lh_volume_lateraloccipital	GMV	ALS	0	0	rs10463311,rs113247976,rs12608932,rs17785991,rs2077492,rs229243,rs2453555,rs4075094,rs517339,rs631312,rs75087725,rs9275477	NA	NA	0.00877235	59.5161
395	354	aparc-Desikan_lh_volume_lateralorbitofrontal	GMV	ALS	0	0	rs10463311,rs113247976,rs12608932,rs17785991,rs2077492,rs229243,rs2453555,rs4075094,rs517339,rs631312,rs75087725,rs9275477	NA	NA	0.00877235	59.5161
396	355	aparc-Desikan_lh_volume_lingual	GMV	ALS	0	0	rs10463311,rs113247976,rs12608932,rs17785991,rs2077492,rs229243,rs2453555,rs4075094,rs517339,rs631312,rs75087725,rs9275477	NA	NA	0.00877235	59.5161
397	356	aparc-Desikan_lh_volume_medialorbitofrontal	GMV	ALS	0	0	rs10463311,rs113247976,rs12608932,rs17785991,rs2077492,rs229243,rs2453555,rs4075094,rs517339,rs631312,rs75087725,rs9275477	NA	NA	0.00877235	59.5161
398	357	aparc-Desikan_lh_volume_middletemporal	GMV	ALS	0	0	rs10463311,rs113247976,rs12608932,rs17785991,rs2077492,rs229243,rs2453555,rs4075094,rs517339,rs631312,rs75087725,rs9275477	NA	NA	0.00877235	59.5161
399	358	aparc-Desikan_lh_volume_parahippocampal	GMV	ALS	0	0	rs10463311,rs113247976,rs12608932,rs17785991,rs2077492,rs229243,rs2453555,rs4075094,rs517339,rs631312,rs75087725,rs9275477	NA	NA	0.00877235	59.5161
400	359	aparc-Desikan_lh_volume_paracentral	GMV	ALS	0	0	rs10463311,rs113247976,rs12608932,rs17785991,rs2077492,rs229243,rs2453555,rs4075094,rs517339,rs631312,rs75087725,rs9275477	NA	NA	0.00877235	59.5161
401	360	aparc-Desikan_lh_volume_parsopercularis	GMV	ALS	0	0	rs10463311,rs113247976,rs12608932,rs17785991,rs2077492,rs229243,rs2453555,rs4075094,rs517339,rs631312,rs75087725,rs9275477	NA	NA	0.00877235	59.5161
402	361	aparc-Desikan_lh_volume_parsorbitalis	GMV	ALS	0	0	rs10463311,rs113247976,rs12608932,rs17785991,rs2077492,rs229243,rs2453555,rs4075094,rs517339,rs631312,rs75087725,rs9275477	NA	NA	0.00877235	59.5161
403	362	aparc-Desikan_lh_volume_parstriangularis	GMV	ALS	0	0	rs10463311,rs113247976,rs12608932,rs17785991,rs2077492,rs229243,rs2453555,rs4075094,rs517339,rs631312,rs75087725,rs9275477	NA	NA	0.00877235	59.5161
404	363	aparc-Desikan_lh_volume_pericalcarine	GMV	ALS	0	0	rs10463311,rs113247976,rs12608932,rs17785991,rs2077492,rs229243,rs2453555,rs4075094,rs517339,rs631312,rs75087725,rs9275477	NA	NA	0.00877235	59.5161
405	364	aparc-Desikan_lh_volume_postcentral	GMV	ALS	0	0	rs10463311,rs113247976,rs12608932,rs17785991,rs2077492,rs229243,rs2453555,rs4075094,rs517339,rs631312,rs75087725,rs9275477	NA	NA	0.00877235	59.5161
406	365	aparc-Desikan_lh_volume_posteriorcingulate	GMV	ALS	0	0	rs10463311,rs113247976,rs12608932,rs17785991,rs2077492,rs229243,rs2453555,rs4075094,rs517339,rs631312,rs75087725,rs9275477	NA	NA	0.00877235	59.5161
407	366	aparc-Desikan_lh_volume_precentral	GMV	ALS	0	0	rs10463311,rs113247976,rs12608932,rs17785991,rs2077492,rs229243,rs2453555,rs4075094,rs517339,rs631312,rs75087725,rs9275477	NA	NA	0.00877235	59.5161
408	367	aparc-Desikan_lh_volume_precuneus	GMV	ALS	0	0	rs10463311,rs113247976,rs12608932,rs17785991,rs2077492,rs229243,rs2453555,rs4075094,rs517339,rs631312,rs75087725,rs9275477	NA	NA	0.00877235	59.5161
409	368	aparc-Desikan_lh_volume_rostralanteriorcingulate	GMV	ALS	0	0	rs10463311,rs113247976,rs12608932,rs17785991,rs2077492,rs229243,rs2453555,rs4075094,rs517339,rs631312,rs75087725,rs9275477	NA	NA	0.00877235	59.5161
410	369	aparc-Desikan_lh_volume_rostralmiddlefrontal	GMV	ALS	0	0	rs10463311,rs113247976,rs12608932,rs17785991,rs2077492,rs229243,rs2453555,rs4075094,rs517339,rs631312,rs75087725,rs9275477	NA	NA	0.00877235	59.5161
411	370	aparc-Desikan_lh_volume_superiorfrontal	GMV	ALS	0	0	rs10463311,rs113247976,rs12608932,rs17785991,rs2077492,rs229243,rs2453555,rs4075094,rs517339,rs631312,rs75087725,rs9275477	NA	NA	0.00877235	59.5161
412	371	aparc-Desikan_lh_volume_superiorparietal	GMV	ALS	0	0	rs10463311,rs113247976,rs12608932,rs17785991,rs2077492,rs229243,rs2453555,rs4075094,rs517339,rs631312,rs75087725,rs9275477	NA	NA	0.00877235	59.5161
413	372	aparc-Desikan_lh_volume_superiortemporal	GMV	ALS	0	0	rs10463311,rs113247976,rs12608932,rs17785991,rs2077492,rs229243,rs2453555,rs4075094,rs517339,rs631312,rs75087725,rs9275477	NA	NA	0.00877235	59.5161
414	373	aparc-Desikan_lh_volume_supramarginal	GMV	ALS	0	0	rs10463311,rs113247976,rs12608932,rs17785991,rs2077492,rs229243,rs2453555,rs4075094,rs517339,rs631312,rs75087725,rs9275477	NA	NA	0.00877235	59.5161
415	374	aparc-Desikan_lh_volume_frontalpole	GMV	ALS	0	0	rs10463311,rs113247976,rs12608932,rs17785991,rs2077492,rs229243,rs2453555,rs4075094,rs517339,rs631312,rs75087725,rs9275477	NA	NA	0.00877235	59.5161
416	375	aparc-Desikan_lh_volume_transversetemporal	GMV	ALS	0	0	rs10463311,rs113247976,rs12608932,rs17785991,rs2077492,rs229243,rs2453555,rs4075094,rs517339,rs631312,rs75087725,rs9275477	NA	NA	0.00877235	59.5161
417	376	aparc-Desikan_lh_volume_insula	GMV	ALS	0	0	rs10463311,rs113247976,rs12608932,rs17785991,rs2077492,rs229243,rs2453555,rs4075094,rs517339,rs631312,rs75087725,rs9275477	NA	NA	0.00877235	59.5161
418	377	aparc-Desikan_rh_volume_bankssts	GMV	ALS	0	0	rs10463311,rs113247976,rs12608932,rs17785991,rs2077492,rs229243,rs2453555,rs4075094,rs517339,rs631312,rs75087725,rs9275477	NA	NA	0.00877235	59.5161
419	378	aparc-Desikan_rh_volume_caudalanteriorcingulate	GMV	ALS	0	0	rs10463311,rs113247976,rs12608932,rs17785991,rs2077492,rs229243,rs2453555,rs4075094,rs517339,rs631312,rs75087725,rs9275477	NA	NA	0.00877235	59.5161
420	379	aparc-Desikan_rh_volume_caudalmiddlefrontal	GMV	ALS	0	0	rs10463311,rs113247976,rs12608932,rs17785991,rs2077492,rs229243,rs2453555,rs4075094,rs517339,rs631312,rs75087725,rs9275477	NA	NA	0.00877235	59.5161
421	380	aparc-Desikan_rh_volume_cuneus	GMV	ALS	0	0	rs10463311,rs113247976,rs12608932,rs17785991,rs2077492,rs229243,rs2453555,rs4075094,rs517339,rs631312,rs75087725,rs9275477	NA	NA	0.00877235	59.5161
422	381	aparc-Desikan_rh_volume_entorhinal	GMV	ALS	0	0	rs10463311,rs113247976,rs12608932,rs17785991,rs2077492,rs229243,rs2453555,rs4075094,rs517339,rs631312,rs75087725,rs9275477	NA	NA	0.00877235	59.5161
423	382	aparc-Desikan_rh_volume_fusiform	GMV	ALS	0	0	rs10463311,rs113247976,rs12608932,rs17785991,rs2077492,rs229243,rs2453555,rs4075094,rs517339,rs631312,rs75087725,rs9275477	NA	NA	0.00877235	59.5161
424	383	aparc-Desikan_rh_volume_inferiorparietal	GMV	ALS	0	0	rs10463311,rs113247976,rs12608932,rs17785991,rs2077492,rs229243,rs2453555,rs4075094,rs517339,rs631312,rs75087725,rs9275477	NA	NA	0.00877235	59.5161
425	384	aparc-Desikan_rh_volume_inferiortemporal	GMV	ALS	0	0	rs10463311,rs113247976,rs12608932,rs17785991,rs2077492,rs229243,rs2453555,rs4075094,rs517339,rs631312,rs75087725,rs9275477	NA	NA	0.00877235	59.5161
426	385	aparc-Desikan_rh_volume_isthmuscingulate	GMV	ALS	0	0	rs10463311,rs113247976,rs12608932,rs17785991,rs2077492,rs229243,rs2453555,rs4075094,rs517339,rs631312,rs75087725,rs9275477	NA	NA	0.00877235	59.5161
427	386	aparc-Desikan_rh_volume_lateraloccipital	GMV	ALS	0	0	rs10463311,rs113247976,rs12608932,rs17785991,rs2077492,rs229243,rs2453555,rs4075094,rs517339,rs631312,rs75087725,rs9275477	NA	NA	0.00877235	59.5161
428	387	aparc-Desikan_rh_volume_lateralorbitofrontal	GMV	ALS	0	0	rs10463311,rs113247976,rs12608932,rs17785991,rs2077492,rs229243,rs2453555,rs4075094,rs517339,rs631312,rs75087725,rs9275477	NA	NA	0.00877235	59.5161
429	388	aparc-Desikan_rh_volume_lingual	GMV	ALS	0	0	rs10463311,rs113247976,rs12608932,rs17785991,rs2077492,rs229243,rs2453555,rs4075094,rs517339,rs631312,rs75087725,rs9275477	NA	NA	0.00877235	59.5161
430	389	aparc-Desikan_rh_volume_medialorbitofrontal	GMV	ALS	0	0	rs10463311,rs113247976,rs12608932,rs17785991,rs2077492,rs229243,rs2453555,rs4075094,rs517339,rs631312,rs75087725,rs9275477	NA	NA	0.00877235	59.5161
431	390	aparc-Desikan_rh_volume_middletemporal	GMV	ALS	0	0	rs10463311,rs113247976,rs12608932,rs17785991,rs2077492,rs229243,rs2453555,rs4075094,rs517339,rs631312,rs75087725,rs9275477	NA	NA	0.00877235	59.5161
432	391	aparc-Desikan_rh_volume_parahippocampal	GMV	ALS	0	0	rs10463311,rs113247976,rs12608932,rs17785991,rs2077492,rs229243,rs2453555,rs4075094,rs517339,rs631312,rs75087725,rs9275477	NA	NA	0.00877235	59.5161
433	392	aparc-Desikan_rh_volume_paracentral	GMV	ALS	0	0	rs10463311,rs113247976,rs12608932,rs17785991,rs2077492,rs229243,rs2453555,rs4075094,rs517339,rs631312,rs75087725,rs9275477	NA	NA	0.00877235	59.5161
434	393	aparc-Desikan_rh_volume_parsopercularis	GMV	ALS	0	0	rs10463311,rs113247976,rs12608932,rs17785991,rs2077492,rs229243,rs2453555,rs4075094,rs517339,rs631312,rs75087725,rs9275477	NA	NA	0.00877235	59.5161
435	394	aparc-Desikan_rh_volume_parsorbitalis	GMV	ALS	0	0	rs10463311,rs113247976,rs12608932,rs17785991,rs2077492,rs229243,rs2453555,rs4075094,rs517339,rs631312,rs75087725,rs9275477	NA	NA	0.00877235	59.5161
436	395	aparc-Desikan_rh_volume_parstriangularis	GMV	ALS	0	0	rs10463311,rs113247976,rs12608932,rs17785991,rs2077492,rs229243,rs2453555,rs4075094,rs517339,rs631312,rs75087725,rs9275477	NA	NA	0.00877235	59.5161
437	396	aparc-Desikan_rh_volume_pericalcarine	GMV	ALS	0	0	rs10463311,rs113247976,rs12608932,rs17785991,rs2077492,rs229243,rs2453555,rs4075094,rs517339,rs631312,rs75087725,rs9275477	NA	NA	0.00877235	59.5161
438	397	aparc-Desikan_rh_volume_postcentral	GMV	ALS	0	0	rs10463311,rs113247976,rs12608932,rs17785991,rs2077492,rs229243,rs2453555,rs4075094,rs517339,rs631312,rs75087725,rs9275477	NA	NA	0.00877235	59.5161
439	398	aparc-Desikan_rh_volume_posteriorcingulate	GMV	ALS	0	0	rs10463311,rs113247976,rs12608932,rs17785991,rs2077492,rs229243,rs2453555,rs4075094,rs517339,rs631312,rs75087725,rs9275477	NA	NA	0.00877235	59.5161
440	399	aparc-Desikan_rh_volume_precentral	GMV	ALS	0	0	rs10463311,rs113247976,rs12608932,rs17785991,rs2077492,rs229243,rs2453555,rs4075094,rs517339,rs631312,rs75087725,rs9275477	NA	NA	0.00877235	59.5161
441	400	aparc-Desikan_rh_volume_precuneus	GMV	ALS	0	0	rs10463311,rs113247976,rs12608932,rs17785991,rs2077492,rs229243,rs2453555,rs4075094,rs517339,rs631312,rs75087725,rs9275477	NA	NA	0.00877235	59.5161
442	401	aparc-Desikan_rh_volume_rostralanteriorcingulate	GMV	ALS	0	0	rs10463311,rs113247976,rs12608932,rs17785991,rs2077492,rs229243,rs2453555,rs4075094,rs517339,rs631312,rs75087725,rs9275477	NA	NA	0.00877235	59.5161
443	402	aparc-Desikan_rh_volume_rostralmiddlefrontal	GMV	ALS	0	0	rs10463311,rs113247976,rs12608932,rs17785991,rs2077492,rs229243,rs2453555,rs4075094,rs517339,rs631312,rs75087725,rs9275477	NA	NA	0.00877235	59.5161
444	403	aparc-Desikan_rh_volume_superiorfrontal	GMV	ALS	0	0	rs10463311,rs113247976,rs12608932,rs17785991,rs2077492,rs229243,rs2453555,rs4075094,rs517339,rs631312,rs75087725,rs9275477	NA	NA	0.00877235	59.5161
445	404	aparc-Desikan_rh_volume_superiorparietal	GMV	ALS	0	0	rs10463311,rs113247976,rs12608932,rs17785991,rs2077492,rs229243,rs2453555,rs4075094,rs517339,rs631312,rs75087725,rs9275477	NA	NA	0.00877235	59.5161
446	405	aparc-Desikan_rh_volume_superiortemporal	GMV	ALS	0	0	rs10463311,rs113247976,rs12608932,rs17785991,rs2077492,rs229243,rs2453555,rs4075094,rs517339,rs631312,rs75087725,rs9275477	NA	NA	0.00877235	59.5161
447	406	aparc-Desikan_rh_volume_supramarginal	GMV	ALS	0	0	rs10463311,rs113247976,rs12608932,rs17785991,rs2077492,rs229243,rs2453555,rs4075094,rs517339,rs631312,rs75087725,rs9275477	NA	NA	0.00877235	59.5161
448	407	aparc-Desikan_rh_volume_frontalpole	GMV	ALS	0	0	rs10463311,rs113247976,rs12608932,rs17785991,rs2077492,rs229243,rs2453555,rs4075094,rs517339,rs631312,rs75087725,rs9275477	NA	NA	0.00877235	59.5161
449	408	aparc-Desikan_rh_volume_transversetemporal	GMV	ALS	0	0	rs10463311,rs113247976,rs12608932,rs17785991,rs2077492,rs229243,rs2453555,rs4075094,rs517339,rs631312,rs75087725,rs9275477	NA	NA	0.00877235	59.5161
450	409	aparc-Desikan_rh_volume_insula	GMV	ALS	0	0	rs10463311,rs113247976,rs12608932,rs17785991,rs2077492,rs229243,rs2453555,rs4075094,rs517339,rs631312,rs75087725,rs9275477	NA	NA	0.00877235	59.5161
451	648	aparc-Desikan_lh_area_TotalSurface	SA	ALS	0	0	rs10463311,rs113247976,rs12608932,rs17785991,rs2077492,rs229243,rs2453555,rs4075094,rs517339,rs631312,rs75087725,rs9275477	NA	NA	0.00877235	59.5161
452	649	aparc-Desikan_lh_area_bankssts	SA	ALS	0	0	rs10463311,rs113247976,rs12608932,rs17785991,rs2077492,rs229243,rs2453555,rs4075094,rs517339,rs631312,rs75087725,rs9275477	NA	NA	0.00877235	59.5161
453	650	aparc-Desikan_lh_area_caudalanteriorcingulate	SA	ALS	0	0	rs10463311,rs113247976,rs12608932,rs17785991,rs2077492,rs229243,rs2453555,rs4075094,rs517339,rs631312,rs75087725,rs9275477	NA	NA	0.00877235	59.5161
454	651	aparc-Desikan_lh_area_caudalmiddlefrontal	SA	ALS	0	0	rs10463311,rs113247976,rs12608932,rs17785991,rs2077492,rs229243,rs2453555,rs4075094,rs517339,rs631312,rs75087725,rs9275477	NA	NA	0.00877235	59.5161
455	652	aparc-Desikan_lh_area_cuneus	SA	ALS	0	0	rs10463311,rs113247976,rs12608932,rs17785991,rs2077492,rs229243,rs2453555,rs4075094,rs517339,rs631312,rs75087725,rs9275477	NA	NA	0.00877235	59.5161
456	653	aparc-Desikan_lh_area_entorhinal	SA	ALS	0	0	rs10463311,rs113247976,rs12608932,rs17785991,rs2077492,rs229243,rs2453555,rs4075094,rs517339,rs631312,rs75087725,rs9275477	NA	NA	0.00877235	59.5161
457	654	aparc-Desikan_lh_area_fusiform	SA	ALS	0	0	rs10463311,rs113247976,rs12608932,rs17785991,rs2077492,rs229243,rs2453555,rs4075094,rs517339,rs631312,rs75087725,rs9275477	NA	NA	0.00877235	59.5161
458	655	aparc-Desikan_lh_area_inferiorparietal	SA	ALS	0	0	rs10463311,rs113247976,rs12608932,rs17785991,rs2077492,rs229243,rs2453555,rs4075094,rs517339,rs631312,rs75087725,rs9275477	NA	NA	0.00877235	59.5161
459	656	aparc-Desikan_lh_area_inferiortemporal	SA	ALS	0	0	rs10463311,rs113247976,rs12608932,rs17785991,rs2077492,rs229243,rs2453555,rs4075094,rs517339,rs631312,rs75087725,rs9275477	NA	NA	0.00877235	59.5161
460	657	aparc-Desikan_lh_area_isthmuscingulate	SA	ALS	0	0	rs10463311,rs113247976,rs12608932,rs17785991,rs2077492,rs229243,rs2453555,rs4075094,rs517339,rs631312,rs75087725,rs9275477	NA	NA	0.00877235	59.5161
461	658	aparc-Desikan_lh_area_lateraloccipital	SA	ALS	0	0	rs10463311,rs113247976,rs12608932,rs17785991,rs2077492,rs229243,rs2453555,rs4075094,rs517339,rs631312,rs75087725,rs9275477	NA	NA	0.00877235	59.5161
462	659	aparc-Desikan_lh_area_lateralorbitofrontal	SA	ALS	0	0	rs10463311,rs113247976,rs12608932,rs17785991,rs2077492,rs229243,rs2453555,rs4075094,rs517339,rs631312,rs75087725,rs9275477	NA	NA	0.00877235	59.5161
463	660	aparc-Desikan_lh_area_lingual	SA	ALS	0	0	rs10463311,rs113247976,rs12608932,rs17785991,rs2077492,rs229243,rs2453555,rs4075094,rs517339,rs631312,rs75087725,rs9275477	NA	NA	0.00877235	59.5161
464	661	aparc-Desikan_lh_area_medialorbitofrontal	SA	ALS	0	0	rs10463311,rs113247976,rs12608932,rs17785991,rs2077492,rs229243,rs2453555,rs4075094,rs517339,rs631312,rs75087725,rs9275477	NA	NA	0.00877235	59.5161
465	662	aparc-Desikan_lh_area_middletemporal	SA	ALS	0	0	rs10463311,rs113247976,rs12608932,rs17785991,rs2077492,rs229243,rs2453555,rs4075094,rs517339,rs631312,rs75087725,rs9275477	NA	NA	0.00877235	59.5161
466	663	aparc-Desikan_lh_area_parahippocampal	SA	ALS	0	0	rs10463311,rs113247976,rs12608932,rs17785991,rs2077492,rs229243,rs2453555,rs4075094,rs517339,rs631312,rs75087725,rs9275477	NA	NA	0.00877235	59.5161
467	664	aparc-Desikan_lh_area_paracentral	SA	ALS	0	0	rs10463311,rs113247976,rs12608932,rs17785991,rs2077492,rs229243,rs2453555,rs4075094,rs517339,rs631312,rs75087725,rs9275477	NA	NA	0.00877235	59.5161
468	665	aparc-Desikan_lh_area_parsopercularis	SA	ALS	0	0	rs10463311,rs113247976,rs12608932,rs17785991,rs2077492,rs229243,rs2453555,rs4075094,rs517339,rs631312,rs75087725,rs9275477	NA	NA	0.00877235	59.5161
469	666	aparc-Desikan_lh_area_parsorbitalis	SA	ALS	0	0	rs10463311,rs113247976,rs12608932,rs17785991,rs2077492,rs229243,rs2453555,rs4075094,rs517339,rs631312,rs75087725,rs9275477	NA	NA	0.00877235	59.5161
470	667	aparc-Desikan_lh_area_parstriangularis	SA	ALS	0	0	rs10463311,rs113247976,rs12608932,rs17785991,rs2077492,rs229243,rs2453555,rs4075094,rs517339,rs631312,rs75087725,rs9275477	NA	NA	0.00877235	59.5161
471	668	aparc-Desikan_lh_area_pericalcarine	SA	ALS	0	0	rs10463311,rs113247976,rs12608932,rs17785991,rs2077492,rs229243,rs2453555,rs4075094,rs517339,rs631312,rs75087725,rs9275477	NA	NA	0.00877235	59.5161
472	669	aparc-Desikan_lh_area_postcentral	SA	ALS	0	0	rs10463311,rs113247976,rs12608932,rs17785991,rs2077492,rs229243,rs2453555,rs4075094,rs517339,rs631312,rs75087725,rs9275477	NA	NA	0.00877235	59.5161
473	670	aparc-Desikan_lh_area_posteriorcingulate	SA	ALS	0	0	rs10463311,rs113247976,rs12608932,rs17785991,rs2077492,rs229243,rs2453555,rs4075094,rs517339,rs631312,rs75087725,rs9275477	NA	NA	0.00877235	59.5161
474	671	aparc-Desikan_lh_area_precentral	SA	ALS	0	0	rs10463311,rs113247976,rs12608932,rs17785991,rs2077492,rs229243,rs2453555,rs4075094,rs517339,rs631312,rs75087725,rs9275477	NA	NA	0.00877235	59.5161
475	672	aparc-Desikan_lh_area_precuneus	SA	ALS	0	0	rs10463311,rs113247976,rs12608932,rs17785991,rs2077492,rs229243,rs2453555,rs4075094,rs517339,rs631312,rs75087725,rs9275477	NA	NA	0.00877235	59.5161
476	673	aparc-Desikan_lh_area_rostralanteriorcingulate	SA	ALS	0	0	rs10463311,rs113247976,rs12608932,rs17785991,rs2077492,rs229243,rs2453555,rs4075094,rs517339,rs631312,rs75087725,rs9275477	NA	NA	0.00877235	59.5161
477	674	aparc-Desikan_lh_area_rostralmiddlefrontal	SA	ALS	0	0	rs10463311,rs113247976,rs12608932,rs17785991,rs2077492,rs229243,rs2453555,rs4075094,rs517339,rs631312,rs75087725,rs9275477	NA	NA	0.00877235	59.5161
478	675	aparc-Desikan_lh_area_superiorfrontal	SA	ALS	0	0	rs10463311,rs113247976,rs12608932,rs17785991,rs2077492,rs229243,rs2453555,rs4075094,rs517339,rs631312,rs75087725,rs9275477	NA	NA	0.00877235	59.5161
479	676	aparc-Desikan_lh_area_superiorparietal	SA	ALS	0	0	rs10463311,rs113247976,rs12608932,rs17785991,rs2077492,rs229243,rs2453555,rs4075094,rs517339,rs631312,rs75087725,rs9275477	NA	NA	0.00877235	59.5161
480	677	aparc-Desikan_lh_area_superiortemporal	SA	ALS	0	0	rs10463311,rs113247976,rs12608932,rs17785991,rs2077492,rs229243,rs2453555,rs4075094,rs517339,rs631312,rs75087725,rs9275477	NA	NA	0.00877235	59.5161
481	678	aparc-Desikan_lh_area_supramarginal	SA	ALS	0	0	rs10463311,rs113247976,rs12608932,rs17785991,rs2077492,rs229243,rs2453555,rs4075094,rs517339,rs631312,rs75087725,rs9275477	NA	NA	0.00877235	59.5161
482	679	aparc-Desikan_lh_area_frontalpole	SA	ALS	0	0	rs10463311,rs113247976,rs12608932,rs17785991,rs2077492,rs229243,rs2453555,rs4075094,rs517339,rs631312,rs75087725,rs9275477	NA	NA	0.00877235	59.5161
483	680	aparc-Desikan_lh_area_transversetemporal	SA	ALS	0	0	rs10463311,rs113247976,rs12608932,rs17785991,rs2077492,rs229243,rs2453555,rs4075094,rs517339,rs631312,rs75087725,rs9275477	NA	NA	0.00877235	59.5161
484	681	aparc-Desikan_lh_area_insula	SA	ALS	0	0	rs10463311,rs113247976,rs12608932,rs17785991,rs2077492,rs229243,rs2453555,rs4075094,rs517339,rs631312,rs75087725,rs9275477	NA	NA	0.00877235	59.5161
485	682	aparc-Desikan_rh_area_TotalSurface	SA	ALS	0	0	rs10463311,rs113247976,rs12608932,rs17785991,rs2077492,rs229243,rs2453555,rs4075094,rs517339,rs631312,rs75087725,rs9275477	NA	NA	0.00877235	59.5161
486	683	aparc-Desikan_rh_area_bankssts	SA	ALS	0	0	rs10463311,rs113247976,rs12608932,rs17785991,rs2077492,rs229243,rs2453555,rs4075094,rs517339,rs631312,rs75087725,rs9275477	NA	NA	0.00877235	59.5161
487	684	aparc-Desikan_rh_area_caudalanteriorcingulate	SA	ALS	0	0	rs10463311,rs113247976,rs12608932,rs17785991,rs2077492,rs229243,rs2453555,rs4075094,rs517339,rs631312,rs75087725,rs9275477	NA	NA	0.00877235	59.5161
488	685	aparc-Desikan_rh_area_caudalmiddlefrontal	SA	ALS	0	0	rs10463311,rs113247976,rs12608932,rs17785991,rs2077492,rs229243,rs2453555,rs4075094,rs517339,rs631312,rs75087725,rs9275477	NA	NA	0.00877235	59.5161
489	686	aparc-Desikan_rh_area_cuneus	SA	ALS	0	0	rs10463311,rs113247976,rs12608932,rs17785991,rs2077492,rs229243,rs2453555,rs4075094,rs517339,rs631312,rs75087725,rs9275477	NA	NA	0.00877235	59.5161
490	687	aparc-Desikan_rh_area_entorhinal	SA	ALS	0	0	rs10463311,rs113247976,rs12608932,rs17785991,rs2077492,rs229243,rs2453555,rs4075094,rs517339,rs631312,rs75087725,rs9275477	NA	NA	0.00877235	59.5161
491	688	aparc-Desikan_rh_area_fusiform	SA	ALS	0	0	rs10463311,rs113247976,rs12608932,rs17785991,rs2077492,rs229243,rs2453555,rs4075094,rs517339,rs631312,rs75087725,rs9275477	NA	NA	0.00877235	59.5161
492	689	aparc-Desikan_rh_area_inferiorparietal	SA	ALS	0	0	rs10463311,rs113247976,rs12608932,rs17785991,rs2077492,rs229243,rs2453555,rs4075094,rs517339,rs631312,rs75087725,rs9275477	NA	NA	0.00877235	59.5161
493	690	aparc-Desikan_rh_area_inferiortemporal	SA	ALS	0	0	rs10463311,rs113247976,rs12608932,rs17785991,rs2077492,rs229243,rs2453555,rs4075094,rs517339,rs631312,rs75087725,rs9275477	NA	NA	0.00877235	59.5161
494	691	aparc-Desikan_rh_area_isthmuscingulate	SA	ALS	0	0	rs10463311,rs113247976,rs12608932,rs17785991,rs2077492,rs229243,rs2453555,rs4075094,rs517339,rs631312,rs75087725,rs9275477	NA	NA	0.00877235	59.5161
495	692	aparc-Desikan_rh_area_lateraloccipital	SA	ALS	0	0	rs10463311,rs113247976,rs12608932,rs17785991,rs2077492,rs229243,rs2453555,rs4075094,rs517339,rs631312,rs75087725,rs9275477	NA	NA	0.00877235	59.5161
496	693	aparc-Desikan_rh_area_lateralorbitofrontal	SA	ALS	0	0	rs10463311,rs113247976,rs12608932,rs17785991,rs2077492,rs229243,rs2453555,rs4075094,rs517339,rs631312,rs75087725,rs9275477	NA	NA	0.00877235	59.5161
497	694	aparc-Desikan_rh_area_lingual	SA	ALS	0	0	rs10463311,rs113247976,rs12608932,rs17785991,rs2077492,rs229243,rs2453555,rs4075094,rs517339,rs631312,rs75087725,rs9275477	NA	NA	0.00877235	59.5161
498	695	aparc-Desikan_rh_area_medialorbitofrontal	SA	ALS	0	0	rs10463311,rs113247976,rs12608932,rs17785991,rs2077492,rs229243,rs2453555,rs4075094,rs517339,rs631312,rs75087725,rs9275477	NA	NA	0.00877235	59.5161
499	696	aparc-Desikan_rh_area_middletemporal	SA	ALS	0	0	rs10463311,rs113247976,rs12608932,rs17785991,rs2077492,rs229243,rs2453555,rs4075094,rs517339,rs631312,rs75087725,rs9275477	NA	NA	0.00877235	59.5161
500	697	aparc-Desikan_rh_area_parahippocampal	SA	ALS	0	0	rs10463311,rs113247976,rs12608932,rs17785991,rs2077492,rs229243,rs2453555,rs4075094,rs517339,rs631312,rs75087725,rs9275477	NA	NA	0.00877235	59.5161
501	698	aparc-Desikan_rh_area_paracentral	SA	ALS	0	0	rs10463311,rs113247976,rs12608932,rs17785991,rs2077492,rs229243,rs2453555,rs4075094,rs517339,rs631312,rs75087725,rs9275477	NA	NA	0.00877235	59.5161
502	699	aparc-Desikan_rh_area_parsopercularis	SA	ALS	0	0	rs10463311,rs113247976,rs12608932,rs17785991,rs2077492,rs229243,rs2453555,rs4075094,rs517339,rs631312,rs75087725,rs9275477	NA	NA	0.00877235	59.5161
503	700	aparc-Desikan_rh_area_parsorbitalis	SA	ALS	0	0	rs10463311,rs113247976,rs12608932,rs17785991,rs2077492,rs229243,rs2453555,rs4075094,rs517339,rs631312,rs75087725,rs9275477	NA	NA	0.00877235	59.5161
504	701	aparc-Desikan_rh_area_parstriangularis	SA	ALS	0	0	rs10463311,rs113247976,rs12608932,rs17785991,rs2077492,rs229243,rs2453555,rs4075094,rs517339,rs631312,rs75087725,rs9275477	NA	NA	0.00877235	59.5161
505	702	aparc-Desikan_rh_area_pericalcarine	SA	ALS	0	0	rs10463311,rs113247976,rs12608932,rs17785991,rs2077492,rs229243,rs2453555,rs4075094,rs517339,rs631312,rs75087725,rs9275477	NA	NA	0.00877235	59.5161
506	703	aparc-Desikan_rh_area_postcentral	SA	ALS	0	0	rs10463311,rs113247976,rs12608932,rs17785991,rs2077492,rs229243,rs2453555,rs4075094,rs517339,rs631312,rs75087725,rs9275477	NA	NA	0.00877235	59.5161
507	704	aparc-Desikan_rh_area_posteriorcingulate	SA	ALS	0	0	rs10463311,rs113247976,rs12608932,rs17785991,rs2077492,rs229243,rs2453555,rs4075094,rs517339,rs631312,rs75087725,rs9275477	NA	NA	0.00877235	59.5161
508	705	aparc-Desikan_rh_area_precentral	SA	ALS	0	0	rs10463311,rs113247976,rs12608932,rs17785991,rs2077492,rs229243,rs2453555,rs4075094,rs517339,rs631312,rs75087725,rs9275477	NA	NA	0.00877235	59.5161
509	706	aparc-Desikan_rh_area_precuneus	SA	ALS	0	0	rs10463311,rs113247976,rs12608932,rs17785991,rs2077492,rs229243,rs2453555,rs4075094,rs517339,rs631312,rs75087725,rs9275477	NA	NA	0.00877235	59.5161
510	707	aparc-Desikan_rh_area_rostralanteriorcingulate	SA	ALS	0	0	rs10463311,rs113247976,rs12608932,rs17785991,rs2077492,rs229243,rs2453555,rs4075094,rs517339,rs631312,rs75087725,rs9275477	NA	NA	0.00877235	59.5161
511	708	aparc-Desikan_rh_area_rostralmiddlefrontal	SA	ALS	0	0	rs10463311,rs113247976,rs12608932,rs17785991,rs2077492,rs229243,rs2453555,rs4075094,rs517339,rs631312,rs75087725,rs9275477	NA	NA	0.00877235	59.5161
512	709	aparc-Desikan_rh_area_superiorfrontal	SA	ALS	0	0	rs10463311,rs113247976,rs12608932,rs17785991,rs2077492,rs229243,rs2453555,rs4075094,rs517339,rs631312,rs75087725,rs9275477	NA	NA	0.00877235	59.5161
513	710	aparc-Desikan_rh_area_superiorparietal	SA	ALS	0	0	rs10463311,rs113247976,rs12608932,rs17785991,rs2077492,rs229243,rs2453555,rs4075094,rs517339,rs631312,rs75087725,rs9275477	NA	NA	0.00877235	59.5161
514	711	aparc-Desikan_rh_area_superiortemporal	SA	ALS	0	0	rs10463311,rs113247976,rs12608932,rs17785991,rs2077492,rs229243,rs2453555,rs4075094,rs517339,rs631312,rs75087725,rs9275477	NA	NA	0.00877235	59.5161
515	712	aparc-Desikan_rh_area_supramarginal	SA	ALS	0	0	rs10463311,rs113247976,rs12608932,rs17785991,rs2077492,rs229243,rs2453555,rs4075094,rs517339,rs631312,rs75087725,rs9275477	NA	NA	0.00877235	59.5161
516	713	aparc-Desikan_rh_area_frontalpole	SA	ALS	0	0	rs10463311,rs113247976,rs12608932,rs17785991,rs2077492,rs229243,rs2453555,rs4075094,rs517339,rs631312,rs75087725,rs9275477	NA	NA	0.00877235	59.5161
517	714	aparc-Desikan_rh_area_transversetemporal	SA	ALS	0	0	rs10463311,rs113247976,rs12608932,rs17785991,rs2077492,rs229243,rs2453555,rs4075094,rs517339,rs631312,rs75087725,rs9275477	NA	NA	0.00877235	59.5161
518	715	aparc-Desikan_rh_area_insula	SA	ALS	0	0	rs10463311,rs113247976,rs12608932,rs17785991,rs2077492,rs229243,rs2453555,rs4075094,rs517339,rs631312,rs75087725,rs9275477	NA	NA	0.00877235	59.5161
519	1020	aparc-Desikan_lh_thickness_GlobalMeanThickness	CT	ALS	0	0	rs10463311,rs113247976,rs12608932,rs17785991,rs2077492,rs229243,rs2453555,rs4075094,rs517339,rs631312,rs75087725,rs9275477	NA	NA	0.00877235	59.5161
520	1021	aparc-Desikan_lh_thickness_bankssts	CT	ALS	0	0	rs10463311,rs113247976,rs12608932,rs17785991,rs2077492,rs229243,rs2453555,rs4075094,rs517339,rs631312,rs75087725,rs9275477	NA	NA	0.00877235	59.5161
521	1022	aparc-Desikan_lh_thickness_caudalanteriorcingulate	CT	ALS	0	0	rs10463311,rs113247976,rs12608932,rs17785991,rs2077492,rs229243,rs2453555,rs4075094,rs517339,rs631312,rs75087725,rs9275477	NA	NA	0.00877235	59.5161
522	1023	aparc-Desikan_lh_thickness_caudalmiddlefrontal	CT	ALS	0	0	rs10463311,rs113247976,rs12608932,rs17785991,rs2077492,rs229243,rs2453555,rs4075094,rs517339,rs631312,rs75087725,rs9275477	NA	NA	0.00877235	59.5161
523	1024	aparc-Desikan_lh_thickness_cuneus	CT	ALS	0	0	rs10463311,rs113247976,rs12608932,rs17785991,rs2077492,rs229243,rs2453555,rs4075094,rs517339,rs631312,rs75087725,rs9275477	NA	NA	0.00877235	59.5161
524	1025	aparc-Desikan_lh_thickness_entorhinal	CT	ALS	0	0	rs10463311,rs113247976,rs12608932,rs17785991,rs2077492,rs229243,rs2453555,rs4075094,rs517339,rs631312,rs75087725,rs9275477	NA	NA	0.00877235	59.5161
525	1026	aparc-Desikan_lh_thickness_fusiform	CT	ALS	0	0	rs10463311,rs113247976,rs12608932,rs17785991,rs2077492,rs229243,rs2453555,rs4075094,rs517339,rs631312,rs75087725,rs9275477	NA	NA	0.00877235	59.5161
526	1027	aparc-Desikan_lh_thickness_inferiorparietal	CT	ALS	0	0	rs10463311,rs113247976,rs12608932,rs17785991,rs2077492,rs229243,rs2453555,rs4075094,rs517339,rs631312,rs75087725,rs9275477	NA	NA	0.00877235	59.5161
527	1028	aparc-Desikan_lh_thickness_inferiortemporal	CT	ALS	0	0	rs10463311,rs113247976,rs12608932,rs17785991,rs2077492,rs229243,rs2453555,rs4075094,rs517339,rs631312,rs75087725,rs9275477	NA	NA	0.00877235	59.5161
528	1029	aparc-Desikan_lh_thickness_isthmuscingulate	CT	ALS	0	0	rs10463311,rs113247976,rs12608932,rs17785991,rs2077492,rs229243,rs2453555,rs4075094,rs517339,rs631312,rs75087725,rs9275477	NA	NA	0.00877235	59.5161
529	1030	aparc-Desikan_lh_thickness_lateraloccipital	CT	ALS	0	0	rs10463311,rs113247976,rs12608932,rs17785991,rs2077492,rs229243,rs2453555,rs4075094,rs517339,rs631312,rs75087725,rs9275477	NA	NA	0.00877235	59.5161
530	1031	aparc-Desikan_lh_thickness_lateralorbitofrontal	CT	ALS	0	0	rs10463311,rs113247976,rs12608932,rs17785991,rs2077492,rs229243,rs2453555,rs4075094,rs517339,rs631312,rs75087725,rs9275477	NA	NA	0.00877235	59.5161
531	1032	aparc-Desikan_lh_thickness_lingual	CT	ALS	0	1	rs10463311,rs113247976,rs12608932,rs17785991,rs2077492,rs229243,rs2453555,rs4075094,rs517339,rs75087725,rs9275477	NA	rs631312	0.00823431	60.9122
532	1033	aparc-Desikan_lh_thickness_medialorbitofrontal	CT	ALS	0	0	rs10463311,rs113247976,rs12608932,rs17785991,rs2077492,rs229243,rs2453555,rs4075094,rs517339,rs631312,rs75087725,rs9275477	NA	NA	0.00877235	59.5161
533	1034	aparc-Desikan_lh_thickness_middletemporal	CT	ALS	0	0	rs10463311,rs113247976,rs12608932,rs17785991,rs2077492,rs229243,rs2453555,rs4075094,rs517339,rs631312,rs75087725,rs9275477	NA	NA	0.00877235	59.5161
534	1035	aparc-Desikan_lh_thickness_parahippocampal	CT	ALS	0	0	rs10463311,rs113247976,rs12608932,rs17785991,rs2077492,rs229243,rs2453555,rs4075094,rs517339,rs631312,rs75087725,rs9275477	NA	NA	0.00877235	59.5161
535	1036	aparc-Desikan_lh_thickness_paracentral	CT	ALS	0	0	rs10463311,rs113247976,rs12608932,rs17785991,rs2077492,rs229243,rs2453555,rs4075094,rs517339,rs631312,rs75087725,rs9275477	NA	NA	0.00877235	59.5161
536	1037	aparc-Desikan_lh_thickness_parsopercularis	CT	ALS	0	0	rs10463311,rs113247976,rs12608932,rs17785991,rs2077492,rs229243,rs2453555,rs4075094,rs517339,rs631312,rs75087725,rs9275477	NA	NA	0.00877235	59.5161
537	1038	aparc-Desikan_lh_thickness_parsorbitalis	CT	ALS	0	0	rs10463311,rs113247976,rs12608932,rs17785991,rs2077492,rs229243,rs2453555,rs4075094,rs517339,rs631312,rs75087725,rs9275477	NA	NA	0.00877235	59.5161
538	1039	aparc-Desikan_lh_thickness_parstriangularis	CT	ALS	0	0	rs10463311,rs113247976,rs12608932,rs17785991,rs2077492,rs229243,rs2453555,rs4075094,rs517339,rs631312,rs75087725,rs9275477	NA	NA	0.00877235	59.5161
539	1040	aparc-Desikan_lh_thickness_pericalcarine	CT	ALS	0	0	rs10463311,rs113247976,rs12608932,rs17785991,rs2077492,rs229243,rs2453555,rs4075094,rs517339,rs631312,rs75087725,rs9275477	NA	NA	0.00877235	59.5161
540	1041	aparc-Desikan_lh_thickness_postcentral	CT	ALS	0	0	rs10463311,rs113247976,rs12608932,rs17785991,rs2077492,rs229243,rs2453555,rs4075094,rs517339,rs631312,rs75087725,rs9275477	NA	NA	0.00877235	59.5161
541	1042	aparc-Desikan_lh_thickness_posteriorcingulate	CT	ALS	0	0	rs10463311,rs113247976,rs12608932,rs17785991,rs2077492,rs229243,rs2453555,rs4075094,rs517339,rs631312,rs75087725,rs9275477	NA	NA	0.00877235	59.5161
542	1043	aparc-Desikan_lh_thickness_precentral	CT	ALS	0	0	rs10463311,rs113247976,rs12608932,rs17785991,rs2077492,rs229243,rs2453555,rs4075094,rs517339,rs631312,rs75087725,rs9275477	NA	NA	0.00877235	59.5161
543	1044	aparc-Desikan_lh_thickness_precuneus	CT	ALS	0	0	rs10463311,rs113247976,rs12608932,rs17785991,rs2077492,rs229243,rs2453555,rs4075094,rs517339,rs631312,rs75087725,rs9275477	NA	NA	0.00877235	59.5161
544	1045	aparc-Desikan_lh_thickness_rostralanteriorcingulate	CT	ALS	0	0	rs10463311,rs113247976,rs12608932,rs17785991,rs2077492,rs229243,rs2453555,rs4075094,rs517339,rs631312,rs75087725,rs9275477	NA	NA	0.00877235	59.5161
545	1046	aparc-Desikan_lh_thickness_rostralmiddlefrontal	CT	ALS	0	0	rs10463311,rs113247976,rs12608932,rs17785991,rs2077492,rs229243,rs2453555,rs4075094,rs517339,rs631312,rs75087725,rs9275477	NA	NA	0.00877235	59.5161
546	1047	aparc-Desikan_lh_thickness_superiorfrontal	CT	ALS	0	0	rs10463311,rs113247976,rs12608932,rs17785991,rs2077492,rs229243,rs2453555,rs4075094,rs517339,rs631312,rs75087725,rs9275477	NA	NA	0.00877235	59.5161
547	1048	aparc-Desikan_lh_thickness_superiorparietal	CT	ALS	0	0	rs10463311,rs113247976,rs12608932,rs17785991,rs2077492,rs229243,rs2453555,rs4075094,rs517339,rs631312,rs75087725,rs9275477	NA	NA	0.00877235	59.5161
548	1049	aparc-Desikan_lh_thickness_superiortemporal	CT	ALS	0	0	rs10463311,rs113247976,rs12608932,rs17785991,rs2077492,rs229243,rs2453555,rs4075094,rs517339,rs631312,rs75087725,rs9275477	NA	NA	0.00877235	59.5161
549	1050	aparc-Desikan_lh_thickness_supramarginal	CT	ALS	0	0	rs10463311,rs113247976,rs12608932,rs17785991,rs2077492,rs229243,rs2453555,rs4075094,rs517339,rs631312,rs75087725,rs9275477	NA	NA	0.00877235	59.5161
550	1051	aparc-Desikan_lh_thickness_frontalpole	CT	ALS	0	0	rs10463311,rs113247976,rs12608932,rs17785991,rs2077492,rs229243,rs2453555,rs4075094,rs517339,rs631312,rs75087725,rs9275477	NA	NA	0.00877235	59.5161
551	1052	aparc-Desikan_lh_thickness_transversetemporal	CT	ALS	0	0	rs10463311,rs113247976,rs12608932,rs17785991,rs2077492,rs229243,rs2453555,rs4075094,rs517339,rs631312,rs75087725,rs9275477	NA	NA	0.00877235	59.5161
552	1053	aparc-Desikan_lh_thickness_insula	CT	ALS	0	0	rs10463311,rs113247976,rs12608932,rs17785991,rs2077492,rs229243,rs2453555,rs4075094,rs517339,rs631312,rs75087725,rs9275477	NA	NA	0.00877235	59.5161
553	1054	aparc-Desikan_rh_thickness_GlobalMeanThickness	CT	ALS	0	0	rs10463311,rs113247976,rs12608932,rs17785991,rs2077492,rs229243,rs2453555,rs4075094,rs517339,rs631312,rs75087725,rs9275477	NA	NA	0.00877235	59.5161
554	1055	aparc-Desikan_rh_thickness_bankssts	CT	ALS	0	0	rs10463311,rs113247976,rs12608932,rs17785991,rs2077492,rs229243,rs2453555,rs4075094,rs517339,rs631312,rs75087725,rs9275477	NA	NA	0.00877235	59.5161
555	1056	aparc-Desikan_rh_thickness_caudalanteriorcingulate	CT	ALS	0	0	rs10463311,rs113247976,rs12608932,rs17785991,rs2077492,rs229243,rs2453555,rs4075094,rs517339,rs631312,rs75087725,rs9275477	NA	NA	0.00877235	59.5161
556	1057	aparc-Desikan_rh_thickness_caudalmiddlefrontal	CT	ALS	0	0	rs10463311,rs113247976,rs12608932,rs17785991,rs2077492,rs229243,rs2453555,rs4075094,rs517339,rs631312,rs75087725,rs9275477	NA	NA	0.00877235	59.5161
557	1058	aparc-Desikan_rh_thickness_cuneus	CT	ALS	0	0	rs10463311,rs113247976,rs12608932,rs17785991,rs2077492,rs229243,rs2453555,rs4075094,rs517339,rs631312,rs75087725,rs9275477	NA	NA	0.00877235	59.5161
558	1059	aparc-Desikan_rh_thickness_entorhinal	CT	ALS	0	0	rs10463311,rs113247976,rs12608932,rs17785991,rs2077492,rs229243,rs2453555,rs4075094,rs517339,rs631312,rs75087725,rs9275477	NA	NA	0.00877235	59.5161
559	1060	aparc-Desikan_rh_thickness_fusiform	CT	ALS	0	0	rs10463311,rs113247976,rs12608932,rs17785991,rs2077492,rs229243,rs2453555,rs4075094,rs517339,rs631312,rs75087725,rs9275477	NA	NA	0.00877235	59.5161
560	1061	aparc-Desikan_rh_thickness_inferiorparietal	CT	ALS	0	0	rs10463311,rs113247976,rs12608932,rs17785991,rs2077492,rs229243,rs2453555,rs4075094,rs517339,rs631312,rs75087725,rs9275477	NA	NA	0.00877235	59.5161
561	1062	aparc-Desikan_rh_thickness_inferiortemporal	CT	ALS	0	0	rs10463311,rs113247976,rs12608932,rs17785991,rs2077492,rs229243,rs2453555,rs4075094,rs517339,rs631312,rs75087725,rs9275477	NA	NA	0.00877235	59.5161
562	1063	aparc-Desikan_rh_thickness_isthmuscingulate	CT	ALS	0	0	rs10463311,rs113247976,rs12608932,rs17785991,rs2077492,rs229243,rs2453555,rs4075094,rs517339,rs631312,rs75087725,rs9275477	NA	NA	0.00877235	59.5161
563	1064	aparc-Desikan_rh_thickness_lateraloccipital	CT	ALS	0	0	rs10463311,rs113247976,rs12608932,rs17785991,rs2077492,rs229243,rs2453555,rs4075094,rs517339,rs631312,rs75087725,rs9275477	NA	NA	0.00877235	59.5161
564	1065	aparc-Desikan_rh_thickness_lateralorbitofrontal	CT	ALS	0	0	rs10463311,rs113247976,rs12608932,rs17785991,rs2077492,rs229243,rs2453555,rs4075094,rs517339,rs631312,rs75087725,rs9275477	NA	NA	0.00877235	59.5161
565	1066	aparc-Desikan_rh_thickness_lingual	CT	ALS	0	0	rs10463311,rs113247976,rs12608932,rs17785991,rs2077492,rs229243,rs2453555,rs4075094,rs517339,rs631312,rs75087725,rs9275477	NA	NA	0.00877235	59.5161
566	1067	aparc-Desikan_rh_thickness_medialorbitofrontal	CT	ALS	0	0	rs10463311,rs113247976,rs12608932,rs17785991,rs2077492,rs229243,rs2453555,rs4075094,rs517339,rs631312,rs75087725,rs9275477	NA	NA	0.00877235	59.5161
567	1068	aparc-Desikan_rh_thickness_middletemporal	CT	ALS	0	0	rs10463311,rs113247976,rs12608932,rs17785991,rs2077492,rs229243,rs2453555,rs4075094,rs517339,rs631312,rs75087725,rs9275477	NA	NA	0.00877235	59.5161
568	1069	aparc-Desikan_rh_thickness_parahippocampal	CT	ALS	0	0	rs10463311,rs113247976,rs12608932,rs17785991,rs2077492,rs229243,rs2453555,rs4075094,rs517339,rs631312,rs75087725,rs9275477	NA	NA	0.00877235	59.5161
569	1070	aparc-Desikan_rh_thickness_paracentral	CT	ALS	0	0	rs10463311,rs113247976,rs12608932,rs17785991,rs2077492,rs229243,rs2453555,rs4075094,rs517339,rs631312,rs75087725,rs9275477	NA	NA	0.00877235	59.5161
570	1071	aparc-Desikan_rh_thickness_parsopercularis	CT	ALS	0	0	rs10463311,rs113247976,rs12608932,rs17785991,rs2077492,rs229243,rs2453555,rs4075094,rs517339,rs631312,rs75087725,rs9275477	NA	NA	0.00877235	59.5161
571	1072	aparc-Desikan_rh_thickness_parsorbitalis	CT	ALS	0	0	rs10463311,rs113247976,rs12608932,rs17785991,rs2077492,rs229243,rs2453555,rs4075094,rs517339,rs631312,rs75087725,rs9275477	NA	NA	0.00877235	59.5161
572	1073	aparc-Desikan_rh_thickness_parstriangularis	CT	ALS	0	0	rs10463311,rs113247976,rs12608932,rs17785991,rs2077492,rs229243,rs2453555,rs4075094,rs517339,rs631312,rs75087725,rs9275477	NA	NA	0.00877235	59.5161
573	1074	aparc-Desikan_rh_thickness_pericalcarine	CT	ALS	0	0	rs10463311,rs113247976,rs12608932,rs17785991,rs2077492,rs229243,rs2453555,rs4075094,rs517339,rs631312,rs75087725,rs9275477	NA	NA	0.00877235	59.5161
574	1075	aparc-Desikan_rh_thickness_postcentral	CT	ALS	0	0	rs10463311,rs113247976,rs12608932,rs17785991,rs2077492,rs229243,rs2453555,rs4075094,rs517339,rs631312,rs75087725,rs9275477	NA	NA	0.00877235	59.5161
575	1076	aparc-Desikan_rh_thickness_posteriorcingulate	CT	ALS	0	0	rs10463311,rs113247976,rs12608932,rs17785991,rs2077492,rs229243,rs2453555,rs4075094,rs517339,rs631312,rs75087725,rs9275477	NA	NA	0.00877235	59.5161
576	1077	aparc-Desikan_rh_thickness_precentral	CT	ALS	0	0	rs10463311,rs113247976,rs12608932,rs17785991,rs2077492,rs229243,rs2453555,rs4075094,rs517339,rs631312,rs75087725,rs9275477	NA	NA	0.00877235	59.5161
577	1078	aparc-Desikan_rh_thickness_precuneus	CT	ALS	0	0	rs10463311,rs113247976,rs12608932,rs17785991,rs2077492,rs229243,rs2453555,rs4075094,rs517339,rs631312,rs75087725,rs9275477	NA	NA	0.00877235	59.5161
578	1079	aparc-Desikan_rh_thickness_rostralanteriorcingulate	CT	ALS	0	0	rs10463311,rs113247976,rs12608932,rs17785991,rs2077492,rs229243,rs2453555,rs4075094,rs517339,rs631312,rs75087725,rs9275477	NA	NA	0.00877235	59.5161
579	1080	aparc-Desikan_rh_thickness_rostralmiddlefrontal	CT	ALS	0	1	rs10463311,rs113247976,rs12608932,rs17785991,rs2077492,rs229243,rs2453555,rs4075094,rs517339,rs75087725,rs9275477	NA	rs631312	0.00823431	60.9122
580	1081	aparc-Desikan_rh_thickness_superiorfrontal	CT	ALS	0	0	rs10463311,rs113247976,rs12608932,rs17785991,rs2077492,rs229243,rs2453555,rs4075094,rs517339,rs631312,rs75087725,rs9275477	NA	NA	0.00877235	59.5161
581	1082	aparc-Desikan_rh_thickness_superiorparietal	CT	ALS	0	0	rs10463311,rs113247976,rs12608932,rs17785991,rs2077492,rs229243,rs2453555,rs4075094,rs517339,rs631312,rs75087725,rs9275477	NA	NA	0.00877235	59.5161
582	1083	aparc-Desikan_rh_thickness_superiortemporal	CT	ALS	0	0	rs10463311,rs113247976,rs12608932,rs17785991,rs2077492,rs229243,rs2453555,rs4075094,rs517339,rs631312,rs75087725,rs9275477	NA	NA	0.00877235	59.5161
583	1084	aparc-Desikan_rh_thickness_supramarginal	CT	ALS	0	0	rs10463311,rs113247976,rs12608932,rs17785991,rs2077492,rs229243,rs2453555,rs4075094,rs517339,rs631312,rs75087725,rs9275477	NA	NA	0.00877235	59.5161
584	1085	aparc-Desikan_rh_thickness_frontalpole	CT	ALS	0	0	rs10463311,rs113247976,rs12608932,rs17785991,rs2077492,rs229243,rs2453555,rs4075094,rs517339,rs631312,rs75087725,rs9275477	NA	NA	0.00877235	59.5161
585	1086	aparc-Desikan_rh_thickness_transversetemporal	CT	ALS	0	0	rs10463311,rs113247976,rs12608932,rs17785991,rs2077492,rs229243,rs2453555,rs4075094,rs517339,rs631312,rs75087725,rs9275477	NA	NA	0.00877235	59.5161
586	1087	aparc-Desikan_rh_thickness_insula	CT	ALS	0	0	rs10463311,rs113247976,rs12608932,rs17785991,rs2077492,rs229243,rs2453555,rs4075094,rs517339,rs631312,rs75087725,rs9275477	NA	NA	0.00877235	59.5161
587	1452	IDP_dMRI_TBSS_FA_Middle_cerebellar_peduncle	FA	ALS	0	0	rs10463311,rs113247976,rs12608932,rs17785991,rs2077492,rs229243,rs2453555,rs4075094,rs517339,rs631312,rs75087725,rs9275477	NA	NA	0.00877235	59.5161
588	1453	IDP_dMRI_TBSS_FA_Pontine_crossing_tract	FA	ALS	0	0	rs10463311,rs113247976,rs12608932,rs17785991,rs2077492,rs229243,rs2453555,rs4075094,rs517339,rs631312,rs75087725,rs9275477	NA	NA	0.00877235	59.5161
589	1454	IDP_dMRI_TBSS_FA_Genu_of_corpus_callosum	FA	ALS	0	1	rs10463311,rs113247976,rs12608932,rs17785991,rs2077492,rs229243,rs2453555,rs4075094,rs517339,rs75087725,rs9275477	NA	rs631312	0.00823431	60.9122
590	1455	IDP_dMRI_TBSS_FA_Body_of_corpus_callosum	FA	ALS	0	0	rs10463311,rs113247976,rs12608932,rs17785991,rs2077492,rs229243,rs2453555,rs4075094,rs517339,rs631312,rs75087725,rs9275477	NA	NA	0.00877235	59.5161
591	1456	IDP_dMRI_TBSS_FA_Splenium_of_corpus_callosum	FA	ALS	0	0	rs10463311,rs113247976,rs12608932,rs17785991,rs2077492,rs229243,rs2453555,rs4075094,rs517339,rs631312,rs75087725,rs9275477	NA	NA	0.00877235	59.5161
592	1457	IDP_dMRI_TBSS_FA_Fornix	FA	ALS	0	0	rs10463311,rs113247976,rs12608932,rs17785991,rs2077492,rs229243,rs2453555,rs4075094,rs517339,rs631312,rs75087725,rs9275477	NA	NA	0.00877235	59.5161
593	1458	IDP_dMRI_TBSS_FA_Corticospinal_tract_R	FA	ALS	0	0	rs10463311,rs113247976,rs12608932,rs17785991,rs2077492,rs229243,rs2453555,rs4075094,rs517339,rs631312,rs75087725,rs9275477	NA	NA	0.00877235	59.5161
594	1459	IDP_dMRI_TBSS_FA_Corticospinal_tract_L	FA	ALS	0	0	rs10463311,rs113247976,rs12608932,rs17785991,rs2077492,rs229243,rs2453555,rs4075094,rs517339,rs631312,rs75087725,rs9275477	NA	NA	0.00877235	59.5161
595	1460	IDP_dMRI_TBSS_FA_Medial_lemniscus_R	FA	ALS	0	0	rs10463311,rs113247976,rs12608932,rs17785991,rs2077492,rs229243,rs2453555,rs4075094,rs517339,rs631312,rs75087725,rs9275477	NA	NA	0.00877235	59.5161
596	1461	IDP_dMRI_TBSS_FA_Medial_lemniscus_L	FA	ALS	0	0	rs10463311,rs113247976,rs12608932,rs17785991,rs2077492,rs229243,rs2453555,rs4075094,rs517339,rs631312,rs75087725,rs9275477	NA	NA	0.00877235	59.5161
597	1462	IDP_dMRI_TBSS_FA_Inferior_cerebellar_peduncle_R	FA	ALS	0	0	rs10463311,rs113247976,rs12608932,rs17785991,rs2077492,rs229243,rs2453555,rs4075094,rs517339,rs631312,rs75087725,rs9275477	NA	NA	0.00877235	59.5161
598	1463	IDP_dMRI_TBSS_FA_Inferior_cerebellar_peduncle_L	FA	ALS	0	0	rs10463311,rs113247976,rs12608932,rs17785991,rs2077492,rs229243,rs2453555,rs4075094,rs517339,rs631312,rs75087725,rs9275477	NA	NA	0.00877235	59.5161
599	1464	IDP_dMRI_TBSS_FA_Superior_cerebellar_peduncle_R	FA	ALS	0	0	rs10463311,rs113247976,rs12608932,rs17785991,rs2077492,rs229243,rs2453555,rs4075094,rs517339,rs631312,rs75087725,rs9275477	NA	NA	0.00877235	59.5161
600	1465	IDP_dMRI_TBSS_FA_Superior_cerebellar_peduncle_L	FA	ALS	0	0	rs10463311,rs113247976,rs12608932,rs17785991,rs2077492,rs229243,rs2453555,rs4075094,rs517339,rs631312,rs75087725,rs9275477	NA	NA	0.00877235	59.5161
601	1466	IDP_dMRI_TBSS_FA_Cerebral_peduncle_R	FA	ALS	0	0	rs10463311,rs113247976,rs12608932,rs17785991,rs2077492,rs229243,rs2453555,rs4075094,rs517339,rs631312,rs75087725,rs9275477	NA	NA	0.00877235	59.5161
602	1467	IDP_dMRI_TBSS_FA_Cerebral_peduncle_L	FA	ALS	0	0	rs10463311,rs113247976,rs12608932,rs17785991,rs2077492,rs229243,rs2453555,rs4075094,rs517339,rs631312,rs75087725,rs9275477	NA	NA	0.00877235	59.5161
603	1468	IDP_dMRI_TBSS_FA_Anterior_limb_of_internal_capsule_R	FA	ALS	0	0	rs10463311,rs113247976,rs12608932,rs17785991,rs2077492,rs229243,rs2453555,rs4075094,rs517339,rs631312,rs75087725,rs9275477	NA	NA	0.00877235	59.5161
604	1469	IDP_dMRI_TBSS_FA_Anterior_limb_of_internal_capsule_L	FA	ALS	0	0	rs10463311,rs113247976,rs12608932,rs17785991,rs2077492,rs229243,rs2453555,rs4075094,rs517339,rs631312,rs75087725,rs9275477	NA	NA	0.00877235	59.5161
605	1470	IDP_dMRI_TBSS_FA_Posterior_limb_of_internal_capsule_R	FA	ALS	0	0	rs10463311,rs113247976,rs12608932,rs17785991,rs2077492,rs229243,rs2453555,rs4075094,rs517339,rs631312,rs75087725,rs9275477	NA	NA	0.00877235	59.5161
606	1471	IDP_dMRI_TBSS_FA_Posterior_limb_of_internal_capsule_L	FA	ALS	0	0	rs10463311,rs113247976,rs12608932,rs17785991,rs2077492,rs229243,rs2453555,rs4075094,rs517339,rs631312,rs75087725,rs9275477	NA	NA	0.00877235	59.5161
607	1472	IDP_dMRI_TBSS_FA_Retrolenticular_part_of_internal_capsule_R	FA	ALS	0	0	rs10463311,rs113247976,rs12608932,rs17785991,rs2077492,rs229243,rs2453555,rs4075094,rs517339,rs631312,rs75087725,rs9275477	NA	NA	0.00877235	59.5161
608	1473	IDP_dMRI_TBSS_FA_Retrolenticular_part_of_internal_capsule_L	FA	ALS	0	0	rs10463311,rs113247976,rs12608932,rs17785991,rs2077492,rs229243,rs2453555,rs4075094,rs517339,rs631312,rs75087725,rs9275477	NA	NA	0.00877235	59.5161
609	1474	IDP_dMRI_TBSS_FA_Anterior_corona_radiata_R	FA	ALS	0	0	rs10463311,rs113247976,rs12608932,rs17785991,rs2077492,rs229243,rs2453555,rs4075094,rs517339,rs631312,rs75087725,rs9275477	NA	NA	0.00877235	59.5161
610	1475	IDP_dMRI_TBSS_FA_Anterior_corona_radiata_L	FA	ALS	0	0	rs10463311,rs113247976,rs12608932,rs17785991,rs2077492,rs229243,rs2453555,rs4075094,rs517339,rs631312,rs75087725,rs9275477	NA	NA	0.00877235	59.5161
611	1476	IDP_dMRI_TBSS_FA_Superior_corona_radiata_R	FA	ALS	0	0	rs10463311,rs113247976,rs12608932,rs17785991,rs2077492,rs229243,rs2453555,rs4075094,rs517339,rs631312,rs75087725,rs9275477	NA	NA	0.00877235	59.5161
612	1477	IDP_dMRI_TBSS_FA_Superior_corona_radiata_L	FA	ALS	0	0	rs10463311,rs113247976,rs12608932,rs17785991,rs2077492,rs229243,rs2453555,rs4075094,rs517339,rs631312,rs75087725,rs9275477	NA	NA	0.00877235	59.5161
613	1478	IDP_dMRI_TBSS_FA_Posterior_corona_radiata_R	FA	ALS	0	0	rs10463311,rs113247976,rs12608932,rs17785991,rs2077492,rs229243,rs2453555,rs4075094,rs517339,rs631312,rs75087725,rs9275477	NA	NA	0.00877235	59.5161
614	1479	IDP_dMRI_TBSS_FA_Posterior_corona_radiata_L	FA	ALS	0	0	rs10463311,rs113247976,rs12608932,rs17785991,rs2077492,rs229243,rs2453555,rs4075094,rs517339,rs631312,rs75087725,rs9275477	NA	NA	0.00877235	59.5161
615	1480	IDP_dMRI_TBSS_FA_Posterior_thalamic_radiation_R	FA	ALS	0	0	rs10463311,rs113247976,rs12608932,rs17785991,rs2077492,rs229243,rs2453555,rs4075094,rs517339,rs631312,rs75087725,rs9275477	NA	NA	0.00877235	59.5161
616	1481	IDP_dMRI_TBSS_FA_Posterior_thalamic_radiation_L	FA	ALS	0	0	rs10463311,rs113247976,rs12608932,rs17785991,rs2077492,rs229243,rs2453555,rs4075094,rs517339,rs631312,rs75087725,rs9275477	NA	NA	0.00877235	59.5161
617	1482	IDP_dMRI_TBSS_FA_Sagittal_stratum_R	FA	ALS	0	0	rs10463311,rs113247976,rs12608932,rs17785991,rs2077492,rs229243,rs2453555,rs4075094,rs517339,rs631312,rs75087725,rs9275477	NA	NA	0.00877235	59.5161
618	1483	IDP_dMRI_TBSS_FA_Sagittal_stratum_L	FA	ALS	0	0	rs10463311,rs113247976,rs12608932,rs17785991,rs2077492,rs229243,rs2453555,rs4075094,rs517339,rs631312,rs75087725,rs9275477	NA	NA	0.00877235	59.5161
619	1484	IDP_dMRI_TBSS_FA_External_capsule_R	FA	ALS	0	0	rs10463311,rs113247976,rs12608932,rs17785991,rs2077492,rs229243,rs2453555,rs4075094,rs517339,rs631312,rs75087725,rs9275477	NA	NA	0.00877235	59.5161
620	1485	IDP_dMRI_TBSS_FA_External_capsule_L	FA	ALS	0	0	rs10463311,rs113247976,rs12608932,rs17785991,rs2077492,rs229243,rs2453555,rs4075094,rs517339,rs631312,rs75087725,rs9275477	NA	NA	0.00877235	59.5161
621	1486	IDP_dMRI_TBSS_FA_Cingulum_cingulate_gyrus_R	FA	ALS	0	0	rs10463311,rs113247976,rs12608932,rs17785991,rs2077492,rs229243,rs2453555,rs4075094,rs517339,rs631312,rs75087725,rs9275477	NA	NA	0.00877235	59.5161
622	1487	IDP_dMRI_TBSS_FA_Cingulum_cingulate_gyrus_L	FA	ALS	0	0	rs10463311,rs113247976,rs12608932,rs17785991,rs2077492,rs229243,rs2453555,rs4075094,rs517339,rs631312,rs75087725,rs9275477	NA	NA	0.00877235	59.5161
623	1488	IDP_dMRI_TBSS_FA_Cingulum_hippocampus_R	FA	ALS	0	0	rs10463311,rs113247976,rs12608932,rs17785991,rs2077492,rs229243,rs2453555,rs4075094,rs517339,rs631312,rs75087725,rs9275477	NA	NA	0.00877235	59.5161
624	1489	IDP_dMRI_TBSS_FA_Cingulum_hippocampus_L	FA	ALS	0	0	rs10463311,rs113247976,rs12608932,rs17785991,rs2077492,rs229243,rs2453555,rs4075094,rs517339,rs631312,rs75087725,rs9275477	NA	NA	0.00877235	59.5161
625	1490	IDP_dMRI_TBSS_FA_Fornix_cres+Stria_terminalis_R	FA	ALS	0	0	rs10463311,rs113247976,rs12608932,rs17785991,rs2077492,rs229243,rs2453555,rs4075094,rs517339,rs631312,rs75087725,rs9275477	NA	NA	0.00877235	59.5161
626	1491	IDP_dMRI_TBSS_FA_Fornix_cres+Stria_terminalis_L	FA	ALS	0	0	rs10463311,rs113247976,rs12608932,rs17785991,rs2077492,rs229243,rs2453555,rs4075094,rs517339,rs631312,rs75087725,rs9275477	NA	NA	0.00877235	59.5161
627	1492	IDP_dMRI_TBSS_FA_Superior_longitudinal_fasciculus_R	FA	ALS	0	0	rs10463311,rs113247976,rs12608932,rs17785991,rs2077492,rs229243,rs2453555,rs4075094,rs517339,rs631312,rs75087725,rs9275477	NA	NA	0.00877235	59.5161
628	1493	IDP_dMRI_TBSS_FA_Superior_longitudinal_fasciculus_L	FA	ALS	0	0	rs10463311,rs113247976,rs12608932,rs17785991,rs2077492,rs229243,rs2453555,rs4075094,rs517339,rs631312,rs75087725,rs9275477	NA	NA	0.00877235	59.5161
629	1494	IDP_dMRI_TBSS_FA_Superior_fronto-occipital_fasciculus_R	FA	ALS	0	0	rs10463311,rs113247976,rs12608932,rs17785991,rs2077492,rs229243,rs2453555,rs4075094,rs517339,rs631312,rs75087725,rs9275477	NA	NA	0.00877235	59.5161
630	1495	IDP_dMRI_TBSS_FA_Superior_fronto-occipital_fasciculus_L	FA	ALS	0	0	rs10463311,rs113247976,rs12608932,rs17785991,rs2077492,rs229243,rs2453555,rs4075094,rs517339,rs631312,rs75087725,rs9275477	NA	NA	0.00877235	59.5161
631	1496	IDP_dMRI_TBSS_FA_Uncinate_fasciculus_R	FA	ALS	0	0	rs10463311,rs113247976,rs12608932,rs17785991,rs2077492,rs229243,rs2453555,rs4075094,rs517339,rs631312,rs75087725,rs9275477	NA	NA	0.00877235	59.5161
632	1497	IDP_dMRI_TBSS_FA_Uncinate_fasciculus_L	FA	ALS	0	0	rs10463311,rs113247976,rs12608932,rs17785991,rs2077492,rs229243,rs2453555,rs4075094,rs517339,rs631312,rs75087725,rs9275477	NA	NA	0.00877235	59.5161
633	1498	IDP_dMRI_TBSS_FA_Tapetum_R	FA	ALS	0	0	rs10463311,rs113247976,rs12608932,rs17785991,rs2077492,rs229243,rs2453555,rs4075094,rs517339,rs631312,rs75087725,rs9275477	NA	NA	0.00877235	59.5161
634	1499	IDP_dMRI_TBSS_FA_Tapetum_L	FA	ALS	0	0	rs10463311,rs113247976,rs12608932,rs17785991,rs2077492,rs229243,rs2453555,rs4075094,rs517339,rs631312,rs75087725,rs9275477	NA	NA	0.00877235	59.5161
635	1602	IDP_dMRI_TBSS_MD_Middle_cerebellar_peduncle	MD	ALS	0	0	rs10463311,rs113247976,rs12608932,rs17785991,rs2077492,rs229243,rs2453555,rs4075094,rs517339,rs631312,rs75087725,rs9275477	NA	NA	0.00877235	59.5161
636	1603	IDP_dMRI_TBSS_MD_Pontine_crossing_tract	MD	ALS	0	0	rs10463311,rs113247976,rs12608932,rs17785991,rs2077492,rs229243,rs2453555,rs4075094,rs517339,rs631312,rs75087725,rs9275477	NA	NA	0.00877235	59.5161
637	1604	IDP_dMRI_TBSS_MD_Genu_of_corpus_callosum	MD	ALS	0	0	rs10463311,rs113247976,rs12608932,rs17785991,rs2077492,rs229243,rs2453555,rs4075094,rs517339,rs631312,rs75087725,rs9275477	NA	NA	0.00877235	59.5161
638	1605	IDP_dMRI_TBSS_MD_Body_of_corpus_callosum	MD	ALS	0	0	rs10463311,rs113247976,rs12608932,rs17785991,rs2077492,rs229243,rs2453555,rs4075094,rs517339,rs631312,rs75087725,rs9275477	NA	NA	0.00877235	59.5161
639	1606	IDP_dMRI_TBSS_MD_Splenium_of_corpus_callosum	MD	ALS	0	0	rs10463311,rs113247976,rs12608932,rs17785991,rs2077492,rs229243,rs2453555,rs4075094,rs517339,rs631312,rs75087725,rs9275477	NA	NA	0.00877235	59.5161
640	1607	IDP_dMRI_TBSS_MD_Fornix	MD	ALS	0	0	rs10463311,rs113247976,rs12608932,rs17785991,rs2077492,rs229243,rs2453555,rs4075094,rs517339,rs631312,rs75087725,rs9275477	NA	NA	0.00877235	59.5161
641	1608	IDP_dMRI_TBSS_MD_Corticospinal_tract_R	MD	ALS	0	0	rs10463311,rs113247976,rs12608932,rs17785991,rs2077492,rs229243,rs2453555,rs4075094,rs517339,rs631312,rs75087725,rs9275477	NA	NA	0.00877235	59.5161
642	1609	IDP_dMRI_TBSS_MD_Corticospinal_tract_L	MD	ALS	0	0	rs10463311,rs113247976,rs12608932,rs17785991,rs2077492,rs229243,rs2453555,rs4075094,rs517339,rs631312,rs75087725,rs9275477	NA	NA	0.00877235	59.5161
643	1610	IDP_dMRI_TBSS_MD_Medial_lemniscus_R	MD	ALS	0	0	rs10463311,rs113247976,rs12608932,rs17785991,rs2077492,rs229243,rs2453555,rs4075094,rs517339,rs631312,rs75087725,rs9275477	NA	NA	0.00877235	59.5161
644	1611	IDP_dMRI_TBSS_MD_Medial_lemniscus_L	MD	ALS	0	0	rs10463311,rs113247976,rs12608932,rs17785991,rs2077492,rs229243,rs2453555,rs4075094,rs517339,rs631312,rs75087725,rs9275477	NA	NA	0.00877235	59.5161
645	1612	IDP_dMRI_TBSS_MD_Inferior_cerebellar_peduncle_R	MD	ALS	0	0	rs10463311,rs113247976,rs12608932,rs17785991,rs2077492,rs229243,rs2453555,rs4075094,rs517339,rs631312,rs75087725,rs9275477	NA	NA	0.00877235	59.5161
646	1613	IDP_dMRI_TBSS_MD_Inferior_cerebellar_peduncle_L	MD	ALS	0	0	rs10463311,rs113247976,rs12608932,rs17785991,rs2077492,rs229243,rs2453555,rs4075094,rs517339,rs631312,rs75087725,rs9275477	NA	NA	0.00877235	59.5161
647	1614	IDP_dMRI_TBSS_MD_Superior_cerebellar_peduncle_R	MD	ALS	0	0	rs10463311,rs113247976,rs12608932,rs17785991,rs2077492,rs229243,rs2453555,rs4075094,rs517339,rs631312,rs75087725,rs9275477	NA	NA	0.00877235	59.5161
648	1615	IDP_dMRI_TBSS_MD_Superior_cerebellar_peduncle_L	MD	ALS	0	0	rs10463311,rs113247976,rs12608932,rs17785991,rs2077492,rs229243,rs2453555,rs4075094,rs517339,rs631312,rs75087725,rs9275477	NA	NA	0.00877235	59.5161
649	1616	IDP_dMRI_TBSS_MD_Cerebral_peduncle_R	MD	ALS	0	0	rs10463311,rs113247976,rs12608932,rs17785991,rs2077492,rs229243,rs2453555,rs4075094,rs517339,rs631312,rs75087725,rs9275477	NA	NA	0.00877235	59.5161
650	1617	IDP_dMRI_TBSS_MD_Cerebral_peduncle_L	MD	ALS	0	0	rs10463311,rs113247976,rs12608932,rs17785991,rs2077492,rs229243,rs2453555,rs4075094,rs517339,rs631312,rs75087725,rs9275477	NA	NA	0.00877235	59.5161
651	1618	IDP_dMRI_TBSS_MD_Anterior_limb_of_internal_capsule_R	MD	ALS	0	0	rs10463311,rs113247976,rs12608932,rs17785991,rs2077492,rs229243,rs2453555,rs4075094,rs517339,rs631312,rs75087725,rs9275477	NA	NA	0.00877235	59.5161
652	1619	IDP_dMRI_TBSS_MD_Anterior_limb_of_internal_capsule_L	MD	ALS	0	0	rs10463311,rs113247976,rs12608932,rs17785991,rs2077492,rs229243,rs2453555,rs4075094,rs517339,rs631312,rs75087725,rs9275477	NA	NA	0.00877235	59.5161
653	1620	IDP_dMRI_TBSS_MD_Posterior_limb_of_internal_capsule_R	MD	ALS	0	0	rs10463311,rs113247976,rs12608932,rs17785991,rs2077492,rs229243,rs2453555,rs4075094,rs517339,rs631312,rs75087725,rs9275477	NA	NA	0.00877235	59.5161
654	1621	IDP_dMRI_TBSS_MD_Posterior_limb_of_internal_capsule_L	MD	ALS	0	0	rs10463311,rs113247976,rs12608932,rs17785991,rs2077492,rs229243,rs2453555,rs4075094,rs517339,rs631312,rs75087725,rs9275477	NA	NA	0.00877235	59.5161
655	1622	IDP_dMRI_TBSS_MD_Retrolenticular_part_of_internal_capsule_R	MD	ALS	0	0	rs10463311,rs113247976,rs12608932,rs17785991,rs2077492,rs229243,rs2453555,rs4075094,rs517339,rs631312,rs75087725,rs9275477	NA	NA	0.00877235	59.5161
656	1623	IDP_dMRI_TBSS_MD_Retrolenticular_part_of_internal_capsule_L	MD	ALS	0	0	rs10463311,rs113247976,rs12608932,rs17785991,rs2077492,rs229243,rs2453555,rs4075094,rs517339,rs631312,rs75087725,rs9275477	NA	NA	0.00877235	59.5161
657	1624	IDP_dMRI_TBSS_MD_Anterior_corona_radiata_R	MD	ALS	0	0	rs10463311,rs113247976,rs12608932,rs17785991,rs2077492,rs229243,rs2453555,rs4075094,rs517339,rs631312,rs75087725,rs9275477	NA	NA	0.00877235	59.5161
658	1625	IDP_dMRI_TBSS_MD_Anterior_corona_radiata_L	MD	ALS	0	0	rs10463311,rs113247976,rs12608932,rs17785991,rs2077492,rs229243,rs2453555,rs4075094,rs517339,rs631312,rs75087725,rs9275477	NA	NA	0.00877235	59.5161
659	1626	IDP_dMRI_TBSS_MD_Superior_corona_radiata_R	MD	ALS	0	0	rs10463311,rs113247976,rs12608932,rs17785991,rs2077492,rs229243,rs2453555,rs4075094,rs517339,rs631312,rs75087725,rs9275477	NA	NA	0.00877235	59.5161
660	1627	IDP_dMRI_TBSS_MD_Superior_corona_radiata_L	MD	ALS	0	0	rs10463311,rs113247976,rs12608932,rs17785991,rs2077492,rs229243,rs2453555,rs4075094,rs517339,rs631312,rs75087725,rs9275477	NA	NA	0.00877235	59.5161
661	1628	IDP_dMRI_TBSS_MD_Posterior_corona_radiata_R	MD	ALS	0	0	rs10463311,rs113247976,rs12608932,rs17785991,rs2077492,rs229243,rs2453555,rs4075094,rs517339,rs631312,rs75087725,rs9275477	NA	NA	0.00877235	59.5161
662	1629	IDP_dMRI_TBSS_MD_Posterior_corona_radiata_L	MD	ALS	0	0	rs10463311,rs113247976,rs12608932,rs17785991,rs2077492,rs229243,rs2453555,rs4075094,rs517339,rs631312,rs75087725,rs9275477	NA	NA	0.00877235	59.5161
663	1630	IDP_dMRI_TBSS_MD_Posterior_thalamic_radiation_R	MD	ALS	0	0	rs10463311,rs113247976,rs12608932,rs17785991,rs2077492,rs229243,rs2453555,rs4075094,rs517339,rs631312,rs75087725,rs9275477	NA	NA	0.00877235	59.5161
664	1631	IDP_dMRI_TBSS_MD_Posterior_thalamic_radiation_L	MD	ALS	0	0	rs10463311,rs113247976,rs12608932,rs17785991,rs2077492,rs229243,rs2453555,rs4075094,rs517339,rs631312,rs75087725,rs9275477	NA	NA	0.00877235	59.5161
665	1632	IDP_dMRI_TBSS_MD_Sagittal_stratum_R	MD	ALS	0	0	rs10463311,rs113247976,rs12608932,rs17785991,rs2077492,rs229243,rs2453555,rs4075094,rs517339,rs631312,rs75087725,rs9275477	NA	NA	0.00877235	59.5161
666	1633	IDP_dMRI_TBSS_MD_Sagittal_stratum_L	MD	ALS	0	0	rs10463311,rs113247976,rs12608932,rs17785991,rs2077492,rs229243,rs2453555,rs4075094,rs517339,rs631312,rs75087725,rs9275477	NA	NA	0.00877235	59.5161
667	1634	IDP_dMRI_TBSS_MD_External_capsule_R	MD	ALS	0	0	rs10463311,rs113247976,rs12608932,rs17785991,rs2077492,rs229243,rs2453555,rs4075094,rs517339,rs631312,rs75087725,rs9275477	NA	NA	0.00877235	59.5161
668	1635	IDP_dMRI_TBSS_MD_External_capsule_L	MD	ALS	0	0	rs10463311,rs113247976,rs12608932,rs17785991,rs2077492,rs229243,rs2453555,rs4075094,rs517339,rs631312,rs75087725,rs9275477	NA	NA	0.00877235	59.5161
669	1636	IDP_dMRI_TBSS_MD_Cingulum_cingulate_gyrus_R	MD	ALS	0	0	rs10463311,rs113247976,rs12608932,rs17785991,rs2077492,rs229243,rs2453555,rs4075094,rs517339,rs631312,rs75087725,rs9275477	NA	NA	0.00877235	59.5161
670	1637	IDP_dMRI_TBSS_MD_Cingulum_cingulate_gyrus_L	MD	ALS	0	0	rs10463311,rs113247976,rs12608932,rs17785991,rs2077492,rs229243,rs2453555,rs4075094,rs517339,rs631312,rs75087725,rs9275477	NA	NA	0.00877235	59.5161
671	1638	IDP_dMRI_TBSS_MD_Cingulum_hippocampus_R	MD	ALS	0	0	rs10463311,rs113247976,rs12608932,rs17785991,rs2077492,rs229243,rs2453555,rs4075094,rs517339,rs631312,rs75087725,rs9275477	NA	NA	0.00877235	59.5161
672	1639	IDP_dMRI_TBSS_MD_Cingulum_hippocampus_L	MD	ALS	0	0	rs10463311,rs113247976,rs12608932,rs17785991,rs2077492,rs229243,rs2453555,rs4075094,rs517339,rs631312,rs75087725,rs9275477	NA	NA	0.00877235	59.5161
673	1640	IDP_dMRI_TBSS_MD_Fornix_cres+Stria_terminalis_R	MD	ALS	0	0	rs10463311,rs113247976,rs12608932,rs17785991,rs2077492,rs229243,rs2453555,rs4075094,rs517339,rs631312,rs75087725,rs9275477	NA	NA	0.00877235	59.5161
674	1641	IDP_dMRI_TBSS_MD_Fornix_cres+Stria_terminalis_L	MD	ALS	0	0	rs10463311,rs113247976,rs12608932,rs17785991,rs2077492,rs229243,rs2453555,rs4075094,rs517339,rs631312,rs75087725,rs9275477	NA	NA	0.00877235	59.5161
675	1642	IDP_dMRI_TBSS_MD_Superior_longitudinal_fasciculus_R	MD	ALS	0	0	rs10463311,rs113247976,rs12608932,rs17785991,rs2077492,rs229243,rs2453555,rs4075094,rs517339,rs631312,rs75087725,rs9275477	NA	NA	0.00877235	59.5161
676	1643	IDP_dMRI_TBSS_MD_Superior_longitudinal_fasciculus_L	MD	ALS	0	0	rs10463311,rs113247976,rs12608932,rs17785991,rs2077492,rs229243,rs2453555,rs4075094,rs517339,rs631312,rs75087725,rs9275477	NA	NA	0.00877235	59.5161
677	1644	IDP_dMRI_TBSS_MD_Superior_fronto-occipital_fasciculus_R	MD	ALS	0	0	rs10463311,rs113247976,rs12608932,rs17785991,rs2077492,rs229243,rs2453555,rs4075094,rs517339,rs631312,rs75087725,rs9275477	NA	NA	0.00877235	59.5161
678	1645	IDP_dMRI_TBSS_MD_Superior_fronto-occipital_fasciculus_L	MD	ALS	0	0	rs10463311,rs113247976,rs12608932,rs17785991,rs2077492,rs229243,rs2453555,rs4075094,rs517339,rs631312,rs75087725,rs9275477	NA	NA	0.00877235	59.5161
679	1646	IDP_dMRI_TBSS_MD_Uncinate_fasciculus_R	MD	ALS	0	0	rs10463311,rs113247976,rs12608932,rs17785991,rs2077492,rs229243,rs2453555,rs4075094,rs517339,rs631312,rs75087725,rs9275477	NA	NA	0.00877235	59.5161
680	1647	IDP_dMRI_TBSS_MD_Uncinate_fasciculus_L	MD	ALS	0	0	rs10463311,rs113247976,rs12608932,rs17785991,rs2077492,rs229243,rs2453555,rs4075094,rs517339,rs631312,rs75087725,rs9275477	NA	NA	0.00877235	59.5161
681	1648	IDP_dMRI_TBSS_MD_Tapetum_R	MD	ALS	0	0	rs10463311,rs113247976,rs12608932,rs17785991,rs2077492,rs229243,rs2453555,rs4075094,rs517339,rs631312,rs75087725,rs9275477	NA	NA	0.00877235	59.5161
682	1649	IDP_dMRI_TBSS_MD_Tapetum_L	MD	ALS	0	0	rs10463311,rs113247976,rs12608932,rs17785991,rs2077492,rs229243,rs2453555,rs4075094,rs517339,rs631312,rs75087725,rs9275477	NA	NA	0.00877235	59.5161
683	122	IDP_T1_FAST_ROIs_L_thalamus	GMV	FTD	0	0	rs9268877	NA	NA	0.00628205	40.8386
684	123	IDP_T1_FAST_ROIs_R_thalamus	GMV	FTD	0	0	rs9268877	NA	NA	0.00628205	40.8386
685	124	IDP_T1_FAST_ROIs_L_caudate	GMV	FTD	0	0	rs9268877	NA	NA	0.00628205	40.8386
686	125	IDP_T1_FAST_ROIs_R_caudate	GMV	FTD	0	0	rs9268877	NA	NA	0.00628205	40.8386
687	126	IDP_T1_FAST_ROIs_L_putamen	GMV	FTD	0	0	rs9268877	NA	NA	0.00628205	40.8386
688	127	IDP_T1_FAST_ROIs_R_putamen	GMV	FTD	0	0	rs9268877	NA	NA	0.00628205	40.8386
689	128	IDP_T1_FAST_ROIs_L_pallidum	GMV	FTD	0	0	rs9268877	NA	NA	0.00628205	40.8386
690	129	IDP_T1_FAST_ROIs_R_pallidum	GMV	FTD	0	0	rs9268877	NA	NA	0.00628205	40.8386
691	130	IDP_T1_FAST_ROIs_L_hippocampus	GMV	FTD	0	0	rs9268877	NA	NA	0.00628205	40.8386
692	131	IDP_T1_FAST_ROIs_R_hippocampus	GMV	FTD	0	0	rs9268877	NA	NA	0.00628205	40.8386
693	132	IDP_T1_FAST_ROIs_L_amygdala	GMV	FTD	0	0	rs9268877	NA	NA	0.00628205	40.8386
694	133	IDP_T1_FAST_ROIs_R_amygdala	GMV	FTD	0	0	rs9268877	NA	NA	0.00628205	40.8386
695	134	IDP_T1_FAST_ROIs_L_ventral_striatum	GMV	FTD	0	0	rs9268877	NA	NA	0.00628205	40.8386
696	135	IDP_T1_FAST_ROIs_R_ventral_striatum	GMV	FTD	0	0	rs9268877	NA	NA	0.00628205	40.8386
697	136	IDP_T1_FAST_ROIs_brain_stem	GMV	FTD	0	0	rs9268877	NA	NA	0.00628205	40.8386
698	137	IDP_T1_FAST_ROIs_L_cerebellum_I-IV	GMV	FTD	0	0	rs9268877	NA	NA	0.00628205	40.8386
699	138	IDP_T1_FAST_ROIs_R_cerebellum_I-IV	GMV	FTD	0	0	rs9268877	NA	NA	0.00628205	40.8386
700	139	IDP_T1_FAST_ROIs_L_cerebellum_V	GMV	FTD	0	0	rs9268877	NA	NA	0.00628205	40.8386
701	140	IDP_T1_FAST_ROIs_R_cerebellum_V	GMV	FTD	0	0	rs9268877	NA	NA	0.00628205	40.8386
702	141	IDP_T1_FAST_ROIs_L_cerebellum_VI	GMV	FTD	0	0	rs9268877	NA	NA	0.00628205	40.8386
703	142	IDP_T1_FAST_ROIs_V_cerebellum_VI	GMV	FTD	0	0	rs9268877	NA	NA	0.00628205	40.8386
704	143	IDP_T1_FAST_ROIs_R_cerebellum_VI	GMV	FTD	0	0	rs9268877	NA	NA	0.00628205	40.8386
705	144	IDP_T1_FAST_ROIs_L_cerebellum_crus_I	GMV	FTD	0	0	rs9268877	NA	NA	0.00628205	40.8386
706	145	IDP_T1_FAST_ROIs_V_cerebellum_crus_I	GMV	FTD	0	0	rs9268877	NA	NA	0.00628205	40.8386
707	146	IDP_T1_FAST_ROIs_R_cerebellum_crus_I	GMV	FTD	0	0	rs9268877	NA	NA	0.00628205	40.8386
708	147	IDP_T1_FAST_ROIs_L_cerebellum_crus_II	GMV	FTD	0	0	rs9268877	NA	NA	0.00628205	40.8386
709	148	IDP_T1_FAST_ROIs_V_cerebellum_crus_II	GMV	FTD	0	0	rs9268877	NA	NA	0.00628205	40.8386
710	149	IDP_T1_FAST_ROIs_R_cerebellum_crus_II	GMV	FTD	0	0	rs9268877	NA	NA	0.00628205	40.8386
711	150	IDP_T1_FAST_ROIs_L_cerebellum_VIIb	GMV	FTD	0	0	rs9268877	NA	NA	0.00628205	40.8386
712	151	IDP_T1_FAST_ROIs_V_cerebellum_VIIb	GMV	FTD	0	0	rs9268877	NA	NA	0.00628205	40.8386
713	152	IDP_T1_FAST_ROIs_R_cerebellum_VIIb	GMV	FTD	0	0	rs9268877	NA	NA	0.00628205	40.8386
714	153	IDP_T1_FAST_ROIs_L_cerebellum_VIIIa	GMV	FTD	0	0	rs9268877	NA	NA	0.00628205	40.8386
715	154	IDP_T1_FAST_ROIs_V_cerebellum_VIIIa	GMV	FTD	0	0	rs9268877	NA	NA	0.00628205	40.8386
716	155	IDP_T1_FAST_ROIs_R_cerebellum_VIIIa	GMV	FTD	0	0	rs9268877	NA	NA	0.00628205	40.8386
717	156	IDP_T1_FAST_ROIs_L_cerebellum_VIIIb	GMV	FTD	0	0	rs9268877	NA	NA	0.00628205	40.8386
718	157	IDP_T1_FAST_ROIs_V_cerebellum_VIIIb	GMV	FTD	0	0	rs9268877	NA	NA	0.00628205	40.8386
719	158	IDP_T1_FAST_ROIs_R_cerebellum_VIIIb	GMV	FTD	0	0	rs9268877	NA	NA	0.00628205	40.8386
720	159	IDP_T1_FAST_ROIs_L_cerebellum_IX	GMV	FTD	0	0	rs9268877	NA	NA	0.00628205	40.8386
721	160	IDP_T1_FAST_ROIs_V_cerebellum_IX	GMV	FTD	0	0	rs9268877	NA	NA	0.00628205	40.8386
722	161	IDP_T1_FAST_ROIs_R_cerebellum_IX	GMV	FTD	0	0	rs9268877	NA	NA	0.00628205	40.8386
723	162	IDP_T1_FAST_ROIs_L_cerebellum_X	GMV	FTD	0	0	rs9268877	NA	NA	0.00628205	40.8386
724	163	IDP_T1_FAST_ROIs_V_cerebellum_X	GMV	FTD	0	0	rs9268877	NA	NA	0.00628205	40.8386
725	164	IDP_T1_FAST_ROIs_R_cerebellum_X	GMV	FTD	0	0	rs9268877	NA	NA	0.00628205	40.8386
726	344	aparc-Desikan_lh_volume_bankssts	GMV	FTD	0	0	rs9268877	NA	NA	0.00628205	40.8386
727	345	aparc-Desikan_lh_volume_caudalanteriorcingulate	GMV	FTD	0	0	rs9268877	NA	NA	0.00628205	40.8386
728	346	aparc-Desikan_lh_volume_caudalmiddlefrontal	GMV	FTD	0	0	rs9268877	NA	NA	0.00628205	40.8386
729	347	aparc-Desikan_lh_volume_cuneus	GMV	FTD	0	0	rs9268877	NA	NA	0.00628205	40.8386
730	348	aparc-Desikan_lh_volume_entorhinal	GMV	FTD	0	0	rs9268877	NA	NA	0.00628205	40.8386
731	349	aparc-Desikan_lh_volume_fusiform	GMV	FTD	0	0	rs9268877	NA	NA	0.00628205	40.8386
732	350	aparc-Desikan_lh_volume_inferiorparietal	GMV	FTD	0	0	rs9268877	NA	NA	0.00628205	40.8386
733	351	aparc-Desikan_lh_volume_inferiortemporal	GMV	FTD	0	0	rs9268877	NA	NA	0.00628205	40.8386
734	352	aparc-Desikan_lh_volume_isthmuscingulate	GMV	FTD	0	0	rs9268877	NA	NA	0.00628205	40.8386
735	353	aparc-Desikan_lh_volume_lateraloccipital	GMV	FTD	0	0	rs9268877	NA	NA	0.00628205	40.8386
736	354	aparc-Desikan_lh_volume_lateralorbitofrontal	GMV	FTD	0	0	rs9268877	NA	NA	0.00628205	40.8386
737	355	aparc-Desikan_lh_volume_lingual	GMV	FTD	0	0	rs9268877	NA	NA	0.00628205	40.8386
738	356	aparc-Desikan_lh_volume_medialorbitofrontal	GMV	FTD	0	0	rs9268877	NA	NA	0.00628205	40.8386
739	357	aparc-Desikan_lh_volume_middletemporal	GMV	FTD	0	0	rs9268877	NA	NA	0.00628205	40.8386
740	358	aparc-Desikan_lh_volume_parahippocampal	GMV	FTD	0	0	rs9268877	NA	NA	0.00628205	40.8386
741	359	aparc-Desikan_lh_volume_paracentral	GMV	FTD	0	0	rs9268877	NA	NA	0.00628205	40.8386
742	360	aparc-Desikan_lh_volume_parsopercularis	GMV	FTD	0	0	rs9268877	NA	NA	0.00628205	40.8386
743	361	aparc-Desikan_lh_volume_parsorbitalis	GMV	FTD	0	0	rs9268877	NA	NA	0.00628205	40.8386
744	362	aparc-Desikan_lh_volume_parstriangularis	GMV	FTD	0	0	rs9268877	NA	NA	0.00628205	40.8386
745	363	aparc-Desikan_lh_volume_pericalcarine	GMV	FTD	0	0	rs9268877	NA	NA	0.00628205	40.8386
746	364	aparc-Desikan_lh_volume_postcentral	GMV	FTD	0	0	rs9268877	NA	NA	0.00628205	40.8386
747	365	aparc-Desikan_lh_volume_posteriorcingulate	GMV	FTD	0	0	rs9268877	NA	NA	0.00628205	40.8386
748	366	aparc-Desikan_lh_volume_precentral	GMV	FTD	0	0	rs9268877	NA	NA	0.00628205	40.8386
749	367	aparc-Desikan_lh_volume_precuneus	GMV	FTD	0	0	rs9268877	NA	NA	0.00628205	40.8386
750	368	aparc-Desikan_lh_volume_rostralanteriorcingulate	GMV	FTD	0	0	rs9268877	NA	NA	0.00628205	40.8386
751	369	aparc-Desikan_lh_volume_rostralmiddlefrontal	GMV	FTD	0	0	rs9268877	NA	NA	0.00628205	40.8386
752	370	aparc-Desikan_lh_volume_superiorfrontal	GMV	FTD	0	0	rs9268877	NA	NA	0.00628205	40.8386
753	371	aparc-Desikan_lh_volume_superiorparietal	GMV	FTD	0	0	rs9268877	NA	NA	0.00628205	40.8386
754	372	aparc-Desikan_lh_volume_superiortemporal	GMV	FTD	0	0	rs9268877	NA	NA	0.00628205	40.8386
755	373	aparc-Desikan_lh_volume_supramarginal	GMV	FTD	0	0	rs9268877	NA	NA	0.00628205	40.8386
756	374	aparc-Desikan_lh_volume_frontalpole	GMV	FTD	0	0	rs9268877	NA	NA	0.00628205	40.8386
757	375	aparc-Desikan_lh_volume_transversetemporal	GMV	FTD	0	0	rs9268877	NA	NA	0.00628205	40.8386
758	376	aparc-Desikan_lh_volume_insula	GMV	FTD	0	0	rs9268877	NA	NA	0.00628205	40.8386
759	377	aparc-Desikan_rh_volume_bankssts	GMV	FTD	0	0	rs9268877	NA	NA	0.00628205	40.8386
760	378	aparc-Desikan_rh_volume_caudalanteriorcingulate	GMV	FTD	0	0	rs9268877	NA	NA	0.00628205	40.8386
761	379	aparc-Desikan_rh_volume_caudalmiddlefrontal	GMV	FTD	0	0	rs9268877	NA	NA	0.00628205	40.8386
762	380	aparc-Desikan_rh_volume_cuneus	GMV	FTD	0	0	rs9268877	NA	NA	0.00628205	40.8386
763	381	aparc-Desikan_rh_volume_entorhinal	GMV	FTD	0	0	rs9268877	NA	NA	0.00628205	40.8386
764	382	aparc-Desikan_rh_volume_fusiform	GMV	FTD	0	0	rs9268877	NA	NA	0.00628205	40.8386
765	383	aparc-Desikan_rh_volume_inferiorparietal	GMV	FTD	0	0	rs9268877	NA	NA	0.00628205	40.8386
766	384	aparc-Desikan_rh_volume_inferiortemporal	GMV	FTD	0	0	rs9268877	NA	NA	0.00628205	40.8386
767	385	aparc-Desikan_rh_volume_isthmuscingulate	GMV	FTD	0	0	rs9268877	NA	NA	0.00628205	40.8386
768	386	aparc-Desikan_rh_volume_lateraloccipital	GMV	FTD	0	0	rs9268877	NA	NA	0.00628205	40.8386
769	387	aparc-Desikan_rh_volume_lateralorbitofrontal	GMV	FTD	0	0	rs9268877	NA	NA	0.00628205	40.8386
770	388	aparc-Desikan_rh_volume_lingual	GMV	FTD	0	0	rs9268877	NA	NA	0.00628205	40.8386
771	389	aparc-Desikan_rh_volume_medialorbitofrontal	GMV	FTD	0	0	rs9268877	NA	NA	0.00628205	40.8386
772	390	aparc-Desikan_rh_volume_middletemporal	GMV	FTD	0	0	rs9268877	NA	NA	0.00628205	40.8386
773	391	aparc-Desikan_rh_volume_parahippocampal	GMV	FTD	0	0	rs9268877	NA	NA	0.00628205	40.8386
774	392	aparc-Desikan_rh_volume_paracentral	GMV	FTD	0	0	rs9268877	NA	NA	0.00628205	40.8386
775	393	aparc-Desikan_rh_volume_parsopercularis	GMV	FTD	0	0	rs9268877	NA	NA	0.00628205	40.8386
776	394	aparc-Desikan_rh_volume_parsorbitalis	GMV	FTD	0	0	rs9268877	NA	NA	0.00628205	40.8386
777	395	aparc-Desikan_rh_volume_parstriangularis	GMV	FTD	0	0	rs9268877	NA	NA	0.00628205	40.8386
778	396	aparc-Desikan_rh_volume_pericalcarine	GMV	FTD	0	0	rs9268877	NA	NA	0.00628205	40.8386
779	397	aparc-Desikan_rh_volume_postcentral	GMV	FTD	0	0	rs9268877	NA	NA	0.00628205	40.8386
780	398	aparc-Desikan_rh_volume_posteriorcingulate	GMV	FTD	0	0	rs9268877	NA	NA	0.00628205	40.8386
781	399	aparc-Desikan_rh_volume_precentral	GMV	FTD	0	0	rs9268877	NA	NA	0.00628205	40.8386
782	400	aparc-Desikan_rh_volume_precuneus	GMV	FTD	0	0	rs9268877	NA	NA	0.00628205	40.8386
783	401	aparc-Desikan_rh_volume_rostralanteriorcingulate	GMV	FTD	0	0	rs9268877	NA	NA	0.00628205	40.8386
784	402	aparc-Desikan_rh_volume_rostralmiddlefrontal	GMV	FTD	0	0	rs9268877	NA	NA	0.00628205	40.8386
785	403	aparc-Desikan_rh_volume_superiorfrontal	GMV	FTD	0	0	rs9268877	NA	NA	0.00628205	40.8386
786	404	aparc-Desikan_rh_volume_superiorparietal	GMV	FTD	0	0	rs9268877	NA	NA	0.00628205	40.8386
787	405	aparc-Desikan_rh_volume_superiortemporal	GMV	FTD	0	0	rs9268877	NA	NA	0.00628205	40.8386
788	406	aparc-Desikan_rh_volume_supramarginal	GMV	FTD	0	0	rs9268877	NA	NA	0.00628205	40.8386
789	407	aparc-Desikan_rh_volume_frontalpole	GMV	FTD	0	0	rs9268877	NA	NA	0.00628205	40.8386
790	408	aparc-Desikan_rh_volume_transversetemporal	GMV	FTD	0	0	rs9268877	NA	NA	0.00628205	40.8386
791	409	aparc-Desikan_rh_volume_insula	GMV	FTD	0	0	rs9268877	NA	NA	0.00628205	40.8386
792	648	aparc-Desikan_lh_area_TotalSurface	SA	FTD	0	0	rs9268877	NA	NA	0.00628205	40.8386
793	649	aparc-Desikan_lh_area_bankssts	SA	FTD	0	0	rs9268877	NA	NA	0.00628205	40.8386
794	650	aparc-Desikan_lh_area_caudalanteriorcingulate	SA	FTD	0	0	rs9268877	NA	NA	0.00628205	40.8386
795	651	aparc-Desikan_lh_area_caudalmiddlefrontal	SA	FTD	0	0	rs9268877	NA	NA	0.00628205	40.8386
796	652	aparc-Desikan_lh_area_cuneus	SA	FTD	0	0	rs9268877	NA	NA	0.00628205	40.8386
797	653	aparc-Desikan_lh_area_entorhinal	SA	FTD	0	0	rs9268877	NA	NA	0.00628205	40.8386
798	654	aparc-Desikan_lh_area_fusiform	SA	FTD	0	0	rs9268877	NA	NA	0.00628205	40.8386
799	655	aparc-Desikan_lh_area_inferiorparietal	SA	FTD	0	0	rs9268877	NA	NA	0.00628205	40.8386
800	656	aparc-Desikan_lh_area_inferiortemporal	SA	FTD	0	0	rs9268877	NA	NA	0.00628205	40.8386
801	657	aparc-Desikan_lh_area_isthmuscingulate	SA	FTD	0	0	rs9268877	NA	NA	0.00628205	40.8386
802	658	aparc-Desikan_lh_area_lateraloccipital	SA	FTD	0	0	rs9268877	NA	NA	0.00628205	40.8386
803	659	aparc-Desikan_lh_area_lateralorbitofrontal	SA	FTD	0	0	rs9268877	NA	NA	0.00628205	40.8386
804	660	aparc-Desikan_lh_area_lingual	SA	FTD	0	0	rs9268877	NA	NA	0.00628205	40.8386
805	661	aparc-Desikan_lh_area_medialorbitofrontal	SA	FTD	0	0	rs9268877	NA	NA	0.00628205	40.8386
806	662	aparc-Desikan_lh_area_middletemporal	SA	FTD	0	0	rs9268877	NA	NA	0.00628205	40.8386
807	663	aparc-Desikan_lh_area_parahippocampal	SA	FTD	0	0	rs9268877	NA	NA	0.00628205	40.8386
808	664	aparc-Desikan_lh_area_paracentral	SA	FTD	0	0	rs9268877	NA	NA	0.00628205	40.8386
809	665	aparc-Desikan_lh_area_parsopercularis	SA	FTD	0	0	rs9268877	NA	NA	0.00628205	40.8386
810	666	aparc-Desikan_lh_area_parsorbitalis	SA	FTD	0	0	rs9268877	NA	NA	0.00628205	40.8386
811	667	aparc-Desikan_lh_area_parstriangularis	SA	FTD	0	0	rs9268877	NA	NA	0.00628205	40.8386
812	668	aparc-Desikan_lh_area_pericalcarine	SA	FTD	0	0	rs9268877	NA	NA	0.00628205	40.8386
813	669	aparc-Desikan_lh_area_postcentral	SA	FTD	0	0	rs9268877	NA	NA	0.00628205	40.8386
814	670	aparc-Desikan_lh_area_posteriorcingulate	SA	FTD	0	0	rs9268877	NA	NA	0.00628205	40.8386
815	671	aparc-Desikan_lh_area_precentral	SA	FTD	0	0	rs9268877	NA	NA	0.00628205	40.8386
816	672	aparc-Desikan_lh_area_precuneus	SA	FTD	0	0	rs9268877	NA	NA	0.00628205	40.8386
817	673	aparc-Desikan_lh_area_rostralanteriorcingulate	SA	FTD	0	0	rs9268877	NA	NA	0.00628205	40.8386
818	674	aparc-Desikan_lh_area_rostralmiddlefrontal	SA	FTD	0	0	rs9268877	NA	NA	0.00628205	40.8386
819	675	aparc-Desikan_lh_area_superiorfrontal	SA	FTD	0	0	rs9268877	NA	NA	0.00628205	40.8386
820	676	aparc-Desikan_lh_area_superiorparietal	SA	FTD	0	0	rs9268877	NA	NA	0.00628205	40.8386
821	677	aparc-Desikan_lh_area_superiortemporal	SA	FTD	0	0	rs9268877	NA	NA	0.00628205	40.8386
822	678	aparc-Desikan_lh_area_supramarginal	SA	FTD	0	0	rs9268877	NA	NA	0.00628205	40.8386
823	679	aparc-Desikan_lh_area_frontalpole	SA	FTD	0	0	rs9268877	NA	NA	0.00628205	40.8386
824	680	aparc-Desikan_lh_area_transversetemporal	SA	FTD	0	0	rs9268877	NA	NA	0.00628205	40.8386
825	681	aparc-Desikan_lh_area_insula	SA	FTD	0	0	rs9268877	NA	NA	0.00628205	40.8386
826	682	aparc-Desikan_rh_area_TotalSurface	SA	FTD	0	0	rs9268877	NA	NA	0.00628205	40.8386
827	683	aparc-Desikan_rh_area_bankssts	SA	FTD	0	0	rs9268877	NA	NA	0.00628205	40.8386
828	684	aparc-Desikan_rh_area_caudalanteriorcingulate	SA	FTD	0	0	rs9268877	NA	NA	0.00628205	40.8386
829	685	aparc-Desikan_rh_area_caudalmiddlefrontal	SA	FTD	0	0	rs9268877	NA	NA	0.00628205	40.8386
830	686	aparc-Desikan_rh_area_cuneus	SA	FTD	0	0	rs9268877	NA	NA	0.00628205	40.8386
831	687	aparc-Desikan_rh_area_entorhinal	SA	FTD	0	0	rs9268877	NA	NA	0.00628205	40.8386
832	688	aparc-Desikan_rh_area_fusiform	SA	FTD	0	0	rs9268877	NA	NA	0.00628205	40.8386
833	689	aparc-Desikan_rh_area_inferiorparietal	SA	FTD	0	0	rs9268877	NA	NA	0.00628205	40.8386
834	690	aparc-Desikan_rh_area_inferiortemporal	SA	FTD	0	0	rs9268877	NA	NA	0.00628205	40.8386
835	691	aparc-Desikan_rh_area_isthmuscingulate	SA	FTD	0	0	rs9268877	NA	NA	0.00628205	40.8386
836	692	aparc-Desikan_rh_area_lateraloccipital	SA	FTD	0	0	rs9268877	NA	NA	0.00628205	40.8386
837	693	aparc-Desikan_rh_area_lateralorbitofrontal	SA	FTD	0	0	rs9268877	NA	NA	0.00628205	40.8386
838	694	aparc-Desikan_rh_area_lingual	SA	FTD	0	0	rs9268877	NA	NA	0.00628205	40.8386
839	695	aparc-Desikan_rh_area_medialorbitofrontal	SA	FTD	0	0	rs9268877	NA	NA	0.00628205	40.8386
840	696	aparc-Desikan_rh_area_middletemporal	SA	FTD	0	0	rs9268877	NA	NA	0.00628205	40.8386
841	697	aparc-Desikan_rh_area_parahippocampal	SA	FTD	0	0	rs9268877	NA	NA	0.00628205	40.8386
842	698	aparc-Desikan_rh_area_paracentral	SA	FTD	0	0	rs9268877	NA	NA	0.00628205	40.8386
843	699	aparc-Desikan_rh_area_parsopercularis	SA	FTD	0	0	rs9268877	NA	NA	0.00628205	40.8386
844	700	aparc-Desikan_rh_area_parsorbitalis	SA	FTD	0	0	rs9268877	NA	NA	0.00628205	40.8386
845	701	aparc-Desikan_rh_area_parstriangularis	SA	FTD	0	0	rs9268877	NA	NA	0.00628205	40.8386
846	702	aparc-Desikan_rh_area_pericalcarine	SA	FTD	0	0	rs9268877	NA	NA	0.00628205	40.8386
847	703	aparc-Desikan_rh_area_postcentral	SA	FTD	0	0	rs9268877	NA	NA	0.00628205	40.8386
848	704	aparc-Desikan_rh_area_posteriorcingulate	SA	FTD	0	0	rs9268877	NA	NA	0.00628205	40.8386
849	705	aparc-Desikan_rh_area_precentral	SA	FTD	0	0	rs9268877	NA	NA	0.00628205	40.8386
850	706	aparc-Desikan_rh_area_precuneus	SA	FTD	0	0	rs9268877	NA	NA	0.00628205	40.8386
851	707	aparc-Desikan_rh_area_rostralanteriorcingulate	SA	FTD	0	0	rs9268877	NA	NA	0.00628205	40.8386
852	708	aparc-Desikan_rh_area_rostralmiddlefrontal	SA	FTD	0	0	rs9268877	NA	NA	0.00628205	40.8386
853	709	aparc-Desikan_rh_area_superiorfrontal	SA	FTD	0	0	rs9268877	NA	NA	0.00628205	40.8386
854	710	aparc-Desikan_rh_area_superiorparietal	SA	FTD	0	0	rs9268877	NA	NA	0.00628205	40.8386
855	711	aparc-Desikan_rh_area_superiortemporal	SA	FTD	0	0	rs9268877	NA	NA	0.00628205	40.8386
856	712	aparc-Desikan_rh_area_supramarginal	SA	FTD	0	0	rs9268877	NA	NA	0.00628205	40.8386
857	713	aparc-Desikan_rh_area_frontalpole	SA	FTD	0	0	rs9268877	NA	NA	0.00628205	40.8386
858	714	aparc-Desikan_rh_area_transversetemporal	SA	FTD	0	0	rs9268877	NA	NA	0.00628205	40.8386
859	715	aparc-Desikan_rh_area_insula	SA	FTD	0	0	rs9268877	NA	NA	0.00628205	40.8386
860	1020	aparc-Desikan_lh_thickness_GlobalMeanThickness	CT	FTD	0	0	rs9268877	NA	NA	0.00628205	40.8386
861	1021	aparc-Desikan_lh_thickness_bankssts	CT	FTD	0	0	rs9268877	NA	NA	0.00628205	40.8386
862	1022	aparc-Desikan_lh_thickness_caudalanteriorcingulate	CT	FTD	0	0	rs9268877	NA	NA	0.00628205	40.8386
863	1023	aparc-Desikan_lh_thickness_caudalmiddlefrontal	CT	FTD	0	0	rs9268877	NA	NA	0.00628205	40.8386
864	1024	aparc-Desikan_lh_thickness_cuneus	CT	FTD	0	0	rs9268877	NA	NA	0.00628205	40.8386
865	1025	aparc-Desikan_lh_thickness_entorhinal	CT	FTD	0	0	rs9268877	NA	NA	0.00628205	40.8386
866	1026	aparc-Desikan_lh_thickness_fusiform	CT	FTD	0	0	rs9268877	NA	NA	0.00628205	40.8386
867	1027	aparc-Desikan_lh_thickness_inferiorparietal	CT	FTD	0	0	rs9268877	NA	NA	0.00628205	40.8386
868	1028	aparc-Desikan_lh_thickness_inferiortemporal	CT	FTD	0	0	rs9268877	NA	NA	0.00628205	40.8386
869	1029	aparc-Desikan_lh_thickness_isthmuscingulate	CT	FTD	0	0	rs9268877	NA	NA	0.00628205	40.8386
870	1030	aparc-Desikan_lh_thickness_lateraloccipital	CT	FTD	0	0	rs9268877	NA	NA	0.00628205	40.8386
871	1031	aparc-Desikan_lh_thickness_lateralorbitofrontal	CT	FTD	0	0	rs9268877	NA	NA	0.00628205	40.8386
872	1032	aparc-Desikan_lh_thickness_lingual	CT	FTD	0	0	rs9268877	NA	NA	0.00628205	40.8386
873	1033	aparc-Desikan_lh_thickness_medialorbitofrontal	CT	FTD	0	0	rs9268877	NA	NA	0.00628205	40.8386
874	1034	aparc-Desikan_lh_thickness_middletemporal	CT	FTD	0	0	rs9268877	NA	NA	0.00628205	40.8386
875	1035	aparc-Desikan_lh_thickness_parahippocampal	CT	FTD	0	0	rs9268877	NA	NA	0.00628205	40.8386
876	1036	aparc-Desikan_lh_thickness_paracentral	CT	FTD	0	0	rs9268877	NA	NA	0.00628205	40.8386
877	1037	aparc-Desikan_lh_thickness_parsopercularis	CT	FTD	0	0	rs9268877	NA	NA	0.00628205	40.8386
878	1038	aparc-Desikan_lh_thickness_parsorbitalis	CT	FTD	0	0	rs9268877	NA	NA	0.00628205	40.8386
879	1039	aparc-Desikan_lh_thickness_parstriangularis	CT	FTD	0	0	rs9268877	NA	NA	0.00628205	40.8386
880	1040	aparc-Desikan_lh_thickness_pericalcarine	CT	FTD	0	0	rs9268877	NA	NA	0.00628205	40.8386
881	1041	aparc-Desikan_lh_thickness_postcentral	CT	FTD	0	0	rs9268877	NA	NA	0.00628205	40.8386
882	1042	aparc-Desikan_lh_thickness_posteriorcingulate	CT	FTD	0	0	rs9268877	NA	NA	0.00628205	40.8386
883	1043	aparc-Desikan_lh_thickness_precentral	CT	FTD	0	0	rs9268877	NA	NA	0.00628205	40.8386
884	1044	aparc-Desikan_lh_thickness_precuneus	CT	FTD	0	0	rs9268877	NA	NA	0.00628205	40.8386
885	1045	aparc-Desikan_lh_thickness_rostralanteriorcingulate	CT	FTD	0	0	rs9268877	NA	NA	0.00628205	40.8386
886	1046	aparc-Desikan_lh_thickness_rostralmiddlefrontal	CT	FTD	0	0	rs9268877	NA	NA	0.00628205	40.8386
887	1047	aparc-Desikan_lh_thickness_superiorfrontal	CT	FTD	0	0	rs9268877	NA	NA	0.00628205	40.8386
888	1048	aparc-Desikan_lh_thickness_superiorparietal	CT	FTD	0	0	rs9268877	NA	NA	0.00628205	40.8386
889	1049	aparc-Desikan_lh_thickness_superiortemporal	CT	FTD	0	0	rs9268877	NA	NA	0.00628205	40.8386
890	1050	aparc-Desikan_lh_thickness_supramarginal	CT	FTD	0	0	rs9268877	NA	NA	0.00628205	40.8386
891	1051	aparc-Desikan_lh_thickness_frontalpole	CT	FTD	0	0	rs9268877	NA	NA	0.00628205	40.8386
892	1052	aparc-Desikan_lh_thickness_transversetemporal	CT	FTD	0	0	rs9268877	NA	NA	0.00628205	40.8386
893	1053	aparc-Desikan_lh_thickness_insula	CT	FTD	0	0	rs9268877	NA	NA	0.00628205	40.8386
894	1054	aparc-Desikan_rh_thickness_GlobalMeanThickness	CT	FTD	0	0	rs9268877	NA	NA	0.00628205	40.8386
895	1055	aparc-Desikan_rh_thickness_bankssts	CT	FTD	0	0	rs9268877	NA	NA	0.00628205	40.8386
896	1056	aparc-Desikan_rh_thickness_caudalanteriorcingulate	CT	FTD	0	0	rs9268877	NA	NA	0.00628205	40.8386
897	1057	aparc-Desikan_rh_thickness_caudalmiddlefrontal	CT	FTD	0	0	rs9268877	NA	NA	0.00628205	40.8386
898	1058	aparc-Desikan_rh_thickness_cuneus	CT	FTD	0	0	rs9268877	NA	NA	0.00628205	40.8386
899	1059	aparc-Desikan_rh_thickness_entorhinal	CT	FTD	0	0	rs9268877	NA	NA	0.00628205	40.8386
900	1060	aparc-Desikan_rh_thickness_fusiform	CT	FTD	0	0	rs9268877	NA	NA	0.00628205	40.8386
901	1061	aparc-Desikan_rh_thickness_inferiorparietal	CT	FTD	0	0	rs9268877	NA	NA	0.00628205	40.8386
902	1062	aparc-Desikan_rh_thickness_inferiortemporal	CT	FTD	0	0	rs9268877	NA	NA	0.00628205	40.8386
903	1063	aparc-Desikan_rh_thickness_isthmuscingulate	CT	FTD	0	0	rs9268877	NA	NA	0.00628205	40.8386
904	1064	aparc-Desikan_rh_thickness_lateraloccipital	CT	FTD	0	0	rs9268877	NA	NA	0.00628205	40.8386
905	1065	aparc-Desikan_rh_thickness_lateralorbitofrontal	CT	FTD	0	0	rs9268877	NA	NA	0.00628205	40.8386
906	1066	aparc-Desikan_rh_thickness_lingual	CT	FTD	0	0	rs9268877	NA	NA	0.00628205	40.8386
907	1067	aparc-Desikan_rh_thickness_medialorbitofrontal	CT	FTD	0	0	rs9268877	NA	NA	0.00628205	40.8386
908	1068	aparc-Desikan_rh_thickness_middletemporal	CT	FTD	0	0	rs9268877	NA	NA	0.00628205	40.8386
909	1069	aparc-Desikan_rh_thickness_parahippocampal	CT	FTD	0	0	rs9268877	NA	NA	0.00628205	40.8386
910	1070	aparc-Desikan_rh_thickness_paracentral	CT	FTD	0	0	rs9268877	NA	NA	0.00628205	40.8386
911	1071	aparc-Desikan_rh_thickness_parsopercularis	CT	FTD	0	0	rs9268877	NA	NA	0.00628205	40.8386
912	1072	aparc-Desikan_rh_thickness_parsorbitalis	CT	FTD	0	0	rs9268877	NA	NA	0.00628205	40.8386
913	1073	aparc-Desikan_rh_thickness_parstriangularis	CT	FTD	0	0	rs9268877	NA	NA	0.00628205	40.8386
914	1074	aparc-Desikan_rh_thickness_pericalcarine	CT	FTD	0	0	rs9268877	NA	NA	0.00628205	40.8386
915	1075	aparc-Desikan_rh_thickness_postcentral	CT	FTD	0	0	rs9268877	NA	NA	0.00628205	40.8386
916	1076	aparc-Desikan_rh_thickness_posteriorcingulate	CT	FTD	0	0	rs9268877	NA	NA	0.00628205	40.8386
917	1077	aparc-Desikan_rh_thickness_precentral	CT	FTD	0	0	rs9268877	NA	NA	0.00628205	40.8386
918	1078	aparc-Desikan_rh_thickness_precuneus	CT	FTD	0	0	rs9268877	NA	NA	0.00628205	40.8386
919	1079	aparc-Desikan_rh_thickness_rostralanteriorcingulate	CT	FTD	0	0	rs9268877	NA	NA	0.00628205	40.8386
920	1080	aparc-Desikan_rh_thickness_rostralmiddlefrontal	CT	FTD	0	0	rs9268877	NA	NA	0.00628205	40.8386
921	1081	aparc-Desikan_rh_thickness_superiorfrontal	CT	FTD	0	0	rs9268877	NA	NA	0.00628205	40.8386
922	1082	aparc-Desikan_rh_thickness_superiorparietal	CT	FTD	0	0	rs9268877	NA	NA	0.00628205	40.8386
923	1083	aparc-Desikan_rh_thickness_superiortemporal	CT	FTD	0	0	rs9268877	NA	NA	0.00628205	40.8386
924	1084	aparc-Desikan_rh_thickness_supramarginal	CT	FTD	0	0	rs9268877	NA	NA	0.00628205	40.8386
925	1085	aparc-Desikan_rh_thickness_frontalpole	CT	FTD	0	0	rs9268877	NA	NA	0.00628205	40.8386
926	1086	aparc-Desikan_rh_thickness_transversetemporal	CT	FTD	0	0	rs9268877	NA	NA	0.00628205	40.8386
927	1087	aparc-Desikan_rh_thickness_insula	CT	FTD	0	0	rs9268877	NA	NA	0.00628205	40.8386
928	1452	IDP_dMRI_TBSS_FA_Middle_cerebellar_peduncle	FA	FTD	0	0	rs9268877	NA	NA	0.00628205	40.8386
929	1453	IDP_dMRI_TBSS_FA_Pontine_crossing_tract	FA	FTD	0	0	rs9268877	NA	NA	0.00628205	40.8386
930	1454	IDP_dMRI_TBSS_FA_Genu_of_corpus_callosum	FA	FTD	0	0	rs9268877	NA	NA	0.00628205	40.8386
931	1455	IDP_dMRI_TBSS_FA_Body_of_corpus_callosum	FA	FTD	0	0	rs9268877	NA	NA	0.00628205	40.8386
932	1456	IDP_dMRI_TBSS_FA_Splenium_of_corpus_callosum	FA	FTD	0	0	rs9268877	NA	NA	0.00628205	40.8386
933	1457	IDP_dMRI_TBSS_FA_Fornix	FA	FTD	0	0	rs9268877	NA	NA	0.00628205	40.8386
934	1458	IDP_dMRI_TBSS_FA_Corticospinal_tract_R	FA	FTD	0	0	rs9268877	NA	NA	0.00628205	40.8386
935	1459	IDP_dMRI_TBSS_FA_Corticospinal_tract_L	FA	FTD	0	0	rs9268877	NA	NA	0.00628205	40.8386
936	1460	IDP_dMRI_TBSS_FA_Medial_lemniscus_R	FA	FTD	0	0	rs9268877	NA	NA	0.00628205	40.8386
937	1461	IDP_dMRI_TBSS_FA_Medial_lemniscus_L	FA	FTD	0	0	rs9268877	NA	NA	0.00628205	40.8386
938	1462	IDP_dMRI_TBSS_FA_Inferior_cerebellar_peduncle_R	FA	FTD	0	0	rs9268877	NA	NA	0.00628205	40.8386
939	1463	IDP_dMRI_TBSS_FA_Inferior_cerebellar_peduncle_L	FA	FTD	0	0	rs9268877	NA	NA	0.00628205	40.8386
940	1464	IDP_dMRI_TBSS_FA_Superior_cerebellar_peduncle_R	FA	FTD	0	0	rs9268877	NA	NA	0.00628205	40.8386
941	1465	IDP_dMRI_TBSS_FA_Superior_cerebellar_peduncle_L	FA	FTD	0	0	rs9268877	NA	NA	0.00628205	40.8386
942	1466	IDP_dMRI_TBSS_FA_Cerebral_peduncle_R	FA	FTD	0	0	rs9268877	NA	NA	0.00628205	40.8386
943	1467	IDP_dMRI_TBSS_FA_Cerebral_peduncle_L	FA	FTD	0	0	rs9268877	NA	NA	0.00628205	40.8386
944	1468	IDP_dMRI_TBSS_FA_Anterior_limb_of_internal_capsule_R	FA	FTD	0	0	rs9268877	NA	NA	0.00628205	40.8386
945	1469	IDP_dMRI_TBSS_FA_Anterior_limb_of_internal_capsule_L	FA	FTD	0	0	rs9268877	NA	NA	0.00628205	40.8386
946	1470	IDP_dMRI_TBSS_FA_Posterior_limb_of_internal_capsule_R	FA	FTD	0	0	rs9268877	NA	NA	0.00628205	40.8386
947	1471	IDP_dMRI_TBSS_FA_Posterior_limb_of_internal_capsule_L	FA	FTD	0	0	rs9268877	NA	NA	0.00628205	40.8386
948	1472	IDP_dMRI_TBSS_FA_Retrolenticular_part_of_internal_capsule_R	FA	FTD	0	0	rs9268877	NA	NA	0.00628205	40.8386
949	1473	IDP_dMRI_TBSS_FA_Retrolenticular_part_of_internal_capsule_L	FA	FTD	0	0	rs9268877	NA	NA	0.00628205	40.8386
950	1474	IDP_dMRI_TBSS_FA_Anterior_corona_radiata_R	FA	FTD	0	0	rs9268877	NA	NA	0.00628205	40.8386
951	1475	IDP_dMRI_TBSS_FA_Anterior_corona_radiata_L	FA	FTD	0	0	rs9268877	NA	NA	0.00628205	40.8386
952	1476	IDP_dMRI_TBSS_FA_Superior_corona_radiata_R	FA	FTD	0	0	rs9268877	NA	NA	0.00628205	40.8386
953	1477	IDP_dMRI_TBSS_FA_Superior_corona_radiata_L	FA	FTD	0	0	rs9268877	NA	NA	0.00628205	40.8386
954	1478	IDP_dMRI_TBSS_FA_Posterior_corona_radiata_R	FA	FTD	0	0	rs9268877	NA	NA	0.00628205	40.8386
955	1479	IDP_dMRI_TBSS_FA_Posterior_corona_radiata_L	FA	FTD	0	0	rs9268877	NA	NA	0.00628205	40.8386
956	1480	IDP_dMRI_TBSS_FA_Posterior_thalamic_radiation_R	FA	FTD	0	0	rs9268877	NA	NA	0.00628205	40.8386
957	1481	IDP_dMRI_TBSS_FA_Posterior_thalamic_radiation_L	FA	FTD	0	0	rs9268877	NA	NA	0.00628205	40.8386
958	1482	IDP_dMRI_TBSS_FA_Sagittal_stratum_R	FA	FTD	0	0	rs9268877	NA	NA	0.00628205	40.8386
959	1483	IDP_dMRI_TBSS_FA_Sagittal_stratum_L	FA	FTD	0	0	rs9268877	NA	NA	0.00628205	40.8386
960	1484	IDP_dMRI_TBSS_FA_External_capsule_R	FA	FTD	0	0	rs9268877	NA	NA	0.00628205	40.8386
961	1485	IDP_dMRI_TBSS_FA_External_capsule_L	FA	FTD	0	0	rs9268877	NA	NA	0.00628205	40.8386
962	1486	IDP_dMRI_TBSS_FA_Cingulum_cingulate_gyrus_R	FA	FTD	0	0	rs9268877	NA	NA	0.00628205	40.8386
963	1487	IDP_dMRI_TBSS_FA_Cingulum_cingulate_gyrus_L	FA	FTD	0	0	rs9268877	NA	NA	0.00628205	40.8386
964	1488	IDP_dMRI_TBSS_FA_Cingulum_hippocampus_R	FA	FTD	0	0	rs9268877	NA	NA	0.00628205	40.8386
965	1489	IDP_dMRI_TBSS_FA_Cingulum_hippocampus_L	FA	FTD	0	0	rs9268877	NA	NA	0.00628205	40.8386
966	1490	IDP_dMRI_TBSS_FA_Fornix_cres+Stria_terminalis_R	FA	FTD	0	0	rs9268877	NA	NA	0.00628205	40.8386
967	1491	IDP_dMRI_TBSS_FA_Fornix_cres+Stria_terminalis_L	FA	FTD	0	0	rs9268877	NA	NA	0.00628205	40.8386
968	1492	IDP_dMRI_TBSS_FA_Superior_longitudinal_fasciculus_R	FA	FTD	0	0	rs9268877	NA	NA	0.00628205	40.8386
969	1493	IDP_dMRI_TBSS_FA_Superior_longitudinal_fasciculus_L	FA	FTD	0	0	rs9268877	NA	NA	0.00628205	40.8386
970	1494	IDP_dMRI_TBSS_FA_Superior_fronto-occipital_fasciculus_R	FA	FTD	0	0	rs9268877	NA	NA	0.00628205	40.8386
971	1495	IDP_dMRI_TBSS_FA_Superior_fronto-occipital_fasciculus_L	FA	FTD	0	0	rs9268877	NA	NA	0.00628205	40.8386
972	1496	IDP_dMRI_TBSS_FA_Uncinate_fasciculus_R	FA	FTD	0	0	rs9268877	NA	NA	0.00628205	40.8386
973	1497	IDP_dMRI_TBSS_FA_Uncinate_fasciculus_L	FA	FTD	0	0	rs9268877	NA	NA	0.00628205	40.8386
974	1498	IDP_dMRI_TBSS_FA_Tapetum_R	FA	FTD	0	0	rs9268877	NA	NA	0.00628205	40.8386
975	1499	IDP_dMRI_TBSS_FA_Tapetum_L	FA	FTD	0	0	rs9268877	NA	NA	0.00628205	40.8386
976	1602	IDP_dMRI_TBSS_MD_Middle_cerebellar_peduncle	MD	FTD	0	0	rs9268877	NA	NA	0.00628205	40.8386
977	1603	IDP_dMRI_TBSS_MD_Pontine_crossing_tract	MD	FTD	0	0	rs9268877	NA	NA	0.00628205	40.8386
978	1604	IDP_dMRI_TBSS_MD_Genu_of_corpus_callosum	MD	FTD	0	0	rs9268877	NA	NA	0.00628205	40.8386
979	1605	IDP_dMRI_TBSS_MD_Body_of_corpus_callosum	MD	FTD	0	0	rs9268877	NA	NA	0.00628205	40.8386
980	1606	IDP_dMRI_TBSS_MD_Splenium_of_corpus_callosum	MD	FTD	0	0	rs9268877	NA	NA	0.00628205	40.8386
981	1607	IDP_dMRI_TBSS_MD_Fornix	MD	FTD	0	0	rs9268877	NA	NA	0.00628205	40.8386
982	1608	IDP_dMRI_TBSS_MD_Corticospinal_tract_R	MD	FTD	0	0	rs9268877	NA	NA	0.00628205	40.8386
983	1609	IDP_dMRI_TBSS_MD_Corticospinal_tract_L	MD	FTD	0	0	rs9268877	NA	NA	0.00628205	40.8386
984	1610	IDP_dMRI_TBSS_MD_Medial_lemniscus_R	MD	FTD	0	0	rs9268877	NA	NA	0.00628205	40.8386
985	1611	IDP_dMRI_TBSS_MD_Medial_lemniscus_L	MD	FTD	0	0	rs9268877	NA	NA	0.00628205	40.8386
986	1612	IDP_dMRI_TBSS_MD_Inferior_cerebellar_peduncle_R	MD	FTD	0	0	rs9268877	NA	NA	0.00628205	40.8386
987	1613	IDP_dMRI_TBSS_MD_Inferior_cerebellar_peduncle_L	MD	FTD	0	0	rs9268877	NA	NA	0.00628205	40.8386
988	1614	IDP_dMRI_TBSS_MD_Superior_cerebellar_peduncle_R	MD	FTD	0	0	rs9268877	NA	NA	0.00628205	40.8386
989	1615	IDP_dMRI_TBSS_MD_Superior_cerebellar_peduncle_L	MD	FTD	0	0	rs9268877	NA	NA	0.00628205	40.8386
990	1616	IDP_dMRI_TBSS_MD_Cerebral_peduncle_R	MD	FTD	0	0	rs9268877	NA	NA	0.00628205	40.8386
991	1617	IDP_dMRI_TBSS_MD_Cerebral_peduncle_L	MD	FTD	0	0	rs9268877	NA	NA	0.00628205	40.8386
992	1618	IDP_dMRI_TBSS_MD_Anterior_limb_of_internal_capsule_R	MD	FTD	0	0	rs9268877	NA	NA	0.00628205	40.8386
993	1619	IDP_dMRI_TBSS_MD_Anterior_limb_of_internal_capsule_L	MD	FTD	0	0	rs9268877	NA	NA	0.00628205	40.8386
994	1620	IDP_dMRI_TBSS_MD_Posterior_limb_of_internal_capsule_R	MD	FTD	0	0	rs9268877	NA	NA	0.00628205	40.8386
995	1621	IDP_dMRI_TBSS_MD_Posterior_limb_of_internal_capsule_L	MD	FTD	0	0	rs9268877	NA	NA	0.00628205	40.8386
996	1622	IDP_dMRI_TBSS_MD_Retrolenticular_part_of_internal_capsule_R	MD	FTD	0	0	rs9268877	NA	NA	0.00628205	40.8386
997	1623	IDP_dMRI_TBSS_MD_Retrolenticular_part_of_internal_capsule_L	MD	FTD	0	0	rs9268877	NA	NA	0.00628205	40.8386
998	1624	IDP_dMRI_TBSS_MD_Anterior_corona_radiata_R	MD	FTD	0	0	rs9268877	NA	NA	0.00628205	40.8386
999	1625	IDP_dMRI_TBSS_MD_Anterior_corona_radiata_L	MD	FTD	0	0	rs9268877	NA	NA	0.00628205	40.8386
1000	1626	IDP_dMRI_TBSS_MD_Superior_corona_radiata_R	MD	FTD	0	0	rs9268877	NA	NA	0.00628205	40.8386
1001	1627	IDP_dMRI_TBSS_MD_Superior_corona_radiata_L	MD	FTD	0	0	rs9268877	NA	NA	0.00628205	40.8386
1002	1628	IDP_dMRI_TBSS_MD_Posterior_corona_radiata_R	MD	FTD	0	0	rs9268877	NA	NA	0.00628205	40.8386
1003	1629	IDP_dMRI_TBSS_MD_Posterior_corona_radiata_L	MD	FTD	0	0	rs9268877	NA	NA	0.00628205	40.8386
1004	1630	IDP_dMRI_TBSS_MD_Posterior_thalamic_radiation_R	MD	FTD	0	0	rs9268877	NA	NA	0.00628205	40.8386
1005	1631	IDP_dMRI_TBSS_MD_Posterior_thalamic_radiation_L	MD	FTD	0	0	rs9268877	NA	NA	0.00628205	40.8386
1006	1632	IDP_dMRI_TBSS_MD_Sagittal_stratum_R	MD	FTD	0	0	rs9268877	NA	NA	0.00628205	40.8386
1007	1633	IDP_dMRI_TBSS_MD_Sagittal_stratum_L	MD	FTD	0	0	rs9268877	NA	NA	0.00628205	40.8386
1008	1634	IDP_dMRI_TBSS_MD_External_capsule_R	MD	FTD	0	0	rs9268877	NA	NA	0.00628205	40.8386
1009	1635	IDP_dMRI_TBSS_MD_External_capsule_L	MD	FTD	0	0	rs9268877	NA	NA	0.00628205	40.8386
1010	1636	IDP_dMRI_TBSS_MD_Cingulum_cingulate_gyrus_R	MD	FTD	0	0	rs9268877	NA	NA	0.00628205	40.8386
1011	1637	IDP_dMRI_TBSS_MD_Cingulum_cingulate_gyrus_L	MD	FTD	0	0	rs9268877	NA	NA	0.00628205	40.8386
1012	1638	IDP_dMRI_TBSS_MD_Cingulum_hippocampus_R	MD	FTD	0	0	rs9268877	NA	NA	0.00628205	40.8386
1013	1639	IDP_dMRI_TBSS_MD_Cingulum_hippocampus_L	MD	FTD	0	0	rs9268877	NA	NA	0.00628205	40.8386
1014	1640	IDP_dMRI_TBSS_MD_Fornix_cres+Stria_terminalis_R	MD	FTD	0	0	rs9268877	NA	NA	0.00628205	40.8386
1015	1641	IDP_dMRI_TBSS_MD_Fornix_cres+Stria_terminalis_L	MD	FTD	0	0	rs9268877	NA	NA	0.00628205	40.8386
1016	1642	IDP_dMRI_TBSS_MD_Superior_longitudinal_fasciculus_R	MD	FTD	0	0	rs9268877	NA	NA	0.00628205	40.8386
1017	1643	IDP_dMRI_TBSS_MD_Superior_longitudinal_fasciculus_L	MD	FTD	0	0	rs9268877	NA	NA	0.00628205	40.8386
1018	1644	IDP_dMRI_TBSS_MD_Superior_fronto-occipital_fasciculus_R	MD	FTD	0	0	rs9268877	NA	NA	0.00628205	40.8386
1019	1645	IDP_dMRI_TBSS_MD_Superior_fronto-occipital_fasciculus_L	MD	FTD	0	0	rs9268877	NA	NA	0.00628205	40.8386
1020	1646	IDP_dMRI_TBSS_MD_Uncinate_fasciculus_R	MD	FTD	0	0	rs9268877	NA	NA	0.00628205	40.8386
1021	1647	IDP_dMRI_TBSS_MD_Uncinate_fasciculus_L	MD	FTD	0	0	rs9268877	NA	NA	0.00628205	40.8386
1022	1648	IDP_dMRI_TBSS_MD_Tapetum_R	MD	FTD	0	0	rs9268877	NA	NA	0.00628205	40.8386
1023	1649	IDP_dMRI_TBSS_MD_Tapetum_L	MD	FTD	0	0	rs9268877	NA	NA	0.00628205	40.8386
1024	122	IDP_T1_FAST_ROIs_L_thalamus	GMV	HD	0	0	rs1799977,rs274883,rs35811129,rs3791767,rs701383,rs79136984,rs79727797	NA	NA	0.0362706	48.6898
1025	123	IDP_T1_FAST_ROIs_R_thalamus	GMV	HD	0	0	rs1799977,rs274883,rs35811129,rs3791767,rs701383,rs79136984,rs79727797	NA	NA	0.0362706	48.6898
1026	124	IDP_T1_FAST_ROIs_L_caudate	GMV	HD	0	0	rs1799977,rs274883,rs35811129,rs3791767,rs701383,rs79136984,rs79727797	NA	NA	0.0362706	48.6898
1027	125	IDP_T1_FAST_ROIs_R_caudate	GMV	HD	0	0	rs1799977,rs274883,rs35811129,rs3791767,rs701383,rs79136984,rs79727797	NA	NA	0.0362706	48.6898
1028	126	IDP_T1_FAST_ROIs_L_putamen	GMV	HD	0	0	rs1799977,rs274883,rs35811129,rs3791767,rs701383,rs79136984,rs79727797	NA	NA	0.0362706	48.6898
1029	127	IDP_T1_FAST_ROIs_R_putamen	GMV	HD	0	0	rs1799977,rs274883,rs35811129,rs3791767,rs701383,rs79136984,rs79727797	NA	NA	0.0362706	48.6898
1030	128	IDP_T1_FAST_ROIs_L_pallidum	GMV	HD	0	0	rs1799977,rs274883,rs35811129,rs3791767,rs701383,rs79136984,rs79727797	NA	NA	0.0362706	48.6898
1031	129	IDP_T1_FAST_ROIs_R_pallidum	GMV	HD	0	0	rs1799977,rs274883,rs35811129,rs3791767,rs701383,rs79136984,rs79727797	NA	NA	0.0362706	48.6898
1032	130	IDP_T1_FAST_ROIs_L_hippocampus	GMV	HD	0	0	rs1799977,rs274883,rs35811129,rs3791767,rs701383,rs79136984,rs79727797	NA	NA	0.0362706	48.6898
1033	131	IDP_T1_FAST_ROIs_R_hippocampus	GMV	HD	0	0	rs1799977,rs274883,rs35811129,rs3791767,rs701383,rs79136984,rs79727797	NA	NA	0.0362706	48.6898
1034	132	IDP_T1_FAST_ROIs_L_amygdala	GMV	HD	0	0	rs1799977,rs274883,rs35811129,rs3791767,rs701383,rs79136984,rs79727797	NA	NA	0.0362706	48.6898
1035	133	IDP_T1_FAST_ROIs_R_amygdala	GMV	HD	0	0	rs1799977,rs274883,rs35811129,rs3791767,rs701383,rs79136984,rs79727797	NA	NA	0.0362706	48.6898
1036	134	IDP_T1_FAST_ROIs_L_ventral_striatum	GMV	HD	0	0	rs1799977,rs274883,rs35811129,rs3791767,rs701383,rs79136984,rs79727797	NA	NA	0.0362706	48.6898
1037	135	IDP_T1_FAST_ROIs_R_ventral_striatum	GMV	HD	0	0	rs1799977,rs274883,rs35811129,rs3791767,rs701383,rs79136984,rs79727797	NA	NA	0.0362706	48.6898
1038	136	IDP_T1_FAST_ROIs_brain_stem	GMV	HD	0	0	rs1799977,rs274883,rs35811129,rs3791767,rs701383,rs79136984,rs79727797	NA	NA	0.0362706	48.6898
1039	137	IDP_T1_FAST_ROIs_L_cerebellum_I-IV	GMV	HD	0	0	rs1799977,rs274883,rs35811129,rs3791767,rs701383,rs79136984,rs79727797	NA	NA	0.0362706	48.6898
1040	138	IDP_T1_FAST_ROIs_R_cerebellum_I-IV	GMV	HD	0	0	rs1799977,rs274883,rs35811129,rs3791767,rs701383,rs79136984,rs79727797	NA	NA	0.0362706	48.6898
1041	139	IDP_T1_FAST_ROIs_L_cerebellum_V	GMV	HD	0	0	rs1799977,rs274883,rs35811129,rs3791767,rs701383,rs79136984,rs79727797	NA	NA	0.0362706	48.6898
1042	140	IDP_T1_FAST_ROIs_R_cerebellum_V	GMV	HD	0	0	rs1799977,rs274883,rs35811129,rs3791767,rs701383,rs79136984,rs79727797	NA	NA	0.0362706	48.6898
1043	141	IDP_T1_FAST_ROIs_L_cerebellum_VI	GMV	HD	0	0	rs1799977,rs274883,rs35811129,rs3791767,rs701383,rs79136984,rs79727797	NA	NA	0.0362706	48.6898
1044	142	IDP_T1_FAST_ROIs_V_cerebellum_VI	GMV	HD	0	0	rs1799977,rs274883,rs35811129,rs3791767,rs701383,rs79136984,rs79727797	NA	NA	0.0362706	48.6898
1045	143	IDP_T1_FAST_ROIs_R_cerebellum_VI	GMV	HD	0	0	rs1799977,rs274883,rs35811129,rs3791767,rs701383,rs79136984,rs79727797	NA	NA	0.0362706	48.6898
1046	144	IDP_T1_FAST_ROIs_L_cerebellum_crus_I	GMV	HD	0	0	rs1799977,rs274883,rs35811129,rs3791767,rs701383,rs79136984,rs79727797	NA	NA	0.0362706	48.6898
1047	145	IDP_T1_FAST_ROIs_V_cerebellum_crus_I	GMV	HD	0	0	rs1799977,rs274883,rs35811129,rs3791767,rs701383,rs79136984,rs79727797	NA	NA	0.0362706	48.6898
1048	146	IDP_T1_FAST_ROIs_R_cerebellum_crus_I	GMV	HD	0	0	rs1799977,rs274883,rs35811129,rs3791767,rs701383,rs79136984,rs79727797	NA	NA	0.0362706	48.6898
1049	147	IDP_T1_FAST_ROIs_L_cerebellum_crus_II	GMV	HD	0	0	rs1799977,rs274883,rs35811129,rs3791767,rs701383,rs79136984,rs79727797	NA	NA	0.0362706	48.6898
1050	148	IDP_T1_FAST_ROIs_V_cerebellum_crus_II	GMV	HD	0	0	rs1799977,rs274883,rs35811129,rs3791767,rs701383,rs79136984,rs79727797	NA	NA	0.0362706	48.6898
1051	149	IDP_T1_FAST_ROIs_R_cerebellum_crus_II	GMV	HD	0	0	rs1799977,rs274883,rs35811129,rs3791767,rs701383,rs79136984,rs79727797	NA	NA	0.0362706	48.6898
1052	150	IDP_T1_FAST_ROIs_L_cerebellum_VIIb	GMV	HD	0	0	rs1799977,rs274883,rs35811129,rs3791767,rs701383,rs79136984,rs79727797	NA	NA	0.0362706	48.6898
1053	151	IDP_T1_FAST_ROIs_V_cerebellum_VIIb	GMV	HD	0	0	rs1799977,rs274883,rs35811129,rs3791767,rs701383,rs79136984,rs79727797	NA	NA	0.0362706	48.6898
1054	152	IDP_T1_FAST_ROIs_R_cerebellum_VIIb	GMV	HD	0	0	rs1799977,rs274883,rs35811129,rs3791767,rs701383,rs79136984,rs79727797	NA	NA	0.0362706	48.6898
1055	153	IDP_T1_FAST_ROIs_L_cerebellum_VIIIa	GMV	HD	0	0	rs1799977,rs274883,rs35811129,rs3791767,rs701383,rs79136984,rs79727797	NA	NA	0.0362706	48.6898
1056	154	IDP_T1_FAST_ROIs_V_cerebellum_VIIIa	GMV	HD	0	0	rs1799977,rs274883,rs35811129,rs3791767,rs701383,rs79136984,rs79727797	NA	NA	0.0362706	48.6898
1057	155	IDP_T1_FAST_ROIs_R_cerebellum_VIIIa	GMV	HD	0	0	rs1799977,rs274883,rs35811129,rs3791767,rs701383,rs79136984,rs79727797	NA	NA	0.0362706	48.6898
1058	156	IDP_T1_FAST_ROIs_L_cerebellum_VIIIb	GMV	HD	0	0	rs1799977,rs274883,rs35811129,rs3791767,rs701383,rs79136984,rs79727797	NA	NA	0.0362706	48.6898
1059	157	IDP_T1_FAST_ROIs_V_cerebellum_VIIIb	GMV	HD	0	0	rs1799977,rs274883,rs35811129,rs3791767,rs701383,rs79136984,rs79727797	NA	NA	0.0362706	48.6898
1060	158	IDP_T1_FAST_ROIs_R_cerebellum_VIIIb	GMV	HD	0	0	rs1799977,rs274883,rs35811129,rs3791767,rs701383,rs79136984,rs79727797	NA	NA	0.0362706	48.6898
1061	159	IDP_T1_FAST_ROIs_L_cerebellum_IX	GMV	HD	0	0	rs1799977,rs274883,rs35811129,rs3791767,rs701383,rs79136984,rs79727797	NA	NA	0.0362706	48.6898
1062	160	IDP_T1_FAST_ROIs_V_cerebellum_IX	GMV	HD	0	0	rs1799977,rs274883,rs35811129,rs3791767,rs701383,rs79136984,rs79727797	NA	NA	0.0362706	48.6898
1063	161	IDP_T1_FAST_ROIs_R_cerebellum_IX	GMV	HD	0	0	rs1799977,rs274883,rs35811129,rs3791767,rs701383,rs79136984,rs79727797	NA	NA	0.0362706	48.6898
1064	162	IDP_T1_FAST_ROIs_L_cerebellum_X	GMV	HD	0	0	rs1799977,rs274883,rs35811129,rs3791767,rs701383,rs79136984,rs79727797	NA	NA	0.0362706	48.6898
1065	163	IDP_T1_FAST_ROIs_V_cerebellum_X	GMV	HD	0	0	rs1799977,rs274883,rs35811129,rs3791767,rs701383,rs79136984,rs79727797	NA	NA	0.0362706	48.6898
1066	164	IDP_T1_FAST_ROIs_R_cerebellum_X	GMV	HD	0	0	rs1799977,rs274883,rs35811129,rs3791767,rs701383,rs79136984,rs79727797	NA	NA	0.0362706	48.6898
1067	344	aparc-Desikan_lh_volume_bankssts	GMV	HD	0	0	rs1799977,rs274883,rs35811129,rs3791767,rs701383,rs79136984,rs79727797	NA	NA	0.0362706	48.6898
1068	345	aparc-Desikan_lh_volume_caudalanteriorcingulate	GMV	HD	0	0	rs1799977,rs274883,rs35811129,rs3791767,rs701383,rs79136984,rs79727797	NA	NA	0.0362706	48.6898
1069	346	aparc-Desikan_lh_volume_caudalmiddlefrontal	GMV	HD	0	0	rs1799977,rs274883,rs35811129,rs3791767,rs701383,rs79136984,rs79727797	NA	NA	0.0362706	48.6898
1070	347	aparc-Desikan_lh_volume_cuneus	GMV	HD	0	0	rs1799977,rs274883,rs35811129,rs3791767,rs701383,rs79136984,rs79727797	NA	NA	0.0362706	48.6898
1071	348	aparc-Desikan_lh_volume_entorhinal	GMV	HD	0	0	rs1799977,rs274883,rs35811129,rs3791767,rs701383,rs79136984,rs79727797	NA	NA	0.0362706	48.6898
1072	349	aparc-Desikan_lh_volume_fusiform	GMV	HD	0	0	rs1799977,rs274883,rs35811129,rs3791767,rs701383,rs79136984,rs79727797	NA	NA	0.0362706	48.6898
1073	350	aparc-Desikan_lh_volume_inferiorparietal	GMV	HD	0	0	rs1799977,rs274883,rs35811129,rs3791767,rs701383,rs79136984,rs79727797	NA	NA	0.0362706	48.6898
1074	351	aparc-Desikan_lh_volume_inferiortemporal	GMV	HD	0	0	rs1799977,rs274883,rs35811129,rs3791767,rs701383,rs79136984,rs79727797	NA	NA	0.0362706	48.6898
1075	352	aparc-Desikan_lh_volume_isthmuscingulate	GMV	HD	0	0	rs1799977,rs274883,rs35811129,rs3791767,rs701383,rs79136984,rs79727797	NA	NA	0.0362706	48.6898
1076	353	aparc-Desikan_lh_volume_lateraloccipital	GMV	HD	0	0	rs1799977,rs274883,rs35811129,rs3791767,rs701383,rs79136984,rs79727797	NA	NA	0.0362706	48.6898
1077	354	aparc-Desikan_lh_volume_lateralorbitofrontal	GMV	HD	0	0	rs1799977,rs274883,rs35811129,rs3791767,rs701383,rs79136984,rs79727797	NA	NA	0.0362706	48.6898
1078	355	aparc-Desikan_lh_volume_lingual	GMV	HD	0	0	rs1799977,rs274883,rs35811129,rs3791767,rs701383,rs79136984,rs79727797	NA	NA	0.0362706	48.6898
1079	356	aparc-Desikan_lh_volume_medialorbitofrontal	GMV	HD	0	0	rs1799977,rs274883,rs35811129,rs3791767,rs701383,rs79136984,rs79727797	NA	NA	0.0362706	48.6898
1080	357	aparc-Desikan_lh_volume_middletemporal	GMV	HD	0	0	rs1799977,rs274883,rs35811129,rs3791767,rs701383,rs79136984,rs79727797	NA	NA	0.0362706	48.6898
1081	358	aparc-Desikan_lh_volume_parahippocampal	GMV	HD	0	0	rs1799977,rs274883,rs35811129,rs3791767,rs701383,rs79136984,rs79727797	NA	NA	0.0362706	48.6898
1082	359	aparc-Desikan_lh_volume_paracentral	GMV	HD	0	0	rs1799977,rs274883,rs35811129,rs3791767,rs701383,rs79136984,rs79727797	NA	NA	0.0362706	48.6898
1083	360	aparc-Desikan_lh_volume_parsopercularis	GMV	HD	0	0	rs1799977,rs274883,rs35811129,rs3791767,rs701383,rs79136984,rs79727797	NA	NA	0.0362706	48.6898
1084	361	aparc-Desikan_lh_volume_parsorbitalis	GMV	HD	0	0	rs1799977,rs274883,rs35811129,rs3791767,rs701383,rs79136984,rs79727797	NA	NA	0.0362706	48.6898
1085	362	aparc-Desikan_lh_volume_parstriangularis	GMV	HD	0	0	rs1799977,rs274883,rs35811129,rs3791767,rs701383,rs79136984,rs79727797	NA	NA	0.0362706	48.6898
1086	363	aparc-Desikan_lh_volume_pericalcarine	GMV	HD	0	0	rs1799977,rs274883,rs35811129,rs3791767,rs701383,rs79136984,rs79727797	NA	NA	0.0362706	48.6898
1087	364	aparc-Desikan_lh_volume_postcentral	GMV	HD	0	0	rs1799977,rs274883,rs35811129,rs3791767,rs701383,rs79136984,rs79727797	NA	NA	0.0362706	48.6898
1088	365	aparc-Desikan_lh_volume_posteriorcingulate	GMV	HD	0	0	rs1799977,rs274883,rs35811129,rs3791767,rs701383,rs79136984,rs79727797	NA	NA	0.0362706	48.6898
1089	366	aparc-Desikan_lh_volume_precentral	GMV	HD	0	0	rs1799977,rs274883,rs35811129,rs3791767,rs701383,rs79136984,rs79727797	NA	NA	0.0362706	48.6898
1090	367	aparc-Desikan_lh_volume_precuneus	GMV	HD	0	0	rs1799977,rs274883,rs35811129,rs3791767,rs701383,rs79136984,rs79727797	NA	NA	0.0362706	48.6898
1091	368	aparc-Desikan_lh_volume_rostralanteriorcingulate	GMV	HD	0	0	rs1799977,rs274883,rs35811129,rs3791767,rs701383,rs79136984,rs79727797	NA	NA	0.0362706	48.6898
1092	369	aparc-Desikan_lh_volume_rostralmiddlefrontal	GMV	HD	0	0	rs1799977,rs274883,rs35811129,rs3791767,rs701383,rs79136984,rs79727797	NA	NA	0.0362706	48.6898
1093	370	aparc-Desikan_lh_volume_superiorfrontal	GMV	HD	0	0	rs1799977,rs274883,rs35811129,rs3791767,rs701383,rs79136984,rs79727797	NA	NA	0.0362706	48.6898
1094	371	aparc-Desikan_lh_volume_superiorparietal	GMV	HD	0	0	rs1799977,rs274883,rs35811129,rs3791767,rs701383,rs79136984,rs79727797	NA	NA	0.0362706	48.6898
1095	372	aparc-Desikan_lh_volume_superiortemporal	GMV	HD	0	0	rs1799977,rs274883,rs35811129,rs3791767,rs701383,rs79136984,rs79727797	NA	NA	0.0362706	48.6898
1096	373	aparc-Desikan_lh_volume_supramarginal	GMV	HD	0	0	rs1799977,rs274883,rs35811129,rs3791767,rs701383,rs79136984,rs79727797	NA	NA	0.0362706	48.6898
1097	374	aparc-Desikan_lh_volume_frontalpole	GMV	HD	0	0	rs1799977,rs274883,rs35811129,rs3791767,rs701383,rs79136984,rs79727797	NA	NA	0.0362706	48.6898
1098	375	aparc-Desikan_lh_volume_transversetemporal	GMV	HD	0	0	rs1799977,rs274883,rs35811129,rs3791767,rs701383,rs79136984,rs79727797	NA	NA	0.0362706	48.6898
1099	376	aparc-Desikan_lh_volume_insula	GMV	HD	0	0	rs1799977,rs274883,rs35811129,rs3791767,rs701383,rs79136984,rs79727797	NA	NA	0.0362706	48.6898
1100	377	aparc-Desikan_rh_volume_bankssts	GMV	HD	0	0	rs1799977,rs274883,rs35811129,rs3791767,rs701383,rs79136984,rs79727797	NA	NA	0.0362706	48.6898
1101	378	aparc-Desikan_rh_volume_caudalanteriorcingulate	GMV	HD	0	0	rs1799977,rs274883,rs35811129,rs3791767,rs701383,rs79136984,rs79727797	NA	NA	0.0362706	48.6898
1102	379	aparc-Desikan_rh_volume_caudalmiddlefrontal	GMV	HD	0	0	rs1799977,rs274883,rs35811129,rs3791767,rs701383,rs79136984,rs79727797	NA	NA	0.0362706	48.6898
1103	380	aparc-Desikan_rh_volume_cuneus	GMV	HD	0	0	rs1799977,rs274883,rs35811129,rs3791767,rs701383,rs79136984,rs79727797	NA	NA	0.0362706	48.6898
1104	381	aparc-Desikan_rh_volume_entorhinal	GMV	HD	0	0	rs1799977,rs274883,rs35811129,rs3791767,rs701383,rs79136984,rs79727797	NA	NA	0.0362706	48.6898
1105	382	aparc-Desikan_rh_volume_fusiform	GMV	HD	0	0	rs1799977,rs274883,rs35811129,rs3791767,rs701383,rs79136984,rs79727797	NA	NA	0.0362706	48.6898
1106	383	aparc-Desikan_rh_volume_inferiorparietal	GMV	HD	0	0	rs1799977,rs274883,rs35811129,rs3791767,rs701383,rs79136984,rs79727797	NA	NA	0.0362706	48.6898
1107	384	aparc-Desikan_rh_volume_inferiortemporal	GMV	HD	0	0	rs1799977,rs274883,rs35811129,rs3791767,rs701383,rs79136984,rs79727797	NA	NA	0.0362706	48.6898
1108	385	aparc-Desikan_rh_volume_isthmuscingulate	GMV	HD	0	0	rs1799977,rs274883,rs35811129,rs3791767,rs701383,rs79136984,rs79727797	NA	NA	0.0362706	48.6898
1109	386	aparc-Desikan_rh_volume_lateraloccipital	GMV	HD	0	0	rs1799977,rs274883,rs35811129,rs3791767,rs701383,rs79136984,rs79727797	NA	NA	0.0362706	48.6898
1110	387	aparc-Desikan_rh_volume_lateralorbitofrontal	GMV	HD	0	0	rs1799977,rs274883,rs35811129,rs3791767,rs701383,rs79136984,rs79727797	NA	NA	0.0362706	48.6898
1111	388	aparc-Desikan_rh_volume_lingual	GMV	HD	0	0	rs1799977,rs274883,rs35811129,rs3791767,rs701383,rs79136984,rs79727797	NA	NA	0.0362706	48.6898
1112	389	aparc-Desikan_rh_volume_medialorbitofrontal	GMV	HD	0	0	rs1799977,rs274883,rs35811129,rs3791767,rs701383,rs79136984,rs79727797	NA	NA	0.0362706	48.6898
1113	390	aparc-Desikan_rh_volume_middletemporal	GMV	HD	0	0	rs1799977,rs274883,rs35811129,rs3791767,rs701383,rs79136984,rs79727797	NA	NA	0.0362706	48.6898
1114	391	aparc-Desikan_rh_volume_parahippocampal	GMV	HD	0	0	rs1799977,rs274883,rs35811129,rs3791767,rs701383,rs79136984,rs79727797	NA	NA	0.0362706	48.6898
1115	392	aparc-Desikan_rh_volume_paracentral	GMV	HD	0	0	rs1799977,rs274883,rs35811129,rs3791767,rs701383,rs79136984,rs79727797	NA	NA	0.0362706	48.6898
1116	393	aparc-Desikan_rh_volume_parsopercularis	GMV	HD	0	0	rs1799977,rs274883,rs35811129,rs3791767,rs701383,rs79136984,rs79727797	NA	NA	0.0362706	48.6898
1117	394	aparc-Desikan_rh_volume_parsorbitalis	GMV	HD	0	0	rs1799977,rs274883,rs35811129,rs3791767,rs701383,rs79136984,rs79727797	NA	NA	0.0362706	48.6898
1118	395	aparc-Desikan_rh_volume_parstriangularis	GMV	HD	0	0	rs1799977,rs274883,rs35811129,rs3791767,rs701383,rs79136984,rs79727797	NA	NA	0.0362706	48.6898
1119	396	aparc-Desikan_rh_volume_pericalcarine	GMV	HD	0	0	rs1799977,rs274883,rs35811129,rs3791767,rs701383,rs79136984,rs79727797	NA	NA	0.0362706	48.6898
1120	397	aparc-Desikan_rh_volume_postcentral	GMV	HD	0	0	rs1799977,rs274883,rs35811129,rs3791767,rs701383,rs79136984,rs79727797	NA	NA	0.0362706	48.6898
1121	398	aparc-Desikan_rh_volume_posteriorcingulate	GMV	HD	0	0	rs1799977,rs274883,rs35811129,rs3791767,rs701383,rs79136984,rs79727797	NA	NA	0.0362706	48.6898
1122	399	aparc-Desikan_rh_volume_precentral	GMV	HD	0	0	rs1799977,rs274883,rs35811129,rs3791767,rs701383,rs79136984,rs79727797	NA	NA	0.0362706	48.6898
1123	400	aparc-Desikan_rh_volume_precuneus	GMV	HD	0	0	rs1799977,rs274883,rs35811129,rs3791767,rs701383,rs79136984,rs79727797	NA	NA	0.0362706	48.6898
1124	401	aparc-Desikan_rh_volume_rostralanteriorcingulate	GMV	HD	0	0	rs1799977,rs274883,rs35811129,rs3791767,rs701383,rs79136984,rs79727797	NA	NA	0.0362706	48.6898
1125	402	aparc-Desikan_rh_volume_rostralmiddlefrontal	GMV	HD	0	0	rs1799977,rs274883,rs35811129,rs3791767,rs701383,rs79136984,rs79727797	NA	NA	0.0362706	48.6898
1126	403	aparc-Desikan_rh_volume_superiorfrontal	GMV	HD	0	0	rs1799977,rs274883,rs35811129,rs3791767,rs701383,rs79136984,rs79727797	NA	NA	0.0362706	48.6898
1127	404	aparc-Desikan_rh_volume_superiorparietal	GMV	HD	0	0	rs1799977,rs274883,rs35811129,rs3791767,rs701383,rs79136984,rs79727797	NA	NA	0.0362706	48.6898
1128	405	aparc-Desikan_rh_volume_superiortemporal	GMV	HD	0	0	rs1799977,rs274883,rs35811129,rs3791767,rs701383,rs79136984,rs79727797	NA	NA	0.0362706	48.6898
1129	406	aparc-Desikan_rh_volume_supramarginal	GMV	HD	0	0	rs1799977,rs274883,rs35811129,rs3791767,rs701383,rs79136984,rs79727797	NA	NA	0.0362706	48.6898
1130	407	aparc-Desikan_rh_volume_frontalpole	GMV	HD	0	0	rs1799977,rs274883,rs35811129,rs3791767,rs701383,rs79136984,rs79727797	NA	NA	0.0362706	48.6898
1131	408	aparc-Desikan_rh_volume_transversetemporal	GMV	HD	0	0	rs1799977,rs274883,rs35811129,rs3791767,rs701383,rs79136984,rs79727797	NA	NA	0.0362706	48.6898
1132	409	aparc-Desikan_rh_volume_insula	GMV	HD	0	0	rs1799977,rs274883,rs35811129,rs3791767,rs701383,rs79136984,rs79727797	NA	NA	0.0362706	48.6898
1133	648	aparc-Desikan_lh_area_TotalSurface	SA	HD	0	0	rs1799977,rs274883,rs35811129,rs3791767,rs701383,rs79136984,rs79727797	NA	NA	0.0362706	48.6898
1134	649	aparc-Desikan_lh_area_bankssts	SA	HD	0	0	rs1799977,rs274883,rs35811129,rs3791767,rs701383,rs79136984,rs79727797	NA	NA	0.0362706	48.6898
1135	650	aparc-Desikan_lh_area_caudalanteriorcingulate	SA	HD	0	0	rs1799977,rs274883,rs35811129,rs3791767,rs701383,rs79136984,rs79727797	NA	NA	0.0362706	48.6898
1136	651	aparc-Desikan_lh_area_caudalmiddlefrontal	SA	HD	0	0	rs1799977,rs274883,rs35811129,rs3791767,rs701383,rs79136984,rs79727797	NA	NA	0.0362706	48.6898
1137	652	aparc-Desikan_lh_area_cuneus	SA	HD	0	0	rs1799977,rs274883,rs35811129,rs3791767,rs701383,rs79136984,rs79727797	NA	NA	0.0362706	48.6898
1138	653	aparc-Desikan_lh_area_entorhinal	SA	HD	0	0	rs1799977,rs274883,rs35811129,rs3791767,rs701383,rs79136984,rs79727797	NA	NA	0.0362706	48.6898
1139	654	aparc-Desikan_lh_area_fusiform	SA	HD	0	0	rs1799977,rs274883,rs35811129,rs3791767,rs701383,rs79136984,rs79727797	NA	NA	0.0362706	48.6898
1140	655	aparc-Desikan_lh_area_inferiorparietal	SA	HD	0	0	rs1799977,rs274883,rs35811129,rs3791767,rs701383,rs79136984,rs79727797	NA	NA	0.0362706	48.6898
1141	656	aparc-Desikan_lh_area_inferiortemporal	SA	HD	0	0	rs1799977,rs274883,rs35811129,rs3791767,rs701383,rs79136984,rs79727797	NA	NA	0.0362706	48.6898
1142	657	aparc-Desikan_lh_area_isthmuscingulate	SA	HD	0	0	rs1799977,rs274883,rs35811129,rs3791767,rs701383,rs79136984,rs79727797	NA	NA	0.0362706	48.6898
1143	658	aparc-Desikan_lh_area_lateraloccipital	SA	HD	0	0	rs1799977,rs274883,rs35811129,rs3791767,rs701383,rs79136984,rs79727797	NA	NA	0.0362706	48.6898
1144	659	aparc-Desikan_lh_area_lateralorbitofrontal	SA	HD	0	0	rs1799977,rs274883,rs35811129,rs3791767,rs701383,rs79136984,rs79727797	NA	NA	0.0362706	48.6898
1145	660	aparc-Desikan_lh_area_lingual	SA	HD	0	0	rs1799977,rs274883,rs35811129,rs3791767,rs701383,rs79136984,rs79727797	NA	NA	0.0362706	48.6898
1146	661	aparc-Desikan_lh_area_medialorbitofrontal	SA	HD	0	0	rs1799977,rs274883,rs35811129,rs3791767,rs701383,rs79136984,rs79727797	NA	NA	0.0362706	48.6898
1147	662	aparc-Desikan_lh_area_middletemporal	SA	HD	0	0	rs1799977,rs274883,rs35811129,rs3791767,rs701383,rs79136984,rs79727797	NA	NA	0.0362706	48.6898
1148	663	aparc-Desikan_lh_area_parahippocampal	SA	HD	0	0	rs1799977,rs274883,rs35811129,rs3791767,rs701383,rs79136984,rs79727797	NA	NA	0.0362706	48.6898
1149	664	aparc-Desikan_lh_area_paracentral	SA	HD	0	0	rs1799977,rs274883,rs35811129,rs3791767,rs701383,rs79136984,rs79727797	NA	NA	0.0362706	48.6898
1150	665	aparc-Desikan_lh_area_parsopercularis	SA	HD	0	0	rs1799977,rs274883,rs35811129,rs3791767,rs701383,rs79136984,rs79727797	NA	NA	0.0362706	48.6898
1151	666	aparc-Desikan_lh_area_parsorbitalis	SA	HD	0	0	rs1799977,rs274883,rs35811129,rs3791767,rs701383,rs79136984,rs79727797	NA	NA	0.0362706	48.6898
1152	667	aparc-Desikan_lh_area_parstriangularis	SA	HD	0	0	rs1799977,rs274883,rs35811129,rs3791767,rs701383,rs79136984,rs79727797	NA	NA	0.0362706	48.6898
1153	668	aparc-Desikan_lh_area_pericalcarine	SA	HD	0	0	rs1799977,rs274883,rs35811129,rs3791767,rs701383,rs79136984,rs79727797	NA	NA	0.0362706	48.6898
1154	669	aparc-Desikan_lh_area_postcentral	SA	HD	0	0	rs1799977,rs274883,rs35811129,rs3791767,rs701383,rs79136984,rs79727797	NA	NA	0.0362706	48.6898
1155	670	aparc-Desikan_lh_area_posteriorcingulate	SA	HD	0	0	rs1799977,rs274883,rs35811129,rs3791767,rs701383,rs79136984,rs79727797	NA	NA	0.0362706	48.6898
1156	671	aparc-Desikan_lh_area_precentral	SA	HD	0	0	rs1799977,rs274883,rs35811129,rs3791767,rs701383,rs79136984,rs79727797	NA	NA	0.0362706	48.6898
1157	672	aparc-Desikan_lh_area_precuneus	SA	HD	0	0	rs1799977,rs274883,rs35811129,rs3791767,rs701383,rs79136984,rs79727797	NA	NA	0.0362706	48.6898
1158	673	aparc-Desikan_lh_area_rostralanteriorcingulate	SA	HD	0	0	rs1799977,rs274883,rs35811129,rs3791767,rs701383,rs79136984,rs79727797	NA	NA	0.0362706	48.6898
1159	674	aparc-Desikan_lh_area_rostralmiddlefrontal	SA	HD	0	0	rs1799977,rs274883,rs35811129,rs3791767,rs701383,rs79136984,rs79727797	NA	NA	0.0362706	48.6898
1160	675	aparc-Desikan_lh_area_superiorfrontal	SA	HD	0	0	rs1799977,rs274883,rs35811129,rs3791767,rs701383,rs79136984,rs79727797	NA	NA	0.0362706	48.6898
1161	676	aparc-Desikan_lh_area_superiorparietal	SA	HD	0	0	rs1799977,rs274883,rs35811129,rs3791767,rs701383,rs79136984,rs79727797	NA	NA	0.0362706	48.6898
1162	677	aparc-Desikan_lh_area_superiortemporal	SA	HD	0	0	rs1799977,rs274883,rs35811129,rs3791767,rs701383,rs79136984,rs79727797	NA	NA	0.0362706	48.6898
1163	678	aparc-Desikan_lh_area_supramarginal	SA	HD	0	0	rs1799977,rs274883,rs35811129,rs3791767,rs701383,rs79136984,rs79727797	NA	NA	0.0362706	48.6898
1164	679	aparc-Desikan_lh_area_frontalpole	SA	HD	0	0	rs1799977,rs274883,rs35811129,rs3791767,rs701383,rs79136984,rs79727797	NA	NA	0.0362706	48.6898
1165	680	aparc-Desikan_lh_area_transversetemporal	SA	HD	0	0	rs1799977,rs274883,rs35811129,rs3791767,rs701383,rs79136984,rs79727797	NA	NA	0.0362706	48.6898
1166	681	aparc-Desikan_lh_area_insula	SA	HD	0	0	rs1799977,rs274883,rs35811129,rs3791767,rs701383,rs79136984,rs79727797	NA	NA	0.0362706	48.6898
1167	682	aparc-Desikan_rh_area_TotalSurface	SA	HD	0	0	rs1799977,rs274883,rs35811129,rs3791767,rs701383,rs79136984,rs79727797	NA	NA	0.0362706	48.6898
1168	683	aparc-Desikan_rh_area_bankssts	SA	HD	0	0	rs1799977,rs274883,rs35811129,rs3791767,rs701383,rs79136984,rs79727797	NA	NA	0.0362706	48.6898
1169	684	aparc-Desikan_rh_area_caudalanteriorcingulate	SA	HD	0	0	rs1799977,rs274883,rs35811129,rs3791767,rs701383,rs79136984,rs79727797	NA	NA	0.0362706	48.6898
1170	685	aparc-Desikan_rh_area_caudalmiddlefrontal	SA	HD	0	0	rs1799977,rs274883,rs35811129,rs3791767,rs701383,rs79136984,rs79727797	NA	NA	0.0362706	48.6898
1171	686	aparc-Desikan_rh_area_cuneus	SA	HD	0	0	rs1799977,rs274883,rs35811129,rs3791767,rs701383,rs79136984,rs79727797	NA	NA	0.0362706	48.6898
1172	687	aparc-Desikan_rh_area_entorhinal	SA	HD	0	0	rs1799977,rs274883,rs35811129,rs3791767,rs701383,rs79136984,rs79727797	NA	NA	0.0362706	48.6898
1173	688	aparc-Desikan_rh_area_fusiform	SA	HD	0	0	rs1799977,rs274883,rs35811129,rs3791767,rs701383,rs79136984,rs79727797	NA	NA	0.0362706	48.6898
1174	689	aparc-Desikan_rh_area_inferiorparietal	SA	HD	0	0	rs1799977,rs274883,rs35811129,rs3791767,rs701383,rs79136984,rs79727797	NA	NA	0.0362706	48.6898
1175	690	aparc-Desikan_rh_area_inferiortemporal	SA	HD	0	0	rs1799977,rs274883,rs35811129,rs3791767,rs701383,rs79136984,rs79727797	NA	NA	0.0362706	48.6898
1176	691	aparc-Desikan_rh_area_isthmuscingulate	SA	HD	0	0	rs1799977,rs274883,rs35811129,rs3791767,rs701383,rs79136984,rs79727797	NA	NA	0.0362706	48.6898
1177	692	aparc-Desikan_rh_area_lateraloccipital	SA	HD	0	0	rs1799977,rs274883,rs35811129,rs3791767,rs701383,rs79136984,rs79727797	NA	NA	0.0362706	48.6898
1178	693	aparc-Desikan_rh_area_lateralorbitofrontal	SA	HD	0	0	rs1799977,rs274883,rs35811129,rs3791767,rs701383,rs79136984,rs79727797	NA	NA	0.0362706	48.6898
1179	694	aparc-Desikan_rh_area_lingual	SA	HD	0	0	rs1799977,rs274883,rs35811129,rs3791767,rs701383,rs79136984,rs79727797	NA	NA	0.0362706	48.6898
1180	695	aparc-Desikan_rh_area_medialorbitofrontal	SA	HD	0	0	rs1799977,rs274883,rs35811129,rs3791767,rs701383,rs79136984,rs79727797	NA	NA	0.0362706	48.6898
1181	696	aparc-Desikan_rh_area_middletemporal	SA	HD	0	0	rs1799977,rs274883,rs35811129,rs3791767,rs701383,rs79136984,rs79727797	NA	NA	0.0362706	48.6898
1182	697	aparc-Desikan_rh_area_parahippocampal	SA	HD	0	0	rs1799977,rs274883,rs35811129,rs3791767,rs701383,rs79136984,rs79727797	NA	NA	0.0362706	48.6898
1183	698	aparc-Desikan_rh_area_paracentral	SA	HD	0	0	rs1799977,rs274883,rs35811129,rs3791767,rs701383,rs79136984,rs79727797	NA	NA	0.0362706	48.6898
1184	699	aparc-Desikan_rh_area_parsopercularis	SA	HD	0	0	rs1799977,rs274883,rs35811129,rs3791767,rs701383,rs79136984,rs79727797	NA	NA	0.0362706	48.6898
1185	700	aparc-Desikan_rh_area_parsorbitalis	SA	HD	0	0	rs1799977,rs274883,rs35811129,rs3791767,rs701383,rs79136984,rs79727797	NA	NA	0.0362706	48.6898
1186	701	aparc-Desikan_rh_area_parstriangularis	SA	HD	0	0	rs1799977,rs274883,rs35811129,rs3791767,rs701383,rs79136984,rs79727797	NA	NA	0.0362706	48.6898
1187	702	aparc-Desikan_rh_area_pericalcarine	SA	HD	0	0	rs1799977,rs274883,rs35811129,rs3791767,rs701383,rs79136984,rs79727797	NA	NA	0.0362706	48.6898
1188	703	aparc-Desikan_rh_area_postcentral	SA	HD	0	0	rs1799977,rs274883,rs35811129,rs3791767,rs701383,rs79136984,rs79727797	NA	NA	0.0362706	48.6898
1189	704	aparc-Desikan_rh_area_posteriorcingulate	SA	HD	0	0	rs1799977,rs274883,rs35811129,rs3791767,rs701383,rs79136984,rs79727797	NA	NA	0.0362706	48.6898
1190	705	aparc-Desikan_rh_area_precentral	SA	HD	0	0	rs1799977,rs274883,rs35811129,rs3791767,rs701383,rs79136984,rs79727797	NA	NA	0.0362706	48.6898
1191	706	aparc-Desikan_rh_area_precuneus	SA	HD	0	0	rs1799977,rs274883,rs35811129,rs3791767,rs701383,rs79136984,rs79727797	NA	NA	0.0362706	48.6898
1192	707	aparc-Desikan_rh_area_rostralanteriorcingulate	SA	HD	0	0	rs1799977,rs274883,rs35811129,rs3791767,rs701383,rs79136984,rs79727797	NA	NA	0.0362706	48.6898
1193	708	aparc-Desikan_rh_area_rostralmiddlefrontal	SA	HD	0	0	rs1799977,rs274883,rs35811129,rs3791767,rs701383,rs79136984,rs79727797	NA	NA	0.0362706	48.6898
1194	709	aparc-Desikan_rh_area_superiorfrontal	SA	HD	0	0	rs1799977,rs274883,rs35811129,rs3791767,rs701383,rs79136984,rs79727797	NA	NA	0.0362706	48.6898
1195	710	aparc-Desikan_rh_area_superiorparietal	SA	HD	0	0	rs1799977,rs274883,rs35811129,rs3791767,rs701383,rs79136984,rs79727797	NA	NA	0.0362706	48.6898
1196	711	aparc-Desikan_rh_area_superiortemporal	SA	HD	0	0	rs1799977,rs274883,rs35811129,rs3791767,rs701383,rs79136984,rs79727797	NA	NA	0.0362706	48.6898
1197	712	aparc-Desikan_rh_area_supramarginal	SA	HD	0	0	rs1799977,rs274883,rs35811129,rs3791767,rs701383,rs79136984,rs79727797	NA	NA	0.0362706	48.6898
1198	713	aparc-Desikan_rh_area_frontalpole	SA	HD	0	0	rs1799977,rs274883,rs35811129,rs3791767,rs701383,rs79136984,rs79727797	NA	NA	0.0362706	48.6898
1199	714	aparc-Desikan_rh_area_transversetemporal	SA	HD	0	0	rs1799977,rs274883,rs35811129,rs3791767,rs701383,rs79136984,rs79727797	NA	NA	0.0362706	48.6898
1200	715	aparc-Desikan_rh_area_insula	SA	HD	0	0	rs1799977,rs274883,rs35811129,rs3791767,rs701383,rs79136984,rs79727797	NA	NA	0.0362706	48.6898
1201	1020	aparc-Desikan_lh_thickness_GlobalMeanThickness	CT	HD	0	0	rs1799977,rs274883,rs35811129,rs3791767,rs701383,rs79136984,rs79727797	NA	NA	0.0362706	48.6898
1202	1021	aparc-Desikan_lh_thickness_bankssts	CT	HD	0	0	rs1799977,rs274883,rs35811129,rs3791767,rs701383,rs79136984,rs79727797	NA	NA	0.0362706	48.6898
1203	1022	aparc-Desikan_lh_thickness_caudalanteriorcingulate	CT	HD	0	0	rs1799977,rs274883,rs35811129,rs3791767,rs701383,rs79136984,rs79727797	NA	NA	0.0362706	48.6898
1204	1023	aparc-Desikan_lh_thickness_caudalmiddlefrontal	CT	HD	0	0	rs1799977,rs274883,rs35811129,rs3791767,rs701383,rs79136984,rs79727797	NA	NA	0.0362706	48.6898
1205	1024	aparc-Desikan_lh_thickness_cuneus	CT	HD	0	0	rs1799977,rs274883,rs35811129,rs3791767,rs701383,rs79136984,rs79727797	NA	NA	0.0362706	48.6898
1206	1025	aparc-Desikan_lh_thickness_entorhinal	CT	HD	0	0	rs1799977,rs274883,rs35811129,rs3791767,rs701383,rs79136984,rs79727797	NA	NA	0.0362706	48.6898
1207	1026	aparc-Desikan_lh_thickness_fusiform	CT	HD	0	0	rs1799977,rs274883,rs35811129,rs3791767,rs701383,rs79136984,rs79727797	NA	NA	0.0362706	48.6898
1208	1027	aparc-Desikan_lh_thickness_inferiorparietal	CT	HD	0	0	rs1799977,rs274883,rs35811129,rs3791767,rs701383,rs79136984,rs79727797	NA	NA	0.0362706	48.6898
1209	1028	aparc-Desikan_lh_thickness_inferiortemporal	CT	HD	0	0	rs1799977,rs274883,rs35811129,rs3791767,rs701383,rs79136984,rs79727797	NA	NA	0.0362706	48.6898
1210	1029	aparc-Desikan_lh_thickness_isthmuscingulate	CT	HD	0	0	rs1799977,rs274883,rs35811129,rs3791767,rs701383,rs79136984,rs79727797	NA	NA	0.0362706	48.6898
1211	1030	aparc-Desikan_lh_thickness_lateraloccipital	CT	HD	0	1	rs1799977,rs274883,rs35811129,rs3791767,rs79136984,rs79727797	NA	rs701383	0.0318811	49.7094
1212	1031	aparc-Desikan_lh_thickness_lateralorbitofrontal	CT	HD	0	0	rs1799977,rs274883,rs35811129,rs3791767,rs701383,rs79136984,rs79727797	NA	NA	0.0362706	48.6898
1213	1032	aparc-Desikan_lh_thickness_lingual	CT	HD	0	0	rs1799977,rs274883,rs35811129,rs3791767,rs701383,rs79136984,rs79727797	NA	NA	0.0362706	48.6898
1214	1033	aparc-Desikan_lh_thickness_medialorbitofrontal	CT	HD	0	0	rs1799977,rs274883,rs35811129,rs3791767,rs701383,rs79136984,rs79727797	NA	NA	0.0362706	48.6898
1215	1034	aparc-Desikan_lh_thickness_middletemporal	CT	HD	0	0	rs1799977,rs274883,rs35811129,rs3791767,rs701383,rs79136984,rs79727797	NA	NA	0.0362706	48.6898
1216	1035	aparc-Desikan_lh_thickness_parahippocampal	CT	HD	0	0	rs1799977,rs274883,rs35811129,rs3791767,rs701383,rs79136984,rs79727797	NA	NA	0.0362706	48.6898
1217	1036	aparc-Desikan_lh_thickness_paracentral	CT	HD	0	0	rs1799977,rs274883,rs35811129,rs3791767,rs701383,rs79136984,rs79727797	NA	NA	0.0362706	48.6898
1218	1037	aparc-Desikan_lh_thickness_parsopercularis	CT	HD	0	0	rs1799977,rs274883,rs35811129,rs3791767,rs701383,rs79136984,rs79727797	NA	NA	0.0362706	48.6898
1219	1038	aparc-Desikan_lh_thickness_parsorbitalis	CT	HD	0	0	rs1799977,rs274883,rs35811129,rs3791767,rs701383,rs79136984,rs79727797	NA	NA	0.0362706	48.6898
1220	1039	aparc-Desikan_lh_thickness_parstriangularis	CT	HD	0	0	rs1799977,rs274883,rs35811129,rs3791767,rs701383,rs79136984,rs79727797	NA	NA	0.0362706	48.6898
1221	1040	aparc-Desikan_lh_thickness_pericalcarine	CT	HD	0	0	rs1799977,rs274883,rs35811129,rs3791767,rs701383,rs79136984,rs79727797	NA	NA	0.0362706	48.6898
1222	1041	aparc-Desikan_lh_thickness_postcentral	CT	HD	0	0	rs1799977,rs274883,rs35811129,rs3791767,rs701383,rs79136984,rs79727797	NA	NA	0.0362706	48.6898
1223	1042	aparc-Desikan_lh_thickness_posteriorcingulate	CT	HD	0	0	rs1799977,rs274883,rs35811129,rs3791767,rs701383,rs79136984,rs79727797	NA	NA	0.0362706	48.6898
1224	1043	aparc-Desikan_lh_thickness_precentral	CT	HD	0	0	rs1799977,rs274883,rs35811129,rs3791767,rs701383,rs79136984,rs79727797	NA	NA	0.0362706	48.6898
1225	1044	aparc-Desikan_lh_thickness_precuneus	CT	HD	0	0	rs1799977,rs274883,rs35811129,rs3791767,rs701383,rs79136984,rs79727797	NA	NA	0.0362706	48.6898
1226	1045	aparc-Desikan_lh_thickness_rostralanteriorcingulate	CT	HD	0	0	rs1799977,rs274883,rs35811129,rs3791767,rs701383,rs79136984,rs79727797	NA	NA	0.0362706	48.6898
1227	1046	aparc-Desikan_lh_thickness_rostralmiddlefrontal	CT	HD	0	0	rs1799977,rs274883,rs35811129,rs3791767,rs701383,rs79136984,rs79727797	NA	NA	0.0362706	48.6898
1228	1047	aparc-Desikan_lh_thickness_superiorfrontal	CT	HD	0	0	rs1799977,rs274883,rs35811129,rs3791767,rs701383,rs79136984,rs79727797	NA	NA	0.0362706	48.6898
1229	1048	aparc-Desikan_lh_thickness_superiorparietal	CT	HD	0	0	rs1799977,rs274883,rs35811129,rs3791767,rs701383,rs79136984,rs79727797	NA	NA	0.0362706	48.6898
1230	1049	aparc-Desikan_lh_thickness_superiortemporal	CT	HD	0	0	rs1799977,rs274883,rs35811129,rs3791767,rs701383,rs79136984,rs79727797	NA	NA	0.0362706	48.6898
1231	1050	aparc-Desikan_lh_thickness_supramarginal	CT	HD	0	0	rs1799977,rs274883,rs35811129,rs3791767,rs701383,rs79136984,rs79727797	NA	NA	0.0362706	48.6898
1232	1051	aparc-Desikan_lh_thickness_frontalpole	CT	HD	0	0	rs1799977,rs274883,rs35811129,rs3791767,rs701383,rs79136984,rs79727797	NA	NA	0.0362706	48.6898
1233	1052	aparc-Desikan_lh_thickness_transversetemporal	CT	HD	0	0	rs1799977,rs274883,rs35811129,rs3791767,rs701383,rs79136984,rs79727797	NA	NA	0.0362706	48.6898
1234	1053	aparc-Desikan_lh_thickness_insula	CT	HD	0	0	rs1799977,rs274883,rs35811129,rs3791767,rs701383,rs79136984,rs79727797	NA	NA	0.0362706	48.6898
1235	1054	aparc-Desikan_rh_thickness_GlobalMeanThickness	CT	HD	0	0	rs1799977,rs274883,rs35811129,rs3791767,rs701383,rs79136984,rs79727797	NA	NA	0.0362706	48.6898
1236	1055	aparc-Desikan_rh_thickness_bankssts	CT	HD	0	0	rs1799977,rs274883,rs35811129,rs3791767,rs701383,rs79136984,rs79727797	NA	NA	0.0362706	48.6898
1237	1056	aparc-Desikan_rh_thickness_caudalanteriorcingulate	CT	HD	0	0	rs1799977,rs274883,rs35811129,rs3791767,rs701383,rs79136984,rs79727797	NA	NA	0.0362706	48.6898
1238	1057	aparc-Desikan_rh_thickness_caudalmiddlefrontal	CT	HD	0	0	rs1799977,rs274883,rs35811129,rs3791767,rs701383,rs79136984,rs79727797	NA	NA	0.0362706	48.6898
1239	1058	aparc-Desikan_rh_thickness_cuneus	CT	HD	0	0	rs1799977,rs274883,rs35811129,rs3791767,rs701383,rs79136984,rs79727797	NA	NA	0.0362706	48.6898
1240	1059	aparc-Desikan_rh_thickness_entorhinal	CT	HD	0	0	rs1799977,rs274883,rs35811129,rs3791767,rs701383,rs79136984,rs79727797	NA	NA	0.0362706	48.6898
1241	1060	aparc-Desikan_rh_thickness_fusiform	CT	HD	0	0	rs1799977,rs274883,rs35811129,rs3791767,rs701383,rs79136984,rs79727797	NA	NA	0.0362706	48.6898
1242	1061	aparc-Desikan_rh_thickness_inferiorparietal	CT	HD	0	0	rs1799977,rs274883,rs35811129,rs3791767,rs701383,rs79136984,rs79727797	NA	NA	0.0362706	48.6898
1243	1062	aparc-Desikan_rh_thickness_inferiortemporal	CT	HD	0	0	rs1799977,rs274883,rs35811129,rs3791767,rs701383,rs79136984,rs79727797	NA	NA	0.0362706	48.6898
1244	1063	aparc-Desikan_rh_thickness_isthmuscingulate	CT	HD	0	0	rs1799977,rs274883,rs35811129,rs3791767,rs701383,rs79136984,rs79727797	NA	NA	0.0362706	48.6898
1245	1064	aparc-Desikan_rh_thickness_lateraloccipital	CT	HD	0	1	rs1799977,rs274883,rs35811129,rs3791767,rs79136984,rs79727797	NA	rs701383	0.0318811	49.7094
1246	1065	aparc-Desikan_rh_thickness_lateralorbitofrontal	CT	HD	0	0	rs1799977,rs274883,rs35811129,rs3791767,rs701383,rs79136984,rs79727797	NA	NA	0.0362706	48.6898
1247	1066	aparc-Desikan_rh_thickness_lingual	CT	HD	0	0	rs1799977,rs274883,rs35811129,rs3791767,rs701383,rs79136984,rs79727797	NA	NA	0.0362706	48.6898
1248	1067	aparc-Desikan_rh_thickness_medialorbitofrontal	CT	HD	0	0	rs1799977,rs274883,rs35811129,rs3791767,rs701383,rs79136984,rs79727797	NA	NA	0.0362706	48.6898
1249	1068	aparc-Desikan_rh_thickness_middletemporal	CT	HD	0	0	rs1799977,rs274883,rs35811129,rs3791767,rs701383,rs79136984,rs79727797	NA	NA	0.0362706	48.6898
1250	1069	aparc-Desikan_rh_thickness_parahippocampal	CT	HD	0	0	rs1799977,rs274883,rs35811129,rs3791767,rs701383,rs79136984,rs79727797	NA	NA	0.0362706	48.6898
1251	1070	aparc-Desikan_rh_thickness_paracentral	CT	HD	0	0	rs1799977,rs274883,rs35811129,rs3791767,rs701383,rs79136984,rs79727797	NA	NA	0.0362706	48.6898
1252	1071	aparc-Desikan_rh_thickness_parsopercularis	CT	HD	0	0	rs1799977,rs274883,rs35811129,rs3791767,rs701383,rs79136984,rs79727797	NA	NA	0.0362706	48.6898
1253	1072	aparc-Desikan_rh_thickness_parsorbitalis	CT	HD	0	0	rs1799977,rs274883,rs35811129,rs3791767,rs701383,rs79136984,rs79727797	NA	NA	0.0362706	48.6898
1254	1073	aparc-Desikan_rh_thickness_parstriangularis	CT	HD	0	0	rs1799977,rs274883,rs35811129,rs3791767,rs701383,rs79136984,rs79727797	NA	NA	0.0362706	48.6898
1255	1074	aparc-Desikan_rh_thickness_pericalcarine	CT	HD	0	0	rs1799977,rs274883,rs35811129,rs3791767,rs701383,rs79136984,rs79727797	NA	NA	0.0362706	48.6898
1256	1075	aparc-Desikan_rh_thickness_postcentral	CT	HD	0	0	rs1799977,rs274883,rs35811129,rs3791767,rs701383,rs79136984,rs79727797	NA	NA	0.0362706	48.6898
1257	1076	aparc-Desikan_rh_thickness_posteriorcingulate	CT	HD	0	0	rs1799977,rs274883,rs35811129,rs3791767,rs701383,rs79136984,rs79727797	NA	NA	0.0362706	48.6898
1258	1077	aparc-Desikan_rh_thickness_precentral	CT	HD	0	0	rs1799977,rs274883,rs35811129,rs3791767,rs701383,rs79136984,rs79727797	NA	NA	0.0362706	48.6898
1259	1078	aparc-Desikan_rh_thickness_precuneus	CT	HD	0	0	rs1799977,rs274883,rs35811129,rs3791767,rs701383,rs79136984,rs79727797	NA	NA	0.0362706	48.6898
1260	1079	aparc-Desikan_rh_thickness_rostralanteriorcingulate	CT	HD	0	0	rs1799977,rs274883,rs35811129,rs3791767,rs701383,rs79136984,rs79727797	NA	NA	0.0362706	48.6898
1261	1080	aparc-Desikan_rh_thickness_rostralmiddlefrontal	CT	HD	0	0	rs1799977,rs274883,rs35811129,rs3791767,rs701383,rs79136984,rs79727797	NA	NA	0.0362706	48.6898
1262	1081	aparc-Desikan_rh_thickness_superiorfrontal	CT	HD	0	0	rs1799977,rs274883,rs35811129,rs3791767,rs701383,rs79136984,rs79727797	NA	NA	0.0362706	48.6898
1263	1082	aparc-Desikan_rh_thickness_superiorparietal	CT	HD	0	0	rs1799977,rs274883,rs35811129,rs3791767,rs701383,rs79136984,rs79727797	NA	NA	0.0362706	48.6898
1264	1083	aparc-Desikan_rh_thickness_superiortemporal	CT	HD	0	0	rs1799977,rs274883,rs35811129,rs3791767,rs701383,rs79136984,rs79727797	NA	NA	0.0362706	48.6898
1265	1084	aparc-Desikan_rh_thickness_supramarginal	CT	HD	0	0	rs1799977,rs274883,rs35811129,rs3791767,rs701383,rs79136984,rs79727797	NA	NA	0.0362706	48.6898
1266	1085	aparc-Desikan_rh_thickness_frontalpole	CT	HD	0	0	rs1799977,rs274883,rs35811129,rs3791767,rs701383,rs79136984,rs79727797	NA	NA	0.0362706	48.6898
1267	1086	aparc-Desikan_rh_thickness_transversetemporal	CT	HD	0	0	rs1799977,rs274883,rs35811129,rs3791767,rs701383,rs79136984,rs79727797	NA	NA	0.0362706	48.6898
1268	1087	aparc-Desikan_rh_thickness_insula	CT	HD	0	0	rs1799977,rs274883,rs35811129,rs3791767,rs701383,rs79136984,rs79727797	NA	NA	0.0362706	48.6898
1269	1452	IDP_dMRI_TBSS_FA_Middle_cerebellar_peduncle	FA	HD	0	0	rs1799977,rs274883,rs35811129,rs3791767,rs701383,rs79136984,rs79727797	NA	NA	0.0362706	48.6898
1270	1453	IDP_dMRI_TBSS_FA_Pontine_crossing_tract	FA	HD	0	0	rs1799977,rs274883,rs35811129,rs3791767,rs701383,rs79136984,rs79727797	NA	NA	0.0362706	48.6898
1271	1454	IDP_dMRI_TBSS_FA_Genu_of_corpus_callosum	FA	HD	0	0	rs1799977,rs274883,rs35811129,rs3791767,rs701383,rs79136984,rs79727797	NA	NA	0.0362706	48.6898
1272	1455	IDP_dMRI_TBSS_FA_Body_of_corpus_callosum	FA	HD	0	0	rs1799977,rs274883,rs35811129,rs3791767,rs701383,rs79136984,rs79727797	NA	NA	0.0362706	48.6898
1273	1456	IDP_dMRI_TBSS_FA_Splenium_of_corpus_callosum	FA	HD	0	0	rs1799977,rs274883,rs35811129,rs3791767,rs701383,rs79136984,rs79727797	NA	NA	0.0362706	48.6898
1274	1457	IDP_dMRI_TBSS_FA_Fornix	FA	HD	0	0	rs1799977,rs274883,rs35811129,rs3791767,rs701383,rs79136984,rs79727797	NA	NA	0.0362706	48.6898
1275	1458	IDP_dMRI_TBSS_FA_Corticospinal_tract_R	FA	HD	0	0	rs1799977,rs274883,rs35811129,rs3791767,rs701383,rs79136984,rs79727797	NA	NA	0.0362706	48.6898
1276	1459	IDP_dMRI_TBSS_FA_Corticospinal_tract_L	FA	HD	0	0	rs1799977,rs274883,rs35811129,rs3791767,rs701383,rs79136984,rs79727797	NA	NA	0.0362706	48.6898
1277	1460	IDP_dMRI_TBSS_FA_Medial_lemniscus_R	FA	HD	0	0	rs1799977,rs274883,rs35811129,rs3791767,rs701383,rs79136984,rs79727797	NA	NA	0.0362706	48.6898
1278	1461	IDP_dMRI_TBSS_FA_Medial_lemniscus_L	FA	HD	0	0	rs1799977,rs274883,rs35811129,rs3791767,rs701383,rs79136984,rs79727797	NA	NA	0.0362706	48.6898
1279	1462	IDP_dMRI_TBSS_FA_Inferior_cerebellar_peduncle_R	FA	HD	0	0	rs1799977,rs274883,rs35811129,rs3791767,rs701383,rs79136984,rs79727797	NA	NA	0.0362706	48.6898
1280	1463	IDP_dMRI_TBSS_FA_Inferior_cerebellar_peduncle_L	FA	HD	0	0	rs1799977,rs274883,rs35811129,rs3791767,rs701383,rs79136984,rs79727797	NA	NA	0.0362706	48.6898
1281	1464	IDP_dMRI_TBSS_FA_Superior_cerebellar_peduncle_R	FA	HD	0	0	rs1799977,rs274883,rs35811129,rs3791767,rs701383,rs79136984,rs79727797	NA	NA	0.0362706	48.6898
1282	1465	IDP_dMRI_TBSS_FA_Superior_cerebellar_peduncle_L	FA	HD	0	0	rs1799977,rs274883,rs35811129,rs3791767,rs701383,rs79136984,rs79727797	NA	NA	0.0362706	48.6898
1283	1466	IDP_dMRI_TBSS_FA_Cerebral_peduncle_R	FA	HD	0	0	rs1799977,rs274883,rs35811129,rs3791767,rs701383,rs79136984,rs79727797	NA	NA	0.0362706	48.6898
1284	1467	IDP_dMRI_TBSS_FA_Cerebral_peduncle_L	FA	HD	0	0	rs1799977,rs274883,rs35811129,rs3791767,rs701383,rs79136984,rs79727797	NA	NA	0.0362706	48.6898
1285	1468	IDP_dMRI_TBSS_FA_Anterior_limb_of_internal_capsule_R	FA	HD	0	0	rs1799977,rs274883,rs35811129,rs3791767,rs701383,rs79136984,rs79727797	NA	NA	0.0362706	48.6898
1286	1469	IDP_dMRI_TBSS_FA_Anterior_limb_of_internal_capsule_L	FA	HD	0	0	rs1799977,rs274883,rs35811129,rs3791767,rs701383,rs79136984,rs79727797	NA	NA	0.0362706	48.6898
1287	1470	IDP_dMRI_TBSS_FA_Posterior_limb_of_internal_capsule_R	FA	HD	0	0	rs1799977,rs274883,rs35811129,rs3791767,rs701383,rs79136984,rs79727797	NA	NA	0.0362706	48.6898
1288	1471	IDP_dMRI_TBSS_FA_Posterior_limb_of_internal_capsule_L	FA	HD	0	0	rs1799977,rs274883,rs35811129,rs3791767,rs701383,rs79136984,rs79727797	NA	NA	0.0362706	48.6898
1289	1472	IDP_dMRI_TBSS_FA_Retrolenticular_part_of_internal_capsule_R	FA	HD	0	0	rs1799977,rs274883,rs35811129,rs3791767,rs701383,rs79136984,rs79727797	NA	NA	0.0362706	48.6898
1290	1473	IDP_dMRI_TBSS_FA_Retrolenticular_part_of_internal_capsule_L	FA	HD	0	0	rs1799977,rs274883,rs35811129,rs3791767,rs701383,rs79136984,rs79727797	NA	NA	0.0362706	48.6898
1291	1474	IDP_dMRI_TBSS_FA_Anterior_corona_radiata_R	FA	HD	0	0	rs1799977,rs274883,rs35811129,rs3791767,rs701383,rs79136984,rs79727797	NA	NA	0.0362706	48.6898
1292	1475	IDP_dMRI_TBSS_FA_Anterior_corona_radiata_L	FA	HD	0	0	rs1799977,rs274883,rs35811129,rs3791767,rs701383,rs79136984,rs79727797	NA	NA	0.0362706	48.6898
1293	1476	IDP_dMRI_TBSS_FA_Superior_corona_radiata_R	FA	HD	0	0	rs1799977,rs274883,rs35811129,rs3791767,rs701383,rs79136984,rs79727797	NA	NA	0.0362706	48.6898
1294	1477	IDP_dMRI_TBSS_FA_Superior_corona_radiata_L	FA	HD	0	0	rs1799977,rs274883,rs35811129,rs3791767,rs701383,rs79136984,rs79727797	NA	NA	0.0362706	48.6898
1295	1478	IDP_dMRI_TBSS_FA_Posterior_corona_radiata_R	FA	HD	0	0	rs1799977,rs274883,rs35811129,rs3791767,rs701383,rs79136984,rs79727797	NA	NA	0.0362706	48.6898
1296	1479	IDP_dMRI_TBSS_FA_Posterior_corona_radiata_L	FA	HD	0	0	rs1799977,rs274883,rs35811129,rs3791767,rs701383,rs79136984,rs79727797	NA	NA	0.0362706	48.6898
1297	1480	IDP_dMRI_TBSS_FA_Posterior_thalamic_radiation_R	FA	HD	0	0	rs1799977,rs274883,rs35811129,rs3791767,rs701383,rs79136984,rs79727797	NA	NA	0.0362706	48.6898
1298	1481	IDP_dMRI_TBSS_FA_Posterior_thalamic_radiation_L	FA	HD	0	0	rs1799977,rs274883,rs35811129,rs3791767,rs701383,rs79136984,rs79727797	NA	NA	0.0362706	48.6898
1299	1482	IDP_dMRI_TBSS_FA_Sagittal_stratum_R	FA	HD	0	0	rs1799977,rs274883,rs35811129,rs3791767,rs701383,rs79136984,rs79727797	NA	NA	0.0362706	48.6898
1300	1483	IDP_dMRI_TBSS_FA_Sagittal_stratum_L	FA	HD	0	0	rs1799977,rs274883,rs35811129,rs3791767,rs701383,rs79136984,rs79727797	NA	NA	0.0362706	48.6898
1301	1484	IDP_dMRI_TBSS_FA_External_capsule_R	FA	HD	0	0	rs1799977,rs274883,rs35811129,rs3791767,rs701383,rs79136984,rs79727797	NA	NA	0.0362706	48.6898
1302	1485	IDP_dMRI_TBSS_FA_External_capsule_L	FA	HD	0	0	rs1799977,rs274883,rs35811129,rs3791767,rs701383,rs79136984,rs79727797	NA	NA	0.0362706	48.6898
1303	1486	IDP_dMRI_TBSS_FA_Cingulum_cingulate_gyrus_R	FA	HD	0	0	rs1799977,rs274883,rs35811129,rs3791767,rs701383,rs79136984,rs79727797	NA	NA	0.0362706	48.6898
1304	1487	IDP_dMRI_TBSS_FA_Cingulum_cingulate_gyrus_L	FA	HD	0	0	rs1799977,rs274883,rs35811129,rs3791767,rs701383,rs79136984,rs79727797	NA	NA	0.0362706	48.6898
1305	1488	IDP_dMRI_TBSS_FA_Cingulum_hippocampus_R	FA	HD	0	0	rs1799977,rs274883,rs35811129,rs3791767,rs701383,rs79136984,rs79727797	NA	NA	0.0362706	48.6898
1306	1489	IDP_dMRI_TBSS_FA_Cingulum_hippocampus_L	FA	HD	0	0	rs1799977,rs274883,rs35811129,rs3791767,rs701383,rs79136984,rs79727797	NA	NA	0.0362706	48.6898
1307	1490	IDP_dMRI_TBSS_FA_Fornix_cres+Stria_terminalis_R	FA	HD	0	0	rs1799977,rs274883,rs35811129,rs3791767,rs701383,rs79136984,rs79727797	NA	NA	0.0362706	48.6898
1308	1491	IDP_dMRI_TBSS_FA_Fornix_cres+Stria_terminalis_L	FA	HD	0	0	rs1799977,rs274883,rs35811129,rs3791767,rs701383,rs79136984,rs79727797	NA	NA	0.0362706	48.6898
1309	1492	IDP_dMRI_TBSS_FA_Superior_longitudinal_fasciculus_R	FA	HD	0	0	rs1799977,rs274883,rs35811129,rs3791767,rs701383,rs79136984,rs79727797	NA	NA	0.0362706	48.6898
1310	1493	IDP_dMRI_TBSS_FA_Superior_longitudinal_fasciculus_L	FA	HD	0	0	rs1799977,rs274883,rs35811129,rs3791767,rs701383,rs79136984,rs79727797	NA	NA	0.0362706	48.6898
1311	1494	IDP_dMRI_TBSS_FA_Superior_fronto-occipital_fasciculus_R	FA	HD	0	0	rs1799977,rs274883,rs35811129,rs3791767,rs701383,rs79136984,rs79727797	NA	NA	0.0362706	48.6898
1312	1495	IDP_dMRI_TBSS_FA_Superior_fronto-occipital_fasciculus_L	FA	HD	0	0	rs1799977,rs274883,rs35811129,rs3791767,rs701383,rs79136984,rs79727797	NA	NA	0.0362706	48.6898
1313	1496	IDP_dMRI_TBSS_FA_Uncinate_fasciculus_R	FA	HD	0	0	rs1799977,rs274883,rs35811129,rs3791767,rs701383,rs79136984,rs79727797	NA	NA	0.0362706	48.6898
1314	1497	IDP_dMRI_TBSS_FA_Uncinate_fasciculus_L	FA	HD	0	0	rs1799977,rs274883,rs35811129,rs3791767,rs701383,rs79136984,rs79727797	NA	NA	0.0362706	48.6898
1315	1498	IDP_dMRI_TBSS_FA_Tapetum_R	FA	HD	0	0	rs1799977,rs274883,rs35811129,rs3791767,rs701383,rs79136984,rs79727797	NA	NA	0.0362706	48.6898
1316	1499	IDP_dMRI_TBSS_FA_Tapetum_L	FA	HD	0	0	rs1799977,rs274883,rs35811129,rs3791767,rs701383,rs79136984,rs79727797	NA	NA	0.0362706	48.6898
1317	1602	IDP_dMRI_TBSS_MD_Middle_cerebellar_peduncle	MD	HD	0	0	rs1799977,rs274883,rs35811129,rs3791767,rs701383,rs79136984,rs79727797	NA	NA	0.0362706	48.6898
1318	1603	IDP_dMRI_TBSS_MD_Pontine_crossing_tract	MD	HD	0	0	rs1799977,rs274883,rs35811129,rs3791767,rs701383,rs79136984,rs79727797	NA	NA	0.0362706	48.6898
1319	1604	IDP_dMRI_TBSS_MD_Genu_of_corpus_callosum	MD	HD	0	0	rs1799977,rs274883,rs35811129,rs3791767,rs701383,rs79136984,rs79727797	NA	NA	0.0362706	48.6898
1320	1605	IDP_dMRI_TBSS_MD_Body_of_corpus_callosum	MD	HD	0	0	rs1799977,rs274883,rs35811129,rs3791767,rs701383,rs79136984,rs79727797	NA	NA	0.0362706	48.6898
1321	1606	IDP_dMRI_TBSS_MD_Splenium_of_corpus_callosum	MD	HD	0	0	rs1799977,rs274883,rs35811129,rs3791767,rs701383,rs79136984,rs79727797	NA	NA	0.0362706	48.6898
1322	1607	IDP_dMRI_TBSS_MD_Fornix	MD	HD	0	0	rs1799977,rs274883,rs35811129,rs3791767,rs701383,rs79136984,rs79727797	NA	NA	0.0362706	48.6898
1323	1608	IDP_dMRI_TBSS_MD_Corticospinal_tract_R	MD	HD	0	0	rs1799977,rs274883,rs35811129,rs3791767,rs701383,rs79136984,rs79727797	NA	NA	0.0362706	48.6898
1324	1609	IDP_dMRI_TBSS_MD_Corticospinal_tract_L	MD	HD	0	0	rs1799977,rs274883,rs35811129,rs3791767,rs701383,rs79136984,rs79727797	NA	NA	0.0362706	48.6898
1325	1610	IDP_dMRI_TBSS_MD_Medial_lemniscus_R	MD	HD	0	0	rs1799977,rs274883,rs35811129,rs3791767,rs701383,rs79136984,rs79727797	NA	NA	0.0362706	48.6898
1326	1611	IDP_dMRI_TBSS_MD_Medial_lemniscus_L	MD	HD	0	0	rs1799977,rs274883,rs35811129,rs3791767,rs701383,rs79136984,rs79727797	NA	NA	0.0362706	48.6898
1327	1612	IDP_dMRI_TBSS_MD_Inferior_cerebellar_peduncle_R	MD	HD	0	0	rs1799977,rs274883,rs35811129,rs3791767,rs701383,rs79136984,rs79727797	NA	NA	0.0362706	48.6898
1328	1613	IDP_dMRI_TBSS_MD_Inferior_cerebellar_peduncle_L	MD	HD	0	0	rs1799977,rs274883,rs35811129,rs3791767,rs701383,rs79136984,rs79727797	NA	NA	0.0362706	48.6898
1329	1614	IDP_dMRI_TBSS_MD_Superior_cerebellar_peduncle_R	MD	HD	0	0	rs1799977,rs274883,rs35811129,rs3791767,rs701383,rs79136984,rs79727797	NA	NA	0.0362706	48.6898
1330	1615	IDP_dMRI_TBSS_MD_Superior_cerebellar_peduncle_L	MD	HD	0	0	rs1799977,rs274883,rs35811129,rs3791767,rs701383,rs79136984,rs79727797	NA	NA	0.0362706	48.6898
1331	1616	IDP_dMRI_TBSS_MD_Cerebral_peduncle_R	MD	HD	0	0	rs1799977,rs274883,rs35811129,rs3791767,rs701383,rs79136984,rs79727797	NA	NA	0.0362706	48.6898
1332	1617	IDP_dMRI_TBSS_MD_Cerebral_peduncle_L	MD	HD	0	0	rs1799977,rs274883,rs35811129,rs3791767,rs701383,rs79136984,rs79727797	NA	NA	0.0362706	48.6898
1333	1618	IDP_dMRI_TBSS_MD_Anterior_limb_of_internal_capsule_R	MD	HD	0	0	rs1799977,rs274883,rs35811129,rs3791767,rs701383,rs79136984,rs79727797	NA	NA	0.0362706	48.6898
1334	1619	IDP_dMRI_TBSS_MD_Anterior_limb_of_internal_capsule_L	MD	HD	0	0	rs1799977,rs274883,rs35811129,rs3791767,rs701383,rs79136984,rs79727797	NA	NA	0.0362706	48.6898
1335	1620	IDP_dMRI_TBSS_MD_Posterior_limb_of_internal_capsule_R	MD	HD	0	0	rs1799977,rs274883,rs35811129,rs3791767,rs701383,rs79136984,rs79727797	NA	NA	0.0362706	48.6898
1336	1621	IDP_dMRI_TBSS_MD_Posterior_limb_of_internal_capsule_L	MD	HD	0	0	rs1799977,rs274883,rs35811129,rs3791767,rs701383,rs79136984,rs79727797	NA	NA	0.0362706	48.6898
1337	1622	IDP_dMRI_TBSS_MD_Retrolenticular_part_of_internal_capsule_R	MD	HD	0	0	rs1799977,rs274883,rs35811129,rs3791767,rs701383,rs79136984,rs79727797	NA	NA	0.0362706	48.6898
1338	1623	IDP_dMRI_TBSS_MD_Retrolenticular_part_of_internal_capsule_L	MD	HD	0	0	rs1799977,rs274883,rs35811129,rs3791767,rs701383,rs79136984,rs79727797	NA	NA	0.0362706	48.6898
1339	1624	IDP_dMRI_TBSS_MD_Anterior_corona_radiata_R	MD	HD	0	0	rs1799977,rs274883,rs35811129,rs3791767,rs701383,rs79136984,rs79727797	NA	NA	0.0362706	48.6898
1340	1625	IDP_dMRI_TBSS_MD_Anterior_corona_radiata_L	MD	HD	0	0	rs1799977,rs274883,rs35811129,rs3791767,rs701383,rs79136984,rs79727797	NA	NA	0.0362706	48.6898
1341	1626	IDP_dMRI_TBSS_MD_Superior_corona_radiata_R	MD	HD	0	0	rs1799977,rs274883,rs35811129,rs3791767,rs701383,rs79136984,rs79727797	NA	NA	0.0362706	48.6898
1342	1627	IDP_dMRI_TBSS_MD_Superior_corona_radiata_L	MD	HD	0	0	rs1799977,rs274883,rs35811129,rs3791767,rs701383,rs79136984,rs79727797	NA	NA	0.0362706	48.6898
1343	1628	IDP_dMRI_TBSS_MD_Posterior_corona_radiata_R	MD	HD	0	0	rs1799977,rs274883,rs35811129,rs3791767,rs701383,rs79136984,rs79727797	NA	NA	0.0362706	48.6898
1344	1629	IDP_dMRI_TBSS_MD_Posterior_corona_radiata_L	MD	HD	0	0	rs1799977,rs274883,rs35811129,rs3791767,rs701383,rs79136984,rs79727797	NA	NA	0.0362706	48.6898
1345	1630	IDP_dMRI_TBSS_MD_Posterior_thalamic_radiation_R	MD	HD	0	0	rs1799977,rs274883,rs35811129,rs3791767,rs701383,rs79136984,rs79727797	NA	NA	0.0362706	48.6898
1346	1631	IDP_dMRI_TBSS_MD_Posterior_thalamic_radiation_L	MD	HD	0	0	rs1799977,rs274883,rs35811129,rs3791767,rs701383,rs79136984,rs79727797	NA	NA	0.0362706	48.6898
1347	1632	IDP_dMRI_TBSS_MD_Sagittal_stratum_R	MD	HD	0	0	rs1799977,rs274883,rs35811129,rs3791767,rs701383,rs79136984,rs79727797	NA	NA	0.0362706	48.6898
1348	1633	IDP_dMRI_TBSS_MD_Sagittal_stratum_L	MD	HD	0	0	rs1799977,rs274883,rs35811129,rs3791767,rs701383,rs79136984,rs79727797	NA	NA	0.0362706	48.6898
1349	1634	IDP_dMRI_TBSS_MD_External_capsule_R	MD	HD	0	0	rs1799977,rs274883,rs35811129,rs3791767,rs701383,rs79136984,rs79727797	NA	NA	0.0362706	48.6898
1350	1635	IDP_dMRI_TBSS_MD_External_capsule_L	MD	HD	0	0	rs1799977,rs274883,rs35811129,rs3791767,rs701383,rs79136984,rs79727797	NA	NA	0.0362706	48.6898
1351	1636	IDP_dMRI_TBSS_MD_Cingulum_cingulate_gyrus_R	MD	HD	0	0	rs1799977,rs274883,rs35811129,rs3791767,rs701383,rs79136984,rs79727797	NA	NA	0.0362706	48.6898
1352	1637	IDP_dMRI_TBSS_MD_Cingulum_cingulate_gyrus_L	MD	HD	0	0	rs1799977,rs274883,rs35811129,rs3791767,rs701383,rs79136984,rs79727797	NA	NA	0.0362706	48.6898
1353	1638	IDP_dMRI_TBSS_MD_Cingulum_hippocampus_R	MD	HD	0	0	rs1799977,rs274883,rs35811129,rs3791767,rs701383,rs79136984,rs79727797	NA	NA	0.0362706	48.6898
1354	1639	IDP_dMRI_TBSS_MD_Cingulum_hippocampus_L	MD	HD	0	0	rs1799977,rs274883,rs35811129,rs3791767,rs701383,rs79136984,rs79727797	NA	NA	0.0362706	48.6898
1355	1640	IDP_dMRI_TBSS_MD_Fornix_cres+Stria_terminalis_R	MD	HD	0	0	rs1799977,rs274883,rs35811129,rs3791767,rs701383,rs79136984,rs79727797	NA	NA	0.0362706	48.6898
1356	1641	IDP_dMRI_TBSS_MD_Fornix_cres+Stria_terminalis_L	MD	HD	0	0	rs1799977,rs274883,rs35811129,rs3791767,rs701383,rs79136984,rs79727797	NA	NA	0.0362706	48.6898
1357	1642	IDP_dMRI_TBSS_MD_Superior_longitudinal_fasciculus_R	MD	HD	0	0	rs1799977,rs274883,rs35811129,rs3791767,rs701383,rs79136984,rs79727797	NA	NA	0.0362706	48.6898
1358	1643	IDP_dMRI_TBSS_MD_Superior_longitudinal_fasciculus_L	MD	HD	0	0	rs1799977,rs274883,rs35811129,rs3791767,rs701383,rs79136984,rs79727797	NA	NA	0.0362706	48.6898
1359	1644	IDP_dMRI_TBSS_MD_Superior_fronto-occipital_fasciculus_R	MD	HD	0	0	rs1799977,rs274883,rs35811129,rs3791767,rs701383,rs79136984,rs79727797	NA	NA	0.0362706	48.6898
1360	1645	IDP_dMRI_TBSS_MD_Superior_fronto-occipital_fasciculus_L	MD	HD	0	0	rs1799977,rs274883,rs35811129,rs3791767,rs701383,rs79136984,rs79727797	NA	NA	0.0362706	48.6898
1361	1646	IDP_dMRI_TBSS_MD_Uncinate_fasciculus_R	MD	HD	0	0	rs1799977,rs274883,rs35811129,rs3791767,rs701383,rs79136984,rs79727797	NA	NA	0.0362706	48.6898
1362	1647	IDP_dMRI_TBSS_MD_Uncinate_fasciculus_L	MD	HD	0	0	rs1799977,rs274883,rs35811129,rs3791767,rs701383,rs79136984,rs79727797	NA	NA	0.0362706	48.6898
1363	1648	IDP_dMRI_TBSS_MD_Tapetum_R	MD	HD	0	0	rs1799977,rs274883,rs35811129,rs3791767,rs701383,rs79136984,rs79727797	NA	NA	0.0362706	48.6898
1364	1649	IDP_dMRI_TBSS_MD_Tapetum_L	MD	HD	0	0	rs1799977,rs274883,rs35811129,rs3791767,rs701383,rs79136984,rs79727797	NA	NA	0.0362706	48.6898
1365	122	IDP_T1_FAST_ROIs_L_thalamus	GMV	LBD	0	0	rs2230288,rs6599388,rs6733839,rs7680557,rs769449	NA	NA	0.0643267	90.9139
1366	123	IDP_T1_FAST_ROIs_R_thalamus	GMV	LBD	0	0	rs2230288,rs6599388,rs6733839,rs7680557,rs769449	NA	NA	0.0643267	90.9139
1367	124	IDP_T1_FAST_ROIs_L_caudate	GMV	LBD	0	0	rs2230288,rs6599388,rs6733839,rs7680557,rs769449	NA	NA	0.0643267	90.9139
1368	125	IDP_T1_FAST_ROIs_R_caudate	GMV	LBD	0	0	rs2230288,rs6599388,rs6733839,rs7680557,rs769449	NA	NA	0.0643267	90.9139
1369	126	IDP_T1_FAST_ROIs_L_putamen	GMV	LBD	0	0	rs2230288,rs6599388,rs6733839,rs7680557,rs769449	NA	NA	0.0643267	90.9139
1370	127	IDP_T1_FAST_ROIs_R_putamen	GMV	LBD	0	0	rs2230288,rs6599388,rs6733839,rs7680557,rs769449	NA	NA	0.0643267	90.9139
1371	128	IDP_T1_FAST_ROIs_L_pallidum	GMV	LBD	0	0	rs2230288,rs6599388,rs6733839,rs7680557,rs769449	NA	NA	0.0643267	90.9139
1372	129	IDP_T1_FAST_ROIs_R_pallidum	GMV	LBD	0	0	rs2230288,rs6599388,rs6733839,rs7680557,rs769449	NA	NA	0.0643267	90.9139
1373	130	IDP_T1_FAST_ROIs_L_hippocampus	GMV	LBD	0	0	rs2230288,rs6599388,rs6733839,rs7680557,rs769449	NA	NA	0.0643267	90.9139
1374	131	IDP_T1_FAST_ROIs_R_hippocampus	GMV	LBD	0	0	rs2230288,rs6599388,rs6733839,rs7680557,rs769449	NA	NA	0.0643267	90.9139
1375	132	IDP_T1_FAST_ROIs_L_amygdala	GMV	LBD	0	1	rs2230288,rs6599388,rs6733839,rs7680557	NA	rs769449	0.0236025	39.9642
1376	133	IDP_T1_FAST_ROIs_R_amygdala	GMV	LBD	0	1	rs2230288,rs6599388,rs6733839,rs7680557	NA	rs769449	0.0236025	39.9642
1377	134	IDP_T1_FAST_ROIs_L_ventral_striatum	GMV	LBD	0	0	rs2230288,rs6599388,rs6733839,rs7680557,rs769449	NA	NA	0.0643267	90.9139
1378	135	IDP_T1_FAST_ROIs_R_ventral_striatum	GMV	LBD	0	0	rs2230288,rs6599388,rs6733839,rs7680557,rs769449	NA	NA	0.0643267	90.9139
1379	136	IDP_T1_FAST_ROIs_brain_stem	GMV	LBD	0	0	rs2230288,rs6599388,rs6733839,rs7680557,rs769449	NA	NA	0.0643267	90.9139
1380	137	IDP_T1_FAST_ROIs_L_cerebellum_I-IV	GMV	LBD	0	0	rs2230288,rs6599388,rs6733839,rs7680557,rs769449	NA	NA	0.0643267	90.9139
1381	138	IDP_T1_FAST_ROIs_R_cerebellum_I-IV	GMV	LBD	0	0	rs2230288,rs6599388,rs6733839,rs7680557,rs769449	NA	NA	0.0643267	90.9139
1382	139	IDP_T1_FAST_ROIs_L_cerebellum_V	GMV	LBD	0	0	rs2230288,rs6599388,rs6733839,rs7680557,rs769449	NA	NA	0.0643267	90.9139
1383	140	IDP_T1_FAST_ROIs_R_cerebellum_V	GMV	LBD	0	0	rs2230288,rs6599388,rs6733839,rs7680557,rs769449	NA	NA	0.0643267	90.9139
1384	141	IDP_T1_FAST_ROIs_L_cerebellum_VI	GMV	LBD	0	0	rs2230288,rs6599388,rs6733839,rs7680557,rs769449	NA	NA	0.0643267	90.9139
1385	142	IDP_T1_FAST_ROIs_V_cerebellum_VI	GMV	LBD	0	0	rs2230288,rs6599388,rs6733839,rs7680557,rs769449	NA	NA	0.0643267	90.9139
1386	143	IDP_T1_FAST_ROIs_R_cerebellum_VI	GMV	LBD	0	0	rs2230288,rs6599388,rs6733839,rs7680557,rs769449	NA	NA	0.0643267	90.9139
1387	144	IDP_T1_FAST_ROIs_L_cerebellum_crus_I	GMV	LBD	0	0	rs2230288,rs6599388,rs6733839,rs7680557,rs769449	NA	NA	0.0643267	90.9139
1388	145	IDP_T1_FAST_ROIs_V_cerebellum_crus_I	GMV	LBD	0	0	rs2230288,rs6599388,rs6733839,rs7680557,rs769449	NA	NA	0.0643267	90.9139
1389	146	IDP_T1_FAST_ROIs_R_cerebellum_crus_I	GMV	LBD	0	0	rs2230288,rs6599388,rs6733839,rs7680557,rs769449	NA	NA	0.0643267	90.9139
1390	147	IDP_T1_FAST_ROIs_L_cerebellum_crus_II	GMV	LBD	0	0	rs2230288,rs6599388,rs6733839,rs7680557,rs769449	NA	NA	0.0643267	90.9139
1391	148	IDP_T1_FAST_ROIs_V_cerebellum_crus_II	GMV	LBD	0	0	rs2230288,rs6599388,rs6733839,rs7680557,rs769449	NA	NA	0.0643267	90.9139
1392	149	IDP_T1_FAST_ROIs_R_cerebellum_crus_II	GMV	LBD	0	0	rs2230288,rs6599388,rs6733839,rs7680557,rs769449	NA	NA	0.0643267	90.9139
1393	150	IDP_T1_FAST_ROIs_L_cerebellum_VIIb	GMV	LBD	0	0	rs2230288,rs6599388,rs6733839,rs7680557,rs769449	NA	NA	0.0643267	90.9139
1394	151	IDP_T1_FAST_ROIs_V_cerebellum_VIIb	GMV	LBD	0	0	rs2230288,rs6599388,rs6733839,rs7680557,rs769449	NA	NA	0.0643267	90.9139
1395	152	IDP_T1_FAST_ROIs_R_cerebellum_VIIb	GMV	LBD	0	0	rs2230288,rs6599388,rs6733839,rs7680557,rs769449	NA	NA	0.0643267	90.9139
1396	153	IDP_T1_FAST_ROIs_L_cerebellum_VIIIa	GMV	LBD	0	0	rs2230288,rs6599388,rs6733839,rs7680557,rs769449	NA	NA	0.0643267	90.9139
1397	154	IDP_T1_FAST_ROIs_V_cerebellum_VIIIa	GMV	LBD	0	0	rs2230288,rs6599388,rs6733839,rs7680557,rs769449	NA	NA	0.0643267	90.9139
1398	155	IDP_T1_FAST_ROIs_R_cerebellum_VIIIa	GMV	LBD	0	0	rs2230288,rs6599388,rs6733839,rs7680557,rs769449	NA	NA	0.0643267	90.9139
1399	156	IDP_T1_FAST_ROIs_L_cerebellum_VIIIb	GMV	LBD	0	0	rs2230288,rs6599388,rs6733839,rs7680557,rs769449	NA	NA	0.0643267	90.9139
1400	157	IDP_T1_FAST_ROIs_V_cerebellum_VIIIb	GMV	LBD	0	0	rs2230288,rs6599388,rs6733839,rs7680557,rs769449	NA	NA	0.0643267	90.9139
1401	158	IDP_T1_FAST_ROIs_R_cerebellum_VIIIb	GMV	LBD	0	0	rs2230288,rs6599388,rs6733839,rs7680557,rs769449	NA	NA	0.0643267	90.9139
1402	159	IDP_T1_FAST_ROIs_L_cerebellum_IX	GMV	LBD	0	0	rs2230288,rs6599388,rs6733839,rs7680557,rs769449	NA	NA	0.0643267	90.9139
1403	160	IDP_T1_FAST_ROIs_V_cerebellum_IX	GMV	LBD	0	0	rs2230288,rs6599388,rs6733839,rs7680557,rs769449	NA	NA	0.0643267	90.9139
1404	161	IDP_T1_FAST_ROIs_R_cerebellum_IX	GMV	LBD	0	0	rs2230288,rs6599388,rs6733839,rs7680557,rs769449	NA	NA	0.0643267	90.9139
1405	162	IDP_T1_FAST_ROIs_L_cerebellum_X	GMV	LBD	0	0	rs2230288,rs6599388,rs6733839,rs7680557,rs769449	NA	NA	0.0643267	90.9139
1406	163	IDP_T1_FAST_ROIs_V_cerebellum_X	GMV	LBD	0	0	rs2230288,rs6599388,rs6733839,rs7680557,rs769449	NA	NA	0.0643267	90.9139
1407	164	IDP_T1_FAST_ROIs_R_cerebellum_X	GMV	LBD	0	0	rs2230288,rs6599388,rs6733839,rs7680557,rs769449	NA	NA	0.0643267	90.9139
1408	344	aparc-Desikan_lh_volume_bankssts	GMV	LBD	0	0	rs2230288,rs6599388,rs6733839,rs7680557,rs769449	NA	NA	0.0643267	90.9139
1409	345	aparc-Desikan_lh_volume_caudalanteriorcingulate	GMV	LBD	0	0	rs2230288,rs6599388,rs6733839,rs7680557,rs769449	NA	NA	0.0643267	90.9139
1410	346	aparc-Desikan_lh_volume_caudalmiddlefrontal	GMV	LBD	0	0	rs2230288,rs6599388,rs6733839,rs7680557,rs769449	NA	NA	0.0643267	90.9139
1411	347	aparc-Desikan_lh_volume_cuneus	GMV	LBD	0	0	rs2230288,rs6599388,rs6733839,rs7680557,rs769449	NA	NA	0.0643267	90.9139
1412	348	aparc-Desikan_lh_volume_entorhinal	GMV	LBD	0	0	rs2230288,rs6599388,rs6733839,rs7680557,rs769449	NA	NA	0.0643267	90.9139
1413	349	aparc-Desikan_lh_volume_fusiform	GMV	LBD	0	0	rs2230288,rs6599388,rs6733839,rs7680557,rs769449	NA	NA	0.0643267	90.9139
1414	350	aparc-Desikan_lh_volume_inferiorparietal	GMV	LBD	0	0	rs2230288,rs6599388,rs6733839,rs7680557,rs769449	NA	NA	0.0643267	90.9139
1415	351	aparc-Desikan_lh_volume_inferiortemporal	GMV	LBD	0	0	rs2230288,rs6599388,rs6733839,rs7680557,rs769449	NA	NA	0.0643267	90.9139
1416	352	aparc-Desikan_lh_volume_isthmuscingulate	GMV	LBD	0	0	rs2230288,rs6599388,rs6733839,rs7680557,rs769449	NA	NA	0.0643267	90.9139
1417	353	aparc-Desikan_lh_volume_lateraloccipital	GMV	LBD	0	0	rs2230288,rs6599388,rs6733839,rs7680557,rs769449	NA	NA	0.0643267	90.9139
1418	354	aparc-Desikan_lh_volume_lateralorbitofrontal	GMV	LBD	0	0	rs2230288,rs6599388,rs6733839,rs7680557,rs769449	NA	NA	0.0643267	90.9139
1419	355	aparc-Desikan_lh_volume_lingual	GMV	LBD	0	0	rs2230288,rs6599388,rs6733839,rs7680557,rs769449	NA	NA	0.0643267	90.9139
1420	356	aparc-Desikan_lh_volume_medialorbitofrontal	GMV	LBD	0	0	rs2230288,rs6599388,rs6733839,rs7680557,rs769449	NA	NA	0.0643267	90.9139
1421	357	aparc-Desikan_lh_volume_middletemporal	GMV	LBD	0	0	rs2230288,rs6599388,rs6733839,rs7680557,rs769449	NA	NA	0.0643267	90.9139
1422	358	aparc-Desikan_lh_volume_parahippocampal	GMV	LBD	0	0	rs2230288,rs6599388,rs6733839,rs7680557,rs769449	NA	NA	0.0643267	90.9139
1423	359	aparc-Desikan_lh_volume_paracentral	GMV	LBD	0	0	rs2230288,rs6599388,rs6733839,rs7680557,rs769449	NA	NA	0.0643267	90.9139
1424	360	aparc-Desikan_lh_volume_parsopercularis	GMV	LBD	0	0	rs2230288,rs6599388,rs6733839,rs7680557,rs769449	NA	NA	0.0643267	90.9139
1425	361	aparc-Desikan_lh_volume_parsorbitalis	GMV	LBD	0	0	rs2230288,rs6599388,rs6733839,rs7680557,rs769449	NA	NA	0.0643267	90.9139
1426	362	aparc-Desikan_lh_volume_parstriangularis	GMV	LBD	0	0	rs2230288,rs6599388,rs6733839,rs7680557,rs769449	NA	NA	0.0643267	90.9139
1427	363	aparc-Desikan_lh_volume_pericalcarine	GMV	LBD	0	0	rs2230288,rs6599388,rs6733839,rs7680557,rs769449	NA	NA	0.0643267	90.9139
1428	364	aparc-Desikan_lh_volume_postcentral	GMV	LBD	0	0	rs2230288,rs6599388,rs6733839,rs7680557,rs769449	NA	NA	0.0643267	90.9139
1429	365	aparc-Desikan_lh_volume_posteriorcingulate	GMV	LBD	0	0	rs2230288,rs6599388,rs6733839,rs7680557,rs769449	NA	NA	0.0643267	90.9139
1430	366	aparc-Desikan_lh_volume_precentral	GMV	LBD	0	0	rs2230288,rs6599388,rs6733839,rs7680557,rs769449	NA	NA	0.0643267	90.9139
1431	367	aparc-Desikan_lh_volume_precuneus	GMV	LBD	0	0	rs2230288,rs6599388,rs6733839,rs7680557,rs769449	NA	NA	0.0643267	90.9139
1432	368	aparc-Desikan_lh_volume_rostralanteriorcingulate	GMV	LBD	0	0	rs2230288,rs6599388,rs6733839,rs7680557,rs769449	NA	NA	0.0643267	90.9139
1433	369	aparc-Desikan_lh_volume_rostralmiddlefrontal	GMV	LBD	0	0	rs2230288,rs6599388,rs6733839,rs7680557,rs769449	NA	NA	0.0643267	90.9139
1434	370	aparc-Desikan_lh_volume_superiorfrontal	GMV	LBD	0	0	rs2230288,rs6599388,rs6733839,rs7680557,rs769449	NA	NA	0.0643267	90.9139
1435	371	aparc-Desikan_lh_volume_superiorparietal	GMV	LBD	0	0	rs2230288,rs6599388,rs6733839,rs7680557,rs769449	NA	NA	0.0643267	90.9139
1436	372	aparc-Desikan_lh_volume_superiortemporal	GMV	LBD	0	0	rs2230288,rs6599388,rs6733839,rs7680557,rs769449	NA	NA	0.0643267	90.9139
1437	373	aparc-Desikan_lh_volume_supramarginal	GMV	LBD	0	0	rs2230288,rs6599388,rs6733839,rs7680557,rs769449	NA	NA	0.0643267	90.9139
1438	374	aparc-Desikan_lh_volume_frontalpole	GMV	LBD	0	0	rs2230288,rs6599388,rs6733839,rs7680557,rs769449	NA	NA	0.0643267	90.9139
1439	375	aparc-Desikan_lh_volume_transversetemporal	GMV	LBD	0	0	rs2230288,rs6599388,rs6733839,rs7680557,rs769449	NA	NA	0.0643267	90.9139
1440	376	aparc-Desikan_lh_volume_insula	GMV	LBD	0	0	rs2230288,rs6599388,rs6733839,rs7680557,rs769449	NA	NA	0.0643267	90.9139
1441	377	aparc-Desikan_rh_volume_bankssts	GMV	LBD	0	0	rs2230288,rs6599388,rs6733839,rs7680557,rs769449	NA	NA	0.0643267	90.9139
1442	378	aparc-Desikan_rh_volume_caudalanteriorcingulate	GMV	LBD	0	0	rs2230288,rs6599388,rs6733839,rs7680557,rs769449	NA	NA	0.0643267	90.9139
1443	379	aparc-Desikan_rh_volume_caudalmiddlefrontal	GMV	LBD	0	0	rs2230288,rs6599388,rs6733839,rs7680557,rs769449	NA	NA	0.0643267	90.9139
1444	380	aparc-Desikan_rh_volume_cuneus	GMV	LBD	0	0	rs2230288,rs6599388,rs6733839,rs7680557,rs769449	NA	NA	0.0643267	90.9139
1445	381	aparc-Desikan_rh_volume_entorhinal	GMV	LBD	0	0	rs2230288,rs6599388,rs6733839,rs7680557,rs769449	NA	NA	0.0643267	90.9139
1446	382	aparc-Desikan_rh_volume_fusiform	GMV	LBD	0	0	rs2230288,rs6599388,rs6733839,rs7680557,rs769449	NA	NA	0.0643267	90.9139
1447	383	aparc-Desikan_rh_volume_inferiorparietal	GMV	LBD	0	0	rs2230288,rs6599388,rs6733839,rs7680557,rs769449	NA	NA	0.0643267	90.9139
1448	384	aparc-Desikan_rh_volume_inferiortemporal	GMV	LBD	0	0	rs2230288,rs6599388,rs6733839,rs7680557,rs769449	NA	NA	0.0643267	90.9139
1449	385	aparc-Desikan_rh_volume_isthmuscingulate	GMV	LBD	0	0	rs2230288,rs6599388,rs6733839,rs7680557,rs769449	NA	NA	0.0643267	90.9139
1450	386	aparc-Desikan_rh_volume_lateraloccipital	GMV	LBD	0	0	rs2230288,rs6599388,rs6733839,rs7680557,rs769449	NA	NA	0.0643267	90.9139
1451	387	aparc-Desikan_rh_volume_lateralorbitofrontal	GMV	LBD	0	0	rs2230288,rs6599388,rs6733839,rs7680557,rs769449	NA	NA	0.0643267	90.9139
1452	388	aparc-Desikan_rh_volume_lingual	GMV	LBD	0	0	rs2230288,rs6599388,rs6733839,rs7680557,rs769449	NA	NA	0.0643267	90.9139
1453	389	aparc-Desikan_rh_volume_medialorbitofrontal	GMV	LBD	0	0	rs2230288,rs6599388,rs6733839,rs7680557,rs769449	NA	NA	0.0643267	90.9139
1454	390	aparc-Desikan_rh_volume_middletemporal	GMV	LBD	0	0	rs2230288,rs6599388,rs6733839,rs7680557,rs769449	NA	NA	0.0643267	90.9139
1455	391	aparc-Desikan_rh_volume_parahippocampal	GMV	LBD	0	0	rs2230288,rs6599388,rs6733839,rs7680557,rs769449	NA	NA	0.0643267	90.9139
1456	392	aparc-Desikan_rh_volume_paracentral	GMV	LBD	0	0	rs2230288,rs6599388,rs6733839,rs7680557,rs769449	NA	NA	0.0643267	90.9139
1457	393	aparc-Desikan_rh_volume_parsopercularis	GMV	LBD	0	0	rs2230288,rs6599388,rs6733839,rs7680557,rs769449	NA	NA	0.0643267	90.9139
1458	394	aparc-Desikan_rh_volume_parsorbitalis	GMV	LBD	0	0	rs2230288,rs6599388,rs6733839,rs7680557,rs769449	NA	NA	0.0643267	90.9139
1459	395	aparc-Desikan_rh_volume_parstriangularis	GMV	LBD	0	0	rs2230288,rs6599388,rs6733839,rs7680557,rs769449	NA	NA	0.0643267	90.9139
1460	396	aparc-Desikan_rh_volume_pericalcarine	GMV	LBD	0	0	rs2230288,rs6599388,rs6733839,rs7680557,rs769449	NA	NA	0.0643267	90.9139
1461	397	aparc-Desikan_rh_volume_postcentral	GMV	LBD	0	0	rs2230288,rs6599388,rs6733839,rs7680557,rs769449	NA	NA	0.0643267	90.9139
1462	398	aparc-Desikan_rh_volume_posteriorcingulate	GMV	LBD	0	0	rs2230288,rs6599388,rs6733839,rs7680557,rs769449	NA	NA	0.0643267	90.9139
1463	399	aparc-Desikan_rh_volume_precentral	GMV	LBD	0	0	rs2230288,rs6599388,rs6733839,rs7680557,rs769449	NA	NA	0.0643267	90.9139
1464	400	aparc-Desikan_rh_volume_precuneus	GMV	LBD	0	0	rs2230288,rs6599388,rs6733839,rs7680557,rs769449	NA	NA	0.0643267	90.9139
1465	401	aparc-Desikan_rh_volume_rostralanteriorcingulate	GMV	LBD	0	0	rs2230288,rs6599388,rs6733839,rs7680557,rs769449	NA	NA	0.0643267	90.9139
1466	402	aparc-Desikan_rh_volume_rostralmiddlefrontal	GMV	LBD	0	0	rs2230288,rs6599388,rs6733839,rs7680557,rs769449	NA	NA	0.0643267	90.9139
1467	403	aparc-Desikan_rh_volume_superiorfrontal	GMV	LBD	0	0	rs2230288,rs6599388,rs6733839,rs7680557,rs769449	NA	NA	0.0643267	90.9139
1468	404	aparc-Desikan_rh_volume_superiorparietal	GMV	LBD	0	0	rs2230288,rs6599388,rs6733839,rs7680557,rs769449	NA	NA	0.0643267	90.9139
1469	405	aparc-Desikan_rh_volume_superiortemporal	GMV	LBD	0	0	rs2230288,rs6599388,rs6733839,rs7680557,rs769449	NA	NA	0.0643267	90.9139
1470	406	aparc-Desikan_rh_volume_supramarginal	GMV	LBD	0	0	rs2230288,rs6599388,rs6733839,rs7680557,rs769449	NA	NA	0.0643267	90.9139
1471	407	aparc-Desikan_rh_volume_frontalpole	GMV	LBD	0	0	rs2230288,rs6599388,rs6733839,rs7680557,rs769449	NA	NA	0.0643267	90.9139
1472	408	aparc-Desikan_rh_volume_transversetemporal	GMV	LBD	0	0	rs2230288,rs6599388,rs6733839,rs7680557,rs769449	NA	NA	0.0643267	90.9139
1473	409	aparc-Desikan_rh_volume_insula	GMV	LBD	0	0	rs2230288,rs6599388,rs6733839,rs7680557,rs769449	NA	NA	0.0643267	90.9139
1474	648	aparc-Desikan_lh_area_TotalSurface	SA	LBD	0	0	rs2230288,rs6599388,rs6733839,rs7680557,rs769449	NA	NA	0.0643267	90.9139
1475	649	aparc-Desikan_lh_area_bankssts	SA	LBD	0	0	rs2230288,rs6599388,rs6733839,rs7680557,rs769449	NA	NA	0.0643267	90.9139
1476	650	aparc-Desikan_lh_area_caudalanteriorcingulate	SA	LBD	0	0	rs2230288,rs6599388,rs6733839,rs7680557,rs769449	NA	NA	0.0643267	90.9139
1477	651	aparc-Desikan_lh_area_caudalmiddlefrontal	SA	LBD	0	0	rs2230288,rs6599388,rs6733839,rs7680557,rs769449	NA	NA	0.0643267	90.9139
1478	652	aparc-Desikan_lh_area_cuneus	SA	LBD	0	0	rs2230288,rs6599388,rs6733839,rs7680557,rs769449	NA	NA	0.0643267	90.9139
1479	653	aparc-Desikan_lh_area_entorhinal	SA	LBD	0	0	rs2230288,rs6599388,rs6733839,rs7680557,rs769449	NA	NA	0.0643267	90.9139
1480	654	aparc-Desikan_lh_area_fusiform	SA	LBD	0	0	rs2230288,rs6599388,rs6733839,rs7680557,rs769449	NA	NA	0.0643267	90.9139
1481	655	aparc-Desikan_lh_area_inferiorparietal	SA	LBD	0	0	rs2230288,rs6599388,rs6733839,rs7680557,rs769449	NA	NA	0.0643267	90.9139
1482	656	aparc-Desikan_lh_area_inferiortemporal	SA	LBD	0	0	rs2230288,rs6599388,rs6733839,rs7680557,rs769449	NA	NA	0.0643267	90.9139
1483	657	aparc-Desikan_lh_area_isthmuscingulate	SA	LBD	0	0	rs2230288,rs6599388,rs6733839,rs7680557,rs769449	NA	NA	0.0643267	90.9139
1484	658	aparc-Desikan_lh_area_lateraloccipital	SA	LBD	0	0	rs2230288,rs6599388,rs6733839,rs7680557,rs769449	NA	NA	0.0643267	90.9139
1485	659	aparc-Desikan_lh_area_lateralorbitofrontal	SA	LBD	0	0	rs2230288,rs6599388,rs6733839,rs7680557,rs769449	NA	NA	0.0643267	90.9139
1486	660	aparc-Desikan_lh_area_lingual	SA	LBD	0	0	rs2230288,rs6599388,rs6733839,rs7680557,rs769449	NA	NA	0.0643267	90.9139
1487	661	aparc-Desikan_lh_area_medialorbitofrontal	SA	LBD	0	0	rs2230288,rs6599388,rs6733839,rs7680557,rs769449	NA	NA	0.0643267	90.9139
1488	662	aparc-Desikan_lh_area_middletemporal	SA	LBD	0	0	rs2230288,rs6599388,rs6733839,rs7680557,rs769449	NA	NA	0.0643267	90.9139
1489	663	aparc-Desikan_lh_area_parahippocampal	SA	LBD	0	0	rs2230288,rs6599388,rs6733839,rs7680557,rs769449	NA	NA	0.0643267	90.9139
1490	664	aparc-Desikan_lh_area_paracentral	SA	LBD	0	0	rs2230288,rs6599388,rs6733839,rs7680557,rs769449	NA	NA	0.0643267	90.9139
1491	665	aparc-Desikan_lh_area_parsopercularis	SA	LBD	0	0	rs2230288,rs6599388,rs6733839,rs7680557,rs769449	NA	NA	0.0643267	90.9139
1492	666	aparc-Desikan_lh_area_parsorbitalis	SA	LBD	0	0	rs2230288,rs6599388,rs6733839,rs7680557,rs769449	NA	NA	0.0643267	90.9139
1493	667	aparc-Desikan_lh_area_parstriangularis	SA	LBD	0	0	rs2230288,rs6599388,rs6733839,rs7680557,rs769449	NA	NA	0.0643267	90.9139
1494	668	aparc-Desikan_lh_area_pericalcarine	SA	LBD	0	0	rs2230288,rs6599388,rs6733839,rs7680557,rs769449	NA	NA	0.0643267	90.9139
1495	669	aparc-Desikan_lh_area_postcentral	SA	LBD	0	0	rs2230288,rs6599388,rs6733839,rs7680557,rs769449	NA	NA	0.0643267	90.9139
1496	670	aparc-Desikan_lh_area_posteriorcingulate	SA	LBD	0	0	rs2230288,rs6599388,rs6733839,rs7680557,rs769449	NA	NA	0.0643267	90.9139
1497	671	aparc-Desikan_lh_area_precentral	SA	LBD	0	0	rs2230288,rs6599388,rs6733839,rs7680557,rs769449	NA	NA	0.0643267	90.9139
1498	672	aparc-Desikan_lh_area_precuneus	SA	LBD	0	0	rs2230288,rs6599388,rs6733839,rs7680557,rs769449	NA	NA	0.0643267	90.9139
1499	673	aparc-Desikan_lh_area_rostralanteriorcingulate	SA	LBD	0	0	rs2230288,rs6599388,rs6733839,rs7680557,rs769449	NA	NA	0.0643267	90.9139
1500	674	aparc-Desikan_lh_area_rostralmiddlefrontal	SA	LBD	0	0	rs2230288,rs6599388,rs6733839,rs7680557,rs769449	NA	NA	0.0643267	90.9139
1501	675	aparc-Desikan_lh_area_superiorfrontal	SA	LBD	0	0	rs2230288,rs6599388,rs6733839,rs7680557,rs769449	NA	NA	0.0643267	90.9139
1502	676	aparc-Desikan_lh_area_superiorparietal	SA	LBD	0	0	rs2230288,rs6599388,rs6733839,rs7680557,rs769449	NA	NA	0.0643267	90.9139
1503	677	aparc-Desikan_lh_area_superiortemporal	SA	LBD	0	0	rs2230288,rs6599388,rs6733839,rs7680557,rs769449	NA	NA	0.0643267	90.9139
1504	678	aparc-Desikan_lh_area_supramarginal	SA	LBD	0	0	rs2230288,rs6599388,rs6733839,rs7680557,rs769449	NA	NA	0.0643267	90.9139
1505	679	aparc-Desikan_lh_area_frontalpole	SA	LBD	0	0	rs2230288,rs6599388,rs6733839,rs7680557,rs769449	NA	NA	0.0643267	90.9139
1506	680	aparc-Desikan_lh_area_transversetemporal	SA	LBD	0	0	rs2230288,rs6599388,rs6733839,rs7680557,rs769449	NA	NA	0.0643267	90.9139
1507	681	aparc-Desikan_lh_area_insula	SA	LBD	0	0	rs2230288,rs6599388,rs6733839,rs7680557,rs769449	NA	NA	0.0643267	90.9139
1508	682	aparc-Desikan_rh_area_TotalSurface	SA	LBD	0	0	rs2230288,rs6599388,rs6733839,rs7680557,rs769449	NA	NA	0.0643267	90.9139
1509	683	aparc-Desikan_rh_area_bankssts	SA	LBD	0	0	rs2230288,rs6599388,rs6733839,rs7680557,rs769449	NA	NA	0.0643267	90.9139
1510	684	aparc-Desikan_rh_area_caudalanteriorcingulate	SA	LBD	0	0	rs2230288,rs6599388,rs6733839,rs7680557,rs769449	NA	NA	0.0643267	90.9139
1511	685	aparc-Desikan_rh_area_caudalmiddlefrontal	SA	LBD	0	0	rs2230288,rs6599388,rs6733839,rs7680557,rs769449	NA	NA	0.0643267	90.9139
1512	686	aparc-Desikan_rh_area_cuneus	SA	LBD	0	0	rs2230288,rs6599388,rs6733839,rs7680557,rs769449	NA	NA	0.0643267	90.9139
1513	687	aparc-Desikan_rh_area_entorhinal	SA	LBD	0	0	rs2230288,rs6599388,rs6733839,rs7680557,rs769449	NA	NA	0.0643267	90.9139
1514	688	aparc-Desikan_rh_area_fusiform	SA	LBD	0	0	rs2230288,rs6599388,rs6733839,rs7680557,rs769449	NA	NA	0.0643267	90.9139
1515	689	aparc-Desikan_rh_area_inferiorparietal	SA	LBD	0	0	rs2230288,rs6599388,rs6733839,rs7680557,rs769449	NA	NA	0.0643267	90.9139
1516	690	aparc-Desikan_rh_area_inferiortemporal	SA	LBD	0	0	rs2230288,rs6599388,rs6733839,rs7680557,rs769449	NA	NA	0.0643267	90.9139
1517	691	aparc-Desikan_rh_area_isthmuscingulate	SA	LBD	0	0	rs2230288,rs6599388,rs6733839,rs7680557,rs769449	NA	NA	0.0643267	90.9139
1518	692	aparc-Desikan_rh_area_lateraloccipital	SA	LBD	0	0	rs2230288,rs6599388,rs6733839,rs7680557,rs769449	NA	NA	0.0643267	90.9139
1519	693	aparc-Desikan_rh_area_lateralorbitofrontal	SA	LBD	0	0	rs2230288,rs6599388,rs6733839,rs7680557,rs769449	NA	NA	0.0643267	90.9139
1520	694	aparc-Desikan_rh_area_lingual	SA	LBD	0	0	rs2230288,rs6599388,rs6733839,rs7680557,rs769449	NA	NA	0.0643267	90.9139
1521	695	aparc-Desikan_rh_area_medialorbitofrontal	SA	LBD	0	0	rs2230288,rs6599388,rs6733839,rs7680557,rs769449	NA	NA	0.0643267	90.9139
1522	696	aparc-Desikan_rh_area_middletemporal	SA	LBD	0	0	rs2230288,rs6599388,rs6733839,rs7680557,rs769449	NA	NA	0.0643267	90.9139
1523	697	aparc-Desikan_rh_area_parahippocampal	SA	LBD	0	0	rs2230288,rs6599388,rs6733839,rs7680557,rs769449	NA	NA	0.0643267	90.9139
1524	698	aparc-Desikan_rh_area_paracentral	SA	LBD	0	0	rs2230288,rs6599388,rs6733839,rs7680557,rs769449	NA	NA	0.0643267	90.9139
1525	699	aparc-Desikan_rh_area_parsopercularis	SA	LBD	0	0	rs2230288,rs6599388,rs6733839,rs7680557,rs769449	NA	NA	0.0643267	90.9139
1526	700	aparc-Desikan_rh_area_parsorbitalis	SA	LBD	0	0	rs2230288,rs6599388,rs6733839,rs7680557,rs769449	NA	NA	0.0643267	90.9139
1527	701	aparc-Desikan_rh_area_parstriangularis	SA	LBD	0	0	rs2230288,rs6599388,rs6733839,rs7680557,rs769449	NA	NA	0.0643267	90.9139
1528	702	aparc-Desikan_rh_area_pericalcarine	SA	LBD	0	0	rs2230288,rs6599388,rs6733839,rs7680557,rs769449	NA	NA	0.0643267	90.9139
1529	703	aparc-Desikan_rh_area_postcentral	SA	LBD	0	0	rs2230288,rs6599388,rs6733839,rs7680557,rs769449	NA	NA	0.0643267	90.9139
1530	704	aparc-Desikan_rh_area_posteriorcingulate	SA	LBD	0	0	rs2230288,rs6599388,rs6733839,rs7680557,rs769449	NA	NA	0.0643267	90.9139
1531	705	aparc-Desikan_rh_area_precentral	SA	LBD	0	0	rs2230288,rs6599388,rs6733839,rs7680557,rs769449	NA	NA	0.0643267	90.9139
1532	706	aparc-Desikan_rh_area_precuneus	SA	LBD	0	0	rs2230288,rs6599388,rs6733839,rs7680557,rs769449	NA	NA	0.0643267	90.9139
1533	707	aparc-Desikan_rh_area_rostralanteriorcingulate	SA	LBD	0	0	rs2230288,rs6599388,rs6733839,rs7680557,rs769449	NA	NA	0.0643267	90.9139
1534	708	aparc-Desikan_rh_area_rostralmiddlefrontal	SA	LBD	0	0	rs2230288,rs6599388,rs6733839,rs7680557,rs769449	NA	NA	0.0643267	90.9139
1535	709	aparc-Desikan_rh_area_superiorfrontal	SA	LBD	0	0	rs2230288,rs6599388,rs6733839,rs7680557,rs769449	NA	NA	0.0643267	90.9139
1536	710	aparc-Desikan_rh_area_superiorparietal	SA	LBD	0	0	rs2230288,rs6599388,rs6733839,rs7680557,rs769449	NA	NA	0.0643267	90.9139
1537	711	aparc-Desikan_rh_area_superiortemporal	SA	LBD	0	0	rs2230288,rs6599388,rs6733839,rs7680557,rs769449	NA	NA	0.0643267	90.9139
1538	712	aparc-Desikan_rh_area_supramarginal	SA	LBD	0	0	rs2230288,rs6599388,rs6733839,rs7680557,rs769449	NA	NA	0.0643267	90.9139
1539	713	aparc-Desikan_rh_area_frontalpole	SA	LBD	0	0	rs2230288,rs6599388,rs6733839,rs7680557,rs769449	NA	NA	0.0643267	90.9139
1540	714	aparc-Desikan_rh_area_transversetemporal	SA	LBD	0	0	rs2230288,rs6599388,rs6733839,rs7680557,rs769449	NA	NA	0.0643267	90.9139
1541	715	aparc-Desikan_rh_area_insula	SA	LBD	0	0	rs2230288,rs6599388,rs6733839,rs7680557,rs769449	NA	NA	0.0643267	90.9139
1542	1020	aparc-Desikan_lh_thickness_GlobalMeanThickness	CT	LBD	0	0	rs2230288,rs6599388,rs6733839,rs7680557,rs769449	NA	NA	0.0643267	90.9139
1543	1021	aparc-Desikan_lh_thickness_bankssts	CT	LBD	0	0	rs2230288,rs6599388,rs6733839,rs7680557,rs769449	NA	NA	0.0643267	90.9139
1544	1022	aparc-Desikan_lh_thickness_caudalanteriorcingulate	CT	LBD	0	0	rs2230288,rs6599388,rs6733839,rs7680557,rs769449	NA	NA	0.0643267	90.9139
1545	1023	aparc-Desikan_lh_thickness_caudalmiddlefrontal	CT	LBD	0	0	rs2230288,rs6599388,rs6733839,rs7680557,rs769449	NA	NA	0.0643267	90.9139
1546	1024	aparc-Desikan_lh_thickness_cuneus	CT	LBD	0	0	rs2230288,rs6599388,rs6733839,rs7680557,rs769449	NA	NA	0.0643267	90.9139
1547	1025	aparc-Desikan_lh_thickness_entorhinal	CT	LBD	0	0	rs2230288,rs6599388,rs6733839,rs7680557,rs769449	NA	NA	0.0643267	90.9139
1548	1026	aparc-Desikan_lh_thickness_fusiform	CT	LBD	0	0	rs2230288,rs6599388,rs6733839,rs7680557,rs769449	NA	NA	0.0643267	90.9139
1549	1027	aparc-Desikan_lh_thickness_inferiorparietal	CT	LBD	0	0	rs2230288,rs6599388,rs6733839,rs7680557,rs769449	NA	NA	0.0643267	90.9139
1550	1028	aparc-Desikan_lh_thickness_inferiortemporal	CT	LBD	0	0	rs2230288,rs6599388,rs6733839,rs7680557,rs769449	NA	NA	0.0643267	90.9139
1551	1029	aparc-Desikan_lh_thickness_isthmuscingulate	CT	LBD	0	0	rs2230288,rs6599388,rs6733839,rs7680557,rs769449	NA	NA	0.0643267	90.9139
1552	1030	aparc-Desikan_lh_thickness_lateraloccipital	CT	LBD	0	0	rs2230288,rs6599388,rs6733839,rs7680557,rs769449	NA	NA	0.0643267	90.9139
1553	1031	aparc-Desikan_lh_thickness_lateralorbitofrontal	CT	LBD	0	0	rs2230288,rs6599388,rs6733839,rs7680557,rs769449	NA	NA	0.0643267	90.9139
1554	1032	aparc-Desikan_lh_thickness_lingual	CT	LBD	0	0	rs2230288,rs6599388,rs6733839,rs7680557,rs769449	NA	NA	0.0643267	90.9139
1555	1033	aparc-Desikan_lh_thickness_medialorbitofrontal	CT	LBD	0	0	rs2230288,rs6599388,rs6733839,rs7680557,rs769449	NA	NA	0.0643267	90.9139
1556	1034	aparc-Desikan_lh_thickness_middletemporal	CT	LBD	0	0	rs2230288,rs6599388,rs6733839,rs7680557,rs769449	NA	NA	0.0643267	90.9139
1557	1035	aparc-Desikan_lh_thickness_parahippocampal	CT	LBD	0	0	rs2230288,rs6599388,rs6733839,rs7680557,rs769449	NA	NA	0.0643267	90.9139
1558	1036	aparc-Desikan_lh_thickness_paracentral	CT	LBD	0	0	rs2230288,rs6599388,rs6733839,rs7680557,rs769449	NA	NA	0.0643267	90.9139
1559	1037	aparc-Desikan_lh_thickness_parsopercularis	CT	LBD	0	0	rs2230288,rs6599388,rs6733839,rs7680557,rs769449	NA	NA	0.0643267	90.9139
1560	1038	aparc-Desikan_lh_thickness_parsorbitalis	CT	LBD	0	0	rs2230288,rs6599388,rs6733839,rs7680557,rs769449	NA	NA	0.0643267	90.9139
1561	1039	aparc-Desikan_lh_thickness_parstriangularis	CT	LBD	0	0	rs2230288,rs6599388,rs6733839,rs7680557,rs769449	NA	NA	0.0643267	90.9139
1562	1040	aparc-Desikan_lh_thickness_pericalcarine	CT	LBD	0	0	rs2230288,rs6599388,rs6733839,rs7680557,rs769449	NA	NA	0.0643267	90.9139
1563	1041	aparc-Desikan_lh_thickness_postcentral	CT	LBD	0	0	rs2230288,rs6599388,rs6733839,rs7680557,rs769449	NA	NA	0.0643267	90.9139
1564	1042	aparc-Desikan_lh_thickness_posteriorcingulate	CT	LBD	0	0	rs2230288,rs6599388,rs6733839,rs7680557,rs769449	NA	NA	0.0643267	90.9139
1565	1043	aparc-Desikan_lh_thickness_precentral	CT	LBD	0	0	rs2230288,rs6599388,rs6733839,rs7680557,rs769449	NA	NA	0.0643267	90.9139
1566	1044	aparc-Desikan_lh_thickness_precuneus	CT	LBD	0	0	rs2230288,rs6599388,rs6733839,rs7680557,rs769449	NA	NA	0.0643267	90.9139
1567	1045	aparc-Desikan_lh_thickness_rostralanteriorcingulate	CT	LBD	0	0	rs2230288,rs6599388,rs6733839,rs7680557,rs769449	NA	NA	0.0643267	90.9139
1568	1046	aparc-Desikan_lh_thickness_rostralmiddlefrontal	CT	LBD	0	0	rs2230288,rs6599388,rs6733839,rs7680557,rs769449	NA	NA	0.0643267	90.9139
1569	1047	aparc-Desikan_lh_thickness_superiorfrontal	CT	LBD	0	0	rs2230288,rs6599388,rs6733839,rs7680557,rs769449	NA	NA	0.0643267	90.9139
1570	1048	aparc-Desikan_lh_thickness_superiorparietal	CT	LBD	0	0	rs2230288,rs6599388,rs6733839,rs7680557,rs769449	NA	NA	0.0643267	90.9139
1571	1049	aparc-Desikan_lh_thickness_superiortemporal	CT	LBD	0	0	rs2230288,rs6599388,rs6733839,rs7680557,rs769449	NA	NA	0.0643267	90.9139
1572	1050	aparc-Desikan_lh_thickness_supramarginal	CT	LBD	0	0	rs2230288,rs6599388,rs6733839,rs7680557,rs769449	NA	NA	0.0643267	90.9139
1573	1051	aparc-Desikan_lh_thickness_frontalpole	CT	LBD	0	0	rs2230288,rs6599388,rs6733839,rs7680557,rs769449	NA	NA	0.0643267	90.9139
1574	1052	aparc-Desikan_lh_thickness_transversetemporal	CT	LBD	0	0	rs2230288,rs6599388,rs6733839,rs7680557,rs769449	NA	NA	0.0643267	90.9139
1575	1053	aparc-Desikan_lh_thickness_insula	CT	LBD	0	0	rs2230288,rs6599388,rs6733839,rs7680557,rs769449	NA	NA	0.0643267	90.9139
1576	1054	aparc-Desikan_rh_thickness_GlobalMeanThickness	CT	LBD	0	0	rs2230288,rs6599388,rs6733839,rs7680557,rs769449	NA	NA	0.0643267	90.9139
1577	1055	aparc-Desikan_rh_thickness_bankssts	CT	LBD	0	0	rs2230288,rs6599388,rs6733839,rs7680557,rs769449	NA	NA	0.0643267	90.9139
1578	1056	aparc-Desikan_rh_thickness_caudalanteriorcingulate	CT	LBD	0	0	rs2230288,rs6599388,rs6733839,rs7680557,rs769449	NA	NA	0.0643267	90.9139
1579	1057	aparc-Desikan_rh_thickness_caudalmiddlefrontal	CT	LBD	0	0	rs2230288,rs6599388,rs6733839,rs7680557,rs769449	NA	NA	0.0643267	90.9139
1580	1058	aparc-Desikan_rh_thickness_cuneus	CT	LBD	0	0	rs2230288,rs6599388,rs6733839,rs7680557,rs769449	NA	NA	0.0643267	90.9139
1581	1059	aparc-Desikan_rh_thickness_entorhinal	CT	LBD	0	0	rs2230288,rs6599388,rs6733839,rs7680557,rs769449	NA	NA	0.0643267	90.9139
1582	1060	aparc-Desikan_rh_thickness_fusiform	CT	LBD	0	0	rs2230288,rs6599388,rs6733839,rs7680557,rs769449	NA	NA	0.0643267	90.9139
1583	1061	aparc-Desikan_rh_thickness_inferiorparietal	CT	LBD	0	0	rs2230288,rs6599388,rs6733839,rs7680557,rs769449	NA	NA	0.0643267	90.9139
1584	1062	aparc-Desikan_rh_thickness_inferiortemporal	CT	LBD	0	0	rs2230288,rs6599388,rs6733839,rs7680557,rs769449	NA	NA	0.0643267	90.9139
1585	1063	aparc-Desikan_rh_thickness_isthmuscingulate	CT	LBD	0	0	rs2230288,rs6599388,rs6733839,rs7680557,rs769449	NA	NA	0.0643267	90.9139
1586	1064	aparc-Desikan_rh_thickness_lateraloccipital	CT	LBD	0	0	rs2230288,rs6599388,rs6733839,rs7680557,rs769449	NA	NA	0.0643267	90.9139
1587	1065	aparc-Desikan_rh_thickness_lateralorbitofrontal	CT	LBD	0	0	rs2230288,rs6599388,rs6733839,rs7680557,rs769449	NA	NA	0.0643267	90.9139
1588	1066	aparc-Desikan_rh_thickness_lingual	CT	LBD	0	0	rs2230288,rs6599388,rs6733839,rs7680557,rs769449	NA	NA	0.0643267	90.9139
1589	1067	aparc-Desikan_rh_thickness_medialorbitofrontal	CT	LBD	0	0	rs2230288,rs6599388,rs6733839,rs7680557,rs769449	NA	NA	0.0643267	90.9139
1590	1068	aparc-Desikan_rh_thickness_middletemporal	CT	LBD	0	0	rs2230288,rs6599388,rs6733839,rs7680557,rs769449	NA	NA	0.0643267	90.9139
1591	1069	aparc-Desikan_rh_thickness_parahippocampal	CT	LBD	0	0	rs2230288,rs6599388,rs6733839,rs7680557,rs769449	NA	NA	0.0643267	90.9139
1592	1070	aparc-Desikan_rh_thickness_paracentral	CT	LBD	0	0	rs2230288,rs6599388,rs6733839,rs7680557,rs769449	NA	NA	0.0643267	90.9139
1593	1071	aparc-Desikan_rh_thickness_parsopercularis	CT	LBD	0	0	rs2230288,rs6599388,rs6733839,rs7680557,rs769449	NA	NA	0.0643267	90.9139
1594	1072	aparc-Desikan_rh_thickness_parsorbitalis	CT	LBD	0	0	rs2230288,rs6599388,rs6733839,rs7680557,rs769449	NA	NA	0.0643267	90.9139
1595	1073	aparc-Desikan_rh_thickness_parstriangularis	CT	LBD	0	0	rs2230288,rs6599388,rs6733839,rs7680557,rs769449	NA	NA	0.0643267	90.9139
1596	1074	aparc-Desikan_rh_thickness_pericalcarine	CT	LBD	0	0	rs2230288,rs6599388,rs6733839,rs7680557,rs769449	NA	NA	0.0643267	90.9139
1597	1075	aparc-Desikan_rh_thickness_postcentral	CT	LBD	0	0	rs2230288,rs6599388,rs6733839,rs7680557,rs769449	NA	NA	0.0643267	90.9139
1598	1076	aparc-Desikan_rh_thickness_posteriorcingulate	CT	LBD	0	0	rs2230288,rs6599388,rs6733839,rs7680557,rs769449	NA	NA	0.0643267	90.9139
1599	1077	aparc-Desikan_rh_thickness_precentral	CT	LBD	0	0	rs2230288,rs6599388,rs6733839,rs7680557,rs769449	NA	NA	0.0643267	90.9139
1600	1078	aparc-Desikan_rh_thickness_precuneus	CT	LBD	0	0	rs2230288,rs6599388,rs6733839,rs7680557,rs769449	NA	NA	0.0643267	90.9139
1601	1079	aparc-Desikan_rh_thickness_rostralanteriorcingulate	CT	LBD	0	0	rs2230288,rs6599388,rs6733839,rs7680557,rs769449	NA	NA	0.0643267	90.9139
1602	1080	aparc-Desikan_rh_thickness_rostralmiddlefrontal	CT	LBD	0	0	rs2230288,rs6599388,rs6733839,rs7680557,rs769449	NA	NA	0.0643267	90.9139
1603	1081	aparc-Desikan_rh_thickness_superiorfrontal	CT	LBD	0	0	rs2230288,rs6599388,rs6733839,rs7680557,rs769449	NA	NA	0.0643267	90.9139
1604	1082	aparc-Desikan_rh_thickness_superiorparietal	CT	LBD	0	0	rs2230288,rs6599388,rs6733839,rs7680557,rs769449	NA	NA	0.0643267	90.9139
1605	1083	aparc-Desikan_rh_thickness_superiortemporal	CT	LBD	0	0	rs2230288,rs6599388,rs6733839,rs7680557,rs769449	NA	NA	0.0643267	90.9139
1606	1084	aparc-Desikan_rh_thickness_supramarginal	CT	LBD	0	0	rs2230288,rs6599388,rs6733839,rs7680557,rs769449	NA	NA	0.0643267	90.9139
1607	1085	aparc-Desikan_rh_thickness_frontalpole	CT	LBD	0	0	rs2230288,rs6599388,rs6733839,rs7680557,rs769449	NA	NA	0.0643267	90.9139
1608	1086	aparc-Desikan_rh_thickness_transversetemporal	CT	LBD	0	0	rs2230288,rs6599388,rs6733839,rs7680557,rs769449	NA	NA	0.0643267	90.9139
1609	1087	aparc-Desikan_rh_thickness_insula	CT	LBD	0	0	rs2230288,rs6599388,rs6733839,rs7680557,rs769449	NA	NA	0.0643267	90.9139
1610	1452	IDP_dMRI_TBSS_FA_Middle_cerebellar_peduncle	FA	LBD	0	0	rs2230288,rs6599388,rs6733839,rs7680557,rs769449	NA	NA	0.0643267	90.9139
1611	1453	IDP_dMRI_TBSS_FA_Pontine_crossing_tract	FA	LBD	0	0	rs2230288,rs6599388,rs6733839,rs7680557,rs769449	NA	NA	0.0643267	90.9139
1612	1454	IDP_dMRI_TBSS_FA_Genu_of_corpus_callosum	FA	LBD	0	0	rs2230288,rs6599388,rs6733839,rs7680557,rs769449	NA	NA	0.0643267	90.9139
1613	1455	IDP_dMRI_TBSS_FA_Body_of_corpus_callosum	FA	LBD	0	0	rs2230288,rs6599388,rs6733839,rs7680557,rs769449	NA	NA	0.0643267	90.9139
1614	1456	IDP_dMRI_TBSS_FA_Splenium_of_corpus_callosum	FA	LBD	0	0	rs2230288,rs6599388,rs6733839,rs7680557,rs769449	NA	NA	0.0643267	90.9139
1615	1457	IDP_dMRI_TBSS_FA_Fornix	FA	LBD	0	0	rs2230288,rs6599388,rs6733839,rs7680557,rs769449	NA	NA	0.0643267	90.9139
1616	1458	IDP_dMRI_TBSS_FA_Corticospinal_tract_R	FA	LBD	0	0	rs2230288,rs6599388,rs6733839,rs7680557,rs769449	NA	NA	0.0643267	90.9139
1617	1459	IDP_dMRI_TBSS_FA_Corticospinal_tract_L	FA	LBD	0	0	rs2230288,rs6599388,rs6733839,rs7680557,rs769449	NA	NA	0.0643267	90.9139
1618	1460	IDP_dMRI_TBSS_FA_Medial_lemniscus_R	FA	LBD	0	0	rs2230288,rs6599388,rs6733839,rs7680557,rs769449	NA	NA	0.0643267	90.9139
1619	1461	IDP_dMRI_TBSS_FA_Medial_lemniscus_L	FA	LBD	0	0	rs2230288,rs6599388,rs6733839,rs7680557,rs769449	NA	NA	0.0643267	90.9139
1620	1462	IDP_dMRI_TBSS_FA_Inferior_cerebellar_peduncle_R	FA	LBD	0	0	rs2230288,rs6599388,rs6733839,rs7680557,rs769449	NA	NA	0.0643267	90.9139
1621	1463	IDP_dMRI_TBSS_FA_Inferior_cerebellar_peduncle_L	FA	LBD	0	0	rs2230288,rs6599388,rs6733839,rs7680557,rs769449	NA	NA	0.0643267	90.9139
1622	1464	IDP_dMRI_TBSS_FA_Superior_cerebellar_peduncle_R	FA	LBD	0	0	rs2230288,rs6599388,rs6733839,rs7680557,rs769449	NA	NA	0.0643267	90.9139
1623	1465	IDP_dMRI_TBSS_FA_Superior_cerebellar_peduncle_L	FA	LBD	0	0	rs2230288,rs6599388,rs6733839,rs7680557,rs769449	NA	NA	0.0643267	90.9139
1624	1466	IDP_dMRI_TBSS_FA_Cerebral_peduncle_R	FA	LBD	0	0	rs2230288,rs6599388,rs6733839,rs7680557,rs769449	NA	NA	0.0643267	90.9139
1625	1467	IDP_dMRI_TBSS_FA_Cerebral_peduncle_L	FA	LBD	0	0	rs2230288,rs6599388,rs6733839,rs7680557,rs769449	NA	NA	0.0643267	90.9139
1626	1468	IDP_dMRI_TBSS_FA_Anterior_limb_of_internal_capsule_R	FA	LBD	0	0	rs2230288,rs6599388,rs6733839,rs7680557,rs769449	NA	NA	0.0643267	90.9139
1627	1469	IDP_dMRI_TBSS_FA_Anterior_limb_of_internal_capsule_L	FA	LBD	0	0	rs2230288,rs6599388,rs6733839,rs7680557,rs769449	NA	NA	0.0643267	90.9139
1628	1470	IDP_dMRI_TBSS_FA_Posterior_limb_of_internal_capsule_R	FA	LBD	0	0	rs2230288,rs6599388,rs6733839,rs7680557,rs769449	NA	NA	0.0643267	90.9139
1629	1471	IDP_dMRI_TBSS_FA_Posterior_limb_of_internal_capsule_L	FA	LBD	0	0	rs2230288,rs6599388,rs6733839,rs7680557,rs769449	NA	NA	0.0643267	90.9139
1630	1472	IDP_dMRI_TBSS_FA_Retrolenticular_part_of_internal_capsule_R	FA	LBD	0	0	rs2230288,rs6599388,rs6733839,rs7680557,rs769449	NA	NA	0.0643267	90.9139
1631	1473	IDP_dMRI_TBSS_FA_Retrolenticular_part_of_internal_capsule_L	FA	LBD	0	0	rs2230288,rs6599388,rs6733839,rs7680557,rs769449	NA	NA	0.0643267	90.9139
1632	1474	IDP_dMRI_TBSS_FA_Anterior_corona_radiata_R	FA	LBD	0	0	rs2230288,rs6599388,rs6733839,rs7680557,rs769449	NA	NA	0.0643267	90.9139
1633	1475	IDP_dMRI_TBSS_FA_Anterior_corona_radiata_L	FA	LBD	0	0	rs2230288,rs6599388,rs6733839,rs7680557,rs769449	NA	NA	0.0643267	90.9139
1634	1476	IDP_dMRI_TBSS_FA_Superior_corona_radiata_R	FA	LBD	0	0	rs2230288,rs6599388,rs6733839,rs7680557,rs769449	NA	NA	0.0643267	90.9139
1635	1477	IDP_dMRI_TBSS_FA_Superior_corona_radiata_L	FA	LBD	0	0	rs2230288,rs6599388,rs6733839,rs7680557,rs769449	NA	NA	0.0643267	90.9139
1636	1478	IDP_dMRI_TBSS_FA_Posterior_corona_radiata_R	FA	LBD	0	0	rs2230288,rs6599388,rs6733839,rs7680557,rs769449	NA	NA	0.0643267	90.9139
1637	1479	IDP_dMRI_TBSS_FA_Posterior_corona_radiata_L	FA	LBD	0	0	rs2230288,rs6599388,rs6733839,rs7680557,rs769449	NA	NA	0.0643267	90.9139
1638	1480	IDP_dMRI_TBSS_FA_Posterior_thalamic_radiation_R	FA	LBD	0	1	rs2230288,rs6599388,rs6733839,rs7680557	NA	rs769449	0.0236025	39.9642
1639	1481	IDP_dMRI_TBSS_FA_Posterior_thalamic_radiation_L	FA	LBD	0	0	rs2230288,rs6599388,rs6733839,rs7680557,rs769449	NA	NA	0.0643267	90.9139
1640	1482	IDP_dMRI_TBSS_FA_Sagittal_stratum_R	FA	LBD	0	0	rs2230288,rs6599388,rs6733839,rs7680557,rs769449	NA	NA	0.0643267	90.9139
1641	1483	IDP_dMRI_TBSS_FA_Sagittal_stratum_L	FA	LBD	0	0	rs2230288,rs6599388,rs6733839,rs7680557,rs769449	NA	NA	0.0643267	90.9139
1642	1484	IDP_dMRI_TBSS_FA_External_capsule_R	FA	LBD	0	0	rs2230288,rs6599388,rs6733839,rs7680557,rs769449	NA	NA	0.0643267	90.9139
1643	1485	IDP_dMRI_TBSS_FA_External_capsule_L	FA	LBD	0	0	rs2230288,rs6599388,rs6733839,rs7680557,rs769449	NA	NA	0.0643267	90.9139
1644	1486	IDP_dMRI_TBSS_FA_Cingulum_cingulate_gyrus_R	FA	LBD	0	0	rs2230288,rs6599388,rs6733839,rs7680557,rs769449	NA	NA	0.0643267	90.9139
1645	1487	IDP_dMRI_TBSS_FA_Cingulum_cingulate_gyrus_L	FA	LBD	0	0	rs2230288,rs6599388,rs6733839,rs7680557,rs769449	NA	NA	0.0643267	90.9139
1646	1488	IDP_dMRI_TBSS_FA_Cingulum_hippocampus_R	FA	LBD	0	0	rs2230288,rs6599388,rs6733839,rs7680557,rs769449	NA	NA	0.0643267	90.9139
1647	1489	IDP_dMRI_TBSS_FA_Cingulum_hippocampus_L	FA	LBD	0	0	rs2230288,rs6599388,rs6733839,rs7680557,rs769449	NA	NA	0.0643267	90.9139
1648	1490	IDP_dMRI_TBSS_FA_Fornix_cres+Stria_terminalis_R	FA	LBD	0	0	rs2230288,rs6599388,rs6733839,rs7680557,rs769449	NA	NA	0.0643267	90.9139
1649	1491	IDP_dMRI_TBSS_FA_Fornix_cres+Stria_terminalis_L	FA	LBD	0	0	rs2230288,rs6599388,rs6733839,rs7680557,rs769449	NA	NA	0.0643267	90.9139
1650	1492	IDP_dMRI_TBSS_FA_Superior_longitudinal_fasciculus_R	FA	LBD	0	0	rs2230288,rs6599388,rs6733839,rs7680557,rs769449	NA	NA	0.0643267	90.9139
1651	1493	IDP_dMRI_TBSS_FA_Superior_longitudinal_fasciculus_L	FA	LBD	0	0	rs2230288,rs6599388,rs6733839,rs7680557,rs769449	NA	NA	0.0643267	90.9139
1652	1494	IDP_dMRI_TBSS_FA_Superior_fronto-occipital_fasciculus_R	FA	LBD	0	0	rs2230288,rs6599388,rs6733839,rs7680557,rs769449	NA	NA	0.0643267	90.9139
1653	1495	IDP_dMRI_TBSS_FA_Superior_fronto-occipital_fasciculus_L	FA	LBD	0	0	rs2230288,rs6599388,rs6733839,rs7680557,rs769449	NA	NA	0.0643267	90.9139
1654	1496	IDP_dMRI_TBSS_FA_Uncinate_fasciculus_R	FA	LBD	0	0	rs2230288,rs6599388,rs6733839,rs7680557,rs769449	NA	NA	0.0643267	90.9139
1655	1497	IDP_dMRI_TBSS_FA_Uncinate_fasciculus_L	FA	LBD	0	0	rs2230288,rs6599388,rs6733839,rs7680557,rs769449	NA	NA	0.0643267	90.9139
1656	1498	IDP_dMRI_TBSS_FA_Tapetum_R	FA	LBD	0	0	rs2230288,rs6599388,rs6733839,rs7680557,rs769449	NA	NA	0.0643267	90.9139
1657	1499	IDP_dMRI_TBSS_FA_Tapetum_L	FA	LBD	0	0	rs2230288,rs6599388,rs6733839,rs7680557,rs769449	NA	NA	0.0643267	90.9139
1658	1602	IDP_dMRI_TBSS_MD_Middle_cerebellar_peduncle	MD	LBD	0	0	rs2230288,rs6599388,rs6733839,rs7680557,rs769449	NA	NA	0.0643267	90.9139
1659	1603	IDP_dMRI_TBSS_MD_Pontine_crossing_tract	MD	LBD	0	0	rs2230288,rs6599388,rs6733839,rs7680557,rs769449	NA	NA	0.0643267	90.9139
1660	1604	IDP_dMRI_TBSS_MD_Genu_of_corpus_callosum	MD	LBD	0	0	rs2230288,rs6599388,rs6733839,rs7680557,rs769449	NA	NA	0.0643267	90.9139
1661	1605	IDP_dMRI_TBSS_MD_Body_of_corpus_callosum	MD	LBD	0	0	rs2230288,rs6599388,rs6733839,rs7680557,rs769449	NA	NA	0.0643267	90.9139
1662	1606	IDP_dMRI_TBSS_MD_Splenium_of_corpus_callosum	MD	LBD	0	0	rs2230288,rs6599388,rs6733839,rs7680557,rs769449	NA	NA	0.0643267	90.9139
1663	1607	IDP_dMRI_TBSS_MD_Fornix	MD	LBD	0	0	rs2230288,rs6599388,rs6733839,rs7680557,rs769449	NA	NA	0.0643267	90.9139
1664	1608	IDP_dMRI_TBSS_MD_Corticospinal_tract_R	MD	LBD	0	0	rs2230288,rs6599388,rs6733839,rs7680557,rs769449	NA	NA	0.0643267	90.9139
1665	1609	IDP_dMRI_TBSS_MD_Corticospinal_tract_L	MD	LBD	0	0	rs2230288,rs6599388,rs6733839,rs7680557,rs769449	NA	NA	0.0643267	90.9139
1666	1610	IDP_dMRI_TBSS_MD_Medial_lemniscus_R	MD	LBD	0	0	rs2230288,rs6599388,rs6733839,rs7680557,rs769449	NA	NA	0.0643267	90.9139
1667	1611	IDP_dMRI_TBSS_MD_Medial_lemniscus_L	MD	LBD	0	0	rs2230288,rs6599388,rs6733839,rs7680557,rs769449	NA	NA	0.0643267	90.9139
1668	1612	IDP_dMRI_TBSS_MD_Inferior_cerebellar_peduncle_R	MD	LBD	0	0	rs2230288,rs6599388,rs6733839,rs7680557,rs769449	NA	NA	0.0643267	90.9139
1669	1613	IDP_dMRI_TBSS_MD_Inferior_cerebellar_peduncle_L	MD	LBD	0	0	rs2230288,rs6599388,rs6733839,rs7680557,rs769449	NA	NA	0.0643267	90.9139
1670	1614	IDP_dMRI_TBSS_MD_Superior_cerebellar_peduncle_R	MD	LBD	0	0	rs2230288,rs6599388,rs6733839,rs7680557,rs769449	NA	NA	0.0643267	90.9139
1671	1615	IDP_dMRI_TBSS_MD_Superior_cerebellar_peduncle_L	MD	LBD	0	0	rs2230288,rs6599388,rs6733839,rs7680557,rs769449	NA	NA	0.0643267	90.9139
1672	1616	IDP_dMRI_TBSS_MD_Cerebral_peduncle_R	MD	LBD	0	0	rs2230288,rs6599388,rs6733839,rs7680557,rs769449	NA	NA	0.0643267	90.9139
1673	1617	IDP_dMRI_TBSS_MD_Cerebral_peduncle_L	MD	LBD	0	0	rs2230288,rs6599388,rs6733839,rs7680557,rs769449	NA	NA	0.0643267	90.9139
1674	1618	IDP_dMRI_TBSS_MD_Anterior_limb_of_internal_capsule_R	MD	LBD	0	0	rs2230288,rs6599388,rs6733839,rs7680557,rs769449	NA	NA	0.0643267	90.9139
1675	1619	IDP_dMRI_TBSS_MD_Anterior_limb_of_internal_capsule_L	MD	LBD	0	0	rs2230288,rs6599388,rs6733839,rs7680557,rs769449	NA	NA	0.0643267	90.9139
1676	1620	IDP_dMRI_TBSS_MD_Posterior_limb_of_internal_capsule_R	MD	LBD	0	0	rs2230288,rs6599388,rs6733839,rs7680557,rs769449	NA	NA	0.0643267	90.9139
1677	1621	IDP_dMRI_TBSS_MD_Posterior_limb_of_internal_capsule_L	MD	LBD	0	0	rs2230288,rs6599388,rs6733839,rs7680557,rs769449	NA	NA	0.0643267	90.9139
1678	1622	IDP_dMRI_TBSS_MD_Retrolenticular_part_of_internal_capsule_R	MD	LBD	0	0	rs2230288,rs6599388,rs6733839,rs7680557,rs769449	NA	NA	0.0643267	90.9139
1679	1623	IDP_dMRI_TBSS_MD_Retrolenticular_part_of_internal_capsule_L	MD	LBD	0	0	rs2230288,rs6599388,rs6733839,rs7680557,rs769449	NA	NA	0.0643267	90.9139
1680	1624	IDP_dMRI_TBSS_MD_Anterior_corona_radiata_R	MD	LBD	0	0	rs2230288,rs6599388,rs6733839,rs7680557,rs769449	NA	NA	0.0643267	90.9139
1681	1625	IDP_dMRI_TBSS_MD_Anterior_corona_radiata_L	MD	LBD	0	0	rs2230288,rs6599388,rs6733839,rs7680557,rs769449	NA	NA	0.0643267	90.9139
1682	1626	IDP_dMRI_TBSS_MD_Superior_corona_radiata_R	MD	LBD	0	0	rs2230288,rs6599388,rs6733839,rs7680557,rs769449	NA	NA	0.0643267	90.9139
1683	1627	IDP_dMRI_TBSS_MD_Superior_corona_radiata_L	MD	LBD	0	0	rs2230288,rs6599388,rs6733839,rs7680557,rs769449	NA	NA	0.0643267	90.9139
1684	1628	IDP_dMRI_TBSS_MD_Posterior_corona_radiata_R	MD	LBD	0	0	rs2230288,rs6599388,rs6733839,rs7680557,rs769449	NA	NA	0.0643267	90.9139
1685	1629	IDP_dMRI_TBSS_MD_Posterior_corona_radiata_L	MD	LBD	0	0	rs2230288,rs6599388,rs6733839,rs7680557,rs769449	NA	NA	0.0643267	90.9139
1686	1630	IDP_dMRI_TBSS_MD_Posterior_thalamic_radiation_R	MD	LBD	0	1	rs2230288,rs6599388,rs6733839,rs7680557	NA	rs769449	0.0236025	39.9642
1687	1631	IDP_dMRI_TBSS_MD_Posterior_thalamic_radiation_L	MD	LBD	0	1	rs2230288,rs6599388,rs6733839,rs7680557	NA	rs769449	0.0236025	39.9642
1688	1632	IDP_dMRI_TBSS_MD_Sagittal_stratum_R	MD	LBD	0	0	rs2230288,rs6599388,rs6733839,rs7680557,rs769449	NA	NA	0.0643267	90.9139
1689	1633	IDP_dMRI_TBSS_MD_Sagittal_stratum_L	MD	LBD	0	0	rs2230288,rs6599388,rs6733839,rs7680557,rs769449	NA	NA	0.0643267	90.9139
1690	1634	IDP_dMRI_TBSS_MD_External_capsule_R	MD	LBD	0	0	rs2230288,rs6599388,rs6733839,rs7680557,rs769449	NA	NA	0.0643267	90.9139
1691	1635	IDP_dMRI_TBSS_MD_External_capsule_L	MD	LBD	0	0	rs2230288,rs6599388,rs6733839,rs7680557,rs769449	NA	NA	0.0643267	90.9139
1692	1636	IDP_dMRI_TBSS_MD_Cingulum_cingulate_gyrus_R	MD	LBD	0	0	rs2230288,rs6599388,rs6733839,rs7680557,rs769449	NA	NA	0.0643267	90.9139
1693	1637	IDP_dMRI_TBSS_MD_Cingulum_cingulate_gyrus_L	MD	LBD	0	0	rs2230288,rs6599388,rs6733839,rs7680557,rs769449	NA	NA	0.0643267	90.9139
1694	1638	IDP_dMRI_TBSS_MD_Cingulum_hippocampus_R	MD	LBD	0	0	rs2230288,rs6599388,rs6733839,rs7680557,rs769449	NA	NA	0.0643267	90.9139
1695	1639	IDP_dMRI_TBSS_MD_Cingulum_hippocampus_L	MD	LBD	0	0	rs2230288,rs6599388,rs6733839,rs7680557,rs769449	NA	NA	0.0643267	90.9139
1696	1640	IDP_dMRI_TBSS_MD_Fornix_cres+Stria_terminalis_R	MD	LBD	0	0	rs2230288,rs6599388,rs6733839,rs7680557,rs769449	NA	NA	0.0643267	90.9139
1697	1641	IDP_dMRI_TBSS_MD_Fornix_cres+Stria_terminalis_L	MD	LBD	0	0	rs2230288,rs6599388,rs6733839,rs7680557,rs769449	NA	NA	0.0643267	90.9139
1698	1642	IDP_dMRI_TBSS_MD_Superior_longitudinal_fasciculus_R	MD	LBD	0	0	rs2230288,rs6599388,rs6733839,rs7680557,rs769449	NA	NA	0.0643267	90.9139
1699	1643	IDP_dMRI_TBSS_MD_Superior_longitudinal_fasciculus_L	MD	LBD	0	0	rs2230288,rs6599388,rs6733839,rs7680557,rs769449	NA	NA	0.0643267	90.9139
1700	1644	IDP_dMRI_TBSS_MD_Superior_fronto-occipital_fasciculus_R	MD	LBD	0	0	rs2230288,rs6599388,rs6733839,rs7680557,rs769449	NA	NA	0.0643267	90.9139
1701	1645	IDP_dMRI_TBSS_MD_Superior_fronto-occipital_fasciculus_L	MD	LBD	0	0	rs2230288,rs6599388,rs6733839,rs7680557,rs769449	NA	NA	0.0643267	90.9139
1702	1646	IDP_dMRI_TBSS_MD_Uncinate_fasciculus_R	MD	LBD	0	0	rs2230288,rs6599388,rs6733839,rs7680557,rs769449	NA	NA	0.0643267	90.9139
1703	1647	IDP_dMRI_TBSS_MD_Uncinate_fasciculus_L	MD	LBD	0	0	rs2230288,rs6599388,rs6733839,rs7680557,rs769449	NA	NA	0.0643267	90.9139
1704	1648	IDP_dMRI_TBSS_MD_Tapetum_R	MD	LBD	0	0	rs2230288,rs6599388,rs6733839,rs7680557,rs769449	NA	NA	0.0643267	90.9139
1705	1649	IDP_dMRI_TBSS_MD_Tapetum_L	MD	LBD	0	0	rs2230288,rs6599388,rs6733839,rs7680557,rs769449	NA	NA	0.0643267	90.9139
1706	122	IDP_T1_FAST_ROIs_L_thalamus	GMV	MS	3	0	rs10063294,rs1014486,rs1026916,rs1077667,rs10801908,rs1112718,rs11256593,rs114872782,rs11666263,rs11749040,rs1177228,rs11809700,rs12147246,rs12365699,rs1250551,rs12612620,rs12925972,rs13327021,rs140522,rs1465697,rs17124032,rs1738074,rs1860545,rs2150879,rs2248461,rs2317231,rs2546890,rs2681424,rs28703878,rs34695601,rs354033,rs35486093,rs35540610,rs35703946,rs3809627,rs415759,rs4325907,rs438613,rs47…	rs2857700,rs4808760,rs7975763	NA	0.0359796	68.5661
1707	123	IDP_T1_FAST_ROIs_R_thalamus	GMV	MS	3	0	rs10063294,rs1014486,rs1026916,rs1077667,rs10801908,rs1112718,rs11256593,rs114872782,rs11666263,rs11749040,rs1177228,rs11809700,rs12147246,rs12365699,rs1250551,rs12612620,rs12925972,rs13327021,rs140522,rs1465697,rs17124032,rs1738074,rs1860545,rs2150879,rs2248461,rs2317231,rs2546890,rs2681424,rs28703878,rs34695601,rs354033,rs35486093,rs35540610,rs35703946,rs3809627,rs415759,rs4325907,rs438613,rs47…	rs2857700,rs4808760,rs7975763	NA	0.0359796	68.5661
1708	124	IDP_T1_FAST_ROIs_L_caudate	GMV	MS	3	0	rs10063294,rs1014486,rs1026916,rs1077667,rs10801908,rs1112718,rs11256593,rs114872782,rs11666263,rs11749040,rs1177228,rs11809700,rs12147246,rs12365699,rs1250551,rs12612620,rs12925972,rs13327021,rs140522,rs1465697,rs17124032,rs1738074,rs1860545,rs2150879,rs2248461,rs2317231,rs2546890,rs2681424,rs28703878,rs34695601,rs354033,rs35486093,rs35540610,rs35703946,rs3809627,rs415759,rs4325907,rs438613,rs47…	rs2857700,rs4808760,rs7975763	NA	0.0359796	68.5661
1709	125	IDP_T1_FAST_ROIs_R_caudate	GMV	MS	3	0	rs10063294,rs1014486,rs1026916,rs1077667,rs10801908,rs1112718,rs11256593,rs114872782,rs11666263,rs11749040,rs1177228,rs11809700,rs12147246,rs12365699,rs1250551,rs12612620,rs12925972,rs13327021,rs140522,rs1465697,rs17124032,rs1738074,rs1860545,rs2150879,rs2248461,rs2317231,rs2546890,rs2681424,rs28703878,rs34695601,rs354033,rs35486093,rs35540610,rs35703946,rs3809627,rs415759,rs4325907,rs438613,rs47…	rs2857700,rs4808760,rs7975763	NA	0.0359796	68.5661
1710	126	IDP_T1_FAST_ROIs_L_putamen	GMV	MS	3	0	rs10063294,rs1014486,rs1026916,rs1077667,rs10801908,rs1112718,rs11256593,rs114872782,rs11666263,rs11749040,rs1177228,rs11809700,rs12147246,rs12365699,rs1250551,rs12612620,rs12925972,rs13327021,rs140522,rs1465697,rs17124032,rs1738074,rs1860545,rs2150879,rs2248461,rs2317231,rs2546890,rs2681424,rs28703878,rs34695601,rs354033,rs35486093,rs35540610,rs35703946,rs3809627,rs415759,rs4325907,rs438613,rs47…	rs2857700,rs4808760,rs7975763	NA	0.0359796	68.5661
1711	127	IDP_T1_FAST_ROIs_R_putamen	GMV	MS	3	0	rs10063294,rs1014486,rs1026916,rs1077667,rs10801908,rs1112718,rs11256593,rs114872782,rs11666263,rs11749040,rs1177228,rs11809700,rs12147246,rs12365699,rs1250551,rs12612620,rs12925972,rs13327021,rs140522,rs1465697,rs17124032,rs1738074,rs1860545,rs2150879,rs2248461,rs2317231,rs2546890,rs2681424,rs28703878,rs34695601,rs354033,rs35486093,rs35540610,rs35703946,rs3809627,rs415759,rs4325907,rs438613,rs47…	rs2857700,rs4808760,rs7975763	NA	0.0359796	68.5661
1712	128	IDP_T1_FAST_ROIs_L_pallidum	GMV	MS	3	0	rs10063294,rs1014486,rs1026916,rs1077667,rs10801908,rs1112718,rs11256593,rs114872782,rs11666263,rs11749040,rs1177228,rs11809700,rs12147246,rs12365699,rs1250551,rs12612620,rs12925972,rs13327021,rs140522,rs1465697,rs17124032,rs1738074,rs1860545,rs2150879,rs2248461,rs2317231,rs2546890,rs2681424,rs28703878,rs34695601,rs354033,rs35486093,rs35540610,rs35703946,rs3809627,rs415759,rs4325907,rs438613,rs47…	rs2857700,rs4808760,rs7975763	NA	0.0359796	68.5661
1713	129	IDP_T1_FAST_ROIs_R_pallidum	GMV	MS	3	0	rs10063294,rs1014486,rs1026916,rs1077667,rs10801908,rs1112718,rs11256593,rs114872782,rs11666263,rs11749040,rs1177228,rs11809700,rs12147246,rs12365699,rs1250551,rs12612620,rs12925972,rs13327021,rs140522,rs1465697,rs17124032,rs1738074,rs1860545,rs2150879,rs2248461,rs2317231,rs2546890,rs2681424,rs28703878,rs34695601,rs354033,rs35486093,rs35540610,rs35703946,rs3809627,rs415759,rs4325907,rs438613,rs47…	rs2857700,rs4808760,rs7975763	NA	0.0359796	68.5661
1714	130	IDP_T1_FAST_ROIs_L_hippocampus	GMV	MS	3	0	rs10063294,rs1014486,rs1026916,rs1077667,rs10801908,rs1112718,rs11256593,rs114872782,rs11666263,rs11749040,rs1177228,rs11809700,rs12147246,rs12365699,rs1250551,rs12612620,rs12925972,rs13327021,rs140522,rs1465697,rs17124032,rs1738074,rs1860545,rs2150879,rs2248461,rs2317231,rs2546890,rs2681424,rs28703878,rs34695601,rs354033,rs35486093,rs35540610,rs35703946,rs3809627,rs415759,rs4325907,rs438613,rs47…	rs2857700,rs4808760,rs7975763	NA	0.0359796	68.5661
1715	131	IDP_T1_FAST_ROIs_R_hippocampus	GMV	MS	3	0	rs10063294,rs1014486,rs1026916,rs1077667,rs10801908,rs1112718,rs11256593,rs114872782,rs11666263,rs11749040,rs1177228,rs11809700,rs12147246,rs12365699,rs1250551,rs12612620,rs12925972,rs13327021,rs140522,rs1465697,rs17124032,rs1738074,rs1860545,rs2150879,rs2248461,rs2317231,rs2546890,rs2681424,rs28703878,rs34695601,rs354033,rs35486093,rs35540610,rs35703946,rs3809627,rs415759,rs4325907,rs438613,rs47…	rs2857700,rs4808760,rs7975763	NA	0.0359796	68.5661
1716	132	IDP_T1_FAST_ROIs_L_amygdala	GMV	MS	3	0	rs10063294,rs1014486,rs1026916,rs1077667,rs10801908,rs1112718,rs11256593,rs114872782,rs11666263,rs11749040,rs1177228,rs11809700,rs12147246,rs12365699,rs1250551,rs12612620,rs12925972,rs13327021,rs140522,rs1465697,rs17124032,rs1738074,rs1860545,rs2150879,rs2248461,rs2317231,rs2546890,rs2681424,rs28703878,rs34695601,rs354033,rs35486093,rs35540610,rs35703946,rs3809627,rs415759,rs4325907,rs438613,rs47…	rs2857700,rs4808760,rs7975763	NA	0.0359796	68.5661
1717	133	IDP_T1_FAST_ROIs_R_amygdala	GMV	MS	3	0	rs10063294,rs1014486,rs1026916,rs1077667,rs10801908,rs1112718,rs11256593,rs114872782,rs11666263,rs11749040,rs1177228,rs11809700,rs12147246,rs12365699,rs1250551,rs12612620,rs12925972,rs13327021,rs140522,rs1465697,rs17124032,rs1738074,rs1860545,rs2150879,rs2248461,rs2317231,rs2546890,rs2681424,rs28703878,rs34695601,rs354033,rs35486093,rs35540610,rs35703946,rs3809627,rs415759,rs4325907,rs438613,rs47…	rs2857700,rs4808760,rs7975763	NA	0.0359796	68.5661
1718	134	IDP_T1_FAST_ROIs_L_ventral_striatum	GMV	MS	3	0	rs10063294,rs1014486,rs1026916,rs1077667,rs10801908,rs1112718,rs11256593,rs114872782,rs11666263,rs11749040,rs1177228,rs11809700,rs12147246,rs12365699,rs1250551,rs12612620,rs12925972,rs13327021,rs140522,rs1465697,rs17124032,rs1738074,rs1860545,rs2150879,rs2248461,rs2317231,rs2546890,rs2681424,rs28703878,rs34695601,rs354033,rs35486093,rs35540610,rs35703946,rs3809627,rs415759,rs4325907,rs438613,rs47…	rs2857700,rs4808760,rs7975763	NA	0.0359796	68.5661
1719	135	IDP_T1_FAST_ROIs_R_ventral_striatum	GMV	MS	3	0	rs10063294,rs1014486,rs1026916,rs1077667,rs10801908,rs1112718,rs11256593,rs114872782,rs11666263,rs11749040,rs1177228,rs11809700,rs12147246,rs12365699,rs1250551,rs12612620,rs12925972,rs13327021,rs140522,rs1465697,rs17124032,rs1738074,rs1860545,rs2150879,rs2248461,rs2317231,rs2546890,rs2681424,rs28703878,rs34695601,rs354033,rs35486093,rs35540610,rs35703946,rs3809627,rs415759,rs4325907,rs438613,rs47…	rs2857700,rs4808760,rs7975763	NA	0.0359796	68.5661
1720	136	IDP_T1_FAST_ROIs_brain_stem	GMV	MS	3	0	rs10063294,rs1014486,rs1026916,rs1077667,rs10801908,rs1112718,rs11256593,rs114872782,rs11666263,rs11749040,rs1177228,rs11809700,rs12147246,rs12365699,rs1250551,rs12612620,rs12925972,rs13327021,rs140522,rs1465697,rs17124032,rs1738074,rs1860545,rs2150879,rs2248461,rs2317231,rs2546890,rs2681424,rs28703878,rs34695601,rs354033,rs35486093,rs35540610,rs35703946,rs3809627,rs415759,rs4325907,rs438613,rs47…	rs2857700,rs4808760,rs7975763	NA	0.0359796	68.5661
1721	137	IDP_T1_FAST_ROIs_L_cerebellum_I-IV	GMV	MS	3	1	rs10063294,rs1014486,rs1026916,rs1077667,rs10801908,rs1112718,rs11256593,rs114872782,rs11666263,rs11749040,rs1177228,rs11809700,rs12147246,rs12365699,rs1250551,rs12612620,rs12925972,rs13327021,rs140522,rs1465697,rs17124032,rs1738074,rs1860545,rs2150879,rs2248461,rs2317231,rs2546890,rs2681424,rs28703878,rs34695601,rs354033,rs35486093,rs35540610,rs35703946,rs3809627,rs415759,rs4325907,rs438613,rs47…	rs2857700,rs4808760,rs7975763	rs12434551	0.0359796	68.5661
1722	138	IDP_T1_FAST_ROIs_R_cerebellum_I-IV	GMV	MS	3	1	rs10063294,rs1014486,rs1026916,rs1077667,rs10801908,rs1112718,rs11256593,rs114872782,rs11666263,rs11749040,rs1177228,rs11809700,rs12147246,rs12365699,rs1250551,rs12612620,rs12925972,rs13327021,rs140522,rs1465697,rs17124032,rs1738074,rs1860545,rs2150879,rs2248461,rs2317231,rs2546890,rs2681424,rs28703878,rs34695601,rs354033,rs35486093,rs35540610,rs35703946,rs3809627,rs415759,rs4325907,rs438613,rs47…	rs2857700,rs4808760,rs7975763	rs12434551	0.0359796	68.5661
1723	139	IDP_T1_FAST_ROIs_L_cerebellum_V	GMV	MS	3	1	rs10063294,rs1014486,rs1026916,rs1077667,rs10801908,rs1112718,rs11256593,rs114872782,rs11666263,rs11749040,rs1177228,rs11809700,rs12147246,rs12365699,rs1250551,rs12612620,rs12925972,rs13327021,rs140522,rs1465697,rs17124032,rs1738074,rs1860545,rs2150879,rs2248461,rs2317231,rs2546890,rs2681424,rs28703878,rs34695601,rs354033,rs35486093,rs35540610,rs35703946,rs3809627,rs415759,rs4325907,rs438613,rs47…	rs2857700,rs4808760,rs7975763	rs12434551	0.0359796	68.5661
1724	140	IDP_T1_FAST_ROIs_R_cerebellum_V	GMV	MS	3	1	rs10063294,rs1014486,rs1026916,rs1077667,rs10801908,rs1112718,rs11256593,rs114872782,rs11666263,rs11749040,rs1177228,rs11809700,rs12147246,rs12365699,rs1250551,rs12612620,rs12925972,rs13327021,rs140522,rs1465697,rs17124032,rs1738074,rs1860545,rs2150879,rs2248461,rs2317231,rs2546890,rs2681424,rs28703878,rs34695601,rs354033,rs35486093,rs35540610,rs35703946,rs3809627,rs415759,rs4325907,rs438613,rs47…	rs2857700,rs4808760,rs7975763	rs12434551	0.0359796	68.5661
1725	141	IDP_T1_FAST_ROIs_L_cerebellum_VI	GMV	MS	3	0	rs10063294,rs1014486,rs1026916,rs1077667,rs10801908,rs1112718,rs11256593,rs114872782,rs11666263,rs11749040,rs1177228,rs11809700,rs12147246,rs12365699,rs1250551,rs12612620,rs12925972,rs13327021,rs140522,rs1465697,rs17124032,rs1738074,rs1860545,rs2150879,rs2248461,rs2317231,rs2546890,rs2681424,rs28703878,rs34695601,rs354033,rs35486093,rs35540610,rs35703946,rs3809627,rs415759,rs4325907,rs438613,rs47…	rs2857700,rs4808760,rs7975763	NA	0.0359796	68.5661
1726	142	IDP_T1_FAST_ROIs_V_cerebellum_VI	GMV	MS	3	0	rs10063294,rs1014486,rs1026916,rs1077667,rs10801908,rs1112718,rs11256593,rs114872782,rs11666263,rs11749040,rs1177228,rs11809700,rs12147246,rs12365699,rs1250551,rs12612620,rs12925972,rs13327021,rs140522,rs1465697,rs17124032,rs1738074,rs1860545,rs2150879,rs2248461,rs2317231,rs2546890,rs2681424,rs28703878,rs34695601,rs354033,rs35486093,rs35540610,rs35703946,rs3809627,rs415759,rs4325907,rs438613,rs47…	rs2857700,rs4808760,rs7975763	NA	0.0359796	68.5661
1727	143	IDP_T1_FAST_ROIs_R_cerebellum_VI	GMV	MS	3	0	rs10063294,rs1014486,rs1026916,rs1077667,rs10801908,rs1112718,rs11256593,rs114872782,rs11666263,rs11749040,rs1177228,rs11809700,rs12147246,rs12365699,rs1250551,rs12612620,rs12925972,rs13327021,rs140522,rs1465697,rs17124032,rs1738074,rs1860545,rs2150879,rs2248461,rs2317231,rs2546890,rs2681424,rs28703878,rs34695601,rs354033,rs35486093,rs35540610,rs35703946,rs3809627,rs415759,rs4325907,rs438613,rs47…	rs2857700,rs4808760,rs7975763	NA	0.0359796	68.5661
1728	144	IDP_T1_FAST_ROIs_L_cerebellum_crus_I	GMV	MS	3	0	rs10063294,rs1014486,rs1026916,rs1077667,rs10801908,rs1112718,rs11256593,rs114872782,rs11666263,rs11749040,rs1177228,rs11809700,rs12147246,rs12365699,rs1250551,rs12612620,rs12925972,rs13327021,rs140522,rs1465697,rs17124032,rs1738074,rs1860545,rs2150879,rs2248461,rs2317231,rs2546890,rs2681424,rs28703878,rs34695601,rs354033,rs35486093,rs35540610,rs35703946,rs3809627,rs415759,rs4325907,rs438613,rs47…	rs2857700,rs4808760,rs7975763	NA	0.0359796	68.5661
1729	145	IDP_T1_FAST_ROIs_V_cerebellum_crus_I	GMV	MS	3	0	rs10063294,rs1014486,rs1026916,rs1077667,rs10801908,rs1112718,rs11256593,rs114872782,rs11666263,rs11749040,rs1177228,rs11809700,rs12147246,rs12365699,rs1250551,rs12612620,rs12925972,rs13327021,rs140522,rs1465697,rs17124032,rs1738074,rs1860545,rs2150879,rs2248461,rs2317231,rs2546890,rs2681424,rs28703878,rs34695601,rs354033,rs35486093,rs35540610,rs35703946,rs3809627,rs415759,rs4325907,rs438613,rs47…	rs2857700,rs4808760,rs7975763	NA	0.0359796	68.5661
1730	146	IDP_T1_FAST_ROIs_R_cerebellum_crus_I	GMV	MS	3	0	rs10063294,rs1014486,rs1026916,rs1077667,rs10801908,rs1112718,rs11256593,rs114872782,rs11666263,rs11749040,rs1177228,rs11809700,rs12147246,rs12365699,rs1250551,rs12612620,rs12925972,rs13327021,rs140522,rs1465697,rs17124032,rs1738074,rs1860545,rs2150879,rs2248461,rs2317231,rs2546890,rs2681424,rs28703878,rs34695601,rs354033,rs35486093,rs35540610,rs35703946,rs3809627,rs415759,rs4325907,rs438613,rs47…	rs2857700,rs4808760,rs7975763	NA	0.0359796	68.5661
1731	147	IDP_T1_FAST_ROIs_L_cerebellum_crus_II	GMV	MS	3	0	rs10063294,rs1014486,rs1026916,rs1077667,rs10801908,rs1112718,rs11256593,rs114872782,rs11666263,rs11749040,rs1177228,rs11809700,rs12147246,rs12365699,rs1250551,rs12612620,rs12925972,rs13327021,rs140522,rs1465697,rs17124032,rs1738074,rs1860545,rs2150879,rs2248461,rs2317231,rs2546890,rs2681424,rs28703878,rs34695601,rs354033,rs35486093,rs35540610,rs35703946,rs3809627,rs415759,rs4325907,rs438613,rs47…	rs2857700,rs4808760,rs7975763	NA	0.0359796	68.5661
1732	148	IDP_T1_FAST_ROIs_V_cerebellum_crus_II	GMV	MS	3	0	rs10063294,rs1014486,rs1026916,rs1077667,rs10801908,rs1112718,rs11256593,rs114872782,rs11666263,rs11749040,rs1177228,rs11809700,rs12147246,rs12365699,rs1250551,rs12612620,rs12925972,rs13327021,rs140522,rs1465697,rs17124032,rs1738074,rs1860545,rs2150879,rs2248461,rs2317231,rs2546890,rs2681424,rs28703878,rs34695601,rs354033,rs35486093,rs35540610,rs35703946,rs3809627,rs415759,rs4325907,rs438613,rs47…	rs2857700,rs4808760,rs7975763	NA	0.0359796	68.5661
1733	149	IDP_T1_FAST_ROIs_R_cerebellum_crus_II	GMV	MS	3	0	rs10063294,rs1014486,rs1026916,rs1077667,rs10801908,rs1112718,rs11256593,rs114872782,rs11666263,rs11749040,rs1177228,rs11809700,rs12147246,rs12365699,rs1250551,rs12612620,rs12925972,rs13327021,rs140522,rs1465697,rs17124032,rs1738074,rs1860545,rs2150879,rs2248461,rs2317231,rs2546890,rs2681424,rs28703878,rs34695601,rs354033,rs35486093,rs35540610,rs35703946,rs3809627,rs415759,rs4325907,rs438613,rs47…	rs2857700,rs4808760,rs7975763	NA	0.0359796	68.5661
1734	150	IDP_T1_FAST_ROIs_L_cerebellum_VIIb	GMV	MS	3	0	rs10063294,rs1014486,rs1026916,rs1077667,rs10801908,rs1112718,rs11256593,rs114872782,rs11666263,rs11749040,rs1177228,rs11809700,rs12147246,rs12365699,rs1250551,rs12612620,rs12925972,rs13327021,rs140522,rs1465697,rs17124032,rs1738074,rs1860545,rs2150879,rs2248461,rs2317231,rs2546890,rs2681424,rs28703878,rs34695601,rs354033,rs35486093,rs35540610,rs35703946,rs3809627,rs415759,rs4325907,rs438613,rs47…	rs2857700,rs4808760,rs7975763	NA	0.0359796	68.5661
1735	151	IDP_T1_FAST_ROIs_V_cerebellum_VIIb	GMV	MS	3	0	rs10063294,rs1014486,rs1026916,rs1077667,rs10801908,rs1112718,rs11256593,rs114872782,rs11666263,rs11749040,rs1177228,rs11809700,rs12147246,rs12365699,rs1250551,rs12612620,rs12925972,rs13327021,rs140522,rs1465697,rs17124032,rs1738074,rs1860545,rs2150879,rs2248461,rs2317231,rs2546890,rs2681424,rs28703878,rs34695601,rs354033,rs35486093,rs35540610,rs35703946,rs3809627,rs415759,rs4325907,rs438613,rs47…	rs2857700,rs4808760,rs7975763	NA	0.0359796	68.5661
1736	152	IDP_T1_FAST_ROIs_R_cerebellum_VIIb	GMV	MS	3	0	rs10063294,rs1014486,rs1026916,rs1077667,rs10801908,rs1112718,rs11256593,rs114872782,rs11666263,rs11749040,rs1177228,rs11809700,rs12147246,rs12365699,rs1250551,rs12612620,rs12925972,rs13327021,rs140522,rs1465697,rs17124032,rs1738074,rs1860545,rs2150879,rs2248461,rs2317231,rs2546890,rs2681424,rs28703878,rs34695601,rs354033,rs35486093,rs35540610,rs35703946,rs3809627,rs415759,rs4325907,rs438613,rs47…	rs2857700,rs4808760,rs7975763	NA	0.0359796	68.5661
1737	153	IDP_T1_FAST_ROIs_L_cerebellum_VIIIa	GMV	MS	3	0	rs10063294,rs1014486,rs1026916,rs1077667,rs10801908,rs1112718,rs11256593,rs114872782,rs11666263,rs11749040,rs1177228,rs11809700,rs12147246,rs12365699,rs1250551,rs12612620,rs12925972,rs13327021,rs140522,rs1465697,rs17124032,rs1738074,rs1860545,rs2150879,rs2248461,rs2317231,rs2546890,rs2681424,rs28703878,rs34695601,rs354033,rs35486093,rs35540610,rs35703946,rs3809627,rs415759,rs4325907,rs438613,rs47…	rs2857700,rs4808760,rs7975763	NA	0.0359796	68.5661
1738	154	IDP_T1_FAST_ROIs_V_cerebellum_VIIIa	GMV	MS	3	0	rs10063294,rs1014486,rs1026916,rs1077667,rs10801908,rs1112718,rs11256593,rs114872782,rs11666263,rs11749040,rs1177228,rs11809700,rs12147246,rs12365699,rs1250551,rs12612620,rs12925972,rs13327021,rs140522,rs1465697,rs17124032,rs1738074,rs1860545,rs2150879,rs2248461,rs2317231,rs2546890,rs2681424,rs28703878,rs34695601,rs354033,rs35486093,rs35540610,rs35703946,rs3809627,rs415759,rs4325907,rs438613,rs47…	rs2857700,rs4808760,rs7975763	NA	0.0359796	68.5661
1739	155	IDP_T1_FAST_ROIs_R_cerebellum_VIIIa	GMV	MS	3	0	rs10063294,rs1014486,rs1026916,rs1077667,rs10801908,rs1112718,rs11256593,rs114872782,rs11666263,rs11749040,rs1177228,rs11809700,rs12147246,rs12365699,rs1250551,rs12612620,rs12925972,rs13327021,rs140522,rs1465697,rs17124032,rs1738074,rs1860545,rs2150879,rs2248461,rs2317231,rs2546890,rs2681424,rs28703878,rs34695601,rs354033,rs35486093,rs35540610,rs35703946,rs3809627,rs415759,rs4325907,rs438613,rs47…	rs2857700,rs4808760,rs7975763	NA	0.0359796	68.5661
1740	156	IDP_T1_FAST_ROIs_L_cerebellum_VIIIb	GMV	MS	3	0	rs10063294,rs1014486,rs1026916,rs1077667,rs10801908,rs1112718,rs11256593,rs114872782,rs11666263,rs11749040,rs1177228,rs11809700,rs12147246,rs12365699,rs1250551,rs12612620,rs12925972,rs13327021,rs140522,rs1465697,rs17124032,rs1738074,rs1860545,rs2150879,rs2248461,rs2317231,rs2546890,rs2681424,rs28703878,rs34695601,rs354033,rs35486093,rs35540610,rs35703946,rs3809627,rs415759,rs4325907,rs438613,rs47…	rs2857700,rs4808760,rs7975763	NA	0.0359796	68.5661
1741	157	IDP_T1_FAST_ROIs_V_cerebellum_VIIIb	GMV	MS	3	0	rs10063294,rs1014486,rs1026916,rs1077667,rs10801908,rs1112718,rs11256593,rs114872782,rs11666263,rs11749040,rs1177228,rs11809700,rs12147246,rs12365699,rs1250551,rs12612620,rs12925972,rs13327021,rs140522,rs1465697,rs17124032,rs1738074,rs1860545,rs2150879,rs2248461,rs2317231,rs2546890,rs2681424,rs28703878,rs34695601,rs354033,rs35486093,rs35540610,rs35703946,rs3809627,rs415759,rs4325907,rs438613,rs47…	rs2857700,rs4808760,rs7975763	NA	0.0359796	68.5661
1742	158	IDP_T1_FAST_ROIs_R_cerebellum_VIIIb	GMV	MS	3	0	rs10063294,rs1014486,rs1026916,rs1077667,rs10801908,rs1112718,rs11256593,rs114872782,rs11666263,rs11749040,rs1177228,rs11809700,rs12147246,rs12365699,rs1250551,rs12612620,rs12925972,rs13327021,rs140522,rs1465697,rs17124032,rs1738074,rs1860545,rs2150879,rs2248461,rs2317231,rs2546890,rs2681424,rs28703878,rs34695601,rs354033,rs35486093,rs35540610,rs35703946,rs3809627,rs415759,rs4325907,rs438613,rs47…	rs2857700,rs4808760,rs7975763	NA	0.0359796	68.5661
1743	159	IDP_T1_FAST_ROIs_L_cerebellum_IX	GMV	MS	3	0	rs10063294,rs1014486,rs1026916,rs1077667,rs10801908,rs1112718,rs11256593,rs114872782,rs11666263,rs11749040,rs1177228,rs11809700,rs12147246,rs12365699,rs1250551,rs12612620,rs12925972,rs13327021,rs140522,rs1465697,rs17124032,rs1738074,rs1860545,rs2150879,rs2248461,rs2317231,rs2546890,rs2681424,rs28703878,rs34695601,rs354033,rs35486093,rs35540610,rs35703946,rs3809627,rs415759,rs4325907,rs438613,rs47…	rs2857700,rs4808760,rs7975763	NA	0.0359796	68.5661
1744	160	IDP_T1_FAST_ROIs_V_cerebellum_IX	GMV	MS	3	0	rs10063294,rs1014486,rs1026916,rs1077667,rs10801908,rs1112718,rs11256593,rs114872782,rs11666263,rs11749040,rs1177228,rs11809700,rs12147246,rs12365699,rs1250551,rs12612620,rs12925972,rs13327021,rs140522,rs1465697,rs17124032,rs1738074,rs1860545,rs2150879,rs2248461,rs2317231,rs2546890,rs2681424,rs28703878,rs34695601,rs354033,rs35486093,rs35540610,rs35703946,rs3809627,rs415759,rs4325907,rs438613,rs47…	rs2857700,rs4808760,rs7975763	NA	0.0359796	68.5661
1745	161	IDP_T1_FAST_ROIs_R_cerebellum_IX	GMV	MS	3	0	rs10063294,rs1014486,rs1026916,rs1077667,rs10801908,rs1112718,rs11256593,rs114872782,rs11666263,rs11749040,rs1177228,rs11809700,rs12147246,rs12365699,rs1250551,rs12612620,rs12925972,rs13327021,rs140522,rs1465697,rs17124032,rs1738074,rs1860545,rs2150879,rs2248461,rs2317231,rs2546890,rs2681424,rs28703878,rs34695601,rs354033,rs35486093,rs35540610,rs35703946,rs3809627,rs415759,rs4325907,rs438613,rs47…	rs2857700,rs4808760,rs7975763	NA	0.0359796	68.5661
1746	162	IDP_T1_FAST_ROIs_L_cerebellum_X	GMV	MS	3	0	rs10063294,rs1014486,rs1026916,rs1077667,rs10801908,rs1112718,rs11256593,rs114872782,rs11666263,rs11749040,rs1177228,rs11809700,rs12147246,rs12365699,rs1250551,rs12612620,rs12925972,rs13327021,rs140522,rs1465697,rs17124032,rs1738074,rs1860545,rs2150879,rs2248461,rs2317231,rs2546890,rs2681424,rs28703878,rs34695601,rs354033,rs35486093,rs35540610,rs35703946,rs3809627,rs415759,rs4325907,rs438613,rs47…	rs2857700,rs4808760,rs7975763	NA	0.0359796	68.5661
1747	163	IDP_T1_FAST_ROIs_V_cerebellum_X	GMV	MS	3	0	rs10063294,rs1014486,rs1026916,rs1077667,rs10801908,rs1112718,rs11256593,rs114872782,rs11666263,rs11749040,rs1177228,rs11809700,rs12147246,rs12365699,rs1250551,rs12612620,rs12925972,rs13327021,rs140522,rs1465697,rs17124032,rs1738074,rs1860545,rs2150879,rs2248461,rs2317231,rs2546890,rs2681424,rs28703878,rs34695601,rs354033,rs35486093,rs35540610,rs35703946,rs3809627,rs415759,rs4325907,rs438613,rs47…	rs2857700,rs4808760,rs7975763	NA	0.0359796	68.5661
1748	164	IDP_T1_FAST_ROIs_R_cerebellum_X	GMV	MS	3	0	rs10063294,rs1014486,rs1026916,rs1077667,rs10801908,rs1112718,rs11256593,rs114872782,rs11666263,rs11749040,rs1177228,rs11809700,rs12147246,rs12365699,rs1250551,rs12612620,rs12925972,rs13327021,rs140522,rs1465697,rs17124032,rs1738074,rs1860545,rs2150879,rs2248461,rs2317231,rs2546890,rs2681424,rs28703878,rs34695601,rs354033,rs35486093,rs35540610,rs35703946,rs3809627,rs415759,rs4325907,rs438613,rs47…	rs2857700,rs4808760,rs7975763	NA	0.0359796	68.5661
1749	344	aparc-Desikan_lh_volume_bankssts	GMV	MS	3	0	rs10063294,rs1014486,rs1026916,rs1077667,rs10801908,rs1112718,rs11256593,rs114872782,rs11666263,rs11749040,rs1177228,rs11809700,rs12147246,rs12365699,rs1250551,rs12612620,rs12925972,rs13327021,rs140522,rs1465697,rs17124032,rs1738074,rs1860545,rs2150879,rs2248461,rs2317231,rs2546890,rs2681424,rs28703878,rs34695601,rs354033,rs35486093,rs35540610,rs35703946,rs3809627,rs415759,rs4325907,rs438613,rs47…	rs2857700,rs4808760,rs7975763	NA	0.0359796	68.5661
1750	345	aparc-Desikan_lh_volume_caudalanteriorcingulate	GMV	MS	3	0	rs10063294,rs1014486,rs1026916,rs1077667,rs10801908,rs1112718,rs11256593,rs114872782,rs11666263,rs11749040,rs1177228,rs11809700,rs12147246,rs12365699,rs1250551,rs12612620,rs12925972,rs13327021,rs140522,rs1465697,rs17124032,rs1738074,rs1860545,rs2150879,rs2248461,rs2317231,rs2546890,rs2681424,rs28703878,rs34695601,rs354033,rs35486093,rs35540610,rs35703946,rs3809627,rs415759,rs4325907,rs438613,rs47…	rs2857700,rs4808760,rs7975763	NA	0.0359796	68.5661
1751	346	aparc-Desikan_lh_volume_caudalmiddlefrontal	GMV	MS	3	0	rs10063294,rs1014486,rs1026916,rs1077667,rs10801908,rs1112718,rs11256593,rs114872782,rs11666263,rs11749040,rs1177228,rs11809700,rs12147246,rs12365699,rs1250551,rs12612620,rs12925972,rs13327021,rs140522,rs1465697,rs17124032,rs1738074,rs1860545,rs2150879,rs2248461,rs2317231,rs2546890,rs2681424,rs28703878,rs34695601,rs354033,rs35486093,rs35540610,rs35703946,rs3809627,rs415759,rs4325907,rs438613,rs47…	rs2857700,rs4808760,rs7975763	NA	0.0359796	68.5661
1752	347	aparc-Desikan_lh_volume_cuneus	GMV	MS	3	0	rs10063294,rs1014486,rs1026916,rs1077667,rs10801908,rs1112718,rs11256593,rs114872782,rs11666263,rs11749040,rs1177228,rs11809700,rs12147246,rs12365699,rs1250551,rs12612620,rs12925972,rs13327021,rs140522,rs1465697,rs17124032,rs1738074,rs1860545,rs2150879,rs2248461,rs2317231,rs2546890,rs2681424,rs28703878,rs34695601,rs354033,rs35486093,rs35540610,rs35703946,rs3809627,rs415759,rs4325907,rs438613,rs47…	rs2857700,rs4808760,rs7975763	NA	0.0359796	68.5661
1753	348	aparc-Desikan_lh_volume_entorhinal	GMV	MS	3	0	rs10063294,rs1014486,rs1026916,rs1077667,rs10801908,rs1112718,rs11256593,rs114872782,rs11666263,rs11749040,rs1177228,rs11809700,rs12147246,rs12365699,rs1250551,rs12612620,rs12925972,rs13327021,rs140522,rs1465697,rs17124032,rs1738074,rs1860545,rs2150879,rs2248461,rs2317231,rs2546890,rs2681424,rs28703878,rs34695601,rs354033,rs35486093,rs35540610,rs35703946,rs3809627,rs415759,rs4325907,rs438613,rs47…	rs2857700,rs4808760,rs7975763	NA	0.0359796	68.5661
1754	349	aparc-Desikan_lh_volume_fusiform	GMV	MS	3	0	rs10063294,rs1014486,rs1026916,rs1077667,rs10801908,rs1112718,rs11256593,rs114872782,rs11666263,rs11749040,rs1177228,rs11809700,rs12147246,rs12365699,rs1250551,rs12612620,rs12925972,rs13327021,rs140522,rs1465697,rs17124032,rs1738074,rs1860545,rs2150879,rs2248461,rs2317231,rs2546890,rs2681424,rs28703878,rs34695601,rs354033,rs35486093,rs35540610,rs35703946,rs3809627,rs415759,rs4325907,rs438613,rs47…	rs2857700,rs4808760,rs7975763	NA	0.0359796	68.5661
1755	350	aparc-Desikan_lh_volume_inferiorparietal	GMV	MS	3	0	rs10063294,rs1014486,rs1026916,rs1077667,rs10801908,rs1112718,rs11256593,rs114872782,rs11666263,rs11749040,rs1177228,rs11809700,rs12147246,rs12365699,rs1250551,rs12612620,rs12925972,rs13327021,rs140522,rs1465697,rs17124032,rs1738074,rs1860545,rs2150879,rs2248461,rs2317231,rs2546890,rs2681424,rs28703878,rs34695601,rs354033,rs35486093,rs35540610,rs35703946,rs3809627,rs415759,rs4325907,rs438613,rs47…	rs2857700,rs4808760,rs7975763	NA	0.0359796	68.5661
1756	351	aparc-Desikan_lh_volume_inferiortemporal	GMV	MS	3	0	rs10063294,rs1014486,rs1026916,rs1077667,rs10801908,rs1112718,rs11256593,rs114872782,rs11666263,rs11749040,rs1177228,rs11809700,rs12147246,rs12365699,rs1250551,rs12612620,rs12925972,rs13327021,rs140522,rs1465697,rs17124032,rs1738074,rs1860545,rs2150879,rs2248461,rs2317231,rs2546890,rs2681424,rs28703878,rs34695601,rs354033,rs35486093,rs35540610,rs35703946,rs3809627,rs415759,rs4325907,rs438613,rs47…	rs2857700,rs4808760,rs7975763	NA	0.0359796	68.5661
1757	352	aparc-Desikan_lh_volume_isthmuscingulate	GMV	MS	3	0	rs10063294,rs1014486,rs1026916,rs1077667,rs10801908,rs1112718,rs11256593,rs114872782,rs11666263,rs11749040,rs1177228,rs11809700,rs12147246,rs12365699,rs1250551,rs12612620,rs12925972,rs13327021,rs140522,rs1465697,rs17124032,rs1738074,rs1860545,rs2150879,rs2248461,rs2317231,rs2546890,rs2681424,rs28703878,rs34695601,rs354033,rs35486093,rs35540610,rs35703946,rs3809627,rs415759,rs4325907,rs438613,rs47…	rs2857700,rs4808760,rs7975763	NA	0.0359796	68.5661
1758	353	aparc-Desikan_lh_volume_lateraloccipital	GMV	MS	3	0	rs10063294,rs1014486,rs1026916,rs1077667,rs10801908,rs1112718,rs11256593,rs114872782,rs11666263,rs11749040,rs1177228,rs11809700,rs12147246,rs12365699,rs1250551,rs12612620,rs12925972,rs13327021,rs140522,rs1465697,rs17124032,rs1738074,rs1860545,rs2150879,rs2248461,rs2317231,rs2546890,rs2681424,rs28703878,rs34695601,rs354033,rs35486093,rs35540610,rs35703946,rs3809627,rs415759,rs4325907,rs438613,rs47…	rs2857700,rs4808760,rs7975763	NA	0.0359796	68.5661
1759	354	aparc-Desikan_lh_volume_lateralorbitofrontal	GMV	MS	3	0	rs10063294,rs1014486,rs1026916,rs1077667,rs10801908,rs1112718,rs11256593,rs114872782,rs11666263,rs11749040,rs1177228,rs11809700,rs12147246,rs12365699,rs1250551,rs12612620,rs12925972,rs13327021,rs140522,rs1465697,rs17124032,rs1738074,rs1860545,rs2150879,rs2248461,rs2317231,rs2546890,rs2681424,rs28703878,rs34695601,rs354033,rs35486093,rs35540610,rs35703946,rs3809627,rs415759,rs4325907,rs438613,rs47…	rs2857700,rs4808760,rs7975763	NA	0.0359796	68.5661
1760	355	aparc-Desikan_lh_volume_lingual	GMV	MS	3	0	rs10063294,rs1014486,rs1026916,rs1077667,rs10801908,rs1112718,rs11256593,rs114872782,rs11666263,rs11749040,rs1177228,rs11809700,rs12147246,rs12365699,rs1250551,rs12612620,rs12925972,rs13327021,rs140522,rs1465697,rs17124032,rs1738074,rs1860545,rs2150879,rs2248461,rs2317231,rs2546890,rs2681424,rs28703878,rs34695601,rs354033,rs35486093,rs35540610,rs35703946,rs3809627,rs415759,rs4325907,rs438613,rs47…	rs2857700,rs4808760,rs7975763	NA	0.0359796	68.5661
1761	356	aparc-Desikan_lh_volume_medialorbitofrontal	GMV	MS	3	0	rs10063294,rs1014486,rs1026916,rs1077667,rs10801908,rs1112718,rs11256593,rs114872782,rs11666263,rs11749040,rs1177228,rs11809700,rs12147246,rs12365699,rs1250551,rs12612620,rs12925972,rs13327021,rs140522,rs1465697,rs17124032,rs1738074,rs1860545,rs2150879,rs2248461,rs2317231,rs2546890,rs2681424,rs28703878,rs34695601,rs354033,rs35486093,rs35540610,rs35703946,rs3809627,rs415759,rs4325907,rs438613,rs47…	rs2857700,rs4808760,rs7975763	NA	0.0359796	68.5661
1762	357	aparc-Desikan_lh_volume_middletemporal	GMV	MS	3	0	rs10063294,rs1014486,rs1026916,rs1077667,rs10801908,rs1112718,rs11256593,rs114872782,rs11666263,rs11749040,rs1177228,rs11809700,rs12147246,rs12365699,rs1250551,rs12612620,rs12925972,rs13327021,rs140522,rs1465697,rs17124032,rs1738074,rs1860545,rs2150879,rs2248461,rs2317231,rs2546890,rs2681424,rs28703878,rs34695601,rs354033,rs35486093,rs35540610,rs35703946,rs3809627,rs415759,rs4325907,rs438613,rs47…	rs2857700,rs4808760,rs7975763	NA	0.0359796	68.5661
1763	358	aparc-Desikan_lh_volume_parahippocampal	GMV	MS	3	0	rs10063294,rs1014486,rs1026916,rs1077667,rs10801908,rs1112718,rs11256593,rs114872782,rs11666263,rs11749040,rs1177228,rs11809700,rs12147246,rs12365699,rs1250551,rs12612620,rs12925972,rs13327021,rs140522,rs1465697,rs17124032,rs1738074,rs1860545,rs2150879,rs2248461,rs2317231,rs2546890,rs2681424,rs28703878,rs34695601,rs354033,rs35486093,rs35540610,rs35703946,rs3809627,rs415759,rs4325907,rs438613,rs47…	rs2857700,rs4808760,rs7975763	NA	0.0359796	68.5661
1764	359	aparc-Desikan_lh_volume_paracentral	GMV	MS	3	0	rs10063294,rs1014486,rs1026916,rs1077667,rs10801908,rs1112718,rs11256593,rs114872782,rs11666263,rs11749040,rs1177228,rs11809700,rs12147246,rs12365699,rs1250551,rs12612620,rs12925972,rs13327021,rs140522,rs1465697,rs17124032,rs1738074,rs1860545,rs2150879,rs2248461,rs2317231,rs2546890,rs2681424,rs28703878,rs34695601,rs354033,rs35486093,rs35540610,rs35703946,rs3809627,rs415759,rs4325907,rs438613,rs47…	rs2857700,rs4808760,rs7975763	NA	0.0359796	68.5661
1765	360	aparc-Desikan_lh_volume_parsopercularis	GMV	MS	3	0	rs10063294,rs1014486,rs1026916,rs1077667,rs10801908,rs1112718,rs11256593,rs114872782,rs11666263,rs11749040,rs1177228,rs11809700,rs12147246,rs12365699,rs1250551,rs12612620,rs12925972,rs13327021,rs140522,rs1465697,rs17124032,rs1738074,rs1860545,rs2150879,rs2248461,rs2317231,rs2546890,rs2681424,rs28703878,rs34695601,rs354033,rs35486093,rs35540610,rs35703946,rs3809627,rs415759,rs4325907,rs438613,rs47…	rs2857700,rs4808760,rs7975763	NA	0.0359796	68.5661
1766	361	aparc-Desikan_lh_volume_parsorbitalis	GMV	MS	3	0	rs10063294,rs1014486,rs1026916,rs1077667,rs10801908,rs1112718,rs11256593,rs114872782,rs11666263,rs11749040,rs1177228,rs11809700,rs12147246,rs12365699,rs1250551,rs12612620,rs12925972,rs13327021,rs140522,rs1465697,rs17124032,rs1738074,rs1860545,rs2150879,rs2248461,rs2317231,rs2546890,rs2681424,rs28703878,rs34695601,rs354033,rs35486093,rs35540610,rs35703946,rs3809627,rs415759,rs4325907,rs438613,rs47…	rs2857700,rs4808760,rs7975763	NA	0.0359796	68.5661
1767	362	aparc-Desikan_lh_volume_parstriangularis	GMV	MS	3	0	rs10063294,rs1014486,rs1026916,rs1077667,rs10801908,rs1112718,rs11256593,rs114872782,rs11666263,rs11749040,rs1177228,rs11809700,rs12147246,rs12365699,rs1250551,rs12612620,rs12925972,rs13327021,rs140522,rs1465697,rs17124032,rs1738074,rs1860545,rs2150879,rs2248461,rs2317231,rs2546890,rs2681424,rs28703878,rs34695601,rs354033,rs35486093,rs35540610,rs35703946,rs3809627,rs415759,rs4325907,rs438613,rs47…	rs2857700,rs4808760,rs7975763	NA	0.0359796	68.5661
1768	363	aparc-Desikan_lh_volume_pericalcarine	GMV	MS	3	0	rs10063294,rs1014486,rs1026916,rs1077667,rs10801908,rs1112718,rs11256593,rs114872782,rs11666263,rs11749040,rs1177228,rs11809700,rs12147246,rs12365699,rs1250551,rs12612620,rs12925972,rs13327021,rs140522,rs1465697,rs17124032,rs1738074,rs1860545,rs2150879,rs2248461,rs2317231,rs2546890,rs2681424,rs28703878,rs34695601,rs354033,rs35486093,rs35540610,rs35703946,rs3809627,rs415759,rs4325907,rs438613,rs47…	rs2857700,rs4808760,rs7975763	NA	0.0359796	68.5661
1769	364	aparc-Desikan_lh_volume_postcentral	GMV	MS	3	0	rs10063294,rs1014486,rs1026916,rs1077667,rs10801908,rs1112718,rs11256593,rs114872782,rs11666263,rs11749040,rs1177228,rs11809700,rs12147246,rs12365699,rs1250551,rs12612620,rs12925972,rs13327021,rs140522,rs1465697,rs17124032,rs1738074,rs1860545,rs2150879,rs2248461,rs2317231,rs2546890,rs2681424,rs28703878,rs34695601,rs354033,rs35486093,rs35540610,rs35703946,rs3809627,rs415759,rs4325907,rs438613,rs47…	rs2857700,rs4808760,rs7975763	NA	0.0359796	68.5661
1770	365	aparc-Desikan_lh_volume_posteriorcingulate	GMV	MS	3	0	rs10063294,rs1014486,rs1026916,rs1077667,rs10801908,rs1112718,rs11256593,rs114872782,rs11666263,rs11749040,rs1177228,rs11809700,rs12147246,rs12365699,rs1250551,rs12612620,rs12925972,rs13327021,rs140522,rs1465697,rs17124032,rs1738074,rs1860545,rs2150879,rs2248461,rs2317231,rs2546890,rs2681424,rs28703878,rs34695601,rs354033,rs35486093,rs35540610,rs35703946,rs3809627,rs415759,rs4325907,rs438613,rs47…	rs2857700,rs4808760,rs7975763	NA	0.0359796	68.5661
1771	366	aparc-Desikan_lh_volume_precentral	GMV	MS	3	0	rs10063294,rs1014486,rs1026916,rs1077667,rs10801908,rs1112718,rs11256593,rs114872782,rs11666263,rs11749040,rs1177228,rs11809700,rs12147246,rs12365699,rs1250551,rs12612620,rs12925972,rs13327021,rs140522,rs1465697,rs17124032,rs1738074,rs1860545,rs2150879,rs2248461,rs2317231,rs2546890,rs2681424,rs28703878,rs34695601,rs354033,rs35486093,rs35540610,rs35703946,rs3809627,rs415759,rs4325907,rs438613,rs47…	rs2857700,rs4808760,rs7975763	NA	0.0359796	68.5661
1772	367	aparc-Desikan_lh_volume_precuneus	GMV	MS	3	0	rs10063294,rs1014486,rs1026916,rs1077667,rs10801908,rs1112718,rs11256593,rs114872782,rs11666263,rs11749040,rs1177228,rs11809700,rs12147246,rs12365699,rs1250551,rs12612620,rs12925972,rs13327021,rs140522,rs1465697,rs17124032,rs1738074,rs1860545,rs2150879,rs2248461,rs2317231,rs2546890,rs2681424,rs28703878,rs34695601,rs354033,rs35486093,rs35540610,rs35703946,rs3809627,rs415759,rs4325907,rs438613,rs47…	rs2857700,rs4808760,rs7975763	NA	0.0359796	68.5661
1773	368	aparc-Desikan_lh_volume_rostralanteriorcingulate	GMV	MS	3	0	rs10063294,rs1014486,rs1026916,rs1077667,rs10801908,rs1112718,rs11256593,rs114872782,rs11666263,rs11749040,rs1177228,rs11809700,rs12147246,rs12365699,rs1250551,rs12612620,rs12925972,rs13327021,rs140522,rs1465697,rs17124032,rs1738074,rs1860545,rs2150879,rs2248461,rs2317231,rs2546890,rs2681424,rs28703878,rs34695601,rs354033,rs35486093,rs35540610,rs35703946,rs3809627,rs415759,rs4325907,rs438613,rs47…	rs2857700,rs4808760,rs7975763	NA	0.0359796	68.5661
1774	369	aparc-Desikan_lh_volume_rostralmiddlefrontal	GMV	MS	3	0	rs10063294,rs1014486,rs1026916,rs1077667,rs10801908,rs1112718,rs11256593,rs114872782,rs11666263,rs11749040,rs1177228,rs11809700,rs12147246,rs12365699,rs1250551,rs12612620,rs12925972,rs13327021,rs140522,rs1465697,rs17124032,rs1738074,rs1860545,rs2150879,rs2248461,rs2317231,rs2546890,rs2681424,rs28703878,rs34695601,rs354033,rs35486093,rs35540610,rs35703946,rs3809627,rs415759,rs4325907,rs438613,rs47…	rs2857700,rs4808760,rs7975763	NA	0.0359796	68.5661
1775	370	aparc-Desikan_lh_volume_superiorfrontal	GMV	MS	3	0	rs10063294,rs1014486,rs1026916,rs1077667,rs10801908,rs1112718,rs11256593,rs114872782,rs11666263,rs11749040,rs1177228,rs11809700,rs12147246,rs12365699,rs1250551,rs12612620,rs12925972,rs13327021,rs140522,rs1465697,rs17124032,rs1738074,rs1860545,rs2150879,rs2248461,rs2317231,rs2546890,rs2681424,rs28703878,rs34695601,rs354033,rs35486093,rs35540610,rs35703946,rs3809627,rs415759,rs4325907,rs438613,rs47…	rs2857700,rs4808760,rs7975763	NA	0.0359796	68.5661
1776	371	aparc-Desikan_lh_volume_superiorparietal	GMV	MS	3	0	rs10063294,rs1014486,rs1026916,rs1077667,rs10801908,rs1112718,rs11256593,rs114872782,rs11666263,rs11749040,rs1177228,rs11809700,rs12147246,rs12365699,rs1250551,rs12612620,rs12925972,rs13327021,rs140522,rs1465697,rs17124032,rs1738074,rs1860545,rs2150879,rs2248461,rs2317231,rs2546890,rs2681424,rs28703878,rs34695601,rs354033,rs35486093,rs35540610,rs35703946,rs3809627,rs415759,rs4325907,rs438613,rs47…	rs2857700,rs4808760,rs7975763	NA	0.0359796	68.5661
1777	372	aparc-Desikan_lh_volume_superiortemporal	GMV	MS	3	0	rs10063294,rs1014486,rs1026916,rs1077667,rs10801908,rs1112718,rs11256593,rs114872782,rs11666263,rs11749040,rs1177228,rs11809700,rs12147246,rs12365699,rs1250551,rs12612620,rs12925972,rs13327021,rs140522,rs1465697,rs17124032,rs1738074,rs1860545,rs2150879,rs2248461,rs2317231,rs2546890,rs2681424,rs28703878,rs34695601,rs354033,rs35486093,rs35540610,rs35703946,rs3809627,rs415759,rs4325907,rs438613,rs47…	rs2857700,rs4808760,rs7975763	NA	0.0359796	68.5661
1778	373	aparc-Desikan_lh_volume_supramarginal	GMV	MS	3	0	rs10063294,rs1014486,rs1026916,rs1077667,rs10801908,rs1112718,rs11256593,rs114872782,rs11666263,rs11749040,rs1177228,rs11809700,rs12147246,rs12365699,rs1250551,rs12612620,rs12925972,rs13327021,rs140522,rs1465697,rs17124032,rs1738074,rs1860545,rs2150879,rs2248461,rs2317231,rs2546890,rs2681424,rs28703878,rs34695601,rs354033,rs35486093,rs35540610,rs35703946,rs3809627,rs415759,rs4325907,rs438613,rs47…	rs2857700,rs4808760,rs7975763	NA	0.0359796	68.5661
1779	374	aparc-Desikan_lh_volume_frontalpole	GMV	MS	3	0	rs10063294,rs1014486,rs1026916,rs1077667,rs10801908,rs1112718,rs11256593,rs114872782,rs11666263,rs11749040,rs1177228,rs11809700,rs12147246,rs12365699,rs1250551,rs12612620,rs12925972,rs13327021,rs140522,rs1465697,rs17124032,rs1738074,rs1860545,rs2150879,rs2248461,rs2317231,rs2546890,rs2681424,rs28703878,rs34695601,rs354033,rs35486093,rs35540610,rs35703946,rs3809627,rs415759,rs4325907,rs438613,rs47…	rs2857700,rs4808760,rs7975763	NA	0.0359796	68.5661
1780	375	aparc-Desikan_lh_volume_transversetemporal	GMV	MS	3	0	rs10063294,rs1014486,rs1026916,rs1077667,rs10801908,rs1112718,rs11256593,rs114872782,rs11666263,rs11749040,rs1177228,rs11809700,rs12147246,rs12365699,rs1250551,rs12612620,rs12925972,rs13327021,rs140522,rs1465697,rs17124032,rs1738074,rs1860545,rs2150879,rs2248461,rs2317231,rs2546890,rs2681424,rs28703878,rs34695601,rs354033,rs35486093,rs35540610,rs35703946,rs3809627,rs415759,rs4325907,rs438613,rs47…	rs2857700,rs4808760,rs7975763	NA	0.0359796	68.5661
1781	376	aparc-Desikan_lh_volume_insula	GMV	MS	3	0	rs10063294,rs1014486,rs1026916,rs1077667,rs10801908,rs1112718,rs11256593,rs114872782,rs11666263,rs11749040,rs1177228,rs11809700,rs12147246,rs12365699,rs1250551,rs12612620,rs12925972,rs13327021,rs140522,rs1465697,rs17124032,rs1738074,rs1860545,rs2150879,rs2248461,rs2317231,rs2546890,rs2681424,rs28703878,rs34695601,rs354033,rs35486093,rs35540610,rs35703946,rs3809627,rs415759,rs4325907,rs438613,rs47…	rs2857700,rs4808760,rs7975763	NA	0.0359796	68.5661
1782	377	aparc-Desikan_rh_volume_bankssts	GMV	MS	3	0	rs10063294,rs1014486,rs1026916,rs1077667,rs10801908,rs1112718,rs11256593,rs114872782,rs11666263,rs11749040,rs1177228,rs11809700,rs12147246,rs12365699,rs1250551,rs12612620,rs12925972,rs13327021,rs140522,rs1465697,rs17124032,rs1738074,rs1860545,rs2150879,rs2248461,rs2317231,rs2546890,rs2681424,rs28703878,rs34695601,rs354033,rs35486093,rs35540610,rs35703946,rs3809627,rs415759,rs4325907,rs438613,rs47…	rs2857700,rs4808760,rs7975763	NA	0.0359796	68.5661
1783	378	aparc-Desikan_rh_volume_caudalanteriorcingulate	GMV	MS	3	0	rs10063294,rs1014486,rs1026916,rs1077667,rs10801908,rs1112718,rs11256593,rs114872782,rs11666263,rs11749040,rs1177228,rs11809700,rs12147246,rs12365699,rs1250551,rs12612620,rs12925972,rs13327021,rs140522,rs1465697,rs17124032,rs1738074,rs1860545,rs2150879,rs2248461,rs2317231,rs2546890,rs2681424,rs28703878,rs34695601,rs354033,rs35486093,rs35540610,rs35703946,rs3809627,rs415759,rs4325907,rs438613,rs47…	rs2857700,rs4808760,rs7975763	NA	0.0359796	68.5661
1784	379	aparc-Desikan_rh_volume_caudalmiddlefrontal	GMV	MS	3	0	rs10063294,rs1014486,rs1026916,rs1077667,rs10801908,rs1112718,rs11256593,rs114872782,rs11666263,rs11749040,rs1177228,rs11809700,rs12147246,rs12365699,rs1250551,rs12612620,rs12925972,rs13327021,rs140522,rs1465697,rs17124032,rs1738074,rs1860545,rs2150879,rs2248461,rs2317231,rs2546890,rs2681424,rs28703878,rs34695601,rs354033,rs35486093,rs35540610,rs35703946,rs3809627,rs415759,rs4325907,rs438613,rs47…	rs2857700,rs4808760,rs7975763	NA	0.0359796	68.5661
1785	380	aparc-Desikan_rh_volume_cuneus	GMV	MS	3	0	rs10063294,rs1014486,rs1026916,rs1077667,rs10801908,rs1112718,rs11256593,rs114872782,rs11666263,rs11749040,rs1177228,rs11809700,rs12147246,rs12365699,rs1250551,rs12612620,rs12925972,rs13327021,rs140522,rs1465697,rs17124032,rs1738074,rs1860545,rs2150879,rs2248461,rs2317231,rs2546890,rs2681424,rs28703878,rs34695601,rs354033,rs35486093,rs35540610,rs35703946,rs3809627,rs415759,rs4325907,rs438613,rs47…	rs2857700,rs4808760,rs7975763	NA	0.0359796	68.5661
1786	381	aparc-Desikan_rh_volume_entorhinal	GMV	MS	3	0	rs10063294,rs1014486,rs1026916,rs1077667,rs10801908,rs1112718,rs11256593,rs114872782,rs11666263,rs11749040,rs1177228,rs11809700,rs12147246,rs12365699,rs1250551,rs12612620,rs12925972,rs13327021,rs140522,rs1465697,rs17124032,rs1738074,rs1860545,rs2150879,rs2248461,rs2317231,rs2546890,rs2681424,rs28703878,rs34695601,rs354033,rs35486093,rs35540610,rs35703946,rs3809627,rs415759,rs4325907,rs438613,rs47…	rs2857700,rs4808760,rs7975763	NA	0.0359796	68.5661
1787	382	aparc-Desikan_rh_volume_fusiform	GMV	MS	3	0	rs10063294,rs1014486,rs1026916,rs1077667,rs10801908,rs1112718,rs11256593,rs114872782,rs11666263,rs11749040,rs1177228,rs11809700,rs12147246,rs12365699,rs1250551,rs12612620,rs12925972,rs13327021,rs140522,rs1465697,rs17124032,rs1738074,rs1860545,rs2150879,rs2248461,rs2317231,rs2546890,rs2681424,rs28703878,rs34695601,rs354033,rs35486093,rs35540610,rs35703946,rs3809627,rs415759,rs4325907,rs438613,rs47…	rs2857700,rs4808760,rs7975763	NA	0.0359796	68.5661
1788	383	aparc-Desikan_rh_volume_inferiorparietal	GMV	MS	3	0	rs10063294,rs1014486,rs1026916,rs1077667,rs10801908,rs1112718,rs11256593,rs114872782,rs11666263,rs11749040,rs1177228,rs11809700,rs12147246,rs12365699,rs1250551,rs12612620,rs12925972,rs13327021,rs140522,rs1465697,rs17124032,rs1738074,rs1860545,rs2150879,rs2248461,rs2317231,rs2546890,rs2681424,rs28703878,rs34695601,rs354033,rs35486093,rs35540610,rs35703946,rs3809627,rs415759,rs4325907,rs438613,rs47…	rs2857700,rs4808760,rs7975763	NA	0.0359796	68.5661
1789	384	aparc-Desikan_rh_volume_inferiortemporal	GMV	MS	3	0	rs10063294,rs1014486,rs1026916,rs1077667,rs10801908,rs1112718,rs11256593,rs114872782,rs11666263,rs11749040,rs1177228,rs11809700,rs12147246,rs12365699,rs1250551,rs12612620,rs12925972,rs13327021,rs140522,rs1465697,rs17124032,rs1738074,rs1860545,rs2150879,rs2248461,rs2317231,rs2546890,rs2681424,rs28703878,rs34695601,rs354033,rs35486093,rs35540610,rs35703946,rs3809627,rs415759,rs4325907,rs438613,rs47…	rs2857700,rs4808760,rs7975763	NA	0.0359796	68.5661
1790	385	aparc-Desikan_rh_volume_isthmuscingulate	GMV	MS	3	0	rs10063294,rs1014486,rs1026916,rs1077667,rs10801908,rs1112718,rs11256593,rs114872782,rs11666263,rs11749040,rs1177228,rs11809700,rs12147246,rs12365699,rs1250551,rs12612620,rs12925972,rs13327021,rs140522,rs1465697,rs17124032,rs1738074,rs1860545,rs2150879,rs2248461,rs2317231,rs2546890,rs2681424,rs28703878,rs34695601,rs354033,rs35486093,rs35540610,rs35703946,rs3809627,rs415759,rs4325907,rs438613,rs47…	rs2857700,rs4808760,rs7975763	NA	0.0359796	68.5661
1791	386	aparc-Desikan_rh_volume_lateraloccipital	GMV	MS	3	0	rs10063294,rs1014486,rs1026916,rs1077667,rs10801908,rs1112718,rs11256593,rs114872782,rs11666263,rs11749040,rs1177228,rs11809700,rs12147246,rs12365699,rs1250551,rs12612620,rs12925972,rs13327021,rs140522,rs1465697,rs17124032,rs1738074,rs1860545,rs2150879,rs2248461,rs2317231,rs2546890,rs2681424,rs28703878,rs34695601,rs354033,rs35486093,rs35540610,rs35703946,rs3809627,rs415759,rs4325907,rs438613,rs47…	rs2857700,rs4808760,rs7975763	NA	0.0359796	68.5661
1792	387	aparc-Desikan_rh_volume_lateralorbitofrontal	GMV	MS	3	0	rs10063294,rs1014486,rs1026916,rs1077667,rs10801908,rs1112718,rs11256593,rs114872782,rs11666263,rs11749040,rs1177228,rs11809700,rs12147246,rs12365699,rs1250551,rs12612620,rs12925972,rs13327021,rs140522,rs1465697,rs17124032,rs1738074,rs1860545,rs2150879,rs2248461,rs2317231,rs2546890,rs2681424,rs28703878,rs34695601,rs354033,rs35486093,rs35540610,rs35703946,rs3809627,rs415759,rs4325907,rs438613,rs47…	rs2857700,rs4808760,rs7975763	NA	0.0359796	68.5661
1793	388	aparc-Desikan_rh_volume_lingual	GMV	MS	3	0	rs10063294,rs1014486,rs1026916,rs1077667,rs10801908,rs1112718,rs11256593,rs114872782,rs11666263,rs11749040,rs1177228,rs11809700,rs12147246,rs12365699,rs1250551,rs12612620,rs12925972,rs13327021,rs140522,rs1465697,rs17124032,rs1738074,rs1860545,rs2150879,rs2248461,rs2317231,rs2546890,rs2681424,rs28703878,rs34695601,rs354033,rs35486093,rs35540610,rs35703946,rs3809627,rs415759,rs4325907,rs438613,rs47…	rs2857700,rs4808760,rs7975763	NA	0.0359796	68.5661
1794	389	aparc-Desikan_rh_volume_medialorbitofrontal	GMV	MS	3	0	rs10063294,rs1014486,rs1026916,rs1077667,rs10801908,rs1112718,rs11256593,rs114872782,rs11666263,rs11749040,rs1177228,rs11809700,rs12147246,rs12365699,rs1250551,rs12612620,rs12925972,rs13327021,rs140522,rs1465697,rs17124032,rs1738074,rs1860545,rs2150879,rs2248461,rs2317231,rs2546890,rs2681424,rs28703878,rs34695601,rs354033,rs35486093,rs35540610,rs35703946,rs3809627,rs415759,rs4325907,rs438613,rs47…	rs2857700,rs4808760,rs7975763	NA	0.0359796	68.5661
1795	390	aparc-Desikan_rh_volume_middletemporal	GMV	MS	3	0	rs10063294,rs1014486,rs1026916,rs1077667,rs10801908,rs1112718,rs11256593,rs114872782,rs11666263,rs11749040,rs1177228,rs11809700,rs12147246,rs12365699,rs1250551,rs12612620,rs12925972,rs13327021,rs140522,rs1465697,rs17124032,rs1738074,rs1860545,rs2150879,rs2248461,rs2317231,rs2546890,rs2681424,rs28703878,rs34695601,rs354033,rs35486093,rs35540610,rs35703946,rs3809627,rs415759,rs4325907,rs438613,rs47…	rs2857700,rs4808760,rs7975763	NA	0.0359796	68.5661
1796	391	aparc-Desikan_rh_volume_parahippocampal	GMV	MS	3	0	rs10063294,rs1014486,rs1026916,rs1077667,rs10801908,rs1112718,rs11256593,rs114872782,rs11666263,rs11749040,rs1177228,rs11809700,rs12147246,rs12365699,rs1250551,rs12612620,rs12925972,rs13327021,rs140522,rs1465697,rs17124032,rs1738074,rs1860545,rs2150879,rs2248461,rs2317231,rs2546890,rs2681424,rs28703878,rs34695601,rs354033,rs35486093,rs35540610,rs35703946,rs3809627,rs415759,rs4325907,rs438613,rs47…	rs2857700,rs4808760,rs7975763	NA	0.0359796	68.5661
1797	392	aparc-Desikan_rh_volume_paracentral	GMV	MS	3	0	rs10063294,rs1014486,rs1026916,rs1077667,rs10801908,rs1112718,rs11256593,rs114872782,rs11666263,rs11749040,rs1177228,rs11809700,rs12147246,rs12365699,rs1250551,rs12612620,rs12925972,rs13327021,rs140522,rs1465697,rs17124032,rs1738074,rs1860545,rs2150879,rs2248461,rs2317231,rs2546890,rs2681424,rs28703878,rs34695601,rs354033,rs35486093,rs35540610,rs35703946,rs3809627,rs415759,rs4325907,rs438613,rs47…	rs2857700,rs4808760,rs7975763	NA	0.0359796	68.5661
1798	393	aparc-Desikan_rh_volume_parsopercularis	GMV	MS	3	0	rs10063294,rs1014486,rs1026916,rs1077667,rs10801908,rs1112718,rs11256593,rs114872782,rs11666263,rs11749040,rs1177228,rs11809700,rs12147246,rs12365699,rs1250551,rs12612620,rs12925972,rs13327021,rs140522,rs1465697,rs17124032,rs1738074,rs1860545,rs2150879,rs2248461,rs2317231,rs2546890,rs2681424,rs28703878,rs34695601,rs354033,rs35486093,rs35540610,rs35703946,rs3809627,rs415759,rs4325907,rs438613,rs47…	rs2857700,rs4808760,rs7975763	NA	0.0359796	68.5661
1799	394	aparc-Desikan_rh_volume_parsorbitalis	GMV	MS	3	0	rs10063294,rs1014486,rs1026916,rs1077667,rs10801908,rs1112718,rs11256593,rs114872782,rs11666263,rs11749040,rs1177228,rs11809700,rs12147246,rs12365699,rs1250551,rs12612620,rs12925972,rs13327021,rs140522,rs1465697,rs17124032,rs1738074,rs1860545,rs2150879,rs2248461,rs2317231,rs2546890,rs2681424,rs28703878,rs34695601,rs354033,rs35486093,rs35540610,rs35703946,rs3809627,rs415759,rs4325907,rs438613,rs47…	rs2857700,rs4808760,rs7975763	NA	0.0359796	68.5661
1800	395	aparc-Desikan_rh_volume_parstriangularis	GMV	MS	3	0	rs10063294,rs1014486,rs1026916,rs1077667,rs10801908,rs1112718,rs11256593,rs114872782,rs11666263,rs11749040,rs1177228,rs11809700,rs12147246,rs12365699,rs1250551,rs12612620,rs12925972,rs13327021,rs140522,rs1465697,rs17124032,rs1738074,rs1860545,rs2150879,rs2248461,rs2317231,rs2546890,rs2681424,rs28703878,rs34695601,rs354033,rs35486093,rs35540610,rs35703946,rs3809627,rs415759,rs4325907,rs438613,rs47…	rs2857700,rs4808760,rs7975763	NA	0.0359796	68.5661
1801	396	aparc-Desikan_rh_volume_pericalcarine	GMV	MS	3	0	rs10063294,rs1014486,rs1026916,rs1077667,rs10801908,rs1112718,rs11256593,rs114872782,rs11666263,rs11749040,rs1177228,rs11809700,rs12147246,rs12365699,rs1250551,rs12612620,rs12925972,rs13327021,rs140522,rs1465697,rs17124032,rs1738074,rs1860545,rs2150879,rs2248461,rs2317231,rs2546890,rs2681424,rs28703878,rs34695601,rs354033,rs35486093,rs35540610,rs35703946,rs3809627,rs415759,rs4325907,rs438613,rs47…	rs2857700,rs4808760,rs7975763	NA	0.0359796	68.5661
1802	397	aparc-Desikan_rh_volume_postcentral	GMV	MS	3	0	rs10063294,rs1014486,rs1026916,rs1077667,rs10801908,rs1112718,rs11256593,rs114872782,rs11666263,rs11749040,rs1177228,rs11809700,rs12147246,rs12365699,rs1250551,rs12612620,rs12925972,rs13327021,rs140522,rs1465697,rs17124032,rs1738074,rs1860545,rs2150879,rs2248461,rs2317231,rs2546890,rs2681424,rs28703878,rs34695601,rs354033,rs35486093,rs35540610,rs35703946,rs3809627,rs415759,rs4325907,rs438613,rs47…	rs2857700,rs4808760,rs7975763	NA	0.0359796	68.5661
1803	398	aparc-Desikan_rh_volume_posteriorcingulate	GMV	MS	3	0	rs10063294,rs1014486,rs1026916,rs1077667,rs10801908,rs1112718,rs11256593,rs114872782,rs11666263,rs11749040,rs1177228,rs11809700,rs12147246,rs12365699,rs1250551,rs12612620,rs12925972,rs13327021,rs140522,rs1465697,rs17124032,rs1738074,rs1860545,rs2150879,rs2248461,rs2317231,rs2546890,rs2681424,rs28703878,rs34695601,rs354033,rs35486093,rs35540610,rs35703946,rs3809627,rs415759,rs4325907,rs438613,rs47…	rs2857700,rs4808760,rs7975763	NA	0.0359796	68.5661
1804	399	aparc-Desikan_rh_volume_precentral	GMV	MS	3	0	rs10063294,rs1014486,rs1026916,rs1077667,rs10801908,rs1112718,rs11256593,rs114872782,rs11666263,rs11749040,rs1177228,rs11809700,rs12147246,rs12365699,rs1250551,rs12612620,rs12925972,rs13327021,rs140522,rs1465697,rs17124032,rs1738074,rs1860545,rs2150879,rs2248461,rs2317231,rs2546890,rs2681424,rs28703878,rs34695601,rs354033,rs35486093,rs35540610,rs35703946,rs3809627,rs415759,rs4325907,rs438613,rs47…	rs2857700,rs4808760,rs7975763	NA	0.0359796	68.5661
1805	400	aparc-Desikan_rh_volume_precuneus	GMV	MS	3	0	rs10063294,rs1014486,rs1026916,rs1077667,rs10801908,rs1112718,rs11256593,rs114872782,rs11666263,rs11749040,rs1177228,rs11809700,rs12147246,rs12365699,rs1250551,rs12612620,rs12925972,rs13327021,rs140522,rs1465697,rs17124032,rs1738074,rs1860545,rs2150879,rs2248461,rs2317231,rs2546890,rs2681424,rs28703878,rs34695601,rs354033,rs35486093,rs35540610,rs35703946,rs3809627,rs415759,rs4325907,rs438613,rs47…	rs2857700,rs4808760,rs7975763	NA	0.0359796	68.5661
1806	401	aparc-Desikan_rh_volume_rostralanteriorcingulate	GMV	MS	3	0	rs10063294,rs1014486,rs1026916,rs1077667,rs10801908,rs1112718,rs11256593,rs114872782,rs11666263,rs11749040,rs1177228,rs11809700,rs12147246,rs12365699,rs1250551,rs12612620,rs12925972,rs13327021,rs140522,rs1465697,rs17124032,rs1738074,rs1860545,rs2150879,rs2248461,rs2317231,rs2546890,rs2681424,rs28703878,rs34695601,rs354033,rs35486093,rs35540610,rs35703946,rs3809627,rs415759,rs4325907,rs438613,rs47…	rs2857700,rs4808760,rs7975763	NA	0.0359796	68.5661
1807	402	aparc-Desikan_rh_volume_rostralmiddlefrontal	GMV	MS	3	0	rs10063294,rs1014486,rs1026916,rs1077667,rs10801908,rs1112718,rs11256593,rs114872782,rs11666263,rs11749040,rs1177228,rs11809700,rs12147246,rs12365699,rs1250551,rs12612620,rs12925972,rs13327021,rs140522,rs1465697,rs17124032,rs1738074,rs1860545,rs2150879,rs2248461,rs2317231,rs2546890,rs2681424,rs28703878,rs34695601,rs354033,rs35486093,rs35540610,rs35703946,rs3809627,rs415759,rs4325907,rs438613,rs47…	rs2857700,rs4808760,rs7975763	NA	0.0359796	68.5661
1808	403	aparc-Desikan_rh_volume_superiorfrontal	GMV	MS	3	0	rs10063294,rs1014486,rs1026916,rs1077667,rs10801908,rs1112718,rs11256593,rs114872782,rs11666263,rs11749040,rs1177228,rs11809700,rs12147246,rs12365699,rs1250551,rs12612620,rs12925972,rs13327021,rs140522,rs1465697,rs17124032,rs1738074,rs1860545,rs2150879,rs2248461,rs2317231,rs2546890,rs2681424,rs28703878,rs34695601,rs354033,rs35486093,rs35540610,rs35703946,rs3809627,rs415759,rs4325907,rs438613,rs47…	rs2857700,rs4808760,rs7975763	NA	0.0359796	68.5661
1809	404	aparc-Desikan_rh_volume_superiorparietal	GMV	MS	3	0	rs10063294,rs1014486,rs1026916,rs1077667,rs10801908,rs1112718,rs11256593,rs114872782,rs11666263,rs11749040,rs1177228,rs11809700,rs12147246,rs12365699,rs1250551,rs12612620,rs12925972,rs13327021,rs140522,rs1465697,rs17124032,rs1738074,rs1860545,rs2150879,rs2248461,rs2317231,rs2546890,rs2681424,rs28703878,rs34695601,rs354033,rs35486093,rs35540610,rs35703946,rs3809627,rs415759,rs4325907,rs438613,rs47…	rs2857700,rs4808760,rs7975763	NA	0.0359796	68.5661
1810	405	aparc-Desikan_rh_volume_superiortemporal	GMV	MS	3	0	rs10063294,rs1014486,rs1026916,rs1077667,rs10801908,rs1112718,rs11256593,rs114872782,rs11666263,rs11749040,rs1177228,rs11809700,rs12147246,rs12365699,rs1250551,rs12612620,rs12925972,rs13327021,rs140522,rs1465697,rs17124032,rs1738074,rs1860545,rs2150879,rs2248461,rs2317231,rs2546890,rs2681424,rs28703878,rs34695601,rs354033,rs35486093,rs35540610,rs35703946,rs3809627,rs415759,rs4325907,rs438613,rs47…	rs2857700,rs4808760,rs7975763	NA	0.0359796	68.5661
1811	406	aparc-Desikan_rh_volume_supramarginal	GMV	MS	3	0	rs10063294,rs1014486,rs1026916,rs1077667,rs10801908,rs1112718,rs11256593,rs114872782,rs11666263,rs11749040,rs1177228,rs11809700,rs12147246,rs12365699,rs1250551,rs12612620,rs12925972,rs13327021,rs140522,rs1465697,rs17124032,rs1738074,rs1860545,rs2150879,rs2248461,rs2317231,rs2546890,rs2681424,rs28703878,rs34695601,rs354033,rs35486093,rs35540610,rs35703946,rs3809627,rs415759,rs4325907,rs438613,rs47…	rs2857700,rs4808760,rs7975763	NA	0.0359796	68.5661
1812	407	aparc-Desikan_rh_volume_frontalpole	GMV	MS	3	0	rs10063294,rs1014486,rs1026916,rs1077667,rs10801908,rs1112718,rs11256593,rs114872782,rs11666263,rs11749040,rs1177228,rs11809700,rs12147246,rs12365699,rs1250551,rs12612620,rs12925972,rs13327021,rs140522,rs1465697,rs17124032,rs1738074,rs1860545,rs2150879,rs2248461,rs2317231,rs2546890,rs2681424,rs28703878,rs34695601,rs354033,rs35486093,rs35540610,rs35703946,rs3809627,rs415759,rs4325907,rs438613,rs47…	rs2857700,rs4808760,rs7975763	NA	0.0359796	68.5661
1813	408	aparc-Desikan_rh_volume_transversetemporal	GMV	MS	3	0	rs10063294,rs1014486,rs1026916,rs1077667,rs10801908,rs1112718,rs11256593,rs114872782,rs11666263,rs11749040,rs1177228,rs11809700,rs12147246,rs12365699,rs1250551,rs12612620,rs12925972,rs13327021,rs140522,rs1465697,rs17124032,rs1738074,rs1860545,rs2150879,rs2248461,rs2317231,rs2546890,rs2681424,rs28703878,rs34695601,rs354033,rs35486093,rs35540610,rs35703946,rs3809627,rs415759,rs4325907,rs438613,rs47…	rs2857700,rs4808760,rs7975763	NA	0.0359796	68.5661
1814	409	aparc-Desikan_rh_volume_insula	GMV	MS	3	0	rs10063294,rs1014486,rs1026916,rs1077667,rs10801908,rs1112718,rs11256593,rs114872782,rs11666263,rs11749040,rs1177228,rs11809700,rs12147246,rs12365699,rs1250551,rs12612620,rs12925972,rs13327021,rs140522,rs1465697,rs17124032,rs1738074,rs1860545,rs2150879,rs2248461,rs2317231,rs2546890,rs2681424,rs28703878,rs34695601,rs354033,rs35486093,rs35540610,rs35703946,rs3809627,rs415759,rs4325907,rs438613,rs47…	rs2857700,rs4808760,rs7975763	NA	0.0359796	68.5661
1815	648	aparc-Desikan_lh_area_TotalSurface	SA	MS	3	0	rs10063294,rs1014486,rs1026916,rs1077667,rs10801908,rs1112718,rs11256593,rs114872782,rs11666263,rs11749040,rs1177228,rs11809700,rs12147246,rs12365699,rs1250551,rs12612620,rs12925972,rs13327021,rs140522,rs1465697,rs17124032,rs1738074,rs1860545,rs2150879,rs2248461,rs2317231,rs2546890,rs2681424,rs28703878,rs34695601,rs354033,rs35486093,rs35540610,rs35703946,rs3809627,rs415759,rs4325907,rs438613,rs47…	rs2857700,rs4808760,rs7975763	NA	0.0359796	68.5661
1816	649	aparc-Desikan_lh_area_bankssts	SA	MS	3	0	rs10063294,rs1014486,rs1026916,rs1077667,rs10801908,rs1112718,rs11256593,rs114872782,rs11666263,rs11749040,rs1177228,rs11809700,rs12147246,rs12365699,rs1250551,rs12612620,rs12925972,rs13327021,rs140522,rs1465697,rs17124032,rs1738074,rs1860545,rs2150879,rs2248461,rs2317231,rs2546890,rs2681424,rs28703878,rs34695601,rs354033,rs35486093,rs35540610,rs35703946,rs3809627,rs415759,rs4325907,rs438613,rs47…	rs2857700,rs4808760,rs7975763	NA	0.0359796	68.5661
1817	650	aparc-Desikan_lh_area_caudalanteriorcingulate	SA	MS	3	0	rs10063294,rs1014486,rs1026916,rs1077667,rs10801908,rs1112718,rs11256593,rs114872782,rs11666263,rs11749040,rs1177228,rs11809700,rs12147246,rs12365699,rs1250551,rs12612620,rs12925972,rs13327021,rs140522,rs1465697,rs17124032,rs1738074,rs1860545,rs2150879,rs2248461,rs2317231,rs2546890,rs2681424,rs28703878,rs34695601,rs354033,rs35486093,rs35540610,rs35703946,rs3809627,rs415759,rs4325907,rs438613,rs47…	rs2857700,rs4808760,rs7975763	NA	0.0359796	68.5661
1818	651	aparc-Desikan_lh_area_caudalmiddlefrontal	SA	MS	3	0	rs10063294,rs1014486,rs1026916,rs1077667,rs10801908,rs1112718,rs11256593,rs114872782,rs11666263,rs11749040,rs1177228,rs11809700,rs12147246,rs12365699,rs1250551,rs12612620,rs12925972,rs13327021,rs140522,rs1465697,rs17124032,rs1738074,rs1860545,rs2150879,rs2248461,rs2317231,rs2546890,rs2681424,rs28703878,rs34695601,rs354033,rs35486093,rs35540610,rs35703946,rs3809627,rs415759,rs4325907,rs438613,rs47…	rs2857700,rs4808760,rs7975763	NA	0.0359796	68.5661
1819	652	aparc-Desikan_lh_area_cuneus	SA	MS	3	0	rs10063294,rs1014486,rs1026916,rs1077667,rs10801908,rs1112718,rs11256593,rs114872782,rs11666263,rs11749040,rs1177228,rs11809700,rs12147246,rs12365699,rs1250551,rs12612620,rs12925972,rs13327021,rs140522,rs1465697,rs17124032,rs1738074,rs1860545,rs2150879,rs2248461,rs2317231,rs2546890,rs2681424,rs28703878,rs34695601,rs354033,rs35486093,rs35540610,rs35703946,rs3809627,rs415759,rs4325907,rs438613,rs47…	rs2857700,rs4808760,rs7975763	NA	0.0359796	68.5661
1820	653	aparc-Desikan_lh_area_entorhinal	SA	MS	3	0	rs10063294,rs1014486,rs1026916,rs1077667,rs10801908,rs1112718,rs11256593,rs114872782,rs11666263,rs11749040,rs1177228,rs11809700,rs12147246,rs12365699,rs1250551,rs12612620,rs12925972,rs13327021,rs140522,rs1465697,rs17124032,rs1738074,rs1860545,rs2150879,rs2248461,rs2317231,rs2546890,rs2681424,rs28703878,rs34695601,rs354033,rs35486093,rs35540610,rs35703946,rs3809627,rs415759,rs4325907,rs438613,rs47…	rs2857700,rs4808760,rs7975763	NA	0.0359796	68.5661
1821	654	aparc-Desikan_lh_area_fusiform	SA	MS	3	0	rs10063294,rs1014486,rs1026916,rs1077667,rs10801908,rs1112718,rs11256593,rs114872782,rs11666263,rs11749040,rs1177228,rs11809700,rs12147246,rs12365699,rs1250551,rs12612620,rs12925972,rs13327021,rs140522,rs1465697,rs17124032,rs1738074,rs1860545,rs2150879,rs2248461,rs2317231,rs2546890,rs2681424,rs28703878,rs34695601,rs354033,rs35486093,rs35540610,rs35703946,rs3809627,rs415759,rs4325907,rs438613,rs47…	rs2857700,rs4808760,rs7975763	NA	0.0359796	68.5661
1822	655	aparc-Desikan_lh_area_inferiorparietal	SA	MS	3	0	rs10063294,rs1014486,rs1026916,rs1077667,rs10801908,rs1112718,rs11256593,rs114872782,rs11666263,rs11749040,rs1177228,rs11809700,rs12147246,rs12365699,rs1250551,rs12612620,rs12925972,rs13327021,rs140522,rs1465697,rs17124032,rs1738074,rs1860545,rs2150879,rs2248461,rs2317231,rs2546890,rs2681424,rs28703878,rs34695601,rs354033,rs35486093,rs35540610,rs35703946,rs3809627,rs415759,rs4325907,rs438613,rs47…	rs2857700,rs4808760,rs7975763	NA	0.0359796	68.5661
1823	656	aparc-Desikan_lh_area_inferiortemporal	SA	MS	3	0	rs10063294,rs1014486,rs1026916,rs1077667,rs10801908,rs1112718,rs11256593,rs114872782,rs11666263,rs11749040,rs1177228,rs11809700,rs12147246,rs12365699,rs1250551,rs12612620,rs12925972,rs13327021,rs140522,rs1465697,rs17124032,rs1738074,rs1860545,rs2150879,rs2248461,rs2317231,rs2546890,rs2681424,rs28703878,rs34695601,rs354033,rs35486093,rs35540610,rs35703946,rs3809627,rs415759,rs4325907,rs438613,rs47…	rs2857700,rs4808760,rs7975763	NA	0.0359796	68.5661
1824	657	aparc-Desikan_lh_area_isthmuscingulate	SA	MS	3	0	rs10063294,rs1014486,rs1026916,rs1077667,rs10801908,rs1112718,rs11256593,rs114872782,rs11666263,rs11749040,rs1177228,rs11809700,rs12147246,rs12365699,rs1250551,rs12612620,rs12925972,rs13327021,rs140522,rs1465697,rs17124032,rs1738074,rs1860545,rs2150879,rs2248461,rs2317231,rs2546890,rs2681424,rs28703878,rs34695601,rs354033,rs35486093,rs35540610,rs35703946,rs3809627,rs415759,rs4325907,rs438613,rs47…	rs2857700,rs4808760,rs7975763	NA	0.0359796	68.5661
1825	658	aparc-Desikan_lh_area_lateraloccipital	SA	MS	3	0	rs10063294,rs1014486,rs1026916,rs1077667,rs10801908,rs1112718,rs11256593,rs114872782,rs11666263,rs11749040,rs1177228,rs11809700,rs12147246,rs12365699,rs1250551,rs12612620,rs12925972,rs13327021,rs140522,rs1465697,rs17124032,rs1738074,rs1860545,rs2150879,rs2248461,rs2317231,rs2546890,rs2681424,rs28703878,rs34695601,rs354033,rs35486093,rs35540610,rs35703946,rs3809627,rs415759,rs4325907,rs438613,rs47…	rs2857700,rs4808760,rs7975763	NA	0.0359796	68.5661
1826	659	aparc-Desikan_lh_area_lateralorbitofrontal	SA	MS	3	0	rs10063294,rs1014486,rs1026916,rs1077667,rs10801908,rs1112718,rs11256593,rs114872782,rs11666263,rs11749040,rs1177228,rs11809700,rs12147246,rs12365699,rs1250551,rs12612620,rs12925972,rs13327021,rs140522,rs1465697,rs17124032,rs1738074,rs1860545,rs2150879,rs2248461,rs2317231,rs2546890,rs2681424,rs28703878,rs34695601,rs354033,rs35486093,rs35540610,rs35703946,rs3809627,rs415759,rs4325907,rs438613,rs47…	rs2857700,rs4808760,rs7975763	NA	0.0359796	68.5661
1827	660	aparc-Desikan_lh_area_lingual	SA	MS	3	0	rs10063294,rs1014486,rs1026916,rs1077667,rs10801908,rs1112718,rs11256593,rs114872782,rs11666263,rs11749040,rs1177228,rs11809700,rs12147246,rs12365699,rs1250551,rs12612620,rs12925972,rs13327021,rs140522,rs1465697,rs17124032,rs1738074,rs1860545,rs2150879,rs2248461,rs2317231,rs2546890,rs2681424,rs28703878,rs34695601,rs354033,rs35486093,rs35540610,rs35703946,rs3809627,rs415759,rs4325907,rs438613,rs47…	rs2857700,rs4808760,rs7975763	NA	0.0359796	68.5661
1828	661	aparc-Desikan_lh_area_medialorbitofrontal	SA	MS	3	0	rs10063294,rs1014486,rs1026916,rs1077667,rs10801908,rs1112718,rs11256593,rs114872782,rs11666263,rs11749040,rs1177228,rs11809700,rs12147246,rs12365699,rs1250551,rs12612620,rs12925972,rs13327021,rs140522,rs1465697,rs17124032,rs1738074,rs1860545,rs2150879,rs2248461,rs2317231,rs2546890,rs2681424,rs28703878,rs34695601,rs354033,rs35486093,rs35540610,rs35703946,rs3809627,rs415759,rs4325907,rs438613,rs47…	rs2857700,rs4808760,rs7975763	NA	0.0359796	68.5661
1829	662	aparc-Desikan_lh_area_middletemporal	SA	MS	3	0	rs10063294,rs1014486,rs1026916,rs1077667,rs10801908,rs1112718,rs11256593,rs114872782,rs11666263,rs11749040,rs1177228,rs11809700,rs12147246,rs12365699,rs1250551,rs12612620,rs12925972,rs13327021,rs140522,rs1465697,rs17124032,rs1738074,rs1860545,rs2150879,rs2248461,rs2317231,rs2546890,rs2681424,rs28703878,rs34695601,rs354033,rs35486093,rs35540610,rs35703946,rs3809627,rs415759,rs4325907,rs438613,rs47…	rs2857700,rs4808760,rs7975763	NA	0.0359796	68.5661
1830	663	aparc-Desikan_lh_area_parahippocampal	SA	MS	3	0	rs10063294,rs1014486,rs1026916,rs1077667,rs10801908,rs1112718,rs11256593,rs114872782,rs11666263,rs11749040,rs1177228,rs11809700,rs12147246,rs12365699,rs1250551,rs12612620,rs12925972,rs13327021,rs140522,rs1465697,rs17124032,rs1738074,rs1860545,rs2150879,rs2248461,rs2317231,rs2546890,rs2681424,rs28703878,rs34695601,rs354033,rs35486093,rs35540610,rs35703946,rs3809627,rs415759,rs4325907,rs438613,rs47…	rs2857700,rs4808760,rs7975763	NA	0.0359796	68.5661
1831	664	aparc-Desikan_lh_area_paracentral	SA	MS	3	0	rs10063294,rs1014486,rs1026916,rs1077667,rs10801908,rs1112718,rs11256593,rs114872782,rs11666263,rs11749040,rs1177228,rs11809700,rs12147246,rs12365699,rs1250551,rs12612620,rs12925972,rs13327021,rs140522,rs1465697,rs17124032,rs1738074,rs1860545,rs2150879,rs2248461,rs2317231,rs2546890,rs2681424,rs28703878,rs34695601,rs354033,rs35486093,rs35540610,rs35703946,rs3809627,rs415759,rs4325907,rs438613,rs47…	rs2857700,rs4808760,rs7975763	NA	0.0359796	68.5661
1832	665	aparc-Desikan_lh_area_parsopercularis	SA	MS	3	0	rs10063294,rs1014486,rs1026916,rs1077667,rs10801908,rs1112718,rs11256593,rs114872782,rs11666263,rs11749040,rs1177228,rs11809700,rs12147246,rs12365699,rs1250551,rs12612620,rs12925972,rs13327021,rs140522,rs1465697,rs17124032,rs1738074,rs1860545,rs2150879,rs2248461,rs2317231,rs2546890,rs2681424,rs28703878,rs34695601,rs354033,rs35486093,rs35540610,rs35703946,rs3809627,rs415759,rs4325907,rs438613,rs47…	rs2857700,rs4808760,rs7975763	NA	0.0359796	68.5661
1833	666	aparc-Desikan_lh_area_parsorbitalis	SA	MS	3	0	rs10063294,rs1014486,rs1026916,rs1077667,rs10801908,rs1112718,rs11256593,rs114872782,rs11666263,rs11749040,rs1177228,rs11809700,rs12147246,rs12365699,rs1250551,rs12612620,rs12925972,rs13327021,rs140522,rs1465697,rs17124032,rs1738074,rs1860545,rs2150879,rs2248461,rs2317231,rs2546890,rs2681424,rs28703878,rs34695601,rs354033,rs35486093,rs35540610,rs35703946,rs3809627,rs415759,rs4325907,rs438613,rs47…	rs2857700,rs4808760,rs7975763	NA	0.0359796	68.5661
1834	667	aparc-Desikan_lh_area_parstriangularis	SA	MS	3	0	rs10063294,rs1014486,rs1026916,rs1077667,rs10801908,rs1112718,rs11256593,rs114872782,rs11666263,rs11749040,rs1177228,rs11809700,rs12147246,rs12365699,rs1250551,rs12612620,rs12925972,rs13327021,rs140522,rs1465697,rs17124032,rs1738074,rs1860545,rs2150879,rs2248461,rs2317231,rs2546890,rs2681424,rs28703878,rs34695601,rs354033,rs35486093,rs35540610,rs35703946,rs3809627,rs415759,rs4325907,rs438613,rs47…	rs2857700,rs4808760,rs7975763	NA	0.0359796	68.5661
1835	668	aparc-Desikan_lh_area_pericalcarine	SA	MS	3	0	rs10063294,rs1014486,rs1026916,rs1077667,rs10801908,rs1112718,rs11256593,rs114872782,rs11666263,rs11749040,rs1177228,rs11809700,rs12147246,rs12365699,rs1250551,rs12612620,rs12925972,rs13327021,rs140522,rs1465697,rs17124032,rs1738074,rs1860545,rs2150879,rs2248461,rs2317231,rs2546890,rs2681424,rs28703878,rs34695601,rs354033,rs35486093,rs35540610,rs35703946,rs3809627,rs415759,rs4325907,rs438613,rs47…	rs2857700,rs4808760,rs7975763	NA	0.0359796	68.5661
1836	669	aparc-Desikan_lh_area_postcentral	SA	MS	3	0	rs10063294,rs1014486,rs1026916,rs1077667,rs10801908,rs1112718,rs11256593,rs114872782,rs11666263,rs11749040,rs1177228,rs11809700,rs12147246,rs12365699,rs1250551,rs12612620,rs12925972,rs13327021,rs140522,rs1465697,rs17124032,rs1738074,rs1860545,rs2150879,rs2248461,rs2317231,rs2546890,rs2681424,rs28703878,rs34695601,rs354033,rs35486093,rs35540610,rs35703946,rs3809627,rs415759,rs4325907,rs438613,rs47…	rs2857700,rs4808760,rs7975763	NA	0.0359796	68.5661
1837	670	aparc-Desikan_lh_area_posteriorcingulate	SA	MS	3	0	rs10063294,rs1014486,rs1026916,rs1077667,rs10801908,rs1112718,rs11256593,rs114872782,rs11666263,rs11749040,rs1177228,rs11809700,rs12147246,rs12365699,rs1250551,rs12612620,rs12925972,rs13327021,rs140522,rs1465697,rs17124032,rs1738074,rs1860545,rs2150879,rs2248461,rs2317231,rs2546890,rs2681424,rs28703878,rs34695601,rs354033,rs35486093,rs35540610,rs35703946,rs3809627,rs415759,rs4325907,rs438613,rs47…	rs2857700,rs4808760,rs7975763	NA	0.0359796	68.5661
1838	671	aparc-Desikan_lh_area_precentral	SA	MS	3	0	rs10063294,rs1014486,rs1026916,rs1077667,rs10801908,rs1112718,rs11256593,rs114872782,rs11666263,rs11749040,rs1177228,rs11809700,rs12147246,rs12365699,rs1250551,rs12612620,rs12925972,rs13327021,rs140522,rs1465697,rs17124032,rs1738074,rs1860545,rs2150879,rs2248461,rs2317231,rs2546890,rs2681424,rs28703878,rs34695601,rs354033,rs35486093,rs35540610,rs35703946,rs3809627,rs415759,rs4325907,rs438613,rs47…	rs2857700,rs4808760,rs7975763	NA	0.0359796	68.5661
1839	672	aparc-Desikan_lh_area_precuneus	SA	MS	3	0	rs10063294,rs1014486,rs1026916,rs1077667,rs10801908,rs1112718,rs11256593,rs114872782,rs11666263,rs11749040,rs1177228,rs11809700,rs12147246,rs12365699,rs1250551,rs12612620,rs12925972,rs13327021,rs140522,rs1465697,rs17124032,rs1738074,rs1860545,rs2150879,rs2248461,rs2317231,rs2546890,rs2681424,rs28703878,rs34695601,rs354033,rs35486093,rs35540610,rs35703946,rs3809627,rs415759,rs4325907,rs438613,rs47…	rs2857700,rs4808760,rs7975763	NA	0.0359796	68.5661
1840	673	aparc-Desikan_lh_area_rostralanteriorcingulate	SA	MS	3	0	rs10063294,rs1014486,rs1026916,rs1077667,rs10801908,rs1112718,rs11256593,rs114872782,rs11666263,rs11749040,rs1177228,rs11809700,rs12147246,rs12365699,rs1250551,rs12612620,rs12925972,rs13327021,rs140522,rs1465697,rs17124032,rs1738074,rs1860545,rs2150879,rs2248461,rs2317231,rs2546890,rs2681424,rs28703878,rs34695601,rs354033,rs35486093,rs35540610,rs35703946,rs3809627,rs415759,rs4325907,rs438613,rs47…	rs2857700,rs4808760,rs7975763	NA	0.0359796	68.5661
1841	674	aparc-Desikan_lh_area_rostralmiddlefrontal	SA	MS	3	0	rs10063294,rs1014486,rs1026916,rs1077667,rs10801908,rs1112718,rs11256593,rs114872782,rs11666263,rs11749040,rs1177228,rs11809700,rs12147246,rs12365699,rs1250551,rs12612620,rs12925972,rs13327021,rs140522,rs1465697,rs17124032,rs1738074,rs1860545,rs2150879,rs2248461,rs2317231,rs2546890,rs2681424,rs28703878,rs34695601,rs354033,rs35486093,rs35540610,rs35703946,rs3809627,rs415759,rs4325907,rs438613,rs47…	rs2857700,rs4808760,rs7975763	NA	0.0359796	68.5661
1842	675	aparc-Desikan_lh_area_superiorfrontal	SA	MS	3	0	rs10063294,rs1014486,rs1026916,rs1077667,rs10801908,rs1112718,rs11256593,rs114872782,rs11666263,rs11749040,rs1177228,rs11809700,rs12147246,rs12365699,rs1250551,rs12612620,rs12925972,rs13327021,rs140522,rs1465697,rs17124032,rs1738074,rs1860545,rs2150879,rs2248461,rs2317231,rs2546890,rs2681424,rs28703878,rs34695601,rs354033,rs35486093,rs35540610,rs35703946,rs3809627,rs415759,rs4325907,rs438613,rs47…	rs2857700,rs4808760,rs7975763	NA	0.0359796	68.5661
1843	676	aparc-Desikan_lh_area_superiorparietal	SA	MS	3	0	rs10063294,rs1014486,rs1026916,rs1077667,rs10801908,rs1112718,rs11256593,rs114872782,rs11666263,rs11749040,rs1177228,rs11809700,rs12147246,rs12365699,rs1250551,rs12612620,rs12925972,rs13327021,rs140522,rs1465697,rs17124032,rs1738074,rs1860545,rs2150879,rs2248461,rs2317231,rs2546890,rs2681424,rs28703878,rs34695601,rs354033,rs35486093,rs35540610,rs35703946,rs3809627,rs415759,rs4325907,rs438613,rs47…	rs2857700,rs4808760,rs7975763	NA	0.0359796	68.5661
1844	677	aparc-Desikan_lh_area_superiortemporal	SA	MS	3	0	rs10063294,rs1014486,rs1026916,rs1077667,rs10801908,rs1112718,rs11256593,rs114872782,rs11666263,rs11749040,rs1177228,rs11809700,rs12147246,rs12365699,rs1250551,rs12612620,rs12925972,rs13327021,rs140522,rs1465697,rs17124032,rs1738074,rs1860545,rs2150879,rs2248461,rs2317231,rs2546890,rs2681424,rs28703878,rs34695601,rs354033,rs35486093,rs35540610,rs35703946,rs3809627,rs415759,rs4325907,rs438613,rs47…	rs2857700,rs4808760,rs7975763	NA	0.0359796	68.5661
1845	678	aparc-Desikan_lh_area_supramarginal	SA	MS	3	0	rs10063294,rs1014486,rs1026916,rs1077667,rs10801908,rs1112718,rs11256593,rs114872782,rs11666263,rs11749040,rs1177228,rs11809700,rs12147246,rs12365699,rs1250551,rs12612620,rs12925972,rs13327021,rs140522,rs1465697,rs17124032,rs1738074,rs1860545,rs2150879,rs2248461,rs2317231,rs2546890,rs2681424,rs28703878,rs34695601,rs354033,rs35486093,rs35540610,rs35703946,rs3809627,rs415759,rs4325907,rs438613,rs47…	rs2857700,rs4808760,rs7975763	NA	0.0359796	68.5661
1846	679	aparc-Desikan_lh_area_frontalpole	SA	MS	3	0	rs10063294,rs1014486,rs1026916,rs1077667,rs10801908,rs1112718,rs11256593,rs114872782,rs11666263,rs11749040,rs1177228,rs11809700,rs12147246,rs12365699,rs1250551,rs12612620,rs12925972,rs13327021,rs140522,rs1465697,rs17124032,rs1738074,rs1860545,rs2150879,rs2248461,rs2317231,rs2546890,rs2681424,rs28703878,rs34695601,rs354033,rs35486093,rs35540610,rs35703946,rs3809627,rs415759,rs4325907,rs438613,rs47…	rs2857700,rs4808760,rs7975763	NA	0.0359796	68.5661
1847	680	aparc-Desikan_lh_area_transversetemporal	SA	MS	3	0	rs10063294,rs1014486,rs1026916,rs1077667,rs10801908,rs1112718,rs11256593,rs114872782,rs11666263,rs11749040,rs1177228,rs11809700,rs12147246,rs12365699,rs1250551,rs12612620,rs12925972,rs13327021,rs140522,rs1465697,rs17124032,rs1738074,rs1860545,rs2150879,rs2248461,rs2317231,rs2546890,rs2681424,rs28703878,rs34695601,rs354033,rs35486093,rs35540610,rs35703946,rs3809627,rs415759,rs4325907,rs438613,rs47…	rs2857700,rs4808760,rs7975763	NA	0.0359796	68.5661
1848	681	aparc-Desikan_lh_area_insula	SA	MS	3	0	rs10063294,rs1014486,rs1026916,rs1077667,rs10801908,rs1112718,rs11256593,rs114872782,rs11666263,rs11749040,rs1177228,rs11809700,rs12147246,rs12365699,rs1250551,rs12612620,rs12925972,rs13327021,rs140522,rs1465697,rs17124032,rs1738074,rs1860545,rs2150879,rs2248461,rs2317231,rs2546890,rs2681424,rs28703878,rs34695601,rs354033,rs35486093,rs35540610,rs35703946,rs3809627,rs415759,rs4325907,rs438613,rs47…	rs2857700,rs4808760,rs7975763	NA	0.0359796	68.5661
1849	682	aparc-Desikan_rh_area_TotalSurface	SA	MS	3	0	rs10063294,rs1014486,rs1026916,rs1077667,rs10801908,rs1112718,rs11256593,rs114872782,rs11666263,rs11749040,rs1177228,rs11809700,rs12147246,rs12365699,rs1250551,rs12612620,rs12925972,rs13327021,rs140522,rs1465697,rs17124032,rs1738074,rs1860545,rs2150879,rs2248461,rs2317231,rs2546890,rs2681424,rs28703878,rs34695601,rs354033,rs35486093,rs35540610,rs35703946,rs3809627,rs415759,rs4325907,rs438613,rs47…	rs2857700,rs4808760,rs7975763	NA	0.0359796	68.5661
1850	683	aparc-Desikan_rh_area_bankssts	SA	MS	3	0	rs10063294,rs1014486,rs1026916,rs1077667,rs10801908,rs1112718,rs11256593,rs114872782,rs11666263,rs11749040,rs1177228,rs11809700,rs12147246,rs12365699,rs1250551,rs12612620,rs12925972,rs13327021,rs140522,rs1465697,rs17124032,rs1738074,rs1860545,rs2150879,rs2248461,rs2317231,rs2546890,rs2681424,rs28703878,rs34695601,rs354033,rs35486093,rs35540610,rs35703946,rs3809627,rs415759,rs4325907,rs438613,rs47…	rs2857700,rs4808760,rs7975763	NA	0.0359796	68.5661
1851	684	aparc-Desikan_rh_area_caudalanteriorcingulate	SA	MS	3	0	rs10063294,rs1014486,rs1026916,rs1077667,rs10801908,rs1112718,rs11256593,rs114872782,rs11666263,rs11749040,rs1177228,rs11809700,rs12147246,rs12365699,rs1250551,rs12612620,rs12925972,rs13327021,rs140522,rs1465697,rs17124032,rs1738074,rs1860545,rs2150879,rs2248461,rs2317231,rs2546890,rs2681424,rs28703878,rs34695601,rs354033,rs35486093,rs35540610,rs35703946,rs3809627,rs415759,rs4325907,rs438613,rs47…	rs2857700,rs4808760,rs7975763	NA	0.0359796	68.5661
1852	685	aparc-Desikan_rh_area_caudalmiddlefrontal	SA	MS	3	0	rs10063294,rs1014486,rs1026916,rs1077667,rs10801908,rs1112718,rs11256593,rs114872782,rs11666263,rs11749040,rs1177228,rs11809700,rs12147246,rs12365699,rs1250551,rs12612620,rs12925972,rs13327021,rs140522,rs1465697,rs17124032,rs1738074,rs1860545,rs2150879,rs2248461,rs2317231,rs2546890,rs2681424,rs28703878,rs34695601,rs354033,rs35486093,rs35540610,rs35703946,rs3809627,rs415759,rs4325907,rs438613,rs47…	rs2857700,rs4808760,rs7975763	NA	0.0359796	68.5661
1853	686	aparc-Desikan_rh_area_cuneus	SA	MS	3	0	rs10063294,rs1014486,rs1026916,rs1077667,rs10801908,rs1112718,rs11256593,rs114872782,rs11666263,rs11749040,rs1177228,rs11809700,rs12147246,rs12365699,rs1250551,rs12612620,rs12925972,rs13327021,rs140522,rs1465697,rs17124032,rs1738074,rs1860545,rs2150879,rs2248461,rs2317231,rs2546890,rs2681424,rs28703878,rs34695601,rs354033,rs35486093,rs35540610,rs35703946,rs3809627,rs415759,rs4325907,rs438613,rs47…	rs2857700,rs4808760,rs7975763	NA	0.0359796	68.5661
1854	687	aparc-Desikan_rh_area_entorhinal	SA	MS	3	0	rs10063294,rs1014486,rs1026916,rs1077667,rs10801908,rs1112718,rs11256593,rs114872782,rs11666263,rs11749040,rs1177228,rs11809700,rs12147246,rs12365699,rs1250551,rs12612620,rs12925972,rs13327021,rs140522,rs1465697,rs17124032,rs1738074,rs1860545,rs2150879,rs2248461,rs2317231,rs2546890,rs2681424,rs28703878,rs34695601,rs354033,rs35486093,rs35540610,rs35703946,rs3809627,rs415759,rs4325907,rs438613,rs47…	rs2857700,rs4808760,rs7975763	NA	0.0359796	68.5661
1855	688	aparc-Desikan_rh_area_fusiform	SA	MS	3	0	rs10063294,rs1014486,rs1026916,rs1077667,rs10801908,rs1112718,rs11256593,rs114872782,rs11666263,rs11749040,rs1177228,rs11809700,rs12147246,rs12365699,rs1250551,rs12612620,rs12925972,rs13327021,rs140522,rs1465697,rs17124032,rs1738074,rs1860545,rs2150879,rs2248461,rs2317231,rs2546890,rs2681424,rs28703878,rs34695601,rs354033,rs35486093,rs35540610,rs35703946,rs3809627,rs415759,rs4325907,rs438613,rs47…	rs2857700,rs4808760,rs7975763	NA	0.0359796	68.5661
1856	689	aparc-Desikan_rh_area_inferiorparietal	SA	MS	3	0	rs10063294,rs1014486,rs1026916,rs1077667,rs10801908,rs1112718,rs11256593,rs114872782,rs11666263,rs11749040,rs1177228,rs11809700,rs12147246,rs12365699,rs1250551,rs12612620,rs12925972,rs13327021,rs140522,rs1465697,rs17124032,rs1738074,rs1860545,rs2150879,rs2248461,rs2317231,rs2546890,rs2681424,rs28703878,rs34695601,rs354033,rs35486093,rs35540610,rs35703946,rs3809627,rs415759,rs4325907,rs438613,rs47…	rs2857700,rs4808760,rs7975763	NA	0.0359796	68.5661
1857	690	aparc-Desikan_rh_area_inferiortemporal	SA	MS	3	0	rs10063294,rs1014486,rs1026916,rs1077667,rs10801908,rs1112718,rs11256593,rs114872782,rs11666263,rs11749040,rs1177228,rs11809700,rs12147246,rs12365699,rs1250551,rs12612620,rs12925972,rs13327021,rs140522,rs1465697,rs17124032,rs1738074,rs1860545,rs2150879,rs2248461,rs2317231,rs2546890,rs2681424,rs28703878,rs34695601,rs354033,rs35486093,rs35540610,rs35703946,rs3809627,rs415759,rs4325907,rs438613,rs47…	rs2857700,rs4808760,rs7975763	NA	0.0359796	68.5661
1858	691	aparc-Desikan_rh_area_isthmuscingulate	SA	MS	3	0	rs10063294,rs1014486,rs1026916,rs1077667,rs10801908,rs1112718,rs11256593,rs114872782,rs11666263,rs11749040,rs1177228,rs11809700,rs12147246,rs12365699,rs1250551,rs12612620,rs12925972,rs13327021,rs140522,rs1465697,rs17124032,rs1738074,rs1860545,rs2150879,rs2248461,rs2317231,rs2546890,rs2681424,rs28703878,rs34695601,rs354033,rs35486093,rs35540610,rs35703946,rs3809627,rs415759,rs4325907,rs438613,rs47…	rs2857700,rs4808760,rs7975763	NA	0.0359796	68.5661
1859	692	aparc-Desikan_rh_area_lateraloccipital	SA	MS	3	0	rs10063294,rs1014486,rs1026916,rs1077667,rs10801908,rs1112718,rs11256593,rs114872782,rs11666263,rs11749040,rs1177228,rs11809700,rs12147246,rs12365699,rs1250551,rs12612620,rs12925972,rs13327021,rs140522,rs1465697,rs17124032,rs1738074,rs1860545,rs2150879,rs2248461,rs2317231,rs2546890,rs2681424,rs28703878,rs34695601,rs354033,rs35486093,rs35540610,rs35703946,rs3809627,rs415759,rs4325907,rs438613,rs47…	rs2857700,rs4808760,rs7975763	NA	0.0359796	68.5661
1860	693	aparc-Desikan_rh_area_lateralorbitofrontal	SA	MS	3	0	rs10063294,rs1014486,rs1026916,rs1077667,rs10801908,rs1112718,rs11256593,rs114872782,rs11666263,rs11749040,rs1177228,rs11809700,rs12147246,rs12365699,rs1250551,rs12612620,rs12925972,rs13327021,rs140522,rs1465697,rs17124032,rs1738074,rs1860545,rs2150879,rs2248461,rs2317231,rs2546890,rs2681424,rs28703878,rs34695601,rs354033,rs35486093,rs35540610,rs35703946,rs3809627,rs415759,rs4325907,rs438613,rs47…	rs2857700,rs4808760,rs7975763	NA	0.0359796	68.5661
1861	694	aparc-Desikan_rh_area_lingual	SA	MS	3	0	rs10063294,rs1014486,rs1026916,rs1077667,rs10801908,rs1112718,rs11256593,rs114872782,rs11666263,rs11749040,rs1177228,rs11809700,rs12147246,rs12365699,rs1250551,rs12612620,rs12925972,rs13327021,rs140522,rs1465697,rs17124032,rs1738074,rs1860545,rs2150879,rs2248461,rs2317231,rs2546890,rs2681424,rs28703878,rs34695601,rs354033,rs35486093,rs35540610,rs35703946,rs3809627,rs415759,rs4325907,rs438613,rs47…	rs2857700,rs4808760,rs7975763	NA	0.0359796	68.5661
1862	695	aparc-Desikan_rh_area_medialorbitofrontal	SA	MS	3	0	rs10063294,rs1014486,rs1026916,rs1077667,rs10801908,rs1112718,rs11256593,rs114872782,rs11666263,rs11749040,rs1177228,rs11809700,rs12147246,rs12365699,rs1250551,rs12612620,rs12925972,rs13327021,rs140522,rs1465697,rs17124032,rs1738074,rs1860545,rs2150879,rs2248461,rs2317231,rs2546890,rs2681424,rs28703878,rs34695601,rs354033,rs35486093,rs35540610,rs35703946,rs3809627,rs415759,rs4325907,rs438613,rs47…	rs2857700,rs4808760,rs7975763	NA	0.0359796	68.5661
1863	696	aparc-Desikan_rh_area_middletemporal	SA	MS	3	0	rs10063294,rs1014486,rs1026916,rs1077667,rs10801908,rs1112718,rs11256593,rs114872782,rs11666263,rs11749040,rs1177228,rs11809700,rs12147246,rs12365699,rs1250551,rs12612620,rs12925972,rs13327021,rs140522,rs1465697,rs17124032,rs1738074,rs1860545,rs2150879,rs2248461,rs2317231,rs2546890,rs2681424,rs28703878,rs34695601,rs354033,rs35486093,rs35540610,rs35703946,rs3809627,rs415759,rs4325907,rs438613,rs47…	rs2857700,rs4808760,rs7975763	NA	0.0359796	68.5661
1864	697	aparc-Desikan_rh_area_parahippocampal	SA	MS	3	0	rs10063294,rs1014486,rs1026916,rs1077667,rs10801908,rs1112718,rs11256593,rs114872782,rs11666263,rs11749040,rs1177228,rs11809700,rs12147246,rs12365699,rs1250551,rs12612620,rs12925972,rs13327021,rs140522,rs1465697,rs17124032,rs1738074,rs1860545,rs2150879,rs2248461,rs2317231,rs2546890,rs2681424,rs28703878,rs34695601,rs354033,rs35486093,rs35540610,rs35703946,rs3809627,rs415759,rs4325907,rs438613,rs47…	rs2857700,rs4808760,rs7975763	NA	0.0359796	68.5661
1865	698	aparc-Desikan_rh_area_paracentral	SA	MS	3	0	rs10063294,rs1014486,rs1026916,rs1077667,rs10801908,rs1112718,rs11256593,rs114872782,rs11666263,rs11749040,rs1177228,rs11809700,rs12147246,rs12365699,rs1250551,rs12612620,rs12925972,rs13327021,rs140522,rs1465697,rs17124032,rs1738074,rs1860545,rs2150879,rs2248461,rs2317231,rs2546890,rs2681424,rs28703878,rs34695601,rs354033,rs35486093,rs35540610,rs35703946,rs3809627,rs415759,rs4325907,rs438613,rs47…	rs2857700,rs4808760,rs7975763	NA	0.0359796	68.5661
1866	699	aparc-Desikan_rh_area_parsopercularis	SA	MS	3	0	rs10063294,rs1014486,rs1026916,rs1077667,rs10801908,rs1112718,rs11256593,rs114872782,rs11666263,rs11749040,rs1177228,rs11809700,rs12147246,rs12365699,rs1250551,rs12612620,rs12925972,rs13327021,rs140522,rs1465697,rs17124032,rs1738074,rs1860545,rs2150879,rs2248461,rs2317231,rs2546890,rs2681424,rs28703878,rs34695601,rs354033,rs35486093,rs35540610,rs35703946,rs3809627,rs415759,rs4325907,rs438613,rs47…	rs2857700,rs4808760,rs7975763	NA	0.0359796	68.5661
1867	700	aparc-Desikan_rh_area_parsorbitalis	SA	MS	3	0	rs10063294,rs1014486,rs1026916,rs1077667,rs10801908,rs1112718,rs11256593,rs114872782,rs11666263,rs11749040,rs1177228,rs11809700,rs12147246,rs12365699,rs1250551,rs12612620,rs12925972,rs13327021,rs140522,rs1465697,rs17124032,rs1738074,rs1860545,rs2150879,rs2248461,rs2317231,rs2546890,rs2681424,rs28703878,rs34695601,rs354033,rs35486093,rs35540610,rs35703946,rs3809627,rs415759,rs4325907,rs438613,rs47…	rs2857700,rs4808760,rs7975763	NA	0.0359796	68.5661
1868	701	aparc-Desikan_rh_area_parstriangularis	SA	MS	3	0	rs10063294,rs1014486,rs1026916,rs1077667,rs10801908,rs1112718,rs11256593,rs114872782,rs11666263,rs11749040,rs1177228,rs11809700,rs12147246,rs12365699,rs1250551,rs12612620,rs12925972,rs13327021,rs140522,rs1465697,rs17124032,rs1738074,rs1860545,rs2150879,rs2248461,rs2317231,rs2546890,rs2681424,rs28703878,rs34695601,rs354033,rs35486093,rs35540610,rs35703946,rs3809627,rs415759,rs4325907,rs438613,rs47…	rs2857700,rs4808760,rs7975763	NA	0.0359796	68.5661
1869	702	aparc-Desikan_rh_area_pericalcarine	SA	MS	3	0	rs10063294,rs1014486,rs1026916,rs1077667,rs10801908,rs1112718,rs11256593,rs114872782,rs11666263,rs11749040,rs1177228,rs11809700,rs12147246,rs12365699,rs1250551,rs12612620,rs12925972,rs13327021,rs140522,rs1465697,rs17124032,rs1738074,rs1860545,rs2150879,rs2248461,rs2317231,rs2546890,rs2681424,rs28703878,rs34695601,rs354033,rs35486093,rs35540610,rs35703946,rs3809627,rs415759,rs4325907,rs438613,rs47…	rs2857700,rs4808760,rs7975763	NA	0.0359796	68.5661
1870	703	aparc-Desikan_rh_area_postcentral	SA	MS	3	0	rs10063294,rs1014486,rs1026916,rs1077667,rs10801908,rs1112718,rs11256593,rs114872782,rs11666263,rs11749040,rs1177228,rs11809700,rs12147246,rs12365699,rs1250551,rs12612620,rs12925972,rs13327021,rs140522,rs1465697,rs17124032,rs1738074,rs1860545,rs2150879,rs2248461,rs2317231,rs2546890,rs2681424,rs28703878,rs34695601,rs354033,rs35486093,rs35540610,rs35703946,rs3809627,rs415759,rs4325907,rs438613,rs47…	rs2857700,rs4808760,rs7975763	NA	0.0359796	68.5661
1871	704	aparc-Desikan_rh_area_posteriorcingulate	SA	MS	3	0	rs10063294,rs1014486,rs1026916,rs1077667,rs10801908,rs1112718,rs11256593,rs114872782,rs11666263,rs11749040,rs1177228,rs11809700,rs12147246,rs12365699,rs1250551,rs12612620,rs12925972,rs13327021,rs140522,rs1465697,rs17124032,rs1738074,rs1860545,rs2150879,rs2248461,rs2317231,rs2546890,rs2681424,rs28703878,rs34695601,rs354033,rs35486093,rs35540610,rs35703946,rs3809627,rs415759,rs4325907,rs438613,rs47…	rs2857700,rs4808760,rs7975763	NA	0.0359796	68.5661
1872	705	aparc-Desikan_rh_area_precentral	SA	MS	3	0	rs10063294,rs1014486,rs1026916,rs1077667,rs10801908,rs1112718,rs11256593,rs114872782,rs11666263,rs11749040,rs1177228,rs11809700,rs12147246,rs12365699,rs1250551,rs12612620,rs12925972,rs13327021,rs140522,rs1465697,rs17124032,rs1738074,rs1860545,rs2150879,rs2248461,rs2317231,rs2546890,rs2681424,rs28703878,rs34695601,rs354033,rs35486093,rs35540610,rs35703946,rs3809627,rs415759,rs4325907,rs438613,rs47…	rs2857700,rs4808760,rs7975763	NA	0.0359796	68.5661
1873	706	aparc-Desikan_rh_area_precuneus	SA	MS	3	0	rs10063294,rs1014486,rs1026916,rs1077667,rs10801908,rs1112718,rs11256593,rs114872782,rs11666263,rs11749040,rs1177228,rs11809700,rs12147246,rs12365699,rs1250551,rs12612620,rs12925972,rs13327021,rs140522,rs1465697,rs17124032,rs1738074,rs1860545,rs2150879,rs2248461,rs2317231,rs2546890,rs2681424,rs28703878,rs34695601,rs354033,rs35486093,rs35540610,rs35703946,rs3809627,rs415759,rs4325907,rs438613,rs47…	rs2857700,rs4808760,rs7975763	NA	0.0359796	68.5661
1874	707	aparc-Desikan_rh_area_rostralanteriorcingulate	SA	MS	3	0	rs10063294,rs1014486,rs1026916,rs1077667,rs10801908,rs1112718,rs11256593,rs114872782,rs11666263,rs11749040,rs1177228,rs11809700,rs12147246,rs12365699,rs1250551,rs12612620,rs12925972,rs13327021,rs140522,rs1465697,rs17124032,rs1738074,rs1860545,rs2150879,rs2248461,rs2317231,rs2546890,rs2681424,rs28703878,rs34695601,rs354033,rs35486093,rs35540610,rs35703946,rs3809627,rs415759,rs4325907,rs438613,rs47…	rs2857700,rs4808760,rs7975763	NA	0.0359796	68.5661
1875	708	aparc-Desikan_rh_area_rostralmiddlefrontal	SA	MS	3	0	rs10063294,rs1014486,rs1026916,rs1077667,rs10801908,rs1112718,rs11256593,rs114872782,rs11666263,rs11749040,rs1177228,rs11809700,rs12147246,rs12365699,rs1250551,rs12612620,rs12925972,rs13327021,rs140522,rs1465697,rs17124032,rs1738074,rs1860545,rs2150879,rs2248461,rs2317231,rs2546890,rs2681424,rs28703878,rs34695601,rs354033,rs35486093,rs35540610,rs35703946,rs3809627,rs415759,rs4325907,rs438613,rs47…	rs2857700,rs4808760,rs7975763	NA	0.0359796	68.5661
1876	709	aparc-Desikan_rh_area_superiorfrontal	SA	MS	3	0	rs10063294,rs1014486,rs1026916,rs1077667,rs10801908,rs1112718,rs11256593,rs114872782,rs11666263,rs11749040,rs1177228,rs11809700,rs12147246,rs12365699,rs1250551,rs12612620,rs12925972,rs13327021,rs140522,rs1465697,rs17124032,rs1738074,rs1860545,rs2150879,rs2248461,rs2317231,rs2546890,rs2681424,rs28703878,rs34695601,rs354033,rs35486093,rs35540610,rs35703946,rs3809627,rs415759,rs4325907,rs438613,rs47…	rs2857700,rs4808760,rs7975763	NA	0.0359796	68.5661
1877	710	aparc-Desikan_rh_area_superiorparietal	SA	MS	3	0	rs10063294,rs1014486,rs1026916,rs1077667,rs10801908,rs1112718,rs11256593,rs114872782,rs11666263,rs11749040,rs1177228,rs11809700,rs12147246,rs12365699,rs1250551,rs12612620,rs12925972,rs13327021,rs140522,rs1465697,rs17124032,rs1738074,rs1860545,rs2150879,rs2248461,rs2317231,rs2546890,rs2681424,rs28703878,rs34695601,rs354033,rs35486093,rs35540610,rs35703946,rs3809627,rs415759,rs4325907,rs438613,rs47…	rs2857700,rs4808760,rs7975763	NA	0.0359796	68.5661
1878	711	aparc-Desikan_rh_area_superiortemporal	SA	MS	3	0	rs10063294,rs1014486,rs1026916,rs1077667,rs10801908,rs1112718,rs11256593,rs114872782,rs11666263,rs11749040,rs1177228,rs11809700,rs12147246,rs12365699,rs1250551,rs12612620,rs12925972,rs13327021,rs140522,rs1465697,rs17124032,rs1738074,rs1860545,rs2150879,rs2248461,rs2317231,rs2546890,rs2681424,rs28703878,rs34695601,rs354033,rs35486093,rs35540610,rs35703946,rs3809627,rs415759,rs4325907,rs438613,rs47…	rs2857700,rs4808760,rs7975763	NA	0.0359796	68.5661
1879	712	aparc-Desikan_rh_area_supramarginal	SA	MS	3	0	rs10063294,rs1014486,rs1026916,rs1077667,rs10801908,rs1112718,rs11256593,rs114872782,rs11666263,rs11749040,rs1177228,rs11809700,rs12147246,rs12365699,rs1250551,rs12612620,rs12925972,rs13327021,rs140522,rs1465697,rs17124032,rs1738074,rs1860545,rs2150879,rs2248461,rs2317231,rs2546890,rs2681424,rs28703878,rs34695601,rs354033,rs35486093,rs35540610,rs35703946,rs3809627,rs415759,rs4325907,rs438613,rs47…	rs2857700,rs4808760,rs7975763	NA	0.0359796	68.5661
1880	713	aparc-Desikan_rh_area_frontalpole	SA	MS	3	0	rs10063294,rs1014486,rs1026916,rs1077667,rs10801908,rs1112718,rs11256593,rs114872782,rs11666263,rs11749040,rs1177228,rs11809700,rs12147246,rs12365699,rs1250551,rs12612620,rs12925972,rs13327021,rs140522,rs1465697,rs17124032,rs1738074,rs1860545,rs2150879,rs2248461,rs2317231,rs2546890,rs2681424,rs28703878,rs34695601,rs354033,rs35486093,rs35540610,rs35703946,rs3809627,rs415759,rs4325907,rs438613,rs47…	rs2857700,rs4808760,rs7975763	NA	0.0359796	68.5661
1881	714	aparc-Desikan_rh_area_transversetemporal	SA	MS	3	0	rs10063294,rs1014486,rs1026916,rs1077667,rs10801908,rs1112718,rs11256593,rs114872782,rs11666263,rs11749040,rs1177228,rs11809700,rs12147246,rs12365699,rs1250551,rs12612620,rs12925972,rs13327021,rs140522,rs1465697,rs17124032,rs1738074,rs1860545,rs2150879,rs2248461,rs2317231,rs2546890,rs2681424,rs28703878,rs34695601,rs354033,rs35486093,rs35540610,rs35703946,rs3809627,rs415759,rs4325907,rs438613,rs47…	rs2857700,rs4808760,rs7975763	NA	0.0359796	68.5661
1882	715	aparc-Desikan_rh_area_insula	SA	MS	3	0	rs10063294,rs1014486,rs1026916,rs1077667,rs10801908,rs1112718,rs11256593,rs114872782,rs11666263,rs11749040,rs1177228,rs11809700,rs12147246,rs12365699,rs1250551,rs12612620,rs12925972,rs13327021,rs140522,rs1465697,rs17124032,rs1738074,rs1860545,rs2150879,rs2248461,rs2317231,rs2546890,rs2681424,rs28703878,rs34695601,rs354033,rs35486093,rs35540610,rs35703946,rs3809627,rs415759,rs4325907,rs438613,rs47…	rs2857700,rs4808760,rs7975763	NA	0.0359796	68.5661
1883	1020	aparc-Desikan_lh_thickness_GlobalMeanThickness	CT	MS	3	0	rs10063294,rs1014486,rs1026916,rs1077667,rs10801908,rs1112718,rs11256593,rs114872782,rs11666263,rs11749040,rs1177228,rs11809700,rs12147246,rs12365699,rs1250551,rs12612620,rs12925972,rs13327021,rs140522,rs1465697,rs17124032,rs1738074,rs1860545,rs2150879,rs2248461,rs2317231,rs2546890,rs2681424,rs28703878,rs34695601,rs354033,rs35486093,rs35540610,rs35703946,rs3809627,rs415759,rs4325907,rs438613,rs47…	rs2857700,rs4808760,rs7975763	NA	0.0359796	68.5661
1884	1021	aparc-Desikan_lh_thickness_bankssts	CT	MS	3	0	rs10063294,rs1014486,rs1026916,rs1077667,rs10801908,rs1112718,rs11256593,rs114872782,rs11666263,rs11749040,rs1177228,rs11809700,rs12147246,rs12365699,rs1250551,rs12612620,rs12925972,rs13327021,rs140522,rs1465697,rs17124032,rs1738074,rs1860545,rs2150879,rs2248461,rs2317231,rs2546890,rs2681424,rs28703878,rs34695601,rs354033,rs35486093,rs35540610,rs35703946,rs3809627,rs415759,rs4325907,rs438613,rs47…	rs2857700,rs4808760,rs7975763	NA	0.0359796	68.5661
1885	1022	aparc-Desikan_lh_thickness_caudalanteriorcingulate	CT	MS	3	0	rs10063294,rs1014486,rs1026916,rs1077667,rs10801908,rs1112718,rs11256593,rs114872782,rs11666263,rs11749040,rs1177228,rs11809700,rs12147246,rs12365699,rs1250551,rs12612620,rs12925972,rs13327021,rs140522,rs1465697,rs17124032,rs1738074,rs1860545,rs2150879,rs2248461,rs2317231,rs2546890,rs2681424,rs28703878,rs34695601,rs354033,rs35486093,rs35540610,rs35703946,rs3809627,rs415759,rs4325907,rs438613,rs47…	rs2857700,rs4808760,rs7975763	NA	0.0359796	68.5661
1886	1023	aparc-Desikan_lh_thickness_caudalmiddlefrontal	CT	MS	3	0	rs10063294,rs1014486,rs1026916,rs1077667,rs10801908,rs1112718,rs11256593,rs114872782,rs11666263,rs11749040,rs1177228,rs11809700,rs12147246,rs12365699,rs1250551,rs12612620,rs12925972,rs13327021,rs140522,rs1465697,rs17124032,rs1738074,rs1860545,rs2150879,rs2248461,rs2317231,rs2546890,rs2681424,rs28703878,rs34695601,rs354033,rs35486093,rs35540610,rs35703946,rs3809627,rs415759,rs4325907,rs438613,rs47…	rs2857700,rs4808760,rs7975763	NA	0.0359796	68.5661
1887	1024	aparc-Desikan_lh_thickness_cuneus	CT	MS	3	0	rs10063294,rs1014486,rs1026916,rs1077667,rs10801908,rs1112718,rs11256593,rs114872782,rs11666263,rs11749040,rs1177228,rs11809700,rs12147246,rs12365699,rs1250551,rs12612620,rs12925972,rs13327021,rs140522,rs1465697,rs17124032,rs1738074,rs1860545,rs2150879,rs2248461,rs2317231,rs2546890,rs2681424,rs28703878,rs34695601,rs354033,rs35486093,rs35540610,rs35703946,rs3809627,rs415759,rs4325907,rs438613,rs47…	rs2857700,rs4808760,rs7975763	NA	0.0359796	68.5661
1888	1025	aparc-Desikan_lh_thickness_entorhinal	CT	MS	3	0	rs10063294,rs1014486,rs1026916,rs1077667,rs10801908,rs1112718,rs11256593,rs114872782,rs11666263,rs11749040,rs1177228,rs11809700,rs12147246,rs12365699,rs1250551,rs12612620,rs12925972,rs13327021,rs140522,rs1465697,rs17124032,rs1738074,rs1860545,rs2150879,rs2248461,rs2317231,rs2546890,rs2681424,rs28703878,rs34695601,rs354033,rs35486093,rs35540610,rs35703946,rs3809627,rs415759,rs4325907,rs438613,rs47…	rs2857700,rs4808760,rs7975763	NA	0.0359796	68.5661
1889	1026	aparc-Desikan_lh_thickness_fusiform	CT	MS	3	0	rs10063294,rs1014486,rs1026916,rs1077667,rs10801908,rs1112718,rs11256593,rs114872782,rs11666263,rs11749040,rs1177228,rs11809700,rs12147246,rs12365699,rs1250551,rs12612620,rs12925972,rs13327021,rs140522,rs1465697,rs17124032,rs1738074,rs1860545,rs2150879,rs2248461,rs2317231,rs2546890,rs2681424,rs28703878,rs34695601,rs354033,rs35486093,rs35540610,rs35703946,rs3809627,rs415759,rs4325907,rs438613,rs47…	rs2857700,rs4808760,rs7975763	NA	0.0359796	68.5661
1890	1027	aparc-Desikan_lh_thickness_inferiorparietal	CT	MS	3	0	rs10063294,rs1014486,rs1026916,rs1077667,rs10801908,rs1112718,rs11256593,rs114872782,rs11666263,rs11749040,rs1177228,rs11809700,rs12147246,rs12365699,rs1250551,rs12612620,rs12925972,rs13327021,rs140522,rs1465697,rs17124032,rs1738074,rs1860545,rs2150879,rs2248461,rs2317231,rs2546890,rs2681424,rs28703878,rs34695601,rs354033,rs35486093,rs35540610,rs35703946,rs3809627,rs415759,rs4325907,rs438613,rs47…	rs2857700,rs4808760,rs7975763	NA	0.0359796	68.5661
1891	1028	aparc-Desikan_lh_thickness_inferiortemporal	CT	MS	3	0	rs10063294,rs1014486,rs1026916,rs1077667,rs10801908,rs1112718,rs11256593,rs114872782,rs11666263,rs11749040,rs1177228,rs11809700,rs12147246,rs12365699,rs1250551,rs12612620,rs12925972,rs13327021,rs140522,rs1465697,rs17124032,rs1738074,rs1860545,rs2150879,rs2248461,rs2317231,rs2546890,rs2681424,rs28703878,rs34695601,rs354033,rs35486093,rs35540610,rs35703946,rs3809627,rs415759,rs4325907,rs438613,rs47…	rs2857700,rs4808760,rs7975763	NA	0.0359796	68.5661
1892	1029	aparc-Desikan_lh_thickness_isthmuscingulate	CT	MS	3	0	rs10063294,rs1014486,rs1026916,rs1077667,rs10801908,rs1112718,rs11256593,rs114872782,rs11666263,rs11749040,rs1177228,rs11809700,rs12147246,rs12365699,rs1250551,rs12612620,rs12925972,rs13327021,rs140522,rs1465697,rs17124032,rs1738074,rs1860545,rs2150879,rs2248461,rs2317231,rs2546890,rs2681424,rs28703878,rs34695601,rs354033,rs35486093,rs35540610,rs35703946,rs3809627,rs415759,rs4325907,rs438613,rs47…	rs2857700,rs4808760,rs7975763	NA	0.0359796	68.5661
1893	1030	aparc-Desikan_lh_thickness_lateraloccipital	CT	MS	3	0	rs10063294,rs1014486,rs1026916,rs1077667,rs10801908,rs1112718,rs11256593,rs114872782,rs11666263,rs11749040,rs1177228,rs11809700,rs12147246,rs12365699,rs1250551,rs12612620,rs12925972,rs13327021,rs140522,rs1465697,rs17124032,rs1738074,rs1860545,rs2150879,rs2248461,rs2317231,rs2546890,rs2681424,rs28703878,rs34695601,rs354033,rs35486093,rs35540610,rs35703946,rs3809627,rs415759,rs4325907,rs438613,rs47…	rs2857700,rs4808760,rs7975763	NA	0.0359796	68.5661
1894	1031	aparc-Desikan_lh_thickness_lateralorbitofrontal	CT	MS	3	0	rs10063294,rs1014486,rs1026916,rs1077667,rs10801908,rs1112718,rs11256593,rs114872782,rs11666263,rs11749040,rs1177228,rs11809700,rs12147246,rs12365699,rs1250551,rs12612620,rs12925972,rs13327021,rs140522,rs1465697,rs17124032,rs1738074,rs1860545,rs2150879,rs2248461,rs2317231,rs2546890,rs2681424,rs28703878,rs34695601,rs354033,rs35486093,rs35540610,rs35703946,rs3809627,rs415759,rs4325907,rs438613,rs47…	rs2857700,rs4808760,rs7975763	NA	0.0359796	68.5661
1895	1032	aparc-Desikan_lh_thickness_lingual	CT	MS	3	0	rs10063294,rs1014486,rs1026916,rs1077667,rs10801908,rs1112718,rs11256593,rs114872782,rs11666263,rs11749040,rs1177228,rs11809700,rs12147246,rs12365699,rs1250551,rs12612620,rs12925972,rs13327021,rs140522,rs1465697,rs17124032,rs1738074,rs1860545,rs2150879,rs2248461,rs2317231,rs2546890,rs2681424,rs28703878,rs34695601,rs354033,rs35486093,rs35540610,rs35703946,rs3809627,rs415759,rs4325907,rs438613,rs47…	rs2857700,rs4808760,rs7975763	NA	0.0359796	68.5661
1896	1033	aparc-Desikan_lh_thickness_medialorbitofrontal	CT	MS	3	0	rs10063294,rs1014486,rs1026916,rs1077667,rs10801908,rs1112718,rs11256593,rs114872782,rs11666263,rs11749040,rs1177228,rs11809700,rs12147246,rs12365699,rs1250551,rs12612620,rs12925972,rs13327021,rs140522,rs1465697,rs17124032,rs1738074,rs1860545,rs2150879,rs2248461,rs2317231,rs2546890,rs2681424,rs28703878,rs34695601,rs354033,rs35486093,rs35540610,rs35703946,rs3809627,rs415759,rs4325907,rs438613,rs47…	rs2857700,rs4808760,rs7975763	NA	0.0359796	68.5661
1897	1034	aparc-Desikan_lh_thickness_middletemporal	CT	MS	3	0	rs10063294,rs1014486,rs1026916,rs1077667,rs10801908,rs1112718,rs11256593,rs114872782,rs11666263,rs11749040,rs1177228,rs11809700,rs12147246,rs12365699,rs1250551,rs12612620,rs12925972,rs13327021,rs140522,rs1465697,rs17124032,rs1738074,rs1860545,rs2150879,rs2248461,rs2317231,rs2546890,rs2681424,rs28703878,rs34695601,rs354033,rs35486093,rs35540610,rs35703946,rs3809627,rs415759,rs4325907,rs438613,rs47…	rs2857700,rs4808760,rs7975763	NA	0.0359796	68.5661
1898	1035	aparc-Desikan_lh_thickness_parahippocampal	CT	MS	3	0	rs10063294,rs1014486,rs1026916,rs1077667,rs10801908,rs1112718,rs11256593,rs114872782,rs11666263,rs11749040,rs1177228,rs11809700,rs12147246,rs12365699,rs1250551,rs12612620,rs12925972,rs13327021,rs140522,rs1465697,rs17124032,rs1738074,rs1860545,rs2150879,rs2248461,rs2317231,rs2546890,rs2681424,rs28703878,rs34695601,rs354033,rs35486093,rs35540610,rs35703946,rs3809627,rs415759,rs4325907,rs438613,rs47…	rs2857700,rs4808760,rs7975763	NA	0.0359796	68.5661
[truncated: 489 more rows]
