# Supplementary material for: Bidirectional two-sample Mendelian randomization analyses support causal relationships between structural and diffusion imaging-derived phenotypes and the risk of major neurodegenerative diseases
Source: Transl Psychiatry. 2024 May 28;14:215. doi: 10.1038/s41398-024-02939-3 (PMC11133432; doi:10.1038/s41398-024-02939-3)
Supplement: Supplementary file 8 — Supplementary Table S7 [file 41398_2024_2939_MOESM8_ESM.xlsx]

## Sheet: Sheet1
Table S7. Forward MR analysis results.
ID	IDP ID	IDP short name	Category	Disease	IV	Inverse variance weighted								Weighted median								MR Egger								Maximum likelihood								MR-robust adjusted profile scores								Wald ratio
						Effect	P	SE	CI Lower	CI Upper	OR	CI Lower OR	CI Upper OR	Effect	P	SE	CI Lower	CI Upper	OR	CI Lower OR	CI Upper OR	Effect	P	SE	CI Lower	CI Upper	OR	CI Lower OR	CI Upper OR	Effect	P	SE	CI Lower	CI Upper	OR	CI Lower OR	CI Upper OR	Effect	P	SE	CI Lower	CI Upper	OR	CI Lower OR	CI Upper OR	Effect	P	SE	CI Lower
1	122	IDP_T1_FAST_ROIs_L_thalamus	GMV	AD	14	0.0360335	0.429714	0.0456304	-0.0534021	0.125469	1.03669	0.947999	1.13368	-0.0295329	0.496783	0.0434589	-0.114712	0.0556465	0.970899	0.891623	1.05722	0.15971	0.413771	0.188644	-0.210032	0.529453	1.17317	0.810558	1.698	0.0381204	0.19039	0.0291123	-0.0189397	0.0951805	1.03886	0.981239	1.09986	0.0379746	0.182928	0.0285139	-0.0179127	0.0938619	1.0387	0.982247	1.09841	NA	NA	NA	NA
2	123	IDP_T1_FAST_ROIs_R_thalamus	GMV	AD	11	-0.0503277	0.25318	0.0440443	-0.136655	0.0359992	0.950918	0.872271	1.03666	-0.0497479	0.287183	0.0467414	-0.141361	0.0418653	0.951469	0.868176	1.04275	0.251309	0.0418292	0.105986	0.0435774	0.459042	1.28571	1.04454	1.58256	-0.0494786	0.150018	0.0343729	-0.116849	0.0178922	0.951726	0.889719	1.01805	-0.0523886	0.12889	0.0345003	-0.120009	0.0152321	0.94896	0.886912	1.01535	NA	NA	NA	NA
3	124	IDP_T1_FAST_ROIs_L_caudate	GMV	AD	14	0.013689	0.688055	0.034095	-0.0531372	0.0805153	1.01378	0.94825	1.08385	0.0108437	0.791731	0.0410647	-0.0696432	0.0913306	1.0109	0.932727	1.09563	0.126357	0.390371	0.141792	-0.151556	0.40427	1.13469	0.85937	1.49821	0.0145518	0.627204	0.0299625	-0.0441748	0.0732783	1.01466	0.956787	1.07603	0.0141111	0.639535	0.0301294	-0.0449426	0.0731648	1.01421	0.956052	1.07591	NA	NA	NA	NA
4	125	IDP_T1_FAST_ROIs_R_caudate	GMV	AD	14	0.0344146	0.329047	0.0352596	-0.0346943	0.103524	1.03501	0.965901	1.10907	0.0275433	0.506741	0.0414858	-0.0537689	0.108855	1.02793	0.947651	1.115	0.0396215	0.745305	0.11919	-0.193991	0.273234	1.04042	0.823665	1.31421	0.0355419	0.235972	0.0299902	-0.023239	0.0943227	1.03618	0.977029	1.09891	0.0355278	0.237516	0.0300773	-0.0234236	0.0944792	1.03617	0.976849	1.09909	NA	NA	NA	NA
5	126	IDP_T1_FAST_ROIs_L_putamen	GMV	AD	21	0.0149107	0.579569	0.026914	-0.0378407	0.0676621	1.01502	0.962866	1.07	0.0223628	0.485971	0.0320967	-0.0405468	0.0852724	1.02261	0.960264	1.08901	0.0655357	0.400502	0.0762028	-0.0838218	0.214893	1.06773	0.919595	1.23973	0.0153262	0.500363	0.0227419	-0.0292479	0.0599002	1.01544	0.971176	1.06173	0.0153386	0.50096	0.022792	-0.0293338	0.060011	1.01546	0.971092	1.06185	NA	NA	NA	NA
6	127	IDP_T1_FAST_ROIs_R_putamen	GMV	AD	15	0.0038409	0.908605	0.0334579	-0.0617367	0.0694185	1.00385	0.94013	1.07188	0.0125519	0.739774	0.0377895	-0.0615155	0.0866193	1.01263	0.940338	1.09048	0.08079	0.445781	0.102745	-0.120591	0.282171	1.08414	0.886397	1.326	0.00401169	0.878564	0.0262562	-0.0474504	0.0554738	1.00402	0.953658	1.05704	0.00396317	0.879749	0.0261963	-0.0473816	0.0553079	1.00397	0.953723	1.05687	NA	NA	NA	NA
7	128	IDP_T1_FAST_ROIs_L_pallidum	GMV	AD	4	0.0908147	0.316613	0.0906838	-0.0869255	0.268555	1.09507	0.916745	1.30807	0.177645	0.0112998	0.0701244	0.0402016	0.315089	1.1944	1.04102	1.37038	-0.0729192	0.928705	0.721373	-1.48681	1.34097	0.929676	0.226092	3.82276	0.0949165	0.0771803	0.0537075	-0.0103502	0.200183	1.09957	0.989703	1.22163	0.0949585	0.073405	0.0530404	-0.00900075	0.198918	1.09961	0.99104	1.22008	NA	NA	NA	NA
8	129	IDP_T1_FAST_ROIs_R_pallidum	GMV	AD	2	0.159026	0.288848	0.149932	-0.134841	0.452893	1.17237	0.873855	1.57286	NA	NA	NA	NA	NA	NA	NA	NA	NA	NA	NA	NA	NA	NA	NA	NA	0.166744	0.0532224	0.0862566	-0.00231923	0.335807	1.18145	0.997683	1.39907	0.166734	0.051881	0.0857631	-0.00136195	0.334829	1.18144	0.998639	1.3977	NA	NA	NA	NA
9	130	IDP_T1_FAST_ROIs_L_hippocampus	GMV	AD	12	0.0710681	0.0170825	0.0297989	0.0126623	0.129474	1.07365	1.01274	1.13823	0.0932164	0.0170595	0.0390775	0.0166244	0.169808	1.0977	1.01676	1.18508	0.196007	0.0200789	0.0709792	0.0568879	0.335126	1.21654	1.05854	1.39812	0.0731158	0.00810952	0.0276172	0.0189861	0.127246	1.07586	1.01917	1.1357	0.0724145	0.00921978	0.0278111	0.0179047	0.126924	1.0751	1.01807	1.13533	NA	NA	NA	NA
10	131	IDP_T1_FAST_ROIs_R_hippocampus	GMV	AD	11	0.0599812	0.0619834	0.0321371	-0.00300757	0.12297	1.06182	0.996997	1.13085	0.0846797	0.035852	0.0403506	0.00559265	0.163767	1.08837	1.00561	1.17794	0.23137	0.00948887	0.0704826	0.0932245	0.369516	1.26033	1.09771	1.44703	0.0613857	0.0295658	0.0282121	0.00608986	0.116681	1.06331	1.00611	1.12376	0.0611922	0.0308661	0.0283455	0.00563493	0.116749	1.0631	1.00565	1.12384	NA	NA	NA	NA
11	132	IDP_T1_FAST_ROIs_L_amygdala	GMV	AD	2	0.15512	0.292422	0.147337	-0.133661	0.4439	1.1678	0.874887	1.55878	NA	NA	NA	NA	NA	NA	NA	NA	NA	NA	NA	NA	NA	NA	NA	NA	0.161396	0.0862084	0.0940675	-0.0229763	0.345768	1.17515	0.977286	1.41308	0.161407	0.0889498	0.0948917	-0.0245804	0.347395	1.17516	0.975719	1.41538	NA	NA	NA	NA
12	133	IDP_T1_FAST_ROIs_R_amygdala	GMV	AD	1	NA	NA	NA	NA	NA	NA	NA	NA	NA	NA	NA	NA	NA	NA	NA	NA	NA	NA	NA	NA	NA	NA	NA	NA	NA	NA	NA	NA	NA	NA	NA	NA	0.263364	0.0949913	0.157737	-0.0458011	0.572529	1.3013	0.955232	1.77275	0.263364	0.0654251	0.142951	-0.0168192
13	134	IDP_T1_FAST_ROIs_L_ventral_striatum	GMV	AD	13	0.0328925	0.313608	0.0326417	-0.0310853	0.0968702	1.03344	0.969393	1.10172	-0.00451369	0.91694	0.0432808	-0.089344	0.0803166	0.995496	0.914531	1.08363	-0.0589754	0.614561	0.113801	-0.282026	0.164075	0.94273	0.754254	1.1783	0.0341215	0.258781	0.0302154	-0.0251006	0.0933436	1.03471	0.975212	1.09784	0.0337312	0.268064	0.0304562	-0.0259629	0.0934253	1.03431	0.974371	1.09793	NA	NA	NA	NA
14	135	IDP_T1_FAST_ROIs_R_ventral_striatum	GMV	AD	14	0.00760891	0.806583	0.0310776	-0.0533031	0.068521	1.00764	0.948093	1.07092	0.0180395	0.667818	0.0420358	-0.0643508	0.10043	1.0182	0.937676	1.10565	-0.160076	0.130539	0.0986268	-0.353385	0.0332324	0.852079	0.702307	1.03379	0.00775609	0.796447	0.0300684	-0.0511781	0.0666902	1.00779	0.950109	1.06896	0.00780125	0.797318	0.0303763	-0.0517364	0.0673389	1.00783	0.949579	1.06966	NA	NA	NA	NA
15	136	IDP_T1_FAST_ROIs_brain_stem	GMV	AD	10	0.061601	0.154384	0.0432526	-0.0231741	0.146376	1.06354	0.977092	1.15763	0.0578004	0.256048	0.0508904	-0.0419448	0.157546	1.0595	0.958923	1.17063	-0.326284	0.0792992	0.162344	-0.644478	-0.00808951	0.7216	0.524936	0.991943	0.0637547	0.0927466	0.0379248	-0.0105778	0.138087	1.06583	0.989478	1.14808	0.0635619	0.0970942	0.0383109	-0.0115275	0.138651	1.06563	0.988539	1.14872	NA	NA	NA	NA
16	137	IDP_T1_FAST_ROIs_L_cerebellum_I-IV	GMV	AD	9	-0.0563285	0.315342	0.0560999	-0.166284	0.0536273	0.945229	0.846805	1.05509	-0.0282459	0.610131	0.0553965	-0.136823	0.0803313	0.972149	0.872125	1.08365	0.345251	0.39888	0.384347	-0.40807	1.09857	1.41234	0.664932	2.99988	-0.0592126	0.131817	0.0392924	-0.136226	0.0178004	0.942506	0.872646	1.01796	-0.0592604	0.1273	0.0388635	-0.135433	0.0169121	0.942461	0.873338	1.01706	NA	NA	NA	NA
17	138	IDP_T1_FAST_ROIs_R_cerebellum_I-IV	GMV	AD	10	-0.0215467	0.568366	0.0377708	-0.0955775	0.052484	0.978684	0.908848	1.05389	-0.0390786	0.441328	0.0507546	-0.138558	0.0604004	0.961675	0.870613	1.06226	-0.358664	0.249777	0.289022	-0.925148	0.20782	0.698609	0.396473	1.23099	-0.0215233	0.572961	0.0381825	-0.096361	0.0533144	0.978707	0.908136	1.05476	-0.0220098	0.573149	0.0390647	-0.0985766	0.054557	0.978231	0.906126	1.05607	NA	NA	NA	NA
18	139	IDP_T1_FAST_ROIs_L_cerebellum_V	GMV	AD	12	-0.00220343	0.962967	0.0474564	-0.0952179	0.090811	0.997799	0.909175	1.09506	0.00651839	0.895296	0.0495296	-0.0905596	0.103596	1.00654	0.91342	1.10915	-0.0421489	0.865675	0.24285	-0.518135	0.433837	0.958727	0.59563	1.54317	-0.00219761	0.948276	0.033876	-0.0685946	0.0641994	0.997805	0.933705	1.0663	-0.00231777	0.944827	0.0334918	-0.0679617	0.0633261	0.997685	0.934296	1.06537	NA	NA	NA	NA
19	140	IDP_T1_FAST_ROIs_R_cerebellum_V	GMV	AD	12	0.0214401	0.502832	0.0319982	-0.0412763	0.0841565	1.02167	0.959564	1.0878	0.058392	0.176073	0.0431591	-0.0261999	0.142984	1.06013	0.97414	1.15371	-0.153653	0.211711	0.115161	-0.379368	0.0720631	0.85757	0.684293	1.07472	0.0217746	0.499765	0.0322653	-0.0414655	0.0850146	1.02201	0.959382	1.08873	0.0217766	0.508683	0.0329505	-0.0428063	0.0863595	1.02202	0.958097	1.0902	NA	NA	NA	NA
20	141	IDP_T1_FAST_ROIs_L_cerebellum_VI	GMV	AD	14	-0.0279174	0.378039	0.0316698	-0.0899902	0.0341554	0.972469	0.91394	1.03475	-0.0281766	0.51668	0.0434508	-0.11334	0.056987	0.972217	0.892847	1.05864	-0.0894364	0.461936	0.117682	-0.320094	0.141221	0.914446	0.726081	1.15168	-0.0278956	0.382505	0.0319431	-0.0905041	0.0347129	0.97249	0.913471	1.03532	-0.0286368	0.376353	0.0323713	-0.0920847	0.034811	0.971769	0.912028	1.03542	NA	NA	NA	NA
21	142	IDP_T1_FAST_ROIs_V_cerebellum_VI	GMV	AD	10	0.0350002	0.345846	0.0371285	-0.0377717	0.107772	1.03562	0.962933	1.11379	0.0467613	0.342691	0.0492815	-0.0498305	0.143353	1.04787	0.951391	1.15414	0.0192153	0.918186	0.181262	-0.336059	0.37449	1.0194	0.714581	1.45425	0.0363199	0.288989	0.034253	-0.030816	0.103456	1.03699	0.969654	1.109	0.0358522	0.29928	0.0345404	-0.031847	0.103551	1.0365	0.968655	1.1091	NA	NA	NA	NA
22	143	IDP_T1_FAST_ROIs_R_cerebellum_VI	GMV	AD	16	0.0107797	0.721653	0.0302587	-0.0485274	0.0700867	1.01084	0.952631	1.0726	-0.0378573	0.38181	0.0432869	-0.1227	0.046985	0.96285	0.884529	1.04811	-0.149346	0.164814	0.10189	-0.349051	0.0503592	0.861271	0.705357	1.05165	0.0110568	0.715407	0.0303255	-0.0483812	0.0704948	1.01112	0.952771	1.07304	0.0110609	0.719158	0.0307602	-0.0492291	0.0713509	1.01112	0.951963	1.07396	NA	NA	NA	NA
23	144	IDP_T1_FAST_ROIs_L_cerebellum_crus_I	GMV	AD	26	0.00141947	0.94109	0.0192078	-0.0362278	0.0390668	1.00142	0.964421	1.03984	-0.015414	0.571745	0.0272581	-0.0688399	0.0380119	0.984704	0.933476	1.03874	-0.0344502	0.464611	0.0463578	-0.125311	0.056411	0.966136	0.882222	1.05803	0.00143238	0.940858	0.0193066	-0.0364086	0.0392733	1.00143	0.964246	1.04005	0.00143414	0.941836	0.0196559	-0.0370914	0.0399597	1.00144	0.963588	1.04077	NA	NA	NA	NA
24	145	IDP_T1_FAST_ROIs_V_cerebellum_crus_I	GMV	AD	3	0.0016882	0.983041	0.0794188	-0.153973	0.157349	1.00169	0.857295	1.1704	-0.0636846	0.509953	0.0966512	-0.253121	0.125752	0.938301	0.776374	1.134	0.224125	0.714707	0.466191	-0.689609	1.13786	1.25123	0.501772	3.12008	0.00173438	0.981413	0.074444	-0.144176	0.147645	1.00174	0.865736	1.1591	0.00172759	0.981847	0.0759273	-0.14709	0.150545	1.00173	0.863216	1.16247	NA	NA	NA	NA
25	146	IDP_T1_FAST_ROIs_R_cerebellum_crus_I	GMV	AD	21	0.00518186	0.796411	0.0200851	-0.034185	0.0445487	1.0052	0.966393	1.04556	-0.0124084	0.675081	0.0296013	-0.070427	0.0456101	0.987668	0.931996	1.04667	-0.0444261	0.393506	0.0508828	-0.144156	0.0553042	0.956546	0.865752	1.05686	0.00525094	0.794946	0.0202042	-0.0343493	0.0448512	1.00526	0.966234	1.04587	0.00524278	0.797868	0.020471	-0.0348803	0.0453659	1.00526	0.965721	1.04641	NA	NA	NA	NA
26	147	IDP_T1_FAST_ROIs_L_cerebellum_crus_II	GMV	AD	22	0.0195624	0.336569	0.020357	-0.0203374	0.0594622	1.01976	0.979868	1.06127	0.00591069	0.840755	0.029417	-0.0517466	0.063568	1.00593	0.949569	1.06563	-0.00748246	0.874792	0.0468808	-0.0993689	0.084404	0.992545	0.905409	1.08807	0.0199808	0.329825	0.0205044	-0.0202077	0.0601693	1.02018	0.979995	1.06202	0.0198813	0.337389	0.020724	-0.0207377	0.0605004	1.02008	0.979476	1.06237	NA	NA	NA	NA
27	148	IDP_T1_FAST_ROIs_V_cerebellum_crus_II	GMV	AD	19	-0.0167752	0.473983	0.0234286	-0.0626952	0.0291448	0.983365	0.93923	1.02957	-0.0326272	0.323937	0.0330771	-0.0974583	0.0322039	0.967899	0.90714	1.03273	-0.00458551	0.959402	0.0887644	-0.178564	0.169393	0.995425	0.836471	1.18459	-0.0170539	0.470383	0.0236251	-0.0633591	0.0292513	0.983091	0.938606	1.02968	-0.0170466	0.476728	0.0239561	-0.0640006	0.0299074	0.983098	0.938004	1.03036	NA	NA	NA	NA
28	149	IDP_T1_FAST_ROIs_R_cerebellum_crus_II	GMV	AD	25	0.0281133	0.155871	0.0198107	-0.0107156	0.0669422	1.02851	0.989342	1.06923	0.0128574	0.640519	0.0275334	-0.0411082	0.0668229	1.01294	0.959725	1.06911	0.0262215	0.633939	0.0543333	-0.0802718	0.132715	1.02657	0.922865	1.14192	0.0281334	0.159133	0.0199812	-0.0110298	0.0672966	1.02853	0.989031	1.06961	0.0285687	0.158148	0.0202425	-0.0111065	0.0682439	1.02898	0.988955	1.07063	NA	NA	NA	NA
29	150	IDP_T1_FAST_ROIs_L_cerebellum_VIIb	GMV	AD	18	0.00407489	0.856074	0.0224668	-0.0399601	0.0481099	1.00408	0.960828	1.04929	0.0226762	0.462082	0.0308342	-0.0377589	0.0831113	1.02294	0.962945	1.08666	0.0456416	0.391704	0.0518451	-0.0559748	0.147258	1.0467	0.945563	1.15865	0.00422078	0.851969	0.0226185	-0.0401116	0.0485531	1.00423	0.960682	1.04975	0.00413118	0.857	0.0229262	-0.0408041	0.0490665	1.00414	0.960017	1.05029	NA	NA	NA	NA
30	151	IDP_T1_FAST_ROIs_V_cerebellum_VIIb	GMV	AD	13	0.0249391	0.437339	0.0321093	-0.0379951	0.0878733	1.02525	0.962718	1.09185	-0.0149327	0.724	0.0422881	-0.0978174	0.067952	0.985178	0.906814	1.07031	-0.135052	0.256451	0.112821	-0.356182	0.086078	0.873671	0.700345	1.08989	0.025774	0.398149	0.0305042	-0.0340143	0.0855623	1.02611	0.966558	1.08933	0.025557	0.406346	0.0307789	-0.0347697	0.0858836	1.02589	0.965828	1.08968	NA	NA	NA	NA
31	152	IDP_T1_FAST_ROIs_R_cerebellum_VIIb	GMV	AD	19	0.042639	0.118625	0.0273227	-0.0109135	0.0961916	1.04356	0.989146	1.10097	0.026308	0.396461	0.0310251	-0.0345012	0.0871173	1.02666	0.966087	1.09102	0.0335448	0.61585	0.0656317	-0.0950933	0.162183	1.03411	0.909288	1.17608	0.04477	0.0459489	0.0224314	0.00080445	0.0887355	1.04579	1.0008	1.09279	0.0439293	0.049906	0.0224041	1.72e-05	0.0878413	1.04491	1.00002	1.09181	NA	NA	NA	NA
32	153	IDP_T1_FAST_ROIs_L_cerebellum_VIIIa	GMV	AD	18	0.0146522	0.578189	0.0263514	-0.0369966	0.066301	1.01476	0.963679	1.06855	0.0223331	0.509026	0.0338199	-0.0439539	0.0886202	1.02258	0.956998	1.09267	0.0583324	0.414765	0.0696686	-0.078218	0.194883	1.06007	0.924763	1.21517	0.0147892	0.5389	0.0240679	-0.0323839	0.0619624	1.0149	0.968135	1.06392	0.0149773	0.536538	0.0242329	-0.0325192	0.0624739	1.01509	0.968004	1.06447	NA	NA	NA	NA
33	154	IDP_T1_FAST_ROIs_V_cerebellum_VIIIa	GMV	AD	15	-0.003924	0.879209	0.0258205	-0.0545321	0.0466841	0.996084	0.946928	1.04779	-0.0105102	0.755568	0.0337615	-0.0766827	0.0556623	0.989545	0.926184	1.05724	0.0547692	0.445739	0.0696465	-0.081738	0.191276	1.0563	0.921513	1.21079	-0.00386371	0.876999	0.0249635	-0.0527921	0.0450647	0.996144	0.948577	1.0461	-0.00399544	0.87386	0.0251669	-0.0533225	0.0453317	0.996013	0.948074	1.04637	NA	NA	NA	NA
34	155	IDP_T1_FAST_ROIs_R_cerebellum_VIIIa	GMV	AD	12	0.035528	0.37909	0.0403922	-0.0436408	0.114697	1.03617	0.957298	1.12153	0.0565432	0.187795	0.042929	-0.0275977	0.140684	1.05817	0.97278	1.15106	0.0295909	0.784919	0.105548	-0.177282	0.236464	1.03003	0.837543	1.26676	0.0376331	0.216718	0.0304647	-0.0220777	0.0973439	1.03835	0.978164	1.10224	0.0366696	0.228598	0.0304571	-0.0230263	0.0963656	1.03735	0.977237	1.10116	NA	NA	NA	NA
35	156	IDP_T1_FAST_ROIs_L_cerebellum_VIIIb	GMV	AD	11	0.0281581	0.471563	0.0391118	-0.0485011	0.104817	1.02856	0.952656	1.11051	0.040438	0.407365	0.0488063	-0.0552224	0.136098	1.04127	0.946275	1.14579	0.0155816	0.888799	0.108328	-0.196742	0.227905	1.0157	0.821403	1.25597	0.0290193	0.413366	0.0354765	-0.0405147	0.0985533	1.02944	0.960295	1.10357	0.0289991	0.41675	0.03571	-0.0409925	0.0989908	1.02942	0.959836	1.10406	NA	NA	NA	NA
36	157	IDP_T1_FAST_ROIs_V_cerebellum_VIIIb	GMV	AD	15	0.0446295	0.0733844	0.0249267	-0.00422675	0.0934858	1.04564	0.995782	1.098	-0.00338021	0.922934	0.0349415	-0.0718656	0.0651051	0.996625	0.930656	1.06727	-0.00501237	0.953782	0.0848314	-0.171282	0.161257	0.995	0.842584	1.17499	0.0463651	0.0655647	0.0251794	-0.00298658	0.0957168	1.04746	0.997018	1.10045	0.0453158	0.0753028	0.0254781	-0.00462133	0.0952529	1.04636	0.995389	1.09994	NA	NA	NA	NA
37	158	IDP_T1_FAST_ROIs_R_cerebellum_VIIIb	GMV	AD	7	0.0181146	0.736355	0.0538029	-0.0873391	0.123568	1.01828	0.916366	1.13153	0.0129568	0.843664	0.0657008	-0.115817	0.14173	1.01304	0.890638	1.15227	-0.271455	0.147464	0.158506	-0.582126	0.0392163	0.76227	0.55871	1.04	0.0187256	0.698258	0.0483025	-0.0759474	0.113399	1.0189	0.926865	1.12008	0.0186905	0.702271	0.0488952	-0.077144	0.114525	1.01887	0.925757	1.12134	NA	NA	NA	NA
38	159	IDP_T1_FAST_ROIs_L_cerebellum_IX	GMV	AD	21	0.0300328	0.263516	0.0268601	-0.022613	0.0826787	1.03049	0.977641	1.08619	0.0535822	0.100742	0.0326469	-0.0104057	0.11757	1.05504	0.989648	1.12476	-0.0871373	0.257603	0.0746604	-0.233472	0.059197	0.916551	0.79178	1.06098	0.0308725	0.186966	0.0233952	-0.0149821	0.0767272	1.03135	0.98513	1.07975	0.0308736	0.188616	0.0234837	-0.0151544	0.0769016	1.03136	0.98496	1.07994	NA	NA	NA	NA
39	160	IDP_T1_FAST_ROIs_V_cerebellum_IX	GMV	AD	16	-0.0107907	0.758287	0.0350654	-0.079519	0.0579375	0.989267	0.92356	1.05965	-0.0142191	0.703397	0.0373462	-0.0874176	0.0589794	0.985881	0.916294	1.06075	0.033696	0.737441	0.0985304	-0.159424	0.226816	1.03427	0.852635	1.2546	-0.0105973	0.692405	0.0267884	-0.0631026	0.041908	0.989459	0.938847	1.0428	-0.0111994	0.674451	0.0266621	-0.0634571	0.0410584	0.988863	0.938514	1.04191	NA	NA	NA	NA
40	161	IDP_T1_FAST_ROIs_R_cerebellum_IX	GMV	AD	17	0.0270005	0.387787	0.0312636	-0.0342763	0.0882772	1.02737	0.966304	1.09229	0.0141181	0.712584	0.0383242	-0.0609972	0.0892335	1.01422	0.940826	1.09334	-0.0654487	0.507896	0.0964859	-0.254561	0.123664	0.936647	0.775257	1.13164	0.0283259	0.279534	0.0261945	-0.0230153	0.0796671	1.02873	0.977247	1.08293	0.0278444	0.288381	0.0262268	-0.02356	0.0792489	1.02824	0.976715	1.08247	NA	NA	NA	NA
41	162	IDP_T1_FAST_ROIs_L_cerebellum_X	GMV	AD	8	-0.0296525	0.478593	0.0418485	-0.111675	0.0523706	0.970783	0.894334	1.05377	-0.0660916	0.250277	0.0574872	-0.178767	0.0465833	0.936045	0.836301	1.04769	0.260332	0.330888	0.246121	-0.222065	0.742728	1.29736	0.800864	2.10166	-0.0302157	0.468988	0.0417272	-0.112001	0.0515695	0.970236	0.894043	1.05292	-0.0303479	0.474539	0.0424378	-0.113526	0.0528303	0.970108	0.892681	1.05425	NA	NA	NA	NA
42	163	IDP_T1_FAST_ROIs_V_cerebellum_X	GMV	AD	6	-0.0149562	0.84192	0.0749916	-0.16194	0.132027	0.985155	0.850492	1.14114	-0.0467694	0.467154	0.0643218	-0.17284	0.0793012	0.954307	0.841272	1.08253	-0.663635	0.0897287	0.297752	-1.24723	-0.0800409	0.514976	0.2873	0.923079	-0.0157568	0.720295	0.0440057	-0.102008	0.0704943	0.984367	0.903022	1.07304	-0.0157724	0.714059	0.0430457	-0.100142	0.0685972	0.984351	0.904709	1.071	NA	NA	NA	NA
43	164	IDP_T1_FAST_ROIs_R_cerebellum_X	GMV	AD	8	-0.0210079	0.527742	0.0332691	-0.0862153	0.0441994	0.979211	0.917397	1.04519	-0.044377	0.319606	0.044588	-0.13177	0.0430155	0.956593	0.876543	1.04395	0.119827	0.443857	0.14623	-0.166784	0.406439	1.1273	0.846383	1.50146	-0.021163	0.52699	0.0334536	-0.086732	0.044406	0.979059	0.916923	1.04541	-0.0212291	0.532101	0.0339773	-0.0878245	0.0453664	0.978995	0.915922	1.04641	NA	NA	NA	NA
44	344	aparc-Desikan_lh_volume_bankssts	GMV	AD	3	-0.123853	0.256547	0.109161	-0.337808	0.0901023	0.88351	0.713332	1.09429	-0.0353011	0.696469	0.0904944	-0.21267	0.142068	0.965315	0.808423	1.15265	1.23212	0.266254	0.547619	0.158787	2.30545	3.42849	1.17209	10.0287	-0.129878	0.0431729	0.0642311	-0.255771	-0.0039845	0.878203	0.77432	0.996023	-0.129861	0.0408046	0.063486	-0.254294	-0.00542867	0.878217	0.775464	0.994586	NA	NA	NA	NA
45	345	aparc-Desikan_lh_volume_caudalanteriorcingulate	GMV	AD	1	NA	NA	NA	NA	NA	NA	NA	NA	NA	NA	NA	NA	NA	NA	NA	NA	NA	NA	NA	NA	NA	NA	NA	NA	NA	NA	NA	NA	NA	NA	NA	NA	-0.051551	0.698986	0.133314	-0.312846	0.209744	0.949755	0.731362	1.23336	-0.051551	0.68324	0.126336	-0.29917
46	346	aparc-Desikan_lh_volume_caudalmiddlefrontal	GMV	AD	6	-0.0264092	0.550927	0.0442831	-0.113204	0.0603857	0.973936	0.892968	1.06225	-0.043884	0.425825	0.0551061	-0.151892	0.0641239	0.957065	0.859081	1.06622	-0.00516608	0.979843	0.19219	-0.381858	0.371526	0.994847	0.682592	1.44995	-0.0266703	0.549288	0.0445375	-0.113964	0.0606232	0.973682	0.89229	1.0625	-0.0266929	0.558794	0.0456575	-0.116181	0.0627957	0.97366	0.890314	1.06481	NA	NA	NA	NA
47	347	aparc-Desikan_lh_volume_cuneus	GMV	AD	14	-0.0308533	0.410064	0.0374533	-0.104262	0.0425551	0.969618	0.900989	1.04347	-0.00621742	0.850257	0.0329329	-0.070766	0.0583312	0.993802	0.93168	1.06007	0.0489226	0.551939	0.0799351	-0.10775	0.205595	1.05014	0.897852	1.22826	-0.0316007	0.19673	0.0244791	-0.0795799	0.0163784	0.968893	0.923504	1.01651	-0.0320122	0.185003	0.0241509	-0.0793478	0.0153235	0.968495	0.923719	1.01544	NA	NA	NA	NA
48	348	aparc-Desikan_lh_volume_entorhinal	GMV	AD	NA	NA	NA	NA	NA	NA	NA	NA	NA	NA	NA	NA	NA	NA	NA	NA	NA	NA	NA	NA	NA	NA	NA	NA	NA	NA	NA	NA	NA	NA	NA	NA	NA	NA	NA	NA	NA	NA	NA	NA	NA	NA	NA	NA	NA
49	349	aparc-Desikan_lh_volume_fusiform	GMV	AD	NA	NA	NA	NA	NA	NA	NA	NA	NA	NA	NA	NA	NA	NA	NA	NA	NA	NA	NA	NA	NA	NA	NA	NA	NA	NA	NA	NA	NA	NA	NA	NA	NA	NA	NA	NA	NA	NA	NA	NA	NA	NA	NA	NA	NA
50	350	aparc-Desikan_lh_volume_inferiorparietal	GMV	AD	3	0.121551	0.0761481	0.0685376	-0.0127832	0.255884	1.12925	0.987298	1.2916	0.118996	0.162291	0.0851549	-0.0479074	0.2859	1.12637	0.953222	1.33096	0.578776	0.477514	0.539268	-0.47819	1.63574	1.78385	0.619904	5.13327	0.12245	0.079527	0.069834	-0.0144251	0.259324	1.13026	0.985678	1.29605	0.122445	0.0904968	0.0723336	-0.0193288	0.264219	1.13026	0.980857	1.30241	NA	NA	NA	NA
51	351	aparc-Desikan_lh_volume_inferiortemporal	GMV	AD	1	NA	NA	NA	NA	NA	NA	NA	NA	NA	NA	NA	NA	NA	NA	NA	NA	NA	NA	NA	NA	NA	NA	NA	NA	NA	NA	NA	NA	NA	NA	NA	NA	0.0714898	0.585333	0.131027	-0.185323	0.328302	1.07411	0.830836	1.38861	0.0714898	0.563991	0.123916	-0.171385
52	352	aparc-Desikan_lh_volume_isthmuscingulate	GMV	AD	NA	NA	NA	NA	NA	NA	NA	NA	NA	NA	NA	NA	NA	NA	NA	NA	NA	NA	NA	NA	NA	NA	NA	NA	NA	NA	NA	NA	NA	NA	NA	NA	NA	NA	NA	NA	NA	NA	NA	NA	NA	NA	NA	NA	NA
53	353	aparc-Desikan_lh_volume_lateraloccipital	GMV	AD	8	0.00845748	0.844604	0.0431488	-0.0761141	0.0930291	1.00849	0.92671	1.09749	-0.014154	0.800115	0.0559008	-0.123719	0.0954116	0.985946	0.883628	1.10011	-0.107056	0.49041	0.145777	-0.39278	0.178668	0.898475	0.675177	1.19562	0.00871467	0.830008	0.0405916	-0.0708449	0.0882743	1.00875	0.931606	1.09229	0.00869112	0.832596	0.0411173	-0.0718988	0.0892811	1.00873	0.930625	1.09339	NA	NA	NA	NA
54	354	aparc-Desikan_lh_volume_lateralorbitofrontal	GMV	AD	4	0.0320563	0.594111	0.0601558	-0.085849	0.149962	1.03258	0.917733	1.16179	0.0028054	0.969508	0.0733922	-0.141043	0.146654	1.00281	0.868452	1.15795	0.0112296	0.984004	0.496329	-0.961575	0.984034	1.01129	0.38229	2.67523	0.032789	0.58868	0.0606362	-0.0860579	0.151636	1.03333	0.917541	1.16374	0.032786	0.597559	0.0621049	-0.0889396	0.154512	1.03333	0.914901	1.16709	NA	NA	NA	NA
55	355	aparc-Desikan_lh_volume_lingual	GMV	AD	12	-0.0281122	0.41423	0.0344313	-0.0955975	0.0393731	0.972279	0.90883	1.04016	-0.0388909	0.400698	0.046278	-0.129596	0.0518139	0.961856	0.87845	1.05318	-0.00472161	0.968336	0.116009	-0.232099	0.222656	0.99529	0.792867	1.24939	-0.0285944	0.390444	0.0332952	-0.0938529	0.0366642	0.971811	0.910417	1.03734	-0.0288556	0.391732	0.0336909	-0.0948897	0.0371785	0.971557	0.909473	1.03788	NA	NA	NA	NA
56	356	aparc-Desikan_lh_volume_medialorbitofrontal	GMV	AD	1	NA	NA	NA	NA	NA	NA	NA	NA	NA	NA	NA	NA	NA	NA	NA	NA	NA	NA	NA	NA	NA	NA	NA	NA	NA	NA	NA	NA	NA	NA	NA	NA	0.119741	0.337909	0.124951	-0.125163	0.364646	1.12721	0.882353	1.44	0.119741	0.305252	0.116794	-0.109175
57	357	aparc-Desikan_lh_volume_middletemporal	GMV	AD	5	-0.00112127	0.988147	0.0754726	-0.149048	0.146805	0.998879	0.861528	1.15813	0.019734	0.794317	0.0756935	-0.128625	0.168093	1.01993	0.879303	1.18305	-0.262579	0.455353	0.307076	-0.864448	0.33929	0.769065	0.421284	1.40395	-0.00115306	0.983927	0.0572347	-0.113333	0.111027	0.998848	0.892853	1.11743	-0.00116662	0.98386	0.0576681	-0.114196	0.111863	0.998834	0.892083	1.11836	NA	NA	NA	NA
58	358	aparc-Desikan_lh_volume_parahippocampal	GMV	AD	3	0.00588702	0.931576	0.0685634	-0.128497	0.140271	1.0059	0.879416	1.15059	0.0196451	0.818198	0.0854645	-0.147865	0.187156	1.01984	0.862547	1.20581	-0.283803	0.971604	6.35844	-12.7464	12.1787	0.752915	2.91e-06	194608	0.00599747	0.930931	0.0691963	-0.129627	0.141622	1.00602	0.878423	1.15214	0.00599612	0.932707	0.071011	-0.133185	0.145178	1.00601	0.875303	1.15625	NA	NA	NA	NA
59	359	aparc-Desikan_lh_volume_paracentral	GMV	AD	NA	NA	NA	NA	NA	NA	NA	NA	NA	NA	NA	NA	NA	NA	NA	NA	NA	NA	NA	NA	NA	NA	NA	NA	NA	NA	NA	NA	NA	NA	NA	NA	NA	NA	NA	NA	NA	NA	NA	NA	NA	NA	NA	NA	NA
60	360	aparc-Desikan_lh_volume_parsopercularis	GMV	AD	1	NA	NA	NA	NA	NA	NA	NA	NA	NA	NA	NA	NA	NA	NA	NA	NA	NA	NA	NA	NA	NA	NA	NA	NA	NA	NA	NA	NA	NA	NA	NA	NA	0.0589254	0.452815	0.0784907	-0.0949164	0.212767	1.0607	0.909449	1.2371	0.0589254	0.443752	0.0769388	-0.0918748
61	361	aparc-Desikan_lh_volume_parsorbitalis	GMV	AD	5	-0.0510259	0.380236	0.0581517	-0.165003	0.0629515	0.950254	0.847891	1.06498	-0.0559061	0.444228	0.073073	-0.199129	0.0873169	0.945628	0.819444	1.09124	0.251513	0.481246	0.313643	-0.363227	0.866254	1.28597	0.695429	2.37799	-0.051816	0.377437	0.0587065	-0.166881	0.0632486	0.949504	0.846301	1.06529	-0.0518519	0.392307	0.0606142	-0.170656	0.0669519	0.949469	0.843112	1.06924	NA	NA	NA	NA
62	362	aparc-Desikan_lh_volume_parstriangularis	GMV	AD	5	-0.0112582	0.786912	0.0416473	-0.0928869	0.0703705	0.988805	0.911297	1.07291	-0.0307494	0.534981	0.0495623	-0.127891	0.0663926	0.969719	0.879949	1.06865	-0.0170958	0.897717	0.122337	-0.256876	0.222685	0.98305	0.773464	1.24943	-0.0113469	0.786127	0.0418176	-0.0933094	0.0706155	0.988717	0.910912	1.07317	-0.0113478	0.790182	0.0426491	-0.09494	0.0722443	0.988716	0.909427	1.07492	NA	NA	NA	NA
63	363	aparc-Desikan_lh_volume_pericalcarine	GMV	AD	21	-0.0300886	0.272667	0.0274295	-0.0838505	0.0236733	0.97036	0.919569	1.02396	-0.01408	0.663014	0.0323117	-0.0774109	0.0492509	0.986019	0.92551	1.05048	-0.0102325	0.892481	0.0746962	-0.156637	0.136172	0.98982	0.855014	1.14588	-0.0305171	0.161433	0.0217938	-0.0732329	0.0121987	0.969944	0.929384	1.01227	-0.0310268	0.154056	0.0217678	-0.0736917	0.0116381	0.96945	0.928958	1.01171	NA	NA	NA	NA
64	364	aparc-Desikan_lh_volume_postcentral	GMV	AD	5	-0.0128077	0.642084	0.027556	-0.0668175	0.0412021	0.987274	0.935366	1.04206	-0.0176469	0.558494	0.0301614	-0.0767633	0.0414695	0.982508	0.926109	1.04234	-0.0258661	0.550956	0.0386204	-0.101562	0.04983	0.974466	0.903425	1.05109	-0.0128293	0.641882	0.0275857	-0.0668973	0.0412387	0.987253	0.935291	1.0421	-0.0128309	0.644972	0.0278474	-0.0674117	0.0417499	0.987251	0.93481	1.04263	NA	NA	NA	NA
65	365	aparc-Desikan_lh_volume_posteriorcingulate	GMV	AD	NA	NA	NA	NA	NA	NA	NA	NA	NA	NA	NA	NA	NA	NA	NA	NA	NA	NA	NA	NA	NA	NA	NA	NA	NA	NA	NA	NA	NA	NA	NA	NA	NA	NA	NA	NA	NA	NA	NA	NA	NA	NA	NA	NA	NA
66	366	aparc-Desikan_lh_volume_precentral	GMV	AD	3	-0.0257824	0.423253	0.0321962	-0.0888869	0.0373221	0.974547	0.914949	1.03803	-0.0240162	0.475599	0.0336645	-0.0899986	0.0419662	0.97627	0.913932	1.04286	-0.0218888	0.705521	0.0438963	-0.107926	0.0641479	0.978349	0.897694	1.06625	-0.0258175	0.423219	0.0322377	-0.0890034	0.0373683	0.974513	0.914843	1.03808	-0.0258173	0.426729	0.0324827	-0.0894833	0.0378487	0.974513	0.914404	1.03857	NA	NA	NA	NA
67	367	aparc-Desikan_lh_volume_precuneus	GMV	AD	8	0.0515156	0.15789	0.0364789	-0.019983	0.123014	1.05287	0.980215	1.1309	0.018798	0.694778	0.0479076	-0.0751009	0.112697	1.01898	0.92765	1.11929	0.018656	0.880784	0.11922	-0.215015	0.252327	1.01883	0.806529	1.28702	0.0524968	0.141913	0.0357436	-0.0175607	0.122554	1.0539	0.982593	1.13038	0.0525064	0.146424	0.0361544	-0.0183563	0.123369	1.05391	0.981811	1.1313	NA	NA	NA	NA
68	368	aparc-Desikan_lh_volume_rostralanteriorcingulate	GMV	AD	2	-0.0428188	0.628045	0.0883809	-0.216045	0.130408	0.958085	0.805699	1.13929	NA	NA	NA	NA	NA	NA	NA	NA	NA	NA	NA	NA	NA	NA	NA	NA	-0.0428218	0.628668	0.0885474	-0.216375	0.130731	0.958082	0.805433	1.13966	-0.0428223	0.645207	0.0930048	-0.225112	0.139467	0.958082	0.798427	1.14966	NA	NA	NA	NA
69	369	aparc-Desikan_lh_volume_rostralmiddlefrontal	GMV	AD	5	-0.125691	0.0375019	0.0604208	-0.244116	-0.00726604	0.881887	0.783397	0.99276	-0.142649	0.0608222	0.0760884	-0.291783	0.0064838	0.867058	0.746931	1.0065	0.239625	0.500023	0.313298	-0.374439	0.85369	1.27077	0.687675	2.3483	-0.129271	0.0193968	0.0552956	-0.23765	-0.0208915	0.878736	0.788478	0.979325	-0.129278	0.0212395	0.0561175	-0.239268	-0.0192876	0.87873	0.787204	0.980897	NA	NA	NA	NA
70	370	aparc-Desikan_lh_volume_superiorfrontal	GMV	AD	8	0.00236802	0.954173	0.0412062	-0.0783962	0.0831322	1.00237	0.924598	1.08669	-0.0155835	0.75723	0.0504124	-0.114392	0.0832247	0.984537	0.891908	1.08679	-0.0346392	0.785791	0.121872	-0.273508	0.20423	0.965954	0.760706	1.22658	0.00234836	0.954682	0.0413235	-0.0786457	0.0833424	1.00235	0.924367	1.08691	0.00238152	0.955807	0.0429757	-0.0818508	0.0866139	1.00238	0.921409	1.09048	NA	NA	NA	NA
71	371	aparc-Desikan_lh_volume_superiorparietal	GMV	AD	13	0.0418655	0.142248	0.028529	-0.0140514	0.0977824	1.04275	0.986047	1.10272	0.0248263	0.524266	0.038987	-0.0515882	0.101241	1.02514	0.94972	1.10654	0.0678993	0.473725	0.091528	-0.111496	0.247294	1.07026	0.894495	1.28056	0.0434767	0.132121	0.028873	-0.0131144	0.100068	1.04444	0.986971	1.10525	0.0426187	0.145288	0.0292634	-0.0147377	0.099975	1.04354	0.98537	1.10514	NA	NA	NA	NA
72	372	aparc-Desikan_lh_volume_superiortemporal	GMV	AD	6	-0.0136058	0.817669	0.0590161	-0.129277	0.102066	0.986486	0.87873	1.10746	-0.0652008	0.33823	0.0680829	-0.198643	0.0682416	0.936879	0.819842	1.07062	-0.14974	0.66813	0.324153	-0.785079	0.485599	0.860932	0.456084	1.62515	-0.0140783	0.787171	0.0521444	-0.116281	0.0881248	0.98602	0.890225	1.09212	-0.0140674	0.789434	0.052678	-0.117316	0.0891814	0.986031	0.889304	1.09328	NA	NA	NA	NA
73	373	aparc-Desikan_lh_volume_supramarginal	GMV	AD	4	0.015862	0.709399	0.042564	-0.0675634	0.0992874	1.01599	0.934669	1.10438	0.00741993	0.88002	0.0491567	-0.0889273	0.103767	1.00745	0.914912	1.10934	0.0659073	0.620915	0.113761	-0.157065	0.288879	1.06813	0.854649	1.33493	0.0159123	0.709055	0.0426458	-0.0676735	0.099498	1.01604	0.934566	1.10462	0.015914	0.714193	0.0434536	-0.069255	0.101083	1.01604	0.933089	1.10637	NA	NA	NA	NA
74	374	aparc-Desikan_lh_volume_frontalpole	GMV	AD	NA	NA	NA	NA	NA	NA	NA	NA	NA	NA	NA	NA	NA	NA	NA	NA	NA	NA	NA	NA	NA	NA	NA	NA	NA	NA	NA	NA	NA	NA	NA	NA	NA	NA	NA	NA	NA	NA	NA	NA	NA	NA	NA	NA	NA
75	375	aparc-Desikan_lh_volume_transversetemporal	GMV	AD	2	0.132805	0.520933	0.206891	-0.272701	0.538311	1.14203	0.76132	1.71311	NA	NA	NA	NA	NA	NA	NA	NA	NA	NA	NA	NA	NA	NA	NA	NA	0.144785	0.0768171	0.0818246	-0.0155908	0.305161	1.15579	0.98453	1.35684	0.144774	0.0635817	0.0780411	-0.00818637	0.297735	1.15578	0.991847	1.3468	NA	NA	NA	NA
76	376	aparc-Desikan_lh_volume_insula	GMV	AD	8	-0.0354807	0.39775	0.0419569	-0.117716	0.0467548	0.965141	0.888948	1.04787	-0.0529042	0.335306	0.0549094	-0.160527	0.0547182	0.948471	0.851695	1.05624	-0.343397	0.0788728	0.162396	-0.661693	-0.0251019	0.709356	0.515977	0.975211	-0.0362448	0.393576	0.0424836	-0.119513	0.0470229	0.964404	0.887353	1.04815	-0.036285	0.402489	0.0433417	-0.121235	0.0486647	0.964365	0.885826	1.04987	NA	NA	NA	NA
77	377	aparc-Desikan_rh_volume_bankssts	GMV	AD	NA	NA	NA	NA	NA	NA	NA	NA	NA	NA	NA	NA	NA	NA	NA	NA	NA	NA	NA	NA	NA	NA	NA	NA	NA	NA	NA	NA	NA	NA	NA	NA	NA	NA	NA	NA	NA	NA	NA	NA	NA	NA	NA	NA	NA
78	378	aparc-Desikan_rh_volume_caudalanteriorcingulate	GMV	AD	2	0.135776	0.187006	0.1029	-0.0659088	0.337461	1.14543	0.936216	1.40138	NA	NA	NA	NA	NA	NA	NA	NA	NA	NA	NA	NA	NA	NA	NA	NA	0.13869	0.1781	0.102991	-0.0631717	0.340552	1.14877	0.938782	1.40572	0.138689	0.190559	0.105956	-0.0689851	0.346363	1.14877	0.933341	1.41392	NA	NA	NA	NA
79	379	aparc-Desikan_rh_volume_caudalmiddlefrontal	GMV	AD	3	-0.00375161	0.953552	0.0644093	-0.129994	0.122491	0.996255	0.878101	1.13031	-0.00588329	0.933189	0.0701786	-0.143433	0.131667	0.994134	0.866379	1.14073	0.168006	0.674787	0.299761	-0.419526	0.755539	1.18294	0.657358	2.12876	-0.00375926	0.953513	0.0644855	-0.130151	0.122632	0.996248	0.877963	1.13047	-0.00376077	0.954946	0.0665653	-0.134229	0.126707	0.996246	0.87439	1.13508	NA	NA	NA	NA
80	380	aparc-Desikan_rh_volume_cuneus	GMV	AD	18	-0.0149345	0.546023	0.0247371	-0.0634193	0.0335502	0.985176	0.93855	1.03412	0.00174878	0.96077	0.0355532	-0.0679356	0.0714331	1.00175	0.934321	1.07405	-0.0287156	0.670626	0.0662815	-0.158627	0.101196	0.971693	0.853314	1.10649	-0.015141	0.524525	0.0237922	-0.0617737	0.0314917	0.984973	0.940096	1.03199	-0.0152621	0.524983	0.024009	-0.0623198	0.0317956	0.984854	0.939582	1.03231	NA	NA	NA	NA
81	381	aparc-Desikan_rh_volume_entorhinal	GMV	AD	2	0.174	0.0255917	0.0779446	0.0212283	0.326771	1.19006	1.02146	1.38648	NA	NA	NA	NA	NA	NA	NA	NA	NA	NA	NA	NA	NA	NA	NA	NA	0.174499	0.0300192	0.0804205	0.0168752	0.332123	1.19065	1.01702	1.39392	0.174498	0.0353916	0.0829423	0.0119312	0.337065	1.19065	1.012	1.40083	NA	NA	NA	NA
82	382	aparc-Desikan_rh_volume_fusiform	GMV	AD	3	-0.0564827	0.402138	0.0674171	-0.18862	0.0756548	0.945083	0.828101	1.07859	-0.0283692	0.720421	0.0792666	-0.183732	0.126993	0.972029	0.832159	1.13541	0.119591	0.876246	0.607438	-1.07099	1.31017	1.12704	0.34267	3.7068	-0.0569207	0.401826	0.0678949	-0.189995	0.0761533	0.944669	0.826964	1.07913	-0.0569193	0.417803	0.07025	-0.194609	0.0807707	0.94467	0.823156	1.08412	NA	NA	NA	NA
83	383	aparc-Desikan_rh_volume_inferiorparietal	GMV	AD	3	0.0849338	0.20959	0.0676929	-0.0477442	0.217612	1.08865	0.953378	1.2431	0.0819415	0.333185	0.084675	-0.0840214	0.247904	1.08539	0.919412	1.28134	-0.631634	0.500784	0.633192	-1.87269	0.609423	0.531722	0.153709	1.83937	0.0865376	0.209064	0.0688915	-0.0484896	0.221565	1.09039	0.952667	1.24803	0.0865397	0.220642	0.0706548	-0.0519438	0.225023	1.09039	0.949382	1.25235	NA	NA	NA	NA
84	384	aparc-Desikan_rh_volume_inferiortemporal	GMV	AD	4	0.0371725	0.591229	0.0692154	-0.0984896	0.172835	1.03787	0.906205	1.18867	0.0630507	0.415626	0.0774547	-0.0887605	0.214862	1.06508	0.915065	1.23969	3.64917	0.246216	2.24946	-0.759776	8.05812	38.4429	0.467771	3159.35	0.0382825	0.552542	0.0644535	-0.0880463	0.164611	1.03902	0.915718	1.17893	0.0382721	0.560909	0.0658172	-0.0907295	0.167274	1.03901	0.913265	1.18208	NA	NA	NA	NA
85	385	aparc-Desikan_rh_volume_isthmuscingulate	GMV	AD	2	0.0527253	0.503978	0.0789013	-0.101921	0.207372	1.05414	0.903101	1.23044	NA	NA	NA	NA	NA	NA	NA	NA	NA	NA	NA	NA	NA	NA	NA	NA	0.0532178	0.503339	0.0795191	-0.10264	0.209075	1.05466	0.902452	1.23254	0.053221	0.51578	0.0818956	-0.107294	0.213736	1.05466	0.898261	1.2383	NA	NA	NA	NA
86	386	aparc-Desikan_rh_volume_lateraloccipital	GMV	AD	9	-0.0374692	0.393573	0.0439184	-0.123549	0.0486108	0.963224	0.883778	1.04981	-0.0498016	0.370509	0.0556119	-0.158801	0.0591977	0.951418	0.853166	1.06099	0.0503647	0.719764	0.134811	-0.213865	0.314595	1.05165	0.807457	1.3697	-0.038435	0.339078	0.0402045	-0.117236	0.0403658	0.962294	0.889375	1.04119	-0.0385532	0.342518	0.0406165	-0.118161	0.0410551	0.962181	0.888553	1.04191	NA	NA	NA	NA
87	387	aparc-Desikan_rh_volume_lateralorbitofrontal	GMV	AD	9	-0.0400294	0.341386	0.0420729	-0.122492	0.0424335	0.960761	0.884713	1.04335	-0.0721182	0.176136	0.0533124	-0.17661	0.032374	0.930421	0.838106	1.0329	0.302979	0.443083	0.37275	-0.42761	1.03357	1.35389	0.652065	2.81108	-0.0405826	0.31046	0.0400122	-0.119006	0.0378412	0.96023	0.887802	1.03857	-0.0412088	0.309383	0.0405392	-0.120666	0.038248	0.959629	0.88633	1.03899	NA	NA	NA	NA
88	388	aparc-Desikan_rh_volume_lingual	GMV	AD	9	-0.0308824	0.368623	0.0343498	-0.0982081	0.0364432	0.96959	0.90646	1.03712	-0.091653	0.0506252	0.0468899	-0.183557	0.000251173	0.912422	0.832304	1.00025	-0.107747	0.325075	0.101814	-0.307301	0.0918075	0.897855	0.735429	1.09615	-0.0313726	0.365244	0.0346498	-0.0992863	0.0365411	0.969114	0.905483	1.03722	-0.0313726	0.372573	0.0351844	-0.100334	0.0375887	0.969114	0.904535	1.0383	NA	NA	NA	NA
89	389	aparc-Desikan_rh_volume_medialorbitofrontal	GMV	AD	3	0.0216367	0.749217	0.067684	-0.111024	0.154297	1.02187	0.894917	1.16684	-0.0174562	0.83848	0.0856377	-0.185306	0.150394	0.982695	0.83085	1.16229	-0.424794	0.535163	0.474517	-1.35485	0.505259	0.653905	0.257987	1.65742	0.0219831	0.747422	0.0682619	-0.11181	0.155777	1.02223	0.894214	1.16857	0.0219853	0.753843	0.0701114	-0.115433	0.159404	1.02223	0.89098	1.17281	NA	NA	NA	NA
90	390	aparc-Desikan_rh_volume_middletemporal	GMV	AD	2	0.0472365	0.561769	0.0814119	-0.112331	0.206804	1.04837	0.893749	1.22974	NA	NA	NA	NA	NA	NA	NA	NA	NA	NA	NA	NA	NA	NA	NA	NA	0.0477397	0.56077	0.0820695	-0.113117	0.208596	1.0489	0.893047	1.23195	0.0477416	0.573545	0.084823	-0.118512	0.213995	1.0489	0.888242	1.23862	NA	NA	NA	NA
91	391	aparc-Desikan_rh_volume_parahippocampal	GMV	AD	3	0.0533544	0.591531	0.0994272	-0.141523	0.248232	1.0548	0.868035	1.28176	0.0834499	0.277996	0.0769243	-0.0673216	0.234222	1.08703	0.934894	1.26392	0.140452	0.794635	0.420186	-0.683113	0.964018	1.15079	0.505042	2.62221	0.0555263	0.410482	0.0674644	-0.0767039	0.187756	1.0571	0.926164	1.20654	0.0555177	0.410031	0.0673889	-0.0765646	0.1876	1.05709	0.926293	1.20635	NA	NA	NA	NA
92	392	aparc-Desikan_rh_volume_paracentral	GMV	AD	1	NA	NA	NA	NA	NA	NA	NA	NA	NA	NA	NA	NA	NA	NA	NA	NA	NA	NA	NA	NA	NA	NA	NA	NA	NA	NA	NA	NA	NA	NA	NA	NA	0.0235536	0.844234	0.119878	-0.211406	0.258514	1.02383	0.809445	1.295	0.0235536	0.837155	0.114597	-0.201057
93	393	aparc-Desikan_rh_volume_parsopercularis	GMV	AD	1	NA	NA	NA	NA	NA	NA	NA	NA	NA	NA	NA	NA	NA	NA	NA	NA	NA	NA	NA	NA	NA	NA	NA	NA	NA	NA	NA	NA	NA	NA	NA	NA	0.00612257	0.916022	0.058064	-0.107683	0.119928	1.00614	0.897912	1.12742	0.00612257	0.915214	0.0575085	-0.106594
94	394	aparc-Desikan_rh_volume_parsorbitalis	GMV	AD	3	-0.0055701	0.930234	0.0636214	-0.130268	0.119128	0.994445	0.87786	1.12651	0.0172435	0.823608	0.0773575	-0.134377	0.168864	1.01739	0.87426	1.18396	-0.22675	0.690564	0.429174	-1.06793	0.614432	0.79712	0.343719	1.84861	-0.0056162	0.929956	0.063893	-0.130846	0.119614	0.9944	0.877352	1.12706	-0.00561707	0.931929	0.0657601	-0.134507	0.123273	0.994399	0.874147	1.13119	NA	NA	NA	NA
95	395	aparc-Desikan_rh_volume_parstriangularis	GMV	AD	5	0.000748795	0.984875	0.0394996	-0.0766704	0.0781679	1.00075	0.926195	1.0813	0.00588958	0.900066	0.0469	-0.0860344	0.0978135	1.00591	0.917563	1.10276	-0.0635074	0.594611	0.107002	-0.273232	0.146217	0.938467	0.760916	1.15745	0.000752551	0.984838	0.0395988	-0.0768612	0.0783663	1.00075	0.926018	1.08152	0.000752555	0.985123	0.0403596	-0.0783523	0.0798574	1.00075	0.924639	1.08313	NA	NA	NA	NA
96	396	aparc-Desikan_rh_volume_pericalcarine	GMV	AD	18	-0.02155	0.412338	0.0262873	-0.0730732	0.0299732	0.978681	0.929533	1.03043	7.67e-05	0.998234	0.0346719	-0.0678801	0.0680336	1.00008	0.934372	1.0704	-0.0160152	0.837872	0.0770049	-0.166945	0.134914	0.984112	0.846246	1.14444	-0.0220746	0.369873	0.0246173	-0.0703246	0.0261754	0.978167	0.932091	1.02652	-0.0220799	0.373754	0.0248238	-0.0707346	0.0265748	0.978162	0.931709	1.02693	NA	NA	NA	NA
97	397	aparc-Desikan_rh_volume_postcentral	GMV	AD	4	-0.00654159	0.817884	0.0284087	-0.0622226	0.0491394	0.99348	0.939674	1.05037	-0.0146027	0.632311	0.0305191	-0.0744201	0.0452148	0.985503	0.928282	1.04625	-0.0372049	0.475799	0.0427386	-0.120973	0.0465627	0.963479	0.886058	1.04766	-0.00655718	0.817669	0.0284421	-0.0623038	0.0491894	0.993464	0.939597	1.05042	-0.00655651	0.818872	0.0286315	-0.0626742	0.0495612	0.993465	0.939249	1.05081	NA	NA	NA	NA
98	398	aparc-Desikan_rh_volume_posteriorcingulate	GMV	AD	1	NA	NA	NA	NA	NA	NA	NA	NA	NA	NA	NA	NA	NA	NA	NA	NA	NA	NA	NA	NA	NA	NA	NA	NA	NA	NA	NA	NA	NA	NA	NA	NA	0.136963	0.322217	0.138359	-0.13422	0.408146	1.14679	0.874398	1.50403	0.136963	0.288961	0.129161	-0.116193
99	399	aparc-Desikan_rh_volume_precentral	GMV	AD	4	-0.0127787	0.656168	0.0287026	-0.0690359	0.0434784	0.987303	0.933293	1.04444	-0.0218923	0.452257	0.0291254	-0.0789781	0.0351935	0.978346	0.92406	1.03582	-0.0420368	0.424647	0.0422556	-0.124858	0.0407841	0.958834	0.882622	1.04163	-0.0128049	0.655885	0.0287363	-0.0691281	0.0435182	0.987277	0.933207	1.04448	-0.0128046	0.658602	0.0289798	-0.0696049	0.0439958	0.987277	0.932762	1.04498	NA	NA	NA	NA
100	400	aparc-Desikan_rh_volume_precuneus	GMV	AD	12	0.0121308	0.779283	0.0432853	-0.0727083	0.09697	1.0122	0.929872	1.10183	-0.00172061	0.971999	0.0490183	-0.0977964	0.0943552	0.998281	0.906834	1.09895	0.021185	0.90014	0.164596	-0.301424	0.343794	1.02141	0.739764	1.41029	0.0128252	0.691759	0.0323485	-0.0505779	0.0762283	1.01291	0.95068	1.07921	0.0126525	0.694049	0.0321646	-0.0503902	0.0756951	1.01273	0.950858	1.07863	NA	NA	NA	NA
101	401	aparc-Desikan_rh_volume_rostralanteriorcingulate	GMV	AD	NA	NA	NA	NA	NA	NA	NA	NA	NA	NA	NA	NA	NA	NA	NA	NA	NA	NA	NA	NA	NA	NA	NA	NA	NA	NA	NA	NA	NA	NA	NA	NA	NA	NA	NA	NA	NA	NA	NA	NA	NA	NA	NA	NA	NA
102	402	aparc-Desikan_rh_volume_rostralmiddlefrontal	GMV	AD	5	-0.0576965	0.494947	0.0845417	-0.223398	0.108005	0.943936	0.799796	1.11405	-0.0138109	0.856788	0.0765299	-0.163809	0.136188	0.986284	0.848904	1.1459	0.400193	0.103161	0.172558	0.0619794	0.738407	1.49211	1.06394	2.0926	-0.0610223	0.273663	0.0557452	-0.170283	0.0482382	0.940802	0.843426	1.04942	-0.0610505	0.267241	0.0550282	-0.168906	0.0468048	0.940776	0.844588	1.04792	NA	NA	NA	NA
103	403	aparc-Desikan_rh_volume_superiorfrontal	GMV	AD	5	0.00411629	0.933274	0.0491635	-0.0922441	0.100477	1.00412	0.911883	1.1057	-0.0199807	0.740481	0.0603254	-0.138218	0.098257	0.980218	0.870908	1.10325	-0.00455188	0.977317	0.147486	-0.293625	0.284521	0.995458	0.745556	1.32913	0.00416388	0.932872	0.0494333	-0.0927254	0.101053	1.00417	0.911444	1.10634	0.00416136	0.934806	0.0508723	-0.0955484	0.103871	1.00417	0.908874	1.10946	NA	NA	NA	NA
104	404	aparc-Desikan_rh_volume_superiorparietal	GMV	AD	8	0.0396768	0.283701	0.0370105	-0.0328638	0.112218	1.04047	0.96767	1.11876	0.0126442	0.787663	0.046944	-0.0793661	0.104655	1.01272	0.923702	1.11033	-0.0504904	0.648016	0.10512	-0.256526	0.155545	0.950763	0.773735	1.1683	0.0401684	0.281565	0.0373031	-0.0329457	0.113282	1.04099	0.967591	1.11995	0.0401579	0.292141	0.0381209	-0.034559	0.114875	1.04098	0.966031	1.12173	NA	NA	NA	NA
105	405	aparc-Desikan_rh_volume_superiortemporal	GMV	AD	3	-0.0502031	0.473289	0.0700048	-0.187413	0.0870062	0.951036	0.829102	1.0909	-0.0732195	0.373477	0.082271	-0.234471	0.0880317	0.929397	0.790989	1.09202	0.0511398	0.853541	0.218356	-0.376838	0.479118	1.05247	0.686027	1.61465	-0.0503395	0.473895	0.0702913	-0.18811	0.0874314	0.950906	0.828523	1.09137	-0.0503381	0.492533	0.0733486	-0.194101	0.0934251	0.950908	0.823574	1.09793	NA	NA	NA	NA
106	406	aparc-Desikan_rh_volume_supramarginal	GMV	AD	4	0.0283825	0.443784	0.0370616	-0.0442583	0.101023	1.02879	0.956707	1.1063	0.0351733	0.414001	0.0430585	-0.0492214	0.119568	1.0358	0.95197	1.12701	-0.0157868	0.917733	0.135231	-0.28084	0.249267	0.984337	0.755149	1.28308	0.028449	0.443694	0.0371411	-0.0443476	0.101246	1.02886	0.956621	1.10655	0.0284485	0.449556	0.0376227	-0.0452919	0.102189	1.02886	0.955719	1.10759	NA	NA	NA	NA
107	407	aparc-Desikan_rh_volume_frontalpole	GMV	AD	1	NA	NA	NA	NA	NA	NA	NA	NA	NA	NA	NA	NA	NA	NA	NA	NA	NA	NA	NA	NA	NA	NA	NA	NA	NA	NA	NA	NA	NA	NA	NA	NA	0.285203	0.0388205	0.13804	0.0146439	0.555762	1.33003	1.01475	1.74327	0.285203	0.0199629	0.12256	0.044985
108	408	aparc-Desikan_rh_volume_transversetemporal	GMV	AD	3	-0.0162896	0.82138	0.072151	-0.157706	0.125126	0.983842	0.854101	1.13329	-0.0517953	0.561102	0.0891171	-0.226465	0.122874	0.949523	0.797347	1.13074	0.276798	0.551521	0.325661	-0.361498	0.915094	1.3189	0.696632	2.49701	-0.0164602	0.820475	0.0725327	-0.158624	0.125704	0.983675	0.853317	1.13395	-0.0164564	0.826737	0.0751815	-0.163812	0.130899	0.983678	0.848902	1.13985	NA	NA	NA	NA
109	409	aparc-Desikan_rh_volume_insula	GMV	AD	3	-0.161824	0.00985494	0.0627012	-0.284719	-0.0389298	0.850591	0.752226	0.961818	-0.171078	0.017892	0.0722503	-0.312688	-0.029467	0.842756	0.731478	0.970963	-0.171307	0.461255	0.151629	-0.468499	0.125885	0.842563	0.625941	1.13415	-0.162643	0.0116523	0.0644769	-0.289018	-0.0362684	0.849895	0.748999	0.964381	-0.162643	0.0142814	0.066382	-0.292752	-0.0325342	0.849895	0.746207	0.967989	NA	NA	NA	NA
110	648	aparc-Desikan_lh_area_TotalSurface	SA	AD	13	-0.0495682	0.26291	0.0442755	-0.136348	0.0372119	0.95164	0.872539	1.03791	-0.136455	0.00201453	0.0441877	-0.223063	-0.0498473	0.872445	0.800064	0.951375	0.0311551	0.819591	0.133373	-0.230256	0.292567	1.03165	0.79433	1.33986	-0.0520419	0.0844088	0.0301577	-0.111151	0.00706718	0.949289	0.894804	1.00709	-0.0522404	0.0780283	0.0296443	-0.110343	0.00586238	0.949101	0.895527	1.00588	NA	NA	NA	NA
111	649	aparc-Desikan_lh_area_bankssts	SA	AD	5	-0.0296194	0.756917	0.0956909	-0.217173	0.157935	0.970815	0.80479	1.17109	0.0153251	0.842675	0.0772148	-0.136016	0.166666	1.01544	0.872829	1.18136	-0.206349	0.829338	0.878092	-1.92741	1.51471	0.813549	0.145525	4.54811	-0.0319498	0.557505	0.0544707	-0.138712	0.0748127	0.968555	0.870478	1.07768	-0.0319702	0.544086	0.0526998	-0.135262	0.0713215	0.968535	0.873487	1.07393	NA	NA	NA	NA
112	650	aparc-Desikan_lh_area_caudalanteriorcingulate	SA	AD	NA	NA	NA	NA	NA	NA	NA	NA	NA	NA	NA	NA	NA	NA	NA	NA	NA	NA	NA	NA	NA	NA	NA	NA	NA	NA	NA	NA	NA	NA	NA	NA	NA	NA	NA	NA	NA	NA	NA	NA	NA	NA	NA	NA	NA
113	651	aparc-Desikan_lh_area_caudalmiddlefrontal	SA	AD	3	0.0233657	0.686931	0.057976	-0.0902673	0.136999	1.02364	0.913687	1.14683	0.0185023	0.774666	0.0646307	-0.108174	0.145178	1.01867	0.897472	1.15625	-0.141711	0.630509	0.216111	-0.565289	0.281867	0.867872	0.568196	1.3256	0.0235786	0.685841	0.0582899	-0.0906697	0.137827	1.02386	0.913319	1.14778	0.0235785	0.691047	0.0593267	-0.092702	0.139859	1.02386	0.911465	1.15011	NA	NA	NA	NA
114	652	aparc-Desikan_lh_area_cuneus	SA	AD	14	-0.0264559	0.281087	0.0245444	-0.0745628	0.0216511	0.973891	0.928149	1.02189	-0.0276006	0.425899	0.0346641	-0.0955423	0.0403411	0.972777	0.90888	1.04117	0.0543236	0.378088	0.0593542	-0.0620107	0.170658	1.05583	0.939873	1.18608	-0.0266827	0.280428	0.0247208	-0.0751355	0.0217702	0.97367	0.927618	1.02201	-0.0268051	0.284077	0.0250233	-0.0758507	0.0222405	0.973551	0.926955	1.02249	NA	NA	NA	NA
115	653	aparc-Desikan_lh_area_entorhinal	SA	AD	2	0.163427	0.314575	0.162506	-0.155084	0.481938	1.17754	0.856343	1.61921	NA	NA	NA	NA	NA	NA	NA	NA	NA	NA	NA	NA	NA	NA	NA	NA	0.171943	0.0237382	0.0760359	0.0229127	0.320973	1.18761	1.02318	1.37847	0.171942	0.0213157	0.0746814	0.0255668	0.318318	1.18761	1.0259	1.37481	NA	NA	NA	NA
116	654	aparc-Desikan_lh_area_fusiform	SA	AD	3	0.0652664	0.399974	0.0775442	-0.0867202	0.217253	1.06744	0.916934	1.24266	0.0763547	0.162741	0.0546988	-0.0308549	0.183564	1.07935	0.969616	1.20149	0.371809	0.23613	0.144601	0.0883907	0.655227	1.45036	1.09241	1.92558	0.0668837	0.176482	0.0494824	-0.0301018	0.163869	1.06917	0.970347	1.17806	0.0668807	0.175583	0.0493774	-0.029899	0.16366	1.06917	0.970544	1.17781	NA	NA	NA	NA
117	655	aparc-Desikan_lh_area_inferiorparietal	SA	AD	5	0.0708686	0.163455	0.0508548	-0.0288069	0.170544	1.07344	0.971604	1.18595	0.0828053	0.200758	0.0647222	-0.0440502	0.209661	1.08633	0.956906	1.23326	-0.00426159	0.980451	0.160224	-0.318301	0.309778	0.995747	0.727384	1.36312	0.0719038	0.163139	0.0515591	-0.0291519	0.17296	1.07455	0.971269	1.18882	0.071909	0.174453	0.0529508	-0.0318746	0.175693	1.07456	0.968628	1.19207	NA	NA	NA	NA
118	656	aparc-Desikan_lh_area_inferiortemporal	SA	AD	NA	NA	NA	NA	NA	NA	NA	NA	NA	NA	NA	NA	NA	NA	NA	NA	NA	NA	NA	NA	NA	NA	NA	NA	NA	NA	NA	NA	NA	NA	NA	NA	NA	NA	NA	NA	NA	NA	NA	NA	NA	NA	NA	NA	NA
119	657	aparc-Desikan_lh_area_isthmuscingulate	SA	AD	1	NA	NA	NA	NA	NA	NA	NA	NA	NA	NA	NA	NA	NA	NA	NA	NA	NA	NA	NA	NA	NA	NA	NA	NA	NA	NA	NA	NA	NA	NA	NA	NA	0.0292035	0.82649	0.133224	-0.231916	0.290323	1.02963	0.793013	1.33686	0.0292035	0.817228	0.126361	-0.218465
120	658	aparc-Desikan_lh_area_lateraloccipital	SA	AD	10	0.00755975	0.828318	0.0348603	-0.0607664	0.0758859	1.00759	0.941043	1.07884	0.00213063	0.963837	0.0469931	-0.0899759	0.0942372	1.00213	0.913953	1.09882	-0.00561031	0.954635	0.0955858	-0.192958	0.181738	0.994405	0.824516	1.1993	0.00772867	0.826297	0.0352178	-0.0612982	0.0767556	1.00776	0.940543	1.07978	0.0077149	0.829301	0.0357837	-0.0624212	0.077851	1.00774	0.939487	1.08096	NA	NA	NA	NA
121	659	aparc-Desikan_lh_area_lateralorbitofrontal	SA	AD	9	-0.0135317	0.728285	0.0389504	-0.0898745	0.0628111	0.986559	0.914046	1.06483	-0.00488551	0.924269	0.0513953	-0.10562	0.0958493	0.995126	0.899766	1.10059	0.110149	0.620487	0.212683	-0.30671	0.527008	1.11644	0.735864	1.69386	-0.0138573	0.716108	0.0381046	-0.0885423	0.0608277	0.986238	0.915264	1.06272	-0.013881	0.719728	0.038685	-0.0897036	0.0619415	0.986215	0.914202	1.0639	NA	NA	NA	NA
122	660	aparc-Desikan_lh_area_lingual	SA	AD	16	-0.0135156	0.60947	0.026458	-0.0653733	0.0383422	0.986575	0.936718	1.03909	-0.0113127	0.763794	0.0376458	-0.0850985	0.0624732	0.988751	0.918422	1.06447	-0.0372414	0.660806	0.083075	-0.200068	0.125586	0.963444	0.818675	1.13381	-0.0135073	0.599018	0.0256883	-0.0638564	0.0368419	0.986584	0.93814	1.03753	-0.0137998	0.594666	0.0259353	-0.064633	0.0370334	0.986295	0.937411	1.03773	NA	NA	NA	NA
123	661	aparc-Desikan_lh_area_medialorbitofrontal	SA	AD	1	NA	NA	NA	NA	NA	NA	NA	NA	NA	NA	NA	NA	NA	NA	NA	NA	NA	NA	NA	NA	NA	NA	NA	NA	NA	NA	NA	NA	NA	NA	NA	NA	-0.324952	0.0218322	0.141698	-0.60268	-0.0472243	0.722562	0.547343	0.953873	-0.324952	0.00855431	0.123586	-0.56718
124	662	aparc-Desikan_lh_area_middletemporal	SA	AD	7	0.000849218	0.985066	0.0453689	-0.0880738	0.0897722	1.00085	0.915693	1.09393	-0.0243929	0.667596	0.0568003	-0.135721	0.0869356	0.975902	0.873086	1.09083	0.199126	0.30202	0.173097	-0.140144	0.538395	1.22034	0.869233	1.71326	0.000830087	0.985468	0.0455724	-0.0884918	0.090152	1.00083	0.915311	1.09434	0.00085683	0.985532	0.0472514	-0.0917559	0.0934696	1.00086	0.912328	1.09798	NA	NA	NA	NA
125	663	aparc-Desikan_lh_area_parahippocampal	SA	AD	1	NA	NA	NA	NA	NA	NA	NA	NA	NA	NA	NA	NA	NA	NA	NA	NA	NA	NA	NA	NA	NA	NA	NA	NA	NA	NA	NA	NA	NA	NA	NA	NA	-0.214156	0.0564846	0.112284	-0.434232	0.00591984	0.807222	0.647762	1.00594	-0.214156	0.0397921	0.104167	-0.418323
126	664	aparc-Desikan_lh_area_paracentral	SA	AD	3	0.0590754	0.377234	0.0669028	-0.072054	0.190205	1.06086	0.930481	1.2095	0.0990807	0.255933	0.0872146	-0.0718599	0.270021	1.10416	0.930661	1.30999	-0.747799	0.447642	0.633906	-1.99025	0.494656	0.473407	0.136661	1.63993	0.0600772	0.375346	0.0677687	-0.0727495	0.192904	1.06192	0.929834	1.21277	0.0600658	0.387646	0.0695291	-0.0762113	0.196343	1.06191	0.92662	1.21694	NA	NA	NA	NA
127	665	aparc-Desikan_lh_area_parsopercularis	SA	AD	2	0.0419131	0.553887	0.0708058	-0.0968662	0.180692	1.0428	0.907677	1.19805	NA	NA	NA	NA	NA	NA	NA	NA	NA	NA	NA	NA	NA	NA	NA	NA	0.0420137	0.554151	0.0710229	-0.0971912	0.181219	1.04291	0.907383	1.19868	0.0420162	0.564849	0.0729886	-0.101041	0.185074	1.04291	0.903896	1.20331	NA	NA	NA	NA
128	666	aparc-Desikan_lh_area_parsorbitalis	SA	AD	5	0.0132998	0.815477	0.0569912	-0.0984029	0.125002	1.01339	0.906284	1.13315	-0.0480447	0.488124	0.069299	-0.183871	0.0877813	0.953091	0.832043	1.09175	-0.653323	0.236548	0.442782	-1.52118	0.214528	0.520314	0.218455	1.23928	0.0136546	0.803328	0.0548285	-0.0938092	0.121118	1.01375	0.910456	1.12876	0.0136545	0.806829	0.0558422	-0.0957963	0.123105	1.01375	0.908649	1.131	NA	NA	NA	NA
129	667	aparc-Desikan_lh_area_parstriangularis	SA	AD	10	-0.0455581	0.119242	0.029242	-0.102872	0.0117564	0.955464	0.902242	1.01183	-0.0402441	0.281566	0.0373736	-0.113496	0.0330081	0.960555	0.892708	1.03356	0.0325141	0.741447	0.0951798	-0.154038	0.219066	1.03305	0.857239	1.24491	-0.0459421	0.11799	0.0293885	-0.103544	0.0116594	0.955097	0.901637	1.01173	-0.0458467	0.126589	0.0300104	-0.104667	0.0129737	0.955188	0.900624	1.01306	NA	NA	NA	NA
130	668	aparc-Desikan_lh_area_pericalcarine	SA	AD	28	-0.0257565	0.284285	0.0240548	-0.0729038	0.0213908	0.974572	0.92969	1.02162	-0.00350203	0.899467	0.0277202	-0.0578337	0.0508296	0.996504	0.943807	1.05214	-0.0183989	0.793201	0.0694648	-0.15455	0.117752	0.981769	0.856801	1.12497	-0.0260633	0.164959	0.0187697	-0.0628519	0.0107253	0.974273	0.939083	1.01078	-0.0265859	0.155828	0.0187324	-0.0633015	0.0101297	0.973764	0.93866	1.01018	NA	NA	NA	NA
131	669	aparc-Desikan_lh_area_postcentral	SA	AD	5	-0.00511728	0.91778	0.0495716	-0.102278	0.092043	0.994896	0.902779	1.09641	-0.00800579	0.853783	0.0434405	-0.0931492	0.0771376	0.992026	0.911058	1.08019	-0.0149085	0.902034	0.111426	-0.233304	0.203487	0.985202	0.791913	1.22567	-0.00522264	0.886235	0.0365041	-0.0767707	0.0663255	0.994791	0.926102	1.06857	-0.00521749	0.886349	0.036505	-0.0767672	0.0663323	0.994796	0.926105	1.06858	NA	NA	NA	NA
132	670	aparc-Desikan_lh_area_posteriorcingulate	SA	AD	1	NA	NA	NA	NA	NA	NA	NA	NA	NA	NA	NA	NA	NA	NA	NA	NA	NA	NA	NA	NA	NA	NA	NA	NA	NA	NA	NA	NA	NA	NA	NA	NA	-0.201535	0.0647094	0.109099	-0.41537	0.0122998	0.817475	0.660096	1.01238	-0.201535	0.0474752	0.101681	-0.400829
133	671	aparc-Desikan_lh_area_precentral	SA	AD	5	-0.0227658	0.414677	0.0279098	-0.0774691	0.0319375	0.977491	0.925456	1.03245	-0.023192	0.436111	0.0297801	-0.081561	0.0351769	0.977075	0.921676	1.0358	-0.0238885	0.594744	0.0402646	-0.102807	0.0550301	0.976395	0.902301	1.05657	-0.0228773	0.413725	0.0279894	-0.0777365	0.0319819	0.977382	0.925208	1.0325	-0.022874	0.416802	0.0281706	-0.0780884	0.0323403	0.977386	0.924883	1.03287	NA	NA	NA	NA
134	672	aparc-Desikan_lh_area_precuneus	SA	AD	11	0.0217101	0.539729	0.0354033	-0.0476804	0.0911006	1.02195	0.953438	1.09538	0.014235	0.747855	0.0442812	-0.0725561	0.101026	1.01434	0.930014	1.10631	-0.00184727	0.987499	0.114672	-0.226605	0.222911	0.998154	0.797235	1.24971	0.0221395	0.492462	0.0322546	-0.0410795	0.0853585	1.02239	0.959753	1.08911	0.0222864	0.493551	0.0325505	-0.0415126	0.0860854	1.02254	0.959337	1.0899	NA	NA	NA	NA
135	673	aparc-Desikan_lh_area_rostralanteriorcingulate	SA	AD	1	NA	NA	NA	NA	NA	NA	NA	NA	NA	NA	NA	NA	NA	NA	NA	NA	NA	NA	NA	NA	NA	NA	NA	NA	NA	NA	NA	NA	NA	NA	NA	NA	-0.03445	0.783742	0.125526	-0.280481	0.211581	0.966137	0.75542	1.23563	-0.03445	0.773933	0.119937	-0.269527
136	674	aparc-Desikan_lh_area_rostralmiddlefrontal	SA	AD	4	-0.025667	0.674119	0.0610391	-0.145304	0.0939696	0.97466	0.86476	1.09853	-0.0680955	0.339397	0.0712774	-0.207799	0.0716083	0.934171	0.81237	1.07423	0.0355284	0.949749	0.49931	-0.943119	1.01418	1.03617	0.389411	2.75709	-0.0262743	0.667755	0.0612123	-0.14625	0.0937019	0.974068	0.863941	1.09823	-0.0262817	0.674271	0.0625316	-0.148844	0.0962803	0.974061	0.861704	1.10107	NA	NA	NA	NA
137	675	aparc-Desikan_lh_area_superiorfrontal	SA	AD	9	-0.058331	0.170317	0.0425405	-0.14171	0.0250484	0.943338	0.867873	1.02536	-0.0215645	0.670971	0.050762	-0.121058	0.077929	0.978666	0.885982	1.08105	-0.0507537	0.793333	0.186468	-0.41623	0.314723	0.950513	0.659528	1.36988	-0.0588616	0.126619	0.0385328	-0.134386	0.0166626	0.942837	0.874253	1.0168	-0.0600865	0.123192	0.038979	-0.136485	0.0163123	0.941683	0.872419	1.01645	NA	NA	NA	NA
138	676	aparc-Desikan_lh_area_superiorparietal	SA	AD	11	0.0235748	0.453911	0.0314788	-0.0381237	0.0852733	1.02385	0.962594	1.08901	0.0172758	0.662173	0.0395405	-0.0602236	0.0947752	1.01743	0.941554	1.09941	-0.0154843	0.89472	0.113752	-0.238438	0.20747	0.984635	0.787857	1.23056	0.0247612	0.397204	0.0292469	-0.0325628	0.0820852	1.02507	0.967962	1.08555	0.0240689	0.414057	0.0294682	-0.0336888	0.0818266	1.02436	0.966872	1.08527	NA	NA	NA	NA
139	677	aparc-Desikan_lh_area_superiortemporal	SA	AD	5	0.78802	5.99e-06	0.0526293	-0.341385	-0.135078	0.78802	0.710785	0.873647	-0.272541	2.65e-05	0.0648679	-0.399682	-0.145399	0.761443	0.670534	0.864677	-0.227335	0.356787	0.209251	-0.637467	0.182797	0.796654	0.52863	1.20057	-0.239138	1.56e-05	0.0553527	-0.34763	-0.130647	0.787306	0.70636	0.877527	-0.239175	2.82e-05	0.05712	-0.35113	-0.12722	0.787277	0.703892	0.88054	NA	NA	NA	NA
140	678	aparc-Desikan_lh_area_supramarginal	SA	AD	5	0.0499424	0.224197	0.0410899	-0.0305938	0.130479	1.05121	0.969869	1.13937	0.0317817	0.520361	0.0494435	-0.0651276	0.128691	1.03229	0.936948	1.13734	0.0254887	0.842776	0.117954	-0.205701	0.256678	1.02582	0.814077	1.29263	0.0502641	0.223571	0.0412987	-0.0306814	0.13121	1.05155	0.969785	1.14021	0.0502612	0.233252	0.0421645	-0.0323813	0.132904	1.05155	0.968137	1.14214	NA	NA	NA	NA
141	679	aparc-Desikan_lh_area_frontalpole	SA	AD	1	NA	NA	NA	NA	NA	NA	NA	NA	NA	NA	NA	NA	NA	NA	NA	NA	NA	NA	NA	NA	NA	NA	NA	NA	NA	NA	NA	NA	NA	NA	NA	NA	0.211541	0.0343254	0.0999613	0.0156167	0.407465	1.23558	1.01574	1.503	0.211541	0.0235188	0.0933997	0.0284776
142	680	aparc-Desikan_lh_area_transversetemporal	SA	AD	5	0.0679639	0.447798	0.0895333	-0.107521	0.243449	1.07033	0.898057	1.27564	0.0459901	0.562009	0.0793125	-0.109462	0.201443	1.04706	0.896316	1.22317	-0.194635	0.744262	0.544149	-1.26117	0.871897	0.823135	0.283323	2.39144	0.0726935	0.182756	0.0545617	-0.0342475	0.179635	1.0754	0.966332	1.19678	0.0726772	0.172065	0.05322	-0.031634	0.176988	1.07538	0.968861	1.19362	NA	NA	NA	NA
143	681	aparc-Desikan_lh_area_insula	SA	AD	3	-0.130958	0.0494483	0.0666552	-0.261602	-0.000313648	0.877255	0.769817	0.999686	-0.112888	0.15665	0.0796992	-0.269099	0.0433221	0.89325	0.764068	1.04427	-0.267726	0.622267	0.396981	-1.04581	0.510356	0.765117	0.351408	1.66588	-0.131201	0.0529157	0.0677828	-0.264055	0.00165335	0.877041	0.767931	1.00165	-0.131204	0.0619939	0.0702999	-0.268991	0.00658433	0.877039	0.76415	1.00661	NA	NA	NA	NA
144	682	aparc-Desikan_rh_area_TotalSurface	SA	AD	16	-0.0643946	0.074187	0.0360662	-0.135084	0.00629505	0.937635	0.873642	1.00631	-0.133699	0.000444472	0.0380675	-0.208312	-0.059087	0.874853	0.811954	0.942625	-0.0173785	0.870065	0.104311	-0.221827	0.187071	0.982772	0.801054	1.20571	-0.0639187	0.0202646	0.0275344	-0.117886	-0.00995129	0.938081	0.888797	0.990098	-0.0672697	0.0141841	0.0274283	-0.121029	-0.0135103	0.934943	0.886008	0.986581	NA	NA	NA	NA
145	683	aparc-Desikan_rh_area_bankssts	SA	AD	2	0.078546	0.341749	0.0826178	-0.083385	0.240477	1.08171	0.919997	1.27186	NA	NA	NA	NA	NA	NA	NA	NA	NA	NA	NA	NA	NA	NA	NA	NA	0.0789579	0.343712	0.0833895	-0.0844855	0.242401	1.08216	0.918985	1.27431	0.0789584	0.362081	0.0866335	-0.0908432	0.24876	1.08216	0.913161	1.28243	NA	NA	NA	NA
146	684	aparc-Desikan_rh_area_caudalanteriorcingulate	SA	AD	5	0.0112091	0.865775	0.0663156	-0.118769	0.141188	1.01127	0.888013	1.15164	-0.0594989	0.425744	0.0747007	-0.205912	0.0869146	0.942237	0.813904	1.0908	-0.149551	0.653721	0.301286	-0.740072	0.44097	0.861094	0.47708	1.55421	0.0116507	0.831671	0.054812	-0.0957807	0.119082	1.01172	0.908663	1.12646	0.0116373	0.833058	0.0552102	-0.0965747	0.119849	1.01171	0.907942	1.12733	NA	NA	NA	NA
147	685	aparc-Desikan_rh_area_caudalmiddlefrontal	SA	AD	5	-0.0626169	0.221612	0.0512308	-0.163029	0.0377954	0.939303	0.849566	1.03852	-0.0497453	0.407667	0.0600784	-0.167499	0.0680083	0.951472	0.845778	1.07037	0.16224	0.506529	0.215666	-0.260464	0.584945	1.17614	0.770694	1.79489	-0.0631265	0.221095	0.0515899	-0.164243	0.0379897	0.938825	0.848536	1.03872	-0.0631301	0.234855	0.0531422	-0.167289	0.0410287	0.938821	0.845955	1.04188	NA	NA	NA	NA
148	686	aparc-Desikan_rh_area_cuneus	SA	AD	15	0.0158402	0.639727	0.0338407	-0.0504876	0.082168	1.01597	0.950766	1.08564	0.00412856	0.918877	0.0405365	-0.075323	0.0835801	1.00414	0.927444	1.08717	-0.147889	0.27653	0.130202	-0.403086	0.107307	0.862527	0.668255	1.11328	0.0164459	0.564604	0.0285512	-0.0395143	0.0724062	1.01658	0.961256	1.07509	0.016369	0.567373	0.028621	-0.0397281	0.0724662	1.0165	0.961051	1.07516	NA	NA	NA	NA
149	687	aparc-Desikan_rh_area_entorhinal	SA	AD	3	-0.0552735	0.68558	0.136525	-0.322862	0.212315	0.946226	0.724074	1.23654	-0.124381	0.193383	0.0956311	-0.311818	0.0630558	0.883043	0.732115	1.06509	1.90179	0.248012	0.780795	0.371428	3.43215	6.69785	1.4498	30.943	-0.0590512	0.427743	0.07446	-0.204993	0.0868904	0.942658	0.814653	1.09078	-0.0590528	0.418105	0.0729305	-0.201997	0.0838909	0.942657	0.817098	1.08751	NA	NA	NA	NA
150	688	aparc-Desikan_rh_area_fusiform	SA	AD	3	-0.00194911	0.984819	0.102435	-0.202722	0.198824	0.998053	0.816505	1.21997	-0.0580748	0.533499	0.0932668	-0.240878	0.124728	0.943579	0.785938	1.13284	-0.422136	0.703557	0.840061	-2.06865	1.22438	0.655645	0.126356	3.40206	-0.00202922	0.977199	0.0709986	-0.141186	0.137128	0.997973	0.868327	1.14697	-0.0020343	0.977167	0.0710762	-0.141344	0.137275	0.997968	0.868191	1.14714	NA	NA	NA	NA
151	689	aparc-Desikan_rh_area_inferiorparietal	SA	AD	6	0.0180012	0.801073	0.071445	-0.122031	0.158033	1.01816	0.885121	1.17121	0.0710749	0.263905	0.0636182	-0.0536168	0.195767	1.07366	0.947795	1.21624	0.436766	0.216949	0.298265	-0.147833	1.02137	1.54769	0.862575	2.77698	0.0190056	0.694942	0.0484644	-0.0759846	0.113996	1.01919	0.926831	1.12075	0.0190051	0.691349	0.0478687	-0.0748177	0.112828	1.01919	0.927913	1.11944	NA	NA	NA	NA
152	690	aparc-Desikan_rh_area_inferiortemporal	SA	AD	7	0.057542	0.37592	0.0649869	-0.0698324	0.184916	1.05923	0.93255	1.20312	0.0536984	0.446001	0.0704611	-0.0844054	0.191802	1.05517	0.919059	1.21143	-0.747392	0.323576	0.682767	-2.08562	0.590832	0.4736	0.124231	1.80549	0.0605992	0.213893	0.0487551	-0.0349607	0.156159	1.06247	0.965643	1.16901	0.0606581	0.211073	0.0485024	-0.0344066	0.155723	1.06254	0.966179	1.1685	NA	NA	NA	NA
153	691	aparc-Desikan_rh_area_isthmuscingulate	SA	AD	3	-0.00674163	0.90834	0.0585551	-0.12151	0.108026	0.993281	0.885583	1.11408	-0.000524385	0.99354	0.064767	-0.127468	0.126419	0.999476	0.880322	1.13476	-0.0234671	0.91907	0.183605	-0.383332	0.336398	0.976806	0.681586	1.3999	-0.00675043	0.908278	0.0585919	-0.121591	0.10809	0.993272	0.885511	1.11415	-0.00675056	0.911638	0.0608312	-0.12598	0.112478	0.993272	0.881633	1.11905	NA	NA	NA	NA
154	692	aparc-Desikan_rh_area_lateraloccipital	SA	AD	17	0.00451755	0.896212	0.034631	-0.0633591	0.0723942	1.00453	0.938606	1.07508	0.00175178	0.9651	0.0400362	-0.0767192	0.0802227	1.00175	0.92615	1.08353	0.0971556	0.277424	0.0862026	-0.0718015	0.266113	1.10203	0.930716	1.30488	0.00471145	0.853541	0.0255221	-0.0453119	0.0547348	1.00472	0.955699	1.05626	0.00470497	0.852743	0.0253474	-0.044976	0.0543859	1.00472	0.95602	1.05589	NA	NA	NA	NA
155	693	aparc-Desikan_rh_area_lateralorbitofrontal	SA	AD	3	0.0254442	0.777449	0.090022	-0.150999	0.201887	1.02577	0.859849	1.22371	0.0345464	0.628039	0.0713048	-0.105211	0.174304	1.03515	0.900135	1.19042	-0.00328163	0.997489	0.83204	-1.63408	1.62752	0.996724	0.195132	5.09121	0.0262983	0.649286	0.0578297	-0.0870479	0.139645	1.02665	0.916633	1.14986	0.0263029	0.647981	0.0576099	-0.0866125	0.139218	1.02665	0.917032	1.14937	NA	NA	NA	NA
156	694	aparc-Desikan_rh_area_lingual	SA	AD	16	-0.0482773	0.0530915	0.0249601	-0.0971991	0.000644574	0.95287	0.907375	1.00064	-0.0382502	0.267783	0.0345162	-0.105902	0.0294015	0.962472	0.899513	1.02984	-0.0243496	0.735247	0.0705854	-0.162697	0.113998	0.975944	0.849849	1.12075	-0.0472032	0.055966	0.0246969	-0.0956091	0.00120272	0.953894	0.908819	1.0012	-0.0491655	0.0490061	0.0249757	-0.0981178	-0.000213248	0.952024	0.906542	0.999787	NA	NA	NA	NA
157	695	aparc-Desikan_rh_area_medialorbitofrontal	SA	AD	3	0.0253428	0.729608	0.0733197	-0.118364	0.169049	1.02567	0.888373	1.18418	0.0355493	0.677196	0.085395	-0.131825	0.202923	1.03619	0.876495	1.22498	0.0834649	0.831131	0.307239	-0.518724	0.685654	1.08705	0.59528	1.98507	0.0258803	0.709322	0.0694277	-0.110198	0.161959	1.02622	0.895657	1.17581	0.0258793	0.716154	0.0711745	-0.113623	0.165381	1.02622	0.892595	1.17984	NA	NA	NA	NA
158	696	aparc-Desikan_rh_area_middletemporal	SA	AD	5	-0.0350118	0.517856	0.0541431	-0.141132	0.0711086	0.965594	0.868375	1.0737	-0.0221104	0.735945	0.0655652	-0.150618	0.106397	0.978132	0.860176	1.11226	-0.249202	0.550671	0.371797	-0.977924	0.47952	0.779422	0.376091	1.6153	-0.0351998	0.517284	0.0543594	-0.141744	0.0713446	0.965413	0.867843	1.07395	-0.0352	0.534475	0.0566654	-0.146264	0.0758643	0.965412	0.863929	1.07882	NA	NA	NA	NA
159	697	aparc-Desikan_rh_area_parahippocampal	SA	AD	3	0.00453353	0.958859	0.0878835	-0.167718	0.176785	1.00454	0.845592	1.19337	-0.0385328	0.654912	0.086213	-0.20751	0.130445	0.9622	0.812605	1.13933	-0.315742	0.881178	1.67198	-3.59281	2.96133	0.729247	0.0275208	19.3237	0.00467617	0.939089	0.0611947	-0.115266	0.124618	1.00469	0.89113	1.13272	0.00467897	0.939133	0.0612756	-0.115421	0.124779	1.00469	0.890991	1.1329	NA	NA	NA	NA
160	698	aparc-Desikan_rh_area_paracentral	SA	AD	4	-0.0246581	0.848982	0.129495	-0.278467	0.229151	0.975643	0.756943	1.25753	-0.0808215	0.29865	0.0777628	-0.233237	0.0715937	0.922358	0.791966	1.07422	0.520851	0.291402	0.366745	-0.19797	1.23967	1.68346	0.820394	3.45448	-0.0272755	0.672234	0.0644683	-0.153633	0.0990824	0.973093	0.857586	1.10416	-0.0272602	0.655375	0.0610793	-0.146976	0.0924553	0.973108	0.863315	1.09686	NA	NA	NA	NA
161	699	aparc-Desikan_rh_area_parsopercularis	SA	AD	1	NA	NA	NA	NA	NA	NA	NA	NA	NA	NA	NA	NA	NA	NA	NA	NA	NA	NA	NA	NA	NA	NA	NA	NA	NA	NA	NA	NA	NA	NA	NA	NA	0.00727755	0.916359	0.0692961	-0.128543	0.143098	1.0073	0.879376	1.15384	0.00727754	0.915214	0.0683569	-0.126702
162	700	aparc-Desikan_rh_area_parsorbitalis	SA	AD	3	-0.0473033	0.388274	0.0548284	-0.154767	0.0601603	0.953798	0.856615	1.06201	-0.0566426	0.353097	0.060998	-0.176199	0.0629133	0.944932	0.838451	1.06493	-0.0480767	0.859213	0.213841	-0.467205	0.371052	0.953061	0.626751	1.44926	-0.0474091	0.388819	0.0550142	-0.155237	0.0604188	0.953697	0.856212	1.06228	-0.0474088	0.400323	0.056369	-0.157892	0.0630745	0.953697	0.853942	1.06511	NA	NA	NA	NA
163	701	aparc-Desikan_rh_area_parstriangularis	SA	AD	5	-0.00398895	0.917804	0.0386527	-0.0797482	0.0717703	0.996019	0.923349	1.07441	0.00456221	0.922362	0.0468116	-0.0871885	0.0963129	1.00457	0.916504	1.1011	-0.0776726	0.710519	0.190284	-0.45063	0.295285	0.925267	0.637226	1.34351	-0.00400397	0.917659	0.0387297	-0.0799142	0.0719062	0.996004	0.923196	1.07455	-0.00400461	0.919147	0.0394512	-0.081329	0.0733198	0.996003	0.92189	1.07607	NA	NA	NA	NA
164	702	aparc-Desikan_rh_area_pericalcarine	SA	AD	22	-0.0239528	0.376039	0.0270586	-0.0769876	0.0290821	0.976332	0.925901	1.02951	-0.00286372	0.930638	0.0329002	-0.0673482	0.0616208	0.99714	0.93487	1.06356	-0.0514621	0.511063	0.0769088	-0.202203	0.0992791	0.94984	0.816929	1.10437	-0.0240441	0.269493	0.0217746	-0.0667223	0.018634	0.976243	0.935455	1.01881	-0.0247087	0.256221	0.0217627	-0.0673636	0.0179462	0.975594	0.934855	1.01811	NA	NA	NA	NA
165	703	aparc-Desikan_rh_area_postcentral	SA	AD	6	0.0364291	0.341147	0.0382698	-0.0385798	0.111438	1.0371	0.962155	1.11788	0.00768021	0.856133	0.0423621	-0.0753495	0.0907099	1.00771	0.927419	1.09495	-0.097338	0.280181	0.0780109	-0.250239	0.0555633	0.907249	0.778614	1.05714	0.0369282	0.270834	0.0335363	-0.0288028	0.102659	1.03762	0.971608	1.10811	0.0369265	0.273515	0.0337227	-0.02917	0.103023	1.03762	0.971251	1.10852	NA	NA	NA	NA
166	704	aparc-Desikan_rh_area_posteriorcingulate	SA	AD	3	-0.107894	0.101169	0.0658207	-0.236903	0.0211143	0.897723	0.789068	1.02134	-0.0867739	0.267053	0.0781835	-0.240014	0.0664658	0.916884	0.786617	1.06872	0.435796	0.694482	0.837276	-1.20526	2.07686	1.54619	0.299613	7.97934	-0.108755	0.103729	0.0668422	-0.239765	0.022256	0.89695	0.786813	1.02251	-0.108748	0.114682	0.0689372	-0.243865	0.0263691	0.896957	0.783594	1.02672	NA	NA	NA	NA
167	705	aparc-Desikan_rh_area_precentral	SA	AD	3	-0.0120394	0.665929	0.0278856	-0.0666952	0.0426165	0.988033	0.93548	1.04354	-0.0151696	0.590524	0.0281923	-0.0704265	0.0400873	0.984945	0.931996	1.0409	-0.0388463	0.510697	0.0401742	-0.117588	0.0398951	0.961899	0.889063	1.0407	-0.0120575	0.665746	0.0279112	-0.0667634	0.0426485	0.988015	0.935416	1.04357	-0.0120574	0.667516	0.0280691	-0.0670729	0.0429581	0.988015	0.935127	1.04389	NA	NA	NA	NA
168	706	aparc-Desikan_rh_area_precuneus	SA	AD	9	0.0372502	0.483907	0.0532121	-0.0670456	0.141546	1.03795	0.935153	1.15205	0.0141553	0.790826	0.0533683	-0.0904467	0.118757	1.01426	0.913523	1.1261	0.0593997	0.702993	0.149514	-0.233648	0.352447	1.0612	0.79164	1.42254	0.0393676	0.271493	0.0358007	-0.0308019	0.109537	1.04015	0.969668	1.11576	0.039076	0.268727	0.0353309	-0.0301726	0.108325	1.03985	0.970278	1.11441	NA	NA	NA	NA
169	707	aparc-Desikan_rh_area_rostralanteriorcingulate	SA	AD	1	NA	NA	NA	NA	NA	NA	NA	NA	NA	NA	NA	NA	NA	NA	NA	NA	NA	NA	NA	NA	NA	NA	NA	NA	NA	NA	NA	NA	NA	NA	NA	NA	0.093307	0.494966	0.136727	-0.174678	0.361292	1.0978	0.839727	1.43518	0.093307	0.468624	0.128749	-0.159041
170	708	aparc-Desikan_rh_area_rostralmiddlefrontal	SA	AD	5	-0.100746	0.110174	0.0630681	-0.224359	0.0228677	0.904163	0.799028	1.02313	-0.105945	0.135429	0.0709597	-0.245026	0.0331359	0.899474	0.782684	1.03369	0.234929	0.341452	0.208305	-0.173349	0.643208	1.26482	0.840844	1.90257	-0.103914	0.0552285	0.0542046	-0.210155	0.00232678	0.901303	0.810458	1.00233	-0.103915	0.0579962	0.0548153	-0.211353	0.00352315	0.901302	0.809488	1.00353	NA	NA	NA	NA
171	709	aparc-Desikan_rh_area_superiorfrontal	SA	AD	4	-0.00476144	0.959664	0.0941456	-0.189287	0.179764	0.99525	0.827549	1.19693	-0.00703688	0.922335	0.0721787	-0.148507	0.134433	0.992988	0.861994	1.14389	0.230687	0.542962	0.317451	-0.391516	0.852891	1.25947	0.676031	2.34642	-0.00503267	0.928232	0.0558757	-0.114549	0.104484	0.99498	0.891768	1.11014	-0.00503566	0.92679	0.0548046	-0.112453	0.102381	0.994977	0.89364	1.10781	NA	NA	NA	NA
172	710	aparc-Desikan_rh_area_superiorparietal	SA	AD	12	0.0251018	0.484844	0.035935	-0.0453308	0.0955344	1.02542	0.955681	1.10025	0.01851	0.661646	0.0422948	-0.0643878	0.101408	1.01868	0.937641	1.10673	0.079987	0.544732	0.127579	-0.170068	0.330042	1.08327	0.843608	1.39103	0.0265327	0.382909	0.0304083	-0.0330675	0.0861328	1.02689	0.967473	1.08995	0.0258453	0.396844	0.0305042	-0.0339429	0.0856335	1.02618	0.966627	1.08941	NA	NA	NA	NA
173	711	aparc-Desikan_rh_area_superiortemporal	SA	AD	4	-0.107133	0.216895	0.0867597	-0.277182	0.0629158	0.898406	0.757916	1.06494	-0.136158	0.0648494	0.0737466	-0.280701	0.00838534	0.872705	0.755254	1.00842	-0.397477	0.516044	0.508212	-1.39357	0.598619	0.672014	0.248187	1.8196	-0.111853	0.0547432	0.0582294	-0.225983	0.00227625	0.894175	0.797732	1.00228	-0.111853	0.053416	0.0579087	-0.225354	0.00164794	0.894176	0.798233	1.00165	NA	NA	NA	NA
174	712	aparc-Desikan_rh_area_supramarginal	SA	AD	8	0.0250515	0.43617	0.0321719	-0.0380054	0.0881084	1.02537	0.962708	1.09211	-0.00920042	0.818087	0.0400008	-0.087602	0.0692011	0.990842	0.916125	1.07165	-0.0536707	0.486187	0.0723463	-0.195469	0.0881281	0.947744	0.822448	1.09213	0.0251936	0.436676	0.0323901	-0.038291	0.0886783	1.02551	0.962433	1.09273	0.0253682	0.43907	0.0327854	-0.0388912	0.0896276	1.02569	0.961855	1.09377	NA	NA	NA	NA
175	713	aparc-Desikan_rh_area_frontalpole	SA	AD	1	NA	NA	NA	NA	NA	NA	NA	NA	NA	NA	NA	NA	NA	NA	NA	NA	NA	NA	NA	NA	NA	NA	NA	NA	NA	NA	NA	NA	NA	NA	NA	NA	-0.0810758	0.524982	0.127541	-0.331056	0.168904	0.922124	0.718165	1.18401	-0.0810758	0.504144	0.121374	-0.318969
176	714	aparc-Desikan_rh_area_transversetemporal	SA	AD	2	-0.0748582	0.51227	0.114234	-0.298757	0.14904	0.927875	0.74174	1.16072	NA	NA	NA	NA	NA	NA	NA	NA	NA	NA	NA	NA	NA	NA	NA	NA	-0.0767805	0.372489	0.0860941	-0.245525	0.0919638	0.926093	0.782294	1.09633	-0.076777	0.380908	0.0876225	-0.248517	0.0949631	0.926096	0.779957	1.09962	NA	NA	NA	NA
177	715	aparc-Desikan_rh_area_insula	SA	AD	2	-0.0595651	0.528684	0.0945452	-0.244874	0.125744	0.942174	0.782803	1.13399	NA	NA	NA	NA	NA	NA	NA	NA	NA	NA	NA	NA	NA	NA	NA	NA	-0.0608861	0.42169	0.0757768	-0.209409	0.0876364	0.94093	0.811064	1.09159	-0.0608858	0.429717	0.0771023	-0.212006	0.0902347	0.940931	0.80896	1.09443	NA	NA	NA	NA
178	1020	aparc-Desikan_lh_thickness_GlobalMeanThickness	CT	AD	8	0.0425037	0.300324	0.0410371	-0.037929	0.122936	1.04342	0.962781	1.13081	0.0532571	0.316788	0.0531996	-0.0510142	0.157528	1.0547	0.950265	1.17061	0.0310584	0.872197	0.185009	-0.331559	0.393676	1.03155	0.717803	1.48242	0.0432698	0.284549	0.0404332	-0.0359792	0.122519	1.04422	0.96466	1.13034	0.0435323	0.288361	0.0410016	-0.0368308	0.123895	1.04449	0.963839	1.1319	NA	NA	NA	NA
179	1021	aparc-Desikan_lh_thickness_bankssts	CT	AD	1	NA	NA	NA	NA	NA	NA	NA	NA	NA	NA	NA	NA	NA	NA	NA	NA	NA	NA	NA	NA	NA	NA	NA	NA	NA	NA	NA	NA	NA	NA	NA	NA	-0.355376	0.0058656	0.128983	-0.608183	-0.102568	0.70091	0.544339	0.902517	-0.355376	0.00144788	0.11158	-0.574073
180	1022	aparc-Desikan_lh_thickness_caudalanteriorcingulate	CT	AD	NA	NA	NA	NA	NA	NA	NA	NA	NA	NA	NA	NA	NA	NA	NA	NA	NA	NA	NA	NA	NA	NA	NA	NA	NA	NA	NA	NA	NA	NA	NA	NA	NA	NA	NA	NA	NA	NA	NA	NA	NA	NA	NA	NA	NA
181	1023	aparc-Desikan_lh_thickness_caudalmiddlefrontal	CT	AD	4	0.0890662	0.325452	0.0905775	-0.0884657	0.266598	1.09315	0.915335	1.30552	0.103064	0.190601	0.0787464	-0.0512793	0.257407	1.10856	0.950013	1.29357	-0.208074	0.215604	0.116343	-0.436107	0.0199591	0.812147	0.646549	1.02016	0.0976118	0.0875199	0.0571288	-0.0143606	0.209584	1.10253	0.985742	1.23317	0.0976081	0.0742386	0.0546781	-0.00956101	0.204777	1.10253	0.990485	1.22725	NA	NA	NA	NA
182	1024	aparc-Desikan_lh_thickness_cuneus	CT	AD	3	-0.0152214	0.787551	0.0564819	-0.125926	0.0954831	0.984894	0.88168	1.10019	0.0079312	0.903107	0.0651498	-0.119762	0.135625	1.00796	0.887131	1.14525	0.109503	0.604577	0.153019	-0.190415	0.40942	1.11572	0.826616	1.50594	-0.0153743	0.786582	0.0567839	-0.126671	0.0959221	0.984743	0.881024	1.10067	-0.0153764	0.790568	0.0578989	-0.128858	0.0981055	0.984741	0.879098	1.10308	NA	NA	NA	NA
183	1025	aparc-Desikan_lh_thickness_entorhinal	CT	AD	NA	NA	NA	NA	NA	NA	NA	NA	NA	NA	NA	NA	NA	NA	NA	NA	NA	NA	NA	NA	NA	NA	NA	NA	NA	NA	NA	NA	NA	NA	NA	NA	NA	NA	NA	NA	NA	NA	NA	NA	NA	NA	NA	NA	NA
184	1026	aparc-Desikan_lh_thickness_fusiform	CT	AD	4	-0.0188574	0.737464	0.0562549	-0.129117	0.0914021	0.981319	0.878871	1.09571	0.0103803	0.875415	0.0662077	-0.119387	0.140147	1.01043	0.887465	1.15044	-0.0635468	0.816779	0.241095	-0.536093	0.408999	0.93843	0.58503	1.50531	-0.0190843	0.736134	0.056634	-0.130087	0.0919182	0.981097	0.878019	1.09628	-0.0190924	0.742845	0.0581931	-0.133151	0.094966	0.981089	0.875333	1.09962	NA	NA	NA	NA
185	1027	aparc-Desikan_lh_thickness_inferiorparietal	CT	AD	6	0.0145131	0.834028	0.0692624	-0.121241	0.150267	1.01462	0.88582	1.16214	0.0350336	0.573002	0.0621564	-0.0867929	0.15686	1.03565	0.916867	1.16983	0.151991	0.793947	0.544419	-0.915072	1.21905	1.16415	0.400488	3.38398	0.0152882	0.748663	0.0477155	-0.0782341	0.10881	1.01541	0.924748	1.11495	0.0152481	0.746757	0.0472195	-0.0773022	0.107798	1.01536	0.92561	1.11382	NA	NA	NA	NA
186	1028	aparc-Desikan_lh_thickness_inferiortemporal	CT	AD	1	NA	NA	NA	NA	NA	NA	NA	NA	NA	NA	NA	NA	NA	NA	NA	NA	NA	NA	NA	NA	NA	NA	NA	NA	NA	NA	NA	NA	NA	NA	NA	NA	0.0578789	0.635705	0.122182	-0.181597	0.297355	1.05959	0.833937	1.34629	0.0578789	0.61944	0.11654	-0.170539
187	1029	aparc-Desikan_lh_thickness_isthmuscingulate	CT	AD	2	-0.0252203	0.831748	0.118706	-0.257884	0.207443	0.975095	0.772685	1.23053	NA	NA	NA	NA	NA	NA	NA	NA	NA	NA	NA	NA	NA	NA	NA	NA	-0.0259679	0.768899	0.0883817	-0.199196	0.14726	0.974366	0.819389	1.15866	-0.02597	0.772839	0.0899661	-0.202304	0.150364	0.974364	0.816847	1.16226	NA	NA	NA	NA
188	1030	aparc-Desikan_lh_thickness_lateraloccipital	CT	AD	4	-0.0124178	0.887528	0.0877995	-0.184505	0.159669	0.987659	0.831516	1.17312	-0.026947	0.702792	0.0706244	-0.165371	0.111477	0.973413	0.847579	1.11793	0.596675	0.619109	1.0242	-1.41076	2.60411	1.81607	0.243958	13.5192	-0.0130196	0.824835	0.0588243	-0.128315	0.102276	0.987065	0.879576	1.10769	-0.013018	0.823631	0.0584091	-0.1275	0.101464	0.987066	0.880294	1.10679	NA	NA	NA	NA
189	1031	aparc-Desikan_lh_thickness_lateralorbitofrontal	CT	AD	1	NA	NA	NA	NA	NA	NA	NA	NA	NA	NA	NA	NA	NA	NA	NA	NA	NA	NA	NA	NA	NA	NA	NA	NA	NA	NA	NA	NA	NA	NA	NA	NA	-0.17787	0.207646	0.14116	-0.454543	0.0988027	0.837051	0.634738	1.10385	-0.17787	0.17393	0.130817	-0.434272
190	1032	aparc-Desikan_lh_thickness_lingual	CT	AD	2	0.0227551	0.857623	0.12684	-0.22585	0.27136	1.02302	0.797837	1.31175	NA	NA	NA	NA	NA	NA	NA	NA	NA	NA	NA	NA	NA	NA	NA	NA	0.0235204	0.789339	0.0880356	-0.149029	0.19607	1.0238	0.861544	1.21661	0.0235226	0.791992	0.0891936	-0.151297	0.198342	1.0238	0.859593	1.21938	NA	NA	NA	NA
191	1033	aparc-Desikan_lh_thickness_medialorbitofrontal	CT	AD	1	NA	NA	NA	NA	NA	NA	NA	NA	NA	NA	NA	NA	NA	NA	NA	NA	NA	NA	NA	NA	NA	NA	NA	NA	NA	NA	NA	NA	NA	NA	NA	NA	-0.260776	0.0401179	0.127051	-0.509796	-0.0117564	0.770453	0.600618	0.988312	-0.260776	0.022271	0.11409	-0.484392
192	1034	aparc-Desikan_lh_thickness_middletemporal	CT	AD	NA	NA	NA	NA	NA	NA	NA	NA	NA	NA	NA	NA	NA	NA	NA	NA	NA	NA	NA	NA	NA	NA	NA	NA	NA	NA	NA	NA	NA	NA	NA	NA	NA	NA	NA	NA	NA	NA	NA	NA	NA	NA	NA	NA	NA
193	1035	aparc-Desikan_lh_thickness_parahippocampal	CT	AD	2	-0.00152783	0.985378	0.0833651	-0.164923	0.161868	0.998473	0.847959	1.1757	NA	NA	NA	NA	NA	NA	NA	NA	NA	NA	NA	NA	NA	NA	NA	NA	-0.00153006	0.985387	0.0835399	-0.165268	0.162208	0.998471	0.847666	1.1761	-0.00153422	0.985952	0.0871327	-0.172314	0.169246	0.998467	0.841715	1.18441	NA	NA	NA	NA
194	1036	aparc-Desikan_lh_thickness_paracentral	CT	AD	3	0.0751544	0.519539	0.116689	-0.153556	0.303865	1.07805	0.857652	1.35509	0.0254176	0.783563	0.0925358	-0.155953	0.206788	1.02574	0.8556	1.22972	-0.0422958	0.953968	0.583923	-1.18678	1.10219	0.958586	0.305201	3.01076	0.0798949	0.247145	0.0690349	-0.0554135	0.215203	1.08317	0.946094	1.24011	0.0798974	0.238563	0.0677909	-0.0529727	0.212768	1.08318	0.948406	1.2371	NA	NA	NA	NA
195	1037	aparc-Desikan_lh_thickness_parsopercularis	CT	AD	5	0.0210164	0.744567	0.0645047	-0.105413	0.147446	1.02124	0.899953	1.15887	-0.00510753	0.947337	0.0773272	-0.156669	0.146454	0.994905	0.854987	1.15772	0.00285964	0.995434	0.460387	-0.8995	0.905219	1.00286	0.406773	2.47247	0.0217354	0.701995	0.0568056	-0.0896036	0.133074	1.02197	0.914294	1.14234	0.0217333	0.70589	0.0575897	-0.0911426	0.134609	1.02197	0.912888	1.14409	NA	NA	NA	NA
196	1038	aparc-Desikan_lh_thickness_parsorbitalis	CT	AD	1	NA	NA	NA	NA	NA	NA	NA	NA	NA	NA	NA	NA	NA	NA	NA	NA	NA	NA	NA	NA	NA	NA	NA	NA	NA	NA	NA	NA	NA	NA	NA	NA	-0.310147	0.028456	0.141559	-0.587603	-0.0326919	0.733339	0.555658	0.967837	-0.310147	0.0117915	0.123156	-0.551534
197	1039	aparc-Desikan_lh_thickness_parstriangularis	CT	AD	2	0.165261	0.0603574	0.0879903	-0.00719994	0.337722	1.1797	0.992826	1.40175	NA	NA	NA	NA	NA	NA	NA	NA	NA	NA	NA	NA	NA	NA	NA	NA	0.167083	0.0652364	0.0906267	-0.0105458	0.344711	1.18185	0.98951	1.41158	0.167088	0.0741605	0.0935741	-0.0163173	0.350493	1.18186	0.983815	1.41977	NA	NA	NA	NA
198	1040	aparc-Desikan_lh_thickness_pericalcarine	CT	AD	2	-0.190659	0.367248	0.211458	-0.605116	0.223798	0.826414	0.546011	1.25082	NA	NA	NA	NA	NA	NA	NA	NA	NA	NA	NA	NA	NA	NA	NA	NA	-0.209034	0.0325578	0.0977937	-0.400709	-0.0173579	0.811368	0.669845	0.982792	-0.209016	0.0264531	0.094173	-0.393596	-0.0244373	0.811382	0.674627	0.975859	NA	NA	NA	NA
199	1041	aparc-Desikan_lh_thickness_postcentral	CT	AD	4	0.0443207	0.45969	0.0599449	-0.0731713	0.161813	1.04532	0.929442	1.17564	0.0363487	0.324859	0.0369202	-0.0360149	0.108712	1.03702	0.964626	1.11484	-0.0655065	0.412047	0.0637264	-0.19041	0.0593972	0.936593	0.82662	1.0612	0.0451737	0.204036	0.035566	-0.0245357	0.114883	1.04621	0.975763	1.12174	0.0451743	0.201581	0.0353736	-0.024158	0.114507	1.04621	0.976131	1.12132	NA	NA	NA	NA
200	1042	aparc-Desikan_lh_thickness_posteriorcingulate	CT	AD	2	0.0615287	0.500698	0.0913713	-0.117559	0.240616	1.06346	0.889088	1.27203	NA	NA	NA	NA	NA	NA	NA	NA	NA	NA	NA	NA	NA	NA	NA	NA	0.0625626	0.487569	0.0901244	-0.114081	0.239206	1.06456	0.892185	1.27024	0.0625555	0.501322	0.0930317	-0.119787	0.244898	1.06455	0.88711	1.27749	NA	NA	NA	NA
201	1043	aparc-Desikan_lh_thickness_precentral	CT	AD	2	0.0569725	0.430748	0.0723082	-0.0847515	0.198696	1.05863	0.918741	1.21981	NA	NA	NA	NA	NA	NA	NA	NA	NA	NA	NA	NA	NA	NA	NA	NA	0.0571084	0.43244	0.0727474	-0.0854765	0.199693	1.05877	0.918075	1.22103	0.0571104	0.449653	0.0755435	-0.0909548	0.205176	1.05877	0.913059	1.22774	NA	NA	NA	NA
202	1044	aparc-Desikan_lh_thickness_precuneus	CT	AD	6	0.097901	0.0305242	0.045257	0.00919716	0.186605	1.10285	1.00924	1.20515	0.0982307	0.0780397	0.055744	-0.0110275	0.207489	1.10322	0.989033	1.23058	-0.0215598	0.92673	0.220248	-0.453246	0.410126	0.978671	0.635562	1.50701	0.0998395	0.029813	0.0459547	0.00976837	0.189911	1.10499	1.00982	1.20914	0.0987008	0.0368566	0.0472852	0.0060217	0.19138	1.10374	1.00604	1.21092	NA	NA	NA	NA
203	1045	aparc-Desikan_lh_thickness_rostralanteriorcingulate	CT	AD	2	-0.0312336	0.763623	0.10386	-0.2348	0.172333	0.969249	0.790729	1.18807	NA	NA	NA	NA	NA	NA	NA	NA	NA	NA	NA	NA	NA	NA	NA	NA	-0.0319375	0.714483	0.0872986	-0.203043	0.139168	0.968567	0.816243	1.14932	-0.031934	0.720946	0.0894021	-0.207162	0.143294	0.96857	0.812888	1.15407	NA	NA	NA	NA
204	1046	aparc-Desikan_lh_thickness_rostralmiddlefrontal	CT	AD	7	0.0793755	0.17705	0.0588013	-0.0358751	0.194626	1.08261	0.964761	1.21486	0.0313852	0.632953	0.0657179	-0.0974219	0.160192	1.03188	0.907173	1.17374	0.0106416	0.974153	0.312512	-0.601883	0.623166	1.0107	0.547779	1.86482	0.083477	0.065532	0.0453282	-0.00536635	0.17232	1.08706	0.994648	1.18806	0.0828302	0.0672093	0.0452557	-0.00587095	0.171531	1.08636	0.994146	1.18712	NA	NA	NA	NA
205	1047	aparc-Desikan_lh_thickness_superiorfrontal	CT	AD	10	0.0648349	0.110538	0.0406289	-0.0147979	0.144468	1.06698	0.985311	1.15542	0.0853949	0.0898841	0.0503505	-0.0132921	0.184082	1.08915	0.986796	1.20211	0.232075	0.34875	0.233177	-0.224951	0.689101	1.26121	0.798555	1.99192	0.0667296	0.0665799	0.0363748	-0.00456508	0.138024	1.06901	0.995445	1.148	0.0667816	0.0692421	0.0367571	-0.00526226	0.138825	1.06906	0.994752	1.14892	NA	NA	NA	NA
206	1048	aparc-Desikan_lh_thickness_superiorparietal	CT	AD	7	0.0820625	0.0614683	0.0438811	-0.00394438	0.168069	1.08552	0.996063	1.18302	0.112815	0.0491038	0.0573336	0.000440856	0.225188	1.11942	1.00044	1.25256	-0.120803	0.650982	0.251272	-0.613297	0.37169	0.886208	0.541563	1.45018	0.0839823	0.052755	0.0433586	-0.00100067	0.168965	1.08761	0.999	1.18408	0.084031	0.0563246	0.0440295	-0.00226681	0.170329	1.08766	0.997736	1.18569	NA	NA	NA	NA
207	1049	aparc-Desikan_lh_thickness_superiortemporal	CT	AD	2	0.0620484	0.389061	0.0720386	-0.0791473	0.203244	1.06401	0.923904	1.22537	NA	NA	NA	NA	NA	NA	NA	NA	NA	NA	NA	NA	NA	NA	NA	NA	0.0626009	0.389203	0.0727017	-0.0798945	0.205096	1.0646	0.923214	1.22764	0.0625993	0.400897	0.0745212	-0.0834622	0.208661	1.0646	0.919926	1.23203	NA	NA	NA	NA
208	1050	aparc-Desikan_lh_thickness_supramarginal	CT	AD	4	0.0778806	0.206277	0.0616208	-0.0428961	0.198657	1.08099	0.958011	1.21976	0.0571863	0.446454	0.0751126	-0.0900344	0.204407	1.05885	0.9139	1.2268	0.361325	0.712261	0.850389	-1.30544	2.02809	1.43523	0.271054	7.59954	0.0791724	0.205378	0.0625188	-0.0433645	0.201709	1.08239	0.957562	1.22349	0.0791792	0.218542	0.0643517	-0.0469501	0.205309	1.0824	0.954135	1.2279	NA	NA	NA	NA
209	1051	aparc-Desikan_lh_thickness_frontalpole	CT	AD	2	0.0340343	0.684817	0.0838493	-0.13031	0.198379	1.03462	0.877823	1.21942	NA	NA	NA	NA	NA	NA	NA	NA	NA	NA	NA	NA	NA	NA	NA	NA	0.0342775	0.68403	0.084226	-0.130806	0.199361	1.03487	0.877388	1.22062	0.0342765	0.695275	0.0875055	-0.137234	0.205787	1.03487	0.871766	1.22849	NA	NA	NA	NA
210	1052	aparc-Desikan_lh_thickness_transversetemporal	CT	AD	2	0.0734917	0.389135	0.0853376	-0.0937701	0.240753	1.07626	0.910492	1.27221	NA	NA	NA	NA	NA	NA	NA	NA	NA	NA	NA	NA	NA	NA	NA	NA	0.0743105	0.389388	0.0863345	-0.0949051	0.243526	1.07714	0.909459	1.27574	0.0743173	0.405838	0.0894053	-0.100917	0.249552	1.07715	0.904008	1.28345	NA	NA	NA	NA
211	1053	aparc-Desikan_lh_thickness_insula	CT	AD	2	-0.00792093	0.961116	0.162471	-0.326365	0.310523	0.99211	0.721542	1.36414	NA	NA	NA	NA	NA	NA	NA	NA	NA	NA	NA	NA	NA	NA	NA	NA	-0.00828471	0.931019	0.0957074	-0.195871	0.179302	0.99175	0.822118	1.19638	-0.00827088	0.931141	0.0957177	-0.195877	0.179336	0.991763	0.822113	1.19642	NA	NA	NA	NA
212	1054	aparc-Desikan_rh_thickness_GlobalMeanThickness	CT	AD	12	0.0267184	0.443911	0.0348984	-0.0416825	0.0951193	1.02708	0.959174	1.09979	0.032925	0.485821	0.0472401	-0.0596656	0.125516	1.03347	0.942079	1.13373	0.0487608	0.682438	0.115735	-0.178079	0.275601	1.04997	0.836876	1.31732	0.0274079	0.438325	0.0353639	-0.0419054	0.0967211	1.02779	0.958961	1.10155	0.0273729	0.447529	0.0360387	-0.043263	0.0980088	1.02775	0.957659	1.10297	NA	NA	NA	NA
213	1055	aparc-Desikan_rh_thickness_bankssts	CT	AD	1	NA	NA	NA	NA	NA	NA	NA	NA	NA	NA	NA	NA	NA	NA	NA	NA	NA	NA	NA	NA	NA	NA	NA	NA	NA	NA	NA	NA	NA	NA	NA	NA	-0.305963	0.0227761	0.134361	-0.569311	-0.0426153	0.736414	0.565915	0.95828	-0.305963	0.0100697	0.118893	-0.538994
214	1056	aparc-Desikan_rh_thickness_caudalanteriorcingulate	CT	AD	3	-0.171133	0.00807784	0.0646076	-0.297764	-0.0445016	0.84271	0.742477	0.956474	-0.152302	0.0553126	0.0794723	-0.308068	0.00346397	0.858729	0.734866	1.00347	-0.174229	0.453754	0.150592	-0.469388	0.12093	0.840104	0.625385	1.12855	-0.171496	0.0103851	0.0669192	-0.302658	-0.0403346	0.842403	0.738852	0.960468	-0.171495	0.0139238	0.0697355	-0.308177	-0.0348135	0.842404	0.734785	0.965785	NA	NA	NA	NA
215	1057	aparc-Desikan_rh_thickness_caudalmiddlefrontal	CT	AD	1	NA	NA	NA	NA	NA	NA	NA	NA	NA	NA	NA	NA	NA	NA	NA	NA	NA	NA	NA	NA	NA	NA	NA	NA	NA	NA	NA	NA	NA	NA	NA	NA	0.250142	0.0651205	0.13562	-0.0156736	0.515957	1.28421	0.984449	1.67524	0.250142	0.0416	0.122769	0.00951459
216	1058	aparc-Desikan_rh_thickness_cuneus	CT	AD	4	0.0377825	0.580126	0.0682981	-0.0960817	0.171647	1.03851	0.90839	1.18726	0.0148468	0.829334	0.0688766	-0.120151	0.149845	1.01496	0.886786	1.16165	-0.0476145	0.865935	0.248868	-0.535396	0.440167	0.953501	0.585437	1.55297	0.0388826	0.490683	0.0564151	-0.0716911	0.149456	1.03965	0.930818	1.1612	0.0388734	0.494936	0.0569591	-0.0727664	0.150513	1.03964	0.929818	1.16243	NA	NA	NA	NA
217	1059	aparc-Desikan_rh_thickness_entorhinal	CT	AD	NA	NA	NA	NA	NA	NA	NA	NA	NA	NA	NA	NA	NA	NA	NA	NA	NA	NA	NA	NA	NA	NA	NA	NA	NA	NA	NA	NA	NA	NA	NA	NA	NA	NA	NA	NA	NA	NA	NA	NA	NA	NA	NA	NA	NA
218	1060	aparc-Desikan_rh_thickness_fusiform	CT	AD	3	0.0303432	0.734459	0.0894551	-0.144989	0.205675	1.03081	0.865032	1.22835	0.000403367	0.996755	0.0991684	-0.193967	0.194773	1.0004	0.823685	1.21504	-0.310595	0.39045	0.218618	-0.739086	0.117897	0.733011	0.47755	1.12513	0.0312266	0.678596	0.0753573	-0.116474	0.178927	1.03172	0.890054	1.19593	0.0312342	0.684109	0.0767685	-0.119232	0.1817	1.03173	0.887602	1.19925	NA	NA	NA	NA
219	1061	aparc-Desikan_rh_thickness_inferiorparietal	CT	AD	3	0.0230496	0.733772	0.0677706	-0.109781	0.15588	1.02332	0.896031	1.16869	0.0264022	0.736275	0.0783937	-0.127249	0.180054	1.02675	0.880514	1.19728	-0.0817755	0.762341	0.208781	-0.490987	0.327436	0.921479	0.612022	1.38741	0.0231309	0.733514	0.067941	-0.110034	0.156295	1.0234	0.895804	1.16917	0.0231301	0.743553	0.0707014	-0.115445	0.161705	1.0234	0.89097	1.17551	NA	NA	NA	NA
220	1062	aparc-Desikan_rh_thickness_inferiortemporal	CT	AD	4	0.116088	0.0560034	0.0607471	-0.00297605	0.235153	1.1231	0.997028	1.2651	0.0929502	0.188925	0.0707511	-0.0457218	0.231622	1.09741	0.955308	1.26064	0.569807	0.367977	0.49403	-0.398492	1.53811	1.76792	0.671331	4.65576	0.117328	0.0580376	0.0619007	-0.00399792	0.238653	1.12449	0.99601	1.26954	0.117324	0.0671308	0.0640838	-0.0082798	0.242929	1.12448	0.991754	1.27498	NA	NA	NA	NA
221	1063	aparc-Desikan_rh_thickness_isthmuscingulate	CT	AD	4	-0.00382393	0.959045	0.0744654	-0.149776	0.142128	0.996183	0.860901	1.15272	0.0551088	0.471401	0.0765186	-0.0948676	0.205085	1.05666	0.909493	1.22763	-0.573875	0.268173	0.377879	-1.31452	0.166769	0.563338	0.268604	1.18148	-0.00391417	0.950807	0.0634458	-0.128268	0.12044	0.996093	0.879618	1.12799	-0.00391156	0.951891	0.0648331	-0.130984	0.123161	0.996096	0.877231	1.13107	NA	NA	NA	NA
222	1064	aparc-Desikan_rh_thickness_lateraloccipital	CT	AD	8	0.0456569	0.381215	0.05214	-0.0565375	0.147851	1.04672	0.945031	1.15934	0.102608	0.077032	0.0580303	-0.0111318	0.216347	1.10806	0.98893	1.24153	-0.0448215	0.862657	0.248235	-0.531362	0.441719	0.956168	0.587804	1.55538	0.0472695	0.264809	0.0423904	-0.0358158	0.130355	1.0484	0.964818	1.13923	0.0472898	0.267265	0.0426271	-0.0362593	0.130839	1.04843	0.96439	1.13978	NA	NA	NA	NA
223	1065	aparc-Desikan_rh_thickness_lateralorbitofrontal	CT	AD	2	0.0186834	0.853295	0.101037	-0.17935	0.216717	1.01886	0.835813	1.24199	NA	NA	NA	NA	NA	NA	NA	NA	NA	NA	NA	NA	NA	NA	NA	NA	0.0190769	0.811032	0.0797877	-0.137307	0.175461	1.01926	0.871703	1.1918	0.0190731	0.814242	0.0811766	-0.140033	0.178179	1.01926	0.869329	1.19504	NA	NA	NA	NA
224	1066	aparc-Desikan_rh_thickness_lingual	CT	AD	5	0.0431559	0.563577	0.074724	-0.103303	0.189615	1.0441	0.901854	1.20878	0.12063	0.133653	0.080428	-0.037009	0.278269	1.12821	0.963667	1.32084	1.79099	0.149357	0.928601	-0.0290691	3.61105	5.99538	0.971349	37.0048	0.0451861	0.416879	0.0556584	-0.0639043	0.154276	1.04622	0.938095	1.16681	0.0451985	0.416281	0.0556022	-0.0637819	0.154179	1.04624	0.93821	1.1667	NA	NA	NA	NA
225	1067	aparc-Desikan_rh_thickness_medialorbitofrontal	CT	AD	3	0.0479797	0.477654	0.0675693	-0.0844562	0.180416	1.04915	0.919012	1.19771	0.00927672	0.906481	0.0789655	-0.145496	0.164049	1.00932	0.864594	1.17827	-0.332794	0.495572	0.328196	-0.976059	0.310471	0.716918	0.376793	1.36407	0.0488818	0.442579	0.063661	-0.0758937	0.173657	1.0501	0.926915	1.18965	0.0488721	0.450705	0.0647964	-0.0781289	0.175873	1.05009	0.924845	1.19229	NA	NA	NA	NA
226	1068	aparc-Desikan_rh_thickness_middletemporal	CT	AD	2	-0.22513	0.00896314	0.0861427	-0.39397	-0.0562905	0.798412	0.674374	0.945264	NA	NA	NA	NA	NA	NA	NA	NA	NA	NA	NA	NA	NA	NA	NA	NA	-0.227041	0.0124387	0.0908363	-0.40508	-0.0490015	0.796888	0.666924	0.95218	-0.227039	0.0157037	0.0939838	-0.411248	-0.0428312	0.796889	0.662823	0.958073	NA	NA	NA	NA
227	1069	aparc-Desikan_rh_thickness_parahippocampal	CT	AD	3	0.0150128	0.896425	0.115324	-0.211023	0.241048	1.01513	0.809756	1.27258	0.00355258	0.971687	0.100093	-0.19263	0.199735	1.00356	0.824787	1.22108	-0.383081	0.576327	0.488025	-1.33961	0.573448	0.681758	0.261948	1.77437	0.015806	0.822869	0.0706078	-0.122585	0.154197	1.01593	0.88463	1.16672	0.0157999	0.821274	0.0699397	-0.121282	0.152882	1.01593	0.885784	1.16519	NA	NA	NA	NA
228	1070	aparc-Desikan_rh_thickness_paracentral	CT	AD	3	0.0841547	0.466168	0.115482	-0.142189	0.310499	1.0878	0.867457	1.36411	0.0452332	0.648495	0.0992273	-0.149252	0.239719	1.04627	0.861352	1.27089	0.0736711	0.92712	0.640717	-1.18213	1.32948	1.07645	0.306624	3.77906	0.0886528	0.215365	0.071555	-0.051595	0.228901	1.0927	0.949713	1.25722	0.088658	0.210655	0.0708264	-0.0501617	0.227478	1.09271	0.951076	1.25543	NA	NA	NA	NA
229	1071	aparc-Desikan_rh_thickness_parsopercularis	CT	AD	3	0.0772715	0.336531	0.0804039	-0.0803201	0.234863	1.08034	0.922821	1.26474	0.0334084	0.729467	0.0966022	-0.155932	0.222749	1.03397	0.855617	1.24951	-0.0764531	0.909024	0.531346	-1.11789	0.964985	0.926396	0.326969	2.62475	0.0793157	0.271027	0.0720593	-0.0619206	0.220552	1.08255	0.939958	1.24676	0.0793001	0.27973	0.0733631	-0.0644916	0.223092	1.08253	0.937544	1.24994	NA	NA	NA	NA
230	1072	aparc-Desikan_rh_thickness_parsorbitalis	CT	AD	NA	NA	NA	NA	NA	NA	NA	NA	NA	NA	NA	NA	NA	NA	NA	NA	NA	NA	NA	NA	NA	NA	NA	NA	NA	NA	NA	NA	NA	NA	NA	NA	NA	NA	NA	NA	NA	NA	NA	NA	NA	NA	NA	NA	NA
231	1073	aparc-Desikan_rh_thickness_parstriangularis	CT	AD	3	0.0884271	0.190059	0.0674807	-0.043835	0.220689	1.09245	0.957112	1.24694	0.122622	0.144901	0.0841157	-0.0422445	0.287489	1.13046	0.958635	1.33308	-0.209387	0.595831	0.284263	-0.766542	0.347768	0.811081	0.464617	1.4159	0.0897802	0.190931	0.0686483	-0.0447704	0.224331	1.09393	0.956217	1.25148	0.0897807	0.203305	0.0705717	-0.0485398	0.228101	1.09393	0.952619	1.25621	NA	NA	NA	NA
232	1074	aparc-Desikan_rh_thickness_pericalcarine	CT	AD	1	NA	NA	NA	NA	NA	NA	NA	NA	NA	NA	NA	NA	NA	NA	NA	NA	NA	NA	NA	NA	NA	NA	NA	NA	NA	NA	NA	NA	NA	NA	NA	NA	0.0145938	0.910741	0.130181	-0.240561	0.269749	1.0147	0.786186	1.30964	0.0145938	0.906085	0.1237	-0.227858
233	1075	aparc-Desikan_rh_thickness_postcentral	CT	AD	2	-0.0453601	0.665964	0.105075	-0.251306	0.160586	0.955653	0.777784	1.1742	NA	NA	NA	NA	NA	NA	NA	NA	NA	NA	NA	NA	NA	NA	NA	NA	-0.0463667	0.250195	0.0403233	-0.1254	0.0326669	0.954692	0.882144	1.03321	-0.0463626	0.244347	0.0398239	-0.124418	0.0316923	0.954696	0.883011	1.0322	NA	NA	NA	NA
234	1076	aparc-Desikan_rh_thickness_posteriorcingulate	CT	AD	1	NA	NA	NA	NA	NA	NA	NA	NA	NA	NA	NA	NA	NA	NA	NA	NA	NA	NA	NA	NA	NA	NA	NA	NA	NA	NA	NA	NA	NA	NA	NA	NA	-0.0182202	0.892656	0.13502	-0.28286	0.246419	0.981945	0.753625	1.27944	-0.0182202	0.887044	0.12827	-0.269629
235	1077	aparc-Desikan_rh_thickness_precentral	CT	AD	6	0.0860899	0.256367	0.0758489	-0.0625738	0.234754	1.0899	0.939344	1.2646	0.0401421	0.55122	0.0673601	-0.0918837	0.172168	1.04096	0.912211	1.18788	0.185378	0.596516	0.322788	-0.447286	0.818041	1.20367	0.639361	2.26606	0.0911339	0.0859259	0.0530684	-0.0128801	0.195148	1.09542	0.987202	1.21549	0.0911177	0.0831604	0.0525891	-0.0119569	0.194192	1.0954	0.988114	1.21433	NA	NA	NA	NA
236	1078	aparc-Desikan_rh_thickness_precuneus	CT	AD	8	0.100659	0.0162975	0.0419031	0.0185289	0.182789	1.1059	1.0187	1.20056	0.0775285	0.136834	0.0521135	-0.024614	0.179671	1.08061	0.975686	1.19682	0.109948	0.453518	0.137214	-0.158991	0.378888	1.11622	0.853004	1.46066	0.102198	0.0166604	0.0426869	0.0185312	0.185864	1.1076	1.0187	1.20426	0.102155	0.0197654	0.0438289	0.0162506	0.18806	1.10756	1.01638	1.20691	NA	NA	NA	NA
237	1079	aparc-Desikan_rh_thickness_rostralanteriorcingulate	CT	AD	2	0.130423	0.122774	0.0845126	-0.035222	0.296067	1.13931	0.965391	1.34456	NA	NA	NA	NA	NA	NA	NA	NA	NA	NA	NA	NA	NA	NA	NA	NA	0.13081	0.128366	0.0860262	-0.0378017	0.299421	1.13975	0.962904	1.34908	0.13081	0.143843	0.0894964	-0.0446025	0.306223	1.13975	0.956378	1.35829	NA	NA	NA	NA
238	1080	aparc-Desikan_rh_thickness_rostralmiddlefrontal	CT	AD	2	0.0757648	0.720834	0.212021	-0.339797	0.491327	1.07871	0.711915	1.63448	NA	NA	NA	NA	NA	NA	NA	NA	NA	NA	NA	NA	NA	NA	NA	NA	0.0830337	0.321202	0.0837041	-0.0810264	0.247094	1.08658	0.922169	1.2803	0.0830494	0.295918	0.0794558	-0.072684	0.238783	1.0866	0.929895	1.2697	NA	NA	NA	NA
239	1081	aparc-Desikan_rh_thickness_superiorfrontal	CT	AD	7	-0.00578591	0.934146	0.0700226	-0.14303	0.131458	0.994231	0.866728	1.14049	-0.0135093	0.843906	0.0686101	-0.147985	0.120967	0.986582	0.862444	1.12859	-0.0204818	0.963531	0.426196	-0.855826	0.814862	0.979727	0.424932	2.25886	-0.00612703	0.894816	0.0463424	-0.0969581	0.084704	0.993892	0.907594	1.08839	-0.00614003	0.892958	0.0456294	-0.0955737	0.0832936	0.993879	0.908851	1.08686	NA	NA	NA	NA
240	1082	aparc-Desikan_rh_thickness_superiorparietal	CT	AD	6	0.0435231	0.434135	0.0556464	-0.065544	0.15259	1.04448	0.936558	1.16485	0.0435819	0.481315	0.0618895	-0.0777215	0.164885	1.04455	0.925222	1.17926	-0.355716	0.265222	0.274828	-0.894379	0.182948	0.700672	0.408861	1.20075	0.0450866	0.367983	0.0500818	-0.0530738	0.143247	1.04612	0.94831	1.15401	0.0449379	0.375668	0.0507253	-0.0544838	0.14436	1.04596	0.946974	1.1553	NA	NA	NA	NA
241	1083	aparc-Desikan_rh_thickness_superiortemporal	CT	AD	2	0.0443472	0.524058	0.0696076	-0.0920838	0.180778	1.04535	0.912029	1.19815	NA	NA	NA	NA	NA	NA	NA	NA	NA	NA	NA	NA	NA	NA	NA	NA	0.0446132	0.523849	0.0699899	-0.092567	0.181793	1.04562	0.911588	1.19937	0.0446133	0.53433	0.0717936	-0.0961022	0.185329	1.04562	0.908371	1.20361	NA	NA	NA	NA
242	1084	aparc-Desikan_rh_thickness_supramarginal	CT	AD	5	-0.0132726	0.8043	0.0535649	-0.11826	0.0917146	0.986815	0.888465	1.09605	-0.00408132	0.952995	0.0692385	-0.139789	0.131626	0.995927	0.869542	1.14068	-0.165134	0.375273	0.158969	-0.476713	0.146444	0.84778	0.620821	1.15771	-0.0135613	0.80209	0.0541062	-0.119609	0.0924868	0.98653	0.887267	1.0969	-0.0135256	0.806965	0.0553552	-0.122022	0.0949705	0.986565	0.885129	1.09963	NA	NA	NA	NA
243	1085	aparc-Desikan_rh_thickness_frontalpole	CT	AD	1	NA	NA	NA	NA	NA	NA	NA	NA	NA	NA	NA	NA	NA	NA	NA	NA	NA	NA	NA	NA	NA	NA	NA	NA	NA	NA	NA	NA	NA	NA	NA	NA	-0.0820209	0.512146	0.125127	-0.327271	0.163229	0.921253	0.720889	1.17731	-0.0820209	0.488008	0.118274	-0.313838
244	1086	aparc-Desikan_rh_thickness_transversetemporal	CT	AD	1	NA	NA	NA	NA	NA	NA	NA	NA	NA	NA	NA	NA	NA	NA	NA	NA	NA	NA	NA	NA	NA	NA	NA	NA	NA	NA	NA	NA	NA	NA	NA	NA	-0.0430919	0.754748	0.137945	-0.313464	0.22728	0.957823	0.730911	1.25518	-0.0430919	0.741953	0.130872	-0.299601
245	1087	aparc-Desikan_rh_thickness_insula	CT	AD	4	0.0468247	0.511442	0.0713145	-0.0929518	0.186601	1.04794	0.911237	1.20515	0.0378292	0.628972	0.0782931	-0.115625	0.191284	1.03855	0.890809	1.2108	-0.236216	0.40177	0.223736	-0.674738	0.202305	0.78961	0.50929	1.22422	0.0479866	0.464784	0.0656459	-0.0806793	0.176653	1.04916	0.922489	1.19322	0.048016	0.474193	0.0670921	-0.0834844	0.179517	1.04919	0.919905	1.19664	NA	NA	NA	NA
246	1452	IDP_dMRI_TBSS_FA_Middle_cerebellar_peduncle	FA	AD	6	-0.00318126	0.952821	0.0537694	-0.108569	0.102207	0.996824	0.897117	1.10761	0.0095498	0.855201	0.0523315	-0.09302	0.11212	1.0096	0.911175	1.11865	0.0632431	0.776596	0.208337	-0.345097	0.471584	1.06529	0.708151	1.60253	-0.0032678	0.936813	0.0412208	-0.0840606	0.077525	0.996738	0.919376	1.08061	-0.0032749	0.936742	0.0412637	-0.0841517	0.0776019	0.99673	0.919292	1.08069	NA	NA	NA	NA
247	1453	IDP_dMRI_TBSS_FA_Pontine_crossing_tract	FA	AD	3	0.0618488	0.642332	0.133168	-0.199161	0.322859	1.0638	0.819418	1.38107	0.0820369	0.347423	0.0873105	-0.0890918	0.253166	1.0855	0.914762	1.2881	-2.65576	0.208525	0.902401	-4.42447	-0.887054	0.0702454	0.0119806	0.411867	0.0667934	0.301227	0.0646093	-0.0598408	0.193428	1.06907	0.941915	1.2134	0.0667971	0.282209	0.0621154	-0.0549491	0.188543	1.06908	0.946533	1.20749	NA	NA	NA	NA
248	1454	IDP_dMRI_TBSS_FA_Genu_of_corpus_callosum	FA	AD	12	0.0144092	0.712401	0.0390882	-0.0622037	0.0910222	1.01451	0.939691	1.09529	0.021586	0.622326	0.0438245	-0.0643099	0.107482	1.02182	0.937714	1.11347	0.310151	0.106436	0.174818	-0.0324929	0.652795	1.36363	0.968029	1.9209	0.0149806	0.614467	0.0297407	-0.0433112	0.0732724	1.01509	0.957613	1.07602	0.0149322	0.614332	0.0296333	-0.043149	0.0730134	1.01504	0.957769	1.07574	NA	NA	NA	NA
249	1455	IDP_dMRI_TBSS_FA_Body_of_corpus_callosum	FA	AD	12	0.0571662	0.119524	0.036721	-0.0148069	0.129139	1.05883	0.985302	1.13785	0.0539238	0.234122	0.0453215	-0.0349063	0.142754	1.0554	0.965696	1.15345	0.0320999	0.875729	0.200074	-0.360045	0.424245	1.03262	0.697645	1.52844	0.0595446	0.0616966	0.0318681	-0.0029169	0.122006	1.06135	0.997087	1.12976	0.0588926	0.0663793	0.0320791	-0.0039825	0.121768	1.06066	0.996025	1.12949	NA	NA	NA	NA
250	1456	IDP_dMRI_TBSS_FA_Splenium_of_corpus_callosum	FA	AD	15	0.0805168	0.0011096	0.0246897	0.032125	0.128909	1.08385	1.03265	1.13759	0.0954577	0.00343804	0.0326285	0.0315058	0.15941	1.10016	1.03201	1.17282	0.0916809	0.209492	0.0694366	-0.0444147	0.227777	1.09602	0.956557	1.2558	0.0826978	0.000266223	0.022681	0.038243	0.127153	1.08621	1.03898	1.13559	0.0820217	0.000329075	0.0228392	0.0372568	0.126787	1.08548	1.03796	1.13517	NA	NA	NA	NA
251	1457	IDP_dMRI_TBSS_FA_Fornix	FA	AD	8	0.0798278	0.072603	0.0444644	-0.00732246	0.166978	1.0831	0.992704	1.18173	0.0465661	0.357248	0.0505811	-0.0525729	0.145705	1.04767	0.948785	1.15685	-0.103832	0.561712	0.169087	-0.435243	0.227579	0.901377	0.647107	1.25556	0.0819781	0.023785	0.0362641	0.0109004	0.153056	1.08543	1.01096	1.16539	0.082137	0.0239542	0.0363782	0.0108357	0.153438	1.0856	1.01089	1.16584	NA	NA	NA	NA
252	1458	IDP_dMRI_TBSS_FA_Corticospinal_tract_R	FA	AD	2	0.00297353	0.970782	0.0811834	-0.156146	0.162093	1.00298	0.855434	1.17597	NA	NA	NA	NA	NA	NA	NA	NA	NA	NA	NA	NA	NA	NA	NA	NA	0.0030085	0.970618	0.0816803	-0.157085	0.163102	1.00301	0.854632	1.17716	0.00301023	0.971492	0.0842328	-0.162086	0.168107	1.00301	0.850368	1.18306	NA	NA	NA	NA
253	1459	IDP_dMRI_TBSS_FA_Corticospinal_tract_L	FA	AD	1	NA	NA	NA	NA	NA	NA	NA	NA	NA	NA	NA	NA	NA	NA	NA	NA	NA	NA	NA	NA	NA	NA	NA	NA	NA	NA	NA	NA	NA	NA	NA	NA	0.0234729	0.852645	0.126372	-0.224217	0.271163	1.02375	0.799142	1.31149	0.0234729	0.844977	0.120047	-0.21182
254	1460	IDP_dMRI_TBSS_FA_Medial_lemniscus_R	FA	AD	5	-0.0450325	0.351965	0.0483812	-0.13986	0.0497946	0.955966	0.86948	1.05106	-0.0182714	0.763348	0.0606847	-0.137213	0.100671	0.981895	0.871784	1.10591	0.298874	0.455678	0.349801	-0.386736	0.984483	1.34834	0.679271	2.67643	-0.0458178	0.348584	0.0488807	-0.141624	0.0499884	0.955216	0.867948	1.05126	-0.0457936	0.358381	0.0498595	-0.143518	0.0519309	0.955239	0.866305	1.0533	NA	NA	NA	NA
255	1461	IDP_dMRI_TBSS_FA_Medial_lemniscus_L	FA	AD	5	-0.0202565	0.710298	0.0545328	-0.127141	0.0866278	0.979947	0.88061	1.09049	-0.0176029	0.780552	0.0631836	-0.141443	0.106237	0.982551	0.868105	1.11209	0.0086996	0.986829	0.485503	-0.942887	0.960286	1.00874	0.389502	2.61244	-0.0202608	0.710384	0.0545611	-0.127201	0.086679	0.979943	0.880557	1.09055	-0.0202603	0.723113	0.0571836	-0.13234	0.0918196	0.979944	0.876043	1.09617	NA	NA	NA	NA
256	1462	IDP_dMRI_TBSS_FA_Inferior_cerebellar_peduncle_R	FA	AD	9	0.0237888	0.504628	0.0356533	-0.0460917	0.0936693	1.02407	0.954954	1.0982	0.00836366	0.858044	0.0467598	-0.0832855	0.100013	1.0084	0.920088	1.10519	0.0940819	0.541095	0.146462	-0.192983	0.381147	1.09865	0.824496	1.46396	0.024214	0.501694	0.0360421	-0.0464284	0.0948565	1.02451	0.954633	1.0995	0.0242813	0.507217	0.0366136	-0.0474813	0.0960439	1.02458	0.953628	1.10081	NA	NA	NA	NA
257	1463	IDP_dMRI_TBSS_FA_Inferior_cerebellar_peduncle_L	FA	AD	9	-0.0105201	0.780522	0.0377553	-0.0845205	0.0634804	0.989535	0.918953	1.06554	-0.00397083	0.935577	0.0491259	-0.100258	0.092316	0.996037	0.904604	1.09671	0.066238	0.693867	0.161446	-0.250196	0.382672	1.06848	0.778648	1.4662	-0.0106184	0.779687	0.0379599	-0.0850197	0.0637829	0.989438	0.918494	1.06586	-0.0106281	0.78603	0.0391504	-0.0873629	0.0661066	0.989428	0.916345	1.06834	NA	NA	NA	NA
258	1464	IDP_dMRI_TBSS_FA_Superior_cerebellar_peduncle_R	FA	AD	12	-0.00387915	0.907413	0.0333542	-0.0692534	0.0614951	0.996128	0.93309	1.06343	0.0170579	0.675167	0.0407044	-0.0627228	0.0968386	1.0172	0.939204	1.10168	-0.00272157	0.977274	0.0931814	-0.185357	0.179914	0.997282	0.830808	1.19711	-0.00411867	0.886825	0.0289389	-0.0608389	0.0526015	0.99589	0.940975	1.05401	-0.00399237	0.890607	0.0290277	-0.0608867	0.0529019	0.996016	0.94093	1.05433	NA	NA	NA	NA
259	1465	IDP_dMRI_TBSS_FA_Superior_cerebellar_peduncle_L	FA	AD	11	0.00466771	0.893274	0.0347914	-0.0635234	0.0728588	1.00468	0.938452	1.07558	-0.000756758	0.985128	0.0405974	-0.0803277	0.0788141	0.999244	0.922814	1.082	0.153541	0.212524	0.114428	-0.0707369	0.377819	1.16596	0.931707	1.4591	0.00488626	0.872356	0.0304125	-0.0547223	0.0644948	1.0049	0.946748	1.06662	0.00477945	0.875941	0.0306146	-0.0552252	0.0647841	1.00479	0.946272	1.06693	NA	NA	NA	NA
260	1466	IDP_dMRI_TBSS_FA_Cerebral_peduncle_R	FA	AD	8	0.0624415	0.242785	0.0534577	-0.0423356	0.167219	1.06443	0.958548	1.18201	0.0230078	0.655251	0.0515315	-0.0779939	0.124009	1.02327	0.92497	1.13203	-0.236982	0.380924	0.250652	-0.72826	0.254296	0.789005	0.482748	1.28955	0.0640217	0.0942389	0.0382574	-0.0109627	0.139006	1.06612	0.989097	1.14913	0.064982	0.0879743	0.0380862	-0.00966697	0.139631	1.06714	0.99038	1.14985	NA	NA	NA	NA
261	1467	IDP_dMRI_TBSS_FA_Cerebral_peduncle_L	FA	AD	8	0.0660916	0.17884	0.049163	-0.0302679	0.162451	1.06832	0.970186	1.17639	0.0145243	0.759067	0.0473558	-0.0782931	0.107342	1.01463	0.924693	1.11331	-0.0683887	0.805792	0.266142	-0.590027	0.453249	0.933897	0.554312	1.57342	0.0683688	0.0672882	0.0373652	-0.00486704	0.141605	1.07076	0.995145	1.15212	0.0683485	0.0671791	0.0373392	-0.00483639	0.141533	1.07074	0.995175	1.15204	NA	NA	NA	NA
262	1468	IDP_dMRI_TBSS_FA_Anterior_limb_of_internal_capsule_R	FA	AD	12	0.0245163	0.594694	0.0460793	-0.0657991	0.114832	1.02482	0.936319	1.12168	0.0368209	0.456713	0.0494725	-0.0601451	0.133787	1.03751	0.941628	1.14315	-0.256208	0.29645	0.232582	-0.712069	0.199653	0.773981	0.490628	1.22098	0.025756	0.457576	0.0346721	-0.0422013	0.0937132	1.02609	0.958677	1.09824	0.025757	0.454649	0.0344489	-0.0417629	0.0932769	1.02609	0.959097	1.09777	NA	NA	NA	NA
263	1469	IDP_dMRI_TBSS_FA_Anterior_limb_of_internal_capsule_L	FA	AD	8	0.0421883	0.301711	0.0408496	-0.0378769	0.122253	1.04309	0.962831	1.13004	0.0244875	0.644108	0.0530074	-0.079407	0.128382	1.02479	0.923664	1.13699	0.0710613	0.766384	0.228556	-0.376908	0.51903	1.07365	0.685979	1.6804	0.0432269	0.27437	0.0395469	-0.0342851	0.120739	1.04417	0.966296	1.12833	0.0431938	0.2815	0.0401073	-0.0354166	0.121804	1.04414	0.965203	1.12953	NA	NA	NA	NA
264	1470	IDP_dMRI_TBSS_FA_Posterior_limb_of_internal_capsule_R	FA	AD	21	0.0637902	0.0209788	0.0276344	0.00962686	0.117954	1.06587	1.00967	1.12519	0.0431152	0.200629	0.03369	-0.0229173	0.109148	1.04406	0.977343	1.11533	-0.0222882	0.864546	0.128896	-0.274925	0.230348	0.977958	0.759629	1.25904	0.0658724	0.00473745	0.0233229	0.0201595	0.111585	1.06809	1.02036	1.11805	0.0658413	0.00489436	0.0233986	0.0199802	0.111702	1.06806	1.02018	1.11818	NA	NA	NA	NA
265	1471	IDP_dMRI_TBSS_FA_Posterior_limb_of_internal_capsule_L	FA	AD	17	0.0832639	0.00195975	0.0268917	0.0305561	0.135972	1.08683	1.03103	1.14565	0.0611045	0.0900622	0.0360484	-0.00955031	0.131759	1.06301	0.990495	1.14083	0.0400982	0.78814	0.14657	-0.247179	0.327375	1.04091	0.781001	1.38732	0.0845468	0.000811126	0.0252456	0.0350654	0.134028	1.08822	1.03569	1.14342	0.0852761	0.000816452	0.0254772	0.0353408	0.135211	1.08902	1.03597	1.14478	NA	NA	NA	NA
266	1472	IDP_dMRI_TBSS_FA_Retrolenticular_part_of_internal_capsule_R	FA	AD	10	-0.00677056	0.888642	0.0483532	-0.101543	0.0880017	0.993252	0.903442	1.09199	-0.00738078	0.878096	0.04812	-0.101696	0.0869345	0.992646	0.903304	1.09083	-0.218529	0.200175	0.156516	-0.5253	0.0882416	0.8037	0.591378	1.09225	-0.00688125	0.834469	0.0329289	-0.0714219	0.0576594	0.993142	0.931069	1.05935	-0.00707149	0.828025	0.0325522	-0.0708739	0.0567309	0.992953	0.931579	1.05837	NA	NA	NA	NA
267	1473	IDP_dMRI_TBSS_FA_Retrolenticular_part_of_internal_capsule_L	FA	AD	7	-0.0389075	0.510711	0.0591541	-0.15485	0.0770346	0.96184	0.856544	1.08008	-0.0213364	0.686814	0.0529201	-0.12506	0.0823869	0.97889	0.882444	1.08588	-0.159625	0.418966	0.18132	-0.515012	0.195762	0.852463	0.597493	1.21624	-0.0402009	0.292912	0.0382227	-0.115117	0.0347156	0.960596	0.891261	1.03533	-0.0406695	0.28074	0.0377037	-0.114569	0.0332299	0.960146	0.891751	1.03379	NA	NA	NA	NA
268	1474	IDP_dMRI_TBSS_FA_Anterior_corona_radiata_R	FA	AD	13	-0.0165289	0.590023	0.0306771	-0.0766559	0.0435982	0.983607	0.926208	1.04456	-0.0255603	0.547973	0.0425438	-0.108946	0.0578255	0.974764	0.896779	1.05953	-0.0648324	0.567983	0.110136	-0.2807	0.151035	0.937225	0.755255	1.16304	-0.0167783	0.58839	0.0310036	-0.0775453	0.0439888	0.983362	0.925385	1.04497	-0.016877	0.592589	0.0315406	-0.0786967	0.0449427	0.983265	0.92432	1.04597	NA	NA	NA	NA
269	1475	IDP_dMRI_TBSS_FA_Anterior_corona_radiata_L	FA	AD	9	-0.0505137	0.368991	0.0562285	-0.160722	0.0596942	0.950741	0.851529	1.06151	-0.00357685	0.941035	0.0483563	-0.0983553	0.0912016	0.99643	0.906327	1.09549	-0.0930965	0.668711	0.208495	-0.501747	0.315554	0.911106	0.605472	1.37102	-0.0521855	0.158841	0.0370378	-0.12478	0.0204086	0.949153	0.882691	1.02062	-0.0532489	0.143313	0.0363831	-0.12456	0.0180619	0.948144	0.882886	1.01823	NA	NA	NA	NA
270	1476	IDP_dMRI_TBSS_FA_Superior_corona_radiata_R	FA	AD	12	-0.0465205	0.264477	0.0416899	-0.128233	0.0351916	0.954545	0.879649	1.03582	-0.00139064	0.976179	0.0465722	-0.0926722	0.0898909	0.99861	0.911492	1.09405	0.0114759	0.944937	0.162043	-0.306128	0.32908	1.01154	0.736292	1.38969	-0.0484581	0.125436	0.0316234	-0.11044	0.0135237	0.952697	0.89544	1.01362	-0.0484343	0.123994	0.0314872	-0.110149	0.0132806	0.95272	0.8957	1.01337	NA	NA	NA	NA
271	1477	IDP_dMRI_TBSS_FA_Superior_corona_radiata_L	FA	AD	10	0.00274255	0.952346	0.045892	-0.0872058	0.0926909	1.00275	0.916488	1.09712	0.00777248	0.877459	0.050408	-0.0910272	0.106572	1.0078	0.912993	1.11246	0.120953	0.341534	0.119616	-0.113494	0.3554	1.12857	0.892709	1.42675	0.00287812	0.936903	0.0363568	-0.0683812	0.0741374	1.00288	0.933904	1.07695	0.00288582	0.936214	0.0360596	-0.0677911	0.0735627	1.00289	0.934456	1.07634	NA	NA	NA	NA
272	1478	IDP_dMRI_TBSS_FA_Posterior_corona_radiata_R	FA	AD	5	0.0434877	0.314403	0.0432273	-0.0412377	0.128213	1.04445	0.959601	1.1368	0.0386545	0.468793	0.0533575	-0.0659262	0.143235	1.03941	0.9362	1.154	-0.0979145	0.548177	0.145111	-0.382332	0.186503	0.906726	0.682269	1.20503	0.043841	0.313506	0.0434977	-0.0414146	0.129097	1.04482	0.959431	1.1378	0.043846	0.323824	0.0444402	-0.0432567	0.130949	1.04482	0.957666	1.13991	NA	NA	NA	NA
273	1479	IDP_dMRI_TBSS_FA_Posterior_corona_radiata_L	FA	AD	8	8.85e-05	0.998101	0.0371807	-0.0727857	0.0729627	1.00009	0.9298	1.07569	0.00160343	0.973392	0.0480722	-0.092618	0.0958249	1.0016	0.911542	1.10057	0.0219169	0.869527	0.127853	-0.228675	0.272509	1.02216	0.795587	1.31326	8.91e-05	0.99808	0.03704	-0.0725092	0.0726874	1.00009	0.930057	1.07539	9.03e-05	0.99808	0.037543	-0.0734939	0.0736745	1.00009	0.929142	1.07646	NA	NA	NA	NA
274	1480	IDP_dMRI_TBSS_FA_Posterior_thalamic_radiation_R	FA	AD	9	0.02419	0.527661	0.0383007	-0.0508793	0.0992593	1.02448	0.950393	1.10435	0.0129972	0.767329	0.0439287	-0.0731031	0.0990975	1.01308	0.929505	1.10417	-0.0577347	0.609647	0.108048	-0.269509	0.154039	0.9439	0.763755	1.16654	0.0247906	0.447427	0.0326316	-0.0391673	0.0887484	1.0251	0.96159	1.09281	0.0248064	0.449459	0.0327989	-0.0394794	0.0890922	1.02512	0.96129	1.09318	NA	NA	NA	NA
275	1481	IDP_dMRI_TBSS_FA_Posterior_thalamic_radiation_L	FA	AD	12	0.0313242	0.481132	0.0444642	-0.0558256	0.118474	1.03182	0.945704	1.12578	0.00340022	0.940955	0.0459061	-0.0865758	0.0933762	1.00341	0.917066	1.09787	-0.0531417	0.711663	0.13973	-0.327012	0.220728	0.948246	0.721075	1.24698	0.0328896	0.283444	0.030663	-0.0272099	0.092989	1.03344	0.973157	1.09745	0.0328084	0.278413	0.0302691	-0.0265191	0.0921359	1.03335	0.973829	1.09651	NA	NA	NA	NA
276	1482	IDP_dMRI_TBSS_FA_Sagittal_stratum_R	FA	AD	13	-0.0197955	0.486243	0.0284297	-0.0755177	0.0359267	0.980399	0.927263	1.03658	-0.0033057	0.931563	0.0384928	-0.0787516	0.0721402	0.9967	0.924269	1.07481	-0.0742976	0.422405	0.0891616	-0.249054	0.100459	0.928395	0.779538	1.10568	-0.0201958	0.482184	0.0287364	-0.076519	0.0361275	0.980007	0.926335	1.03679	-0.0201979	0.48777	0.0291095	-0.0772526	0.0368567	0.980005	0.925656	1.03754	NA	NA	NA	NA
277	1483	IDP_dMRI_TBSS_FA_Sagittal_stratum_L	FA	AD	10	0.0114801	0.802291	0.0458502	-0.0783862	0.101346	1.01155	0.924607	1.10666	-0.00985394	0.825819	0.0447771	-0.0976171	0.0779092	0.990194	0.906996	1.08102	-0.139625	0.359939	0.14378	-0.421434	0.142184	0.869684	0.656105	1.15279	0.0118796	0.707628	0.0316752	-0.0502038	0.0739629	1.01195	0.951036	1.07677	0.0119384	0.703726	0.0313924	-0.0495907	0.0734675	1.01201	0.951619	1.07623	NA	NA	NA	NA
278	1484	IDP_dMRI_TBSS_FA_External_capsule_R	FA	AD	11	0.0145212	0.722762	0.0409314	-0.0657043	0.0947468	1.01463	0.936408	1.09938	-0.0183246	0.693388	0.0464784	-0.109422	0.0727731	0.981842	0.896352	1.07549	-0.0886493	0.565216	0.148489	-0.379688	0.20239	0.915166	0.684075	1.22432	0.0152173	0.641457	0.0326787	-0.048833	0.0792675	1.01533	0.95234	1.08249	0.0150336	0.646001	0.0327297	-0.0491167	0.0791838	1.01515	0.95207	1.0824	NA	NA	NA	NA
279	1485	IDP_dMRI_TBSS_FA_External_capsule_L	FA	AD	8	-0.000413084	0.991868	0.0405277	-0.0798475	0.0790213	0.999587	0.923257	1.08223	-0.0113985	0.810598	0.0475624	-0.104621	0.0818239	0.988666	0.900666	1.08526	-0.0105858	0.93928	0.133286	-0.271826	0.250654	0.98947	0.761987	1.28487	-0.000421794	0.990989	0.0373461	-0.0736202	0.0727766	0.999578	0.929024	1.07549	-0.000423192	0.991056	0.037752	-0.074417	0.0735706	0.999577	0.928285	1.07634	NA	NA	NA	NA
280	1486	IDP_dMRI_TBSS_FA_Cingulum_cingulate_gyrus_R	FA	AD	12	-0.0706213	0.0217978	0.0307869	-0.130964	-0.0102789	0.931815	0.87725	0.989774	-0.0271471	0.488597	0.0391992	-0.103978	0.0496834	0.973218	0.901245	1.05094	-0.0203672	0.813113	0.0839053	-0.184821	0.144087	0.979839	0.831253	1.15498	-0.0708967	0.0234899	0.0312958	-0.132237	-0.00955687	0.931558	0.876134	0.990489	-0.0721086	0.0229382	0.0317036	-0.134248	-0.00996958	0.93043	0.874374	0.99008	NA	NA	NA	NA
281	1487	IDP_dMRI_TBSS_FA_Cingulum_cingulate_gyrus_L	FA	AD	9	0.0210367	0.728024	0.0604928	-0.0975291	0.139602	1.02126	0.907076	1.14982	-0.0250139	0.63952	0.0534063	-0.12969	0.0796624	0.975296	0.878367	1.08292	-0.152477	0.571929	0.257194	-0.656578	0.351623	0.858578	0.518623	1.42137	0.0224086	0.571023	0.0395531	-0.0551154	0.0999326	1.02266	0.946376	1.1051	0.0223472	0.564431	0.0387788	-0.0536593	0.0983537	1.0226	0.947755	1.10335	NA	NA	NA	NA
282	1488	IDP_dMRI_TBSS_FA_Cingulum_hippocampus_R	FA	AD	7	0.0207624	0.676852	0.0498182	-0.0768814	0.118406	1.02098	0.926	1.1257	-0.0222965	0.70845	0.0596259	-0.139163	0.0945703	0.97795	0.870086	1.09919	-0.231646	0.320299	0.210032	-0.643308	0.180016	0.793227	0.525551	1.19724	0.0213734	0.622476	0.0434114	-0.0637129	0.10646	1.0216	0.938274	1.11233	0.0214064	0.625122	0.0438113	-0.0644638	0.107277	1.02164	0.93757	1.11324	NA	NA	NA	NA
283	1489	IDP_dMRI_TBSS_FA_Cingulum_hippocampus_L	FA	AD	6	-0.00706463	0.880499	0.046992	-0.099169	0.0850397	0.99296	0.90559	1.08876	0.00214489	0.969119	0.0554049	-0.106449	0.110738	1.00215	0.899021	1.1171	0.019843	0.932259	0.219319	-0.410022	0.449708	1.02004	0.663636	1.56785	-0.00712593	0.879979	0.0471929	-0.0996241	0.0853722	0.992899	0.905178	1.08912	-0.00712416	0.883895	0.0487844	-0.102742	0.0884934	0.992901	0.90236	1.09253	NA	NA	NA	NA
284	1490	IDP_dMRI_TBSS_FA_Fornix_cres+Stria_terminalis_R	FA	AD	2	-0.0692004	0.465176	0.0947497	-0.25491	0.116509	0.93314	0.774986	1.12357	NA	NA	NA	NA	NA	NA	NA	NA	NA	NA	NA	NA	NA	NA	NA	NA	-0.0696352	0.466478	0.0956238	-0.257058	0.117787	0.932734	0.773323	1.125	-0.0696458	0.486121	0.0999953	-0.265637	0.126345	0.932724	0.766718	1.13467	NA	NA	NA	NA
285	1491	IDP_dMRI_TBSS_FA_Fornix_cres+Stria_terminalis_L	FA	AD	7	0.0652634	0.345604	0.0691972	-0.0703631	0.20089	1.06744	0.932055	1.22249	0.0612721	0.333546	0.0633634	-0.0629201	0.185464	1.06319	0.939018	1.20378	-0.303926	0.386136	0.320213	-0.931543	0.323691	0.737916	0.393945	1.38222	0.0693117	0.133168	0.0461547	-0.0211515	0.159775	1.07177	0.979071	1.17325	0.0693156	0.127207	0.0454467	-0.0197599	0.158391	1.07177	0.980434	1.17162	NA	NA	NA	NA
286	1492	IDP_dMRI_TBSS_FA_Superior_longitudinal_fasciculus_R	FA	AD	12	0.0369374	0.444892	0.0483501	-0.0578288	0.131704	1.03763	0.943812	1.14077	-0.00642284	0.891477	0.047076	-0.0986917	0.0858461	0.993598	0.906022	1.08964	-0.100064	0.660316	0.220959	-0.533143	0.333016	0.90478	0.586758	1.39517	0.0390306	0.227541	0.0323444	-0.0243645	0.102426	1.0398	0.97593	1.10785	0.0389959	0.219885	0.0317858	-0.0233042	0.101296	1.03977	0.976965	1.1066	NA	NA	NA	NA
287	1493	IDP_dMRI_TBSS_FA_Superior_longitudinal_fasciculus_L	FA	AD	13	0.0127264	0.74838	0.0396738	-0.0650343	0.0904871	1.01281	0.937035	1.09471	0.00858817	0.842431	0.0432032	-0.0760901	0.0932664	1.00863	0.926733	1.09775	-0.287693	0.0770567	0.1475	-0.576793	0.00140658	0.749992	0.561697	1.00141	0.0133014	0.662307	0.0304569	-0.046394	0.0729969	1.01339	0.954666	1.07573	0.0132379	0.663202	0.0303973	-0.0463409	0.0728167	1.01333	0.954716	1.07553	NA	NA	NA	NA
288	1494	IDP_dMRI_TBSS_FA_Superior_fronto-occipital_fasciculus_R	FA	AD	8	0.0558309	0.331705	0.0575169	-0.0569023	0.168564	1.05742	0.944686	1.1836	-0.0168694	0.759239	0.0550425	-0.124753	0.0910139	0.983272	0.882715	1.09528	-0.722125	0.0354994	0.267293	-1.24602	-0.19823	0.485719	0.287648	0.820181	0.0588067	0.140267	0.0398745	-0.0193473	0.136961	1.06057	0.980839	1.14678	0.0587652	0.135645	0.0393814	-0.0184223	0.135953	1.06053	0.981746	1.14563	NA	NA	NA	NA
289	1495	IDP_dMRI_TBSS_FA_Superior_fronto-occipital_fasciculus_L	FA	AD	9	0.0364016	0.31832	0.0364776	-0.0350946	0.107898	1.03707	0.965514	1.11393	0.0555605	0.229472	0.0462341	-0.0350584	0.146179	1.05713	0.965549	1.1574	-0.126493	0.627753	0.249508	-0.615528	0.362542	0.881181	0.540356	1.43698	0.0367151	0.317012	0.0366924	-0.0352021	0.108632	1.0374	0.96541	1.11475	0.0367338	0.330529	0.0377512	-0.0372586	0.110726	1.03742	0.963427	1.11709	NA	NA	NA	NA
290	1496	IDP_dMRI_TBSS_FA_Uncinate_fasciculus_R	FA	AD	4	-0.0176761	0.732849	0.0517847	-0.119174	0.083822	0.982479	0.887653	1.08744	-0.00037236	0.994907	0.058332	-0.114703	0.113958	0.999628	0.891631	1.12071	-0.489698	0.63042	0.870591	-2.19606	1.21666	0.612811	0.111241	3.3759	-0.0177454	0.732491	0.0519155	-0.1195	0.0840089	0.982411	0.887364	1.08764	-0.0177565	0.740334	0.0535786	-0.122771	0.0872575	0.9824	0.884467	1.09118	NA	NA	NA	NA
291	1497	IDP_dMRI_TBSS_FA_Uncinate_fasciculus_L	FA	AD	8	0.0454923	0.223761	0.0373934	-0.0277987	0.118783	1.04654	0.972584	1.12613	0.0122313	0.806281	0.0498777	-0.085529	0.109992	1.01231	0.918027	1.11627	-0.238885	0.182563	0.158531	-0.549605	0.0718352	0.787505	0.577177	1.07448	0.0463867	0.220365	0.0378494	-0.0277982	0.120572	1.04748	0.972585	1.12814	0.0463824	0.22715	0.0384046	-0.0288905	0.121655	1.04747	0.971523	1.12936	NA	NA	NA	NA
292	1498	IDP_dMRI_TBSS_FA_Tapetum_R	FA	AD	11	0.0190276	0.572415	0.033707	-0.0470382	0.0850933	1.01921	0.954051	1.08882	0.0495393	0.221298	0.0405035	-0.0298477	0.128926	1.05079	0.970593	1.13761	0.0495465	0.666248	0.111132	-0.168272	0.267365	1.05079	0.845124	1.30652	0.0193682	0.56778	0.0339006	-0.047077	0.0858135	1.01956	0.954014	1.0896	0.0192328	0.580764	0.034825	-0.0490243	0.0874899	1.01942	0.952158	1.09143	NA	NA	NA	NA
293	1499	IDP_dMRI_TBSS_FA_Tapetum_L	FA	AD	10	-0.00130487	0.969165	0.0337561	-0.0674669	0.0648571	0.998696	0.934759	1.06701	0.00125366	0.976903	0.0433022	-0.0836187	0.086126	1.00125	0.919782	1.08994	-0.0633446	0.650455	0.134589	-0.327139	0.20045	0.93862	0.720983	1.22195	-0.00129569	0.969579	0.0339751	-0.0678868	0.0652954	0.998705	0.934366	1.06747	-0.00132189	0.969643	0.0347357	-0.0694039	0.0667601	0.998679	0.93295	1.06904	NA	NA	NA	NA
294	1602	IDP_dMRI_TBSS_MD_Middle_cerebellar_peduncle	MD	AD	4	-0.00796287	0.868855	0.0482267	-0.102487	0.0865614	0.992069	0.90259	1.09042	-0.0137103	0.813846	0.0582257	-0.127833	0.100412	0.986383	0.880001	1.10563	-0.0291107	0.884481	0.176998	-0.376027	0.317806	0.971309	0.686584	1.37411	-0.0080587	0.868049	0.0485063	-0.103131	0.0870137	0.991974	0.902009	1.09091	-0.00805466	0.870576	0.0494373	-0.104952	0.0888424	0.991978	0.900368	1.09291	NA	NA	NA	NA
295	1603	IDP_dMRI_TBSS_MD_Pontine_crossing_tract	MD	AD	4	-0.0455315	0.413834	0.0557189	-0.15474	0.0636774	0.95549	0.856637	1.06575	-0.0363934	0.560149	0.0624651	-0.158825	0.0860382	0.964261	0.853146	1.08985	0.220259	0.607107	0.364532	-0.494224	0.934742	1.2464	0.610044	2.54656	-0.0457121	0.413989	0.0559584	-0.155391	0.0639664	0.955317	0.856081	1.06606	-0.0457115	0.43089	0.0580339	-0.159458	0.0680349	0.955318	0.852606	1.0704	NA	NA	NA	NA
296	1604	IDP_dMRI_TBSS_MD_Genu_of_corpus_callosum	MD	AD	14	-0.0199076	0.589798	0.0369256	-0.0922818	0.0524665	0.980289	0.911848	1.05387	0.00154162	0.969447	0.0402492	-0.0773469	0.0804301	1.00154	0.925569	1.08375	-0.0536782	0.692161	0.132336	-0.313057	0.205701	0.947737	0.731208	1.22839	-0.0206123	0.427941	0.026002	-0.0715761	0.0303516	0.979599	0.930925	1.03082	-0.020656	0.422766	0.0257675	-0.0711602	0.0298482	0.979556	0.931313	1.0303	NA	NA	NA	NA
297	1605	IDP_dMRI_TBSS_MD_Body_of_corpus_callosum	MD	AD	10	0.00973923	0.759697	0.0318402	-0.0526675	0.072146	1.00979	0.948695	1.07481	0.00270245	0.948594	0.0419167	-0.0794542	0.0848591	1.00271	0.92362	1.08856	-0.0244719	0.754186	0.0755112	-0.172474	0.12353	0.975825	0.84158	1.13148	0.00978554	0.759676	0.0319888	-0.0529124	0.0724835	1.00983	0.948463	1.07518	0.00982674	0.76457	0.0328121	-0.0544849	0.0741384	1.00988	0.946973	1.07696	NA	NA	NA	NA
298	1606	IDP_dMRI_TBSS_MD_Splenium_of_corpus_callosum	MD	AD	13	-0.0631682	0.08364	0.0365146	-0.134737	0.00840035	0.938786	0.873946	1.00844	-0.0131591	0.751025	0.0414738	-0.0944478	0.0681295	0.986927	0.909875	1.0705	-0.0648122	0.576201	0.112518	-0.285348	0.155724	0.937243	0.751752	1.1685	-0.0620382	0.0268469	0.0280242	-0.116966	-0.00711076	0.939847	0.889616	0.992914	-0.0653207	0.0196093	0.0279897	-0.120181	-0.0104609	0.936767	0.88676	0.989594	NA	NA	NA	NA
299	1607	IDP_dMRI_TBSS_MD_Fornix	MD	AD	10	-0.0494114	0.299783	0.047653	-0.142811	0.0439886	0.951789	0.866918	1.04497	-0.0337137	0.483731	0.0481408	-0.12807	0.0606423	0.966848	0.879792	1.06252	-0.108127	0.591521	0.193461	-0.48731	0.271056	0.897514	0.614277	1.31135	-0.0514939	0.110902	0.0323017	-0.114805	0.0118175	0.949809	0.89154	1.01189	-0.0515718	0.106257	0.0319281	-0.114151	0.0110073	0.949735	0.892123	1.01107	NA	NA	NA	NA
300	1608	IDP_dMRI_TBSS_MD_Corticospinal_tract_R	MD	AD	4	-0.0441385	0.388634	0.051199	-0.144489	0.0562116	0.956821	0.865465	1.05782	-0.020902	0.732332	0.0611124	-0.140682	0.0988784	0.979315	0.868765	1.10393	0.153476	0.753913	0.427437	-0.684301	0.991254	1.16588	0.504443	2.69461	-0.0445094	0.387674	0.0515249	-0.145498	0.0564794	0.956467	0.864591	1.0581	-0.0445202	0.398915	0.0527766	-0.147962	0.058922	0.956456	0.862463	1.06069	NA	NA	NA	NA
301	1609	IDP_dMRI_TBSS_MD_Corticospinal_tract_L	MD	AD	4	-0.0156773	0.764429	0.0523151	-0.118215	0.0868603	0.984445	0.888505	1.09074	0.0146068	0.810325	0.0608598	-0.104679	0.133892	1.01471	0.900614	1.14327	1.0129	0.279275	0.688899	-0.337338	2.36315	2.75358	0.713667	10.6243	-0.0159407	0.759095	0.0519799	-0.117821	0.08594	0.984186	0.888855	1.08974	-0.0159447	0.762768	0.0528234	-0.119479	0.0875893	0.984182	0.887383	1.09154	NA	NA	NA	NA
302	1610	IDP_dMRI_TBSS_MD_Medial_lemniscus_R	MD	AD	1	NA	NA	NA	NA	NA	NA	NA	NA	NA	NA	NA	NA	NA	NA	NA	NA	NA	NA	NA	NA	NA	NA	NA	NA	NA	NA	NA	NA	NA	NA	NA	NA	-0.108294	0.390076	0.125999	-0.355253	0.138665	0.897364	0.700996	1.14874	-0.108294	0.36364	0.119207	-0.34194
303	1611	IDP_dMRI_TBSS_MD_Medial_lemniscus_L	MD	AD	NA	NA	NA	NA	NA	NA	NA	NA	NA	NA	NA	NA	NA	NA	NA	NA	NA	NA	NA	NA	NA	NA	NA	NA	NA	NA	NA	NA	NA	NA	NA	NA	NA	NA	NA	NA	NA	NA	NA	NA	NA	NA	NA	NA	NA
304	1612	IDP_dMRI_TBSS_MD_Inferior_cerebellar_peduncle_R	MD	AD	4	0.0280011	0.498694	0.0413882	-0.0531199	0.109122	1.0284	0.948266	1.1153	0.00965409	0.835729	0.0465571	-0.0815979	0.100906	1.0097	0.921643	1.10617	0.0100644	0.924167	0.0935754	-0.173343	0.193472	1.01012	0.840849	1.21346	0.0282141	0.497438	0.0415815	-0.0532856	0.109714	1.02862	0.948109	1.11596	0.0282148	0.503392	0.0421644	-0.0544274	0.110857	1.02862	0.947027	1.11724	NA	NA	NA	NA
305	1613	IDP_dMRI_TBSS_MD_Inferior_cerebellar_peduncle_L	MD	AD	6	0.0398458	0.29349	0.0379304	-0.0344978	0.114189	1.04065	0.96609	1.12096	0.00534801	0.90491	0.0447679	-0.0823971	0.0930931	1.00536	0.920906	1.09756	0.00707737	0.945113	0.0966002	-0.182259	0.196414	1.0071	0.833385	1.21703	0.0401193	0.292607	0.038121	-0.0345979	0.114836	1.04093	0.965994	1.12169	0.040096	0.303261	0.0389484	-0.0362429	0.116435	1.04091	0.964406	1.12348	NA	NA	NA	NA
306	1614	IDP_dMRI_TBSS_MD_Superior_cerebellar_peduncle_R	MD	AD	8	-0.0178441	0.61165	0.0351456	-0.0867296	0.0510413	0.982314	0.916925	1.05237	0.0158686	0.718716	0.0440578	-0.0704848	0.102222	1.016	0.931942	1.10763	-0.0890515	0.585009	0.154372	-0.391621	0.213518	0.914799	0.675961	1.23803	-0.0180906	0.608675	0.0353355	-0.0873482	0.051167	0.982072	0.916358	1.0525	-0.018025	0.617485	0.036092	-0.0887653	0.0527154	0.982137	0.91506	1.05413	NA	NA	NA	NA
307	1615	IDP_dMRI_TBSS_MD_Superior_cerebellar_peduncle_L	MD	AD	7	-0.00158516	0.976693	0.0542582	-0.107931	0.104761	0.998416	0.897689	1.11045	0.00300922	0.958018	0.0571646	-0.109033	0.115052	1.00301	0.8967	1.12193	-0.11426	0.55617	0.181275	-0.469559	0.241039	0.892026	0.625278	1.27257	-0.0016587	0.967413	0.0406018	-0.0812382	0.0779208	0.998343	0.921974	1.08104	-0.00164359	0.967699	0.0405884	-0.0811969	0.0779097	0.998358	0.922012	1.08103	NA	NA	NA	NA
308	1616	IDP_dMRI_TBSS_MD_Cerebral_peduncle_R	MD	AD	3	0.0386397	0.524013	0.0606425	-0.0802196	0.157499	1.0394	0.922914	1.17058	0.0548425	0.420366	0.0680609	-0.0785569	0.188242	1.05637	0.924449	1.20713	-0.0349671	0.938454	0.360566	-0.741677	0.671743	0.965637	0.476314	1.95765	0.0387897	0.52396	0.0608701	-0.0805158	0.158095	1.03955	0.92264	1.17128	0.038789	0.537095	0.0628454	-0.0843881	0.161966	1.03955	0.919075	1.17582	NA	NA	NA	NA
309	1617	IDP_dMRI_TBSS_MD_Cerebral_peduncle_L	MD	AD	5	0.0063528	0.896173	0.0486813	-0.0890625	0.101768	1.00637	0.914788	1.10713	0.0115145	0.842477	0.0579413	-0.10205	0.125079	1.01158	0.902984	1.13324	0.184718	0.557797	0.280935	-0.365914	0.735351	1.20288	0.693562	2.08621	0.00637754	0.896029	0.0488029	-0.0892762	0.102031	1.0064	0.914593	1.10742	0.0063842	0.899146	0.0503721	-0.0923451	0.105114	1.0064	0.91179	1.11084	NA	NA	NA	NA
310	1618	IDP_dMRI_TBSS_MD_Anterior_limb_of_internal_capsule_R	MD	AD	11	-0.0639025	0.249934	0.0555428	-0.172766	0.0449613	0.938096	0.841334	1.04599	-0.0491329	0.327414	0.0501696	-0.147465	0.0491995	0.952055	0.862892	1.05043	0.000670909	0.998012	0.261923	-0.512699	0.514041	1.00067	0.598877	1.67203	-0.0674444	0.0396652	0.0327843	-0.131702	-0.00318722	0.93478	0.876603	0.996818	-0.0682278	0.0319738	0.0318117	-0.130579	-0.00587681	0.934048	0.877587	0.99414	NA	NA	NA	NA
311	1619	IDP_dMRI_TBSS_MD_Anterior_limb_of_internal_capsule_L	MD	AD	11	0.00393776	0.924269	0.041425	-0.0772553	0.0851308	1.00395	0.925654	1.08886	0.0137923	0.768749	0.0469106	-0.0781524	0.105737	1.01389	0.924823	1.11153	-0.182603	0.322001	0.174253	-0.524138	0.158933	0.833099	0.592066	1.17226	0.00413661	0.893501	0.030899	-0.0564253	0.0646986	1.00415	0.945137	1.06684	0.00408163	0.89454	0.0307903	-0.0562674	0.0644306	1.00409	0.945286	1.06655	NA	NA	NA	NA
312	1620	IDP_dMRI_TBSS_MD_Posterior_limb_of_internal_capsule_R	MD	AD	6	-0.0858731	0.142259	0.0585193	-0.200571	0.0288247	0.917711	0.818263	1.02924	-0.0756098	0.163522	0.0542658	-0.181971	0.0307512	0.927178	0.833626	1.03123	-0.0157816	0.94829	0.22867	-0.463974	0.432411	0.984342	0.62878	1.54097	-0.0889979	0.0215722	0.0387315	-0.164912	-0.0130841	0.914847	0.847969	0.987001	-0.0889954	0.0204031	0.0383791	-0.164218	-0.0137724	0.91485	0.848557	0.986322	NA	NA	NA	NA
313	1621	IDP_dMRI_TBSS_MD_Posterior_limb_of_internal_capsule_L	MD	AD	7	-0.0478151	0.35429	0.0516194	-0.148989	0.0533589	0.95331	0.861579	1.05481	-0.0430794	0.362265	0.0472851	-0.135758	0.0495994	0.957835	0.873054	1.05085	-0.0346904	0.90146	0.266372	-0.55678	0.487399	0.965904	0.573051	1.62808	-0.0494488	0.178926	0.0367904	-0.121558	0.0226604	0.951754	0.88554	1.02292	-0.0493801	0.177998	0.0366609	-0.121235	0.0224752	0.951819	0.885825	1.02273	NA	NA	NA	NA
314	1622	IDP_dMRI_TBSS_MD_Retrolenticular_part_of_internal_capsule_R	MD	AD	15	0.0192741	0.56664	0.0336367	-0.0466539	0.085202	1.01946	0.954418	1.08894	0.010973	0.780418	0.0393617	-0.0661759	0.0881219	1.01103	0.935966	1.09212	0.0841179	0.394193	0.0954549	-0.102974	0.27121	1.08776	0.902151	1.31155	0.0202125	0.442411	0.026314	-0.0313628	0.0717879	1.02042	0.969124	1.07443	0.0198812	0.449467	0.0262873	-0.0316419	0.0714042	1.02008	0.968854	1.07402	NA	NA	NA	NA
315	1623	IDP_dMRI_TBSS_MD_Retrolenticular_part_of_internal_capsule_L	MD	AD	15	0.0153486	0.681273	0.0373693	-0.0578953	0.0885925	1.01547	0.943749	1.09264	0.000135188	0.997403	0.041536	-0.0812753	0.0815457	1.00014	0.92194	1.08496	0.100185	0.37493	0.109038	-0.11353	0.313899	1.10537	0.892678	1.36875	0.0159969	0.548618	0.0266691	-0.0362744	0.0682683	1.01613	0.964376	1.07065	0.0159501	0.546761	0.0264679	-0.035927	0.0678271	1.01608	0.964711	1.07018	NA	NA	NA	NA
316	1624	IDP_dMRI_TBSS_MD_Anterior_corona_radiata_R	MD	AD	16	-0.00520715	0.859512	0.0294197	-0.0628697	0.0524554	0.994806	0.939066	1.05386	0.010603	0.751622	0.0335005	-0.0550581	0.076264	1.01066	0.94643	1.07925	0.0782801	0.299278	0.0726191	-0.0640534	0.220614	1.08143	0.937955	1.24684	-0.00539821	0.820524	0.0237942	-0.0520348	0.0412384	0.994616	0.949296	1.0421	-0.00534931	0.822244	0.0238107	-0.0520183	0.0413197	0.994665	0.949312	1.04219	NA	NA	NA	NA
317	1625	IDP_dMRI_TBSS_MD_Anterior_corona_radiata_L	MD	AD	19	-0.0222324	0.429231	0.0281241	-0.0773557	0.0328909	0.978013	0.925561	1.03344	-0.000296631	0.992509	0.031593	-0.0622189	0.0616256	0.999703	0.939677	1.06356	0.0203244	0.763085	0.0663512	-0.109724	0.150373	1.02053	0.896081	1.16227	-0.0222013	0.297748	0.0213213	-0.063991	0.0195884	0.978043	0.938013	1.01978	-0.0228748	0.283509	0.0213291	-0.0646798	0.0189302	0.977385	0.937368	1.01911	NA	NA	NA	NA
318	1626	IDP_dMRI_TBSS_MD_Superior_corona_radiata_R	MD	AD	21	0.00417531	0.870302	0.0255723	-0.0459464	0.054297	1.00418	0.955093	1.0558	-0.00299644	0.926423	0.0324479	-0.0665943	0.0606014	0.997008	0.935575	1.06248	-0.0691888	0.430898	0.0859713	-0.237693	0.099315	0.933151	0.788445	1.10441	0.00434296	0.844709	0.0221722	-0.0391146	0.0478005	1.00435	0.961641	1.04896	0.00429322	0.846991	0.0222494	-0.0393155	0.047902	1.0043	0.961447	1.04907	NA	NA	NA	NA
319	1627	IDP_dMRI_TBSS_MD_Superior_corona_radiata_L	MD	AD	17	-0.00339427	0.887409	0.0239735	-0.0503824	0.0435938	0.996611	0.950866	1.04456	-0.00991584	0.776557	0.0349384	-0.0783951	0.0585635	0.990133	0.924599	1.06031	-0.0600187	0.452208	0.0777621	-0.212433	0.0923951	0.941747	0.808615	1.0968	-0.00334588	0.88991	0.0241722	-0.0507233	0.0440316	0.99666	0.950542	1.04502	-0.0034513	0.888005	0.024507	-0.0514851	0.0445825	0.996555	0.949818	1.04559	NA	NA	NA	NA
320	1628	IDP_dMRI_TBSS_MD_Posterior_corona_radiata_R	MD	AD	10	0.0050624	0.883905	0.0346691	-0.0628891	0.0730139	1.00508	0.939048	1.07575	0.00543612	0.897377	0.0421486	-0.0771752	0.0880474	1.00545	0.925728	1.09204	0.0430724	0.705717	0.110046	-0.172617	0.258762	1.04401	0.84146	1.29533	0.00525998	0.864974	0.0309326	-0.0553679	0.0658878	1.00527	0.946137	1.06811	0.00517107	0.868184	0.0311575	-0.0558977	0.0662398	1.00518	0.945636	1.06848	NA	NA	NA	NA
321	1629	IDP_dMRI_TBSS_MD_Posterior_corona_radiata_L	MD	AD	12	0.00345871	0.897733	0.0269106	-0.049286	0.0562034	1.00346	0.951909	1.05781	-0.0018911	0.960458	0.0381429	-0.0766513	0.0728691	0.998111	0.926213	1.07559	0.00559115	0.928503	0.0607634	-0.113505	0.124687	1.00561	0.8927	1.13279	0.00358745	0.894091	0.0269471	-0.049229	0.0564039	1.00359	0.951963	1.05802	0.0035168	0.897701	0.0273542	-0.0500974	0.057131	1.00352	0.951137	1.05879	NA	NA	NA	NA
322	1630	IDP_dMRI_TBSS_MD_Posterior_thalamic_radiation_R	MD	AD	12	0.0177939	0.654737	0.0397902	-0.060195	0.0957827	1.01795	0.941581	1.10052	0.0282948	0.461615	0.0384342	-0.0470362	0.103626	1.0287	0.954053	1.10919	0.0741889	0.475625	0.100095	-0.121997	0.270374	1.07701	0.885151	1.31045	0.0188182	0.487049	0.0270762	-0.0342511	0.0718875	1.019	0.966329	1.07453	0.0184094	0.492918	0.0268486	-0.0342139	0.0710327	1.01858	0.966365	1.07362	NA	NA	NA	NA
323	1631	IDP_dMRI_TBSS_MD_Posterior_thalamic_radiation_L	MD	AD	18	-0.0010275	0.979263	0.03953	-0.0785062	0.0764512	0.998973	0.924496	1.07945	0.00983498	0.798673	0.0385587	-0.0657401	0.0854101	1.00988	0.936374	1.08916	0.122538	0.288168	0.111532	-0.0960654	0.341141	1.13036	0.908405	1.40655	-0.00106046	0.965435	0.0244718	-0.0490251	0.0469042	0.99894	0.952157	1.04802	-0.00108445	0.96383	0.0239138	-0.0479554	0.0457865	0.998916	0.953176	1.04685	NA	NA	NA	NA
324	1632	IDP_dMRI_TBSS_MD_Sagittal_stratum_R	MD	AD	15	0.018675	0.466653	0.0256547	-0.0316083	0.0689582	1.01885	0.968886	1.07139	0.000281996	0.992995	0.0321204	-0.0626739	0.0632379	1.00028	0.93925	1.06528	0.0105827	0.849933	0.0548295	-0.096883	0.118048	1.01064	0.907662	1.1253	0.0191517	0.391671	0.022358	-0.0246701	0.0629735	1.01934	0.975632	1.065	0.0190463	0.397224	0.0224977	-0.0250492	0.0631419	1.01923	0.975262	1.06518	NA	NA	NA	NA
325	1633	IDP_dMRI_TBSS_MD_Sagittal_stratum_L	MD	AD	19	0.00519982	0.85612	0.0286784	-0.0510099	0.0614095	1.00521	0.950269	1.06333	0.00288812	0.931211	0.0334576	-0.0626888	0.0684651	1.00289	0.939236	1.07086	0.0420519	0.561891	0.0710793	-0.0972635	0.181367	1.04295	0.907317	1.19886	0.00538171	0.803628	0.0216433	-0.0370392	0.0478027	1.0054	0.963638	1.04896	0.00535215	0.804111	0.0215786	-0.0369419	0.0476462	1.00537	0.963732	1.0488	NA	NA	NA	NA
326	1634	IDP_dMRI_TBSS_MD_External_capsule_R	MD	AD	13	0.0271336	0.369508	0.030236	-0.0321289	0.0863961	1.02751	0.968382	1.09024	0.0154394	0.67749	0.0371237	-0.057323	0.0882018	1.01556	0.944289	1.09221	0.136263	0.210101	0.102372	-0.0643867	0.336912	1.14598	0.937642	1.40062	0.0275293	0.316874	0.0275045	-0.0263795	0.0814382	1.02791	0.973965	1.08485	0.0277296	0.317468	0.0277387	-0.0266382	0.0820974	1.02812	0.973714	1.08556	NA	NA	NA	NA
327	1635	IDP_dMRI_TBSS_MD_External_capsule_L	MD	AD	12	-0.0327222	0.27296	0.0298486	-0.0912254	0.0257811	0.967807	0.912812	1.02612	-0.00590651	0.885346	0.040962	-0.086192	0.0743789	0.994111	0.917418	1.07721	0.0600813	0.574014	0.103386	-0.142556	0.262718	1.06192	0.867139	1.30046	-0.0332267	0.270364	0.0301451	-0.0923111	0.0258578	0.967319	0.911821	1.02619	-0.0333158	0.276347	0.0306053	-0.0933023	0.0266706	0.967233	0.910918	1.02703	NA	NA	NA	NA
328	1636	IDP_dMRI_TBSS_MD_Cingulum_cingulate_gyrus_R	MD	AD	16	-0.0499571	0.110953	0.0313423	-0.111388	0.0114737	0.95127	0.894592	1.01154	-0.0194504	0.549713	0.0325155	-0.0831808	0.0442799	0.980737	0.920185	1.04527	-0.0492632	0.548012	0.0800198	-0.206102	0.107576	0.951931	0.81375	1.11357	-0.0504226	0.0220402	0.0220217	-0.0935852	-0.00726001	0.950828	0.91066	0.992766	-0.051518	0.0187449	0.0219173	-0.0944758	-0.00856013	0.949787	0.90985	0.991476	NA	NA	NA	NA
329	1637	IDP_dMRI_TBSS_MD_Cingulum_cingulate_gyrus_L	MD	AD	16	-0.050954	0.0916029	0.0302039	-0.110154	0.00824558	0.950322	0.895697	1.00828	-0.019014	0.550722	0.0318663	-0.0814719	0.043444	0.981166	0.921759	1.0444	-0.0139291	0.871346	0.0844474	-0.179446	0.151588	0.986167	0.835733	1.16368	-0.0498231	0.021144	0.0216115	-0.0921816	-0.00746467	0.951398	0.91194	0.992563	-0.0524121	0.0151235	0.021574	-0.0946972	-0.010127	0.948938	0.909648	0.989924	NA	NA	NA	NA
330	1638	IDP_dMRI_TBSS_MD_Cingulum_hippocampus_R	MD	AD	14	-0.0126372	0.572721	0.0224046	-0.0565502	0.0312757	0.987442	0.945019	1.03177	-0.00801665	0.800782	0.0317698	-0.0702855	0.0542522	0.992015	0.932128	1.05575	0.0216868	0.640127	0.0452175	-0.0669396	0.110313	1.02192	0.935252	1.11663	-0.012749	0.571181	0.0225123	-0.0568732	0.0313751	0.987332	0.944714	1.03187	-0.0127539	0.577176	0.0228763	-0.0575915	0.0320837	0.987327	0.944036	1.0326	NA	NA	NA	NA
331	1639	IDP_dMRI_TBSS_MD_Cingulum_hippocampus_L	MD	AD	12	-0.0278229	0.281424	0.0258307	-0.078451	0.0228053	0.972561	0.924547	1.02307	-0.00989948	0.758224	0.0321607	-0.0729344	0.0531355	0.990149	0.929662	1.05457	-0.0108381	0.833196	0.0501353	-0.109103	0.0874271	0.98922	0.896638	1.09136	-0.0278488	0.230806	0.0232405	-0.0734002	0.0177026	0.972535	0.929229	1.01786	-0.0282659	0.227138	0.0234035	-0.0741368	0.0176049	0.97213	0.928545	1.01776	NA	NA	NA	NA
332	1640	IDP_dMRI_TBSS_MD_Fornix_cres+Stria_terminalis_R	MD	AD	2	0.031729	0.687567	0.0788967	-0.122909	0.186367	1.03224	0.884345	1.20486	NA	NA	NA	NA	NA	NA	NA	NA	NA	NA	NA	NA	NA	NA	NA	NA	0.0317881	0.687611	0.0790553	-0.12316	0.186736	1.0323	0.884122	1.20531	0.031786	0.698876	0.0821688	-0.129265	0.192837	1.0323	0.878741	1.21269	NA	NA	NA	NA
333	1641	IDP_dMRI_TBSS_MD_Fornix_cres+Stria_terminalis_L	MD	AD	1	NA	NA	NA	NA	NA	NA	NA	NA	NA	NA	NA	NA	NA	NA	NA	NA	NA	NA	NA	NA	NA	NA	NA	NA	NA	NA	NA	NA	NA	NA	NA	NA	-0.00421962	0.965576	0.0977726	-0.195854	0.187415	0.995789	0.822132	1.20613	-0.00421962	0.96455	0.0949415	-0.190305
334	1642	IDP_dMRI_TBSS_MD_Superior_longitudinal_fasciculus_R	MD	AD	24	-0.00135547	0.961772	0.02828	-0.0567843	0.0540734	0.998645	0.944798	1.05556	0.00242054	0.94201	0.0332749	-0.0627982	0.0676392	1.00242	0.939133	1.06998	-0.0539236	0.574276	0.0945586	-0.239259	0.131411	0.947505	0.787211	1.14044	-0.00139776	0.946915	0.0209934	-0.0425449	0.0397494	0.998603	0.958347	1.04055	-0.00140928	0.946097	0.0208447	-0.042265	0.0394464	0.998592	0.958616	1.04023	NA	NA	NA	NA
335	1643	IDP_dMRI_TBSS_MD_Superior_longitudinal_fasciculus_L	MD	AD	25	0.000516089	0.984779	0.0270512	-0.0525043	0.0535365	1.00052	0.94885	1.055	0.00419752	0.899655	0.0332881	-0.0610471	0.0694421	1.00421	0.940779	1.07191	-0.0772856	0.390057	0.0882199	-0.250197	0.0956254	0.925625	0.778648	1.10035	0.000519507	0.97971	0.0204264	-0.0395163	0.0405553	1.00052	0.961254	1.04139	0.000535813	0.978956	0.0203128	-0.0392773	0.0403489	1.00054	0.961484	1.04117	NA	NA	NA	NA
336	1644	IDP_dMRI_TBSS_MD_Superior_fronto-occipital_fasciculus_R	MD	AD	6	-0.104243	0.0506979	0.0533478	-0.208805	0.000318568	0.901006	0.811554	1.00032	-0.072915	0.206871	0.0577674	-0.186139	0.0403091	0.92968	0.830158	1.04113	-0.325556	0.48192	0.420397	-1.14953	0.498421	0.722125	0.316784	1.64612	-0.107362	0.0219604	0.0468616	-0.199211	-0.0155136	0.8982	0.819377	0.984606	-0.107384	0.0230773	0.0472611	-0.200016	-0.0147527	0.89818	0.818717	0.985356	NA	NA	NA	NA
337	1645	IDP_dMRI_TBSS_MD_Superior_fronto-occipital_fasciculus_L	MD	AD	5	-0.0262792	0.604179	0.0506928	-0.125637	0.0730788	0.974063	0.881935	1.07582	-0.0187476	0.754369	0.0599189	-0.136189	0.0986933	0.981427	0.872678	1.10373	0.22526	0.635836	0.428968	-0.615518	1.06604	1.25265	0.540361	2.90385	-0.0263911	0.603648	0.0508341	-0.126026	0.0732437	0.973954	0.881592	1.07599	-0.0263906	0.615734	0.0525809	-0.129449	0.076668	0.973955	0.878579	1.07968	NA	NA	NA	NA
338	1646	IDP_dMRI_TBSS_MD_Uncinate_fasciculus_R	MD	AD	5	-0.0690549	0.195008	0.053287	-0.173497	0.0353877	0.933275	0.840719	1.03602	-0.0531556	0.260934	0.0472836	-0.145831	0.0395203	0.948232	0.864303	1.04031	-0.0428921	0.812683	0.165874	-0.368005	0.282221	0.958015	0.692114	1.32607	-0.070697	0.0406751	0.0345398	-0.138395	-0.00299897	0.931744	0.870755	0.997006	-0.0707282	0.0396327	0.0343748	-0.138103	-0.0033535	0.931715	0.871009	0.996652	NA	NA	NA	NA
339	1647	IDP_dMRI_TBSS_MD_Uncinate_fasciculus_L	MD	AD	5	-0.0817563	0.156982	0.0577663	-0.194978	0.0314656	0.921497	0.822853	1.03197	-0.0637984	0.216992	0.0516768	-0.165085	0.0374881	0.938194	0.847822	1.0382	-0.0722667	0.691392	0.165217	-0.396091	0.251558	0.930283	0.672945	1.28603	-0.0840323	0.0226012	0.0368545	-0.156267	-0.0117975	0.919402	0.855331	0.988272	-0.0840374	0.0216127	0.036584	-0.155742	-0.0123327	0.919397	0.85578	0.987743	NA	NA	NA	NA
340	1648	IDP_dMRI_TBSS_MD_Tapetum_R	MD	AD	8	-0.0690593	0.089391	0.0406561	-0.148745	0.0106268	0.933271	0.861789	1.01068	-0.0644032	0.199308	0.0501768	-0.16275	0.0339433	0.937627	0.849804	1.03453	-0.116096	0.441215	0.140815	-0.392094	0.159902	0.89039	0.675641	1.1734	-0.0682924	0.0965286	0.0410924	-0.148834	0.0122488	0.933987	0.861712	1.01232	-0.0698899	0.0979297	0.0422302	-0.152661	0.0128813	0.932497	0.858421	1.01296	NA	NA	NA	NA
341	1649	IDP_dMRI_TBSS_MD_Tapetum_L	MD	AD	9	-0.00944186	0.811525	0.0395954	-0.0870488	0.0681651	0.990603	0.916632	1.07054	-0.0748842	0.165577	0.0540074	-0.180739	0.0309702	0.927851	0.834654	1.03145	-0.111788	0.374378	0.117836	-0.342746	0.11917	0.894234	0.709819	1.12656	-0.00947978	0.812982	0.04007	-0.088017	0.0690574	0.990565	0.915745	1.0715	-0.00966903	0.812983	0.0408701	-0.0897744	0.0704364	0.990378	0.914137	1.07298	NA	NA	NA	NA
342	122	IDP_T1_FAST_ROIs_L_thalamus	GMV	ALS	16	-0.0167598	0.645239	0.0364037	-0.0881109	0.0545914	0.98338	0.915659	1.05611	-0.00291845	0.935256	0.0359268	-0.073335	0.0674981	0.997086	0.929289	1.06983	0.0932865	0.578934	0.164194	-0.228534	0.415108	1.09778	0.795699	1.51453	-0.017475	0.483899	0.0249627	-0.0664019	0.0314519	0.982677	0.935755	1.03195	-0.0176002	0.474268	0.0245966	-0.0658096	0.0306092	0.982554	0.936309	1.03108	NA	NA	NA	NA
343	123	IDP_T1_FAST_ROIs_R_thalamus	GMV	ALS	12	-0.0269582	0.568917	0.0473244	-0.119714	0.0657976	0.973402	0.887174	1.06801	-0.00683144	0.877955	0.0444866	-0.0940252	0.0803623	0.993192	0.91026	1.08368	0.159846	0.412387	0.18688	-0.206439	0.526131	1.17333	0.813476	1.69237	-0.0284865	0.318228	0.0285406	-0.084426	0.027453	0.971915	0.91904	1.02783	-0.0286654	0.301617	0.0277504	-0.0830561	0.0257253	0.971742	0.9203	1.02606	NA	NA	NA	NA
344	124	IDP_T1_FAST_ROIs_L_caudate	GMV	ALS	20	0.019565	0.506924	0.0294816	-0.0382189	0.0773489	1.01976	0.962502	1.08042	0.0299906	0.378589	0.0340609	-0.0367688	0.0967499	1.03044	0.963899	1.10158	0.0737532	0.539367	0.117874	-0.157279	0.304785	1.07654	0.854466	1.35633	0.020393	0.379176	0.0231893	-0.025058	0.0658441	1.0206	0.975253	1.06806	0.0204077	0.376855	0.0230933	-0.0248552	0.0656706	1.02062	0.975451	1.06787	NA	NA	NA	NA
345	125	IDP_T1_FAST_ROIs_R_caudate	GMV	ALS	18	0.0348057	0.195637	0.0268961	-0.0179106	0.0875221	1.03542	0.982249	1.09147	0.0374382	0.253452	0.0327828	-0.0268162	0.101693	1.03815	0.97354	1.10704	-0.00228799	0.981011	0.0946378	-0.187778	0.183202	0.997715	0.828799	1.20106	0.0363293	0.123447	0.0235833	-0.00989407	0.0825526	1.037	0.990155	1.08606	0.0358817	0.130161	0.0237083	-0.0105865	0.08235	1.03653	0.989469	1.08584	NA	NA	NA	NA
346	126	IDP_T1_FAST_ROIs_L_putamen	GMV	ALS	24	0.0143435	0.546964	0.0238139	-0.0323317	0.0610187	1.01445	0.968185	1.06292	-0.000305387	0.991626	0.0290955	-0.0573326	0.0567218	0.999695	0.94428	1.05836	-0.0381658	0.578803	0.0677315	-0.17092	0.094588	0.962553	0.842889	1.09921	0.0148919	0.443481	0.0194328	-0.0231963	0.0529801	1.015	0.977071	1.05441	0.0148153	0.445329	0.0194114	-0.0232311	0.0528617	1.01493	0.977037	1.05428	NA	NA	NA	NA
347	127	IDP_T1_FAST_ROIs_R_putamen	GMV	ALS	18	-0.0207406	0.457747	0.0279311	-0.0754854	0.0340043	0.979473	0.927293	1.03459	-0.0374147	0.23076	0.0312204	-0.0986067	0.0237774	0.963277	0.906099	1.02406	0.0248671	0.779343	0.0872705	-0.146183	0.195917	1.02518	0.863999	1.21643	-0.0214375	0.328919	0.0219581	-0.0644753	0.0216003	0.978791	0.937559	1.02184	-0.0214266	0.327935	0.0219023	-0.0643551	0.0215019	0.978801	0.937672	1.02173	NA	NA	NA	NA
348	128	IDP_T1_FAST_ROIs_L_pallidum	GMV	ALS	4	0.0870848	0.174783	0.0641747	-0.0386976	0.212867	1.09099	0.962042	1.23722	0.108284	0.113343	0.0683896	-0.0257592	0.242328	1.11436	0.97457	1.27421	0.0715414	0.901715	0.512211	-0.932392	1.07547	1.07416	0.393611	2.93138	0.0898232	0.0604799	0.0478476	-0.00395802	0.183604	1.09398	0.99605	1.20154	0.0898209	0.0607402	0.0478947	-0.00405277	0.183695	1.09398	0.995955	1.20165	NA	NA	NA	NA
349	129	IDP_T1_FAST_ROIs_R_pallidum	GMV	ALS	3	0.0719894	0.568724	0.126312	-0.175582	0.319561	1.07464	0.838968	1.37652	0.030947	0.741924	0.0939765	-0.153247	0.215141	1.03143	0.857918	1.24004	-0.18793	0.77598	0.511831	-1.19112	0.81526	0.828673	0.303881	2.25976	0.0778565	0.240832	0.0663789	-0.0522461	0.207959	1.08097	0.949095	1.23116	0.0778571	0.225201	0.0641954	-0.0479659	0.20368	1.08097	0.953166	1.22591	NA	NA	NA	NA
350	130	IDP_T1_FAST_ROIs_L_hippocampus	GMV	ALS	13	-0.0232624	0.386746	0.0268764	-0.0759402	0.0294153	0.977006	0.926872	1.02985	-0.0247978	0.502155	0.0369509	-0.0972215	0.0476259	0.975507	0.907355	1.04878	-0.146353	0.416409	0.173313	-0.486047	0.193341	0.863852	0.615053	1.2133	-0.0236446	0.383983	0.0271596	-0.0768773	0.0295882	0.976633	0.926003	1.03003	-0.0237315	0.389263	0.0275642	-0.0777574	0.0302943	0.976548	0.925189	1.03076	NA	NA	NA	NA
351	131	IDP_T1_FAST_ROIs_R_hippocampus	GMV	ALS	14	0.000890541	0.971447	0.0248799	-0.0478741	0.0496552	1.00089	0.953254	1.05091	0.0316639	0.345843	0.0335891	-0.0341708	0.0974986	1.03217	0.966406	1.10241	-0.0859857	0.538422	0.135775	-0.352104	0.180133	0.917607	0.703207	1.19738	0.000918963	0.970542	0.0248852	-0.047856	0.0496939	1.00092	0.953271	1.05095	0.000908268	0.971219	0.0251739	-0.0484327	0.0502492	1.00091	0.952721	1.05153	NA	NA	NA	NA
352	132	IDP_T1_FAST_ROIs_L_amygdala	GMV	ALS	5	-0.0528422	0.343458	0.0557787	-0.162169	0.0564841	0.94853	0.850298	1.05811	-0.0309552	0.643487	0.0668826	-0.162045	0.100135	0.969519	0.850403	1.10532	0.100079	0.820543	0.404477	-0.692695	0.892854	1.10526	0.500226	2.44209	-0.0545043	0.270928	0.0495077	-0.151539	0.0425307	0.946954	0.859384	1.04345	-0.0544873	0.277108	0.0501338	-0.15275	0.0437749	0.94697	0.858345	1.04475	NA	NA	NA	NA
353	133	IDP_T1_FAST_ROIs_R_amygdala	GMV	ALS	4	0.000993893	0.985657	0.0552851	-0.107365	0.109353	1.00099	0.898198	1.11556	-0.00261184	0.967133	0.0633873	-0.126851	0.121627	0.997392	0.880865	1.12933	-0.159919	0.698028	0.356989	-0.859617	0.539779	0.852213	0.423324	1.71563	0.000996355	0.985644	0.0553739	-0.107537	0.109529	1.001	0.898044	1.11575	0.000997091	0.986217	0.0577171	-0.112128	0.114123	1.001	0.89393	1.12089	NA	NA	NA	NA
354	134	IDP_T1_FAST_ROIs_L_ventral_striatum	GMV	ALS	15	0.0720965	0.0320396	0.0336284	0.00618482	0.138008	1.07476	1.0062	1.14798	0.0763261	0.0601069	0.0405988	-0.00324754	0.1559	1.07931	0.996758	1.16871	-0.0810029	0.525779	0.124243	-0.324519	0.162513	0.922191	0.722875	1.17646	0.0761021	0.00232724	0.024993	0.0271159	0.125088	1.07907	1.02749	1.13325	0.0749502	0.00249737	0.0247879	0.0263659	0.123535	1.07783	1.02672	1.13149	NA	NA	NA	NA
355	135	IDP_T1_FAST_ROIs_R_ventral_striatum	GMV	ALS	20	0.0491255	0.084792	0.0285027	-0.00673993	0.104991	1.05035	0.993283	1.1107	0.0563306	0.105555	0.0348042	-0.0118857	0.124547	1.05795	0.988185	1.13264	0.0550738	0.615526	0.107766	-0.156147	0.266294	1.05662	0.855434	1.30512	0.0515173	0.0252026	0.0230165	0.00640511	0.0966296	1.05287	1.00643	1.10145	0.051037	0.0261284	0.0229452	0.00606437	0.0960096	1.05236	1.00608	1.10077	NA	NA	NA	NA
356	136	IDP_T1_FAST_ROIs_brain_stem	GMV	ALS	10	0.099036	0.00345065	0.0338648	0.032661	0.165411	1.10411	1.0332	1.17988	0.099648	0.031636	0.0463699	0.00876298	0.190533	1.10478	1.0088	1.20989	0.168792	0.287984	0.148301	-0.121878	0.459461	1.18387	0.885256	1.58322	0.100981	0.00355867	0.0346436	0.0330792	0.168882	1.10626	1.03363	1.18398	0.101352	0.00399863	0.0352128	0.0323348	0.170369	1.10667	1.03286	1.18574	NA	NA	NA	NA
357	137	IDP_T1_FAST_ROIs_L_cerebellum_I-IV	GMV	ALS	11	0.00410575	0.937185	0.052098	-0.0980062	0.106218	1.00411	0.906643	1.11206	-0.035809	0.433678	0.0457381	-0.125456	0.0538376	0.964825	0.882095	1.05531	0.168679	0.47303	0.225234	-0.272778	0.610137	1.18374	0.761261	1.84068	0.0046104	0.886847	0.0324002	-0.0588939	0.0681147	1.00462	0.942807	1.07049	0.00438943	0.889321	0.0315415	-0.0574319	0.0662107	1.0044	0.944186	1.06845	NA	NA	NA	NA
358	138	IDP_T1_FAST_ROIs_R_cerebellum_I-IV	GMV	ALS	11	-0.0172201	0.629852	0.0357312	-0.0872532	0.052813	0.982927	0.916445	1.05423	-0.0300839	0.500366	0.0446406	-0.11758	0.0574117	0.970364	0.88907	1.05909	-0.0437857	0.883001	0.289209	-0.610636	0.523064	0.957159	0.543006	1.68719	-0.0178635	0.587612	0.0329403	-0.0824264	0.0466994	0.982295	0.920879	1.04781	-0.01778	0.593705	0.0333286	-0.0831039	0.047544	0.982377	0.920255	1.04869	NA	NA	NA	NA
359	139	IDP_T1_FAST_ROIs_L_cerebellum_V	GMV	ALS	15	0.0239411	0.595913	0.0451475	-0.064548	0.11243	1.02423	0.937491	1.11899	-0.0190508	0.652576	0.0423176	-0.101993	0.0638916	0.98113	0.903036	1.06598	-0.024875	0.911646	0.219854	-0.45579	0.40604	0.975432	0.633947	1.50086	0.0256331	0.355464	0.0277402	-0.0287376	0.0800038	1.02596	0.971671	1.08329	0.02571	0.338672	0.0268711	-0.0269573	0.0783773	1.02604	0.973403	1.08153	NA	NA	NA	NA
360	140	IDP_T1_FAST_ROIs_R_cerebellum_V	GMV	ALS	12	0.062641	0.0294419	0.0287671	0.0062574	0.119025	1.06464	1.00628	1.1264	0.0709369	0.0695874	0.0390926	-0.00568456	0.147558	1.07351	0.994332	1.159	0.0193384	0.854544	0.102797	-0.182144	0.22082	1.01953	0.833482	1.2471	0.0640301	0.0283007	0.0291963	0.00680546	0.121255	1.06612	1.00683	1.12891	0.0638894	0.0313536	0.0296807	0.00571519	0.122064	1.06597	1.00573	1.12983	NA	NA	NA	NA
361	141	IDP_T1_FAST_ROIs_L_cerebellum_VI	GMV	ALS	19	0.0164739	0.591348	0.0306842	-0.0436672	0.0766149	1.01661	0.957273	1.07963	0.0236742	0.518966	0.0367076	-0.0482727	0.095621	1.02396	0.952874	1.10034	0.0112697	0.919084	0.1093	-0.202959	0.225498	1.01133	0.816312	1.25295	0.0168185	0.472621	0.023417	-0.0290787	0.0627158	1.01696	0.97134	1.06472	0.0171589	0.461339	0.0232934	-0.0284961	0.062814	1.01731	0.971906	1.06483	NA	NA	NA	NA
362	142	IDP_T1_FAST_ROIs_V_cerebellum_VI	GMV	ALS	12	0.0500514	0.0920043	0.0297055	-0.00817144	0.108274	1.05133	0.991862	1.11435	0.0715119	0.0541676	0.0371395	-0.00128155	0.144305	1.07413	0.998719	1.15524	0.063105	0.618711	0.122876	-0.177733	0.303943	1.06514	0.837166	1.35519	0.051309	0.0590987	0.0271842	-0.00197198	0.10459	1.05265	0.99803	1.11026	0.0512378	0.061538	0.0274056	-0.0024772	0.104953	1.05257	0.997526	1.11066	NA	NA	NA	NA
363	143	IDP_T1_FAST_ROIs_R_cerebellum_VI	GMV	ALS	16	0.0354044	0.231964	0.0296193	-0.0226495	0.0934583	1.03604	0.977605	1.09796	0.0267854	0.494762	0.0392314	-0.0501082	0.103679	1.02715	0.951127	1.10924	0.042383	0.710779	0.111993	-0.177124	0.26189	1.04329	0.837676	1.29938	0.0370523	0.166216	0.0267629	-0.0154029	0.0895075	1.03775	0.984715	1.09364	0.0365371	0.175487	0.026969	-0.0163221	0.0893962	1.03721	0.98381	1.09351	NA	NA	NA	NA
364	144	IDP_T1_FAST_ROIs_L_cerebellum_crus_I	GMV	ALS	30	-0.00320761	0.861691	0.018411	-0.0392931	0.0328779	0.996798	0.961469	1.03342	0.014344	0.56473	0.0249102	-0.0344799	0.063168	1.01445	0.966108	1.06521	0.0612601	0.281923	0.0558358	-0.048178	0.170698	1.06318	0.952964	1.18613	-0.00328668	0.848324	0.0171845	-0.0369684	0.030395	0.996719	0.963707	1.03086	-0.00328639	0.849502	0.0173192	-0.0372319	0.0306592	0.996719	0.963453	1.03113	NA	NA	NA	NA
365	145	IDP_T1_FAST_ROIs_V_cerebellum_crus_I	GMV	ALS	3	0.00361119	0.972569	0.105018	-0.202224	0.209446	1.00362	0.816912	1.233	-0.0579843	0.474864	0.0811437	-0.217026	0.101057	0.943665	0.804909	1.10634	0.349196	0.661091	0.592774	-0.812641	1.51103	1.41793	0.443685	4.53141	0.00374814	0.956087	0.0680686	-0.129666	0.137163	1.00376	0.878388	1.14701	0.00372485	0.95688	0.0688902	-0.1313	0.13875	1.00373	0.876955	1.14884	NA	NA	NA	NA
366	146	IDP_T1_FAST_ROIs_R_cerebellum_crus_I	GMV	ALS	24	0.00993817	0.611895	0.0195876	-0.0284536	0.0483299	1.00999	0.971947	1.04952	0.0161288	0.54082	0.0263726	-0.0355616	0.0678192	1.01626	0.965063	1.07017	-0.00357491	0.951528	0.0581423	-0.117534	0.110384	0.996431	0.88911	1.11671	0.0102186	0.569979	0.0179879	-0.0250376	0.0454748	1.01027	0.975273	1.04652	0.0101548	0.574899	0.018106	-0.025333	0.0456426	1.01021	0.974985	1.0467	NA	NA	NA	NA
367	147	IDP_T1_FAST_ROIs_L_cerebellum_crus_II	GMV	ALS	23	-0.00701762	0.755079	0.022496	-0.0511099	0.0370746	0.993007	0.950174	1.03777	0.027174	0.340888	0.0285318	-0.0287483	0.0830963	1.02755	0.971661	1.08665	0.0323823	0.609441	0.0624381	-0.0899964	0.154761	1.03291	0.913934	1.16738	-0.00700206	0.720213	0.0195493	-0.0453186	0.0313145	0.993022	0.955693	1.03181	-0.00721152	0.713444	0.0196373	-0.0457007	0.0312776	0.992814	0.955328	1.03177	NA	NA	NA	NA
368	148	IDP_T1_FAST_ROIs_V_cerebellum_crus_II	GMV	ALS	19	0.0219574	0.284643	0.020522	-0.0182656	0.0621804	1.0222	0.9819	1.06415	0.0174245	0.558611	0.0297903	-0.0409644	0.0758135	1.01758	0.959863	1.07876	-0.00902421	0.905745	0.0750854	-0.156192	0.138143	0.991016	0.855395	1.14814	0.0223148	0.281179	0.0207064	-0.0182698	0.0628994	1.02257	0.981896	1.06492	0.0223305	0.286869	0.0209673	-0.0187654	0.0634264	1.02258	0.98141	1.06548	NA	NA	NA	NA
369	149	IDP_T1_FAST_ROIs_R_cerebellum_crus_II	GMV	ALS	26	0.0120733	0.522303	0.0188705	-0.0249129	0.0490595	1.01215	0.975395	1.05028	0.0313955	0.244365	0.0269687	-0.0214632	0.0842542	1.03189	0.978766	1.08791	0.0452486	0.46913	0.0615163	-0.0753234	0.165821	1.04629	0.927444	1.18036	0.0124008	0.496622	0.0182415	-0.0233525	0.0481542	1.01248	0.976918	1.04933	0.0123414	0.502741	0.018415	-0.0237519	0.0484347	1.01242	0.976528	1.04963	NA	NA	NA	NA
370	150	IDP_T1_FAST_ROIs_L_cerebellum_VIIb	GMV	ALS	14	-0.00558024	0.82553	0.0253143	-0.0551963	0.0440358	0.994435	0.946299	1.04502	0.0382686	0.272216	0.0348539	-0.0300449	0.106582	1.03901	0.970402	1.11247	0.0957286	0.156294	0.0632927	-0.028325	0.219782	1.10046	0.972072	1.24581	-0.00566799	0.814211	0.0241194	-0.052942	0.041606	0.994348	0.948435	1.04248	-0.00569493	0.815073	0.0243491	-0.0534192	0.0420294	0.994321	0.947983	1.04293	NA	NA	NA	NA
371	151	IDP_T1_FAST_ROIs_V_cerebellum_VIIb	GMV	ALS	12	0.0124843	0.655114	0.0279497	-0.0422972	0.0672657	1.01256	0.958585	1.06958	0.0399106	0.297668	0.0383223	-0.0352011	0.115022	1.04072	0.965411	1.1219	0.15604	0.151336	0.100439	-0.0408209	0.352902	1.16887	0.960001	1.42319	0.0127978	0.650274	0.0282275	-0.042528	0.0681236	1.01288	0.958364	1.0705	0.012722	0.657085	0.0286569	-0.0434455	0.0688895	1.0128	0.957485	1.07132	NA	NA	NA	NA
372	152	IDP_T1_FAST_ROIs_R_cerebellum_VIIb	GMV	ALS	17	0.011771	0.643783	0.0254555	-0.0381217	0.0616637	1.01184	0.962596	1.0636	0.0377707	0.26216	0.0336847	-0.0282513	0.103793	1.03849	0.972144	1.10937	0.0275583	0.69146	0.0681072	-0.105932	0.161048	1.02794	0.899486	1.17474	0.012306	0.578482	0.0221489	-0.0311059	0.0557179	1.01238	0.969373	1.0573	0.0120749	0.587288	0.0222468	-0.0315288	0.0556787	1.01215	0.968963	1.05726	NA	NA	NA	NA
373	153	IDP_T1_FAST_ROIs_L_cerebellum_VIIIa	GMV	ALS	17	0.0107053	0.687562	0.026619	-0.041468	0.0628785	1.01076	0.95938	1.0649	0.0272234	0.421054	0.0338349	-0.0390931	0.0935398	1.0276	0.961661	1.09805	-0.00370621	0.963582	0.0798285	-0.16017	0.152758	0.996301	0.851999	1.16504	0.0111163	0.63192	0.023206	-0.0343674	0.0566	1.01118	0.966216	1.05823	0.0109818	0.637939	0.0233367	-0.0347581	0.0567217	1.01104	0.965839	1.05836	NA	NA	NA	NA
374	154	IDP_T1_FAST_ROIs_V_cerebellum_VIIIa	GMV	ALS	18	0.000380607	0.990866	0.0332474	-0.0647842	0.0655454	1.00038	0.93727	1.06774	-0.0107916	0.729551	0.0312145	-0.0719721	0.0503889	0.989266	0.930557	1.05168	0.0232489	0.811667	0.0959724	-0.164857	0.211355	1.02352	0.848015	1.23535	0.000407852	0.984973	0.0216539	-0.0420338	0.0428495	1.00041	0.958837	1.04378	0.000397482	0.98514	0.021341	-0.0414308	0.0422258	1.0004	0.959416	1.04313	NA	NA	NA	NA
375	155	IDP_T1_FAST_ROIs_R_cerebellum_VIIIa	GMV	ALS	11	0.0138788	0.733721	0.0407984	-0.0660861	0.0938437	1.01398	0.93605	1.09839	0.0426279	0.327129	0.0435017	-0.0426355	0.127891	1.04355	0.958261	1.13643	0.128451	0.296876	0.116003	-0.0989148	0.355817	1.13707	0.90582	1.42735	0.0140203	0.649456	0.0308465	-0.0464388	0.0744793	1.01412	0.954623	1.07732	0.0144401	0.637901	0.030682	-0.0456967	0.0745768	1.01454	0.955332	1.07743	NA	NA	NA	NA
376	156	IDP_T1_FAST_ROIs_L_cerebellum_VIIIb	GMV	ALS	13	0.00614695	0.854521	0.0335251	-0.0595623	0.0718562	1.00617	0.942177	1.0745	0.011371	0.791522	0.0430173	-0.0729429	0.0956849	1.01144	0.929654	1.10041	-0.0126872	0.895557	0.0944384	-0.197786	0.172412	0.987393	0.820545	1.18817	0.00626776	0.827328	0.0287341	-0.050051	0.0625866	1.00629	0.951181	1.06459	0.00633316	0.826718	0.02893	-0.0503696	0.0630359	1.00635	0.950878	1.06507	NA	NA	NA	NA
377	157	IDP_T1_FAST_ROIs_V_cerebellum_VIIIb	GMV	ALS	20	-0.0275093	0.233911	0.0231104	-0.0728055	0.017787	0.972866	0.929782	1.01795	-0.0274099	0.355164	0.0296445	-0.0855132	0.0306934	0.972962	0.918041	1.03117	0.0372495	0.672494	0.0866816	-0.132647	0.207145	1.03795	0.875775	1.23016	-0.0275082	0.182823	0.02065	-0.0679823	0.0129659	0.972867	0.934277	1.01305	-0.0281529	0.175402	0.0207763	-0.0688744	0.0125687	0.97224	0.933444	1.01265	NA	NA	NA	NA
378	158	IDP_T1_FAST_ROIs_R_cerebellum_VIIIb	GMV	ALS	9	0.015115	0.721537	0.0424096	-0.0680078	0.0982377	1.01523	0.934253	1.10323	-0.00528322	0.917564	0.0510445	-0.10533	0.0947639	0.994731	0.900027	1.0994	-0.119493	0.491998	0.164829	-0.442558	0.203572	0.88737	0.642391	1.22577	0.0154513	0.687949	0.0384706	-0.059951	0.0908536	1.01557	0.941811	1.09511	0.0155806	0.689561	0.0390051	-0.0608693	0.0920305	1.0157	0.940946	1.0964	NA	NA	NA	NA
379	159	IDP_T1_FAST_ROIs_L_cerebellum_IX	GMV	ALS	21	0.0339228	0.250566	0.0295243	-0.0239449	0.0917904	1.0345	0.976339	1.09614	0.0251312	0.455041	0.0336411	-0.0408054	0.0910678	1.02545	0.960016	1.09534	-0.0350551	0.692916	0.0874259	-0.20641	0.1363	0.965552	0.8135	1.14603	0.0360134	0.0829148	0.0207687	-0.00469336	0.0767201	1.03667	0.995318	1.07974	0.0353972	0.0847961	0.0205378	-0.00485696	0.0756513	1.03603	0.995155	1.07859	NA	NA	NA	NA
380	160	IDP_T1_FAST_ROIs_V_cerebellum_IX	GMV	ALS	16	0.0298037	0.45689	0.04006	-0.0487138	0.108321	1.03025	0.952454	1.11441	0.0285094	0.479066	0.0402786	-0.0504366	0.107455	1.02892	0.950814	1.11344	0.0582164	0.629296	0.117961	-0.172988	0.28942	1.05994	0.841148	1.33565	0.0322736	0.193512	0.0248209	-0.0163753	0.0809224	1.0328	0.983758	1.08429	0.0314676	0.194342	0.0242461	-0.0160548	0.07899	1.03197	0.984073	1.08219	NA	NA	NA	NA
381	161	IDP_T1_FAST_ROIs_R_cerebellum_IX	GMV	ALS	20	0.0366518	0.213587	0.0294684	-0.0211064	0.0944099	1.03733	0.979115	1.09901	0.0197524	0.53855	0.0321174	-0.0431977	0.0827025	1.01995	0.957722	1.08622	0.019263	0.847203	0.0985397	-0.173875	0.212401	1.01945	0.840402	1.23664	0.0385729	0.0754581	0.0216986	-0.00395631	0.0811022	1.03933	0.996052	1.08448	0.0381581	0.0765584	0.0215459	-0.00407188	0.0803881	1.0389	0.995936	1.08371	NA	NA	NA	NA
382	162	IDP_T1_FAST_ROIs_L_cerebellum_X	GMV	ALS	9	0.0532764	0.133785	0.0355332	-0.0163686	0.122921	1.05472	0.983765	1.1308	0.0691188	0.129396	0.0455782	-0.0202145	0.158452	1.07156	0.979988	1.1717	-0.294392	0.189841	0.202769	-0.691819	0.103036	0.744985	0.500664	1.10853	0.0546713	0.0918375	0.0324308	-0.00889305	0.118236	1.05619	0.991146	1.12551	0.05462	0.0954952	0.0327636	-0.00959656	0.118837	1.05614	0.990449	1.12619	NA	NA	NA	NA
383	163	IDP_T1_FAST_ROIs_V_cerebellum_X	GMV	ALS	6	-0.0539947	0.308918	0.0530662	-0.158005	0.0500152	0.947437	0.853846	1.05129	-0.0964854	0.0770971	0.0545799	-0.203462	0.0104912	0.908023	0.815901	1.01055	0.189228	0.543568	0.285398	-0.370153	0.748609	1.20832	0.690629	2.11406	-0.0558485	0.145139	0.0383334	-0.130982	0.0192849	0.945682	0.877234	1.01947	-0.0558493	0.143988	0.0382241	-0.130769	0.01907	0.945682	0.877421	1.01925	NA	NA	NA	NA
384	164	IDP_T1_FAST_ROIs_R_cerebellum_X	GMV	ALS	9	0.0154488	0.788388	0.0575579	-0.0973648	0.128262	1.01557	0.907225	1.13685	-0.0202195	0.648959	0.0444181	-0.107279	0.0668399	0.979984	0.898275	1.06912	-0.311376	0.0852035	0.155431	-0.616021	-0.00673037	0.732439	0.540089	0.993292	0.0165373	0.569776	0.0290954	-0.0404898	0.0735643	1.01667	0.960319	1.07634	0.0165424	0.553616	0.0279266	-0.0381938	0.0712786	1.01668	0.962526	1.07388	NA	NA	NA	NA
385	344	aparc-Desikan_lh_volume_bankssts	GMV	ALS	4	-0.0042317	0.953253	0.0721865	-0.145717	0.137254	0.995777	0.864402	1.14712	-0.0514555	0.424588	0.0644412	-0.17776	0.0748493	0.949846	0.837143	1.07772	0.426687	0.475257	0.489452	-0.53264	1.38601	1.53217	0.587053	3.99888	-0.00438813	0.931709	0.0512066	-0.104753	0.0959767	0.995621	0.900547	1.10073	-0.00439419	0.931612	0.0512042	-0.104754	0.095966	0.995615	0.900546	1.10072	NA	NA	NA	NA
386	345	aparc-Desikan_lh_volume_caudalanteriorcingulate	GMV	ALS	1	NA	NA	NA	NA	NA	NA	NA	NA	NA	NA	NA	NA	NA	NA	NA	NA	NA	NA	NA	NA	NA	NA	NA	NA	NA	NA	NA	NA	NA	NA	NA	NA	-0.0923437	0.439982	0.119582	-0.326724	0.142036	0.911792	0.721283	1.15262	-0.0923437	0.411706	0.112491	-0.312827
387	346	aparc-Desikan_lh_volume_caudalmiddlefrontal	GMV	ALS	4	0.00192275	0.966135	0.0452879	-0.0868415	0.090687	1.00192	0.916822	1.09493	0.0157203	0.772607	0.0544018	-0.0909072	0.122348	1.01584	0.913102	1.13015	-0.210769	0.388457	0.192822	-0.588701	0.167162	0.809961	0.555048	1.18195	0.00193972	0.966003	0.04551	-0.0872599	0.0911394	1.00194	0.916439	1.09542	0.00194163	0.966696	0.046503	-0.0892043	0.0930875	1.00194	0.914659	1.09756	NA	NA	NA	NA
388	347	aparc-Desikan_lh_volume_cuneus	GMV	ALS	16	-0.0141009	0.491409	0.0204935	-0.0542682	0.0260663	0.985998	0.947178	1.02641	-0.0241987	0.393069	0.0283335	-0.0797325	0.031335	0.976092	0.923363	1.03183	-0.0827402	0.0956903	0.046315	-0.173518	0.00803728	0.92059	0.840702	1.00807	-0.0142742	0.489299	0.0206446	-0.0547376	0.0261892	0.985827	0.946734	1.02654	-0.0142933	0.493627	0.0208797	-0.0552175	0.026631	0.985808	0.946279	1.02699	NA	NA	NA	NA
389	348	aparc-Desikan_lh_volume_entorhinal	GMV	ALS	NA	NA	NA	NA	NA	NA	NA	NA	NA	NA	NA	NA	NA	NA	NA	NA	NA	NA	NA	NA	NA	NA	NA	NA	NA	NA	NA	NA	NA	NA	NA	NA	NA	NA	NA	NA	NA	NA	NA	NA	NA	NA	NA	NA	NA
390	349	aparc-Desikan_lh_volume_fusiform	GMV	ALS	NA	NA	NA	NA	NA	NA	NA	NA	NA	NA	NA	NA	NA	NA	NA	NA	NA	NA	NA	NA	NA	NA	NA	NA	NA	NA	NA	NA	NA	NA	NA	NA	NA	NA	NA	NA	NA	NA	NA	NA	NA	NA	NA	NA	NA
391	350	aparc-Desikan_lh_volume_inferiorparietal	GMV	ALS	5	-0.0529497	0.272279	0.0482313	-0.147483	0.0415836	0.948428	0.862877	1.04246	-0.0586455	0.318407	0.0587786	-0.173851	0.0565605	0.943041	0.840422	1.05819	-0.00509929	0.990318	0.387141	-0.763896	0.753698	0.994914	0.465848	2.12484	-0.0530371	0.273676	0.0484518	-0.148003	0.0419285	0.948345	0.862429	1.04282	-0.053055	0.294554	0.0506162	-0.152263	0.0461527	0.948328	0.858763	1.04723	NA	NA	NA	NA
392	351	aparc-Desikan_lh_volume_inferiortemporal	GMV	ALS	NA	NA	NA	NA	NA	NA	NA	NA	NA	NA	NA	NA	NA	NA	NA	NA	NA	NA	NA	NA	NA	NA	NA	NA	NA	NA	NA	NA	NA	NA	NA	NA	NA	NA	NA	NA	NA	NA	NA	NA	NA	NA	NA	NA	NA
393	352	aparc-Desikan_lh_volume_isthmuscingulate	GMV	ALS	NA	NA	NA	NA	NA	NA	NA	NA	NA	NA	NA	NA	NA	NA	NA	NA	NA	NA	NA	NA	NA	NA	NA	NA	NA	NA	NA	NA	NA	NA	NA	NA	NA	NA	NA	NA	NA	NA	NA	NA	NA	NA	NA	NA	NA
394	353	aparc-Desikan_lh_volume_lateraloccipital	GMV	ALS	7	-0.0679519	0.118777	0.043561	-0.153331	0.0174276	0.934305	0.857845	1.01758	-0.109011	0.0268311	0.049238	-0.205518	-0.0125048	0.89672	0.814225	0.987573	-0.26802	0.0733376	0.118585	-0.500446	-0.0355936	0.764893	0.60626	0.965032	-0.0697089	0.0719198	0.0387352	-0.14563	0.00621215	0.932665	0.864478	1.00623	-0.0697902	0.0753049	0.0392388	-0.146698	0.00711781	0.932589	0.863554	1.00714	NA	NA	NA	NA
395	354	aparc-Desikan_lh_volume_lateralorbitofrontal	GMV	ALS	5	0.00471798	0.922867	0.0487277	-0.0907883	0.100224	1.00473	0.913211	1.10542	-2.2e-05	0.999697	0.0578616	-0.113431	0.113387	0.999978	0.892766	1.12006	-0.0379324	0.911379	0.31363	-0.652647	0.576782	0.962778	0.520666	1.7803	0.0048376	0.914233	0.0449171	-0.0831999	0.0928751	1.00485	0.920167	1.09732	0.00483797	0.91535	0.0455156	-0.0843726	0.0940486	1.00485	0.919089	1.09861	NA	NA	NA	NA
396	355	aparc-Desikan_lh_volume_lingual	GMV	ALS	14	-0.00134102	0.966171	0.0316195	-0.0633152	0.0606332	0.99866	0.938648	1.06251	0.014957	0.705646	0.0395991	-0.0626573	0.0925712	1.01507	0.939265	1.09699	-0.184443	0.0955465	0.101955	-0.384276	0.0153896	0.831567	0.680944	1.01551	-0.00135901	0.960784	0.0276388	-0.055531	0.052813	0.998642	0.945983	1.05423	-0.00138597	0.960213	0.0277829	-0.0558404	0.0530685	0.998615	0.94569	1.0545	NA	NA	NA	NA
397	356	aparc-Desikan_lh_volume_medialorbitofrontal	GMV	ALS	2	0.000963705	0.994943	0.152042	-0.297038	0.298965	1.00096	0.743016	1.34846	NA	NA	NA	NA	NA	NA	NA	NA	NA	NA	NA	NA	NA	NA	NA	NA	0.00102563	0.990084	0.0825229	-0.160719	0.16277	1.00103	0.851531	1.17677	0.0010218	0.990017	0.0816633	-0.159038	0.161082	1.00102	0.852964	1.17478	NA	NA	NA	NA
398	357	aparc-Desikan_lh_volume_middletemporal	GMV	ALS	6	0.0563849	0.287732	0.0530376	-0.0475689	0.160339	1.058	0.953545	1.17391	0.0887192	0.133399	0.0591133	-0.0271429	0.204581	1.09277	0.973222	1.22701	0.238564	0.301365	0.201202	-0.155791	0.632919	1.26942	0.855738	1.8831	0.058471	0.200677	0.0456939	-0.031089	0.148031	1.06021	0.969389	1.15955	0.0584599	0.205147	0.0461396	-0.0319737	0.148894	1.0602	0.968532	1.16055	NA	NA	NA	NA
399	358	aparc-Desikan_lh_volume_parahippocampal	GMV	ALS	3	-0.00211788	0.972626	0.0617181	-0.123085	0.11885	0.997884	0.884188	1.1262	-0.0126132	0.870289	0.0772437	-0.164011	0.138784	0.987466	0.848733	1.14888	1.99291	0.717214	4.18749	-6.21457	10.2004	7.33684	0.00200008	26913.5	-0.00213294	0.972509	0.0618925	-0.123442	0.119176	0.997869	0.883873	1.12657	-0.00212984	0.973596	0.0643478	-0.128252	0.123992	0.997872	0.879632	1.13201	NA	NA	NA	NA
400	359	aparc-Desikan_lh_volume_paracentral	GMV	ALS	NA	NA	NA	NA	NA	NA	NA	NA	NA	NA	NA	NA	NA	NA	NA	NA	NA	NA	NA	NA	NA	NA	NA	NA	NA	NA	NA	NA	NA	NA	NA	NA	NA	NA	NA	NA	NA	NA	NA	NA	NA	NA	NA	NA	NA
401	360	aparc-Desikan_lh_volume_parsopercularis	GMV	ALS	1	NA	NA	NA	NA	NA	NA	NA	NA	NA	NA	NA	NA	NA	NA	NA	NA	NA	NA	NA	NA	NA	NA	NA	NA	NA	NA	NA	NA	NA	NA	NA	NA	0.00694655	0.917567	0.067117	-0.124603	0.138496	1.00697	0.882848	1.14854	0.00694656	0.916167	0.0659923	-0.122398
402	361	aparc-Desikan_lh_volume_parsorbitalis	GMV	ALS	5	0.078784	0.114393	0.0499027	-0.0190253	0.176593	1.08197	0.981155	1.19315	0.0756361	0.235	0.0636894	-0.049195	0.200467	1.07857	0.951995	1.22197	0.137767	0.603514	0.238157	-0.329021	0.604556	1.14771	0.719628	1.83044	0.0795305	0.115516	0.0505317	-0.0195115	0.178573	1.08278	0.980678	1.19551	0.0795325	0.12983	0.0525046	-0.0233765	0.182441	1.08278	0.976895	1.20014	NA	NA	NA	NA
403	362	aparc-Desikan_lh_volume_parstriangularis	GMV	ALS	3	0.00143893	0.973662	0.0435831	-0.0839839	0.0868617	1.00144	0.919446	1.09075	0.00176649	0.970956	0.0485182	-0.0933291	0.0968621	1.00177	0.910894	1.10171	-0.0107555	0.941022	0.115764	-0.237653	0.216142	0.989302	0.788476	1.24128	0.00143939	0.973659	0.0435913	-0.0839996	0.0868784	1.00144	0.919432	1.09076	0.00143947	0.974219	0.0445423	-0.0858635	0.0887424	1.00144	0.91772	1.0928	NA	NA	NA	NA
404	363	aparc-Desikan_lh_volume_pericalcarine	GMV	ALS	28	-0.00472459	0.784447	0.0172728	-0.0385792	0.02913	0.995287	0.962155	1.02956	-0.0130623	0.600862	0.0249681	-0.0619998	0.0358751	0.987023	0.939883	1.03653	-0.0827913	0.114624	0.0507139	-0.18219	0.0166079	0.920543	0.833443	1.01675	-0.00482454	0.777931	0.0171073	-0.0383548	0.0287058	0.995187	0.962371	1.02912	-0.00482289	0.78015	0.0172787	-0.0386892	0.0290434	0.995189	0.96205	1.02947	NA	NA	NA	NA
405	364	aparc-Desikan_lh_volume_postcentral	GMV	ALS	7	0.0093118	0.752449	0.0295227	-0.0485526	0.0671762	1.00936	0.952607	1.06948	0.00380402	0.881154	0.0254438	-0.0460658	0.0536739	1.00381	0.954979	1.05514	-0.00485212	0.918097	0.0448727	-0.0928026	0.0830984	0.99516	0.911373	1.08665	0.00945794	0.684433	0.0232713	-0.0361537	0.0550696	1.0095	0.964492	1.05661	0.00942578	0.685954	0.0233109	-0.0362635	0.055115	1.00947	0.964386	1.05666	NA	NA	NA	NA
406	365	aparc-Desikan_lh_volume_posteriorcingulate	GMV	ALS	NA	NA	NA	NA	NA	NA	NA	NA	NA	NA	NA	NA	NA	NA	NA	NA	NA	NA	NA	NA	NA	NA	NA	NA	NA	NA	NA	NA	NA	NA	NA	NA	NA	NA	NA	NA	NA	NA	NA	NA	NA	NA	NA	NA	NA
407	366	aparc-Desikan_lh_volume_precentral	GMV	ALS	3	-0.019805	0.68823	0.0493572	-0.116545	0.0769351	0.98039	0.88999	1.07997	-0.0028544	0.920518	0.0286066	-0.0589234	0.0532146	0.99715	0.942779	1.05466	0.0280044	0.737905	0.0641344	-0.0976991	0.153708	1.0284	0.906922	1.16615	-0.0200508	0.477619	0.0282351	-0.0753916	0.03529	0.980149	0.92738	1.03592	-0.0200489	0.476155	0.0281389	-0.0752011	0.0351032	0.980151	0.927557	1.03573	NA	NA	NA	NA
408	367	aparc-Desikan_lh_volume_precuneus	GMV	ALS	8	0.0773158	0.0186326	0.0328612	0.0129079	0.141724	1.08038	1.01299	1.15226	0.0947902	0.0232169	0.0417606	0.0129394	0.176641	1.09943	1.01302	1.1932	0.0904074	0.383107	0.0960928	-0.0979345	0.278749	1.09462	0.906708	1.32148	0.0777482	0.0191952	0.0332013	0.0126735	0.142823	1.08085	1.01275	1.15353	0.0777456	0.0225375	0.0340812	0.0109464	0.144545	1.08085	1.01101	1.15551	NA	NA	NA	NA
409	368	aparc-Desikan_lh_volume_rostralanteriorcingulate	GMV	ALS	2	-0.109709	0.164652	0.0789507	-0.264453	0.045034	0.896095	0.767626	1.04606	NA	NA	NA	NA	NA	NA	NA	NA	NA	NA	NA	NA	NA	NA	NA	NA	-0.109722	0.171038	0.0801549	-0.266826	0.0473815	0.896083	0.765806	1.04852	-0.109722	0.19187	0.0840741	-0.274508	0.0550629	0.896083	0.759946	1.05661	NA	NA	NA	NA
410	369	aparc-Desikan_lh_volume_rostralmiddlefrontal	GMV	ALS	6	-0.00113078	0.979121	0.0432078	-0.0858181	0.0835565	0.99887	0.917761	1.08715	0.0132551	0.790873	0.049986	-0.0847174	0.111228	1.01334	0.918772	1.11765	-0.10192	0.668728	0.221067	-0.535212	0.331373	0.903102	0.585545	1.39288	-0.00114701	0.978876	0.0433202	-0.0860545	0.0837605	0.998854	0.917544	1.08737	-0.00113666	0.97986	0.0450252	-0.089386	0.0871126	0.998864	0.914493	1.09102	NA	NA	NA	NA
411	370	aparc-Desikan_lh_volume_superiorfrontal	GMV	ALS	7	-0.0624765	0.220426	0.0509848	-0.162407	0.0374536	0.939435	0.850095	1.03816	-0.0698164	0.262759	0.062342	-0.192007	0.052374	0.932565	0.825301	1.05377	-0.321811	0.174789	0.203589	-0.720845	0.0772237	0.724835	0.486341	1.08028	-0.0651001	0.133634	0.0434023	-0.150169	0.0199684	0.936974	0.860563	1.02017	-0.0649882	0.137687	0.043779	-0.150795	0.0208186	0.937079	0.860024	1.02104	NA	NA	NA	NA
412	371	aparc-Desikan_lh_volume_superiorparietal	GMV	ALS	14	0.0141816	0.611364	0.0279095	-0.040521	0.0688842	1.01428	0.960289	1.07131	0.0465962	0.186376	0.0352634	-0.02252	0.115712	1.0477	0.977732	1.12267	0.01003	0.917847	0.0952166	-0.176594	0.196654	1.01008	0.83812	1.21732	0.014391	0.559771	0.0246766	-0.0339752	0.0627571	1.0145	0.966595	1.06477	0.0145471	0.558023	0.0248337	-0.0341269	0.0632211	1.01465	0.966449	1.06526	NA	NA	NA	NA
413	372	aparc-Desikan_lh_volume_superiortemporal	GMV	ALS	5	-0.0545504	0.583397	0.0994665	-0.249505	0.140404	0.946911	0.779187	1.15074	-0.0149654	0.83038	0.0698617	-0.151894	0.121964	0.985146	0.859079	1.12971	0.977675	0.50909	1.30816	-1.58633	3.54168	2.65827	0.204676	34.5248	-0.0605758	0.229301	0.050389	-0.159338	0.0381867	0.941222	0.852708	1.03893	-0.0606082	0.201823	0.0474846	-0.153678	0.0324616	0.941192	0.857548	1.03299	NA	NA	NA	NA
414	373	aparc-Desikan_lh_volume_supramarginal	GMV	ALS	4	0.0424512	0.257876	0.0375201	-0.0310882	0.115991	1.04337	0.96939	1.12299	0.0162918	0.717941	0.045103	-0.0721102	0.104694	1.01643	0.930428	1.11037	0.0206649	0.854893	0.0996342	-0.174618	0.215948	1.02088	0.839778	1.24104	0.0427299	0.257373	0.0377265	-0.0312141	0.116674	1.04366	0.969268	1.12375	0.0427327	0.26454	0.0383004	-0.0323361	0.117802	1.04366	0.968181	1.12502	NA	NA	NA	NA
415	374	aparc-Desikan_lh_volume_frontalpole	GMV	ALS	NA	NA	NA	NA	NA	NA	NA	NA	NA	NA	NA	NA	NA	NA	NA	NA	NA	NA	NA	NA	NA	NA	NA	NA	NA	NA	NA	NA	NA	NA	NA	NA	NA	NA	NA	NA	NA	NA	NA	NA	NA	NA	NA	NA	NA
416	375	aparc-Desikan_lh_volume_transversetemporal	GMV	ALS	2	0.0077897	0.937612	0.0995222	-0.187274	0.202853	1.00782	0.829217	1.22489	NA	NA	NA	NA	NA	NA	NA	NA	NA	NA	NA	NA	NA	NA	NA	NA	0.00799347	0.907993	0.0691654	-0.127571	0.143558	1.00803	0.880231	1.15437	0.00799042	0.908979	0.069891	-0.128996	0.144977	1.00802	0.878978	1.15601	NA	NA	NA	NA
417	376	aparc-Desikan_lh_volume_insula	GMV	ALS	10	0.0226131	0.488125	0.0326168	-0.0413159	0.086542	1.02287	0.959526	1.0904	-0.0117507	0.784105	0.0428899	-0.0958149	0.0723135	0.988318	0.908632	1.07499	-0.0650854	0.664487	0.144556	-0.348416	0.218245	0.936987	0.705805	1.24389	0.0229378	0.485874	0.0329147	-0.041575	0.0874505	1.0232	0.959277	1.09139	0.0230072	0.49501	0.0337169	-0.0430781	0.0890924	1.02327	0.957837	1.09318	NA	NA	NA	NA
418	377	aparc-Desikan_rh_volume_bankssts	GMV	ALS	NA	NA	NA	NA	NA	NA	NA	NA	NA	NA	NA	NA	NA	NA	NA	NA	NA	NA	NA	NA	NA	NA	NA	NA	NA	NA	NA	NA	NA	NA	NA	NA	NA	NA	NA	NA	NA	NA	NA	NA	NA	NA	NA	NA	NA
419	378	aparc-Desikan_rh_volume_caudalanteriorcingulate	GMV	ALS	2	0.0994215	0.368686	0.110599	-0.117352	0.316195	1.10453	0.889272	1.3719	NA	NA	NA	NA	NA	NA	NA	NA	NA	NA	NA	NA	NA	NA	NA	NA	0.102505	0.223434	0.0841964	-0.0625203	0.267529	1.10794	0.939394	1.30673	0.102507	0.232312	0.0858215	-0.0657028	0.270718	1.10795	0.936409	1.3109	NA	NA	NA	NA
420	379	aparc-Desikan_rh_volume_caudalmiddlefrontal	GMV	ALS	2	-0.119384	0.171212	0.0872484	-0.290391	0.0516233	0.887467	0.747971	1.05298	NA	NA	NA	NA	NA	NA	NA	NA	NA	NA	NA	NA	NA	NA	NA	NA	-0.119354	0.175909	0.0881843	-0.292195	0.0534875	0.887494	0.746623	1.05494	-0.119356	0.195653	0.0922354	-0.300137	0.0614253	0.887492	0.740716	1.06335	NA	NA	NA	NA
421	380	aparc-Desikan_rh_volume_cuneus	GMV	ALS	22	-0.00445294	0.822402	0.0198388	-0.043337	0.0344311	0.995557	0.957589	1.03503	-0.0107425	0.720971	0.0300775	-0.0696945	0.0482094	0.989315	0.932679	1.04939	-0.0770581	0.175618	0.0548795	-0.184622	0.0305057	0.925836	0.831419	1.03098	-0.00447338	0.822744	0.0199689	-0.0436125	0.0346657	0.995537	0.957325	1.03527	-0.0045478	0.821833	0.0201955	-0.044131	0.0350354	0.995463	0.956829	1.03566	NA	NA	NA	NA
422	381	aparc-Desikan_rh_volume_entorhinal	GMV	ALS	2	0.0373377	0.582718	0.0679586	-0.0958611	0.170537	1.03804	0.90859	1.18594	NA	NA	NA	NA	NA	NA	NA	NA	NA	NA	NA	NA	NA	NA	NA	NA	0.0373453	0.583352	0.0680869	-0.096105	0.170796	1.03805	0.908369	1.18625	0.0373455	0.596366	0.0705118	-0.100858	0.175549	1.03805	0.904062	1.1919	NA	NA	NA	NA
423	382	aparc-Desikan_rh_volume_fusiform	GMV	ALS	3	0.0948564	0.112595	0.0597847	-0.0223215	0.212034	1.0995	0.977926	1.23619	0.0750399	0.289164	0.0707953	-0.0637188	0.213799	1.07793	0.938269	1.23837	0.633475	0.448522	0.538499	-0.421984	1.68893	1.88415	0.655745	5.4137	0.0957283	0.115133	0.0607592	-0.0233597	0.214816	1.10046	0.976911	1.23963	0.0957282	0.127051	0.0627382	-0.0272387	0.218695	1.10046	0.973129	1.24445	NA	NA	NA	NA
424	383	aparc-Desikan_rh_volume_inferiorparietal	GMV	ALS	5	0.0218291	0.748567	0.0681032	-0.111653	0.155311	1.02207	0.894354	1.16802	-0.0461216	0.455394	0.0617877	-0.167226	0.0749824	0.954926	0.846009	1.07787	1.32117	0.20871	0.827677	-0.301072	2.94342	3.74782	0.740024	18.9806	0.0228646	0.631896	0.047728	-0.0706823	0.116411	1.02313	0.931758	1.12346	0.0228676	0.630128	0.0474877	-0.0702084	0.115944	1.02313	0.9322	1.12293	NA	NA	NA	NA
425	384	aparc-Desikan_rh_volume_inferiortemporal	GMV	ALS	4	0.0165181	0.84536	0.0846903	-0.149475	0.182511	1.01666	0.86116	1.20023	-0.0230013	0.753865	0.0733583	-0.166784	0.120781	0.977261	0.846383	1.12838	1.58826	0.703441	3.61666	-5.50038	8.67691	4.89525	0.00408521	5865.89	0.0174874	0.766909	0.0589952	-0.0981433	0.133118	1.01764	0.906519	1.14238	0.0174812	0.765461	0.0585996	-0.0973739	0.132336	1.01763	0.907217	1.14149	NA	NA	NA	NA
426	385	aparc-Desikan_rh_volume_isthmuscingulate	GMV	ALS	2	0.0344572	0.624307	0.070356	-0.103441	0.172355	1.03506	0.90173	1.1881	NA	NA	NA	NA	NA	NA	NA	NA	NA	NA	NA	NA	NA	NA	NA	NA	0.0346468	0.623887	0.0706574	-0.103842	0.173135	1.03525	0.901368	1.18903	0.0346467	0.635397	0.0730719	-0.108574	0.177868	1.03525	0.897112	1.19467	NA	NA	NA	NA
427	386	aparc-Desikan_rh_volume_lateraloccipital	GMV	ALS	8	-0.105041	0.00470055	0.0371581	-0.177871	-0.0322112	0.900288	0.837051	0.968302	-0.101562	0.0354313	0.0482847	-0.1962	-0.00692378	0.903425	0.821848	0.9931	0.00331488	0.976531	0.108097	-0.208556	0.215186	1.00332	0.811756	1.24009	-0.103035	0.00573055	0.0372934	-0.17613	-0.0299397	0.902096	0.838509	0.970504	-0.107705	0.00456249	0.0379724	-0.182131	-0.0332791	0.897893	0.833492	0.967269	NA	NA	NA	NA
428	387	aparc-Desikan_rh_volume_lateralorbitofrontal	GMV	ALS	10	0.0153099	0.664253	0.0352724	-0.053824	0.0844439	1.01543	0.947599	1.08811	-0.00523291	0.912302	0.0475134	-0.0983592	0.0878934	0.994781	0.906323	1.09187	-0.0514804	0.882987	0.338794	-0.715517	0.612556	0.949822	0.488939	1.84514	0.0160338	0.637129	0.0339902	-0.0505871	0.0826546	1.01616	0.950671	1.08617	0.0157513	0.647808	0.034481	-0.0518315	0.0833341	1.01588	0.949489	1.0869	NA	NA	NA	NA
429	388	aparc-Desikan_rh_volume_lingual	GMV	ALS	10	-0.0129923	0.730271	0.0376845	-0.0868538	0.0608693	0.987092	0.916811	1.06276	-0.0632429	0.159309	0.044936	-0.151317	0.0248316	0.938715	0.859575	1.02514	-0.112928	0.363935	0.117315	-0.342866	0.11701	0.893215	0.709733	1.12413	-0.0134685	0.655426	0.0301824	-0.072626	0.045689	0.986622	0.929949	1.04675	-0.0134204	0.656435	0.0301691	-0.0725518	0.0457109	0.986669	0.930018	1.04677	NA	NA	NA	NA
430	389	aparc-Desikan_rh_volume_medialorbitofrontal	GMV	ALS	3	0.0776027	0.306063	0.0758196	-0.0710036	0.226209	1.08069	0.931459	1.25384	0.0533224	0.526109	0.0841105	-0.111534	0.218179	1.05477	0.894461	1.24381	-0.529784	0.489217	0.512135	-1.53357	0.474001	0.588732	0.215764	1.60641	0.0799348	0.199539	0.0623095	-0.0421918	0.202061	1.08322	0.958686	1.22392	0.0799306	0.205397	0.0631201	-0.0437848	0.203646	1.08321	0.95716	1.22586	NA	NA	NA	NA
431	390	aparc-Desikan_rh_volume_middletemporal	GMV	ALS	3	0.0272287	0.743487	0.0832073	-0.135858	0.190315	1.0276	0.872967	1.20963	0.051856	0.529443	0.0824608	-0.109767	0.213479	1.05322	0.896043	1.23798	0.190029	0.689922	0.358795	-0.51321	0.893267	1.20928	0.598571	2.4431	0.0282524	0.649905	0.0622446	-0.0937469	0.150252	1.02866	0.910513	1.16213	0.0282474	0.651892	0.062614	-0.0944761	0.150971	1.02865	0.90985	1.16296	NA	NA	NA	NA
432	391	aparc-Desikan_rh_volume_parahippocampal	GMV	ALS	3	0.0376197	0.495385	0.0551796	-0.0705324	0.145772	1.03834	0.931898	1.15693	0.0352889	0.578478	0.0635138	-0.0891981	0.159776	1.03592	0.914664	1.17325	0.194499	0.502199	0.195848	-0.189362	0.578361	1.2147	0.827487	1.78311	0.0378862	0.494709	0.0554835	-0.0708614	0.146634	1.03861	0.931591	1.15793	0.0378822	0.507108	0.0571076	-0.0740487	0.149813	1.03861	0.928626	1.16162	NA	NA	NA	NA
433	392	aparc-Desikan_rh_volume_paracentral	GMV	ALS	NA	NA	NA	NA	NA	NA	NA	NA	NA	NA	NA	NA	NA	NA	NA	NA	NA	NA	NA	NA	NA	NA	NA	NA	NA	NA	NA	NA	NA	NA	NA	NA	NA	NA	NA	NA	NA	NA	NA	NA	NA	NA	NA	NA	NA
434	393	aparc-Desikan_rh_volume_parsopercularis	GMV	ALS	2	0.00041348	0.992598	0.0445705	-0.0869446	0.0877716	1.00041	0.916728	1.09174	NA	NA	NA	NA	NA	NA	NA	NA	NA	NA	NA	NA	NA	NA	NA	NA	0.000414953	0.992579	0.0446146	-0.0870297	0.0878596	1.00042	0.91665	1.09183	0.000414296	0.992699	0.0452774	-0.0883293	0.0891579	1.00041	0.915459	1.09325	NA	NA	NA	NA
435	394	aparc-Desikan_rh_volume_parsorbitalis	GMV	ALS	3	0.0392511	0.487959	0.0565938	-0.0716728	0.150175	1.04003	0.930835	1.16204	0.0145318	0.82831	0.0670074	-0.116803	0.145866	1.01464	0.889761	1.15704	-0.375939	0.505431	0.382409	-1.12546	0.373582	0.686644	0.324503	1.45293	0.0396689	0.486435	0.0569963	-0.072044	0.151382	1.04047	0.93049	1.16344	0.0396705	0.497831	0.0585191	-0.075027	0.154368	1.04047	0.927718	1.16692	NA	NA	NA	NA
436	395	aparc-Desikan_rh_volume_parstriangularis	GMV	ALS	5	0.0656368	0.214655	0.052896	-0.0380392	0.169313	1.06784	0.962675	1.18449	0.0191482	0.664319	0.0441245	-0.0673359	0.105632	1.01933	0.934881	1.11141	-0.16155	0.182044	0.0933747	-0.344565	0.0214641	0.850824	0.708529	1.0217	0.0675396	0.0573046	0.0355288	-0.0020969	0.137176	1.06987	0.997905	1.14703	0.0675301	0.0561602	0.0353599	-0.00177541	0.136836	1.06986	0.998226	1.14664	NA	NA	NA	NA
437	396	aparc-Desikan_rh_volume_pericalcarine	GMV	ALS	25	-0.00116539	0.958913	0.022621	-0.0455026	0.0431718	0.998835	0.955517	1.04412	-0.0192664	0.504142	0.0288425	-0.0757977	0.0372649	0.980918	0.927004	1.03797	-0.111387	0.142386	0.073328	-0.25511	0.0323363	0.894593	0.774832	1.03286	-0.00120892	0.949643	0.0191419	-0.038727	0.0363091	0.998792	0.962013	1.03698	-0.00120301	0.949987	0.0191798	-0.0387954	0.0363894	0.998798	0.961948	1.03706	NA	NA	NA	NA
438	397	aparc-Desikan_rh_volume_postcentral	GMV	ALS	3	0.00694634	0.784579	0.0254112	-0.0428597	0.0567523	1.00697	0.958046	1.05839	0.00165549	0.949058	0.0259117	-0.0491315	0.0524424	1.00166	0.952056	1.05384	-0.0109848	0.843839	0.04388	-0.0969897	0.0750201	0.989075	0.907565	1.07791	0.00695889	0.784403	0.0254358	-0.0428953	0.0568131	1.00698	0.958012	1.05846	0.0069586	0.785447	0.0255617	-0.0431423	0.0570595	1.00698	0.957775	1.05872	NA	NA	NA	NA
439	398	aparc-Desikan_rh_volume_posteriorcingulate	GMV	ALS	1	NA	NA	NA	NA	NA	NA	NA	NA	NA	NA	NA	NA	NA	NA	NA	NA	NA	NA	NA	NA	NA	NA	NA	NA	NA	NA	NA	NA	NA	NA	NA	NA	0.166275	0.178856	0.12369	-0.0761578	0.408707	1.1809	0.92667	1.50487	0.166275	0.144051	0.113819	-0.0568105
440	399	aparc-Desikan_rh_volume_precentral	GMV	ALS	4	0.00139839	0.956187	0.0254535	-0.0484904	0.0512872	1.0014	0.952666	1.05263	-0.00199712	0.937314	0.0253939	-0.0517692	0.0477749	0.998005	0.949548	1.04893	-0.00135709	0.977045	0.041792	-0.0832694	0.0805553	0.998644	0.920103	1.08389	0.00140465	0.956095	0.0255136	-0.048602	0.0514113	1.00141	0.95256	1.05276	0.001405	0.956311	0.0256464	-0.048862	0.051672	1.00141	0.952313	1.05303	NA	NA	NA	NA
441	400	aparc-Desikan_rh_volume_precuneus	GMV	ALS	10	0.0306147	0.456633	0.0411264	-0.0499932	0.111222	1.03109	0.951236	1.11764	0.0352739	0.424806	0.0441966	-0.0513516	0.121899	1.0359	0.949945	1.12964	0.296395	0.048931	0.127765	0.045976	0.546814	1.345	1.04705	1.72774	0.0322645	0.318012	0.0323113	-0.0310656	0.0955947	1.03279	0.969412	1.10031	0.0318404	0.32313	0.0322256	-0.0313218	0.0950027	1.03235	0.969164	1.09966	NA	NA	NA	NA
442	401	aparc-Desikan_rh_volume_rostralanteriorcingulate	GMV	ALS	NA	NA	NA	NA	NA	NA	NA	NA	NA	NA	NA	NA	NA	NA	NA	NA	NA	NA	NA	NA	NA	NA	NA	NA	NA	NA	NA	NA	NA	NA	NA	NA	NA	NA	NA	NA	NA	NA	NA	NA	NA	NA	NA	NA	NA
443	402	aparc-Desikan_rh_volume_rostralmiddlefrontal	GMV	ALS	6	-0.0368946	0.39468	0.0433462	-0.121853	0.048064	0.963778	0.885278	1.04924	-0.00840622	0.875486	0.0536475	-0.113555	0.0967429	0.991629	0.892655	1.10158	0.017783	0.908379	0.145116	-0.266644	0.30221	1.01794	0.765946	1.35285	-0.0372572	0.393209	0.0436363	-0.122784	0.04827	0.963428	0.884454	1.04945	-0.0372568	0.409665	0.0451881	-0.125825	0.0513118	0.963429	0.881769	1.05265	NA	NA	NA	NA
444	403	aparc-Desikan_rh_volume_superiorfrontal	GMV	ALS	3	-0.0811076	0.251561	0.0707396	-0.219757	0.057542	0.922094	0.802714	1.05923	-0.104446	0.21784	0.0847576	-0.270571	0.0616788	0.900823	0.762944	1.06362	-0.308453	0.817496	1.04632	-2.35925	1.74234	0.734583	0.0944915	5.71069	-0.0831565	0.199694	0.0648432	-0.210249	0.0439363	0.920207	0.810382	1.04492	-0.0831601	0.209284	0.0662346	-0.21298	0.0466598	0.920204	0.808172	1.04777	NA	NA	NA	NA
445	404	aparc-Desikan_rh_volume_superiorparietal	GMV	ALS	8	0.0298828	0.48055	0.0423618	-0.0531464	0.112912	1.03033	0.948241	1.11953	0.0468676	0.319072	0.0470384	-0.0453277	0.139063	1.04798	0.955684	1.1492	0.0644247	0.626964	0.125837	-0.182216	0.311065	1.06655	0.833421	1.36488	0.0308326	0.364022	0.0339668	-0.0357423	0.0974075	1.03131	0.964889	1.10231	0.0308144	0.365636	0.0340612	-0.0359455	0.0975742	1.03129	0.964693	1.10249	NA	NA	NA	NA
446	405	aparc-Desikan_rh_volume_superiortemporal	GMV	ALS	4	0.127326	0.0874349	0.0744992	-0.0186929	0.273344	1.13579	0.981481	1.31435	0.122627	0.0843452	0.0710465	-0.016624	0.261878	1.13046	0.983513	1.29937	0.0395667	0.913723	0.323071	-0.593653	0.672787	1.04036	0.552306	1.95969	0.132578	0.0206552	0.0572882	0.0202931	0.244863	1.14177	1.0205	1.27745	0.132703	0.0210858	0.0575355	0.0199329	0.245472	1.14191	1.02013	1.27822	NA	NA	NA	NA
447	406	aparc-Desikan_rh_volume_supramarginal	GMV	ALS	4	0.0260341	0.528207	0.0412751	-0.0548651	0.106933	1.02638	0.946613	1.11286	0.0110009	0.779715	0.0393326	-0.066091	0.0880928	1.01106	0.936046	1.09209	0.0410258	0.845114	0.185037	-0.321646	0.403697	1.04188	0.724955	1.49735	0.0263949	0.415229	0.0323972	-0.0371036	0.0898934	1.02675	0.963576	1.09406	0.0263856	0.416582	0.0324799	-0.0372751	0.0900463	1.02674	0.963411	1.09422	NA	NA	NA	NA
448	407	aparc-Desikan_rh_volume_frontalpole	GMV	ALS	1	NA	NA	NA	NA	NA	NA	NA	NA	NA	NA	NA	NA	NA	NA	NA	NA	NA	NA	NA	NA	NA	NA	NA	NA	NA	NA	NA	NA	NA	NA	NA	NA	-0.0535133	0.645862	0.116455	-0.281766	0.174739	0.947893	0.75445	1.19094	-0.0535133	0.628477	0.110594	-0.270278
449	408	aparc-Desikan_rh_volume_transversetemporal	GMV	ALS	3	-0.0552606	0.37789	0.0626686	-0.178091	0.0675698	0.946239	0.836866	1.0699	-0.0817	0.273814	0.0746581	-0.22803	0.0646299	0.921548	0.7961	1.06676	0.149201	0.690722	0.282565	-0.404627	0.703029	1.16091	0.667225	2.01986	-0.0556389	0.378119	0.0631278	-0.179369	0.0680917	0.945881	0.835797	1.07046	-0.0556361	0.396729	0.065649	-0.184308	0.073036	0.945883	0.831679	1.07577	NA	NA	NA	NA
450	409	aparc-Desikan_rh_volume_insula	GMV	ALS	4	0.0207219	0.678264	0.0499522	-0.0771845	0.118628	1.02094	0.925719	1.12595	-0.0145236	0.811909	0.0610325	-0.134147	0.1051	0.985581	0.874461	1.11082	-0.0625583	0.705102	0.143332	-0.343488	0.218371	0.939358	0.709292	1.24405	0.0210657	0.675904	0.0503894	-0.0776975	0.119829	1.02129	0.925244	1.1273	0.0210687	0.682541	0.051513	-0.0798968	0.122034	1.02129	0.923212	1.12979	NA	NA	NA	NA
451	648	aparc-Desikan_lh_area_TotalSurface	SA	ALS	13	-0.0330131	0.227775	0.0273716	-0.0866613	0.0206352	0.967526	0.916988	1.02085	-0.0518199	0.154261	0.036374	-0.123113	0.0194731	0.9495	0.884164	1.01966	-0.10685	0.239165	0.0858552	-0.275127	0.0614259	0.89866	0.759476	1.06335	-0.0328604	0.233765	0.0275972	-0.086951	0.0212301	0.967674	0.916722	1.02146	-0.0337855	0.226266	0.0279212	-0.088511	0.02094	0.966779	0.915293	1.02116	NA	NA	NA	NA
452	649	aparc-Desikan_lh_area_bankssts	SA	ALS	5	0.00725705	0.904102	0.060234	-0.110802	0.125316	1.00728	0.895116	1.13351	-0.026832	0.680493	0.0651594	-0.154544	0.10088	0.973525	0.856805	1.10614	0.711023	0.176467	0.403773	-0.0803723	1.50242	2.03607	0.922773	4.49254	0.00750208	0.877594	0.0487084	-0.0879664	0.102971	1.00753	0.915792	1.10846	0.00751608	0.878296	0.0490829	-0.0886864	0.103719	1.00754	0.915132	1.10929	NA	NA	NA	NA
453	650	aparc-Desikan_lh_area_caudalanteriorcingulate	SA	ALS	NA	NA	NA	NA	NA	NA	NA	NA	NA	NA	NA	NA	NA	NA	NA	NA	NA	NA	NA	NA	NA	NA	NA	NA	NA	NA	NA	NA	NA	NA	NA	NA	NA	NA	NA	NA	NA	NA	NA	NA	NA	NA	NA	NA	NA
454	651	aparc-Desikan_lh_area_caudalmiddlefrontal	SA	ALS	4	-0.0106615	0.820357	0.0469494	-0.102682	0.0813592	0.989395	0.902414	1.08476	-0.0216691	0.706692	0.0575843	-0.134534	0.0911961	0.978564	0.874123	1.09548	-0.210119	0.337098	0.167808	-0.539023	0.118784	0.810488	0.583318	1.12613	-0.0107747	0.819482	0.0472134	-0.103313	0.0817637	0.989283	0.901845	1.0852	-0.0107764	0.822841	0.0481322	-0.105116	0.0835626	0.989281	0.900221	1.08715	NA	NA	NA	NA
455	652	aparc-Desikan_lh_area_cuneus	SA	ALS	20	0.00364565	0.855163	0.0199723	-0.0355	0.0427913	1.00365	0.965123	1.04372	-0.00505456	0.857174	0.0280852	-0.0601016	0.0499924	0.994958	0.941669	1.05126	-0.0815774	0.115273	0.049294	-0.178194	0.0150388	0.921661	0.83678	1.01515	0.00373122	0.849878	0.0197134	-0.0349069	0.0423694	1.00374	0.965695	1.04328	0.00371782	0.851769	0.019896	-0.0352784	0.0427141	1.00372	0.965337	1.04364	NA	NA	NA	NA
456	653	aparc-Desikan_lh_area_entorhinal	SA	ALS	2	0.131751	0.0397426	0.0640682	0.0061771	0.257324	1.14082	1.0062	1.29346	NA	NA	NA	NA	NA	NA	NA	NA	NA	NA	NA	NA	NA	NA	NA	NA	0.132271	0.0438049	0.0656124	0.00367123	0.260872	1.14142	1.00368	1.29806	0.132269	0.0497004	0.0673971	0.000170736	0.264368	1.14142	1.00017	1.30261	NA	NA	NA	NA
457	654	aparc-Desikan_lh_area_fusiform	SA	ALS	2	-0.0780194	0.533868	0.12541	-0.323824	0.167785	0.924946	0.723378	1.18268	NA	NA	NA	NA	NA	NA	NA	NA	NA	NA	NA	NA	NA	NA	NA	NA	-0.0812515	0.280163	0.0752362	-0.228714	0.0662114	0.921962	0.795556	1.06845	-0.081256	0.280831	0.0753449	-0.228932	0.0664199	0.921958	0.795383	1.06868	NA	NA	NA	NA
458	655	aparc-Desikan_lh_area_inferiorparietal	SA	ALS	6	-0.039516	0.338429	0.0412797	-0.120424	0.0413922	0.961255	0.886544	1.04226	-0.0444776	0.385692	0.0512736	-0.144974	0.0560187	0.956497	0.865045	1.05762	-0.272646	0.145585	0.151147	-0.568895	0.0236022	0.761362	0.566151	1.02388	-0.0401565	0.335599	0.0417038	-0.121896	0.0415829	0.960639	0.885241	1.04246	-0.0401826	0.346606	0.0426933	-0.123861	0.0434963	0.960614	0.883502	1.04446	NA	NA	NA	NA
459	656	aparc-Desikan_lh_area_inferiortemporal	SA	ALS	NA	NA	NA	NA	NA	NA	NA	NA	NA	NA	NA	NA	NA	NA	NA	NA	NA	NA	NA	NA	NA	NA	NA	NA	NA	NA	NA	NA	NA	NA	NA	NA	NA	NA	NA	NA	NA	NA	NA	NA	NA	NA	NA	NA	NA
460	657	aparc-Desikan_lh_area_isthmuscingulate	SA	ALS	2	4.42e-05	0.999561	0.0803754	-0.157491	0.15758	1.00004	0.854284	1.17067	NA	NA	NA	NA	NA	NA	NA	NA	NA	NA	NA	NA	NA	NA	NA	NA	4.47e-05	0.999556	0.0804345	-0.157607	0.157696	1.00004	0.854186	1.17081	4.43e-05	0.999581	0.0843176	-0.165218	0.165307	1.00004	0.847709	1.17975	NA	NA	NA	NA
461	658	aparc-Desikan_lh_area_lateraloccipital	SA	ALS	14	-0.0520823	0.0546076	0.0270982	-0.105195	0.00103013	0.949251	0.900149	1.00103	-0.0628174	0.0690758	0.0345545	-0.130544	0.00490936	0.939115	0.877618	1.00492	-0.172518	0.0643542	0.0847008	-0.338531	-0.006504	0.841543	0.712816	0.993517	-0.0521582	0.056199	0.0273153	-0.105696	0.00137972	0.949179	0.899698	1.00138	-0.0526363	0.0606715	0.0280595	-0.107633	0.00236031	0.948725	0.897957	1.00236	NA	NA	NA	NA
462	659	aparc-Desikan_lh_area_lateralorbitofrontal	SA	ALS	12	-0.0175662	0.602484	0.0337272	-0.0836715	0.0485391	0.982587	0.919733	1.04974	0.0192415	0.644446	0.0416942	-0.0624791	0.100962	1.01943	0.939433	1.10623	0.0798008	0.688481	0.193327	-0.29912	0.458722	1.08307	0.74147	1.58205	-0.017835	0.549339	0.0297869	-0.0762174	0.0405474	0.982323	0.926615	1.04138	-0.0181459	0.545581	0.0300231	-0.0769912	0.0406995	0.982018	0.925898	1.04154	NA	NA	NA	NA
463	660	aparc-Desikan_lh_area_lingual	SA	ALS	16	-0.0197467	0.490209	0.0286195	-0.0758409	0.0363474	0.980447	0.926964	1.03702	-0.0647679	0.0630722	0.0348461	-0.133066	0.00353055	0.937285	0.875407	1.00354	-0.0930171	0.315985	0.0894428	-0.268325	0.0822908	0.911178	0.764659	1.08577	-0.020384	0.377501	0.0230978	-0.0656557	0.0248877	0.979822	0.936453	1.0252	-0.0203839	0.376981	0.0230725	-0.0656059	0.0248382	0.979822	0.9365	1.02515	NA	NA	NA	NA
464	661	aparc-Desikan_lh_area_medialorbitofrontal	SA	ALS	1	NA	NA	NA	NA	NA	NA	NA	NA	NA	NA	NA	NA	NA	NA	NA	NA	NA	NA	NA	NA	NA	NA	NA	NA	NA	NA	NA	NA	NA	NA	NA	NA	0.014851	0.897575	0.11537	-0.211274	0.240976	1.01496	0.809552	1.27249	0.014851	0.892505	0.109898	-0.200548
465	662	aparc-Desikan_lh_area_middletemporal	SA	ALS	9	0.0365416	0.408356	0.0441969	-0.0500843	0.123167	1.03722	0.951149	1.13107	0.0189846	0.715395	0.0520668	-0.0830663	0.121035	1.01917	0.92029	1.12866	-0.0522146	0.785849	0.184936	-0.414688	0.310259	0.949125	0.660546	1.36378	0.0379727	0.297055	0.0364152	-0.0334011	0.109346	1.0387	0.967151	1.11555	0.0380233	0.298005	0.0365355	-0.0335863	0.109633	1.03876	0.966971	1.11587	NA	NA	NA	NA
466	663	aparc-Desikan_lh_area_parahippocampal	SA	ALS	1	NA	NA	NA	NA	NA	NA	NA	NA	NA	NA	NA	NA	NA	NA	NA	NA	NA	NA	NA	NA	NA	NA	NA	NA	NA	NA	NA	NA	NA	NA	NA	NA	0.0644833	0.501627	0.095967	-0.123612	0.252579	1.06661	0.883723	1.28734	0.0644833	0.484919	0.0923283	-0.11648
467	664	aparc-Desikan_lh_area_paracentral	SA	ALS	3	0.00361399	0.952168	0.0602494	-0.114475	0.121703	1.00362	0.891834	1.12942	-0.00630142	0.933533	0.0755563	-0.154392	0.141789	0.993718	0.856936	1.15233	-0.414808	0.656341	0.692289	-1.77169	0.942078	0.660467	0.170045	2.56531	0.00367731	0.951766	0.0607928	-0.115477	0.122831	1.00368	0.890941	1.13069	0.0036795	0.952891	0.0622827	-0.118395	0.125754	1.00369	0.888345	1.134	NA	NA	NA	NA
468	665	aparc-Desikan_lh_area_parsopercularis	SA	ALS	4	0.00165422	0.972167	0.0474111	-0.0912715	0.09458	1.00166	0.91277	1.0992	0.0052896	0.924644	0.0559236	-0.104321	0.1149	1.0053	0.900936	1.12176	0.0392479	0.798215	0.134705	-0.224775	0.303271	1.04003	0.798696	1.35428	0.00167177	0.972014	0.0476531	-0.0917282	0.0950718	1.00167	0.912353	1.09974	0.0016711	0.972714	0.0488554	-0.0940855	0.0974277	1.00167	0.910205	1.10233	NA	NA	NA	NA
469	666	aparc-Desikan_lh_area_parsorbitalis	SA	ALS	6	0.00726226	0.868895	0.043997	-0.0789719	0.0934964	1.00729	0.924066	1.09801	-0.00859493	0.870771	0.0528338	-0.112149	0.0949592	0.991442	0.893911	1.09961	-0.213496	0.615725	0.392895	-0.983571	0.556578	0.807755	0.373973	1.74469	0.00732078	0.868634	0.0442628	-0.0794343	0.0940759	1.00735	0.923639	1.09864	0.00734917	0.872446	0.0457742	-0.0823682	0.0970666	1.00738	0.920933	1.10193	NA	NA	NA	NA
470	667	aparc-Desikan_lh_area_parstriangularis	SA	ALS	8	0.0133743	0.636505	0.0283	-0.0420936	0.0688422	1.01346	0.95878	1.07127	0.0107222	0.758892	0.0349332	-0.0577468	0.0791913	1.01078	0.943889	1.08241	0.0208539	0.826968	0.09133	-0.158153	0.199861	1.02107	0.853719	1.22123	0.0136148	0.631532	0.0283895	-0.0420287	0.0692583	1.01371	0.958842	1.07171	0.0134591	0.641596	0.0289151	-0.0432146	0.0701327	1.01355	0.957706	1.07265	NA	NA	NA	NA
471	668	aparc-Desikan_lh_area_pericalcarine	SA	ALS	35	0.00832015	0.65649	0.0187069	-0.0283453	0.0449856	1.00835	0.972053	1.04601	0.000528607	0.982037	0.023478	-0.0454882	0.0465455	1.00053	0.955531	1.04765	-0.0894118	0.0985725	0.0526006	-0.192509	0.0136854	0.914469	0.824887	1.01378	0.00847748	0.579144	0.0152848	-0.0214806	0.0384356	1.00851	0.978748	1.03918	0.00857859	0.574729	0.0152889	-0.0213876	0.0385448	1.00862	0.97884	1.0393	NA	NA	NA	NA
472	669	aparc-Desikan_lh_area_postcentral	SA	ALS	9	0.00682296	0.801233	0.0271019	-0.0462968	0.0599427	1.00685	0.954759	1.06178	-0.000219384	0.995059	0.0354261	-0.0696545	0.0692157	0.999781	0.932716	1.07167	-0.0235457	0.719138	0.0628767	-0.146784	0.0996927	0.976729	0.86348	1.10483	0.0069491	0.798906	0.0272767	-0.0465132	0.0604114	1.00697	0.954552	1.06227	0.00692408	0.801581	0.0275529	-0.0470797	0.0609278	1.00695	0.954011	1.06282	NA	NA	NA	NA
473	670	aparc-Desikan_lh_area_posteriorcingulate	SA	ALS	3	-0.102363	0.183466	0.0769555	-0.253196	0.0484697	0.902702	0.776316	1.04966	-0.0700031	0.391537	0.0816999	-0.230135	0.0901287	0.932391	0.794426	1.09432	-1.05448	0.296217	0.529414	-2.09213	-0.0168246	0.348375	0.123424	0.983316	-0.105474	0.0746932	0.059177	-0.221461	0.0105132	0.899898	0.801347	1.01057	-0.105508	0.0771105	0.0596867	-0.222494	0.0114776	0.899867	0.80052	1.01154	NA	NA	NA	NA
474	671	aparc-Desikan_lh_area_precentral	SA	ALS	4	0.000511905	0.989693	0.0396265	-0.0771561	0.0781799	1.00051	0.925745	1.08132	-0.0075334	0.772451	0.0260518	-0.0585949	0.0435281	0.992495	0.943089	1.04449	-0.0468957	0.466937	0.0526319	-0.150054	0.0562628	0.954187	0.860661	1.05788	0.000517127	0.983556	0.0250896	-0.0486585	0.0496927	1.00052	0.952506	1.05095	0.000517332	0.983523	0.0250494	-0.0485795	0.0496141	1.00052	0.952582	1.05087	NA	NA	NA	NA
475	672	aparc-Desikan_lh_area_precuneus	SA	ALS	10	0.0591809	0.049401	0.0301158	0.00015403	0.118208	1.06097	1.00015	1.12548	0.072167	0.0645261	0.0390403	-0.00435192	0.148686	1.07483	0.995658	1.16031	0.12222	0.207498	0.089124	-0.0524635	0.296903	1.13	0.948889	1.34568	0.0600342	0.048632	0.0304463	0.000359376	0.119709	1.06187	1.00036	1.12717	0.0599798	0.0539811	0.0311262	-0.00102752	0.120987	1.06182	0.998973	1.12861	NA	NA	NA	NA
476	673	aparc-Desikan_lh_area_rostralanteriorcingulate	SA	ALS	2	-0.0721005	0.415606	0.0885681	-0.245694	0.101493	0.930437	0.782162	1.10682	NA	NA	NA	NA	NA	NA	NA	NA	NA	NA	NA	NA	NA	NA	NA	NA	-0.0723443	0.415774	0.0888997	-0.246588	0.101899	0.930211	0.781463	1.10727	-0.0723458	0.435398	0.0927525	-0.254141	0.109449	0.930209	0.775583	1.11566	NA	NA	NA	NA
477	674	aparc-Desikan_lh_area_rostralmiddlefrontal	SA	ALS	5	-0.0918185	0.0836735	0.0530817	-0.195859	0.0122216	0.912271	0.822128	1.0123	-0.0242291	0.700703	0.0630356	-0.147779	0.0993206	0.976062	0.862622	1.10442	-0.089667	0.848887	0.432074	-0.936531	0.757197	0.914236	0.391985	2.13229	-0.0945795	0.0479594	0.0478223	-0.188311	-0.000847786	0.909755	0.828357	0.999153	-0.0944998	0.0511824	0.0484628	-0.189487	0.000487172	0.909828	0.827384	1.00049	NA	NA	NA	NA
478	675	aparc-Desikan_lh_area_superiorfrontal	SA	ALS	8	-0.0707788	0.0675525	0.0387197	-0.146669	0.00511175	0.931668	0.863579	1.00512	-0.0696476	0.156766	0.049185	-0.16605	0.0267551	0.932722	0.847004	1.02712	0.24832	0.338028	0.238559	-0.219255	0.715896	1.28187	0.803117	2.04602	-0.0727967	0.0518323	0.0374368	-0.146173	0.000579373	0.92979	0.864008	1.00058	-0.0726667	0.0558469	0.038001	-0.147149	0.00181538	0.929911	0.863166	1.00182	NA	NA	NA	NA
479	676	aparc-Desikan_lh_area_superiorparietal	SA	ALS	13	0.00307005	0.910221	0.0272264	-0.0502937	0.0564337	1.00307	0.95095	1.05806	0.00866593	0.812616	0.036557	-0.0629858	0.0803176	1.0087	0.938957	1.08363	-0.0661168	0.50464	0.0958557	-0.253994	0.12176	0.936022	0.775697	1.12948	0.00315462	0.898874	0.0248233	-0.045499	0.0518082	1.00316	0.955521	1.05317	0.00313995	0.900119	0.0250173	-0.045894	0.0521739	1.00314	0.955143	1.05356	NA	NA	NA	NA
480	677	aparc-Desikan_lh_area_superiortemporal	SA	ALS	3	0.00944234	0.869511	0.0574771	-0.103213	0.122098	1.00949	0.901935	1.12986	0.000139187	0.998465	0.0723712	-0.141708	0.141987	1.00014	0.867874	1.15256	-0.871924	0.407836	0.650036	-2.146	0.402146	0.418146	0.116952	1.49503	0.00958858	0.868547	0.0579353	-0.103965	0.123142	1.00963	0.901257	1.13104	0.00959136	0.87142	0.0592588	-0.106556	0.125739	1.00964	0.898925	1.13399	NA	NA	NA	NA
481	678	aparc-Desikan_lh_area_supramarginal	SA	ALS	7	-0.0115289	0.776533	0.0406177	-0.0911396	0.0680817	0.988537	0.91289	1.07045	0.0143676	0.755315	0.0461033	-0.075995	0.10473	1.01447	0.926821	1.11041	0.0506073	0.68175	0.116359	-0.177457	0.278671	1.05191	0.837397	1.32137	-0.011854	0.724791	0.0336701	-0.0778473	0.0541394	0.988216	0.925106	1.05563	-0.0118365	0.725995	0.0337742	-0.0780339	0.054361	0.988233	0.924933	1.05587	NA	NA	NA	NA
482	679	aparc-Desikan_lh_area_frontalpole	SA	ALS	1	NA	NA	NA	NA	NA	NA	NA	NA	NA	NA	NA	NA	NA	NA	NA	NA	NA	NA	NA	NA	NA	NA	NA	NA	NA	NA	NA	NA	NA	NA	NA	NA	0.0765469	0.367922	0.0850169	-0.0900861	0.24318	1.07955	0.913852	1.2753	0.0765469	0.351531	0.082165	-0.0844965
483	680	aparc-Desikan_lh_area_transversetemporal	SA	ALS	6	0.0188743	0.659147	0.0427899	-0.0649939	0.102742	1.01905	0.937073	1.10821	0.0150818	0.766059	0.0506893	-0.0842693	0.114433	1.0152	0.919184	1.12124	-0.0521354	0.722255	0.136671	-0.320011	0.21574	0.9492	0.726141	1.24078	0.0189546	0.658695	0.0429112	-0.0651514	0.103061	1.01914	0.936926	1.10856	0.0189657	0.670022	0.0445082	-0.0682703	0.106202	1.01915	0.934008	1.11205	NA	NA	NA	NA
484	681	aparc-Desikan_lh_area_insula	SA	ALS	4	0.0587631	0.263437	0.0525466	-0.0442283	0.161754	1.06052	0.956736	1.17557	0.0542165	0.390234	0.0631017	-0.0694627	0.177896	1.05571	0.932895	1.1947	0.23052	0.465061	0.257448	-0.274078	0.735119	1.25925	0.760273	2.08573	0.0594862	0.262488	0.0530875	-0.0445654	0.163538	1.06129	0.956413	1.17767	0.0594871	0.274776	0.0544689	-0.0472719	0.166246	1.06129	0.953828	1.18086	NA	NA	NA	NA
485	682	aparc-Desikan_rh_area_TotalSurface	SA	ALS	17	0.00666555	0.808727	0.0275358	-0.0473046	0.0606357	1.00669	0.953797	1.06251	-0.0181163	0.61154	0.0356706	-0.0880307	0.0517981	0.982047	0.915733	1.05316	-0.1414	0.120073	0.0857853	-0.309539	0.0267393	0.868142	0.733785	1.0271	0.00694321	0.783238	0.0252387	-0.0425246	0.056411	1.00697	0.958367	1.05803	0.00687431	0.786553	0.0253862	-0.0428827	0.0566313	1.0069	0.958024	1.05827	NA	NA	NA	NA
486	683	aparc-Desikan_rh_area_bankssts	SA	ALS	3	-0.0983535	0.11303	0.0620637	-0.219998	0.0232913	0.906328	0.80252	1.02356	-0.0960566	0.202632	0.0753924	-0.243826	0.0517126	0.908413	0.783624	1.05307	-0.135062	0.909175	0.940261	-1.97797	1.70785	0.873662	0.138349	5.51709	-0.0983555	0.117472	0.0628279	-0.221498	0.0247873	0.906327	0.801317	1.0251	-0.0983556	0.134452	0.0657117	-0.227151	0.0304394	0.906327	0.796801	1.03091	NA	NA	NA	NA
487	684	aparc-Desikan_rh_area_caudalanteriorcingulate	SA	ALS	4	0.035502	0.580918	0.0643101	-0.0905457	0.16155	1.03614	0.913433	1.17533	0.0438707	0.49636	0.0644941	-0.0825377	0.170279	1.04485	0.920777	1.18564	0.241565	0.910729	1.90577	-3.49375	3.97688	1.27324	0.0303868	53.3501	0.0366836	0.493	0.0535101	-0.0681963	0.141563	1.03736	0.934077	1.15207	0.0366844	0.497578	0.0540824	-0.0693172	0.142686	1.03737	0.933031	1.15337	NA	NA	NA	NA
488	685	aparc-Desikan_rh_area_caudalmiddlefrontal	SA	ALS	5	-0.0194091	0.715955	0.0533408	-0.123957	0.0851388	0.980778	0.883418	1.08887	-0.0699176	0.231501	0.058435	-0.18445	0.044615	0.932471	0.831561	1.04563	-0.273691	0.314177	0.226897	-0.718409	0.171027	0.760567	0.487527	1.18652	-0.019987	0.670164	0.0469264	-0.111963	0.0719887	0.980211	0.894077	1.07464	-0.0199961	0.672482	0.0473006	-0.112705	0.0727132	0.980203	0.893414	1.07542	NA	NA	NA	NA
489	686	aparc-Desikan_rh_area_cuneus	SA	ALS	20	0.0274081	0.177787	0.0203384	-0.0124553	0.0672714	1.02779	0.987622	1.06959	0.044037	0.127752	0.0289141	-0.0126347	0.100709	1.04502	0.987445	1.10595	-0.0970045	0.128146	0.0608223	-0.216216	0.0222073	0.907552	0.805561	1.02246	0.0278589	0.175086	0.0205443	-0.0124079	0.0681258	1.02825	0.987669	1.0705	0.0279227	0.179018	0.0207792	-0.0128045	0.0686499	1.02832	0.987277	1.07106	NA	NA	NA	NA
490	687	aparc-Desikan_rh_area_entorhinal	SA	ALS	3	0.0567851	0.441819	0.0738308	-0.0879232	0.201493	1.05843	0.915831	1.22323	0.0691828	0.394325	0.0812195	-0.0900074	0.228373	1.07163	0.913924	1.25655	0.681784	0.594184	0.92059	-1.12257	2.48614	1.9774	0.325442	12.0148	0.0584156	0.363438	0.0642754	-0.0675641	0.184395	1.06016	0.934668	1.20249	0.058412	0.371583	0.0653735	-0.0697201	0.186544	1.06015	0.932655	1.20508	NA	NA	NA	NA
491	688	aparc-Desikan_rh_area_fusiform	SA	ALS	3	0.112485	0.0661836	0.0612272	-0.00752003	0.232491	1.11906	0.992508	1.26174	0.124129	0.0900691	0.0732309	-0.0194038	0.267661	1.13216	0.980783	1.3069	0.278246	0.609274	0.394947	-0.495849	1.05234	1.32081	0.609054	2.86435	0.113261	0.0696793	0.0624374	-0.00911649	0.235638	1.11992	0.990925	1.26572	0.113261	0.0802999	0.0647597	-0.0136676	0.24019	1.11992	0.986425	1.27149	NA	NA	NA	NA
492	689	aparc-Desikan_rh_area_inferiorparietal	SA	ALS	8	-0.0283931	0.654224	0.0633913	-0.15264	0.0958538	0.972006	0.858439	1.1006	-0.0329236	0.528158	0.0521917	-0.135219	0.0693722	0.967612	0.873524	1.07184	0.21107	0.58419	0.365074	-0.504476	0.926616	1.235	0.603822	2.52595	-0.0304989	0.411637	0.0371478	-0.103309	0.0423107	0.969961	0.901849	1.04322	-0.0305157	0.396062	0.0359568	-0.100991	0.0399597	0.969945	0.903941	1.04077	NA	NA	NA	NA
493	690	aparc-Desikan_rh_area_inferiortemporal	SA	ALS	6	-0.0311292	0.535936	0.0502919	-0.129701	0.067443	0.96935	0.878358	1.06977	-0.0676164	0.240872	0.0576533	-0.180617	0.0453841	0.934619	0.834755	1.04643	-0.859826	0.289208	0.704325	-2.2403	0.520651	0.423236	0.106426	1.68312	-0.0321516	0.484311	0.0459712	-0.122255	0.057952	0.96836	0.884923	1.05966	-0.0321436	0.49086	0.0466564	-0.12359	0.059303	0.968368	0.883742	1.0611	NA	NA	NA	NA
494	691	aparc-Desikan_rh_area_isthmuscingulate	SA	ALS	5	-0.0388113	0.492936	0.0566055	-0.149758	0.0721355	0.961932	0.860916	1.0748	-0.040643	0.489946	0.0588693	-0.156027	0.0747408	0.960172	0.855536	1.0776	-0.0183836	0.943508	0.238902	-0.486632	0.449865	0.981784	0.614693	1.5681	-0.0402236	0.357445	0.0437097	-0.125895	0.0454473	0.960575	0.881708	1.0465	-0.0402341	0.357832	0.0437563	-0.125996	0.0455282	0.960565	0.881618	1.04658	NA	NA	NA	NA
495	692	aparc-Desikan_rh_area_lateraloccipital	SA	ALS	19	-0.0702635	0.0150698	0.0289067	-0.126921	-0.0136063	0.932148	0.880804	0.986486	-0.0762558	0.0179179	0.032212	-0.139391	-0.0131203	0.926579	0.869888	0.986965	-0.0728281	0.380187	0.0808322	-0.231259	0.0856031	0.929761	0.793534	1.08937	-0.0716736	0.00175588	0.0229085	-0.116574	-0.026773	0.930835	0.889964	0.973582	-0.0730336	0.00137529	0.0228245	-0.11777	-0.0282976	0.92957	0.888901	0.972099	NA	NA	NA	NA
496	693	aparc-Desikan_rh_area_lateralorbitofrontal	SA	ALS	4	-0.00652917	0.882299	0.0440994	-0.092964	0.0799056	0.993492	0.911226	1.08318	0.0288116	0.600837	0.0550683	-0.0791222	0.136745	1.02923	0.923927	1.14654	-0.419169	0.322501	0.321782	-1.04986	0.211524	0.657593	0.349986	1.23556	-0.00658246	0.881919	0.0443153	-0.0934405	0.0802756	0.993439	0.910792	1.08359	-0.0065924	0.884127	0.045234	-0.0952511	0.0820663	0.993429	0.909145	1.08553	NA	NA	NA	NA
497	694	aparc-Desikan_rh_area_lingual	SA	ALS	19	-0.0133056	0.577242	0.0238702	-0.0600911	0.0334799	0.986782	0.941679	1.03405	0.0217979	0.496496	0.0320551	-0.0410301	0.0846258	1.02204	0.9598	1.08831	-0.0271853	0.70546	0.0707244	-0.165805	0.111434	0.973181	0.847211	1.11788	-0.0133886	0.521646	0.0208932	-0.0543392	0.0275621	0.986701	0.947111	1.02795	-0.0136598	0.514535	0.0209572	-0.0547359	0.0274164	0.986433	0.946735	1.0278	NA	NA	NA	NA
498	695	aparc-Desikan_rh_area_medialorbitofrontal	SA	ALS	3	0.122773	0.134888	0.0821171	-0.0381763	0.283723	1.13063	0.962543	1.32806	0.145013	0.0819759	0.0833725	-0.0183974	0.308423	1.15605	0.981771	1.36128	0.158163	0.735141	0.357972	-0.543462	0.859787	1.17136	0.580734	2.36266	0.126948	0.0488281	0.0644376	0.000650169	0.253245	1.13536	1.00065	1.2882	0.126952	0.0515323	0.0652032	-0.000846299	0.25475	1.13536	0.999154	1.29014	NA	NA	NA	NA
499	696	aparc-Desikan_rh_area_middletemporal	SA	ALS	6	0.0209085	0.704733	0.0551763	-0.0872372	0.129054	1.02113	0.91646	1.13775	-0.0168443	0.769776	0.0575544	-0.129651	0.0959622	0.983297	0.878402	1.10072	0.360529	0.461801	0.443417	-0.508568	1.22963	1.43409	0.601356	3.41995	0.0217495	0.618606	0.043689	-0.0638809	0.10738	1.02199	0.938117	1.11336	0.0217472	0.619686	0.043819	-0.064138	0.107632	1.02199	0.937876	1.11364	NA	NA	NA	NA
500	697	aparc-Desikan_rh_area_parahippocampal	SA	ALS	3	0.0868621	0.177234	0.0643748	-0.0393124	0.213037	1.09075	0.96145	1.23743	0.0392271	0.561083	0.0674894	-0.0930522	0.171506	1.04001	0.911146	1.18709	-1.00389	0.399326	0.727743	-2.43026	0.422489	0.366453	0.0880138	1.52575	0.0886963	0.103141	0.0544211	-0.0179691	0.195362	1.09275	0.982191	1.21575	0.0887011	0.107232	0.0550679	-0.0192319	0.196634	1.09275	0.980952	1.2173	NA	NA	NA	NA
501	698	aparc-Desikan_rh_area_paracentral	SA	ALS	5	-0.0423769	0.376784	0.0479465	-0.136352	0.0515983	0.958508	0.872535	1.05295	-0.0603127	0.295579	0.0576625	-0.173331	0.0527058	0.94147	0.840859	1.05412	0.110314	0.519679	0.151684	-0.186986	0.407614	1.11663	0.829456	1.50323	-0.0426792	0.376065	0.0482158	-0.137182	0.0518239	0.958219	0.871811	1.05319	-0.0426888	0.393464	0.0500248	-0.140737	0.0553598	0.95821	0.868717	1.05692	NA	NA	NA	NA
502	699	aparc-Desikan_rh_area_parsopercularis	SA	ALS	1	NA	NA	NA	NA	NA	NA	NA	NA	NA	NA	NA	NA	NA	NA	NA	NA	NA	NA	NA	NA	NA	NA	NA	NA	NA	NA	NA	NA	NA	NA	NA	NA	0.015612	0.793951	0.0597739	-0.101545	0.132769	1.01573	0.903441	1.14199	0.015612	0.791133	0.0589487	-0.0999275
503	700	aparc-Desikan_rh_area_parsorbitalis	SA	ALS	3	0.000987726	0.983778	0.0485772	-0.0942236	0.096199	1.00099	0.910079	1.10098	0.00390018	0.943005	0.054553	-0.103024	0.110824	1.00391	0.902106	1.1172	-0.0321363	0.89234	0.188215	-0.401037	0.336765	0.968375	0.669625	1.40041	0.000987872	0.983779	0.0485876	-0.0942439	0.0962196	1.00099	0.910061	1.101	0.000988146	0.984197	0.0498877	-0.0967917	0.098768	1.00099	0.907745	1.10381	NA	NA	NA	NA
504	701	aparc-Desikan_rh_area_parstriangularis	SA	ALS	5	0.0267495	0.433949	0.0341868	-0.0402566	0.0937557	1.02711	0.960543	1.09829	0.0152199	0.735642	0.0450785	-0.073134	0.103574	1.01534	0.929476	1.10913	-0.168946	0.384483	0.166303	-0.494899	0.157008	0.844555	0.609632	1.17	0.0270658	0.428545	0.0341876	-0.0399419	0.0940735	1.02744	0.960845	1.09864	0.0270677	0.433382	0.0345509	-0.0406519	0.0947874	1.02744	0.960163	1.09943	NA	NA	NA	NA
505	702	aparc-Desikan_rh_area_pericalcarine	SA	ALS	29	-0.00310438	0.874688	0.0196845	-0.0416861	0.0354773	0.9969	0.959171	1.03611	-0.0189354	0.466765	0.0260191	-0.0699328	0.0320619	0.981243	0.932456	1.03258	-0.0669991	0.285347	0.0614673	-0.187475	0.0534767	0.935196	0.82905	1.05493	-0.0031955	0.852457	0.0171815	-0.0368713	0.0304803	0.99681	0.9638	1.03095	-0.00319279	0.853111	0.0172443	-0.0369916	0.0306061	0.996812	0.963684	1.03108	NA	NA	NA	NA
506	703	aparc-Desikan_rh_area_postcentral	SA	ALS	6	-0.00370529	0.899696	0.0293965	-0.0613225	0.0539119	0.996302	0.94052	1.05539	0.0024433	0.944542	0.0351236	-0.066399	0.0712856	1.00245	0.935757	1.07389	-0.0140182	0.84868	0.0688866	-0.149036	0.121	0.98608	0.861538	1.12862	-0.00372057	0.899408	0.0294329	-0.061409	0.0539679	0.996286	0.940438	1.05545	-0.00371448	0.901163	0.029909	-0.0623361	0.0549072	0.996292	0.939567	1.05644	NA	NA	NA	NA
507	704	aparc-Desikan_rh_area_posteriorcingulate	SA	ALS	3	-0.00393124	0.968188	0.0985743	-0.197137	0.189274	0.996076	0.821078	1.20837	0.0697833	0.333628	0.0721773	-0.0716841	0.211251	1.07228	0.930825	1.23522	1.01414	0.609492	1.44053	-1.8093	3.83759	2.757	0.163768	46.4134	-0.00413253	0.944818	0.0597052	-0.121155	0.11289	0.995876	0.885897	1.11951	-0.0041314	0.94424	0.0590693	-0.119907	0.111644	0.995877	0.887003	1.11812	NA	NA	NA	NA
508	705	aparc-Desikan_rh_area_precentral	SA	ALS	4	-0.0137252	0.596264	0.0259072	-0.0645033	0.037053	0.986369	0.937533	1.03775	-0.00317721	0.900498	0.0254111	-0.0529829	0.0466285	0.996828	0.948396	1.04773	0.0129208	0.752539	0.0357721	-0.0571925	0.083034	1.013	0.944412	1.08658	-0.0137842	0.559566	0.0236238	-0.0600869	0.0325185	0.98631	0.941683	1.03305	-0.0137978	0.560446	0.0237002	-0.0602501	0.0326546	0.986297	0.941529	1.03319	NA	NA	NA	NA
509	706	aparc-Desikan_rh_area_precuneus	SA	ALS	8	0.0283883	0.445269	0.0371903	-0.0445047	0.101281	1.0288	0.956471	1.10659	0.0227167	0.630571	0.0472356	-0.0698651	0.115299	1.02298	0.93252	1.12221	0.103251	0.412827	0.117361	-0.126776	0.333278	1.10877	0.880931	1.39554	0.0290902	0.393328	0.0340795	-0.0377057	0.095886	1.02952	0.962996	1.10063	0.0290729	0.396756	0.0343072	-0.0381691	0.0963149	1.0295	0.96255	1.10111	NA	NA	NA	NA
510	707	aparc-Desikan_rh_area_rostralanteriorcingulate	SA	ALS	2	0.213864	0.00243559	0.0705536	0.0755792	0.352149	1.23845	1.07851	1.42212	NA	NA	NA	NA	NA	NA	NA	NA	NA	NA	NA	NA	NA	NA	NA	NA	0.214198	0.00405141	0.0745261	0.0681266	0.360269	1.23887	1.0705	1.43372	0.214199	0.00541061	0.0770083	0.0632633	0.365136	1.23887	1.06531	1.44071	NA	NA	NA	NA
511	708	aparc-Desikan_rh_area_rostralmiddlefrontal	SA	ALS	6	-0.0618565	0.155247	0.0435229	-0.147161	0.0234483	0.940018	0.863155	1.02373	-0.0230575	0.686649	0.0571571	-0.135085	0.0889703	0.977206	0.873641	1.09305	0.131807	0.505387	0.180352	-0.221683	0.485297	1.14089	0.801169	1.62466	-0.0631621	0.1529	0.044189	-0.149773	0.0234483	0.938791	0.860904	1.02373	-0.0631468	0.162039	0.0451614	-0.151663	0.0253695	0.938806	0.859278	1.02569	NA	NA	NA	NA
512	709	aparc-Desikan_rh_area_superiorfrontal	SA	ALS	4	-0.0646881	0.209655	0.0515643	-0.165754	0.0363778	0.93736	0.847255	1.03705	-0.0699296	0.247461	0.0604645	-0.18844	0.0485809	0.932459	0.82825	1.04978	-0.0689384	0.775326	0.21142	-0.483321	0.345444	0.933384	0.616732	1.41262	-0.0647397	0.21163	0.0518293	-0.166325	0.0368457	0.937311	0.846771	1.03753	-0.0647403	0.227903	0.0536917	-0.169976	0.0404954	0.937311	0.843685	1.04133	NA	NA	NA	NA
513	710	aparc-Desikan_rh_area_superiorparietal	SA	ALS	12	0.0114211	0.750638	0.0359382	-0.0590177	0.0818599	1.01149	0.94269	1.0853	0.0231561	0.583645	0.0422504	-0.0596546	0.105967	1.02343	0.94209	1.11179	0.0155813	0.902001	0.123371	-0.226227	0.257389	1.0157	0.797537	1.29355	0.0119702	0.669057	0.0280041	-0.042918	0.0668583	1.01204	0.95799	1.06914	0.011838	0.671827	0.0279434	-0.042931	0.0666069	1.01191	0.957977	1.06888	NA	NA	NA	NA
514	711	aparc-Desikan_rh_area_superiortemporal	SA	ALS	4	0.0104677	0.880684	0.0697372	-0.126217	0.147153	1.01052	0.881423	1.15853	-0.0595455	0.376511	0.0673331	-0.191518	0.0724273	0.942193	0.825704	1.07511	-0.241393	0.69906	0.540897	-1.30155	0.818766	0.785533	0.272109	2.2677	0.0108612	0.837934	0.0531014	-0.0932175	0.11494	1.01092	0.910995	1.12181	0.0108587	0.837905	0.0530797	-0.0931774	0.114895	1.01092	0.911032	1.12176	NA	NA	NA	NA
515	712	aparc-Desikan_rh_area_supramarginal	SA	ALS	9	0.0454613	0.110285	0.0284683	-0.0103365	0.101259	1.04651	0.989717	1.10656	0.0436721	0.233798	0.0366797	-0.0282202	0.115564	1.04464	0.972174	1.12251	-0.0262666	0.682728	0.0616227	-0.147047	0.0945139	0.974075	0.863253	1.09912	0.0462022	0.0944213	0.0276242	-0.00794135	0.100346	1.04729	0.99209	1.10555	0.0461888	0.0975361	0.0278764	-0.00844883	0.100827	1.04727	0.991587	1.10608	NA	NA	NA	NA
516	713	aparc-Desikan_rh_area_frontalpole	SA	ALS	1	NA	NA	NA	NA	NA	NA	NA	NA	NA	NA	NA	NA	NA	NA	NA	NA	NA	NA	NA	NA	NA	NA	NA	NA	NA	NA	NA	NA	NA	NA	NA	NA	0.0845589	0.468071	0.116533	-0.143846	0.312964	1.08824	0.866021	1.36747	0.0845589	0.444975	0.110705	-0.132424
517	714	aparc-Desikan_rh_area_transversetemporal	SA	ALS	3	0.0467554	0.45136	0.0620798	-0.0749211	0.168432	1.04787	0.927817	1.18345	0.0170099	0.827694	0.078149	-0.136162	0.170182	1.01716	0.872701	1.18552	0.539253	0.547763	0.62691	-0.68949	1.768	1.71473	0.501832	5.85911	0.0473387	0.449725	0.0626278	-0.0754118	0.170089	1.04848	0.927362	1.18541	0.0473409	0.464623	0.0647391	-0.0795478	0.17423	1.04848	0.923534	1.19033	NA	NA	NA	NA
518	715	aparc-Desikan_rh_area_insula	SA	ALS	3	0.03222	0.61538	0.0641311	-0.093477	0.157917	1.03274	0.910759	1.17107	0.0208498	0.779373	0.0744271	-0.125027	0.166727	1.02107	0.882473	1.18143	-0.144907	0.632191	0.222263	-0.580543	0.290729	0.865103	0.559595	1.3374	0.0324289	0.614495	0.0643856	-0.0937668	0.158625	1.03296	0.910495	1.1719	0.0324299	0.627077	0.0667495	-0.0983991	0.163259	1.03296	0.906287	1.17734	NA	NA	NA	NA
519	1020	aparc-Desikan_lh_thickness_GlobalMeanThickness	CT	ALS	10	-0.0187895	0.754432	0.0600687	-0.136524	0.0989451	0.981386	0.872385	1.10401	0.0323271	0.43815	0.0416951	-0.0493953	0.114049	1.03286	0.951805	1.12081	0.269964	0.31754	0.253253	-0.226411	0.76634	1.30992	0.797391	2.15188	-0.0190956	0.569688	0.0335888	-0.0849296	0.0467384	0.981086	0.918577	1.04785	-0.020452	0.524929	0.032169	-0.0835033	0.0425993	0.979756	0.919888	1.04352	NA	NA	NA	NA
520	1021	aparc-Desikan_lh_thickness_bankssts	CT	ALS	1	NA	NA	NA	NA	NA	NA	NA	NA	NA	NA	NA	NA	NA	NA	NA	NA	NA	NA	NA	NA	NA	NA	NA	NA	NA	NA	NA	NA	NA	NA	NA	NA	-0.117207	0.2646	0.105063	-0.32313	0.0887168	0.889401	0.72388	1.09277	-0.117207	0.238569	0.099448	-0.312125
521	1022	aparc-Desikan_lh_thickness_caudalanteriorcingulate	CT	ALS	NA	NA	NA	NA	NA	NA	NA	NA	NA	NA	NA	NA	NA	NA	NA	NA	NA	NA	NA	NA	NA	NA	NA	NA	NA	NA	NA	NA	NA	NA	NA	NA	NA	NA	NA	NA	NA	NA	NA	NA	NA	NA	NA	NA	NA
522	1023	aparc-Desikan_lh_thickness_caudalmiddlefrontal	CT	ALS	3	0.0895007	0.151832	0.0624529	-0.032907	0.211908	1.09363	0.967629	1.23603	0.0748678	0.315854	0.0746428	-0.071432	0.221168	1.07774	0.93106	1.24753	0.138875	0.696474	0.268866	-0.388102	0.665852	1.14898	0.678343	1.94615	0.0896182	0.155641	0.0631165	-0.0340901	0.213327	1.09376	0.966484	1.23779	0.0896167	0.1736	0.0658594	-0.0394677	0.218701	1.09375	0.961301	1.24446	NA	NA	NA	NA
523	1024	aparc-Desikan_lh_thickness_cuneus	CT	ALS	2	-0.106598	0.105001	0.0657574	-0.235482	0.0222867	0.898887	0.79019	1.02254	NA	NA	NA	NA	NA	NA	NA	NA	NA	NA	NA	NA	NA	NA	NA	NA	-0.107704	0.0627315	0.0578717	-0.221133	0.00572412	0.897893	0.80161	1.00574	-0.107721	0.0665055	0.0587034	-0.222779	0.00733784	0.897878	0.800291	1.00736	NA	NA	NA	NA
524	1025	aparc-Desikan_lh_thickness_entorhinal	CT	ALS	NA	NA	NA	NA	NA	NA	NA	NA	NA	NA	NA	NA	NA	NA	NA	NA	NA	NA	NA	NA	NA	NA	NA	NA	NA	NA	NA	NA	NA	NA	NA	NA	NA	NA	NA	NA	NA	NA	NA	NA	NA	NA	NA	NA	NA
525	1026	aparc-Desikan_lh_thickness_fusiform	CT	ALS	4	0.0296762	0.56294	0.0513002	-0.0708723	0.130225	1.03012	0.931581	1.13908	0.0564244	0.367573	0.0626223	-0.0663152	0.179164	1.05805	0.935836	1.19622	0.306463	0.302408	0.222574	-0.129782	0.742708	1.35861	0.878287	2.10162	0.0301075	0.560629	0.0517394	-0.0713017	0.131517	1.03057	0.931181	1.14056	0.0301022	0.570622	0.0530775	-0.0739298	0.134134	1.03056	0.928737	1.14355	NA	NA	NA	NA
526	1027	aparc-Desikan_lh_thickness_inferiorparietal	CT	ALS	9	0.0248033	0.47284	0.0345514	-0.0429175	0.092524	1.02511	0.95799	1.09694	0.0169538	0.695482	0.0433127	-0.0679391	0.101847	1.0171	0.934317	1.10721	0.0652582	0.689574	0.156712	-0.241898	0.372414	1.06743	0.785136	1.45123	0.0249566	0.4717	0.0346757	-0.0430077	0.0929209	1.02527	0.957904	1.09737	0.0249397	0.48785	0.03595	-0.0455222	0.0954016	1.02525	0.955498	1.1001	NA	NA	NA	NA
527	1028	aparc-Desikan_lh_thickness_inferiortemporal	CT	ALS	3	0.00959061	0.879352	0.0631829	-0.114248	0.133429	1.00964	0.892037	1.14274	-0.0236667	0.750471	0.0744192	-0.169528	0.122195	0.976611	0.844063	1.12997	0.371131	0.452897	0.319908	-0.255889	0.998152	1.44937	0.774228	2.71326	0.00972473	0.878516	0.0636225	-0.114975	0.134425	1.00977	0.891388	1.14388	0.0097204	0.882518	0.0657769	-0.119202	0.138643	1.00977	0.887628	1.14871	NA	NA	NA	NA
528	1029	aparc-Desikan_lh_thickness_isthmuscingulate	CT	ALS	2	-0.099952	0.200741	0.0781215	-0.25307	0.0531662	0.904881	0.776413	1.0546	NA	NA	NA	NA	NA	NA	NA	NA	NA	NA	NA	NA	NA	NA	NA	NA	-0.100019	0.206298	0.0791409	-0.255135	0.055097	0.90482	0.774812	1.05664	-0.100018	0.227528	0.0828824	-0.262468	0.0624311	0.904821	0.769151	1.06442	NA	NA	NA	NA
529	1030	aparc-Desikan_lh_thickness_lateraloccipital	CT	ALS	3	-0.0207944	0.826021	0.0946026	-0.206215	0.164627	0.97942	0.813658	1.17895	-0.0372682	0.652139	0.0826726	-0.199307	0.12477	0.963418	0.819299	1.13289	-0.924682	0.303849	0.478212	-1.86198	0.0126145	0.396658	0.155365	1.01269	-0.0217418	0.711143	0.0587106	-0.136815	0.093331	0.978493	0.872132	1.09783	-0.0217823	0.708405	0.0582417	-0.135936	0.0923715	0.978453	0.872898	1.09677	NA	NA	NA	NA
530	1031	aparc-Desikan_lh_thickness_lateralorbitofrontal	CT	ALS	1	NA	NA	NA	NA	NA	NA	NA	NA	NA	NA	NA	NA	NA	NA	NA	NA	NA	NA	NA	NA	NA	NA	NA	NA	NA	NA	NA	NA	NA	NA	NA	NA	0.0909766	0.462011	0.123687	-0.15145	0.333403	1.09524	0.859461	1.39571	0.0909766	0.435329	0.116621	-0.137601
531	1032	aparc-Desikan_lh_thickness_lingual	CT	ALS	2	0.0444049	0.567934	0.0777538	-0.107992	0.196802	1.04541	0.897634	1.2175	NA	NA	NA	NA	NA	NA	NA	NA	NA	NA	NA	NA	NA	NA	NA	NA	0.0445268	0.568377	0.0780564	-0.108464	0.197517	1.04553	0.897211	1.21837	0.0445243	0.585255	0.0815876	-0.115387	0.204436	1.04553	0.891021	1.22683	NA	NA	NA	NA
532	1033	aparc-Desikan_lh_thickness_medialorbitofrontal	CT	ALS	NA	NA	NA	NA	NA	NA	NA	NA	NA	NA	NA	NA	NA	NA	NA	NA	NA	NA	NA	NA	NA	NA	NA	NA	NA	NA	NA	NA	NA	NA	NA	NA	NA	NA	NA	NA	NA	NA	NA	NA	NA	NA	NA	NA	NA
533	1034	aparc-Desikan_lh_thickness_middletemporal	CT	ALS	NA	NA	NA	NA	NA	NA	NA	NA	NA	NA	NA	NA	NA	NA	NA	NA	NA	NA	NA	NA	NA	NA	NA	NA	NA	NA	NA	NA	NA	NA	NA	NA	NA	NA	NA	NA	NA	NA	NA	NA	NA	NA	NA	NA	NA
534	1035	aparc-Desikan_lh_thickness_parahippocampal	CT	ALS	2	-0.0463407	0.777067	0.163665	-0.367125	0.274443	0.954717	0.692723	1.3158	NA	NA	NA	NA	NA	NA	NA	NA	NA	NA	NA	NA	NA	NA	NA	NA	-0.0497872	0.527546	0.0788076	-0.20425	0.104676	0.951432	0.815258	1.11035	-0.0497717	0.517091	0.0768275	-0.200354	0.10081	0.951447	0.818441	1.10607	NA	NA	NA	NA
535	1036	aparc-Desikan_lh_thickness_paracentral	CT	ALS	3	0.0485842	0.416054	0.0597381	-0.0685024	0.165671	1.04978	0.933791	1.18018	0.0283679	0.692844	0.0718178	-0.112395	0.169131	1.02877	0.893691	1.18428	-0.0218283	0.936237	0.217206	-0.447553	0.403896	0.978408	0.63919	1.49765	0.0487694	0.41659	0.060035	-0.0688991	0.166438	1.04998	0.933421	1.18109	0.0487743	0.434366	0.0623917	-0.0735135	0.171062	1.04998	0.929124	1.18656	NA	NA	NA	NA
536	1037	aparc-Desikan_lh_thickness_parsopercularis	CT	ALS	7	0.0385339	0.348128	0.041071	-0.0419652	0.119033	1.03929	0.958903	1.12641	0.0562729	0.291336	0.0533293	-0.0482526	0.160798	1.05789	0.952893	1.17445	0.217615	0.292268	0.184933	-0.144853	0.580084	1.24311	0.86515	1.78619	0.0388576	0.347042	0.0413228	-0.0421351	0.11985	1.03962	0.95874	1.12733	0.0388718	0.364218	0.0428407	-0.0450959	0.122839	1.03964	0.955906	1.1307	NA	NA	NA	NA
537	1038	aparc-Desikan_lh_thickness_parsorbitalis	CT	ALS	NA	NA	NA	NA	NA	NA	NA	NA	NA	NA	NA	NA	NA	NA	NA	NA	NA	NA	NA	NA	NA	NA	NA	NA	NA	NA	NA	NA	NA	NA	NA	NA	NA	NA	NA	NA	NA	NA	NA	NA	NA	NA	NA	NA	NA
538	1039	aparc-Desikan_lh_thickness_parstriangularis	CT	ALS	3	-0.0173788	0.783917	0.0633761	-0.141596	0.106838	0.982771	0.867972	1.11275	-0.0180253	0.82822	0.0830716	-0.180846	0.144795	0.982136	0.834564	1.1558	-0.327477	0.645497	0.526006	-1.35845	0.703494	0.72074	0.257059	2.0208	-0.0177312	0.781885	0.0640433	-0.143256	0.107794	0.982425	0.866532	1.11382	-0.0177356	0.787326	0.0657399	-0.146586	0.111115	0.982421	0.863652	1.11752	NA	NA	NA	NA
539	1040	aparc-Desikan_lh_thickness_pericalcarine	CT	ALS	2	-0.0322702	0.72464	0.0916078	-0.211821	0.147281	0.968245	0.809109	1.15868	NA	NA	NA	NA	NA	NA	NA	NA	NA	NA	NA	NA	NA	NA	NA	NA	-0.0329684	0.686389	0.0816533	-0.193009	0.127072	0.967569	0.824475	1.1355	-0.0329699	0.69491	0.0840639	-0.197735	0.131795	0.967568	0.820587	1.14087	NA	NA	NA	NA
540	1041	aparc-Desikan_lh_thickness_postcentral	CT	ALS	3	0.00398232	0.899127	0.0314152	-0.0575915	0.0655561	1.00399	0.944036	1.06775	0.00164898	0.958146	0.0314206	-0.0599353	0.0632333	1.00165	0.941825	1.06528	-0.0184487	0.786224	0.0528591	-0.122053	0.0851552	0.98172	0.885102	1.08889	0.00398597	0.899091	0.0314327	-0.0576221	0.0655941	1.00399	0.944007	1.06779	0.00398659	0.900117	0.0317621	-0.0582671	0.0662403	1.00399	0.943398	1.06848	NA	NA	NA	NA
541	1042	aparc-Desikan_lh_thickness_posteriorcingulate	CT	ALS	2	0.0153283	0.845816	0.0788252	-0.139169	0.169826	1.01545	0.870081	1.1851	NA	NA	NA	NA	NA	NA	NA	NA	NA	NA	NA	NA	NA	NA	NA	NA	0.0155279	0.844885	0.0793666	-0.140031	0.171086	1.01565	0.869332	1.18659	0.015529	0.850245	0.0822485	-0.145678	0.176736	1.01565	0.864436	1.19332	NA	NA	NA	NA
542	1043	aparc-Desikan_lh_thickness_precentral	CT	ALS	3	0.0323545	0.568736	0.0567709	-0.0789163	0.143625	1.03288	0.924117	1.15445	0.0313042	0.635889	0.0661188	-0.0982886	0.160897	1.0318	0.906387	1.17456	0.0392314	0.896665	0.239569	-0.430324	0.508787	1.04001	0.650298	1.66327	0.0323543	0.569275	0.0568497	-0.0790712	0.14378	1.03288	0.923974	1.15463	0.0323545	0.584669	0.0591947	-0.0836671	0.148376	1.03288	0.919737	1.15995	NA	NA	NA	NA
543	1044	aparc-Desikan_lh_thickness_precuneus	CT	ALS	8	0.00346374	0.936933	0.0437757	-0.0823366	0.089264	1.00347	0.920962	1.09337	0.0354469	0.463766	0.0483811	-0.0593801	0.130274	1.03608	0.942349	1.13914	0.232087	0.283019	0.196846	-0.153731	0.617904	1.26123	0.857502	1.85504	0.0035302	0.926139	0.0380805	-0.0711076	0.078168	1.00354	0.931362	1.0813	0.00358475	0.925633	0.0384049	-0.0716889	0.0788584	1.00359	0.93082	1.08205	NA	NA	NA	NA
544	1045	aparc-Desikan_lh_thickness_rostralanteriorcingulate	CT	ALS	2	-0.0154137	0.841259	0.0769596	-0.166255	0.135427	0.984704	0.846831	1.14503	NA	NA	NA	NA	NA	NA	NA	NA	NA	NA	NA	NA	NA	NA	NA	NA	-0.0154828	0.840972	0.0771629	-0.166722	0.135757	0.984636	0.846435	1.1454	-0.0154855	0.847393	0.0804667	-0.1732	0.142229	0.984634	0.840969	1.15284	NA	NA	NA	NA
545	1046	aparc-Desikan_lh_thickness_rostralmiddlefrontal	CT	ALS	8	0.0419912	0.26507	0.0376776	-0.0318568	0.115839	1.04289	0.968645	1.12282	0.053219	0.261412	0.0473875	-0.0396605	0.146098	1.05466	0.961116	1.15731	0.261606	0.208761	0.185793	-0.102548	0.62576	1.29901	0.902535	1.86967	0.0424843	0.262403	0.0379077	-0.0318148	0.116783	1.0434	0.968686	1.12388	0.0423438	0.280725	0.0392548	-0.0345956	0.119283	1.04325	0.965996	1.12669	NA	NA	NA	NA
546	1047	aparc-Desikan_lh_thickness_superiorfrontal	CT	ALS	12	0.0526349	0.090934	0.0311359	-0.00839139	0.113661	1.05404	0.991644	1.12037	0.0565243	0.18332	0.0424803	-0.026737	0.139786	1.05815	0.973617	1.15003	0.0218172	0.901551	0.171952	-0.315209	0.358843	1.02206	0.729636	1.43167	0.0540175	0.0865517	0.0315177	-0.0077573	0.115792	1.0555	0.992273	1.12276	0.053563	0.0976918	0.0323419	-0.00982714	0.116953	1.05502	0.990221	1.12407	NA	NA	NA	NA
547	1048	aparc-Desikan_lh_thickness_superiorparietal	CT	ALS	10	0.0727298	0.0244286	0.0323198	0.0093831	0.136077	1.07544	1.00943	1.14577	0.0503773	0.210346	0.0402177	-0.0284494	0.129204	1.05167	0.971951	1.13792	0.0677814	0.74689	0.202874	-0.329852	0.465415	1.07013	0.71903	1.59268	0.0736809	0.0240681	0.0326594	0.00966852	0.137693	1.07646	1.00972	1.14762	0.0733224	0.0297655	0.0337394	0.00719316	0.139452	1.07608	1.00722	1.14964	NA	NA	NA	NA
548	1049	aparc-Desikan_lh_thickness_superiortemporal	CT	ALS	1	NA	NA	NA	NA	NA	NA	NA	NA	NA	NA	NA	NA	NA	NA	NA	NA	NA	NA	NA	NA	NA	NA	NA	NA	NA	NA	NA	NA	NA	NA	NA	NA	-0.0394947	0.632218	0.08252	-0.201234	0.122245	0.961275	0.817721	1.13003	-0.0394947	0.622858	0.0803058	-0.196894
549	1050	aparc-Desikan_lh_thickness_supramarginal	CT	ALS	6	0.0589068	0.186129	0.0445548	-0.0284207	0.146234	1.06068	0.971979	1.15747	0.0748678	0.170539	0.0546292	-0.0322054	0.181941	1.07774	0.968308	1.19954	0.288635	0.268554	0.22484	-0.152052	0.729322	1.3346	0.858943	2.07367	0.0600118	0.183523	0.0451222	-0.0284277	0.148451	1.06185	0.971973	1.16004	0.0598695	0.197506	0.0464576	-0.0311875	0.150926	1.0617	0.969294	1.16291	NA	NA	NA	NA
550	1051	aparc-Desikan_lh_thickness_frontalpole	CT	ALS	1	NA	NA	NA	NA	NA	NA	NA	NA	NA	NA	NA	NA	NA	NA	NA	NA	NA	NA	NA	NA	NA	NA	NA	NA	NA	NA	NA	NA	NA	NA	NA	NA	0.0118411	0.911275	0.106265	-0.196438	0.220121	1.01191	0.821652	1.24623	0.0118411	0.907596	0.102016	-0.18811
551	1052	aparc-Desikan_lh_thickness_transversetemporal	CT	ALS	1	NA	NA	NA	NA	NA	NA	NA	NA	NA	NA	NA	NA	NA	NA	NA	NA	NA	NA	NA	NA	NA	NA	NA	NA	NA	NA	NA	NA	NA	NA	NA	NA	0.210843	0.0972809	0.127153	-0.0383772	0.460064	1.23472	0.96235	1.58417	0.210843	0.068001	0.115531	-0.0155966
552	1053	aparc-Desikan_lh_thickness_insula	CT	ALS	2	0.137399	0.105503	0.0848803	-0.028966	0.303765	1.14729	0.97145	1.35495	NA	NA	NA	NA	NA	NA	NA	NA	NA	NA	NA	NA	NA	NA	NA	NA	0.139074	0.0866563	0.081173	-0.0200249	0.298173	1.14921	0.980174	1.3474	0.13908	0.0962599	0.0836191	-0.0248129	0.302974	1.14922	0.975492	1.35388	NA	NA	NA	NA
553	1054	aparc-Desikan_rh_thickness_GlobalMeanThickness	CT	ALS	13	-0.0395201	0.483144	0.0563563	-0.149978	0.0709381	0.961251	0.860727	1.07351	0.037578	0.372665	0.0421517	-0.0450394	0.120195	1.03829	0.95596	1.12772	0.0810817	0.633381	0.165286	-0.242879	0.405043	1.08446	0.784366	1.49937	-0.0404647	0.200885	0.0316369	-0.102473	0.0215436	0.960343	0.902602	1.02178	-0.0435388	0.146911	0.0300159	-0.10237	0.0152922	0.957395	0.902696	1.01541	NA	NA	NA	NA
554	1055	aparc-Desikan_rh_thickness_bankssts	CT	ALS	1	NA	NA	NA	NA	NA	NA	NA	NA	NA	NA	NA	NA	NA	NA	NA	NA	NA	NA	NA	NA	NA	NA	NA	NA	NA	NA	NA	NA	NA	NA	NA	NA	-0.0467654	0.67268	0.110694	-0.263727	0.170196	0.954311	0.768184	1.18554	-0.0467654	0.658143	0.10569	-0.253917
555	1056	aparc-Desikan_rh_thickness_caudalanteriorcingulate	CT	ALS	1	NA	NA	NA	NA	NA	NA	NA	NA	NA	NA	NA	NA	NA	NA	NA	NA	NA	NA	NA	NA	NA	NA	NA	NA	NA	NA	NA	NA	NA	NA	NA	NA	-0.0090473	0.933337	0.10816	-0.221041	0.202946	0.990994	0.801684	1.22501	-0.0090473	0.930474	0.103696	-0.212291
556	1057	aparc-Desikan_rh_thickness_caudalmiddlefrontal	CT	ALS	2	0.0629283	0.41658	0.0774628	-0.0888988	0.214755	1.06495	0.914938	1.23956	NA	NA	NA	NA	NA	NA	NA	NA	NA	NA	NA	NA	NA	NA	NA	NA	0.0630645	0.41854	0.0779578	-0.0897329	0.215862	1.0651	0.914175	1.24093	0.0630653	0.439527	0.081586	-0.0968433	0.222974	1.0651	0.907698	1.24979	NA	NA	NA	NA
557	1058	aparc-Desikan_rh_thickness_cuneus	CT	ALS	5	-0.0666706	0.147974	0.0460838	-0.156995	0.0236537	0.935503	0.854708	1.02394	-0.0941851	0.0787311	0.0535722	-0.199187	0.0108164	0.910114	0.819397	1.01088	-0.165912	0.406772	0.172364	-0.503746	0.171922	0.847121	0.604263	1.18759	-0.0681065	0.127276	0.0446619	-0.155644	0.0194309	0.934161	0.855864	1.01962	-0.0681179	0.13335	0.045381	-0.157065	0.0208288	0.93415	0.854649	1.02105	NA	NA	NA	NA
558	1059	aparc-Desikan_rh_thickness_entorhinal	CT	ALS	NA	NA	NA	NA	NA	NA	NA	NA	NA	NA	NA	NA	NA	NA	NA	NA	NA	NA	NA	NA	NA	NA	NA	NA	NA	NA	NA	NA	NA	NA	NA	NA	NA	NA	NA	NA	NA	NA	NA	NA	NA	NA	NA	NA	NA
559	1060	aparc-Desikan_rh_thickness_fusiform	CT	ALS	4	0.0330043	0.549722	0.0551748	-0.0751384	0.141147	1.03355	0.927615	1.15159	0.0575858	0.401857	0.0686927	-0.0770519	0.192223	1.05928	0.925842	1.21194	0.250607	0.264317	0.16315	-0.0691658	0.57038	1.28481	0.933172	1.76894	0.0336505	0.546599	0.0558178	-0.0757524	0.143053	1.03422	0.927046	1.15379	0.0336493	0.55713	0.0573134	-0.078685	0.145984	1.03422	0.924331	1.15718	NA	NA	NA	NA
560	1061	aparc-Desikan_rh_thickness_inferiorparietal	CT	ALS	5	0.0546394	0.260515	0.0485608	-0.0405397	0.149818	1.05616	0.960271	1.16162	0.0592546	0.335027	0.0614651	-0.0612169	0.179726	1.06105	0.940619	1.19689	0.139563	0.445264	0.159221	-0.17251	0.451637	1.14977	0.84155	1.57088	0.0557359	0.257488	0.0492216	-0.0407383	0.15221	1.05732	0.96008	1.1644	0.0556652	0.2709	0.0505591	-0.0434307	0.154761	1.05724	0.957499	1.16738	NA	NA	NA	NA
561	1062	aparc-Desikan_rh_thickness_inferiortemporal	CT	ALS	5	0.0325335	0.497288	0.0479306	-0.0614104	0.126477	1.03307	0.940437	1.13482	0.0459828	0.440255	0.0595815	-0.070797	0.162763	1.04706	0.931651	1.17676	0.0727888	0.747549	0.206299	-0.331557	0.477134	1.0755	0.717805	1.61145	0.0330861	0.494282	0.0484058	-0.0617894	0.127962	1.03364	0.940081	1.13651	0.0330837	0.506097	0.0497555	-0.064437	0.130604	1.03364	0.937595	1.13952	NA	NA	NA	NA
562	1063	aparc-Desikan_rh_thickness_isthmuscingulate	CT	ALS	4	-0.163873	0.0025968	0.0544097	-0.270516	-0.0572296	0.84885	0.762986	0.944377	-0.146151	0.0205463	0.0630989	-0.269825	-0.022477	0.864027	0.763513	0.977774	-0.0884437	0.805154	0.314815	-0.705481	0.528593	0.915355	0.493871	1.69654	-0.165371	0.00335967	0.0563874	-0.27589	-0.0548512	0.84758	0.758897	0.946626	-0.165363	0.00454553	0.0582758	-0.279584	-0.0511424	0.847586	0.756099	0.950143	NA	NA	NA	NA
563	1064	aparc-Desikan_rh_thickness_lateraloccipital	CT	ALS	8	0.0166619	0.77942	0.0594907	-0.0999399	0.133264	1.0168	0.904892	1.14255	0.0903239	0.105866	0.055857	-0.0191558	0.199804	1.09453	0.981027	1.22116	0.0347809	0.903936	0.276294	-0.506756	0.576318	1.03539	0.602447	1.77947	0.0177907	0.634094	0.0373777	-0.0554695	0.091051	1.01795	0.946041	1.09532	0.0177827	0.625914	0.0364783	-0.0537148	0.0892801	1.01794	0.947702	1.09339	NA	NA	NA	NA
564	1065	aparc-Desikan_rh_thickness_lateralorbitofrontal	CT	ALS	2	0.139025	0.0462596	0.0697563	0.00230311	0.275748	1.14915	1.00231	1.31752	NA	NA	NA	NA	NA	NA	NA	NA	NA	NA	NA	NA	NA	NA	NA	NA	0.140202	0.0508763	0.0718055	-0.000536975	0.280941	1.15051	0.999463	1.32438	0.140199	0.0577077	0.0738704	-0.00458645	0.284985	1.1505	0.995424	1.32974	NA	NA	NA	NA
565	1066	aparc-Desikan_rh_thickness_lingual	CT	ALS	5	0.0319258	0.550781	0.0535137	-0.0729611	0.136813	1.03244	0.929637	1.14661	0.00128397	0.985153	0.0689988	-0.133954	0.136522	1.00128	0.874631	1.14628	-0.146853	0.630763	0.275331	-0.686501	0.392795	0.863421	0.503334	1.48111	0.0328596	0.500466	0.0487707	-0.062731	0.12845	1.03341	0.939196	1.13706	0.032866	0.506851	0.0495157	-0.0641848	0.129917	1.03341	0.937832	1.13873	NA	NA	NA	NA
566	1067	aparc-Desikan_rh_thickness_medialorbitofrontal	CT	ALS	3	-0.0799683	0.227966	0.0663298	-0.209975	0.0500382	0.923146	0.810605	1.05131	-0.0322026	0.633223	0.067483	-0.164469	0.100064	0.96831	0.848344	1.10524	0.108993	0.84813	0.448183	-0.769446	0.987432	1.11515	0.463269	2.68433	-0.0817916	0.148107	0.0565543	-0.192638	0.0290548	0.921464	0.82478	1.02948	-0.0817935	0.153511	0.0573089	-0.194119	0.0305319	0.921462	0.82356	1.031	NA	NA	NA	NA
567	1068	aparc-Desikan_rh_thickness_middletemporal	CT	ALS	3	-0.20995	0.30954	0.206605	-0.614896	0.194997	0.810625	0.540697	1.21531	-0.0873756	0.362368	0.0959263	-0.275391	0.10064	0.916333	0.759275	1.10588	0.773742	0.471654	0.707734	-0.613417	2.1609	2.16786	0.541497	8.67896	-0.257297	0.00068941	0.0758148	-0.405894	-0.1087	0.773139	0.666381	0.897	-0.257262	0.000114229	0.0666793	-0.387953	-0.12657	0.773166	0.678444	0.881112	NA	NA	NA	NA
568	1069	aparc-Desikan_rh_thickness_parahippocampal	CT	ALS	3	0.00504561	0.934618	0.0615046	-0.115503	0.125595	1.00506	0.890918	1.13382	0.0127632	0.868611	0.0771548	-0.13846	0.163987	1.01284	0.870698	1.1782	0.0809739	0.800542	0.249936	-0.408902	0.570849	1.08434	0.66438	1.76977	0.00506614	0.934493	0.0616367	-0.115742	0.125874	1.00508	0.890705	1.13414	0.00506681	0.936923	0.0640253	-0.120423	0.130556	1.00508	0.886546	1.13946	NA	NA	NA	NA
569	1070	aparc-Desikan_rh_thickness_paracentral	CT	ALS	1	NA	NA	NA	NA	NA	NA	NA	NA	NA	NA	NA	NA	NA	NA	NA	NA	NA	NA	NA	NA	NA	NA	NA	NA	NA	NA	NA	NA	NA	NA	NA	NA	0.00329977	0.975296	0.106558	-0.205554	0.212153	1.00331	0.814196	1.23634	0.00329976	0.97437	0.102705	-0.198002
570	1071	aparc-Desikan_rh_thickness_parsopercularis	CT	ALS	3	-0.00711433	0.909798	0.0627958	-0.130194	0.115965	0.992911	0.877925	1.12296	0.00128832	0.98602	0.0735248	-0.14282	0.145397	1.00129	0.86691	1.1565	0.0183061	0.961733	0.304181	-0.577888	0.6145	1.01847	0.561082	1.84873	-0.00712202	0.909754	0.0628327	-0.130274	0.11603	0.992903	0.877855	1.12303	-0.00712202	0.913601	0.0656421	-0.135781	0.121536	0.992903	0.873034	1.12923	NA	NA	NA	NA
571	1072	aparc-Desikan_rh_thickness_parsorbitalis	CT	ALS	NA	NA	NA	NA	NA	NA	NA	NA	NA	NA	NA	NA	NA	NA	NA	NA	NA	NA	NA	NA	NA	NA	NA	NA	NA	NA	NA	NA	NA	NA	NA	NA	NA	NA	NA	NA	NA	NA	NA	NA	NA	NA	NA	NA	NA
572	1073	aparc-Desikan_rh_thickness_parstriangularis	CT	ALS	3	0.0289758	0.636579	0.061326	-0.0912232	0.149175	1.0294	0.912814	1.16088	0.016693	0.834026	0.0796644	-0.139449	0.172835	1.01683	0.869837	1.18867	0.350847	0.416017	0.268646	-0.175698	0.877393	1.42027	0.838871	2.40462	0.0294066	0.634491	0.0618546	-0.0918284	0.150642	1.02984	0.912262	1.16258	0.0294033	0.644055	0.0636384	-0.095328	0.154135	1.02984	0.909075	1.16665	NA	NA	NA	NA
573	1074	aparc-Desikan_rh_thickness_pericalcarine	CT	ALS	2	0.122675	0.122259	0.0793827	-0.0329151	0.278265	1.13052	0.967621	1.32084	NA	NA	NA	NA	NA	NA	NA	NA	NA	NA	NA	NA	NA	NA	NA	NA	0.123561	0.128017	0.0811854	-0.0355618	0.282685	1.13152	0.965063	1.32669	0.123559	0.144077	0.0845845	-0.0422266	0.289345	1.13152	0.958653	1.33555	NA	NA	NA	NA
574	1075	aparc-Desikan_rh_thickness_postcentral	CT	ALS	2	0.0156919	0.796546	0.0608641	-0.103602	0.134986	1.01582	0.901584	1.14452	NA	NA	NA	NA	NA	NA	NA	NA	NA	NA	NA	NA	NA	NA	NA	NA	0.0158368	0.647353	0.0346203	-0.052019	0.0836926	1.01596	0.949311	1.08729	0.0158397	0.647183	0.0346087	-0.0519933	0.0836727	1.01597	0.949335	1.08727	NA	NA	NA	NA
575	1076	aparc-Desikan_rh_thickness_posteriorcingulate	CT	ALS	3	-0.0567084	0.421844	0.0706007	-0.195086	0.081669	0.94487	0.822764	1.0851	-0.112954	0.170736	0.0824573	-0.27457	0.0486627	0.893192	0.759899	1.04987	0.974257	0.537615	1.09677	-1.17541	3.12392	2.6492	0.308693	22.7354	-0.0581926	0.376034	0.0657375	-0.187038	0.0706528	0.943468	0.829412	1.07321	-0.0581892	0.386918	0.0672535	-0.190006	0.0736278	0.943471	0.826954	1.07641	NA	NA	NA	NA
576	1077	aparc-Desikan_rh_thickness_precentral	CT	ALS	5	-0.0579584	0.399134	0.0687388	-0.192686	0.0767696	0.943689	0.824741	1.07979	-0.0391483	0.543746	0.0644779	-0.165525	0.0872284	0.961608	0.847449	1.09115	-0.244209	0.441271	0.275898	-0.784969	0.296552	0.783324	0.456134	1.34521	-0.0605616	0.244436	0.0520303	-0.162541	0.0414176	0.941236	0.849981	1.04229	-0.0605692	0.245897	0.052198	-0.162877	0.0417389	0.941229	0.849695	1.04262	NA	NA	NA	NA
577	1078	aparc-Desikan_rh_thickness_precuneus	CT	ALS	10	-0.0303863	0.412289	0.0370622	-0.103028	0.0422556	0.970071	0.902102	1.04316	0.0049229	0.91025	0.0436725	-0.0806752	0.090521	1.00494	0.922493	1.09474	0.0272287	0.840895	0.131298	-0.230116	0.284573	1.0276	0.794441	1.32919	-0.0312299	0.34523	0.0330867	-0.0960798	0.0336199	0.969253	0.908392	1.03419	-0.0312623	0.349555	0.0334194	-0.0967644	0.0342398	0.969221	0.90777	1.03483	NA	NA	NA	NA
578	1079	aparc-Desikan_rh_thickness_rostralanteriorcingulate	CT	ALS	2	-0.0890309	0.231259	0.0743708	-0.234798	0.0567357	0.914817	0.790731	1.05838	NA	NA	NA	NA	NA	NA	NA	NA	NA	NA	NA	NA	NA	NA	NA	NA	-0.0901767	0.233179	0.0756383	-0.238428	0.0580743	0.91377	0.787866	1.05979	-0.0901783	0.2473	0.0779461	-0.242953	0.062596	0.913768	0.784309	1.0646	NA	NA	NA	NA
579	1080	aparc-Desikan_rh_thickness_rostralmiddlefrontal	CT	ALS	3	-0.235229	0.177677	0.17451	-0.577267	0.10681	0.79039	0.561431	1.11272	-0.179572	0.0440372	0.0891735	-0.354352	-0.0047919	0.835628	0.701628	0.99522	3.38126	0.568299	4.19747	-4.84579	11.6083	29.4078	0.00786142	110008	-0.270877	3.43e-05	0.0653865	-0.399034	-0.142719	0.762711	0.670968	0.866998	-0.270886	6.33e-06	0.0599965	-0.388479	-0.153293	0.762703	0.678087	0.857878	NA	NA	NA	NA
580	1081	aparc-Desikan_rh_thickness_superiorfrontal	CT	ALS	8	-0.00172899	0.965804	0.040329	-0.0807739	0.0773159	0.998273	0.922402	1.08038	0.0145676	0.768846	0.0495691	-0.0825878	0.111723	1.01467	0.920731	1.1182	0.19522	0.376686	0.204525	-0.20565	0.59609	1.21558	0.814118	1.81501	-0.00179207	0.962724	0.0383447	-0.0769478	0.0733636	0.99821	0.925938	1.07612	-0.00178001	0.963509	0.0389068	-0.0780373	0.0744773	0.998222	0.92493	1.07732	NA	NA	NA	NA
581	1082	aparc-Desikan_rh_thickness_superiorparietal	CT	ALS	6	0.105975	0.0153787	0.0437309	0.0202621	0.191687	1.11179	1.02047	1.21129	0.109649	0.036643	0.0524705	0.00680643	0.212491	1.11589	1.00683	1.23675	0.310515	0.294786	0.257793	-0.194759	0.81579	1.36413	0.823033	2.26096	0.10671	0.0164721	0.0444942	0.0195011	0.193918	1.11261	1.01969	1.214	0.106668	0.0208527	0.0461638	0.0161869	0.197149	1.11256	1.01632	1.21793	NA	NA	NA	NA
582	1083	aparc-Desikan_rh_thickness_superiortemporal	CT	ALS	1	NA	NA	NA	NA	NA	NA	NA	NA	NA	NA	NA	NA	NA	NA	NA	NA	NA	NA	NA	NA	NA	NA	NA	NA	NA	NA	NA	NA	NA	NA	NA	NA	-0.0439591	0.593126	0.0822725	-0.205213	0.117295	0.956993	0.814474	1.12445	-0.0439591	0.582882	0.0800449	-0.200847
583	1084	aparc-Desikan_rh_thickness_supramarginal	CT	ALS	4	0.115768	0.0259622	0.0519889	0.0138694	0.217666	1.12273	1.01397	1.24317	0.106365	0.0837306	0.0615026	-0.0141801	0.22691	1.11223	0.98592	1.25472	0.0787053	0.632974	0.14105	-0.197753	0.355164	1.08189	0.820572	1.42641	0.116673	0.027794	0.0530286	0.0127365	0.220609	1.12375	1.01282	1.24684	0.116674	0.0329936	0.054721	0.00942084	0.223927	1.12375	1.00947	1.25098	NA	NA	NA	NA
584	1085	aparc-Desikan_rh_thickness_frontalpole	CT	ALS	NA	NA	NA	NA	NA	NA	NA	NA	NA	NA	NA	NA	NA	NA	NA	NA	NA	NA	NA	NA	NA	NA	NA	NA	NA	NA	NA	NA	NA	NA	NA	NA	NA	NA	NA	NA	NA	NA	NA	NA	NA	NA	NA	NA	NA
585	1086	aparc-Desikan_rh_thickness_transversetemporal	CT	ALS	1	NA	NA	NA	NA	NA	NA	NA	NA	NA	NA	NA	NA	NA	NA	NA	NA	NA	NA	NA	NA	NA	NA	NA	NA	NA	NA	NA	NA	NA	NA	NA	NA	0.28102	0.0301654	0.129627	0.026951	0.535088	1.32448	1.02732	1.7076	0.28102	0.0132025	0.113394	0.0587676
586	1087	aparc-Desikan_rh_thickness_insula	CT	ALS	4	0.0591321	0.294511	0.0564089	-0.0514293	0.169694	1.06092	0.949871	1.18494	0.0583196	0.368797	0.0648912	-0.0688672	0.185506	1.06005	0.933451	1.20383	0.0846589	0.712719	0.199594	-0.306545	0.475863	1.08835	0.735985	1.6094	0.0604416	0.291305	0.0572764	-0.05182	0.172703	1.06231	0.9495	1.18851	0.0604313	0.303588	0.0587414	-0.0547018	0.175564	1.06229	0.946767	1.19192	NA	NA	NA	NA
587	1452	IDP_dMRI_TBSS_FA_Middle_cerebellar_peduncle	FA	ALS	11	0.0104937	0.772787	0.036344	-0.0607405	0.0817278	1.01055	0.941067	1.08516	0.0269432	0.502122	0.0401446	-0.0517402	0.105627	1.02731	0.949576	1.11141	0.0076319	0.958466	0.142527	-0.271721	0.286985	1.00766	0.762067	1.3324	0.0107535	0.71165	0.0290919	-0.0462665	0.0677736	1.01081	0.954787	1.07012	0.0108547	0.709401	0.0291276	-0.0462354	0.0679449	1.01091	0.954817	1.07031	NA	NA	NA	NA
588	1453	IDP_dMRI_TBSS_FA_Pontine_crossing_tract	FA	ALS	5	-0.0296949	0.574141	0.0528414	-0.133264	0.0738743	0.970742	0.875234	1.07667	0.00535137	0.923817	0.0559607	-0.104332	0.115034	1.00537	0.900926	1.12191	-1.03645	0.129901	0.500037	-2.01652	-0.0563749	0.354712	0.133118	0.945185	-0.0305571	0.496193	0.0449044	-0.11857	0.0574556	0.969905	0.88819	1.05914	-0.0305615	0.500074	0.0453184	-0.119386	0.0582626	0.969901	0.887466	1.05999	NA	NA	NA	NA
589	1454	IDP_dMRI_TBSS_FA_Genu_of_corpus_callosum	FA	ALS	12	0.00203805	0.947324	0.0308478	-0.0584237	0.0624998	1.00204	0.94325	1.06449	0.00699432	0.856753	0.0387477	-0.0689512	0.0829398	1.00702	0.933372	1.08648	0.0650519	0.698724	0.163292	-0.255	0.385103	1.06721	0.774917	1.46977	0.00214378	0.935765	0.0265999	-0.049992	0.0542796	1.00215	0.951237	1.05578	0.00209281	0.937636	0.0267483	-0.0503338	0.0545194	1.0021	0.950912	1.05603	NA	NA	NA	NA
590	1455	IDP_dMRI_TBSS_FA_Body_of_corpus_callosum	FA	ALS	12	-0.00321025	0.929461	0.0362644	-0.0742884	0.0678679	0.996795	0.928404	1.07022	0.0114668	0.762498	0.0379442	-0.0629038	0.0858374	1.01153	0.939034	1.08963	0.0633494	0.755431	0.197864	-0.324463	0.451162	1.0654	0.722915	1.57014	-0.00331923	0.907708	0.0286313	-0.0594367	0.0527982	0.996686	0.942295	1.05422	-0.00332929	0.907385	0.0286175	-0.0594196	0.052761	0.996676	0.942311	1.05418	NA	NA	NA	NA
591	1456	IDP_dMRI_TBSS_FA_Splenium_of_corpus_callosum	FA	ALS	13	-0.0146164	0.553429	0.0246636	-0.0629571	0.0337243	0.98549	0.938984	1.0343	0.00287879	0.925532	0.0308	-0.0574893	0.0632468	1.00288	0.944132	1.06529	0.0490502	0.526727	0.0750333	-0.0980151	0.196115	1.05027	0.906635	1.21667	-0.0148342	0.498083	0.0218952	-0.0577489	0.0280805	0.985275	0.943887	1.02848	-0.0148762	0.499128	0.0220107	-0.0580172	0.0282648	0.985234	0.943634	1.02867	NA	NA	NA	NA
592	1457	IDP_dMRI_TBSS_FA_Fornix	FA	ALS	7	-0.0324607	0.344185	0.0343162	-0.0997205	0.0347991	0.96806	0.90509	1.03541	-0.034084	0.437079	0.0438586	-0.120047	0.0518787	0.96649	0.886879	1.05325	0.0960289	0.502349	0.13291	-0.164474	0.356532	1.10079	0.84834	1.42837	-0.0328468	0.341962	0.0345648	-0.100594	0.0349003	0.967687	0.9043	1.03552	-0.0328683	0.351451	0.0352748	-0.102007	0.0362703	0.967666	0.903023	1.03694	NA	NA	NA	NA
593	1458	IDP_dMRI_TBSS_FA_Corticospinal_tract_R	FA	ALS	2	-0.0806833	0.578918	0.145384	-0.365637	0.20427	0.922486	0.693755	1.22663	NA	NA	NA	NA	NA	NA	NA	NA	NA	NA	NA	NA	NA	NA	NA	NA	-0.0852926	0.258973	0.075559	-0.233388	0.0628031	0.918244	0.791846	1.06482	-0.0853166	0.252639	0.0745799	-0.231493	0.06086	0.918222	0.793348	1.06275	NA	NA	NA	NA
594	1459	IDP_dMRI_TBSS_FA_Corticospinal_tract_L	FA	ALS	2	0.034798	0.653865	0.077605	-0.117308	0.186904	1.03541	0.889311	1.20551	NA	NA	NA	NA	NA	NA	NA	NA	NA	NA	NA	NA	NA	NA	NA	NA	0.0349661	0.653692	0.0779382	-0.117793	0.187725	1.03558	0.88888	1.2065	0.0349687	0.668168	0.0815761	-0.12492	0.194858	1.03559	0.882567	1.21514	NA	NA	NA	NA
595	1460	IDP_dMRI_TBSS_FA_Medial_lemniscus_R	FA	ALS	4	0.0824923	0.134612	0.055136	-0.0255743	0.190559	1.08599	0.97475	1.20993	0.0763155	0.215078	0.0615586	-0.0443393	0.19697	1.0793	0.956629	1.21771	0.59971	0.201004	0.319154	-0.0258311	1.22525	1.82159	0.9745	3.40502	0.0844308	0.0870332	0.0493384	-0.0122724	0.181134	1.0881	0.987803	1.19858	0.0844337	0.0912414	0.0499938	-0.0135541	0.182422	1.0881	0.986537	1.20012	NA	NA	NA	NA
596	1461	IDP_dMRI_TBSS_FA_Medial_lemniscus_L	FA	ALS	6	0.0523829	0.238315	0.0444221	-0.0346843	0.13945	1.05378	0.96591	1.14964	0.031844	0.558724	0.0544586	-0.0748949	0.138583	1.03236	0.927841	1.14864	-0.172966	0.622758	0.324986	-0.809938	0.464006	0.841166	0.444886	1.59043	0.0529483	0.23747	0.0448208	-0.0349004	0.140797	1.05438	0.965702	1.15119	0.0529527	0.254438	0.0464646	-0.0381179	0.144023	1.05438	0.962599	1.15491	NA	NA	NA	NA
597	1462	IDP_dMRI_TBSS_FA_Inferior_cerebellar_peduncle_R	FA	ALS	9	-0.0113415	0.723546	0.0320633	-0.0741856	0.0515025	0.988723	0.928499	1.05285	-0.00973783	0.813868	0.0413604	-0.0908042	0.0713285	0.990309	0.913197	1.07393	-0.0209199	0.876889	0.130201	-0.276115	0.234275	0.979297	0.758726	1.26399	-0.0115169	0.721293	0.0322846	-0.0747947	0.0517608	0.988549	0.927934	1.05312	-0.0114954	0.727923	0.0330431	-0.0762599	0.0532691	0.98857	0.926575	1.05471	NA	NA	NA	NA
598	1463	IDP_dMRI_TBSS_FA_Inferior_cerebellar_peduncle_L	FA	ALS	9	-0.0297216	0.381296	0.0339477	-0.096259	0.0368159	0.970716	0.908229	1.0375	-0.0158152	0.71604	0.0434774	-0.101031	0.0694006	0.984309	0.903905	1.07187	0.0155437	0.918649	0.146807	-0.272199	0.303286	1.01567	0.761703	1.3543	-0.0297233	0.384225	0.0341593	-0.0966755	0.0372289	0.970714	0.907851	1.03793	-0.0300234	0.394243	0.0352408	-0.0990953	0.0390486	0.970423	0.905656	1.03982	NA	NA	NA	NA
599	1464	IDP_dMRI_TBSS_FA_Superior_cerebellar_peduncle_R	FA	ALS	12	-7.84e-05	0.99761	0.0261902	-0.0514113	0.0512544	0.999922	0.949888	1.05259	-0.00137247	0.9673	0.0334794	-0.066992	0.0642471	0.998628	0.935203	1.06636	-0.00868071	0.911112	0.0758176	-0.157283	0.139922	0.991357	0.854462	1.15018	-7.64e-05	0.997681	0.0262858	-0.0515965	0.0514437	0.999924	0.949712	1.05279	-7.9e-05	0.99766	0.0269416	-0.0528846	0.0527265	0.999921	0.948489	1.05414	NA	NA	NA	NA
600	1465	IDP_dMRI_TBSS_FA_Superior_cerebellar_peduncle_L	FA	ALS	9	-0.0304659	0.297853	0.0292647	-0.0878247	0.0268928	0.969993	0.915921	1.02726	-0.0214302	0.556969	0.0364862	-0.0929432	0.0500828	0.978798	0.911245	1.05136	0.0205946	0.841961	0.0995282	-0.174481	0.21567	1.02081	0.839893	1.24069	-0.0306379	0.297887	0.029432	-0.0883246	0.0270487	0.969827	0.915464	1.02742	-0.0307654	0.305417	0.0300183	-0.0896014	0.0280706	0.969703	0.914296	1.02847	NA	NA	NA	NA
601	1466	IDP_dMRI_TBSS_FA_Cerebral_peduncle_R	FA	ALS	7	-0.000515291	0.988294	0.0351204	-0.0693513	0.0683207	0.999485	0.932999	1.07071	0.0113397	0.799522	0.0446506	-0.0761754	0.0988548	1.0114	0.926654	1.10391	0.153104	0.424898	0.17631	-0.192464	0.498673	1.16545	0.824924	1.64653	-0.000519903	0.988232	0.0352496	-0.0696092	0.0685693	0.99948	0.932758	1.07097	-0.000519089	0.98855	0.0361718	-0.0714158	0.0703776	0.999481	0.931075	1.07291	NA	NA	NA	NA
602	1467	IDP_dMRI_TBSS_FA_Cerebral_peduncle_L	FA	ALS	7	-0.0171952	0.623769	0.0350553	-0.0859035	0.0515132	0.982952	0.917683	1.05286	0.0138933	0.755686	0.0446515	-0.0736235	0.10141	1.01399	0.929021	1.10673	0.23862	0.22685	0.173238	-0.100927	0.578167	1.2695	0.903999	1.78277	-0.0174558	0.621308	0.0353357	-0.0867138	0.0518023	0.982696	0.916939	1.05317	-0.0174501	0.627406	0.0359514	-0.0879149	0.0530147	0.982701	0.915839	1.05445	NA	NA	NA	NA
603	1468	IDP_dMRI_TBSS_FA_Anterior_limb_of_internal_capsule_R	FA	ALS	13	0.0105675	0.793071	0.0402841	-0.0683893	0.0895243	1.01062	0.933897	1.09365	0.00954205	0.829909	0.0444193	-0.0775197	0.0966038	1.00959	0.925409	1.10142	0.0770944	0.734545	0.221655	-0.35735	0.511539	1.08014	0.699528	1.66786	0.0112083	0.71519	0.0307166	-0.0489962	0.0714129	1.01127	0.952185	1.07402	0.0111162	0.715478	0.0304963	-0.0486565	0.0708889	1.01118	0.952508	1.07346	NA	NA	NA	NA
604	1469	IDP_dMRI_TBSS_FA_Anterior_limb_of_internal_capsule_L	FA	ALS	10	-0.016137	0.68632	0.0399574	-0.0944535	0.0621795	0.983993	0.90987	1.06415	0.00468027	0.916233	0.0444979	-0.0825356	0.0918961	1.00469	0.920779	1.09625	0.257216	0.153541	0.163147	-0.0625525	0.576985	1.29332	0.939364	1.78066	-0.0155542	0.63882	0.0331398	-0.0805083	0.0493999	0.984566	0.922647	1.05064	-0.0167509	0.613796	0.0331922	-0.0818075	0.0483058	0.983389	0.921449	1.04949	NA	NA	NA	NA
605	1470	IDP_dMRI_TBSS_FA_Posterior_limb_of_internal_capsule_R	FA	ALS	19	0.00475914	0.842059	0.023884	-0.0420534	0.0515717	1.00477	0.958819	1.05292	0.0159042	0.606055	0.0308393	-0.0445408	0.0763493	1.01603	0.956437	1.07934	0.0111026	0.923257	0.113556	-0.211467	0.233672	1.01116	0.809396	1.26323	0.00492369	0.822409	0.0219369	-0.0380726	0.0479199	1.00494	0.962643	1.04909	0.00488909	0.82502	0.0221133	-0.0384529	0.0482311	1.0049	0.962277	1.04941	NA	NA	NA	NA
606	1471	IDP_dMRI_TBSS_FA_Posterior_limb_of_internal_capsule_L	FA	ALS	15	0.0101616	0.668134	0.0237026	-0.0362956	0.0566187	1.01021	0.964355	1.05825	0.00991025	0.745069	0.0304792	-0.049829	0.0696495	1.00996	0.951392	1.07213	-0.0328408	0.791051	0.121425	-0.270833	0.205152	0.967693	0.762744	1.22771	0.0104744	0.660984	0.0238838	-0.0363379	0.0572866	1.01053	0.964314	1.05896	0.0103162	0.671472	0.0243233	-0.0373574	0.0579898	1.01037	0.963332	1.0597	NA	NA	NA	NA
607	1472	IDP_dMRI_TBSS_FA_Retrolenticular_part_of_internal_capsule_R	FA	ALS	10	-0.00773036	0.796079	0.0299134	-0.0663607	0.0508999	0.992299	0.935793	1.05222	0.00105872	0.979122	0.0404557	-0.0782344	0.0803518	1.00106	0.924748	1.08367	0.0500348	0.642335	0.103686	-0.15319	0.25326	1.05131	0.857967	1.28822	-0.00758332	0.801062	0.0300958	-0.066571	0.0514044	0.992445	0.935596	1.05275	-0.00782156	0.798927	0.0307045	-0.0680024	0.0523593	0.992209	0.934258	1.05375	NA	NA	NA	NA
608	1473	IDP_dMRI_TBSS_FA_Retrolenticular_part_of_internal_capsule_L	FA	ALS	7	0.0182332	0.602477	0.0350072	-0.0503809	0.0868474	1.0184	0.950867	1.09073	0.020435	0.644711	0.0443158	-0.066424	0.107294	1.02065	0.935734	1.11326	0.04272	0.722051	0.113491	-0.179723	0.265163	1.04365	0.835502	1.30364	0.0183229	0.601763	0.0351103	-0.0504933	0.0871391	1.01849	0.95076	1.09105	0.0183285	0.611389	0.0360732	-0.052375	0.0890319	1.0185	0.948973	1.09312	NA	NA	NA	NA
609	1474	IDP_dMRI_TBSS_FA_Anterior_corona_radiata_R	FA	ALS	15	0.0013053	0.966622	0.0311932	-0.0598333	0.0624439	1.00131	0.941922	1.06443	0.00677709	0.852739	0.0365096	-0.0647817	0.0783358	1.0068	0.937272	1.08149	-0.0780523	0.506632	0.114288	-0.302057	0.145952	0.924916	0.739296	1.15714	0.00134666	0.95914	0.0262854	-0.0501727	0.052866	1.00135	0.951065	1.05429	0.00135145	0.95906	0.0263273	-0.05025	0.0529529	1.00135	0.950992	1.05438	NA	NA	NA	NA
610	1475	IDP_dMRI_TBSS_FA_Anterior_corona_radiata_L	FA	ALS	12	-0.0076094	0.788132	0.0283154	-0.0631076	0.0478888	0.992419	0.938842	1.04905	0.0152357	0.682725	0.037274	-0.0578214	0.0882927	1.01535	0.943819	1.09231	0.0880267	0.427195	0.106361	-0.120441	0.296495	1.09202	0.886529	1.34514	-0.00761523	0.789965	0.0285904	-0.0636525	0.048422	0.992414	0.938331	1.04961	-0.00775735	0.789626	0.0290759	-0.064746	0.0492313	0.992273	0.937305	1.05046	NA	NA	NA	NA
611	1476	IDP_dMRI_TBSS_FA_Superior_corona_radiata_R	FA	ALS	11	-0.0329108	0.256262	0.0289894	-0.0897299	0.0239084	0.967625	0.914178	1.0242	0.0154492	0.685319	0.0381258	-0.0592774	0.0901758	1.01557	0.942445	1.09437	-0.0137072	0.898501	0.104474	-0.218475	0.191061	0.986386	0.803743	1.21053	-0.0334185	0.253661	0.0292759	-0.0907992	0.0239622	0.967134	0.913201	1.02425	-0.0334633	0.26243	0.0298602	-0.0919894	0.0250627	0.96709	0.912115	1.02538	NA	NA	NA	NA
612	1477	IDP_dMRI_TBSS_FA_Superior_corona_radiata_L	FA	ALS	11	0.0345027	0.328499	0.0353099	-0.0347046	0.10371	1.0351	0.965891	1.10928	0.0173568	0.677972	0.0418003	-0.0645717	0.0992854	1.01751	0.937469	1.10438	-0.157625	0.317527	0.148952	-0.449571	0.134321	0.85417	0.637902	1.14376	0.0356679	0.249763	0.0309906	-0.0250738	0.0964095	1.03631	0.975238	1.10121	0.0355718	0.255147	0.0312599	-0.0256976	0.0968412	1.03621	0.97463	1.10169	NA	NA	NA	NA
613	1478	IDP_dMRI_TBSS_FA_Posterior_corona_radiata_R	FA	ALS	7	0.0415908	0.377353	0.0471132	-0.0507511	0.133933	1.04247	0.950515	1.14332	0.0433394	0.320173	0.0435966	-0.0421098	0.128789	1.04429	0.958764	1.13745	0.0152402	0.939121	0.189815	-0.356797	0.387277	1.01536	0.699915	1.47296	0.0430995	0.222227	0.0353093	-0.0261067	0.112306	1.04404	0.974231	1.11885	0.04311	0.220758	0.0352058	-0.0258934	0.112113	1.04405	0.974439	1.11864	NA	NA	NA	NA
614	1479	IDP_dMRI_TBSS_FA_Posterior_corona_radiata_L	FA	ALS	10	-0.0152848	0.609515	0.0299253	-0.0739384	0.0433688	0.984831	0.928729	1.04432	0.0290404	0.473138	0.0404811	-0.0503026	0.108383	1.02947	0.950942	1.11447	0.161703	0.242337	0.128085	-0.0893434	0.41275	1.17551	0.914531	1.51097	-0.0154638	0.608357	0.030178	-0.0746126	0.043685	0.984655	0.928103	1.04465	-0.0155353	0.613373	0.0307469	-0.0757993	0.0447286	0.984585	0.927002	1.04574	NA	NA	NA	NA
615	1480	IDP_dMRI_TBSS_FA_Posterior_thalamic_radiation_R	FA	ALS	12	0.0213561	0.426143	0.0268357	-0.0312419	0.0739541	1.02159	0.969241	1.07676	0.033963	0.347168	0.0361271	-0.0368461	0.104772	1.03455	0.963824	1.11046	0.0568721	0.492536	0.0798378	-0.09961	0.213354	1.05852	0.90519	1.23782	0.0215033	0.424746	0.0269392	-0.0312975	0.0743041	1.02174	0.969187	1.07713	0.0214998	0.436848	0.0276516	-0.0326972	0.0756969	1.02173	0.967832	1.07864	NA	NA	NA	NA
616	1481	IDP_dMRI_TBSS_FA_Posterior_thalamic_radiation_L	FA	ALS	12	0.00788095	0.77151	0.0271382	-0.04531	0.0610719	1.00791	0.955701	1.06298	0.033937	0.361335	0.037178	-0.0389319	0.106806	1.03452	0.961816	1.11272	0.0789516	0.370328	0.0841668	-0.0860153	0.243918	1.08215	0.91758	1.27624	0.0079947	0.769739	0.0273121	-0.0455369	0.0615263	1.00803	0.955484	1.06346	0.00798284	0.774742	0.0278946	-0.0466906	0.0626563	1.00801	0.954383	1.06466	NA	NA	NA	NA
617	1482	IDP_dMRI_TBSS_FA_Sagittal_stratum_R	FA	ALS	14	0.0218533	0.379272	0.0248547	-0.026862	0.0705686	1.02209	0.973496	1.07312	0.0216964	0.534126	0.0348974	-0.0467025	0.0900953	1.02193	0.954371	1.09428	-0.0782129	0.348298	0.0801307	-0.235269	0.0788432	0.924767	0.790358	1.08203	0.0222963	0.374497	0.0251061	-0.0269117	0.0715042	1.02255	0.973447	1.07412	0.0222754	0.381405	0.0254486	-0.0276038	0.0721546	1.02253	0.972774	1.07482	NA	NA	NA	NA
618	1483	IDP_dMRI_TBSS_FA_Sagittal_stratum_L	FA	ALS	11	0.0185707	0.493168	0.0270995	-0.0345443	0.0716858	1.01874	0.966045	1.07432	0.0108118	0.759317	0.0352892	-0.0583551	0.0799787	1.01087	0.943315	1.08326	-0.0148761	0.874471	0.0915219	-0.194259	0.164507	0.985234	0.823445	1.17881	0.0188427	0.489365	0.0272562	-0.0345795	0.0722649	1.01902	0.966012	1.07494	0.0187658	0.499692	0.0278023	-0.0357266	0.0732582	1.01894	0.964904	1.07601	NA	NA	NA	NA
619	1484	IDP_dMRI_TBSS_FA_External_capsule_R	FA	ALS	11	-0.0103643	0.781753	0.0374114	-0.0836905	0.062962	0.989689	0.919716	1.06499	0.000758942	0.985761	0.0425266	-0.0825932	0.0841111	1.00076	0.920726	1.08775	0.010565	0.942996	0.143691	-0.271069	0.292199	1.01062	0.762564	1.33937	-0.0107467	0.700482	0.0279375	-0.0655041	0.0440107	0.989311	0.936595	1.04499	-0.0107497	0.699327	0.0278324	-0.0653012	0.0438018	0.989308	0.936785	1.04478	NA	NA	NA	NA
620	1485	IDP_dMRI_TBSS_FA_External_capsule_L	FA	ALS	10	4.93e-05	0.998804	0.0328566	-0.0643496	0.0644482	1.00005	0.937677	1.06657	0.00659104	0.867705	0.0395682	-0.0709627	0.0841448	1.00661	0.931497	1.08779	-0.0319639	0.781984	0.111677	-0.250851	0.186923	0.968542	0.778138	1.20553	4.7e-05	0.998705	0.0289411	-0.0566776	0.0567715	1.00005	0.944899	1.05841	5.05e-05	0.998618	0.0291525	-0.0570884	0.0571894	1.00005	0.944511	1.05886	NA	NA	NA	NA
621	1486	IDP_dMRI_TBSS_FA_Cingulum_cingulate_gyrus_R	FA	ALS	13	0.0208904	0.538541	0.033967	-0.0456849	0.0874657	1.02111	0.955343	1.0914	0.00460046	0.905306	0.0386719	-0.0711965	0.0803975	1.00461	0.931279	1.08372	-0.133554	0.128756	0.0813155	-0.292932	0.0258248	0.874981	0.746073	1.02616	0.0214216	0.428007	0.0270267	-0.0315508	0.0743939	1.02165	0.968942	1.07723	0.021619	0.423301	0.0269998	-0.0313007	0.0745386	1.02185	0.969184	1.07739	NA	NA	NA	NA
622	1487	IDP_dMRI_TBSS_FA_Cingulum_cingulate_gyrus_L	FA	ALS	12	0.02162	0.592312	0.0403744	-0.0575138	0.100754	1.02186	0.944109	1.106	0.0253806	0.565729	0.0441899	-0.0612316	0.111993	1.02571	0.940605	1.1185	-0.219745	0.168904	0.148181	-0.510181	0.0706901	0.802723	0.600387	1.07325	0.0227951	0.446865	0.0299679	-0.0359419	0.0815321	1.02306	0.964696	1.08495	0.0226214	0.447941	0.02981	-0.0358063	0.0810491	1.02288	0.964827	1.08442	NA	NA	NA	NA
623	1488	IDP_dMRI_TBSS_FA_Cingulum_hippocampus_R	FA	ALS	9	-0.0222454	0.554395	0.0376284	-0.0959971	0.0515062	0.978	0.908467	1.05286	-0.0386905	0.394936	0.0454808	-0.127833	0.0504519	0.962048	0.88	1.05175	0.0816572	0.639255	0.166717	-0.245108	0.408422	1.08508	0.78262	1.50444	-0.0229716	0.502897	0.0342892	-0.0901784	0.0442351	0.97729	0.913768	1.04523	-0.0229341	0.507995	0.0346456	-0.0908394	0.0449712	0.977327	0.913164	1.046	NA	NA	NA	NA
624	1489	IDP_dMRI_TBSS_FA_Cingulum_hippocampus_L	FA	ALS	7	0.0572429	0.143612	0.0391412	-0.0194738	0.13396	1.05891	0.980715	1.14335	0.0163714	0.752586	0.0519344	-0.0854201	0.118163	1.01651	0.918127	1.12543	0.211586	0.337939	0.199745	-0.179914	0.603086	1.23564	0.835342	1.82775	0.0585822	0.140721	0.0397676	-0.0193624	0.136527	1.06033	0.980824	1.14629	0.0585332	0.148781	0.0405397	-0.0209245	0.137991	1.06028	0.979293	1.14797	NA	NA	NA	NA
625	1490	IDP_dMRI_TBSS_FA_Fornix_cres+Stria_terminalis_R	FA	ALS	4	0.00712005	0.897638	0.0553464	-0.101359	0.115599	1.00715	0.903609	1.12255	0.00645345	0.918776	0.0632839	-0.117583	0.13049	1.00647	0.889067	1.13939	0.00501087	0.989246	0.329468	-0.640746	0.650767	1.00502	0.526899	1.91701	0.00715961	0.897372	0.0555088	-0.101638	0.115957	1.00719	0.903357	1.12295	0.00715826	0.901128	0.0576179	-0.105773	0.120089	1.00718	0.899629	1.1276	NA	NA	NA	NA
626	1491	IDP_dMRI_TBSS_FA_Fornix_cres+Stria_terminalis_L	FA	ALS	5	-0.0398676	0.408275	0.0482113	-0.134362	0.0546267	0.960917	0.874274	1.05615	-0.0162412	0.790429	0.0611137	-0.136024	0.103542	0.98389	0.872822	1.10909	-0.0386542	0.869275	0.215829	-0.46168	0.384371	0.962083	0.630224	1.46869	-0.0402061	0.407244	0.0485139	-0.135293	0.0548812	0.960591	0.87346	1.05642	-0.0402049	0.425151	0.0504126	-0.139014	0.0586038	0.960593	0.870216	1.06036	NA	NA	NA	NA
627	1492	IDP_dMRI_TBSS_FA_Superior_longitudinal_fasciculus_R	FA	ALS	16	0.0421571	0.135457	0.0282379	-0.0131893	0.0975034	1.04306	0.986897	1.10242	0.0452073	0.210017	0.0360643	-0.0254788	0.115893	1.04624	0.974843	1.12288	-0.0503255	0.717172	0.136142	-0.317164	0.216513	0.95092	0.728211	1.24174	0.043896	0.0813095	0.0251821	-0.00546105	0.093253	1.04487	0.994554	1.09774	0.0434566	0.0863741	0.0253415	-0.00621266	0.0931259	1.04441	0.993807	1.0976	NA	NA	NA	NA
628	1493	IDP_dMRI_TBSS_FA_Superior_longitudinal_fasciculus_L	FA	ALS	14	0.0126471	0.662669	0.0289919	-0.0441769	0.0694712	1.01273	0.956785	1.07194	0.0486419	0.204398	0.0383272	-0.0264795	0.123763	1.04984	0.973868	1.13175	0.220529	0.0843762	0.117208	-0.0091987	0.450257	1.24674	0.990843	1.56871	0.0129926	0.628429	0.0268476	-0.0396287	0.0656139	1.01308	0.961146	1.06781	0.0130162	0.630953	0.0270952	-0.0400905	0.0661228	1.0131	0.960703	1.06836	NA	NA	NA	NA
629	1494	IDP_dMRI_TBSS_FA_Superior_fronto-occipital_fasciculus_R	FA	ALS	8	0.0291841	0.442739	0.038021	-0.0453372	0.103705	1.02961	0.955675	1.10927	0.0249935	0.568882	0.0438714	-0.0609945	0.110982	1.02531	0.940828	1.11737	0.147515	0.567791	0.244118	-0.330957	0.625987	1.15895	0.718236	1.87009	0.0302697	0.369771	0.0337492	-0.0358787	0.0964182	1.03073	0.964757	1.10122	0.0299714	0.378444	0.0340288	-0.036725	0.0966679	1.03043	0.963941	1.10149	NA	NA	NA	NA
630	1495	IDP_dMRI_TBSS_FA_Superior_fronto-occipital_fasciculus_L	FA	ALS	10	-0.0265775	0.483989	0.0379733	-0.101005	0.0478501	0.973773	0.903928	1.04901	-0.0437732	0.327492	0.044704	-0.131393	0.0438466	0.957171	0.876873	1.04482	0.216731	0.452815	0.274664	-0.32161	0.755072	1.24201	0.724981	2.12776	-0.0274602	0.384532	0.0315788	-0.0893546	0.0344343	0.972913	0.914521	1.03503	-0.0275026	0.385287	0.0316779	-0.0895913	0.0345861	0.972872	0.914305	1.03519	NA	NA	NA	NA
631	1496	IDP_dMRI_TBSS_FA_Uncinate_fasciculus_R	FA	ALS	11	0.0397526	0.160289	0.0283118	-0.0157385	0.0952436	1.04055	0.984385	1.09993	0.0674884	0.0672482	0.0368787	-0.0047938	0.139771	1.06982	0.995218	1.15001	0.369629	0.126176	0.219301	-0.0602018	0.799459	1.4472	0.941575	2.22434	0.0404294	0.156061	0.0285026	-0.0154357	0.0962946	1.04126	0.984683	1.10108	0.0401659	0.169438	0.0292326	-0.01713	0.0974617	1.04098	0.983016	1.10237	NA	NA	NA	NA
632	1497	IDP_dMRI_TBSS_FA_Uncinate_fasciculus_L	FA	ALS	10	0.0154722	0.601468	0.0296238	-0.0425904	0.0735348	1.01559	0.958304	1.07631	0.0698258	0.0792065	0.0397798	-0.00814257	0.147794	1.07232	0.99189	1.15927	0.0224596	0.868307	0.131178	-0.23465	0.279569	1.02271	0.790848	1.32256	0.0157015	0.599709	0.0299179	-0.0429376	0.0743406	1.01583	0.957971	1.07717	0.0157786	0.603233	0.0303576	-0.0437223	0.0752795	1.0159	0.95722	1.07819	NA	NA	NA	NA
633	1498	IDP_dMRI_TBSS_FA_Tapetum_R	FA	ALS	12	-0.0593673	0.0352665	0.0281992	-0.114638	-0.00409692	0.942361	0.891689	0.995911	-0.05978	0.088181	0.0350601	-0.128498	0.0089378	0.941972	0.879415	1.00898	-0.104521	0.329542	0.101977	-0.304395	0.0953532	0.900756	0.73757	1.10005	-0.0598246	0.0360731	0.0285409	-0.115765	-0.00388449	0.94193	0.890685	0.996123	-0.0602569	0.0390606	0.0292006	-0.11749	-0.00302368	0.941523	0.889149	0.996981	NA	NA	NA	NA
634	1499	IDP_dMRI_TBSS_FA_Tapetum_L	FA	ALS	13	-0.0604051	0.0245653	0.0268686	-0.113067	-0.00774275	0.941383	0.89309	0.992287	-0.0752536	0.0385199	0.036367	-0.146533	-0.00397417	0.927508	0.863697	0.996034	-0.0772631	0.411731	0.0905547	-0.25475	0.100224	0.925646	0.77511	1.10542	-0.0612818	0.0247868	0.0273006	-0.114791	-0.00777271	0.940558	0.891552	0.992257	-0.0615393	0.0267323	0.0277779	-0.115984	-0.00709459	0.940316	0.89049	0.992931	NA	NA	NA	NA
635	1602	IDP_dMRI_TBSS_MD_Middle_cerebellar_peduncle	MD	ALS	4	-0.102231	0.0509641	0.0523782	-0.204892	0.00043043	0.902821	0.814735	1.00043	-0.0824545	0.147016	0.0568593	-0.193899	0.0289896	0.920853	0.823741	1.02941	0.0110029	0.960997	0.199328	-0.37968	0.401686	1.01106	0.68408	1.49434	-0.104409	0.0202802	0.044982	-0.192574	-0.0162441	0.900857	0.824834	0.983887	-0.104404	0.0214779	0.0454032	-0.193394	-0.0154133	0.900862	0.824157	0.984705	NA	NA	NA	NA
636	1603	IDP_dMRI_TBSS_MD_Pontine_crossing_tract	MD	ALS	7	0.0479832	0.356141	0.0520005	-0.0539379	0.149904	1.04915	0.947491	1.16172	0.0434386	0.356773	0.0471374	-0.0489506	0.135828	1.0444	0.952228	1.14548	-0.19833	0.669883	0.438323	-1.05744	0.660784	0.820099	0.347343	1.93631	0.0500214	0.17634	0.0369951	-0.0224889	0.122532	1.05129	0.977762	1.13036	0.0501188	0.172236	0.0367156	-0.0218438	0.122081	1.0514	0.978393	1.12985	NA	NA	NA	NA
637	1604	IDP_dMRI_TBSS_MD_Genu_of_corpus_callosum	MD	ALS	15	9.34e-05	0.997374	0.0283853	-0.0555418	0.0557286	1.00009	0.945973	1.05731	-0.0128725	0.696978	0.0330569	-0.077664	0.0519191	0.98721	0.925275	1.05329	-0.0230665	0.831418	0.106195	-0.231209	0.185076	0.977198	0.793573	1.20331	9.85e-05	0.996566	0.022895	-0.0447756	0.0449727	1.0001	0.956212	1.046	9.61e-05	0.996651	0.0228969	-0.0447818	0.0449741	1.0001	0.956206	1.046	NA	NA	NA	NA
638	1605	IDP_dMRI_TBSS_MD_Body_of_corpus_callosum	MD	ALS	9	0.00781198	0.794715	0.0300238	-0.0510347	0.0666586	1.00784	0.950246	1.06893	-0.00501079	0.898164	0.0391528	-0.0817502	0.0717287	0.995002	0.921502	1.07436	-0.0308189	0.69441	0.075259	-0.178326	0.116689	0.969651	0.836669	1.12377	0.00789723	0.793912	0.0302305	-0.0513545	0.0671489	1.00793	0.949942	1.06945	0.00791709	0.797324	0.0308283	-0.0525064	0.0683405	1.00795	0.948848	1.07073	NA	NA	NA	NA
639	1606	IDP_dMRI_TBSS_MD_Splenium_of_corpus_callosum	MD	ALS	12	0.00180277	0.956527	0.033071	-0.0630163	0.0666219	1.0018	0.938928	1.06889	-0.0033281	0.927377	0.0365139	-0.0748953	0.0682391	0.996677	0.927841	1.07062	0.0493894	0.633328	0.100381	-0.147358	0.246137	1.05063	0.862985	1.27907	0.00186841	0.942129	0.0257377	-0.0485776	0.0523144	1.00187	0.952583	1.05371	0.00186084	0.942285	0.0257028	-0.0485166	0.0522383	1.00186	0.952641	1.05363	NA	NA	NA	NA
640	1607	IDP_dMRI_TBSS_MD_Fornix	MD	ALS	8	0.0594672	0.106841	0.0368776	-0.0128129	0.131747	1.06127	0.987269	1.14082	0.0590184	0.177064	0.0437222	-0.026677	0.144714	1.06079	0.973676	1.15571	-0.201973	0.160623	0.1262	-0.449324	0.0453784	0.817117	0.638059	1.04642	0.0609747	0.0590541	0.0322995	-0.00233233	0.124282	1.06287	0.99767	1.13233	0.0609054	0.0613595	0.0325541	-0.0029007	0.124711	1.0628	0.997103	1.13282	NA	NA	NA	NA
641	1608	IDP_dMRI_TBSS_MD_Corticospinal_tract_R	MD	ALS	5	0.0823591	0.0801937	0.0470741	-0.00990613	0.174624	1.08585	0.990143	1.1908	0.042359	0.43343	0.0540752	-0.0636284	0.148346	1.04327	0.938354	1.15991	-0.342115	0.455275	0.400014	-1.12614	0.441912	0.710266	0.324282	1.55568	0.0842968	0.0491561	0.0428504	0.000310024	0.168284	1.08795	1.00031	1.18327	0.0842863	0.0518731	0.043353	-0.000685618	0.169258	1.08794	0.999315	1.18443	NA	NA	NA	NA
642	1609	IDP_dMRI_TBSS_MD_Corticospinal_tract_L	MD	ALS	4	0.040055	0.381729	0.0457921	-0.0496975	0.129807	1.04087	0.951517	1.13861	0.0473061	0.354372	0.0510786	-0.0528079	0.14742	1.04844	0.948562	1.15884	0.228706	0.745228	0.613814	-0.974369	1.43178	1.25697	0.37743	4.18615	0.0404725	0.380299	0.0461306	-0.0499435	0.130888	1.0413	0.951283	1.13984	0.0404768	0.390953	0.0471818	-0.0519995	0.132953	1.04131	0.949329	1.1422	NA	NA	NA	NA
643	1610	IDP_dMRI_TBSS_MD_Medial_lemniscus_R	MD	ALS	1	NA	NA	NA	NA	NA	NA	NA	NA	NA	NA	NA	NA	NA	NA	NA	NA	NA	NA	NA	NA	NA	NA	NA	NA	NA	NA	NA	NA	NA	NA	NA	NA	0.0321629	0.771862	0.110929	-0.185259	0.249584	1.03269	0.830889	1.28349	0.0321629	0.761454	0.105948	-0.175496
644	1611	IDP_dMRI_TBSS_MD_Medial_lemniscus_L	MD	ALS	1	NA	NA	NA	NA	NA	NA	NA	NA	NA	NA	NA	NA	NA	NA	NA	NA	NA	NA	NA	NA	NA	NA	NA	NA	NA	NA	NA	NA	NA	NA	NA	NA	0.08954	0.415306	0.10992	-0.125903	0.304983	1.09367	0.8817	1.3566	0.08954	0.385526	0.103185	-0.112703
645	1612	IDP_dMRI_TBSS_MD_Inferior_cerebellar_peduncle_R	MD	ALS	5	0.0208366	0.563682	0.0360882	-0.0498963	0.0915696	1.02106	0.951328	1.09589	0.00464062	0.907638	0.0399991	-0.0737575	0.0830388	1.00465	0.928897	1.08658	-0.0559086	0.543876	0.0819122	-0.216457	0.104639	0.945626	0.805368	1.11031	0.0210755	0.561656	0.036313	-0.050098	0.092249	1.0213	0.951136	1.09664	0.0210736	0.566274	0.0367426	-0.0509419	0.0930891	1.0213	0.950334	1.09756	NA	NA	NA	NA
646	1613	IDP_dMRI_TBSS_MD_Inferior_cerebellar_peduncle_L	MD	ALS	6	-0.0121215	0.733673	0.0356261	-0.0819486	0.0577056	0.987952	0.921319	1.0594	-0.0118445	0.778237	0.0420587	-0.0942796	0.0705906	0.988225	0.910028	1.07314	-0.00752921	0.936499	0.0887938	-0.181565	0.166507	0.992499	0.833964	1.18117	-0.0121379	0.733562	0.0356587	-0.0820289	0.0577531	0.987935	0.921245	1.05945	-0.0121399	0.739937	0.0365728	-0.0838226	0.0595429	0.987934	0.919594	1.06135	NA	NA	NA	NA
647	1614	IDP_dMRI_TBSS_MD_Superior_cerebellar_peduncle_R	MD	ALS	6	-0.00710468	0.836829	0.0344969	-0.0747187	0.0605093	0.992921	0.928004	1.06238	-0.0102988	0.818129	0.0447867	-0.0980807	0.077483	0.989754	0.906576	1.08056	-0.0562852	0.766227	0.176866	-0.402942	0.290371	0.945269	0.668351	1.33692	-0.00719204	0.835921	0.034725	-0.0752531	0.060869	0.992834	0.927509	1.06276	-0.00719782	0.838178	0.0352446	-0.0762772	0.0618816	0.992828	0.926559	1.06384	NA	NA	NA	NA
648	1615	IDP_dMRI_TBSS_MD_Superior_cerebellar_peduncle_L	MD	ALS	8	-0.0171622	0.60501	0.0331823	-0.0821995	0.0478751	0.982984	0.921088	1.04904	0.0128738	0.765438	0.0431503	-0.0717008	0.0974484	1.01296	0.930809	1.10235	0.0282258	0.851563	0.144485	-0.254965	0.311417	1.02863	0.774943	1.36536	-0.0173316	0.603927	0.0334096	-0.0828145	0.0481512	0.982818	0.920522	1.04933	-0.0173854	0.610431	0.0341252	-0.0842708	0.0495	0.982765	0.919182	1.05075	NA	NA	NA	NA
649	1616	IDP_dMRI_TBSS_MD_Cerebral_peduncle_R	MD	ALS	4	-0.00712146	0.896367	0.0546747	-0.114284	0.100041	0.992904	0.892005	1.10522	-0.0492007	0.40174	0.0586758	-0.164205	0.0658038	0.95199	0.848568	1.06802	-0.15391	0.497791	0.187394	-0.521201	0.213382	0.857349	0.593807	1.23786	-0.00728724	0.88078	0.0485879	-0.10252	0.0879451	0.992739	0.90256	1.09193	-0.00728985	0.882187	0.04919	-0.103702	0.0891226	0.992737	0.901494	1.09321	NA	NA	NA	NA
650	1617	IDP_dMRI_TBSS_MD_Cerebral_peduncle_L	MD	ALS	5	-0.0613508	0.154625	0.043102	-0.145831	0.0231292	0.940493	0.864304	1.0234	-0.0298444	0.573017	0.0529519	-0.13363	0.0739413	0.970597	0.874914	1.07674	0.175633	0.539048	0.254047	-0.3223	0.673565	1.192	0.724481	1.96122	-0.0626326	0.152106	0.0437338	-0.148351	0.0230856	0.939289	0.862129	1.02335	-0.0625349	0.159787	0.0444839	-0.149723	0.0246535	0.93938	0.860946	1.02496	NA	NA	NA	NA
651	1618	IDP_dMRI_TBSS_MD_Anterior_limb_of_internal_capsule_R	MD	ALS	12	0.026585	0.320346	0.0267523	-0.0258495	0.0790196	1.02694	0.974482	1.08223	0.0310315	0.386735	0.0358516	-0.0392377	0.101301	1.03152	0.961522	1.10661	0.190302	0.176322	0.130789	-0.0660446	0.446648	1.20961	0.936089	1.56306	0.0273806	0.310898	0.0270202	-0.025579	0.0803402	1.02776	0.974745	1.08366	0.0270974	0.323394	0.0274402	-0.0266854	0.0808802	1.02747	0.973668	1.08424	NA	NA	NA	NA
652	1619	IDP_dMRI_TBSS_MD_Anterior_limb_of_internal_capsule_L	MD	ALS	17	0.0482407	0.0341674	0.0227756	0.00360059	0.0928808	1.04942	1.00361	1.09733	0.0827769	0.00954248	0.0319358	0.0201828	0.145371	1.0863	1.02039	1.15647	0.106233	0.312735	0.101694	-0.0930872	0.305554	1.11208	0.911114	1.35738	0.0500749	0.03008	0.0230862	0.00482584	0.0953239	1.05135	1.00484	1.10002	0.0492916	0.0352689	0.0234136	0.003401	0.0951823	1.05053	1.00341	1.09986	NA	NA	NA	NA
653	1620	IDP_dMRI_TBSS_MD_Posterior_limb_of_internal_capsule_R	MD	ALS	9	-0.0398391	0.268072	0.0359717	-0.110344	0.0306654	0.960944	0.895526	1.03114	-0.0207182	0.609206	0.0405281	-0.100153	0.0587168	0.979495	0.904699	1.06047	0.269995	0.0568357	0.118543	0.037651	0.502338	1.30996	1.03837	1.65258	-0.0387156	0.199777	0.030195	-0.0978978	0.0204665	0.962024	0.906742	1.02068	-0.0408788	0.17762	0.0303228	-0.100311	0.0185539	0.959945	0.904556	1.01873	NA	NA	NA	NA
654	1621	IDP_dMRI_TBSS_MD_Posterior_limb_of_internal_capsule_L	MD	ALS	8	-0.0418216	0.172963	0.0306893	-0.101973	0.0183294	0.959041	0.903054	1.0185	-0.0200846	0.635942	0.0424281	-0.103244	0.0630744	0.980116	0.901907	1.06511	0.151792	0.344305	0.147892	-0.138077	0.441661	1.16392	0.871032	1.55529	-0.0423547	0.171921	0.0310051	-0.103125	0.0184153	0.95853	0.902014	1.01859	-0.0424788	0.176557	0.0314325	-0.104086	0.0191288	0.958411	0.901147	1.01931	NA	NA	NA	NA
655	1622	IDP_dMRI_TBSS_MD_Retrolenticular_part_of_internal_capsule_R	MD	ALS	17	0.00210172	0.925128	0.0223643	-0.0417323	0.0459357	1.0021	0.959127	1.04701	-0.0133768	0.662911	0.0306879	-0.073525	0.0467715	0.986712	0.929113	1.04788	-0.0153357	0.814071	0.0640714	-0.140916	0.110244	0.984781	0.868563	1.11655	0.00213225	0.924555	0.0225164	-0.042	0.0462645	1.00213	0.95887	1.04735	0.00213024	0.925943	0.022918	-0.042789	0.0470495	1.00213	0.958114	1.04817	NA	NA	NA	NA
656	1623	IDP_dMRI_TBSS_MD_Retrolenticular_part_of_internal_capsule_L	MD	ALS	17	-0.0150286	0.509243	0.02277	-0.0596579	0.0296006	0.985084	0.942087	1.03004	-0.0171449	0.584026	0.0313141	-0.0785205	0.0442307	0.983001	0.924483	1.04522	0.0271829	0.704193	0.0702405	-0.110488	0.164854	1.02756	0.895397	1.17922	-0.0153042	0.50558	0.0229885	-0.0603616	0.0297532	0.984812	0.941424	1.0302	-0.0153136	0.511038	0.0233005	-0.0609826	0.0303554	0.984803	0.94084	1.03082	NA	NA	NA	NA
657	1624	IDP_dMRI_TBSS_MD_Anterior_corona_radiata_R	MD	ALS	17	0.00105968	0.965512	0.0245081	-0.0469762	0.0490955	1.00106	0.95411	1.05032	0.00113908	0.97125	0.0316052	-0.0608071	0.0630853	1.00114	0.941005	1.06512	0.0505386	0.452901	0.0655818	-0.0780018	0.179079	1.05184	0.924963	1.19612	0.00111159	0.957922	0.0210681	-0.0401819	0.042405	1.00111	0.960615	1.04332	0.0010856	0.959041	0.0211383	-0.0403455	0.0425167	1.00109	0.960458	1.04343	NA	NA	NA	NA
658	1625	IDP_dMRI_TBSS_MD_Anterior_corona_radiata_L	MD	ALS	20	-0.0116717	0.614601	0.0231804	-0.0571052	0.0337618	0.988396	0.944495	1.03434	-0.00344245	0.90759	0.0296561	-0.0615684	0.0546835	0.996563	0.940289	1.05621	0.0463841	0.437356	0.0583946	-0.0680694	0.160838	1.04748	0.934196	1.17449	-0.0119273	0.546683	0.0197886	-0.050713	0.0268583	0.988144	0.950551	1.02722	-0.0119886	0.545794	0.0198462	-0.0508873	0.02691	0.988083	0.950386	1.02728	NA	NA	NA	NA
659	1626	IDP_dMRI_TBSS_MD_Superior_corona_radiata_R	MD	ALS	20	0.000189084	0.993875	0.0246316	-0.0480888	0.048467	1.00019	0.953049	1.04966	0.013087	0.676154	0.0313298	-0.0483194	0.0744934	1.01317	0.952829	1.07734	-0.0684102	0.441698	0.0869595	-0.238851	0.10203	0.933877	0.787532	1.10742	0.000190039	0.992664	0.0206684	-0.04032	0.0407	1.00019	0.960482	1.04154	0.000194934	0.99249	0.0207104	-0.0403974	0.0407873	1.00019	0.960408	1.04163	NA	NA	NA	NA
660	1627	IDP_dMRI_TBSS_MD_Superior_corona_radiata_L	MD	ALS	17	-0.017775	0.508653	0.0268937	-0.0704866	0.0349366	0.982382	0.93194	1.03555	-0.0275485	0.402294	0.0328925	-0.0920179	0.0369209	0.972827	0.912089	1.03761	-0.0189835	0.841561	0.093334	-0.201918	0.163951	0.981196	0.817162	1.17816	-0.0182811	0.415486	0.0224508	-0.0622846	0.0257223	0.981885	0.939615	1.02606	-0.018326	0.414806	0.0224731	-0.0623733	0.0257212	0.981841	0.939532	1.02605	NA	NA	NA	NA
661	1628	IDP_dMRI_TBSS_MD_Posterior_corona_radiata_R	MD	ALS	13	0.00742194	0.760036	0.0242997	-0.0402054	0.0550493	1.00745	0.960592	1.05659	-0.0047587	0.88562	0.0330812	-0.0695979	0.0600805	0.995253	0.932769	1.06192	-0.070639	0.381592	0.0775007	-0.22254	0.0812623	0.931798	0.800483	1.08466	0.00751378	0.758676	0.0244574	-0.0404227	0.0554502	1.00754	0.960383	1.05702	0.00751676	0.762533	0.0248771	-0.0412424	0.0562759	1.00755	0.959597	1.05789	NA	NA	NA	NA
662	1629	IDP_dMRI_TBSS_MD_Posterior_corona_radiata_L	MD	ALS	19	-0.00412439	0.842542	0.0207628	-0.0448194	0.0365707	0.995884	0.95617	1.03725	-0.0150196	0.605606	0.0290878	-0.0720316	0.0419924	0.985093	0.930501	1.04289	-0.0151941	0.792121	0.0567495	-0.126423	0.0960349	0.984921	0.881242	1.1008	-0.00410112	0.844202	0.0208685	-0.0450034	0.0368012	0.995907	0.955994	1.03749	-0.0041665	0.845246	0.0213462	-0.046005	0.037672	0.995842	0.955037	1.03839	NA	NA	NA	NA
663	1630	IDP_dMRI_TBSS_MD_Posterior_thalamic_radiation_R	MD	ALS	16	-0.0124973	0.563898	0.0216567	-0.0549444	0.0299499	0.987581	0.946538	1.0304	-0.0270071	0.383639	0.0309995	-0.0877661	0.033752	0.973354	0.915975	1.03433	0.0147423	0.791958	0.0548324	-0.0927292	0.122214	1.01485	0.91144	1.13	-0.0127021	0.560459	0.021819	-0.0554673	0.030063	0.987378	0.946043	1.03052	-0.01268	0.566467	0.022119	-0.0560332	0.0306732	0.9874	0.945508	1.03115	NA	NA	NA	NA
664	1631	IDP_dMRI_TBSS_MD_Posterior_thalamic_radiation_L	MD	ALS	20	-0.0091647	0.651946	0.0203181	-0.0489882	0.0306588	0.990877	0.952192	1.03113	-0.0233085	0.432285	0.0296815	-0.0814842	0.0348672	0.976961	0.921747	1.03548	0.0141422	0.819682	0.0611391	-0.10569	0.133975	1.01424	0.899703	1.14336	-0.00930329	0.649662	0.0204813	-0.0494467	0.0308401	0.99074	0.951756	1.03132	-0.00931132	0.65438	0.0207987	-0.0500769	0.0314542	0.990732	0.951156	1.03195	NA	NA	NA	NA
665	1632	IDP_dMRI_TBSS_MD_Sagittal_stratum_R	MD	ALS	17	-0.0196527	0.364321	0.021664	-0.0621141	0.0228087	0.980539	0.939776	1.02307	-0.0120511	0.67898	0.0291192	-0.0691247	0.0450224	0.988021	0.93321	1.04605	0.0425771	0.388214	0.0479115	-0.0513294	0.136484	1.0435	0.949966	1.14624	-0.0200149	0.317429	0.0200198	-0.0592538	0.0192239	0.980184	0.942468	1.01941	-0.0200375	0.320135	0.0201548	-0.0595408	0.0194658	0.980162	0.942197	1.01966	NA	NA	NA	NA
666	1633	IDP_dMRI_TBSS_MD_Sagittal_stratum_L	MD	ALS	20	-0.0135321	0.466536	0.0185849	-0.0499585	0.0228942	0.986559	0.951269	1.02316	-0.0115934	0.679735	0.028083	-0.066636	0.0434493	0.988474	0.935536	1.04441	-0.00485032	0.921238	0.0483723	-0.09966	0.0899593	0.995161	0.905145	1.09413	-0.0136931	0.46508	0.0187446	-0.0504325	0.0230463	0.9864	0.950818	1.02331	-0.0137627	0.467019	0.0189221	-0.05085	0.0233245	0.986332	0.950421	1.0236	NA	NA	NA	NA
667	1634	IDP_dMRI_TBSS_MD_External_capsule_R	MD	ALS	13	0.0240593	0.439722	0.0311382	-0.0369715	0.0850902	1.02435	0.963704	1.08882	0.00287017	0.935138	0.0352677	-0.0662546	0.0719949	1.00287	0.935893	1.07465	-0.145618	0.167075	0.0984262	-0.338534	0.0472971	0.864488	0.712815	1.04843	0.0254136	0.303671	0.0247071	-0.0230124	0.0738396	1.02574	0.97725	1.07663	0.0248018	0.315051	0.0246862	-0.0235833	0.0731868	1.02511	0.976693	1.07593	NA	NA	NA	NA
668	1635	IDP_dMRI_TBSS_MD_External_capsule_L	MD	ALS	12	0.00656707	0.836373	0.0317963	-0.0557537	0.0688879	1.00659	0.945772	1.07132	-0.0118092	0.740195	0.0356133	-0.0816113	0.0579929	0.98826	0.92163	1.05971	-0.0852202	0.445613	0.107326	-0.29558	0.12514	0.91831	0.7441	1.13331	0.00674434	0.796226	0.0261171	-0.0444453	0.0579339	1.00677	0.956528	1.05964	0.00675875	0.796286	0.0261809	-0.0445558	0.0580733	1.00678	0.956422	1.05979	NA	NA	NA	NA
669	1636	IDP_dMRI_TBSS_MD_Cingulum_cingulate_gyrus_R	MD	ALS	18	-0.00204846	0.915588	0.0193264	-0.0399282	0.0358313	0.997954	0.960858	1.03648	-0.0158274	0.579854	0.02859	-0.0718638	0.0402091	0.984297	0.930658	1.04103	0.000733282	0.98797	0.0478787	-0.093109	0.0945756	1.00073	0.911094	1.09919	-0.00198791	0.918601	0.0194519	-0.0401136	0.0361378	0.998014	0.96068	1.0368	-0.00207535	0.916038	0.0196854	-0.0406587	0.036508	0.997927	0.960157	1.03718	NA	NA	NA	NA
670	1637	IDP_dMRI_TBSS_MD_Cingulum_cingulate_gyrus_L	MD	ALS	17	-0.00127708	0.949703	0.0202455	-0.0409583	0.0384041	0.998724	0.959869	1.03915	-0.00321295	0.909798	0.0283597	-0.058798	0.0523721	0.996792	0.942897	1.05377	0.0478296	0.385398	0.0534956	-0.0570219	0.152681	1.04899	0.944573	1.16495	-0.0012921	0.947136	0.0194874	-0.0394874	0.0369032	0.998709	0.961282	1.03759	-0.00129878	0.947242	0.0196279	-0.0397694	0.0371718	0.998702	0.961011	1.03787	NA	NA	NA	NA
671	1638	IDP_dMRI_TBSS_MD_Cingulum_hippocampus_R	MD	ALS	13	0.00498495	0.816469	0.0214786	-0.0371131	0.047083	1.005	0.963567	1.04821	-0.00139226	0.960944	0.0284311	-0.0571172	0.0543327	0.998609	0.944483	1.05584	-0.0153602	0.747972	0.0466176	-0.106731	0.0760104	0.984757	0.898768	1.07897	0.00508909	0.813648	0.0215893	-0.0372259	0.047404	1.0051	0.963459	1.04855	0.00503729	0.817934	0.021882	-0.0378514	0.047926	1.00505	0.962856	1.04909	NA	NA	NA	NA
672	1639	IDP_dMRI_TBSS_MD_Cingulum_hippocampus_L	MD	ALS	12	-0.00517004	0.843808	0.0262405	-0.0566015	0.0462614	0.994843	0.944971	1.04735	0.00356165	0.910345	0.03163	-0.0584332	0.0655564	1.00357	0.943241	1.06775	0.0447301	0.411125	0.0521491	-0.0574822	0.146942	1.04575	0.944139	1.15829	-0.00532323	0.811684	0.0223427	-0.0491149	0.0384684	0.994691	0.952072	1.03922	-0.00527203	0.814087	0.0224192	-0.0492137	0.0386696	0.994742	0.951978	1.03943	NA	NA	NA	NA
673	1640	IDP_dMRI_TBSS_MD_Fornix_cres+Stria_terminalis_R	MD	ALS	2	0.049132	0.521285	0.0766051	-0.101014	0.199278	1.05036	0.90392	1.22052	NA	NA	NA	NA	NA	NA	NA	NA	NA	NA	NA	NA	NA	NA	NA	NA	0.0498819	0.488753	0.0720531	-0.0913423	0.191106	1.05115	0.912705	1.21059	0.0498833	0.499478	0.073867	-0.094896	0.194663	1.05115	0.909467	1.2149	NA	NA	NA	NA
674	1641	IDP_dMRI_TBSS_MD_Fornix_cres+Stria_terminalis_L	MD	ALS	1	NA	NA	NA	NA	NA	NA	NA	NA	NA	NA	NA	NA	NA	NA	NA	NA	NA	NA	NA	NA	NA	NA	NA	NA	NA	NA	NA	NA	NA	NA	NA	NA	-0.00557127	0.949868	0.0886128	-0.179252	0.16811	0.994444	0.835895	1.18307	-0.00557127	0.948374	0.0860452	-0.17422
675	1642	IDP_dMRI_TBSS_MD_Superior_longitudinal_fasciculus_R	MD	ALS	26	-0.00797331	0.679026	0.0192688	-0.0457402	0.0297936	0.992058	0.95529	1.03024	-0.00983757	0.720184	0.0274629	-0.0636649	0.0439898	0.990211	0.938319	1.04497	0.0397672	0.529455	0.0623219	-0.0823837	0.161918	1.04057	0.920919	1.17576	-0.00803266	0.666076	0.018614	-0.044516	0.0284507	0.992	0.95646	1.02886	-0.00816139	0.663974	0.0187863	-0.0449825	0.0286598	0.991872	0.956014	1.02907	NA	NA	NA	NA
676	1643	IDP_dMRI_TBSS_MD_Superior_longitudinal_fasciculus_L	MD	ALS	27	-0.000770658	0.965985	0.0180715	-0.0361907	0.0346494	0.99923	0.964456	1.03526	-0.000840183	0.975664	0.0275419	-0.0548223	0.0531419	0.99916	0.946653	1.05458	0.063699	0.286624	0.0585035	-0.0509679	0.178366	1.06577	0.950309	1.19526	-0.000782149	0.965789	0.018236	-0.0365247	0.0349604	0.999218	0.964134	1.03558	-0.000784776	0.966178	0.0185076	-0.0370597	0.0354901	0.999216	0.963619	1.03613	NA	NA	NA	NA
677	1644	IDP_dMRI_TBSS_MD_Superior_fronto-occipital_fasciculus_R	MD	ALS	7	0.0216641	0.712608	0.058813	-0.0936094	0.136938	1.0219	0.910638	1.14676	0.0536214	0.301966	0.0519473	-0.0481953	0.155438	1.05509	0.952948	1.16817	0.00906144	0.98613	0.495971	-0.963042	0.981165	1.0091	0.38173	2.66756	0.0229282	0.55375	0.0387203	-0.0529635	0.0988199	1.02319	0.948415	1.10387	0.0229019	0.54756	0.0380797	-0.0517343	0.0975381	1.02317	0.949581	1.10245	NA	NA	NA	NA
678	1645	IDP_dMRI_TBSS_MD_Superior_fronto-occipital_fasciculus_L	MD	ALS	7	0.0147123	0.684591	0.0362187	-0.0562763	0.0857009	1.01482	0.945278	1.08948	0.0134436	0.768928	0.0457612	-0.0762484	0.103136	1.01353	0.926586	1.10864	-0.443633	0.167909	0.27523	-0.983085	0.0958182	0.641701	0.374155	1.10056	0.0149076	0.682731	0.0364722	-0.0565778	0.086393	1.01502	0.944993	1.09023	0.0149093	0.689291	0.0372902	-0.0581795	0.087998	1.01502	0.943481	1.09199	NA	NA	NA	NA
679	1646	IDP_dMRI_TBSS_MD_Uncinate_fasciculus_R	MD	ALS	6	0.00710252	0.81777	0.030825	-0.0533144	0.0675195	1.00713	0.948082	1.06985	-0.0016936	0.963526	0.0370355	-0.0742831	0.0708959	0.998308	0.928409	1.07347	0.0778378	0.416854	0.0860507	-0.0908216	0.246497	1.08095	0.913181	1.27954	0.00708109	0.81044	0.029522	-0.050782	0.0649442	1.00711	0.950486	1.0671	0.00719019	0.809108	0.0297636	-0.0511465	0.0655268	1.00722	0.95014	1.06772	NA	NA	NA	NA
680	1647	IDP_dMRI_TBSS_MD_Uncinate_fasciculus_L	MD	ALS	6	0.020863	0.565688	0.0363206	-0.0503254	0.0920515	1.02108	0.95092	1.09642	0.024606	0.548083	0.0409667	-0.0556887	0.104901	1.02491	0.945833	1.1106	0.0610393	0.585586	0.103077	-0.140991	0.26307	1.06294	0.868497	1.30092	0.021256	0.493767	0.0310611	-0.0396237	0.0821357	1.02148	0.961151	1.0856	0.0212227	0.496399	0.0312023	-0.0399337	0.0823792	1.02145	0.960853	1.08587	NA	NA	NA	NA
681	1648	IDP_dMRI_TBSS_MD_Tapetum_R	MD	ALS	10	0.0437014	0.16573	0.0315293	-0.0180961	0.105499	1.04467	0.982067	1.11126	0.0321154	0.436451	0.0412688	-0.0487715	0.113002	1.03264	0.952399	1.11963	0.124488	0.237682	0.097545	-0.0667001	0.315676	1.13257	0.935476	1.37119	0.0445356	0.162345	0.0318742	-0.0179379	0.107009	1.04554	0.982222	1.11294	0.0443971	0.173645	0.0326309	-0.0195595	0.108354	1.0454	0.980631	1.11444	NA	NA	NA	NA
682	1649	IDP_dMRI_TBSS_MD_Tapetum_L	MD	ALS	11	0.056562	0.0726762	0.0315134	-0.00520416	0.118328	1.05819	0.994809	1.12561	0.0755567	0.0923737	0.0448939	-0.0124353	0.163549	1.07848	0.987642	1.17768	0.124377	0.243645	0.099689	-0.0710136	0.319767	1.13244	0.931449	1.37681	0.0583665	0.0685468	0.0320449	-0.00444159	0.121175	1.0601	0.995568	1.12882	0.0579977	0.0754226	0.0326217	-0.00594087	0.121936	1.05971	0.994077	1.12968	NA	NA	NA	NA
683	122	IDP_T1_FAST_ROIs_L_thalamus	GMV	FTD	13	-0.0253411	0.836312	0.12265	-0.265736	0.215053	0.974977	0.766642	1.23993	-0.0611998	0.653519	0.136339	-0.328425	0.206025	0.940635	0.720057	1.22878	0.625959	0.301716	0.577658	-0.506251	1.75817	1.87004	0.602751	5.80181	-0.0252915	0.790503	0.0952034	-0.21189	0.161307	0.975026	0.809053	1.17505	-0.0261157	0.784442	0.0954749	-0.213246	0.161015	0.974222	0.807957	1.1747	NA	NA	NA	NA
684	123	IDP_T1_FAST_ROIs_R_thalamus	GMV	FTD	10	-0.0145377	0.900958	0.116814	-0.243493	0.214418	0.985567	0.783885	1.23914	0.0633123	0.683247	0.155163	-0.240807	0.367432	1.06536	0.785993	1.44402	0.386687	0.578361	0.667563	-0.921736	1.69511	1.4721	0.397828	5.44725	-0.0150203	0.897496	0.116595	-0.243546	0.213505	0.985092	0.783843	1.23801	-0.0148996	0.899751	0.118274	-0.246717	0.216917	0.985211	0.781362	1.24224	NA	NA	NA	NA
685	124	IDP_T1_FAST_ROIs_L_caudate	GMV	FTD	11	0.0347241	0.75954	0.113446	-0.18763	0.257078	1.03533	0.828921	1.29315	-0.0373049	0.798857	0.146393	-0.324236	0.249626	0.963382	0.72308	1.28355	-0.597722	0.347973	0.603668	-1.78091	0.585468	0.550064	0.168485	1.79583	0.0359431	0.731215	0.104635	-0.169141	0.241027	1.0366	0.84439	1.27256	0.0356627	0.735599	0.105608	-0.17133	0.242655	1.03631	0.842544	1.27463	NA	NA	NA	NA
686	125	IDP_T1_FAST_ROIs_R_caudate	GMV	FTD	13	0.0357493	0.75018	0.112277	-0.184314	0.255812	1.0364	0.831675	1.29151	-0.00966007	0.942885	0.134833	-0.273933	0.254613	0.990386	0.760383	1.28996	-0.360409	0.507781	0.526474	-1.3923	0.67148	0.697391	0.248503	1.95713	0.037709	0.699851	0.0978131	-0.154005	0.229423	1.03843	0.857268	1.25787	0.0368904	0.707491	0.0983148	-0.155807	0.229587	1.03758	0.855725	1.25808	NA	NA	NA	NA
687	126	IDP_T1_FAST_ROIs_L_putamen	GMV	FTD	17	0.0465461	0.656255	0.104577	-0.158425	0.251517	1.04765	0.853487	1.28597	-0.0381258	0.725817	0.108715	-0.251207	0.174956	0.962592	0.777861	1.19119	-0.358108	0.282261	0.321079	-0.987423	0.271207	0.698998	0.372535	1.31155	0.0486828	0.523855	0.0763754	-0.101013	0.198378	1.04989	0.903921	1.21942	0.0481771	0.525995	0.0759733	-0.100731	0.197085	1.04936	0.904177	1.21785	NA	NA	NA	NA
688	127	IDP_T1_FAST_ROIs_R_putamen	GMV	FTD	14	0.0278711	0.78196	0.100703	-0.169507	0.225249	1.02826	0.844081	1.25263	0.010858	0.926526	0.117744	-0.219921	0.241637	1.01092	0.802582	1.27333	-0.248039	0.488231	0.346863	-0.927891	0.431812	0.780329	0.395387	1.54005	0.0296528	0.721219	0.0831006	-0.133224	0.19253	1.0301	0.875269	1.21231	0.0286106	0.731208	0.0832868	-0.134632	0.191853	1.02902	0.874038	1.21149	NA	NA	NA	NA
689	128	IDP_T1_FAST_ROIs_L_pallidum	GMV	FTD	3	0.120354	0.520041	0.187093	-0.246349	0.487056	1.1279	0.78165	1.62752	0.137707	0.51028	0.209153	-0.272233	0.547646	1.14764	0.761677	1.72918	0.835109	0.590767	1.11506	-1.3504	3.02062	2.30507	0.259137	20.5039	0.121454	0.5187	0.188199	-0.247416	0.490325	1.12914	0.780816	1.63285	0.121457	0.527424	0.192196	-0.255248	0.498162	1.12914	0.774724	1.64569	NA	NA	NA	NA
690	129	IDP_T1_FAST_ROIs_R_pallidum	GMV	FTD	1	NA	NA	NA	NA	NA	NA	NA	NA	NA	NA	NA	NA	NA	NA	NA	NA	NA	NA	NA	NA	NA	NA	NA	NA	NA	NA	NA	NA	NA	NA	NA	NA	0.419717	0.254242	0.368139	-0.301835	1.14127	1.52153	0.73946	3.13074	0.419717	0.229545	0.349319	-0.264948
691	130	IDP_T1_FAST_ROIs_L_hippocampus	GMV	FTD	10	0.0534507	0.694982	0.136318	-0.213733	0.320635	1.05491	0.807564	1.378	0.191606	0.181834	0.143511	-0.089676	0.472889	1.21119	0.914227	1.60462	0.60307	0.516423	0.88845	-1.13829	2.34443	1.82772	0.320366	10.4273	0.0552496	0.604097	0.106553	-0.153594	0.264093	1.0568	0.85762	1.30225	0.0552238	0.604331	0.106572	-0.153657	0.264105	1.05678	0.857566	1.30227	NA	NA	NA	NA
692	131	IDP_T1_FAST_ROIs_R_hippocampus	GMV	FTD	12	0.0588213	0.57812	0.105768	-0.148484	0.266127	1.06059	0.862013	1.3049	0.138784	0.293179	0.132028	-0.119991	0.397559	1.14888	0.886929	1.48819	0.145	0.840934	0.703929	-1.2347	1.5247	1.15604	0.290922	4.59377	0.0597419	0.533539	0.0959536	-0.128327	0.247811	1.06156	0.879566	1.28122	0.0602571	0.532989	0.096651	-0.129179	0.249693	1.06211	0.878817	1.28363	NA	NA	NA	NA
693	132	IDP_T1_FAST_ROIs_L_amygdala	GMV	FTD	3	-0.38787	0.642656	0.835947	-2.02633	1.25059	0.6785	0.131819	3.49239	0.311029	0.380154	0.354403	-0.383602	1.00566	1.36483	0.681403	2.73371	-4.02659	0.527607	4.39188	-12.6347	4.58149	0.017835	3.26e-06	97.6601	-0.527062	0.0556605	0.275417	-1.06688	0.0127562	0.590337	0.34408	1.01284	-0.526958	0.0167396	0.220265	-0.958678	-0.0952378	0.590398	0.383399	0.909157	NA	NA	NA	NA
694	133	IDP_T1_FAST_ROIs_R_amygdala	GMV	FTD	2	-0.978249	0.385076	1.12626	-3.18572	1.22922	0.375969	0.0413485	3.41856	NA	NA	NA	NA	NA	NA	NA	NA	NA	NA	NA	NA	NA	NA	NA	NA	-1.17197	0.000680055	0.34495	-1.84807	-0.495865	0.309757	0.157541	0.609044	-1.17198	0.000161765	0.310683	-1.78092	-0.563044	0.309752	0.168483	0.569473	NA	NA	NA	NA
695	134	IDP_T1_FAST_ROIs_L_ventral_striatum	GMV	FTD	13	0.0990097	0.26698	0.0891943	-0.0758112	0.273831	1.10408	0.926991	1.31499	0.0450609	0.717977	0.124766	-0.199481	0.289602	1.04609	0.819156	1.3359	-0.0949446	0.798204	0.36246	-0.805367	0.615478	0.909423	0.446924	1.85054	0.100322	0.265404	0.0900793	-0.0762333	0.276878	1.10553	0.9266	1.319	0.100862	0.268551	0.0911622	-0.0778154	0.27954	1.10612	0.925135	1.32252	NA	NA	NA	NA
696	135	IDP_T1_FAST_ROIs_R_ventral_striatum	GMV	FTD	15	0.0882078	0.390829	0.102792	-0.113266	0.289681	1.09222	0.892914	1.336	-0.0222111	0.857715	0.123888	-0.265032	0.22061	0.978034	0.767181	1.24684	-0.27641	0.528361	0.426659	-1.11266	0.559843	0.758502	0.328683	1.7504	0.0927772	0.299669	0.0894546	-0.0825538	0.268108	1.09722	0.920762	1.30749	0.0908815	0.312025	0.0898943	-0.0853113	0.267074	1.09514	0.918226	1.30614	NA	NA	NA	NA
697	136	IDP_T1_FAST_ROIs_brain_stem	GMV	FTD	10	0.00351781	0.977604	0.12531	-0.242089	0.249125	1.00352	0.784986	1.2829	0.12392	0.422	0.15433	-0.178567	0.426407	1.13193	0.836468	1.53174	0.371667	0.527635	0.562909	-0.731634	1.47497	1.45015	0.481122	4.3709	0.00355212	0.976172	0.118924	-0.229539	0.236643	1.00356	0.7949	1.26699	0.00361606	0.976027	0.120335	-0.23224	0.239473	1.00362	0.792755	1.27058	NA	NA	NA	NA
698	137	IDP_T1_FAST_ROIs_L_cerebellum_I-IV	GMV	FTD	6	0.0462834	0.760209	0.151646	-0.250944	0.34351	1.04737	0.778066	1.40989	0.100811	0.608036	0.196558	-0.284444	0.486065	1.10607	0.752433	1.62591	1.89905	0.3571	1.82614	-1.68019	5.47829	6.67956	0.186339	239.437	0.0470712	0.757908	0.152715	-0.25225	0.346393	1.0482	0.77705	1.41396	0.0469216	0.765012	0.156978	-0.260756	0.354599	1.04804	0.770469	1.42561	NA	NA	NA	NA
699	138	IDP_T1_FAST_ROIs_R_cerebellum_I-IV	GMV	FTD	9	-0.0977372	0.4644	0.13359	-0.359574	0.164099	0.906887	0.697974	1.17833	-0.0649295	0.712264	0.176048	-0.409984	0.280125	0.937134	0.663661	1.32329	1.20036	0.28314	1.0326	-0.82353	3.22425	3.32132	0.43888	25.1348	-0.0960323	0.458823	0.129635	-0.350118	0.158053	0.908435	0.704605	1.17123	-0.100565	0.444547	0.131538	-0.358379	0.157248	0.904326	0.698808	1.17029	NA	NA	NA	NA
700	139	IDP_T1_FAST_ROIs_L_cerebellum_V	GMV	FTD	12	-0.000729045	0.995273	0.123051	-0.241908	0.24045	0.999271	0.785128	1.27182	0.0916432	0.53831	0.148924	-0.200247	0.383533	1.09597	0.818528	1.46746	-0.206742	0.805034	0.815623	-1.80536	1.39188	0.813229	0.164415	4.0224	-0.00071469	0.994661	0.106815	-0.210073	0.208643	0.999286	0.810525	1.23201	-0.000754236	0.9944	0.107456	-0.211369	0.20986	0.999246	0.809475	1.23351	NA	NA	NA	NA
701	140	IDP_T1_FAST_ROIs_R_cerebellum_V	GMV	FTD	10	-0.0224436	0.839097	0.110533	-0.239089	0.194202	0.977806	0.787345	1.21434	0.0811584	0.590051	0.150639	-0.214093	0.37641	1.08454	0.807273	1.45704	-0.494758	0.289731	0.436393	-1.35009	0.360572	0.609718	0.259217	1.43415	-0.0221553	0.842409	0.111438	-0.240573	0.196263	0.978088	0.786177	1.21685	-0.0228017	0.841174	0.113785	-0.245821	0.200217	0.977456	0.782062	1.22167	NA	NA	NA	NA
702	141	IDP_T1_FAST_ROIs_L_cerebellum_VI	GMV	FTD	14	-0.0582996	0.571361	0.102994	-0.260168	0.143569	0.943367	0.770922	1.15439	-0.0682577	0.62378	0.13916	-0.34101	0.204495	0.93402	0.711051	1.22691	0.905682	0.221601	0.702475	-0.47117	2.28253	2.47362	0.624271	9.80148	-0.0566105	0.586597	0.104107	-0.260659	0.147438	0.944962	0.770543	1.15886	-0.059539	0.575731	0.10639	-0.268062	0.148985	0.942199	0.76486	1.16066	NA	NA	NA	NA
703	142	IDP_T1_FAST_ROIs_V_cerebellum_VI	GMV	FTD	7	0.0594558	0.622954	0.120927	-0.177561	0.296472	1.06126	0.83731	1.34511	0.0561334	0.70916	0.150498	-0.238842	0.351109	1.05774	0.787539	1.42064	0.0520089	0.939993	0.657196	-1.2361	1.34011	1.05339	0.290516	3.81947	0.060008	0.621464	0.121529	-0.178188	0.298204	1.06185	0.836785	1.34744	0.0599963	0.628966	0.124169	-0.183375	0.303368	1.06183	0.832456	1.35441	NA	NA	NA	NA
704	143	IDP_T1_FAST_ROIs_R_cerebellum_VI	GMV	FTD	9	-0.185004	0.200847	0.144632	-0.468483	0.0984738	0.831101	0.625951	1.10349	-0.16695	0.368601	0.185686	-0.530894	0.196994	0.846242	0.588079	1.21774	-0.88147	0.56069	1.44335	-3.71044	1.9475	0.414174	0.0244666	7.01117	-0.189742	0.147374	0.130959	-0.446421	0.066937	0.827173	0.639914	1.06923	-0.191068	0.149175	0.13246	-0.45069	0.0685547	0.826077	0.637188	1.07096	NA	NA	NA	NA
705	144	IDP_T1_FAST_ROIs_L_cerebellum_crus_I	GMV	FTD	24	0.0514759	0.453724	0.0687059	-0.0831877	0.186139	1.05282	0.920178	1.20459	0.00998701	0.913909	0.0923786	-0.171075	0.191049	1.01004	0.842758	1.21052	-0.0287109	0.90876	0.247658	-0.514121	0.456699	0.971697	0.598026	1.57885	0.0520227	0.451588	0.0691083	-0.0834295	0.187475	1.0534	0.919956	1.2062	0.0520781	0.461402	0.0707064	-0.0865064	0.190663	1.05346	0.91713	1.21005	NA	NA	NA	NA
706	145	IDP_T1_FAST_ROIs_V_cerebellum_crus_I	GMV	FTD	1	NA	NA	NA	NA	NA	NA	NA	NA	NA	NA	NA	NA	NA	NA	NA	NA	NA	NA	NA	NA	NA	NA	NA	NA	NA	NA	NA	NA	NA	NA	NA	NA	-0.0197492	0.960201	0.395762	-0.795442	0.755944	0.980444	0.451381	2.12962	-0.0197492	0.95863	0.380722	-0.765963
707	146	IDP_T1_FAST_ROIs_R_cerebellum_crus_I	GMV	FTD	18	0.0410409	0.586623	0.0754793	-0.106899	0.18898	1.04189	0.898617	1.20802	-0.0201123	0.842409	0.101162	-0.21839	0.178165	0.980089	0.803812	1.19502	0.0226854	0.93723	0.283571	-0.533113	0.578484	1.02294	0.586775	1.78333	0.0420369	0.579565	0.0758761	-0.10668	0.190754	1.04293	0.898813	1.21016	0.0414595	0.592488	0.0774605	-0.110363	0.193282	1.04233	0.895509	1.21323	NA	NA	NA	NA
708	147	IDP_T1_FAST_ROIs_L_cerebellum_crus_II	GMV	FTD	16	0.0031691	0.973407	0.0950681	-0.183164	0.189503	1.00317	0.832631	1.20865	0.0166196	0.889605	0.119734	-0.21806	0.251299	1.01676	0.804077	1.28569	-0.712884	0.0479779	0.328983	-1.35769	-0.0680779	0.490228	0.257254	0.934188	0.00334591	0.969367	0.0871278	-0.167425	0.174116	1.00335	0.84584	1.19019	0.00325217	0.970484	0.0878934	-0.169019	0.175523	1.00326	0.844493	1.19187	NA	NA	NA	NA
709	148	IDP_T1_FAST_ROIs_V_cerebellum_crus_II	GMV	FTD	15	0.0314978	0.734538	0.092888	-0.150563	0.213558	1.032	0.860224	1.23808	-0.0111691	0.929484	0.126212	-0.258546	0.236207	0.988893	0.772174	1.26644	-0.131345	0.715671	0.352798	-0.822829	0.560139	0.876915	0.439187	1.75092	0.0328722	0.685769	0.0812454	-0.126369	0.192113	1.03342	0.88129	1.21181	0.0322368	0.692945	0.0816409	-0.127779	0.192253	1.03276	0.880048	1.21198	NA	NA	NA	NA
710	149	IDP_T1_FAST_ROIs_R_cerebellum_crus_II	GMV	FTD	19	0.0087133	0.912226	0.0790453	-0.146215	0.163642	1.00875	0.863972	1.17779	-0.00392016	0.972807	0.115001	-0.229323	0.221482	0.996088	0.795072	1.24793	-0.148941	0.727864	0.421016	-0.974133	0.676251	0.86162	0.377519	1.96649	0.0089109	0.910944	0.0796694	-0.147241	0.165063	1.00895	0.863086	1.17947	0.00885061	0.913225	0.0812198	-0.15034	0.168042	1.00889	0.860415	1.18299	NA	NA	NA	NA
711	150	IDP_T1_FAST_ROIs_L_cerebellum_VIIb	GMV	FTD	14	0.0258151	0.780122	0.0924744	-0.155435	0.207065	1.02615	0.856043	1.23006	0.0431282	0.723081	0.121713	-0.195429	0.281685	1.04407	0.822482	1.32536	-0.125636	0.806814	0.502537	-1.11061	0.859337	0.881936	0.329359	2.36159	0.0266788	0.774054	0.092933	-0.15547	0.208827	1.02704	0.856013	1.23223	0.0260736	0.784594	0.09539	-0.160891	0.213038	1.02642	0.851385	1.23743	NA	NA	NA	NA
712	151	IDP_T1_FAST_ROIs_V_cerebellum_VIIb	GMV	FTD	9	0.104041	0.478805	0.146903	-0.18389	0.391971	1.10965	0.832028	1.47989	-0.039398	0.822784	0.175911	-0.384183	0.305387	0.961368	0.681007	1.35715	1.90574	0.0598075	0.849617	0.24049	3.57099	6.72438	1.27187	35.5518	0.108319	0.391201	0.126328	-0.139284	0.355921	1.1144	0.869981	1.42749	0.107682	0.396398	0.126973	-0.141185	0.356549	1.11369	0.868329	1.42839	NA	NA	NA	NA
713	152	IDP_T1_FAST_ROIs_R_cerebellum_VIIb	GMV	FTD	15	0.0451223	0.613398	0.0893107	-0.129927	0.220171	1.04616	0.87816	1.24629	0.0815061	0.487298	0.11734	-0.148481	0.311493	1.08492	0.862016	1.36546	-0.00826658	0.98642	0.476447	-0.942103	0.92557	0.991767	0.389807	2.52331	0.0466679	0.603375	0.0898232	-0.129386	0.222721	1.04777	0.878635	1.24947	0.0456121	0.620546	0.0921312	-0.134965	0.226189	1.04667	0.873746	1.25381	NA	NA	NA	NA
714	153	IDP_T1_FAST_ROIs_L_cerebellum_VIIIa	GMV	FTD	13	-0.0627251	0.546973	0.104142	-0.266844	0.141394	0.939202	0.765793	1.15188	-0.010924	0.936646	0.137433	-0.280292	0.258444	0.989135	0.755563	1.29491	-0.143929	0.830274	0.655689	-1.42908	1.14122	0.865949	0.239529	3.13059	-0.0638201	0.503888	0.095484	-0.250969	0.123329	0.938174	0.778047	1.13126	-0.0643297	0.504181	0.0963127	-0.253103	0.124443	0.937696	0.776388	1.13252	NA	NA	NA	NA
715	154	IDP_T1_FAST_ROIs_V_cerebellum_VIIIa	GMV	FTD	14	-0.0810619	0.442376	0.105524	-0.287888	0.125764	0.922137	0.749845	1.13401	-0.114005	0.386739	0.131715	-0.372167	0.144156	0.892253	0.689239	1.15506	-0.0613732	0.918384	0.586475	-1.21086	1.08812	0.940472	0.297939	2.96868	-0.083715	0.371611	0.0936975	-0.267362	0.0999321	0.919693	0.765396	1.1051	-0.0833174	0.376872	0.0942852	-0.268116	0.101482	0.920059	0.764819	1.10681	NA	NA	NA	NA
716	155	IDP_T1_FAST_ROIs_R_cerebellum_VIIIa	GMV	FTD	8	-0.0380496	0.775539	0.133443	-0.299599	0.2235	0.962665	0.741115	1.25045	0.00211423	0.990243	0.172884	-0.336739	0.340968	1.00212	0.714095	1.40631	0.427969	0.586143	0.744198	-1.03066	1.8866	1.53414	0.356772	6.59688	-0.038559	0.774437	0.134551	-0.302278	0.22516	0.962175	0.739133	1.25252	-0.0386532	0.779398	0.137996	-0.309126	0.231819	0.962084	0.734088	1.26089	NA	NA	NA	NA
717	156	IDP_T1_FAST_ROIs_L_cerebellum_VIIIb	GMV	FTD	7	0.367875	0.0095992	0.14204	0.0894769	0.646273	1.44466	1.0936	1.90841	0.3806	0.0564689	0.199538	-0.0104958	0.771695	1.46316	0.989559	2.16343	0.802529	0.382596	0.838736	-0.841394	2.44645	2.23118	0.431109	11.5473	0.376311	0.00961929	0.145337	0.0914495	0.661172	1.4569	1.09576	1.93706	0.376332	0.0110513	0.1481	0.0860566	0.666608	1.45693	1.08987	1.94762	NA	NA	NA	NA
718	157	IDP_T1_FAST_ROIs_V_cerebellum_VIIIb	GMV	FTD	13	0.0394583	0.664657	0.0910241	-0.138949	0.217866	1.04025	0.870272	1.24342	0.0230465	0.851134	0.122803	-0.217646	0.263739	1.02331	0.80441	1.30179	-0.024209	0.961736	0.493265	-0.991008	0.94259	0.976082	0.371202	2.56662	0.0410899	0.65471	0.0918767	-0.138988	0.221168	1.04195	0.870238	1.24753	0.0401848	0.666037	0.093108	-0.142307	0.222677	1.041	0.867355	1.24942	NA	NA	NA	NA
719	158	IDP_T1_FAST_ROIs_R_cerebellum_VIIIb	GMV	FTD	4	0.474211	0.0946187	0.2837	-0.0818414	1.03026	1.60675	0.921418	2.8018	0.238433	0.294305	0.227355	-0.207184	0.68405	1.26926	0.81287	1.98189	-0.413592	0.73405	1.06005	-2.4913	1.66411	0.661271	0.0828026	5.28098	0.495691	0.0123685	0.198161	0.107295	0.884087	1.64163	1.11326	2.42077	0.495749	0.0120699	0.197502	0.108645	0.882854	1.64173	1.11477	2.41779	NA	NA	NA	NA
720	159	IDP_T1_FAST_ROIs_L_cerebellum_IX	GMV	FTD	17	0.0608926	0.499442	0.0901621	-0.115825	0.23761	1.06278	0.890631	1.26822	0.0778562	0.526037	0.122789	-0.162809	0.318522	1.08097	0.849753	1.37509	-0.379439	0.533514	0.595353	-1.54633	0.787453	0.684245	0.213028	2.19779	0.0634245	0.486974	0.0912413	-0.115408	0.242257	1.06548	0.891002	1.27412	0.0623372	0.501585	0.0927639	-0.11948	0.244154	1.06432	0.887382	1.27654	NA	NA	NA	NA
721	160	IDP_T1_FAST_ROIs_V_cerebellum_IX	GMV	FTD	10	0.193858	0.106953	0.120256	-0.0418439	0.42956	1.21392	0.959019	1.53658	0.104153	0.493013	0.151933	-0.193635	0.401941	1.10977	0.823959	1.49472	1.04958	0.209469	0.769048	-0.457755	2.55691	2.85645	0.632703	12.896	0.203467	0.0963169	0.122351	-0.036341	0.443275	1.22564	0.964311	1.5578	0.198843	0.110309	0.124525	-0.045227	0.442912	1.21999	0.95578	1.55724	NA	NA	NA	NA
722	161	IDP_T1_FAST_ROIs_R_cerebellum_IX	GMV	FTD	14	0.0640714	0.513712	0.0981083	-0.128221	0.256364	1.06617	0.879659	1.29222	0.0662779	0.607965	0.129202	-0.186957	0.319513	1.06852	0.829479	1.37646	-0.6604	0.296137	0.604585	-1.84539	0.524586	0.516645	0.157964	1.68976	0.0660615	0.504756	0.0990388	-0.128055	0.260178	1.06829	0.879805	1.29716	0.0653001	0.518481	0.101133	-0.13292	0.26352	1.06748	0.875535	1.3015	NA	NA	NA	NA
723	162	IDP_T1_FAST_ROIs_L_cerebellum_X	GMV	FTD	6	-0.182945	0.227057	0.151448	-0.479783	0.113893	0.832814	0.618918	1.12063	-0.160071	0.41711	0.197267	-0.546713	0.226572	0.852083	0.578849	1.25429	-0.804301	0.539093	1.19902	-3.15439	1.54578	0.4474	0.0426646	4.69165	-0.186579	0.224306	0.153543	-0.487523	0.114366	0.829793	0.614146	1.12116	-0.186607	0.233775	0.156722	-0.493781	0.120567	0.82977	0.610314	1.12814	NA	NA	NA	NA
724	163	IDP_T1_FAST_ROIs_V_cerebellum_X	GMV	FTD	6	-0.289997	0.0313302	0.134704	-0.554016	-0.0259781	0.748266	0.574637	0.974356	-0.302567	0.0766298	0.170885	-0.637503	0.0323684	0.738919	0.528611	1.0329	-0.719977	0.391186	0.749568	-2.18913	0.749177	0.486763	0.112014	2.11526	-0.294777	0.0314685	0.137035	-0.563366	-0.0261872	0.744698	0.56929	0.974153	-0.294799	0.0339475	0.13901	-0.567259	-0.0223383	0.744682	0.567078	0.977909	NA	NA	NA	NA
725	164	IDP_T1_FAST_ROIs_R_cerebellum_X	GMV	FTD	8	-0.0331	0.771532	0.113992	-0.256524	0.190324	0.967442	0.773737	1.20964	-0.00212186	0.987809	0.138869	-0.274305	0.270061	0.99788	0.7601	1.31004	0.0623865	0.92057	0.599957	-1.11353	1.2383	1.06437	0.328398	3.44975	-0.0331181	0.751903	0.10476	-0.238448	0.172212	0.967424	0.787849	1.18793	-0.0336913	0.749585	0.105554	-0.240576	0.173194	0.96687	0.786175	1.1891	NA	NA	NA	NA
726	344	aparc-Desikan_lh_volume_bankssts	GMV	FTD	3	0.374275	0.0606447	0.199499	-0.0167425	0.765292	1.45394	0.983397	2.14962	0.415617	0.0826525	0.23948	-0.0537635	0.884998	1.51531	0.947656	2.42298	-0.393091	0.810415	1.28073	-2.90332	2.11714	0.674967	0.0548408	8.30734	0.376066	0.063563	0.202706	-0.0212369	0.773369	1.45654	0.978987	2.16706	0.37606	0.0719763	0.209007	-0.0335941	0.785714	1.45653	0.966964	2.19397	NA	NA	NA	NA
727	345	aparc-Desikan_lh_volume_caudalanteriorcingulate	GMV	FTD	1	NA	NA	NA	NA	NA	NA	NA	NA	NA	NA	NA	NA	NA	NA	NA	NA	NA	NA	NA	NA	NA	NA	NA	NA	NA	NA	NA	NA	NA	NA	NA	NA	0.308583	0.464586	0.421955	-0.518448	1.13561	1.36149	0.595444	3.11308	0.308583	0.437384	0.397342	-0.470207
728	346	aparc-Desikan_lh_volume_caudalmiddlefrontal	GMV	FTD	3	-0.222931	0.214704	0.179677	-0.575097	0.129235	0.80017	0.56265	1.13796	-0.118727	0.563201	0.205377	-0.521265	0.283811	0.88805	0.593769	1.32818	0.371089	0.696905	0.719633	-1.03939	1.78157	1.44931	0.35367	5.93917	-0.224995	0.215062	0.181482	-0.580699	0.130709	0.79852	0.559507	1.13964	-0.225002	0.224006	0.185043	-0.587686	0.137682	0.798515	0.555612	1.14761	NA	NA	NA	NA
729	347	aparc-Desikan_lh_volume_cuneus	GMV	FTD	12	-0.0520966	0.597703	0.0987227	-0.245593	0.1414	0.949237	0.78224	1.15189	-0.082614	0.550002	0.138207	-0.353499	0.188271	0.920707	0.702227	1.20716	-1.14571	0.0519795	0.519543	-2.16401	-0.127403	0.317999	0.114863	0.880378	-0.0511774	0.603809	0.098621	-0.244475	0.14212	0.95011	0.783116	1.15271	-0.0532558	0.594047	0.0999208	-0.2491	0.142589	0.948137	0.779502	1.15326	NA	NA	NA	NA
730	348	aparc-Desikan_lh_volume_entorhinal	GMV	FTD	NA	NA	NA	NA	NA	NA	NA	NA	NA	NA	NA	NA	NA	NA	NA	NA	NA	NA	NA	NA	NA	NA	NA	NA	NA	NA	NA	NA	NA	NA	NA	NA	NA	NA	NA	NA	NA	NA	NA	NA	NA	NA	NA	NA	NA
731	349	aparc-Desikan_lh_volume_fusiform	GMV	FTD	NA	NA	NA	NA	NA	NA	NA	NA	NA	NA	NA	NA	NA	NA	NA	NA	NA	NA	NA	NA	NA	NA	NA	NA	NA	NA	NA	NA	NA	NA	NA	NA	NA	NA	NA	NA	NA	NA	NA	NA	NA	NA	NA	NA	NA
732	350	aparc-Desikan_lh_volume_inferiorparietal	GMV	FTD	3	-0.110213	0.701945	0.287991	-0.674676	0.45425	0.895643	0.509322	1.57499	-0.357261	0.223867	0.293726	-0.932964	0.218441	0.69959	0.393386	1.24414	-2.15674	0.54074	2.45208	-6.96282	2.64934	0.115701	0.000946422	14.1446	-0.114077	0.603438	0.219606	-0.544506	0.316351	0.892189	0.580129	1.37211	-0.114076	0.606508	0.221479	-0.548175	0.320023	0.89219	0.578004	1.37716	NA	NA	NA	NA
733	351	aparc-Desikan_lh_volume_inferiortemporal	GMV	FTD	1	NA	NA	NA	NA	NA	NA	NA	NA	NA	NA	NA	NA	NA	NA	NA	NA	NA	NA	NA	NA	NA	NA	NA	NA	NA	NA	NA	NA	NA	NA	NA	NA	0.497475	0.235921	0.419723	-0.325183	1.32013	1.64456	0.722395	3.74392	0.497475	0.201756	0.389698	-0.266333
734	352	aparc-Desikan_lh_volume_isthmuscingulate	GMV	FTD	NA	NA	NA	NA	NA	NA	NA	NA	NA	NA	NA	NA	NA	NA	NA	NA	NA	NA	NA	NA	NA	NA	NA	NA	NA	NA	NA	NA	NA	NA	NA	NA	NA	NA	NA	NA	NA	NA	NA	NA	NA	NA	NA	NA	NA
735	353	aparc-Desikan_lh_volume_lateraloccipital	GMV	FTD	4	-0.224695	0.25719	0.198309	-0.61338	0.16399	0.79876	0.541517	1.1782	-0.226648	0.319094	0.227485	-0.672519	0.219222	0.797201	0.510421	1.24511	-0.524417	0.72636	1.30341	-3.07911	2.03027	0.5919	0.0460003	7.61617	-0.225159	0.259157	0.199541	-0.616259	0.165941	0.798389	0.539961	1.1805	-0.225164	0.281252	0.208966	-0.634738	0.18441	0.798385	0.530074	1.20251	NA	NA	NA	NA
736	354	aparc-Desikan_lh_volume_lateralorbitofrontal	GMV	FTD	3	-0.245548	0.487765	0.353883	-0.939158	0.448063	0.782276	0.390957	1.56528	0.0400307	0.898102	0.312594	-0.572653	0.652715	1.04084	0.564027	1.92075	-4.32518	0.681561	7.91337	-19.8354	11.185	0.0132311	2.43e-09	72042.6	-0.25868	0.251538	0.225602	-0.700861	0.1835	0.77207	0.496158	1.20142	-0.258729	0.24798	0.223955	-0.697681	0.180223	0.772032	0.497738	1.19748	NA	NA	NA	NA
737	355	aparc-Desikan_lh_volume_lingual	GMV	FTD	7	0.142436	0.340647	0.149478	-0.150541	0.435413	1.15308	0.860242	1.5456	0.131456	0.495611	0.192917	-0.246661	0.509573	1.14049	0.781405	1.66458	0.611226	0.840159	2.87729	-5.02826	6.25071	1.84269	0.00655023	518.38	0.146036	0.306085	0.142687	-0.13363	0.425701	1.15724	0.874914	1.53066	0.146068	0.314078	0.145095	-0.138319	0.430455	1.15727	0.870821	1.53796	NA	NA	NA	NA
738	356	aparc-Desikan_lh_volume_medialorbitofrontal	GMV	FTD	NA	NA	NA	NA	NA	NA	NA	NA	NA	NA	NA	NA	NA	NA	NA	NA	NA	NA	NA	NA	NA	NA	NA	NA	NA	NA	NA	NA	NA	NA	NA	NA	NA	NA	NA	NA	NA	NA	NA	NA	NA	NA	NA	NA	NA
739	357	aparc-Desikan_lh_volume_middletemporal	GMV	FTD	2	0.19792	0.482943	0.282107	-0.35501	0.75085	1.21886	0.701166	2.1188	NA	NA	NA	NA	NA	NA	NA	NA	NA	NA	NA	NA	NA	NA	NA	NA	0.198852	0.483521	0.283811	-0.357417	0.755121	1.22	0.699481	2.12787	0.198849	0.502741	0.296708	-0.382699	0.780396	1.22	0.682018	2.18234	NA	NA	NA	NA
740	358	aparc-Desikan_lh_volume_parahippocampal	GMV	FTD	3	0.253342	0.240051	0.215636	-0.169304	0.675988	1.28832	0.844252	1.96597	0.236149	0.356725	0.256231	-0.266064	0.738362	1.26636	0.76639	2.0925	10.5708	0.600227	14.5604	-17.9675	39.1091	38979.7	1.57e-08	9.6575e+16	0.255661	0.241115	0.218103	-0.17182	0.683143	1.29132	0.84213	1.98009	0.25565	0.257706	0.225873	-0.187062	0.698361	1.2913	0.829393	2.01046	NA	NA	NA	NA
741	359	aparc-Desikan_lh_volume_paracentral	GMV	FTD	NA	NA	NA	NA	NA	NA	NA	NA	NA	NA	NA	NA	NA	NA	NA	NA	NA	NA	NA	NA	NA	NA	NA	NA	NA	NA	NA	NA	NA	NA	NA	NA	NA	NA	NA	NA	NA	NA	NA	NA	NA	NA	NA	NA	NA
742	360	aparc-Desikan_lh_volume_parsopercularis	GMV	FTD	1	NA	NA	NA	NA	NA	NA	NA	NA	NA	NA	NA	NA	NA	NA	NA	NA	NA	NA	NA	NA	NA	NA	NA	NA	NA	NA	NA	NA	NA	NA	NA	NA	-0.20405	0.408786	0.247024	-0.688217	0.280117	0.815422	0.502471	1.32329	-0.20405	0.399088	0.24198	-0.67833
743	361	aparc-Desikan_lh_volume_parsorbitalis	GMV	FTD	4	-0.148662	0.455074	0.199017	-0.538736	0.241411	0.86186	0.583486	1.27304	-0.156657	0.521744	0.244525	-0.635926	0.322611	0.854997	0.529445	1.38073	4.89701	0.324333	3.7781	-2.50806	12.3021	133.889	0.0814262	220154	-0.151977	0.451091	0.201669	-0.547248	0.243294	0.859008	0.57854	1.27544	-0.151993	0.462782	0.206998	-0.55771	0.253723	0.858994	0.572519	1.28881	NA	NA	NA	NA
744	362	aparc-Desikan_lh_volume_parstriangularis	GMV	FTD	2	0.0289676	0.875699	0.185187	-0.333999	0.391934	1.02939	0.716054	1.47984	NA	NA	NA	NA	NA	NA	NA	NA	NA	NA	NA	NA	NA	NA	NA	NA	0.0291532	0.864158	0.170403	-0.304837	0.363143	1.02958	0.737244	1.43784	0.0291614	0.865493	0.172159	-0.308271	0.366594	1.02959	0.734716	1.44281	NA	NA	NA	NA
745	363	aparc-Desikan_lh_volume_pericalcarine	GMV	FTD	16	-0.0387452	0.698727	0.100107	-0.234954	0.157464	0.961996	0.790607	1.17054	0.0192686	0.880558	0.128233	-0.232068	0.270606	1.01946	0.792892	1.31076	-1.51441	0.0450257	0.688092	-2.86307	-0.165749	0.219938	0.0570932	0.847259	-0.0375574	0.663534	0.0863311	-0.206766	0.131652	0.963139	0.81321	1.14071	-0.0400107	0.644651	0.0867526	-0.210046	0.130024	0.960779	0.810547	1.13886	NA	NA	NA	NA
746	364	aparc-Desikan_lh_volume_postcentral	GMV	FTD	3	-0.111958	0.602717	0.215098	-0.53355	0.309634	0.894082	0.586519	1.36293	-0.125655	0.625948	0.257788	-0.630919	0.379608	0.881919	0.532103	1.46171	-0.741795	0.730458	1.64605	-3.96805	2.48446	0.476258	0.0189102	11.9947	-0.112604	0.602201	0.216032	-0.536027	0.310819	0.893504	0.585068	1.36454	-0.112603	0.615597	0.224264	-0.552159	0.326954	0.893505	0.575705	1.38674	NA	NA	NA	NA
747	365	aparc-Desikan_lh_volume_posteriorcingulate	GMV	FTD	NA	NA	NA	NA	NA	NA	NA	NA	NA	NA	NA	NA	NA	NA	NA	NA	NA	NA	NA	NA	NA	NA	NA	NA	NA	NA	NA	NA	NA	NA	NA	NA	NA	NA	NA	NA	NA	NA	NA	NA	NA	NA	NA	NA	NA
748	366	aparc-Desikan_lh_volume_precentral	GMV	FTD	2	0.467468	0.101066	0.285092	-0.0913125	1.02625	1.59595	0.912732	2.79058	NA	NA	NA	NA	NA	NA	NA	NA	NA	NA	NA	NA	NA	NA	NA	NA	0.471714	0.106918	0.292589	-0.101761	1.04519	1.60274	0.903245	2.84394	0.471708	0.120745	0.304003	-0.124139	1.06755	1.60273	0.883257	2.90826	NA	NA	NA	NA
749	367	aparc-Desikan_lh_volume_precuneus	GMV	FTD	7	-0.0317604	0.807104	0.130078	-0.286713	0.223192	0.968739	0.750727	1.25006	0.0363371	0.829314	0.168554	-0.294029	0.366704	1.03701	0.745255	1.44297	-0.694149	0.340459	0.659083	-1.98595	0.597653	0.499499	0.13725	1.81785	-0.032197	0.80596	0.131073	-0.289101	0.224707	0.968316	0.748937	1.25196	-0.032247	0.809848	0.134015	-0.294917	0.230423	0.968267	0.744593	1.25913	NA	NA	NA	NA
750	368	aparc-Desikan_lh_volume_rostralanteriorcingulate	GMV	FTD	2	-0.0601438	0.828705	0.277977	-0.60498	0.484692	0.941629	0.546086	1.62367	NA	NA	NA	NA	NA	NA	NA	NA	NA	NA	NA	NA	NA	NA	NA	NA	-0.0603711	0.828438	0.278586	-0.606399	0.485657	0.941415	0.545311	1.62524	-0.0603676	0.835959	0.29154	-0.631786	0.511051	0.941418	0.531641	1.66704	NA	NA	NA	NA
751	369	aparc-Desikan_lh_volume_rostralmiddlefrontal	GMV	FTD	5	0.0628891	0.709477	0.168803	-0.267965	0.393744	1.06491	0.764934	1.48252	0.136517	0.534414	0.219734	-0.294162	0.567197	1.14627	0.745156	1.76332	-0.535559	0.60087	0.918749	-2.33631	1.26519	0.585342	0.096684	3.54377	0.0640453	0.706902	0.170325	-0.269791	0.397881	1.06614	0.763539	1.48867	0.0639835	0.714438	0.174865	-0.278752	0.406719	1.06607	0.756727	1.50188	NA	NA	NA	NA
752	370	aparc-Desikan_lh_volume_superiorfrontal	GMV	FTD	4	0.225386	0.424714	0.282344	-0.328007	0.77878	1.25281	0.720358	2.17881	0.0308238	0.89957	0.244237	-0.447881	0.509528	1.0313	0.638981	1.66451	-2.75502	0.691354	6.00359	-14.5221	9.01202	0.0636077	4.93e-07	8201.06	0.237066	0.233242	0.198873	-0.152724	0.626856	1.26752	0.858366	1.87172	0.237074	0.231416	0.198104	-0.151209	0.625358	1.26754	0.859668	1.86891	NA	NA	NA	NA
753	371	aparc-Desikan_lh_volume_superiorparietal	GMV	FTD	11	0.0934434	0.348474	0.0996672	-0.101904	0.288791	1.09795	0.903116	1.33481	0.0151522	0.912374	0.137692	-0.254724	0.285028	1.01527	0.77513	1.3298	-0.418189	0.215174	0.313634	-1.03291	0.196534	0.658238	0.355969	1.21718	0.0969274	0.330999	0.099709	-0.0985022	0.292357	1.10178	0.906194	1.33958	0.0953387	0.344905	0.100939	-0.102502	0.293179	1.10003	0.902577	1.34068	NA	NA	NA	NA
754	372	aparc-Desikan_lh_volume_superiortemporal	GMV	FTD	5	-0.144124	0.497198	0.21229	-0.560212	0.271963	0.86578	0.571088	1.31254	-0.324668	0.161746	0.232034	-0.779455	0.130119	0.722767	0.458656	1.13896	1.71999	0.589485	2.85594	-3.87766	7.31763	5.58445	0.0206992	1506.63	-0.149337	0.387725	0.172894	-0.488211	0.189536	0.861278	0.613724	1.20869	-0.149348	0.391399	0.174251	-0.49088	0.192185	0.86127	0.612088	1.21189	NA	NA	NA	NA
755	373	aparc-Desikan_lh_volume_supramarginal	GMV	FTD	3	-0.0896161	0.530731	0.142953	-0.369805	0.190573	0.914282	0.690869	1.20994	-0.14061	0.38694	0.162521	-0.459153	0.177932	0.868828	0.631819	1.19474	-0.261956	0.754401	0.644995	-1.52615	1.00223	0.769545	0.217372	2.72436	-0.0899798	0.530287	0.143379	-0.371002	0.191042	0.91395	0.690043	1.21051	-0.0899776	0.536303	0.145497	-0.375153	0.195197	0.913952	0.687184	1.21555	NA	NA	NA	NA
756	374	aparc-Desikan_lh_volume_frontalpole	GMV	FTD	NA	NA	NA	NA	NA	NA	NA	NA	NA	NA	NA	NA	NA	NA	NA	NA	NA	NA	NA	NA	NA	NA	NA	NA	NA	NA	NA	NA	NA	NA	NA	NA	NA	NA	NA	NA	NA	NA	NA	NA	NA	NA	NA	NA	NA
757	375	aparc-Desikan_lh_volume_transversetemporal	GMV	FTD	2	-0.550117	0.0226904	0.241427	-1.02331	-0.0769204	0.576883	0.359402	0.925964	NA	NA	NA	NA	NA	NA	NA	NA	NA	NA	NA	NA	NA	NA	NA	NA	-0.550917	0.026887	0.248928	-1.03882	-0.0630174	0.576421	0.353873	0.938927	-0.55092	0.0322302	0.257254	-1.05514	-0.0467028	0.576419	0.348145	0.954371	NA	NA	NA	NA
758	376	aparc-Desikan_lh_volume_insula	GMV	FTD	9	0.00714873	0.955757	0.128854	-0.245404	0.259702	1.00717	0.782388	1.29654	0.0172711	0.921344	0.174913	-0.325559	0.360101	1.01742	0.722124	1.43347	-0.870051	0.127689	0.503608	-1.85712	0.11702	0.41893	0.156121	1.12414	0.00724055	0.954377	0.126559	-0.240815	0.255296	1.00727	0.785987	1.29084	0.00734474	0.954445	0.128571	-0.244654	0.259344	1.00737	0.782975	1.29608	NA	NA	NA	NA
759	377	aparc-Desikan_rh_volume_bankssts	GMV	FTD	NA	NA	NA	NA	NA	NA	NA	NA	NA	NA	NA	NA	NA	NA	NA	NA	NA	NA	NA	NA	NA	NA	NA	NA	NA	NA	NA	NA	NA	NA	NA	NA	NA	NA	NA	NA	NA	NA	NA	NA	NA	NA	NA	NA	NA
760	378	aparc-Desikan_rh_volume_caudalanteriorcingulate	GMV	FTD	1	NA	NA	NA	NA	NA	NA	NA	NA	NA	NA	NA	NA	NA	NA	NA	NA	NA	NA	NA	NA	NA	NA	NA	NA	NA	NA	NA	NA	NA	NA	NA	NA	0.228225	0.589561	0.423053	-0.600958	1.05741	1.25637	0.548286	2.8789	0.228225	0.568678	0.400395	-0.55655
761	379	aparc-Desikan_rh_volume_caudalmiddlefrontal	GMV	FTD	2	0.0396835	0.892623	0.293984	-0.536524	0.615891	1.04048	0.584777	1.85131	NA	NA	NA	NA	NA	NA	NA	NA	NA	NA	NA	NA	NA	NA	NA	NA	0.0403981	0.859558	0.228319	-0.407107	0.487903	1.04123	0.665573	1.6289	0.0403979	0.861502	0.231556	-0.413452	0.494248	1.04122	0.661363	1.63926	NA	NA	NA	NA
762	380	aparc-Desikan_rh_volume_cuneus	GMV	FTD	13	-0.16248	0.103738	0.0998652	-0.358216	0.0332554	0.850033	0.698922	1.03381	-0.143831	0.270954	0.130653	-0.39991	0.112248	0.866034	0.67038	1.11879	-0.712695	0.221272	0.549618	-1.78995	0.364555	0.490321	0.166969	1.43987	-0.163438	0.101123	0.0996916	-0.358833	0.0319577	0.849219	0.698491	1.03247	-0.166674	0.0994936	0.101179	-0.364986	0.0316374	0.846475	0.694207	1.03214	NA	NA	NA	NA
763	381	aparc-Desikan_rh_volume_entorhinal	GMV	FTD	1	NA	NA	NA	NA	NA	NA	NA	NA	NA	NA	NA	NA	NA	NA	NA	NA	NA	NA	NA	NA	NA	NA	NA	NA	NA	NA	NA	NA	NA	NA	NA	NA	0.294559	0.417922	0.363639	-0.418174	1.00729	1.34253	0.658248	2.73817	0.294559	0.399925	0.349934	-0.391312
764	382	aparc-Desikan_rh_volume_fusiform	GMV	FTD	3	-0.00738426	0.98476	0.386578	-0.765076	0.750308	0.992643	0.465298	2.11765	0.153169	0.599115	0.291376	-0.417928	0.724266	1.16552	0.658409	2.06322	1.5666	0.793726	4.66457	-7.57596	10.7092	4.79031	0.000512627	44763.8	-0.0077707	0.971665	0.218765	-0.436551	0.421009	0.992259	0.646262	1.5235	-0.00786228	0.970722	0.214214	-0.427721	0.411997	0.992169	0.651993	1.50983	NA	NA	NA	NA
765	383	aparc-Desikan_rh_volume_inferiorparietal	GMV	FTD	1	NA	NA	NA	NA	NA	NA	NA	NA	NA	NA	NA	NA	NA	NA	NA	NA	NA	NA	NA	NA	NA	NA	NA	NA	NA	NA	NA	NA	NA	NA	NA	NA	-0.158092	0.606213	0.306685	-0.759195	0.443011	0.853771	0.468043	1.55739	-0.158092	0.593709	0.296347	-0.738933
766	384	aparc-Desikan_rh_volume_inferiortemporal	GMV	FTD	4	-0.582283	0.00848146	0.221209	-1.01585	-0.148714	0.558622	0.362094	0.861816	-0.504389	0.0390031	0.244356	-0.983327	-0.0254506	0.603875	0.374065	0.97487	-9.55325	0.316317	7.21063	-23.6861	4.57959	7.1e-05	5.17e-11	97.4743	-0.598676	0.00426735	0.209496	-1.00929	-0.188063	0.549539	0.364478	0.828562	-0.598839	0.00510686	0.213855	-1.01799	-0.179684	0.549449	0.361319	0.835534	NA	NA	NA	NA
767	385	aparc-Desikan_rh_volume_isthmuscingulate	GMV	FTD	2	0.187694	0.609271	0.367224	-0.532066	0.907453	1.20646	0.58739	2.478	NA	NA	NA	NA	NA	NA	NA	NA	NA	NA	NA	NA	NA	NA	NA	NA	0.193038	0.445034	0.252761	-0.302373	0.68845	1.21293	0.739062	1.99063	0.193074	0.449607	0.255365	-0.307442	0.69359	1.21297	0.735326	2.00089	NA	NA	NA	NA
768	386	aparc-Desikan_rh_volume_lateraloccipital	GMV	FTD	4	0.0163667	0.935894	0.203485	-0.382463	0.415196	1.0165	0.682179	1.51467	-0.0100593	0.964138	0.223729	-0.448568	0.428449	0.989991	0.638542	1.53488	0.255598	0.883515	1.54101	-2.76479	3.27598	1.29123	0.0629895	26.4693	0.0168091	0.929661	0.190424	-0.356423	0.390041	1.01695	0.700177	1.47704	0.0167969	0.931019	0.194044	-0.363529	0.397123	1.01694	0.695219	1.48754	NA	NA	NA	NA
769	387	aparc-Desikan_rh_volume_lateralorbitofrontal	GMV	FTD	9	-0.0311826	0.801113	0.123787	-0.273804	0.211439	0.969299	0.760481	1.23545	0.0236816	0.87667	0.152596	-0.275406	0.32277	1.02396	0.759264	1.38095	1.76941	0.147551	1.08687	-0.360846	3.89967	5.8674	0.697086	49.3862	-0.0315604	0.800676	0.125006	-0.276571	0.213451	0.968932	0.758379	1.23794	-0.0317842	0.803794	0.127935	-0.282537	0.218968	0.968716	0.753869	1.24479	NA	NA	NA	NA
770	388	aparc-Desikan_rh_volume_lingual	GMV	FTD	5	0.0844709	0.590416	0.156941	-0.223133	0.392075	1.08814	0.800008	1.48005	-0.12877	0.49252	0.187628	-0.496522	0.238981	0.879176	0.608644	1.26995	0.00423487	0.995301	0.662551	-1.29436	1.30283	1.00424	0.274072	3.67971	0.0861992	0.544773	0.142334	-0.192776	0.365174	1.09002	0.824667	1.44077	0.0862301	0.548772	0.143812	-0.195642	0.368103	1.09006	0.822306	1.44499	NA	NA	NA	NA
771	389	aparc-Desikan_rh_volume_medialorbitofrontal	GMV	FTD	1	NA	NA	NA	NA	NA	NA	NA	NA	NA	NA	NA	NA	NA	NA	NA	NA	NA	NA	NA	NA	NA	NA	NA	NA	NA	NA	NA	NA	NA	NA	NA	NA	-0.0350512	0.927959	0.387677	-0.794898	0.724795	0.965556	0.451627	2.06431	-0.0350512	0.924877	0.371727	-0.763637
772	390	aparc-Desikan_rh_volume_middletemporal	GMV	FTD	1	NA	NA	NA	NA	NA	NA	NA	NA	NA	NA	NA	NA	NA	NA	NA	NA	NA	NA	NA	NA	NA	NA	NA	NA	NA	NA	NA	NA	NA	NA	NA	NA	-0.475992	0.211841	0.381245	-1.22323	0.271249	0.621268	0.294277	1.3116	-0.475992	0.183435	0.35782	-1.17732
773	391	aparc-Desikan_rh_volume_parahippocampal	GMV	FTD	2	0.443422	0.0622303	0.237804	-0.0226743	0.909518	1.55803	0.977581	2.48312	NA	NA	NA	NA	NA	NA	NA	NA	NA	NA	NA	NA	NA	NA	NA	NA	0.443475	0.0674731	0.242534	-0.0318909	0.918842	1.55811	0.968612	2.50639	0.443476	0.0771663	0.250924	-0.0483356	0.935288	1.55811	0.952814	2.54795	NA	NA	NA	NA
774	392	aparc-Desikan_rh_volume_paracentral	GMV	FTD	NA	NA	NA	NA	NA	NA	NA	NA	NA	NA	NA	NA	NA	NA	NA	NA	NA	NA	NA	NA	NA	NA	NA	NA	NA	NA	NA	NA	NA	NA	NA	NA	NA	NA	NA	NA	NA	NA	NA	NA	NA	NA	NA	NA	NA
775	393	aparc-Desikan_rh_volume_parsopercularis	GMV	FTD	1	NA	NA	NA	NA	NA	NA	NA	NA	NA	NA	NA	NA	NA	NA	NA	NA	NA	NA	NA	NA	NA	NA	NA	NA	NA	NA	NA	NA	NA	NA	NA	NA	-0.103567	0.571016	0.182801	-0.461856	0.254723	0.901616	0.630113	1.2901	-0.103567	0.566921	0.180874	-0.45808
776	394	aparc-Desikan_rh_volume_parsorbitalis	GMV	FTD	2	0.306309	0.23601	0.258485	-0.200321	0.81294	1.3584	0.818468	2.25453	NA	NA	NA	NA	NA	NA	NA	NA	NA	NA	NA	NA	NA	NA	NA	NA	0.306321	0.240368	0.260906	-0.205054	0.817697	1.35842	0.814603	2.26528	0.306321	0.25982	0.271846	-0.226498	0.83914	1.35842	0.797321	2.31438	NA	NA	NA	NA
777	395	aparc-Desikan_rh_volume_parstriangularis	GMV	FTD	5	0.0126842	0.918676	0.124231	-0.230808	0.256177	1.01276	0.793892	1.29198	0.0365224	0.802326	0.145892	-0.249426	0.322471	1.0372	0.779248	1.38053	-0.28153	0.464242	0.336537	-0.941142	0.378083	0.754629	0.390182	1.45948	0.0128032	0.918321	0.124849	-0.231902	0.257508	1.01289	0.793024	1.2937	0.0128098	0.91942	0.126623	-0.235372	0.260992	1.01289	0.790277	1.29822	NA	NA	NA	NA
778	396	aparc-Desikan_rh_volume_pericalcarine	GMV	FTD	15	0.0544069	0.578411	0.0979057	-0.137488	0.246302	1.05591	0.871545	1.27929	0.124083	0.353187	0.133649	-0.137869	0.386035	1.13211	0.871213	1.47114	0.121172	0.819443	0.520208	-0.898436	1.14078	1.12882	0.407206	3.12921	0.0573698	0.540032	0.0936246	-0.126134	0.240874	1.05905	0.881496	1.27236	0.0560027	0.554373	0.0947238	-0.129656	0.241661	1.0576	0.878398	1.27336	NA	NA	NA	NA
779	397	aparc-Desikan_rh_volume_postcentral	GMV	FTD	3	-0.00339045	0.987186	0.211108	-0.417163	0.410382	0.996615	0.658914	1.50739	-0.0229245	0.924172	0.240856	-0.495002	0.449153	0.977336	0.60957	1.56698	-0.672047	0.615919	0.975379	-2.58379	1.2397	0.510662	0.0754873	3.45457	-0.00345188	0.987055	0.212758	-0.420458	0.413554	0.996554	0.656746	1.51218	-0.00344352	0.987369	0.21752	-0.429783	0.422896	0.996562	0.65065	1.52638	NA	NA	NA	NA
780	398	aparc-Desikan_rh_volume_posteriorcingulate	GMV	FTD	1	NA	NA	NA	NA	NA	NA	NA	NA	NA	NA	NA	NA	NA	NA	NA	NA	NA	NA	NA	NA	NA	NA	NA	NA	NA	NA	NA	NA	NA	NA	NA	NA	0.0830449	0.846265	0.428318	-0.756458	0.922548	1.08659	0.469326	2.51569	0.0830449	0.838025	0.406247	-0.713199
781	399	aparc-Desikan_rh_volume_precentral	GMV	FTD	2	0.517645	0.0667707	0.28237	-0.0358005	1.07109	1.67807	0.964833	2.91856	NA	NA	NA	NA	NA	NA	NA	NA	NA	NA	NA	NA	NA	NA	NA	NA	0.521427	0.0736962	0.291545	-0.0500014	1.09286	1.68443	0.951228	2.98278	0.521433	0.0858915	0.303604	-0.0736301	1.1165	1.68444	0.929015	3.05414	NA	NA	NA	NA
782	400	aparc-Desikan_rh_volume_precuneus	GMV	FTD	8	-0.200873	0.112651	0.126623	-0.449053	0.0473074	0.818017	0.638232	1.04844	-0.27946	0.0984925	0.169144	-0.610982	0.0520614	0.756192	0.542818	1.05344	-0.141872	0.896512	1.04564	-2.19133	1.90759	0.867732	0.111768	6.7368	-0.204299	0.111055	0.12821	-0.455592	0.0469931	0.815218	0.634073	1.04811	-0.204316	0.119242	0.131143	-0.461356	0.0527244	0.815205	0.630428	1.05414	NA	NA	NA	NA
783	401	aparc-Desikan_rh_volume_rostralanteriorcingulate	GMV	FTD	NA	NA	NA	NA	NA	NA	NA	NA	NA	NA	NA	NA	NA	NA	NA	NA	NA	NA	NA	NA	NA	NA	NA	NA	NA	NA	NA	NA	NA	NA	NA	NA	NA	NA	NA	NA	NA	NA	NA	NA	NA	NA	NA	NA	NA
784	402	aparc-Desikan_rh_volume_rostralmiddlefrontal	GMV	FTD	6	-0.0624261	0.719556	0.173864	-0.403199	0.278346	0.939483	0.668179	1.32094	0.0560293	0.787119	0.207475	-0.350622	0.46268	1.05763	0.70425	1.58833	-1.12957	0.102488	0.535335	-2.17882	-0.0803132	0.323173	0.113174	0.922827	-0.0643055	0.685305	0.158687	-0.375332	0.246721	0.937719	0.687061	1.27982	-0.0643429	0.689381	0.16098	-0.379864	0.251178	0.937683	0.683955	1.28554	NA	NA	NA	NA
785	403	aparc-Desikan_rh_volume_superiorfrontal	GMV	FTD	4	0.156638	0.401256	0.186611	-0.20912	0.522396	1.16957	0.811298	1.68606	0.151196	0.508316	0.228578	-0.296817	0.599209	1.16322	0.74318	1.82068	-0.386205	0.844418	1.7339	-3.78464	3.01223	0.679631	0.022717	20.3327	0.159401	0.398325	0.188726	-0.210502	0.529305	1.17281	0.810177	1.69775	0.159375	0.410775	0.193762	-0.220399	0.53915	1.17278	0.802199	1.71455	NA	NA	NA	NA
786	404	aparc-Desikan_rh_volume_superiorparietal	GMV	FTD	5	0.0369708	0.791603	0.13992	-0.237272	0.311213	1.03766	0.788777	1.36508	-0.012478	0.943853	0.177173	-0.359737	0.334781	0.987599	0.69786	1.39763	-0.216354	0.597575	0.367644	-0.936937	0.504228	0.80545	0.391826	1.65571	0.0375816	0.789293	0.140634	-0.238062	0.313225	1.0383	0.788154	1.36783	0.0373498	0.794778	0.143592	-0.24409	0.31879	1.03806	0.783417	1.37546	NA	NA	NA	NA
787	405	aparc-Desikan_rh_volume_superiortemporal	GMV	FTD	2	-0.262647	0.471037	0.364386	-0.976843	0.451549	0.769014	0.376498	1.57074	NA	NA	NA	NA	NA	NA	NA	NA	NA	NA	NA	NA	NA	NA	NA	NA	-0.269754	0.334939	0.279765	-0.818094	0.278587	0.763568	0.441272	1.32126	-0.26978	0.343517	0.284807	-0.828001	0.288441	0.763547	0.436922	1.33435	NA	NA	NA	NA
788	406	aparc-Desikan_rh_volume_supramarginal	GMV	FTD	3	-0.177366	0.205426	0.140073	-0.451908	0.0971764	0.837473	0.636412	1.10205	-0.173809	0.263198	0.155344	-0.478283	0.130665	0.840457	0.619846	1.13959	-0.0622935	0.875075	0.313363	-0.676485	0.551898	0.939607	0.508401	1.73655	-0.177471	0.20662	0.140525	-0.452899	0.0979578	0.837385	0.635782	1.10292	-0.177471	0.214391	0.14294	-0.457633	0.102691	0.837385	0.63278	1.10815	NA	NA	NA	NA
789	407	aparc-Desikan_rh_volume_frontalpole	GMV	FTD	1	NA	NA	NA	NA	NA	NA	NA	NA	NA	NA	NA	NA	NA	NA	NA	NA	NA	NA	NA	NA	NA	NA	NA	NA	NA	NA	NA	NA	NA	NA	NA	NA	0.522133	0.208118	0.414801	-0.290876	1.33514	1.68562	0.747608	3.80053	0.522133	0.175537	0.385444	-0.233338
790	408	aparc-Desikan_rh_volume_transversetemporal	GMV	FTD	3	-0.292298	0.197706	0.226919	-0.737059	0.152464	0.746546	0.478519	1.1647	-0.288929	0.317353	0.288954	-0.855279	0.277421	0.749066	0.425165	1.31972	0.215897	0.867741	1.02422	-1.79157	2.22336	1.24098	0.166699	9.23833	-0.294236	0.199753	0.229467	-0.743991	0.15552	0.745101	0.475214	1.16826	-0.294236	0.217454	0.238571	-0.761834	0.173363	0.745101	0.466809	1.1893	NA	NA	NA	NA
791	409	aparc-Desikan_rh_volume_insula	GMV	FTD	3	-0.113525	0.66982	0.266243	-0.635361	0.408311	0.892682	0.529744	1.50428	-0.281796	0.272313	0.256702	-0.784932	0.221341	0.754428	0.456151	1.24775	-0.754221	0.416178	0.577814	-1.88674	0.378294	0.470377	0.151566	1.45979	-0.116835	0.559778	0.200345	-0.509512	0.275841	0.889732	0.600789	1.31764	-0.116836	0.562327	0.201654	-0.512079	0.278406	0.889731	0.599249	1.32102	NA	NA	NA	NA
792	648	aparc-Desikan_lh_area_TotalSurface	SA	FTD	7	0.184963	0.120517	0.119131	-0.0485332	0.41846	1.20317	0.952626	1.51962	0.174501	0.218759	0.14189	-0.103603	0.452605	1.19065	0.901583	1.5724	-0.0608743	0.929373	0.653244	-1.34123	1.21948	0.940942	0.261523	3.38544	0.18642	0.120235	0.119977	-0.0487361	0.421576	1.20493	0.952432	1.52436	0.186201	0.130122	0.123017	-0.0549122	0.427315	1.20466	0.946568	1.53313	NA	NA	NA	NA
793	649	aparc-Desikan_lh_area_bankssts	SA	FTD	4	0.361298	0.0528721	0.186624	-0.00448567	0.727082	1.43519	0.995524	2.06903	0.299957	0.164124	0.21559	-0.122599	0.722514	1.3498	0.884618	2.0596	0.00889291	0.997706	2.74073	-5.36293	5.38072	1.00893	0.00468714	217.178	0.362738	0.0555723	0.189481	-0.00864511	0.734121	1.43726	0.991392	2.08365	0.362734	0.0655946	0.197011	-0.0234081	0.748876	1.43725	0.976864	2.11462	NA	NA	NA	NA
794	650	aparc-Desikan_lh_area_caudalanteriorcingulate	SA	FTD	NA	NA	NA	NA	NA	NA	NA	NA	NA	NA	NA	NA	NA	NA	NA	NA	NA	NA	NA	NA	NA	NA	NA	NA	NA	NA	NA	NA	NA	NA	NA	NA	NA	NA	NA	NA	NA	NA	NA	NA	NA	NA	NA	NA	NA
795	651	aparc-Desikan_lh_area_caudalmiddlefrontal	SA	FTD	2	-0.116117	0.556853	0.197639	-0.503489	0.271255	0.890371	0.604418	1.31161	NA	NA	NA	NA	NA	NA	NA	NA	NA	NA	NA	NA	NA	NA	NA	NA	-0.116117	0.55739	0.197908	-0.504017	0.271783	0.890371	0.604099	1.3123	-0.116117	0.566627	0.202638	-0.513288	0.281054	0.890371	0.598524	1.32453	NA	NA	NA	NA
796	652	aparc-Desikan_lh_area_cuneus	SA	FTD	14	-0.00357931	0.965189	0.0820126	-0.164324	0.157165	0.996427	0.848467	1.17019	-0.0693702	0.519475	0.107692	-0.280446	0.141706	0.932981	0.755447	1.15224	-0.232871	0.26706	0.200068	-0.625005	0.159262	0.792255	0.535259	1.17265	-0.00362427	0.962749	0.0776012	-0.155723	0.148474	0.996382	0.855797	1.16006	-0.00364543	0.962809	0.07818	-0.156878	0.149587	0.996361	0.854808	1.16136	NA	NA	NA	NA
797	653	aparc-Desikan_lh_area_entorhinal	SA	FTD	2	-0.225082	0.486868	0.32372	-0.859572	0.409409	0.798451	0.423343	1.50593	NA	NA	NA	NA	NA	NA	NA	NA	NA	NA	NA	NA	NA	NA	NA	NA	-0.22987	0.318093	0.230242	-0.681143	0.221404	0.794637	0.506038	1.24783	-0.229875	0.323132	0.232657	-0.685883	0.226133	0.794633	0.503645	1.25374	NA	NA	NA	NA
798	654	aparc-Desikan_lh_area_fusiform	SA	FTD	2	0.0727783	0.873013	0.45534	-0.819688	0.965245	1.07549	0.440569	2.62543	NA	NA	NA	NA	NA	NA	NA	NA	NA	NA	NA	NA	NA	NA	NA	NA	0.076018	0.774149	0.264916	-0.443217	0.595253	1.07898	0.641968	1.81349	0.0760418	0.773695	0.264452	-0.442284	0.594368	1.07901	0.642567	1.81188	NA	NA	NA	NA
799	655	aparc-Desikan_lh_area_inferiorparietal	SA	FTD	6	-0.115806	0.44968	0.153192	-0.416063	0.184451	0.890648	0.659639	1.20256	-0.261311	0.165978	0.188639	-0.631042	0.108421	0.770042	0.532037	1.11452	0.260043	0.664933	0.557073	-0.83182	1.35191	1.29699	0.435256	3.86478	-0.118478	0.424196	0.148253	-0.409054	0.172097	0.888271	0.664279	1.18779	-0.118775	0.430793	0.150761	-0.414266	0.176716	0.888008	0.660825	1.19329	NA	NA	NA	NA
800	656	aparc-Desikan_lh_area_inferiortemporal	SA	FTD	NA	NA	NA	NA	NA	NA	NA	NA	NA	NA	NA	NA	NA	NA	NA	NA	NA	NA	NA	NA	NA	NA	NA	NA	NA	NA	NA	NA	NA	NA	NA	NA	NA	NA	NA	NA	NA	NA	NA	NA	NA	NA	NA	NA	NA
801	657	aparc-Desikan_lh_area_isthmuscingulate	SA	FTD	1	NA	NA	NA	NA	NA	NA	NA	NA	NA	NA	NA	NA	NA	NA	NA	NA	NA	NA	NA	NA	NA	NA	NA	NA	NA	NA	NA	NA	NA	NA	NA	NA	0.804921	0.0694754	0.443405	-0.0641537	1.674	2.23652	0.937861	5.33343	0.804921	0.0427735	0.397312	0.0261887
802	658	aparc-Desikan_lh_area_lateraloccipital	SA	FTD	6	-0.0275356	0.834175	0.131529	-0.285333	0.230262	0.97284	0.751764	1.25893	-0.0731457	0.62959	0.151659	-0.370397	0.224106	0.929465	0.69046	1.2512	-0.190443	0.622626	0.357682	-0.891499	0.510614	0.826593	0.410041	1.66631	-0.0276267	0.833944	0.131778	-0.285911	0.230657	0.972751	0.75133	1.25943	-0.0276337	0.838695	0.13575	-0.293704	0.238437	0.972745	0.745497	1.26926	NA	NA	NA	NA
803	659	aparc-Desikan_lh_area_lateralorbitofrontal	SA	FTD	9	0.00414233	0.972464	0.120004	-0.231066	0.23935	1.00415	0.793687	1.27042	-0.0147299	0.921207	0.148917	-0.306607	0.277147	0.985378	0.73594	1.31936	-0.837688	0.43533	1.01249	-2.82217	1.14679	0.43271	0.0594768	3.14808	0.00421155	0.972156	0.120661	-0.232283	0.240706	1.00422	0.792722	1.27215	0.00418774	0.973132	0.124339	-0.239518	0.247893	1.0042	0.787007	1.28132	NA	NA	NA	NA
804	660	aparc-Desikan_lh_area_lingual	SA	FTD	10	-0.000886564	0.993203	0.104075	-0.204873	0.2031	0.999114	0.81475	1.2252	0.0015044	0.991523	0.141605	-0.276041	0.27905	1.00151	0.758782	1.32187	0.739175	0.261628	0.612019	-0.460382	1.93873	2.09421	0.631043	6.94993	-0.000893588	0.993199	0.104838	-0.206376	0.204588	0.999107	0.813527	1.22702	-0.0008996	0.993283	0.106863	-0.21035	0.208551	0.999101	0.8103	1.23189	NA	NA	NA	NA
805	661	aparc-Desikan_lh_area_medialorbitofrontal	SA	FTD	1	NA	NA	NA	NA	NA	NA	NA	NA	NA	NA	NA	NA	NA	NA	NA	NA	NA	NA	NA	NA	NA	NA	NA	NA	NA	NA	NA	NA	NA	NA	NA	NA	0.371122	0.368999	0.413115	-0.438584	1.18083	1.44936	0.644949	3.25707	0.371122	0.339692	0.388701	-0.390732
806	662	aparc-Desikan_lh_area_middletemporal	SA	FTD	5	-0.240879	0.164194	0.173157	-0.580265	0.0985083	0.785937	0.55975	1.10352	-0.279326	0.221138	0.228299	-0.726792	0.16814	0.756294	0.483457	1.1831	0.0967079	0.948058	1.36713	-2.58287	2.77628	1.10154	0.0755569	16.0592	-0.246967	0.147537	0.170523	-0.581192	0.0872594	0.781167	0.559231	1.09118	-0.246946	0.155158	0.173716	-0.587429	0.0935379	0.781183	0.555754	1.09805	NA	NA	NA	NA
807	663	aparc-Desikan_lh_area_parahippocampal	SA	FTD	1	NA	NA	NA	NA	NA	NA	NA	NA	NA	NA	NA	NA	NA	NA	NA	NA	NA	NA	NA	NA	NA	NA	NA	NA	NA	NA	NA	NA	NA	NA	NA	NA	0.180738	0.594922	0.339915	-0.485494	0.846971	1.1981	0.615393	2.33257	0.180738	0.581189	0.327633	-0.461423
808	664	aparc-Desikan_lh_area_paracentral	SA	FTD	3	-0.241761	0.250561	0.210412	-0.654169	0.170647	0.785244	0.519874	1.18607	-0.262319	0.322796	0.26531	-0.782326	0.257688	0.769266	0.457341	1.29393	-0.879288	0.73966	2.02894	-4.85601	3.09744	0.415078	0.00778145	22.1411	-0.244141	0.251008	0.212684	-0.661001	0.17272	0.783377	0.516334	1.18853	-0.244142	0.266414	0.219679	-0.674713	0.186429	0.783376	0.509302	1.20494	NA	NA	NA	NA
809	665	aparc-Desikan_lh_area_parsopercularis	SA	FTD	3	0.0255212	0.927993	0.282407	-0.527997	0.57904	1.02585	0.589785	1.78432	-0.219452	0.335075	0.227661	-0.665666	0.226763	0.802959	0.513931	1.25453	-0.445176	0.712669	0.918444	-2.24533	1.35497	0.640711	0.105893	3.87666	0.0265309	0.889956	0.191752	-0.349303	0.402365	1.02689	0.705179	1.49536	0.0263521	0.890683	0.191736	-0.34945	0.402154	1.0267	0.705076	1.49504	NA	NA	NA	NA
810	666	aparc-Desikan_lh_area_parsorbitalis	SA	FTD	4	-0.0209571	0.911233	0.187983	-0.389404	0.34749	0.979261	0.677461	1.41551	-0.0160914	0.9419	0.220787	-0.448835	0.416652	0.984037	0.638372	1.51687	-0.439269	0.803143	1.54697	-3.47134	2.5928	0.644507	0.0310755	13.3671	-0.0212253	0.910653	0.189148	-0.391955	0.349504	0.978998	0.675735	1.41836	-0.0212179	0.913473	0.19527	-0.403947	0.361511	0.979006	0.667679	1.4355	NA	NA	NA	NA
811	667	aparc-Desikan_lh_area_parstriangularis	SA	FTD	8	0.0238997	0.810938	0.0999084	-0.171921	0.21972	1.02419	0.842046	1.24573	0.0969495	0.448171	0.127823	-0.153583	0.347482	1.1018	0.857629	1.4155	0.0359134	0.915526	0.324658	-0.600417	0.672244	1.03657	0.548583	1.95863	0.0241315	0.809869	0.100299	-0.172455	0.220718	1.02443	0.841596	1.24697	0.0240852	0.813305	0.101985	-0.175805	0.223976	1.02438	0.838781	1.25104	NA	NA	NA	NA
812	668	aparc-Desikan_lh_area_pericalcarine	SA	FTD	19	-0.000973499	0.990108	0.0785235	-0.15488	0.152933	0.999027	0.856518	1.16525	-0.032521	0.768317	0.110399	-0.248903	0.183861	0.968002	0.779656	1.20185	-0.541539	0.260538	0.465277	-1.45348	0.370404	0.581852	0.233755	1.44832	-0.000957607	0.989953	0.0760472	-0.15001	0.148095	0.999043	0.860699	1.15962	-0.000996802	0.989648	0.0768253	-0.151574	0.149581	0.999004	0.859354	1.16135	NA	NA	NA	NA
813	669	aparc-Desikan_lh_area_postcentral	SA	FTD	5	0.0905079	0.43287	0.115401	-0.135678	0.316694	1.09473	0.873124	1.37258	0.105879	0.445306	0.138718	-0.166009	0.377766	1.11169	0.847039	1.45902	-0.0875549	0.729478	0.230613	-0.539555	0.364446	0.916169	0.583007	1.43972	0.0914438	0.424051	0.114389	-0.132758	0.315645	1.09576	0.875677	1.37114	0.0914562	0.42815	0.115422	-0.134772	0.317684	1.09577	0.873915	1.37394	NA	NA	NA	NA
814	670	aparc-Desikan_lh_area_posteriorcingulate	SA	FTD	NA	NA	NA	NA	NA	NA	NA	NA	NA	NA	NA	NA	NA	NA	NA	NA	NA	NA	NA	NA	NA	NA	NA	NA	NA	NA	NA	NA	NA	NA	NA	NA	NA	NA	NA	NA	NA	NA	NA	NA	NA	NA	NA	NA	NA
815	671	aparc-Desikan_lh_area_precentral	SA	FTD	2	0.0436042	0.644072	0.0943788	-0.141378	0.228587	1.04457	0.868161	1.25682	NA	NA	NA	NA	NA	NA	NA	NA	NA	NA	NA	NA	NA	NA	NA	NA	0.0436489	0.643975	0.0944477	-0.141469	0.228766	1.04462	0.868082	1.25705	0.0436498	0.64539	0.0948546	-0.142265	0.229565	1.04462	0.867391	1.25805	NA	NA	NA	NA
816	672	aparc-Desikan_lh_area_precuneus	SA	FTD	11	-0.0702742	0.526169	0.110866	-0.287572	0.147024	0.932138	0.750083	1.15838	-0.0271265	0.860064	0.153872	-0.328716	0.274463	0.973238	0.719847	1.31582	0.172357	0.802527	0.669154	-1.13918	1.4839	1.1881	0.32008	4.41011	-0.0717006	0.522058	0.112001	-0.291223	0.147822	0.93081	0.747349	1.15931	-0.0716546	0.531932	0.114636	-0.296342	0.153033	0.930852	0.743533	1.16536	NA	NA	NA	NA
817	673	aparc-Desikan_lh_area_rostralanteriorcingulate	SA	FTD	1	NA	NA	NA	NA	NA	NA	NA	NA	NA	NA	NA	NA	NA	NA	NA	NA	NA	NA	NA	NA	NA	NA	NA	NA	NA	NA	NA	NA	NA	NA	NA	NA	0.0725993	0.854019	0.394577	-0.700772	0.845971	1.0753	0.496202	2.33024	0.0725993	0.847388	0.377232	-0.666775
818	674	aparc-Desikan_lh_area_rostralmiddlefrontal	SA	FTD	4	0.0737948	0.697818	0.190062	-0.298727	0.446316	1.07659	0.741762	1.56255	0.104159	0.640088	0.222764	-0.332458	0.540776	1.10978	0.717159	1.71734	-1.24877	0.430436	1.27429	-3.74637	1.24884	0.286858	0.0236033	3.48628	0.0749763	0.695796	0.191754	-0.300862	0.450815	1.07786	0.74018	1.56959	0.0749987	0.70399	0.197396	-0.311898	0.461896	1.07788	0.732056	1.58708	NA	NA	NA	NA
819	675	aparc-Desikan_lh_area_superiorfrontal	SA	FTD	5	-0.010287	0.949003	0.160839	-0.325532	0.304958	0.989766	0.722143	1.35657	0.115622	0.595455	0.217766	-0.311199	0.542443	1.12257	0.732568	1.7202	1.20906	0.462347	1.43854	-1.61048	4.02859	3.35032	0.199792	56.1818	-0.0104002	0.948836	0.162075	-0.328067	0.307267	0.989654	0.720315	1.3597	-0.0104457	0.949864	0.166128	-0.336057	0.315166	0.989609	0.714582	1.37049	NA	NA	NA	NA
820	676	aparc-Desikan_lh_area_superiorparietal	SA	FTD	7	0.0320491	0.783273	0.116518	-0.196327	0.260425	1.03257	0.821744	1.29748	0.00604694	0.967714	0.1494	-0.286776	0.29887	1.00607	0.75068	1.34833	-0.364661	0.369501	0.369914	-1.08969	0.36037	0.694432	0.33632	1.43386	0.0325993	0.772824	0.112924	-0.188732	0.253931	1.03314	0.828008	1.28908	0.0325801	0.775221	0.114095	-0.191046	0.256206	1.03312	0.826095	1.29202	NA	NA	NA	NA
821	677	aparc-Desikan_lh_area_superiortemporal	SA	FTD	3	0.395821	0.0520827	0.203774	-0.00357635	0.795218	1.4856	0.99643	2.21492	0.315891	0.196649	0.244657	-0.163637	0.795419	1.37148	0.84905	2.21537	-1.65141	0.604535	2.30736	-6.17382	2.87101	0.19178	0.00208325	17.6549	0.398742	0.0549637	0.207769	-0.0084846	0.805969	1.48995	0.991551	2.23886	0.398748	0.0625724	0.214125	-0.0209377	0.818434	1.48996	0.97928	2.26695	NA	NA	NA	NA
822	678	aparc-Desikan_lh_area_supramarginal	SA	FTD	3	-0.0994275	0.508048	0.15022	-0.393858	0.195003	0.905356	0.67445	1.21531	-0.150543	0.382411	0.172352	-0.488354	0.187268	0.86024	0.613635	1.20595	-0.356205	0.681375	0.651263	-1.63268	0.920271	0.700329	0.195405	2.50997	-0.0998515	0.507631	0.150712	-0.395248	0.195544	0.904972	0.673513	1.21597	-0.0998501	0.514578	0.153209	-0.400139	0.200439	0.904973	0.670227	1.22194	NA	NA	NA	NA
823	679	aparc-Desikan_lh_area_frontalpole	SA	FTD	NA	NA	NA	NA	NA	NA	NA	NA	NA	NA	NA	NA	NA	NA	NA	NA	NA	NA	NA	NA	NA	NA	NA	NA	NA	NA	NA	NA	NA	NA	NA	NA	NA	NA	NA	NA	NA	NA	NA	NA	NA	NA	NA	NA	NA
824	680	aparc-Desikan_lh_area_transversetemporal	SA	FTD	5	-0.0294611	0.932197	0.346269	-0.708149	0.649226	0.970969	0.492555	1.91406	-0.274532	0.232518	0.229946	-0.725226	0.176162	0.759928	0.484215	1.19263	-0.330791	0.889057	2.18068	-4.60492	3.94334	0.718355	0.0100025	51.5904	-0.0327604	0.850815	0.174185	-0.374163	0.308642	0.96777	0.687865	1.36157	-0.0327827	0.841078	0.163493	-0.353228	0.287663	0.967749	0.702417	1.33331	NA	NA	NA	NA
825	681	aparc-Desikan_lh_area_insula	SA	FTD	2	-0.0182214	0.942004	0.250464	-0.50913	0.472687	0.981944	0.601018	1.6043	NA	NA	NA	NA	NA	NA	NA	NA	NA	NA	NA	NA	NA	NA	NA	NA	-0.0184205	0.941667	0.251733	-0.511817	0.474976	0.981748	0.599405	1.60798	-0.0184047	0.943224	0.258428	-0.524924	0.488115	0.981764	0.5916	1.62924	NA	NA	NA	NA
826	682	aparc-Desikan_rh_area_TotalSurface	SA	FTD	11	0.097056	0.341237	0.101979	-0.102823	0.296935	1.10192	0.902286	1.34573	0.150107	0.244335	0.128933	-0.102602	0.402815	1.16196	0.902486	1.49603	0.521991	0.285795	0.460002	-0.379614	1.4236	1.68538	0.684125	4.15202	0.0986464	0.337241	0.102796	-0.102834	0.300127	1.10368	0.902277	1.35003	0.0984847	0.348531	0.105057	-0.107426	0.304396	1.1035	0.898143	1.35581	NA	NA	NA	NA
827	683	aparc-Desikan_rh_area_bankssts	SA	FTD	2	0.0688978	0.790897	0.259849	-0.440406	0.578202	1.07133	0.643775	1.78283	NA	NA	NA	NA	NA	NA	NA	NA	NA	NA	NA	NA	NA	NA	NA	NA	0.0694057	0.790266	0.260958	-0.442071	0.580882	1.07187	0.642704	1.78762	0.069426	0.797483	0.270555	-0.460861	0.599713	1.07189	0.63074	1.8216	NA	NA	NA	NA
828	684	aparc-Desikan_rh_area_caudalanteriorcingulate	SA	FTD	3	0.431663	0.0486696	0.218954	0.00251251	0.860813	1.53982	1.00252	2.36508	0.259049	0.338093	0.270423	-0.27098	0.789079	1.2957	0.762632	2.20137	-1.01012	0.90213	6.51874	-13.7868	11.7666	0.364176	1.03e-06	128877	0.438774	0.051115	0.224953	-0.00213413	0.879683	1.55081	0.997868	2.41013	0.438765	0.0576198	0.231102	-0.0141944	0.891725	1.55079	0.985906	2.43933	NA	NA	NA	NA
829	685	aparc-Desikan_rh_area_caudalmiddlefrontal	SA	FTD	4	-0.0317962	0.85296	0.171553	-0.368039	0.304447	0.968704	0.69209	1.35588	-0.0618221	0.77113	0.212522	-0.478366	0.354721	0.94005	0.619796	1.42578	-0.191422	0.887243	1.19277	-2.52924	2.1464	0.825784	0.0797193	8.55401	-0.0323479	0.85172	0.173054	-0.371533	0.306838	0.96817	0.689676	1.35912	-0.0323492	0.854585	0.17651	-0.378309	0.313611	0.968168	0.685019	1.36836	NA	NA	NA	NA
830	686	aparc-Desikan_rh_area_cuneus	SA	FTD	14	-0.0562089	0.589795	0.104258	-0.260555	0.148137	0.945342	0.770624	1.15967	-0.0488169	0.703954	0.128469	-0.300617	0.202983	0.952355	0.740361	1.22505	-0.408138	0.464593	0.540311	-1.46715	0.650872	0.664887	0.230582	1.91721	-0.0578224	0.535811	0.0933884	-0.240864	0.125219	0.943818	0.785949	1.1334	-0.0579084	0.538306	0.0941023	-0.242349	0.126532	0.943736	0.784782	1.13489	NA	NA	NA	NA
831	687	aparc-Desikan_rh_area_entorhinal	SA	FTD	3	-0.125118	0.580549	0.226423	-0.568907	0.318672	0.882393	0.566144	1.3753	-0.245633	0.370909	0.27452	-0.783692	0.292427	0.78221	0.456717	1.33967	2.88364	0.449086	2.45571	-1.92955	7.69683	17.8793	0.145214	2201.36	-0.127117	0.577786	0.228372	-0.574726	0.320492	0.880631	0.562859	1.37781	-0.127111	0.588891	0.235198	-0.5881	0.333877	0.880635	0.555382	1.39637	NA	NA	NA	NA
832	688	aparc-Desikan_rh_area_fusiform	SA	FTD	3	0.0412413	0.877516	0.267595	-0.483244	0.565727	1.0421	0.616779	1.76073	-0.14725	0.592853	0.275385	-0.687003	0.392504	0.863078	0.503081	1.48068	-0.423302	0.88951	2.41445	-5.15562	4.30901	0.654881	0.00576693	74.367	0.0424652	0.848189	0.221833	-0.392327	0.477257	1.04338	0.675483	1.61165	0.0424707	0.850344	0.225094	-0.398714	0.483656	1.04339	0.671182	1.62199	NA	NA	NA	NA
833	689	aparc-Desikan_rh_area_inferiorparietal	SA	FTD	4	-0.0638698	0.69845	0.164862	-0.386999	0.25926	0.938127	0.679092	1.29597	-0.148429	0.437772	0.191284	-0.523345	0.226488	0.862061	0.592535	1.25419	-0.682715	0.488171	0.810283	-2.27087	0.905439	0.505244	0.103223	2.47302	-0.0644795	0.697136	0.165676	-0.389205	0.260246	0.937555	0.677595	1.29725	-0.0644537	0.704625	0.170025	-0.397702	0.268795	0.93758	0.671862	1.30839	NA	NA	NA	NA
834	690	aparc-Desikan_rh_area_inferiortemporal	SA	FTD	8	-0.0169964	0.902557	0.138823	-0.289089	0.255096	0.983147	0.748946	1.29059	0.0451597	0.799109	0.177444	-0.302631	0.392951	1.04619	0.738872	1.48135	0.861876	0.618093	1.64016	-2.35284	4.07659	2.3676	0.0950991	58.944	-0.0172619	0.90231	0.140634	-0.292905	0.258381	0.982886	0.746093	1.29483	-0.0174456	0.903418	0.14377	-0.299234	0.264343	0.982706	0.741386	1.30257	NA	NA	NA	NA
835	691	aparc-Desikan_rh_area_isthmuscingulate	SA	FTD	3	-0.0523537	0.779361	0.186876	-0.418631	0.313923	0.948993	0.657947	1.36878	-0.171087	0.432463	0.21795	-0.598268	0.256094	0.842748	0.549763	1.29187	-0.375226	0.6998	0.735852	-1.8175	1.06704	0.687134	0.162432	2.90677	-0.0525904	0.779148	0.187535	-0.420159	0.314978	0.948769	0.656942	1.37023	-0.0526969	0.784563	0.192762	-0.430511	0.325117	0.948668	0.650177	1.38419	NA	NA	NA	NA
836	692	aparc-Desikan_rh_area_lateraloccipital	SA	FTD	11	0.16034	0.207343	0.127163	-0.0888987	0.409579	1.17391	0.914938	1.50618	0.186263	0.243318	0.159645	-0.126641	0.499166	1.20474	0.88105	1.64735	1.0722	0.0569294	0.491243	0.109369	2.03504	2.92181	1.11557	7.65256	0.166751	0.120148	0.107294	-0.043545	0.377047	1.18146	0.957389	1.45797	0.165979	0.123542	0.107773	-0.0452565	0.377215	1.18055	0.955752	1.45822	NA	NA	NA	NA
837	693	aparc-Desikan_rh_area_lateralorbitofrontal	SA	FTD	4	0.169256	0.279791	0.156604	-0.137688	0.476201	1.18442	0.87137	1.60995	0.244414	0.190502	0.186704	-0.121527	0.610354	1.27687	0.885567	1.84108	1.18763	0.409545	1.14786	-1.06218	3.43744	3.2793	0.3457	31.1073	0.171232	0.278474	0.157999	-0.138446	0.480911	1.18677	0.87071	1.61755	0.171237	0.287357	0.160947	-0.144218	0.486693	1.18677	0.865699	1.62693	NA	NA	NA	NA
838	694	aparc-Desikan_rh_area_lingual	SA	FTD	14	0.0844672	0.347708	0.0899502	-0.0918351	0.26077	1.08814	0.912256	1.29793	0.0351888	0.775701	0.123502	-0.206875	0.277252	1.03582	0.813122	1.3195	0.413327	0.314452	0.393685	-0.358296	1.18495	1.51184	0.698866	3.27052	0.0869	0.338362	0.0907661	-0.0910016	0.264802	1.09079	0.913016	1.30317	0.0858683	0.352938	0.0924402	-0.0953146	0.267051	1.08966	0.909087	1.30611	NA	NA	NA	NA
839	695	aparc-Desikan_rh_area_medialorbitofrontal	SA	FTD	2	-0.664609	0.0198038	0.285234	-1.22367	-0.10555	0.514475	0.294149	0.89983	NA	NA	NA	NA	NA	NA	NA	NA	NA	NA	NA	NA	NA	NA	NA	NA	-0.667424	0.0250393	0.297851	-1.25121	-0.0836354	0.513028	0.286158	0.919767	-0.667435	0.0316428	0.310595	-1.2762	-0.0586693	0.513023	0.279096	0.943019	NA	NA	NA	NA
840	696	aparc-Desikan_rh_area_middletemporal	SA	FTD	4	-0.77719	4.17e-05	0.18967	-1.14894	-0.405436	0.459696	0.316971	0.666686	-0.69664	0.00195955	0.224992	-1.13762	-0.255657	0.498256	0.32058	0.774408	-0.564134	0.709055	1.31175	-3.13516	2.00689	0.568853	0.043493	7.44013	-0.782637	0.000105457	0.201831	-1.17823	-0.387048	0.457199	0.307824	0.679059	-0.782635	0.000179172	0.208886	-1.19205	-0.373218	0.4572	0.303598	0.688515	NA	NA	NA	NA
841	697	aparc-Desikan_rh_area_parahippocampal	SA	FTD	3	0.158996	0.616531	0.317501	-0.463306	0.781297	1.17233	0.6292	2.1843	0.354185	0.168749	0.257358	-0.150236	0.858606	1.42502	0.860505	2.35987	-0.823377	0.914188	6.07138	-12.7233	11.0765	0.438947	2.98e-06	64636.2	0.165783	0.392745	0.193977	-0.214413	0.545978	1.18032	0.807015	1.7263	0.165754	0.388729	0.192307	-0.211167	0.542676	1.18028	0.809638	1.7206	NA	NA	NA	NA
842	698	aparc-Desikan_rh_area_paracentral	SA	FTD	3	-0.0588064	0.80737	0.241187	-0.531533	0.413921	0.942889	0.587703	1.51274	0.105032	0.711324	0.283809	-0.451235	0.661298	1.11075	0.636841	1.93731	12.7785	0.45729	11.1694	-9.11358	34.6705	354507	0.00011016	1140840000000000	-0.0602171	0.784017	0.2197	-0.490829	0.370395	0.94156	0.612119	1.44831	-0.0602246	0.788135	0.224105	-0.49947	0.379021	0.941553	0.606852	1.46085	NA	NA	NA	NA
843	699	aparc-Desikan_rh_area_parsopercularis	SA	FTD	1	NA	NA	NA	NA	NA	NA	NA	NA	NA	NA	NA	NA	NA	NA	NA	NA	NA	NA	NA	NA	NA	NA	NA	NA	NA	NA	NA	NA	NA	NA	NA	NA	-0.123104	0.572718	0.218249	-0.550871	0.304663	0.884172	0.576447	1.35617	-0.123104	0.566921	0.214994	-0.544493
844	700	aparc-Desikan_rh_area_parsorbitalis	SA	FTD	3	-0.132624	0.690874	0.333503	-0.786291	0.521043	0.875794	0.455531	1.68378	0.160773	0.478976	0.227096	-0.284335	0.605881	1.17442	0.752514	1.83287	0.118233	0.958733	1.82142	-3.45176	3.68822	1.12551	0.0316899	39.9738	-0.138702	0.432211	0.176598	-0.484834	0.207429	0.870487	0.6158	1.23051	-0.13872	0.423697	0.173394	-0.478572	0.201133	0.870472	0.619668	1.22279	NA	NA	NA	NA
845	701	aparc-Desikan_rh_area_parstriangularis	SA	FTD	4	0.0422426	0.748971	0.13201	-0.216497	0.300982	1.04315	0.805335	1.35119	0.0720772	0.633345	0.151098	-0.224074	0.368228	1.07474	0.799256	1.44517	-0.267166	0.718856	0.64485	-1.53107	0.99674	0.765546	0.216304	2.70943	0.0423809	0.748638	0.13226	-0.216849	0.301611	1.04329	0.805052	1.35203	0.0423901	0.752664	0.134517	-0.221263	0.306044	1.0433	0.801506	1.35804	NA	NA	NA	NA
846	702	aparc-Desikan_rh_area_pericalcarine	SA	FTD	16	-0.0373005	0.666283	0.086493	-0.206827	0.132226	0.963387	0.813161	1.14137	-0.0405392	0.737635	0.121017	-0.277733	0.196655	0.960272	0.757499	1.21732	-0.300144	0.486593	0.420008	-1.12336	0.523072	0.740711	0.325185	1.6872	-0.0377928	0.665454	0.0874035	-0.209104	0.133518	0.962912	0.811311	1.14284	-0.0380801	0.668569	0.0889486	-0.212419	0.136259	0.962636	0.808626	1.14598	NA	NA	NA	NA
847	703	aparc-Desikan_rh_area_postcentral	SA	FTD	4	0.00118562	0.991765	0.114865	-0.22395	0.226321	1.00119	0.799355	1.25398	-0.0100162	0.94199	0.137644	-0.279799	0.259767	0.990034	0.755936	1.29663	0.0352712	0.90681	0.266467	-0.487005	0.557547	1.0359	0.614464	1.74638	0.00120491	0.991652	0.115161	-0.22451	0.22692	1.00121	0.798908	1.25473	0.00119171	0.991829	0.116365	-0.226884	0.229268	1.00119	0.797013	1.25768	NA	NA	NA	NA
848	704	aparc-Desikan_rh_area_posteriorcingulate	SA	FTD	3	0.433585	0.0362045	0.206999	0.027867	0.839303	1.54278	1.02826	2.31475	0.477297	0.0420105	0.234727	0.0172328	0.937361	1.61171	1.01738	2.55323	0.953468	0.77882	2.63304	-4.20729	6.11423	2.59469	0.0148867	452.246	0.434532	0.0395658	0.211117	0.0207429	0.84832	1.54424	1.02096	2.33572	0.434539	0.0471101	0.218877	0.00553961	0.863538	1.54425	1.00555	2.37154	NA	NA	NA	NA
849	705	aparc-Desikan_rh_area_precentral	SA	FTD	1	NA	NA	NA	NA	NA	NA	NA	NA	NA	NA	NA	NA	NA	NA	NA	NA	NA	NA	NA	NA	NA	NA	NA	NA	NA	NA	NA	NA	NA	NA	NA	NA	0.270848	0.483734	0.386754	-0.487191	1.02889	1.31108	0.61435	2.79795	0.270848	0.461355	0.367692	-0.449828
850	706	aparc-Desikan_rh_area_precuneus	SA	FTD	5	-0.133624	0.386335	0.15425	-0.435953	0.168705	0.874919	0.646648	1.18377	-0.0889387	0.645829	0.193529	-0.468255	0.290377	0.914902	0.626094	1.33693	-0.0625806	0.972443	1.66889	-3.3336	3.20844	0.939337	0.0356645	24.7404	-0.135027	0.384703	0.155335	-0.439484	0.16943	0.873692	0.644369	1.18463	-0.135008	0.397374	0.159524	-0.447674	0.177658	0.873709	0.639113	1.19442	NA	NA	NA	NA
851	707	aparc-Desikan_rh_area_rostralanteriorcingulate	SA	FTD	1	NA	NA	NA	NA	NA	NA	NA	NA	NA	NA	NA	NA	NA	NA	NA	NA	NA	NA	NA	NA	NA	NA	NA	NA	NA	NA	NA	NA	NA	NA	NA	NA	0.869473	0.010846	0.341288	0.200548	1.5384	2.38565	1.22207	4.65712	0.869473	0.00495415	0.309421	0.263008
852	708	aparc-Desikan_rh_area_rostralmiddlefrontal	SA	FTD	5	-0.0125222	0.939934	0.166181	-0.338237	0.313192	0.987556	0.713027	1.36778	-0.199811	0.366018	0.221041	-0.633051	0.233428	0.818885	0.530969	1.26292	-0.443114	0.547293	0.655151	-1.72721	0.840983	0.642034	0.17778	2.31864	-0.0127746	0.939281	0.167704	-0.341475	0.315926	0.987307	0.710721	1.37153	-0.0127529	0.940844	0.171851	-0.349581	0.324076	0.987328	0.704983	1.38275	NA	NA	NA	NA
853	709	aparc-Desikan_rh_area_superiorfrontal	SA	FTD	2	0.0119844	0.957417	0.224449	-0.427935	0.451904	1.01206	0.651854	1.5713	NA	NA	NA	NA	NA	NA	NA	NA	NA	NA	NA	NA	NA	NA	NA	NA	0.0120739	0.957272	0.225357	-0.429626	0.453774	1.01215	0.650752	1.57424	0.012081	0.958229	0.230661	-0.440014	0.464176	1.01215	0.644027	1.5907	NA	NA	NA	NA
854	710	aparc-Desikan_rh_area_superiorparietal	SA	FTD	8	0.0105872	0.928365	0.117763	-0.220228	0.241403	1.01064	0.802336	1.27303	0.0361786	0.806786	0.147924	-0.253753	0.32611	1.03684	0.775883	1.38557	-0.186238	0.63204	0.369311	-0.910087	0.537611	0.830076	0.402489	1.71191	0.0107975	0.927362	0.11844	-0.221345	0.24294	1.01086	0.80144	1.27499	0.0107097	0.929614	0.121246	-0.226932	0.248351	1.01077	0.796975	1.28191	NA	NA	NA	NA
855	711	aparc-Desikan_rh_area_superiortemporal	SA	FTD	3	-0.022492	0.909831	0.198603	-0.411754	0.36677	0.977759	0.662487	1.44307	0.0598137	0.805161	0.242481	-0.41545	0.535077	1.06164	0.660043	1.70758	5.71868	0.44465	4.80168	-3.69262	15.13	304.502	0.0249067	3.72275e+06	-0.0227924	0.909217	0.199887	-0.414571	0.368986	0.977465	0.660624	1.44627	-0.0227797	0.911253	0.204379	-0.423362	0.377802	0.977478	0.654842	1.45907	NA	NA	NA	NA
856	712	aparc-Desikan_rh_area_supramarginal	SA	FTD	6	-0.140962	0.225969	0.11642	-0.369144	0.0872206	0.868522	0.691326	1.09114	-0.159512	0.24616	0.137543	-0.429097	0.110072	0.852559	0.651097	1.11636	-0.186813	0.501517	0.253165	-0.683016	0.30939	0.829599	0.505092	1.36259	-0.141797	0.225561	0.117006	-0.37113	0.0875359	0.867798	0.689955	1.09148	-0.14181	0.234369	0.11925	-0.37554	0.0919205	0.867786	0.686918	1.09628	NA	NA	NA	NA
857	713	aparc-Desikan_rh_area_frontalpole	SA	FTD	1	NA	NA	NA	NA	NA	NA	NA	NA	NA	NA	NA	NA	NA	NA	NA	NA	NA	NA	NA	NA	NA	NA	NA	NA	NA	NA	NA	NA	NA	NA	NA	NA	0.220153	0.582585	0.40056	-0.564944	1.00525	1.24627	0.568392	2.73259	0.220153	0.564139	0.381743	-0.528063
858	714	aparc-Desikan_rh_area_transversetemporal	SA	FTD	2	-0.242223	0.493685	0.35389	-0.935848	0.451401	0.784881	0.392253	1.57051	NA	NA	NA	NA	NA	NA	NA	NA	NA	NA	NA	NA	NA	NA	NA	NA	-0.248219	0.359237	0.270739	-0.778868	0.28243	0.780189	0.458925	1.32635	-0.248232	0.368041	0.275767	-0.788736	0.292272	0.780179	0.454419	1.33947	NA	NA	NA	NA
859	715	aparc-Desikan_rh_area_insula	SA	FTD	NA	NA	NA	NA	NA	NA	NA	NA	NA	NA	NA	NA	NA	NA	NA	NA	NA	NA	NA	NA	NA	NA	NA	NA	NA	NA	NA	NA	NA	NA	NA	NA	NA	NA	NA	NA	NA	NA	NA	NA	NA	NA	NA	NA	NA
860	1020	aparc-Desikan_lh_thickness_GlobalMeanThickness	CT	FTD	4	-0.382206	0.168866	0.277795	-0.926684	0.162272	0.682355	0.395864	1.17618	-0.227711	0.34304	0.240157	-0.698418	0.242996	0.796354	0.497371	1.27506	2.30496	0.413221	2.24917	-2.10342	6.71334	10.0237	0.122038	823.312	-0.400458	0.0329204	0.187739	-0.768427	-0.0324887	0.670013	0.463742	0.968033	-0.400406	0.0318233	0.186528	-0.766001	-0.0348104	0.670048	0.464868	0.965788	NA	NA	NA	NA
861	1021	aparc-Desikan_lh_thickness_bankssts	CT	FTD	1	NA	NA	NA	NA	NA	NA	NA	NA	NA	NA	NA	NA	NA	NA	NA	NA	NA	NA	NA	NA	NA	NA	NA	NA	NA	NA	NA	NA	NA	NA	NA	NA	0.58823	0.118295	0.376595	-0.149897	1.32636	1.8008	0.860797	3.76729	0.58823	0.0936699	0.350899	-0.0995331
862	1022	aparc-Desikan_lh_thickness_caudalanteriorcingulate	CT	FTD	NA	NA	NA	NA	NA	NA	NA	NA	NA	NA	NA	NA	NA	NA	NA	NA	NA	NA	NA	NA	NA	NA	NA	NA	NA	NA	NA	NA	NA	NA	NA	NA	NA	NA	NA	NA	NA	NA	NA	NA	NA	NA	NA	NA	NA
863	1023	aparc-Desikan_lh_thickness_caudalmiddlefrontal	CT	FTD	2	-0.246482	0.340767	0.258733	-0.753599	0.260634	0.781545	0.47067	1.29775	NA	NA	NA	NA	NA	NA	NA	NA	NA	NA	NA	NA	NA	NA	NA	NA	-0.246538	0.343658	0.260346	-0.756817	0.263741	0.781501	0.469157	1.30179	-0.246535	0.364091	0.271635	-0.778939	0.285869	0.781504	0.458893	1.33092	NA	NA	NA	NA
864	1024	aparc-Desikan_lh_thickness_cuneus	CT	FTD	3	-0.372153	0.259146	0.329803	-1.01857	0.27426	0.689249	0.361112	1.31556	-0.148933	0.462821	0.202848	-0.546516	0.24865	0.861627	0.578963	1.28229	0.613947	0.535236	0.685969	-0.730552	1.95845	1.84771	0.481643	7.0883	-0.389143	0.0351421	0.184715	-0.751184	-0.0271009	0.677638	0.471807	0.973263	-0.389187	0.0324804	0.181995	-0.745896	-0.0324767	0.677608	0.474309	0.968045	NA	NA	NA	NA
865	1025	aparc-Desikan_lh_thickness_entorhinal	CT	FTD	NA	NA	NA	NA	NA	NA	NA	NA	NA	NA	NA	NA	NA	NA	NA	NA	NA	NA	NA	NA	NA	NA	NA	NA	NA	NA	NA	NA	NA	NA	NA	NA	NA	NA	NA	NA	NA	NA	NA	NA	NA	NA	NA	NA	NA
866	1026	aparc-Desikan_lh_thickness_fusiform	CT	FTD	2	-0.0147362	0.972739	0.431214	-0.859916	0.830444	0.985372	0.423197	2.29434	NA	NA	NA	NA	NA	NA	NA	NA	NA	NA	NA	NA	NA	NA	NA	NA	-0.0152861	0.953655	0.26302	-0.530804	0.500232	0.98483	0.588132	1.6491	-0.0152965	0.953765	0.263824	-0.532392	0.501799	0.98482	0.587199	1.65169	NA	NA	NA	NA
867	1027	aparc-Desikan_lh_thickness_inferiorparietal	CT	FTD	5	-0.185279	0.266381	0.166703	-0.512016	0.141458	0.830872	0.599286	1.15195	-0.225979	0.265317	0.202869	-0.623603	0.171645	0.797735	0.53601	1.18726	0.846109	0.810385	3.23124	-5.48713	7.17934	2.33056	0.00413972	1312.05	-0.185873	0.267253	0.167542	-0.514255	0.142509	0.830379	0.597946	1.15316	-0.185862	0.286131	0.174248	-0.527388	0.155665	0.830388	0.590144	1.16843	NA	NA	NA	NA
868	1028	aparc-Desikan_lh_thickness_inferiortemporal	CT	FTD	2	0.178672	0.709148	0.479013	-0.760194	1.11754	1.19563	0.467576	3.05732	NA	NA	NA	NA	NA	NA	NA	NA	NA	NA	NA	NA	NA	NA	NA	NA	0.187907	0.485584	0.269459	-0.340232	0.716046	1.20672	0.711605	2.04633	0.187894	0.48354	0.268182	-0.337743	0.713531	1.20671	0.713379	2.04119	NA	NA	NA	NA
869	1029	aparc-Desikan_lh_thickness_isthmuscingulate	CT	FTD	2	0.283605	0.299994	0.273632	-0.252714	0.819923	1.32791	0.77669	2.27033	NA	NA	NA	NA	NA	NA	NA	NA	NA	NA	NA	NA	NA	NA	NA	NA	0.28409	0.303411	0.276044	-0.256957	0.825137	1.32855	0.773402	2.28219	0.284085	0.325411	0.288881	-0.282121	0.850291	1.32855	0.754182	2.34033	NA	NA	NA	NA
870	1030	aparc-Desikan_lh_thickness_lateraloccipital	CT	FTD	3	-0.281042	0.57204	0.497376	-1.2559	0.693815	0.754997	0.28482	2.00134	-0.182893	0.561463	0.314969	-0.800233	0.434447	0.832857	0.449224	1.54411	-1.57377	0.835684	5.96136	-13.258	10.1105	0.207263	1.75e-06	24599.7	-0.31228	0.153694	0.218897	-0.741319	0.116759	0.731777	0.476485	1.12385	-0.312295	0.128712	0.205566	-0.715204	0.0906135	0.731766	0.489093	1.09485	NA	NA	NA	NA
871	1031	aparc-Desikan_lh_thickness_lateralorbitofrontal	CT	FTD	1	NA	NA	NA	NA	NA	NA	NA	NA	NA	NA	NA	NA	NA	NA	NA	NA	NA	NA	NA	NA	NA	NA	NA	NA	NA	NA	NA	NA	NA	NA	NA	NA	0.525654	0.234989	0.442617	-0.341875	1.39318	1.69157	0.710437	4.02765	0.525654	0.201356	0.411407	-0.280704
872	1032	aparc-Desikan_lh_thickness_lingual	CT	FTD	3	-0.168378	0.709733	0.452369	-1.05502	0.718265	0.845034	0.348185	2.05087	-0.130615	0.716206	0.359291	-0.834826	0.573596	0.877556	0.43395	1.77464	-5.61408	0.710781	11.4954	-28.1451	16.917	0.00364616	5.98e-13	2.22307e+07	-0.183999	0.419787	0.228063	-0.631003	0.263005	0.831936	0.532058	1.30083	-0.184045	0.399809	0.21859	-0.612482	0.244392	0.831899	0.542004	1.27685	NA	NA	NA	NA
873	1033	aparc-Desikan_lh_thickness_medialorbitofrontal	CT	FTD	NA	NA	NA	NA	NA	NA	NA	NA	NA	NA	NA	NA	NA	NA	NA	NA	NA	NA	NA	NA	NA	NA	NA	NA	NA	NA	NA	NA	NA	NA	NA	NA	NA	NA	NA	NA	NA	NA	NA	NA	NA	NA	NA	NA	NA
874	1034	aparc-Desikan_lh_thickness_middletemporal	CT	FTD	NA	NA	NA	NA	NA	NA	NA	NA	NA	NA	NA	NA	NA	NA	NA	NA	NA	NA	NA	NA	NA	NA	NA	NA	NA	NA	NA	NA	NA	NA	NA	NA	NA	NA	NA	NA	NA	NA	NA	NA	NA	NA	NA	NA	NA
875	1035	aparc-Desikan_lh_thickness_parahippocampal	CT	FTD	3	-0.199918	0.343136	0.210887	-0.613256	0.21342	0.818798	0.541584	1.2379	-0.216285	0.36886	0.240688	-0.688034	0.255464	0.805505	0.502563	1.29106	-0.189404	0.893217	1.11858	-2.38182	2.00301	0.827452	0.0923821	7.41137	-0.200309	0.344687	0.21198	-0.615789	0.215171	0.818478	0.540214	1.24007	-0.200308	0.364871	0.22106	-0.633585	0.23297	0.818479	0.530686	1.26234	NA	NA	NA	NA
876	1036	aparc-Desikan_lh_thickness_paracentral	CT	FTD	3	-0.42323	0.398262	0.501025	-1.40524	0.558778	0.654928	0.245308	1.74854	-0.296574	0.381186	0.338665	-0.960358	0.36721	0.743361	0.382756	1.4437	14.0282	0.603873	19.5573	-24.3041	52.3605	1.237e+06	2.79e-11	5.49e+22	-0.470129	0.0433426	0.232692	-0.926206	-0.0140532	0.624921	0.396054	0.986045	-0.470118	0.0330225	0.220525	-0.902347	-0.0378884	0.624929	0.405617	0.96282	NA	NA	NA	NA
877	1037	aparc-Desikan_lh_thickness_parsopercularis	CT	FTD	4	-0.188424	0.341004	0.197886	-0.57628	0.199433	0.828264	0.561985	1.22071	-0.321201	0.173678	0.236094	-0.783945	0.141543	0.725277	0.456601	1.15205	-2.59074	0.508756	3.24819	-8.95719	3.7757	0.0749644	0.000128808	43.6282	-0.191254	0.339313	0.200157	-0.583561	0.201053	0.825923	0.557908	1.22269	-0.191233	0.355166	0.206825	-0.59661	0.214143	0.82594	0.550676	1.2388	NA	NA	NA	NA
878	1038	aparc-Desikan_lh_thickness_parsorbitalis	CT	FTD	NA	NA	NA	NA	NA	NA	NA	NA	NA	NA	NA	NA	NA	NA	NA	NA	NA	NA	NA	NA	NA	NA	NA	NA	NA	NA	NA	NA	NA	NA	NA	NA	NA	NA	NA	NA	NA	NA	NA	NA	NA	NA	NA	NA	NA
879	1039	aparc-Desikan_lh_thickness_parstriangularis	CT	FTD	2	0.134748	0.741968	0.409259	-0.667399	0.936895	1.14425	0.513041	2.55204	NA	NA	NA	NA	NA	NA	NA	NA	NA	NA	NA	NA	NA	NA	NA	NA	0.139436	0.610798	0.273977	-0.397558	0.676431	1.14963	0.671959	1.96685	0.139471	0.61439	0.276829	-0.403113	0.682056	1.14967	0.668236	1.97794	NA	NA	NA	NA
880	1040	aparc-Desikan_lh_thickness_pericalcarine	CT	FTD	2	0.132375	0.838408	0.649122	-1.1399	1.40465	1.14154	0.31985	4.07412	NA	NA	NA	NA	NA	NA	NA	NA	NA	NA	NA	NA	NA	NA	NA	NA	0.145265	0.62198	0.294629	-0.432207	0.722737	1.15635	0.649075	2.06006	0.145226	0.607409	0.282665	-0.408796	0.699249	1.1563	0.66445	2.01224	NA	NA	NA	NA
881	1041	aparc-Desikan_lh_thickness_postcentral	CT	FTD	3	0.0819536	0.478082	0.115527	-0.144479	0.308386	1.08541	0.865473	1.36123	0.0846867	0.48049	0.120035	-0.150583	0.319956	1.08838	0.860207	1.37707	0.128349	0.627435	0.193688	-0.251279	0.507977	1.13695	0.777806	1.66192	0.0820601	0.478055	0.11567	-0.144653	0.308773	1.08552	0.865323	1.36175	0.0820439	0.482444	0.116809	-0.146902	0.310989	1.0855	0.863379	1.36477	NA	NA	NA	NA
882	1042	aparc-Desikan_lh_thickness_posteriorcingulate	CT	FTD	2	-0.77727	0.00550208	0.27999	-1.32605	-0.22849	0.459659	0.265524	0.795734	NA	NA	NA	NA	NA	NA	NA	NA	NA	NA	NA	NA	NA	NA	NA	NA	-0.783641	0.00857673	0.298135	-1.36798	-0.199297	0.45674	0.25462	0.819306	-0.783657	0.0112363	0.309103	-1.3895	-0.177815	0.456733	0.2492	0.837097	NA	NA	NA	NA
883	1043	aparc-Desikan_lh_thickness_precentral	CT	FTD	1	NA	NA	NA	NA	NA	NA	NA	NA	NA	NA	NA	NA	NA	NA	NA	NA	NA	NA	NA	NA	NA	NA	NA	NA	NA	NA	NA	NA	NA	NA	NA	NA	0.243789	0.453015	0.324879	-0.392974	0.880552	1.27607	0.675046	2.41223	0.243789	0.435439	0.312583	-0.368874
884	1044	aparc-Desikan_lh_thickness_precuneus	CT	FTD	4	0.0916563	0.665102	0.211736	-0.323346	0.506659	1.09599	0.723723	1.65974	-0.00499687	0.981328	0.213505	-0.423467	0.413473	0.995016	0.654773	1.51206	1.52365	0.183957	0.763095	0.0279843	3.01932	4.58895	1.02838	20.4773	0.0942767	0.605692	0.182625	-0.263668	0.452221	1.09886	0.768229	1.5718	0.094314	0.610103	0.184956	-0.2682	0.456828	1.0989	0.764755	1.57906	NA	NA	NA	NA
885	1045	aparc-Desikan_lh_thickness_rostralanteriorcingulate	CT	FTD	1	NA	NA	NA	NA	NA	NA	NA	NA	NA	NA	NA	NA	NA	NA	NA	NA	NA	NA	NA	NA	NA	NA	NA	NA	NA	NA	NA	NA	NA	NA	NA	NA	-0.0998808	0.805487	0.405604	-0.894865	0.695103	0.904945	0.408663	2.00392	-0.0998808	0.795862	0.386078	-0.856593
886	1046	aparc-Desikan_lh_thickness_rostralmiddlefrontal	CT	FTD	8	0.0189479	0.915948	0.179534	-0.332938	0.370834	1.01913	0.716815	1.44894	-0.0103243	0.954735	0.181888	-0.366824	0.346176	0.989729	0.692931	1.41365	0.756711	0.460694	0.960312	-1.1255	2.63892	2.13126	0.32449	13.9981	0.0197944	0.883332	0.134888	-0.244586	0.284175	1.01999	0.783028	1.32867	0.0198757	0.882237	0.134173	-0.243104	0.282856	1.02007	0.78419	1.32691	NA	NA	NA	NA
887	1047	aparc-Desikan_lh_thickness_superiorfrontal	CT	FTD	7	-0.0057737	0.967662	0.142416	-0.28491	0.273362	0.994243	0.752082	1.31438	-0.171726	0.359354	0.187351	-0.538934	0.195483	0.84221	0.58337	1.2159	1.01054	0.322132	0.920107	-0.792871	2.81395	2.74708	0.452544	16.6756	-0.00580938	0.967711	0.143515	-0.287099	0.27548	0.994207	0.750437	1.31716	-0.00586371	0.968309	0.14759	-0.295141	0.283413	0.994153	0.744427	1.32765	NA	NA	NA	NA
888	1048	aparc-Desikan_lh_thickness_superiorparietal	CT	FTD	6	0.0739227	0.664175	0.170268	-0.259802	0.407647	1.07672	0.771205	1.50328	-0.00858161	0.966034	0.201527	-0.403575	0.386412	0.991455	0.667928	1.47169	1.9663	0.477822	2.51389	-2.96092	6.89353	7.14422	0.0517712	985.876	0.0766274	0.621027	0.154992	-0.227157	0.380412	1.07964	0.796795	1.46289	0.0761848	0.627286	0.156904	-0.231347	0.383717	1.07916	0.793464	1.46773	NA	NA	NA	NA
889	1049	aparc-Desikan_lh_thickness_superiortemporal	CT	FTD	2	-0.030713	0.951499	0.50494	-1.0204	0.95897	0.969754	0.360452	2.60901	NA	NA	NA	NA	NA	NA	NA	NA	NA	NA	NA	NA	NA	NA	NA	NA	-0.0325368	0.889053	0.233235	-0.489678	0.424605	0.967987	0.612823	1.52899	-0.0325292	0.886432	0.227764	-0.478947	0.413888	0.967994	0.619435	1.51269	NA	NA	NA	NA
890	1050	aparc-Desikan_lh_thickness_supramarginal	CT	FTD	4	-0.0360515	0.885539	0.250442	-0.526917	0.454814	0.964591	0.590422	1.57588	-0.267787	0.289114	0.252613	-0.762907	0.227334	0.765071	0.466309	1.25525	1.56408	0.174783	0.756977	0.0804037	3.04775	4.77827	1.08372	21.068	-0.0375648	0.846763	0.194385	-0.418559	0.34343	0.963132	0.657994	1.40977	-0.03759	0.847164	0.195032	-0.419853	0.344673	0.963108	0.657144	1.41153	NA	NA	NA	NA
891	1051	aparc-Desikan_lh_thickness_frontalpole	CT	FTD	1	NA	NA	NA	NA	NA	NA	NA	NA	NA	NA	NA	NA	NA	NA	NA	NA	NA	NA	NA	NA	NA	NA	NA	NA	NA	NA	NA	NA	NA	NA	NA	NA	0.305815	0.419371	0.378712	-0.436461	1.04809	1.35773	0.64632	2.8522	0.305815	0.396294	0.360521	-0.400806
892	1052	aparc-Desikan_lh_thickness_transversetemporal	CT	FTD	1	NA	NA	NA	NA	NA	NA	NA	NA	NA	NA	NA	NA	NA	NA	NA	NA	NA	NA	NA	NA	NA	NA	NA	NA	NA	NA	NA	NA	NA	NA	NA	NA	-0.296774	0.441443	0.385541	-1.05243	0.458886	0.743212	0.349087	1.58231	-0.296774	0.417061	0.365697	-1.01354
893	1053	aparc-Desikan_lh_thickness_insula	CT	FTD	2	-0.432128	0.340342	0.453207	-1.32041	0.456158	0.649126	0.267025	1.578	NA	NA	NA	NA	NA	NA	NA	NA	NA	NA	NA	NA	NA	NA	NA	NA	-0.449766	0.144933	0.308552	-1.05453	0.154996	0.637777	0.348357	1.16765	-0.4498	0.146198	0.309546	-1.05651	0.156911	0.637756	0.347667	1.16989	NA	NA	NA	NA
894	1054	aparc-Desikan_rh_thickness_GlobalMeanThickness	CT	FTD	11	-0.00516497	0.976042	0.171989	-0.342263	0.331933	0.994848	0.710161	1.39366	0.264319	0.123137	0.171442	-0.0717075	0.600345	1.30254	0.930803	1.82275	0.639996	0.212645	0.477099	-0.295119	1.57511	1.89647	0.744443	4.83128	-0.00509144	0.965874	0.119006	-0.238343	0.22816	0.994922	0.787933	1.25629	-0.00548332	0.962609	0.116966	-0.234737	0.22377	0.994532	0.790779	1.25078	NA	NA	NA	NA
895	1055	aparc-Desikan_rh_thickness_bankssts	CT	FTD	1	NA	NA	NA	NA	NA	NA	NA	NA	NA	NA	NA	NA	NA	NA	NA	NA	NA	NA	NA	NA	NA	NA	NA	NA	NA	NA	NA	NA	NA	NA	NA	NA	0.644367	0.111802	0.405225	-0.149873	1.43861	1.90478	0.860817	4.21483	0.644367	0.0848077	0.373883	-0.0884432
896	1056	aparc-Desikan_rh_thickness_caudalanteriorcingulate	CT	FTD	NA	NA	NA	NA	NA	NA	NA	NA	NA	NA	NA	NA	NA	NA	NA	NA	NA	NA	NA	NA	NA	NA	NA	NA	NA	NA	NA	NA	NA	NA	NA	NA	NA	NA	NA	NA	NA	NA	NA	NA	NA	NA	NA	NA	NA
897	1057	aparc-Desikan_rh_thickness_caudalmiddlefrontal	CT	FTD	1	NA	NA	NA	NA	NA	NA	NA	NA	NA	NA	NA	NA	NA	NA	NA	NA	NA	NA	NA	NA	NA	NA	NA	NA	NA	NA	NA	NA	NA	NA	NA	NA	-0.256128	0.529024	0.406877	-1.05361	0.541352	0.774043	0.348678	1.71833	-0.256128	0.507134	0.386138	-1.01296
898	1058	aparc-Desikan_rh_thickness_cuneus	CT	FTD	2	0.0545386	0.85832	0.305516	-0.544274	0.653351	1.05605	0.580263	1.92197	NA	NA	NA	NA	NA	NA	NA	NA	NA	NA	NA	NA	NA	NA	NA	NA	0.0556049	0.843946	0.282475	-0.498047	0.609257	1.05718	0.607716	1.83906	0.0555867	0.848493	0.290966	-0.514707	0.62588	1.05716	0.597676	1.86989	NA	NA	NA	NA
899	1059	aparc-Desikan_rh_thickness_entorhinal	CT	FTD	NA	NA	NA	NA	NA	NA	NA	NA	NA	NA	NA	NA	NA	NA	NA	NA	NA	NA	NA	NA	NA	NA	NA	NA	NA	NA	NA	NA	NA	NA	NA	NA	NA	NA	NA	NA	NA	NA	NA	NA	NA	NA	NA	NA	NA
900	1060	aparc-Desikan_rh_thickness_fusiform	CT	FTD	NA	NA	NA	NA	NA	NA	NA	NA	NA	NA	NA	NA	NA	NA	NA	NA	NA	NA	NA	NA	NA	NA	NA	NA	NA	NA	NA	NA	NA	NA	NA	NA	NA	NA	NA	NA	NA	NA	NA	NA	NA	NA	NA	NA	NA
901	1061	aparc-Desikan_rh_thickness_inferiorparietal	CT	FTD	4	0.201835	0.280104	0.18687	-0.164429	0.5681	1.22365	0.848378	1.76491	0.210944	0.31618	0.210452	-0.201542	0.62343	1.23484	0.817469	1.86532	0.944751	0.266234	0.618546	-0.2676	2.1571	2.57217	0.765214	8.64604	0.20559	0.277386	0.189272	-0.165384	0.576563	1.22825	0.847568	1.77991	0.205555	0.290059	0.194288	-0.175249	0.586359	1.22821	0.839248	1.79743	NA	NA	NA	NA
902	1062	aparc-Desikan_rh_thickness_inferiortemporal	CT	FTD	5	0.14002	0.682529	0.342335	-0.530956	0.810996	1.1503	0.588043	2.25015	0.434021	0.0492277	0.220695	0.0014597	0.866582	1.54345	1.00146	2.37877	1.5947	0.331894	1.38123	-1.11251	4.3019	4.92683	0.328734	73.8399	0.154929	0.372219	0.173624	-0.185374	0.495231	1.16757	0.830794	1.64088	0.155524	0.341804	0.163605	-0.165141	0.476189	1.16827	0.847774	1.60993	NA	NA	NA	NA
903	1063	aparc-Desikan_rh_thickness_isthmuscingulate	CT	FTD	4	-0.413451	0.235996	0.348888	-1.09727	0.270369	0.661364	0.333781	1.31045	-0.396566	0.151496	0.276493	-0.938493	0.145362	0.672626	0.391217	1.15646	-3.63544	0.0922585	1.18807	-5.96406	-1.30682	0.0263723	0.00256946	0.27068	-0.442974	0.0352874	0.210434	-0.855426	-0.0305226	0.642124	0.425102	0.969939	-0.442899	0.0310064	0.205332	-0.845349	-0.0404484	0.642172	0.429407	0.960359	NA	NA	NA	NA
904	1064	aparc-Desikan_rh_thickness_lateraloccipital	CT	FTD	6	-0.269536	0.241968	0.230356	-0.721034	0.181963	0.763734	0.486249	1.19957	-0.270785	0.179569	0.201764	-0.666243	0.124673	0.762781	0.513635	1.13278	0.632758	0.754332	1.88783	-3.06738	4.3329	1.8828	0.0465429	76.1645	-0.284923	0.0596948	0.15131	-0.581491	0.0116446	0.752072	0.559064	1.01171	-0.284821	0.0559791	0.149028	-0.576915	0.00727285	0.752149	0.561628	1.0073	NA	NA	NA	NA
905	1065	aparc-Desikan_rh_thickness_lateralorbitofrontal	CT	FTD	2	-0.111586	0.653104	0.248269	-0.598193	0.375022	0.894415	0.549804	1.45502	NA	NA	NA	NA	NA	NA	NA	NA	NA	NA	NA	NA	NA	NA	NA	NA	-0.111723	0.6533	0.248726	-0.599227	0.37578	0.894292	0.549236	1.45613	-0.111721	0.665161	0.258137	-0.617669	0.394227	0.894294	0.5392	1.48324	NA	NA	NA	NA
906	1066	aparc-Desikan_rh_thickness_lingual	CT	FTD	4	-0.0559007	0.89312	0.416059	-0.871375	0.759574	0.945633	0.418376	2.13737	0.196728	0.419148	0.243505	-0.280542	0.673998	1.21741	0.755374	1.96207	7.02466	0.340042	5.6547	-4.05854	18.1079	1124.02	0.0172742	7.31387e+07	-0.0625169	0.756112	0.201284	-0.457034	0.332	0.939397	0.633159	1.39375	-0.0624757	0.740622	0.188731	-0.432389	0.307437	0.939436	0.648957	1.35994	NA	NA	NA	NA
907	1067	aparc-Desikan_rh_thickness_medialorbitofrontal	CT	FTD	3	-0.239868	0.455436	0.321374	-0.869762	0.390025	0.786732	0.419051	1.47702	-0.382443	0.141935	0.260409	-0.892845	0.127959	0.682193	0.409489	1.13651	-1.06513	0.714793	2.21628	-5.40903	3.27877	0.344683	0.00447596	26.5432	-0.250249	0.218699	0.203455	-0.649021	0.148523	0.778607	0.522557	1.16012	-0.250272	0.215771	0.202182	-0.646549	0.146005	0.778589	0.52385	1.1572	NA	NA	NA	NA
908	1068	aparc-Desikan_rh_thickness_middletemporal	CT	FTD	3	0.0337274	0.956851	0.623367	-1.18807	1.25553	1.0343	0.304808	3.50969	0.597722	0.049434	0.304211	0.00146924	1.19398	1.81797	1.00147	3.30017	2.10699	0.597736	2.87844	-3.53476	7.74874	8.22345	0.0291658	2318.64	0.0400906	0.866438	0.238373	-0.427121	0.507302	1.04091	0.652385	1.6608	0.0401318	0.84938	0.211321	-0.374057	0.45432	1.04095	0.687938	1.5751	NA	NA	NA	NA
909	1069	aparc-Desikan_rh_thickness_parahippocampal	CT	FTD	2	0.142494	0.600088	0.271794	-0.390221	0.67521	1.15315	0.676907	1.96445	NA	NA	NA	NA	NA	NA	NA	NA	NA	NA	NA	NA	NA	NA	NA	NA	0.143432	0.599878	0.273425	-0.39248	0.679344	1.15423	0.67538	1.97258	0.143433	0.612877	0.28348	-0.412189	0.699054	1.15423	0.662199	2.01185	NA	NA	NA	NA
910	1070	aparc-Desikan_rh_thickness_paracentral	CT	FTD	1	NA	NA	NA	NA	NA	NA	NA	NA	NA	NA	NA	NA	NA	NA	NA	NA	NA	NA	NA	NA	NA	NA	NA	NA	NA	NA	NA	NA	NA	NA	NA	NA	-0.039194	0.9264	0.424292	-0.870806	0.792418	0.961564	0.418614	2.20873	-0.039194	0.922695	0.403898	-0.830833
911	1071	aparc-Desikan_rh_thickness_parsopercularis	CT	FTD	2	-0.283662	0.285024	0.265328	-0.803705	0.23638	0.753021	0.447667	1.26666	NA	NA	NA	NA	NA	NA	NA	NA	NA	NA	NA	NA	NA	NA	NA	NA	-0.283669	0.288945	0.267501	-0.807971	0.240634	0.753016	0.445761	1.27205	-0.28367	0.310032	0.279435	-0.831363	0.264023	0.753015	0.435455	1.30216	NA	NA	NA	NA
912	1072	aparc-Desikan_rh_thickness_parsorbitalis	CT	FTD	NA	NA	NA	NA	NA	NA	NA	NA	NA	NA	NA	NA	NA	NA	NA	NA	NA	NA	NA	NA	NA	NA	NA	NA	NA	NA	NA	NA	NA	NA	NA	NA	NA	NA	NA	NA	NA	NA	NA	NA	NA	NA	NA	NA	NA
913	1073	aparc-Desikan_rh_thickness_parstriangularis	CT	FTD	3	-0.0465153	0.893978	0.349024	-0.730603	0.637572	0.95455	0.481619	1.89188	-0.192175	0.528345	0.304782	-0.789547	0.405197	0.825162	0.45405	1.4996	1.97271	0.270852	0.893894	0.220679	3.72475	7.19015	1.24692	41.4607	-0.0491283	0.82188	0.218225	-0.476849	0.378592	0.952059	0.620736	1.46023	-0.0491197	0.819871	0.21571	-0.471911	0.373672	0.952067	0.623809	1.45306	NA	NA	NA	NA
914	1074	aparc-Desikan_rh_thickness_pericalcarine	CT	FTD	2	0.0677207	0.892085	0.49917	-0.910652	1.04609	1.07007	0.402262	2.84651	NA	NA	NA	NA	NA	NA	NA	NA	NA	NA	NA	NA	NA	NA	NA	NA	0.0714706	0.8017	0.284576	-0.486299	0.62924	1.07409	0.614898	1.87618	0.0714759	0.800723	0.283173	-0.483543	0.626495	1.07409	0.616595	1.87104	NA	NA	NA	NA
915	1075	aparc-Desikan_rh_thickness_postcentral	CT	FTD	2	0.035329	0.831991	0.166529	-0.291068	0.361726	1.03596	0.747465	1.43581	NA	NA	NA	NA	NA	NA	NA	NA	NA	NA	NA	NA	NA	NA	NA	NA	0.0355181	0.77731	0.125583	-0.210624	0.28166	1.03616	0.810079	1.32533	0.0355268	0.778055	0.126047	-0.211525	0.282579	1.03617	0.809349	1.32655	NA	NA	NA	NA
916	1076	aparc-Desikan_rh_thickness_posteriorcingulate	CT	FTD	2	0.0496394	0.860453	0.282368	-0.503802	0.60308	1.05089	0.604229	1.82774	NA	NA	NA	NA	NA	NA	NA	NA	NA	NA	NA	NA	NA	NA	NA	NA	0.0496406	0.860487	0.282443	-0.503947	0.603228	1.05089	0.604141	1.82801	0.0496406	0.867318	0.297131	-0.532736	0.632017	1.05089	0.586997	1.8814	NA	NA	NA	NA
917	1077	aparc-Desikan_rh_thickness_precentral	CT	FTD	3	-0.207404	0.360091	0.226624	-0.651587	0.236779	0.812691	0.521218	1.26716	-0.0720119	0.802131	0.287369	-0.635255	0.491231	0.93052	0.529801	1.63433	-1.1485	0.377602	0.774212	-2.66595	0.368956	0.317112	0.069533	1.44622	-0.211353	0.357757	0.229819	-0.661799	0.239093	0.809489	0.515923	1.2701	-0.211367	0.371569	0.23655	-0.675005	0.252272	0.809477	0.509154	1.28695	NA	NA	NA	NA
918	1078	aparc-Desikan_rh_thickness_precuneus	CT	FTD	4	-0.291645	0.157509	0.206329	-0.696049	0.112759	0.747034	0.498551	1.11936	-0.383561	0.0894327	0.225837	-0.826201	0.0590794	0.681431	0.437709	1.06086	-1.07226	0.281608	0.734189	-2.51127	0.366749	0.342234	0.081165	1.44304	-0.299232	0.105031	0.184604	-0.661056	0.0625924	0.741387	0.516306	1.06459	-0.299224	0.110171	0.187317	-0.666365	0.067916	0.741393	0.513572	1.07028	NA	NA	NA	NA
919	1079	aparc-Desikan_rh_thickness_rostralanteriorcingulate	CT	FTD	2	0.000193759	0.999632	0.4202	-0.823399	0.823787	1.00019	0.438937	2.27911	NA	NA	NA	NA	NA	NA	NA	NA	NA	NA	NA	NA	NA	NA	NA	NA	0.000193759	0.999429	0.27065	-0.530281	0.530668	1.00019	0.58844	1.70007	0.000200904	0.999412	0.272525	-0.533948	0.53435	1.0002	0.586285	1.70634	NA	NA	NA	NA
920	1080	aparc-Desikan_rh_thickness_rostralmiddlefrontal	CT	FTD	2	-0.696663	0.125418	0.454615	-1.58771	0.194382	0.498245	0.204394	1.21456	NA	NA	NA	NA	NA	NA	NA	NA	NA	NA	NA	NA	NA	NA	NA	NA	-0.723471	0.00677025	0.267167	-1.24712	-0.199824	0.485066	0.287332	0.818875	-0.723476	0.00676614	0.267149	-1.24709	-0.199865	0.485063	0.28734	0.818841	NA	NA	NA	NA
921	1081	aparc-Desikan_rh_thickness_superiorfrontal	CT	FTD	7	0.145808	0.302755	0.141487	-0.131506	0.423123	1.15697	0.876774	1.52672	0.0132581	0.943814	0.18812	-0.355458	0.381974	1.01335	0.700852	1.46517	1.35517	0.14535	0.786159	-0.185698	2.89605	3.87743	0.830524	18.1024	0.149223	0.297887	0.143349	-0.131741	0.430186	1.16093	0.876568	1.53754	0.149144	0.308425	0.14643	-0.137859	0.436146	1.16084	0.871221	1.54673	NA	NA	NA	NA
922	1082	aparc-Desikan_rh_thickness_superiorparietal	CT	FTD	5	0.0707183	0.678168	0.17042	-0.263306	0.404742	1.07328	0.768507	1.49892	-0.0430983	0.850078	0.228011	-0.489999	0.403802	0.957817	0.612627	1.49751	1.39022	0.208557	0.870541	-0.316044	3.09648	4.01572	0.729027	22.1199	0.0725857	0.674061	0.172584	-0.26568	0.410851	1.07528	0.766685	1.5081	0.0724903	0.680775	0.176201	-0.272864	0.417845	1.07518	0.761196	1.51868	NA	NA	NA	NA
923	1083	aparc-Desikan_rh_thickness_superiortemporal	CT	FTD	2	-0.00484233	0.992007	0.483377	-0.95226	0.942576	0.995169	0.385868	2.56658	NA	NA	NA	NA	NA	NA	NA	NA	NA	NA	NA	NA	NA	NA	NA	NA	-0.00512083	0.981817	0.224689	-0.445511	0.435269	0.994892	0.640497	1.54538	-0.00510158	0.981506	0.220077	-0.436452	0.426248	0.994911	0.646326	1.5315	NA	NA	NA	NA
924	1084	aparc-Desikan_rh_thickness_supramarginal	CT	FTD	3	0.585553	0.00686598	0.216609	0.161	1.01011	1.79598	1.17469	2.74589	0.601959	0.0153484	0.248328	0.115237	1.08868	1.82569	1.12214	2.97035	0.516992	0.527994	0.564583	-0.58959	1.62357	1.67697	0.554554	5.07118	0.58637	0.00889896	0.224155	0.147026	1.02571	1.79745	1.15838	2.78909	0.586371	0.0116017	0.232315	0.131033	1.04171	1.79745	1.14001	2.83406	NA	NA	NA	NA
925	1085	aparc-Desikan_rh_thickness_frontalpole	CT	FTD	NA	NA	NA	NA	NA	NA	NA	NA	NA	NA	NA	NA	NA	NA	NA	NA	NA	NA	NA	NA	NA	NA	NA	NA	NA	NA	NA	NA	NA	NA	NA	NA	NA	NA	NA	NA	NA	NA	NA	NA	NA	NA	NA	NA	NA
926	1086	aparc-Desikan_rh_thickness_transversetemporal	CT	FTD	1	NA	NA	NA	NA	NA	NA	NA	NA	NA	NA	NA	NA	NA	NA	NA	NA	NA	NA	NA	NA	NA	NA	NA	NA	NA	NA	NA	NA	NA	NA	NA	NA	-0.346314	0.428739	0.437623	-1.20406	0.511428	0.707291	0.299975	1.66767	-0.346314	0.400135	0.411602	-1.15305
927	1087	aparc-Desikan_rh_thickness_insula	CT	FTD	2	0.244273	0.376773	0.276371	-0.297414	0.78596	1.27669	0.742736	2.19451	NA	NA	NA	NA	NA	NA	NA	NA	NA	NA	NA	NA	NA	NA	NA	NA	0.245656	0.378273	0.278811	-0.300814	0.792125	1.27846	0.740216	2.20808	0.245647	0.398216	0.290772	-0.324265	0.81556	1.27845	0.723059	2.26044	NA	NA	NA	NA
928	1452	IDP_dMRI_TBSS_FA_Middle_cerebellar_peduncle	FA	FTD	10	0.0969134	0.393736	0.113633	-0.125808	0.319635	1.10177	0.881784	1.37662	0.022691	0.879958	0.150249	-0.271797	0.317179	1.02295	0.762009	1.37325	-0.786618	0.0833287	0.397718	-1.56615	-0.00708951	0.455382	0.208849	0.992936	0.0993858	0.354923	0.107434	-0.111186	0.309957	1.10449	0.894773	1.36337	0.0992399	0.360613	0.108554	-0.113526	0.312006	1.10433	0.892681	1.36616	NA	NA	NA	NA
929	1453	IDP_dMRI_TBSS_FA_Pontine_crossing_tract	FA	FTD	3	-0.0519676	0.789404	0.194573	-0.433331	0.329396	0.94936	0.648346	1.39013	-0.17611	0.458958	0.237806	-0.642211	0.28999	0.838525	0.526128	1.33641	-3.73658	0.413545	2.83817	-9.2994	1.82624	0.0238356	9.15e-05	6.2105	-0.0527847	0.787876	0.196175	-0.437287	0.331718	0.948584	0.645786	1.39336	-0.0527968	0.792098	0.200302	-0.445388	0.339794	0.948573	0.640576	1.40466	NA	NA	NA	NA
930	1454	IDP_dMRI_TBSS_FA_Genu_of_corpus_callosum	FA	FTD	11	-0.0888895	0.423003	0.110942	-0.306336	0.128557	0.914947	0.736139	1.13719	-0.128941	0.322748	0.130398	-0.38452	0.126639	0.879026	0.680777	1.13501	-0.279576	0.619413	0.543576	-1.34499	0.785833	0.756104	0.260543	2.19423	-0.0916899	0.343922	0.0968782	-0.281571	0.0981914	0.912388	0.754597	1.10317	-0.091235	0.349084	0.097435	-0.282208	0.0997375	0.912803	0.754117	1.10488	NA	NA	NA	NA
931	1455	IDP_dMRI_TBSS_FA_Body_of_corpus_callosum	FA	FTD	11	-0.0686501	0.505905	0.103198	-0.270918	0.133618	0.933653	0.762679	1.14296	-0.110531	0.393039	0.12941	-0.364174	0.143112	0.895358	0.69477	1.15386	-0.645884	0.243131	0.51707	-1.65934	0.367574	0.524199	0.190264	1.44423	-0.068151	0.511627	0.10384	-0.271678	0.135376	0.934119	0.7621	1.14497	-0.0694391	0.514285	0.106472	-0.278125	0.139246	0.932917	0.757202	1.14941	NA	NA	NA	NA
932	1456	IDP_dMRI_TBSS_FA_Splenium_of_corpus_callosum	FA	FTD	9	0.0306325	0.750936	0.0965093	-0.158526	0.219791	1.03111	0.853401	1.24582	-0.0557695	0.665558	0.129021	-0.30865	0.197111	0.945757	0.734438	1.21788	-0.168903	0.658503	0.366062	-0.886383	0.548578	0.844591	0.412144	1.73079	0.0314587	0.74609	0.0971549	-0.158965	0.221882	1.03196	0.853026	1.24842	0.0310293	0.752524	0.098408	-0.16185	0.223909	1.03152	0.850569	1.25096	NA	NA	NA	NA
933	1457	IDP_dMRI_TBSS_FA_Fornix	FA	FTD	7	0.141071	0.426466	0.177391	-0.206615	0.488757	1.15151	0.813333	1.63029	0.14678	0.387608	0.169892	-0.186208	0.479769	1.1581	0.830101	1.6157	0.75512	0.283696	0.628979	-0.477679	1.98792	2.12787	0.620221	7.30033	0.146893	0.238993	0.124749	-0.0976153	0.391402	1.15823	0.906998	1.47905	0.146814	0.235852	0.12385	-0.0959318	0.38956	1.15814	0.908526	1.47633	NA	NA	NA	NA
934	1458	IDP_dMRI_TBSS_FA_Corticospinal_tract_R	FA	FTD	2	-0.317776	0.213272	0.255321	-0.818205	0.182652	0.727765	0.441223	1.2004	NA	NA	NA	NA	NA	NA	NA	NA	NA	NA	NA	NA	NA	NA	NA	NA	-0.321007	0.215441	0.25914	-0.828921	0.186906	0.725418	0.43652	1.20551	-0.321018	0.230301	0.267607	-0.845528	0.203493	0.72541	0.42933	1.22568	NA	NA	NA	NA
935	1459	IDP_dMRI_TBSS_FA_Corticospinal_tract_L	FA	FTD	2	-0.294747	0.275687	0.270395	-0.824722	0.235228	0.74472	0.438357	1.2652	NA	NA	NA	NA	NA	NA	NA	NA	NA	NA	NA	NA	NA	NA	NA	NA	-0.295687	0.279429	0.273379	-0.83151	0.240135	0.74402	0.435391	1.27142	-0.295681	0.301913	0.286419	-0.857062	0.265699	0.744024	0.424407	1.30434	NA	NA	NA	NA
936	1460	IDP_dMRI_TBSS_FA_Medial_lemniscus_R	FA	FTD	2	0.010547	0.979629	0.413047	-0.799025	0.820119	1.0106	0.449767	2.27077	NA	NA	NA	NA	NA	NA	NA	NA	NA	NA	NA	NA	NA	NA	NA	NA	0.010938	0.96603	0.256832	-0.492452	0.514328	1.011	0.611126	1.67251	0.0109332	0.96618	0.25786	-0.494473	0.51634	1.01099	0.609892	1.67588	NA	NA	NA	NA
937	1461	IDP_dMRI_TBSS_FA_Medial_lemniscus_L	FA	FTD	5	-0.0294892	0.875021	0.187489	-0.396968	0.33799	0.970941	0.672355	1.40213	0.0293963	0.899716	0.233266	-0.427805	0.486597	1.02983	0.651939	1.62677	-2.94374	0.149473	1.52691	-5.93648	0.049	0.0526683	0.0026413	1.05022	-0.0303756	0.861429	0.174017	-0.371448	0.310697	0.970081	0.689735	1.36438	-0.030356	0.86386	0.177042	-0.377358	0.316646	0.9701	0.68567	1.37252	NA	NA	NA	NA
938	1462	IDP_dMRI_TBSS_FA_Inferior_cerebellar_peduncle_R	FA	FTD	8	0.27505	0.0330554	0.129046	0.0221198	0.527981	1.3166	1.02237	1.69551	0.300701	0.0588583	0.159164	-0.0112609	0.612663	1.35081	0.988802	1.84534	-0.0858047	0.925466	0.879593	-1.80981	1.6382	0.917773	0.163686	5.14589	0.279432	0.0325876	0.130751	0.0231598	0.535705	1.32238	1.02343	1.70865	0.27771	0.0398603	0.135126	0.0128631	0.542558	1.3201	1.01295	1.7204	NA	NA	NA	NA
939	1463	IDP_dMRI_TBSS_FA_Inferior_cerebellar_peduncle_L	FA	FTD	8	0.139787	0.295683	0.133673	-0.122213	0.401786	1.15003	0.88496	1.49449	0.0933579	0.580145	0.168768	-0.237427	0.424143	1.09785	0.788654	1.52828	-0.53795	0.49138	0.734234	-1.97705	0.901149	0.583944	0.138477	2.46243	0.142944	0.290038	0.135103	-0.121857	0.407745	1.15367	0.885275	1.50342	0.14221	0.306491	0.139065	-0.130358	0.414778	1.15282	0.877781	1.51403	NA	NA	NA	NA
940	1464	IDP_dMRI_TBSS_FA_Superior_cerebellar_peduncle_R	FA	FTD	8	0.03092	0.772974	0.10718	-0.179152	0.240992	1.0314	0.835979	1.27251	0.033452	0.806533	0.136594	-0.234272	0.301176	1.03402	0.791147	1.35145	0.0417979	0.905388	0.337163	-0.619041	0.702636	1.04268	0.538461	2.01907	0.0311663	0.772038	0.107577	-0.179685	0.242018	1.03166	0.835533	1.27382	0.03114	0.777008	0.10995	-0.184361	0.246641	1.03163	0.831635	1.27972	NA	NA	NA	NA
941	1465	IDP_dMRI_TBSS_FA_Superior_cerebellar_peduncle_L	FA	FTD	6	-0.121979	0.397008	0.144017	-0.404252	0.160294	0.885167	0.667476	1.17386	-0.0815209	0.652615	0.181104	-0.436486	0.273444	0.921713	0.646304	1.31448	0.227189	0.776279	0.747309	-1.23754	1.69191	1.25507	0.290098	5.42987	-0.1242	0.393518	0.14556	-0.409498	0.161098	0.883203	0.663983	1.1748	-0.124185	0.403543	0.148669	-0.415576	0.167206	0.883217	0.65996	1.182	NA	NA	NA	NA
942	1466	IDP_dMRI_TBSS_FA_Cerebral_peduncle_R	FA	FTD	6	0.204312	0.15049	0.1421	-0.074204	0.482827	1.22668	0.928482	1.62065	0.23204	0.188192	0.176329	-0.113566	0.577646	1.26117	0.892646	1.78184	0.0358423	0.970083	0.898232	-1.72469	1.79638	1.03649	0.178228	6.02777	0.207143	0.14901	0.143546	-0.0742084	0.488494	1.23016	0.928478	1.62986	0.206951	0.159263	0.147029	-0.0812251	0.495127	1.22992	0.921986	1.64071	NA	NA	NA	NA
943	1467	IDP_dMRI_TBSS_FA_Cerebral_peduncle_L	FA	FTD	6	0.113558	0.410914	0.1381	-0.157118	0.384233	1.12026	0.854603	1.46849	0.114314	0.532178	0.182995	-0.244356	0.472985	1.1211	0.783209	1.60478	-0.0315646	0.97712	1.03447	-2.05912	1.99599	0.968928	0.127566	7.35948	0.115681	0.399792	0.137389	-0.153602	0.384964	1.12264	0.857613	1.46956	0.115684	0.407027	0.139523	-0.157782	0.38915	1.12264	0.854036	1.47573	NA	NA	NA	NA
944	1468	IDP_dMRI_TBSS_FA_Anterior_limb_of_internal_capsule_R	FA	FTD	9	-0.11614	0.349609	0.124168	-0.359508	0.127229	0.890351	0.69802	1.13568	-0.178213	0.25767	0.157444	-0.486804	0.130377	0.836764	0.614588	1.13926	-0.707115	0.457889	0.900149	-2.47141	1.05718	0.493065	0.084466	2.87823	-0.117187	0.349594	0.125284	-0.362743	0.128369	0.889419	0.695765	1.13697	-0.117891	0.360001	0.128792	-0.370323	0.13454	0.888793	0.690512	1.14401	NA	NA	NA	NA
945	1469	IDP_dMRI_TBSS_FA_Anterior_limb_of_internal_capsule_L	FA	FTD	8	-0.0100637	0.934613	0.122665	-0.250487	0.230359	0.989987	0.778422	1.25905	-0.0872313	0.599218	0.165989	-0.412569	0.238106	0.916465	0.661948	1.26884	-1.04337	0.152143	0.636255	-2.29043	0.203685	0.352264	0.101223	1.22591	-0.010315	0.933689	0.123971	-0.253299	0.232669	0.989738	0.776236	1.26196	-0.0102785	0.935009	0.126047	-0.257331	0.236774	0.989774	0.773112	1.26715	NA	NA	NA	NA
946	1470	IDP_dMRI_TBSS_FA_Posterior_limb_of_internal_capsule_R	FA	FTD	19	-0.0104508	0.889057	0.0749177	-0.15729	0.136388	0.989604	0.854457	1.14613	-0.0356093	0.735918	0.105583	-0.242552	0.171333	0.965017	0.784623	1.18689	-0.242512	0.495021	0.34777	-0.924143	0.439118	0.784654	0.396872	1.55134	-0.0103805	0.890789	0.0756013	-0.158559	0.137798	0.989673	0.853372	1.14774	-0.0106428	0.889759	0.0767828	-0.161137	0.139852	0.989414	0.851175	1.1501	NA	NA	NA	NA
947	1471	IDP_dMRI_TBSS_FA_Posterior_limb_of_internal_capsule_L	FA	FTD	15	0.0868008	0.28746	0.0816019	-0.0731388	0.24674	1.09068	0.929472	1.27985	0.123015	0.280915	0.114086	-0.100594	0.346624	1.1309	0.9043	1.41429	-0.508672	0.254996	0.427144	-1.34587	0.32853	0.601293	0.260312	1.38892	0.0899537	0.275186	0.0824357	-0.0716203	0.251528	1.09412	0.930884	1.28599	0.0883919	0.290031	0.083542	-0.0753505	0.252134	1.09242	0.927418	1.28677	NA	NA	NA	NA
948	1472	IDP_dMRI_TBSS_FA_Retrolenticular_part_of_internal_capsule_R	FA	FTD	9	-0.0958605	0.36521	0.105867	-0.303359	0.111638	0.908591	0.738334	1.11811	-0.181533	0.202	0.142281	-0.460405	0.0973384	0.833991	0.631028	1.10223	-0.495694	0.238409	0.384604	-1.24952	0.258129	0.609148	0.286643	1.29451	-0.0971816	0.36228	0.106672	-0.306259	0.111896	0.907391	0.736196	1.1184	-0.0971866	0.370825	0.108597	-0.310037	0.115664	0.907387	0.73342	1.12262	NA	NA	NA	NA
949	1473	IDP_dMRI_TBSS_FA_Retrolenticular_part_of_internal_capsule_L	FA	FTD	6	-0.228488	0.0795997	0.13034	-0.483954	0.0269786	0.795736	0.616342	1.02735	-0.237895	0.152211	0.166155	-0.56356	0.0877687	0.788285	0.569179	1.09174	-0.429413	0.436648	0.497391	-1.4043	0.545473	0.650891	0.245539	1.72542	-0.23152	0.0792817	0.13193	-0.490102	0.0270629	0.793327	0.612564	1.02743	-0.231455	0.0854103	0.134557	-0.495188	0.0322774	0.793378	0.609456	1.0328	NA	NA	NA	NA
950	1474	IDP_dMRI_TBSS_FA_Anterior_corona_radiata_R	FA	FTD	10	0.0180471	0.86759	0.108248	-0.194119	0.230213	1.01821	0.82356	1.25887	0.031133	0.828883	0.144045	-0.251195	0.313461	1.03162	0.77787	1.36815	-0.463691	0.39183	0.512282	-1.46776	0.540381	0.628958	0.23044	1.71666	0.0183374	0.866615	0.109178	-0.195651	0.232325	1.01851	0.8223	1.26153	0.0183551	0.86919	0.111454	-0.200095	0.236806	1.01852	0.818653	1.26719	NA	NA	NA	NA
951	1475	IDP_dMRI_TBSS_FA_Anterior_corona_radiata_L	FA	FTD	8	-0.28834	0.0323534	0.134737	-0.552425	-0.024255	0.749507	0.575552	0.976037	-0.251506	0.121757	0.16253	-0.570066	0.0670531	0.777629	0.565488	1.06935	-0.224851	0.747001	0.665584	-1.5294	1.07969	0.798635	0.216667	2.94378	-0.296457	0.0170435	0.124261	-0.540008	-0.0529062	0.743447	0.582743	0.948469	-0.2962	0.0183262	0.125564	-0.542306	-0.0500952	0.743638	0.581406	0.951139	NA	NA	NA	NA
952	1476	IDP_dMRI_TBSS_FA_Superior_corona_radiata_R	FA	FTD	7	-0.155532	0.212971	0.124881	-0.400299	0.0892355	0.85596	0.670119	1.09334	-0.214835	0.174475	0.158204	-0.524915	0.0952441	0.806674	0.591606	1.09993	-0.465697	0.341941	0.443669	-1.33529	0.403894	0.627697	0.263082	1.49764	-0.156975	0.213108	0.126078	-0.404088	0.0901376	0.854725	0.667585	1.09432	-0.157638	0.220949	0.128788	-0.410063	0.0947873	0.854159	0.663608	1.09942	NA	NA	NA	NA
953	1477	IDP_dMRI_TBSS_FA_Superior_corona_radiata_L	FA	FTD	8	0.104845	0.533005	0.168175	-0.224779	0.434468	1.11054	0.798693	1.54414	0.101239	0.575318	0.180707	-0.252947	0.455424	1.10654	0.776509	1.57684	-1.03908	0.25371	0.823214	-2.65258	0.574416	0.353779	0.0704689	1.77609	0.109204	0.416881	0.134513	-0.154442	0.372849	1.11539	0.856893	1.45186	0.10915	0.418143	0.134812	-0.155081	0.373381	1.11533	0.856346	1.45264	NA	NA	NA	NA
954	1478	IDP_dMRI_TBSS_FA_Posterior_corona_radiata_R	FA	FTD	6	-0.0874563	0.657191	0.197065	-0.473704	0.298791	0.916259	0.622692	1.34823	-0.220901	0.1577	0.156352	-0.52735	0.0855477	0.801796	0.590167	1.08931	-0.805209	0.26893	0.62782	-2.03574	0.425319	0.446995	0.130584	1.53008	-0.0906445	0.490772	0.131544	-0.34847	0.167181	0.913342	0.705767	1.18197	-0.0910552	0.485015	0.130403	-0.346645	0.164535	0.912967	0.707056	1.17884	NA	NA	NA	NA
955	1479	IDP_dMRI_TBSS_FA_Posterior_corona_radiata_L	FA	FTD	7	-0.252863	0.0397809	0.122987	-0.493917	-0.0118088	0.776574	0.610231	0.988261	-0.262415	0.090673	0.155105	-0.566421	0.0415901	0.769191	0.567553	1.04247	-0.332558	0.495157	0.452252	-1.21897	0.553857	0.717087	0.295534	1.73995	-0.255273	0.0401558	0.124393	-0.499084	-0.011462	0.774705	0.607086	0.988603	-0.255143	0.0453178	0.127463	-0.504971	-0.00531423	0.774806	0.603523	0.9947	NA	NA	NA	NA
956	1480	IDP_dMRI_TBSS_FA_Posterior_thalamic_radiation_R	FA	FTD	9	-0.282158	0.111759	0.177421	-0.629903	0.0655862	0.754154	0.532643	1.06778	-0.159043	0.229877	0.132461	-0.418667	0.100581	0.85296	0.657924	1.10581	-0.129975	0.815376	0.536073	-1.18068	0.920728	0.878118	0.30707	2.51112	-0.283029	0.00716052	0.105243	-0.489306	-0.0767524	0.753498	0.613051	0.926119	-0.297998	0.00370298	0.102672	-0.499236	-0.0967599	0.742303	0.606995	0.907774	NA	NA	NA	NA
957	1481	IDP_dMRI_TBSS_FA_Posterior_thalamic_radiation_L	FA	FTD	10	-0.116476	0.243419	0.0998524	-0.312187	0.0792345	0.890051	0.731845	1.08246	-0.168367	0.203569	0.132422	-0.427914	0.0911789	0.845043	0.651868	1.09546	-0.173562	0.585825	0.305738	-0.772808	0.425684	0.840665	0.461715	1.53064	-0.117928	0.241738	0.100737	-0.315372	0.0795162	0.88876	0.729517	1.08276	-0.118085	0.249871	0.102623	-0.319226	0.0830569	0.888621	0.726711	1.0866	NA	NA	NA	NA
958	1482	IDP_dMRI_TBSS_FA_Sagittal_stratum_R	FA	FTD	9	0.152387	0.188255	0.115817	-0.0746138	0.379387	1.16461	0.928102	1.46139	0.101534	0.483377	0.144866	-0.182403	0.38547	1.10687	0.833265	1.47031	0.0175676	0.975965	0.562685	-1.08529	1.12043	1.01772	0.337802	3.06617	0.15392	0.187155	0.11669	-0.0747935	0.382633	1.1664	0.927935	1.46614	0.153975	0.199813	0.120097	-0.0814158	0.389366	1.16646	0.92181	1.47604	NA	NA	NA	NA
959	1483	IDP_dMRI_TBSS_FA_Sagittal_stratum_L	FA	FTD	8	-0.0451081	0.706815	0.119925	-0.280161	0.189945	0.955894	0.755662	1.20918	-0.0423547	0.772587	0.14656	-0.329611	0.244902	0.95853	0.719203	1.2775	0.0994162	0.878917	0.625419	-1.12641	1.32524	1.10453	0.324197	3.76308	-0.0451234	0.707101	0.120088	-0.280496	0.190249	0.95588	0.755409	1.20955	-0.045212	0.716074	0.124308	-0.288855	0.198431	0.955795	0.749121	1.21949	NA	NA	NA	NA
960	1484	IDP_dMRI_TBSS_FA_External_capsule_R	FA	FTD	8	0.19641	0.0977324	0.118609	-0.0360633	0.428883	1.21703	0.964579	1.53554	0.351196	0.0259382	0.157689	0.0421245	0.660266	1.42077	1.04302	1.93531	0.287773	0.511088	0.41206	-0.519865	1.09541	1.33345	0.594601	2.99041	0.198825	0.0968007	0.119733	-0.0358523	0.433503	1.21997	0.964783	1.54265	0.19893	0.104523	0.122546	-0.0412596	0.43912	1.2201	0.95958	1.55134	NA	NA	NA	NA
961	1485	IDP_dMRI_TBSS_FA_External_capsule_L	FA	FTD	8	0.0940378	0.42156	0.117003	-0.135289	0.323365	1.0986	0.873464	1.38177	0.170666	0.31068	0.168344	-0.159287	0.50062	1.18609	0.852751	1.64974	0.400186	0.338389	0.384766	-0.353955	1.15433	1.4921	0.701906	3.17189	0.0954454	0.418316	0.117929	-0.135695	0.326586	1.10015	0.873109	1.38623	0.0954626	0.427567	0.120327	-0.140378	0.331303	1.10017	0.86903	1.39278	NA	NA	NA	NA
962	1486	IDP_dMRI_TBSS_FA_Cingulum_cingulate_gyrus_R	FA	FTD	9	-0.111543	0.430753	0.141569	-0.389018	0.165932	0.894453	0.677722	1.18049	-0.177479	0.256285	0.15634	-0.483904	0.128946	0.837379	0.616372	1.13763	-0.768191	0.0811824	0.377291	-1.50768	-0.0287005	0.463852	0.221423	0.971707	-0.115416	0.306679	0.112908	-0.336716	0.105883	0.890995	0.714112	1.11169	-0.11529	0.307839	0.113055	-0.336877	0.106298	0.891108	0.713997	1.11215	NA	NA	NA	NA
963	1487	IDP_dMRI_TBSS_FA_Cingulum_cingulate_gyrus_L	FA	FTD	6	-0.108474	0.491565	0.157706	-0.417577	0.20063	0.897202	0.65864	1.22217	-0.249392	0.183786	0.187628	-0.617143	0.118358	0.779274	0.539484	1.12565	-4.40957	0.237121	3.17428	-10.6312	1.81202	0.0121605	2.42e-05	6.12279	-0.111656	0.459057	0.150805	-0.407233	0.183921	0.894352	0.665489	1.20192	-0.111317	0.467557	0.153232	-0.411651	0.189018	0.894655	0.662555	1.20806	NA	NA	NA	NA
964	1488	IDP_dMRI_TBSS_FA_Cingulum_hippocampus_R	FA	FTD	4	0.206367	0.269978	0.187077	-0.160304	0.573038	1.2292	0.851885	1.77365	0.188449	0.410751	0.229097	-0.260581	0.63748	1.20738	0.770604	1.89171	1.65963	0.394704	1.54327	-1.36519	4.68445	5.25738	0.255333	108.251	0.210974	0.251897	0.184135	-0.149931	0.571879	1.23488	0.860767	1.77159	0.210952	0.261386	0.187826	-0.157188	0.579091	1.23485	0.854544	1.78442	NA	NA	NA	NA
965	1489	IDP_dMRI_TBSS_FA_Cingulum_hippocampus_L	FA	FTD	3	0.122254	0.577987	0.219751	-0.308459	0.552967	1.13004	0.734578	1.7384	0.0813317	0.771946	0.280619	-0.468681	0.631344	1.08473	0.625827	1.88014	1.095	0.709513	2.23085	-3.27747	5.46747	2.98919	0.0377236	236.86	0.124768	0.566969	0.217926	-0.302368	0.551903	1.13289	0.739066	1.73655	0.124762	0.5765	0.223386	-0.313075	0.5626	1.13288	0.731195	1.75523	NA	NA	NA	NA
966	1490	IDP_dMRI_TBSS_FA_Fornix_cres+Stria_terminalis_R	FA	FTD	1	NA	NA	NA	NA	NA	NA	NA	NA	NA	NA	NA	NA	NA	NA	NA	NA	NA	NA	NA	NA	NA	NA	NA	NA	NA	NA	NA	NA	NA	NA	NA	NA	0.0772294	0.852292	0.414777	-0.735734	0.890193	1.08029	0.479154	2.4356	0.0772294	0.844512	0.393774	-0.694569
967	1491	IDP_dMRI_TBSS_FA_Fornix_cres+Stria_terminalis_L	FA	FTD	5	-0.376852	0.101598	0.230187	-0.828019	0.0743148	0.686017	0.436914	1.07715	-0.138329	0.557308	0.235717	-0.600334	0.323676	0.870812	0.548628	1.3822	-2.28955	0.0598398	0.775112	-3.80877	-0.770332	0.101312	0.0221754	0.462859	-0.393713	0.0274807	0.178585	-0.74374	-0.0436857	0.674548	0.475333	0.957255	-0.393726	0.0278406	0.179005	-0.744577	-0.0428762	0.674539	0.474935	0.95803	NA	NA	NA	NA
968	1492	IDP_dMRI_TBSS_FA_Superior_longitudinal_fasciculus_R	FA	FTD	12	-0.01996	0.854814	0.109083	-0.233763	0.193843	0.980238	0.791549	1.21391	-0.124795	0.361956	0.13689	-0.3931	0.14351	0.882678	0.674961	1.15432	-0.231166	0.690124	0.563186	-1.33501	0.872679	0.793607	0.263155	2.39331	-0.0189721	0.849795	0.10018	-0.215325	0.177381	0.981207	0.806279	1.19409	-0.0205311	0.839046	0.101082	-0.218651	0.177589	0.979678	0.803602	1.19433	NA	NA	NA	NA
969	1493	IDP_dMRI_TBSS_FA_Superior_longitudinal_fasciculus_L	FA	FTD	11	-0.027022	0.808446	0.111463	-0.245489	0.191445	0.97334	0.782322	1.211	-0.227092	0.127326	0.148939	-0.519012	0.0648287	0.796848	0.595108	1.06698	-0.393668	0.485553	0.541302	-1.45462	0.667284	0.674578	0.233489	1.94894	-0.0278485	0.79287	0.106055	-0.235716	0.180019	0.972536	0.790005	1.19724	-0.0277772	0.795622	0.107241	-0.237969	0.182415	0.972605	0.788227	1.20011	NA	NA	NA	NA
970	1494	IDP_dMRI_TBSS_FA_Superior_fronto-occipital_fasciculus_R	FA	FTD	8	-0.0165686	0.897485	0.1286	-0.268624	0.235487	0.983568	0.76443	1.26552	-0.019837	0.901927	0.160979	-0.335355	0.295681	0.980358	0.715084	1.34404	-0.374762	0.686856	0.885416	-2.11018	1.36065	0.687453	0.121216	3.89874	-0.0169194	0.887862	0.119988	-0.252096	0.218257	0.983223	0.77717	1.24391	-0.0169041	0.889578	0.121754	-0.255541	0.221733	0.983238	0.774497	1.24824	NA	NA	NA	NA
971	1495	IDP_dMRI_TBSS_FA_Superior_fronto-occipital_fasciculus_L	FA	FTD	9	-0.101374	0.376904	0.114726	-0.326236	0.123489	0.903595	0.721635	1.13144	-0.101739	0.497661	0.150018	-0.395775	0.192297	0.903265	0.673158	1.21203	-0.486121	0.555214	0.784714	-2.02416	1.05192	0.615008	0.132105	2.86314	-0.102606	0.374242	0.115475	-0.328936	0.123725	0.902483	0.719689	1.1317	-0.102452	0.387725	0.118613	-0.334932	0.130029	0.902622	0.715386	1.13886	NA	NA	NA	NA
972	1496	IDP_dMRI_TBSS_FA_Uncinate_fasciculus_R	FA	FTD	4	-0.111461	0.608457	0.217579	-0.537915	0.314994	0.894527	0.583965	1.37025	-0.342838	0.081683	0.19692	-0.728801	0.0431248	0.709753	0.482487	1.04407	2.44314	0.335933	1.94506	-1.36918	6.25547	11.5091	0.254315	520.852	-0.114475	0.458744	0.154504	-0.417303	0.188354	0.891834	0.658821	1.20726	-0.114611	0.45876	0.154693	-0.41781	0.188588	0.891713	0.658487	1.20754	NA	NA	NA	NA
973	1497	IDP_dMRI_TBSS_FA_Uncinate_fasciculus_L	FA	FTD	7	0.027127	0.844641	0.138431	-0.244197	0.298451	1.0275	0.783333	1.34777	0.163628	0.337016	0.170432	-0.170419	0.497675	1.17778	0.843311	1.64489	0.326736	0.62134	0.621108	-0.890636	1.54411	1.38644	0.410395	4.68379	0.0278947	0.827115	0.127721	-0.222439	0.278228	1.02829	0.800564	1.32079	0.0277613	0.829786	0.129137	-0.225347	0.280869	1.02815	0.798239	1.32428	NA	NA	NA	NA
974	1498	IDP_dMRI_TBSS_FA_Tapetum_R	FA	FTD	8	-0.0114562	0.926974	0.124996	-0.256448	0.233536	0.988609	0.773795	1.26306	-0.0753097	0.629789	0.156236	-0.381533	0.230913	0.927456	0.682814	1.25975	-0.566064	0.47231	0.738261	-2.01306	0.880929	0.567756	0.13358	2.41314	-0.0115394	0.926854	0.125696	-0.257904	0.234825	0.988527	0.77267	1.26469	-0.0115841	0.928658	0.129384	-0.265176	0.242008	0.988483	0.767071	1.2738	NA	NA	NA	NA
975	1499	IDP_dMRI_TBSS_FA_Tapetum_L	FA	FTD	8	-0.0497877	0.752286	0.157742	-0.358963	0.259388	0.951431	0.6984	1.29614	-0.133237	0.418055	0.164531	-0.455719	0.189244	0.875257	0.633992	1.20834	0.443021	0.658339	0.952765	-1.4244	2.31044	1.5574	0.240653	10.0789	-0.0517463	0.663784	0.119041	-0.285066	0.181573	0.94957	0.751965	1.1991	-0.0518555	0.66149	0.11843	-0.283979	0.180268	0.949466	0.752783	1.19754	NA	NA	NA	NA
976	1602	IDP_dMRI_TBSS_MD_Middle_cerebellar_peduncle	MD	FTD	4	0.213343	0.159544	0.151672	-0.083934	0.510619	1.23781	0.919492	1.66632	0.276629	0.118602	0.17725	-0.070782	0.62404	1.31868	0.931665	1.86645	0.518215	0.418814	0.513076	-0.487414	1.52384	1.67903	0.614213	4.58984	0.215625	0.159391	0.153238	-0.0847221	0.515973	1.24064	0.918768	1.67527	0.215603	0.167748	0.156293	-0.0907318	0.521938	1.24061	0.913263	1.68529	NA	NA	NA	NA
977	1603	IDP_dMRI_TBSS_MD_Pontine_crossing_tract	MD	FTD	5	-0.0663182	0.654988	0.148415	-0.357211	0.224575	0.935833	0.699625	1.25179	-0.0734449	0.683763	0.180306	-0.426845	0.279955	0.929187	0.652565	1.32307	-0.631932	0.58131	1.02538	-2.64167	1.37781	0.531564	0.0712421	3.9662	-0.0670116	0.653546	0.149299	-0.359637	0.225614	0.935184	0.697929	1.25309	-0.0670271	0.661518	0.153093	-0.36709	0.233036	0.93517	0.692747	1.26243	NA	NA	NA	NA
978	1604	IDP_dMRI_TBSS_MD_Genu_of_corpus_callosum	MD	FTD	11	-0.00932369	0.934694	0.113786	-0.232345	0.213698	0.99072	0.792673	1.23825	0.0985735	0.404478	0.118243	-0.133183	0.33033	1.1036	0.875305	1.39143	0.567025	0.154682	0.364958	-0.148292	1.28234	1.76301	0.862179	3.60507	-0.00895227	0.918476	0.0874638	-0.180381	0.162477	0.991088	0.834952	1.17642	-0.00957987	0.912618	0.0872988	-0.180685	0.161526	0.990466	0.834698	1.1753	NA	NA	NA	NA
979	1605	IDP_dMRI_TBSS_MD_Body_of_corpus_callosum	MD	FTD	7	0.112969	0.328337	0.115573	-0.113554	0.339491	1.1196	0.892656	1.40423	0.193076	0.18725	0.146407	-0.0938825	0.480034	1.21297	0.91039	1.61613	0.339943	0.338873	0.321604	-0.290401	0.970286	1.40487	0.747964	2.6387	0.115076	0.324073	0.116696	-0.113647	0.3438	1.12196	0.892573	1.4103	0.114826	0.33136	0.11821	-0.116865	0.346517	1.12168	0.889705	1.41413	NA	NA	NA	NA
980	1606	IDP_dMRI_TBSS_MD_Splenium_of_corpus_callosum	MD	FTD	8	-0.0226025	0.852333	0.121426	-0.260597	0.215392	0.977651	0.770591	1.24035	0.0247267	0.878212	0.161363	-0.291546	0.340999	1.02503	0.747108	1.40635	-0.633236	0.645741	1.30914	-3.19914	1.93267	0.530871	0.0407972	6.90792	-0.0229484	0.851495	0.12258	-0.263204	0.217308	0.977313	0.768585	1.24273	-0.0230332	0.853548	0.124778	-0.267599	0.221532	0.97723	0.765215	1.24799	NA	NA	NA	NA
981	1607	IDP_dMRI_TBSS_MD_Fornix	MD	FTD	8	-0.140362	0.356034	0.15208	-0.438438	0.157715	0.869044	0.645043	1.17083	-0.113969	0.47381	0.159109	-0.425822	0.197885	0.892286	0.653233	1.21882	-0.877207	0.133359	0.505483	-1.86795	0.11354	0.415943	0.154439	1.12024	-0.144927	0.216949	0.11738	-0.374992	0.0851378	0.865086	0.687295	1.08887	-0.14523	0.215465	0.117246	-0.375031	0.0845719	0.864824	0.687268	1.08825	NA	NA	NA	NA
982	1608	IDP_dMRI_TBSS_MD_Corticospinal_tract_R	MD	FTD	5	-0.179951	0.225759	0.148554	-0.471117	0.111214	0.835311	0.624305	1.11763	-0.212748	0.235525	0.179345	-0.564265	0.138769	0.80836	0.568778	1.14886	-1.52359	0.321242	1.28543	-4.04304	0.995852	0.217928	0.0175441	2.70703	-0.181677	0.225093	0.149763	-0.475214	0.111859	0.83387	0.621752	1.11835	-0.181626	0.237265	0.15368	-0.482839	0.119586	0.833913	0.617029	1.12703	NA	NA	NA	NA
983	1609	IDP_dMRI_TBSS_MD_Corticospinal_tract_L	MD	FTD	4	-0.210548	0.193892	0.162066	-0.528197	0.107101	0.81014	0.589667	1.11305	-0.233354	0.243743	0.200187	-0.62572	0.159012	0.791873	0.534876	1.17235	0.760821	0.759005	2.16654	-3.4856	5.00724	2.14003	0.0306355	149.491	-0.212513	0.193842	0.16356	-0.53309	0.108064	0.80855	0.586789	1.11412	-0.212519	0.204443	0.167471	-0.540761	0.115723	0.808545	0.582305	1.12269	NA	NA	NA	NA
984	1610	IDP_dMRI_TBSS_MD_Medial_lemniscus_R	MD	FTD	1	NA	NA	NA	NA	NA	NA	NA	NA	NA	NA	NA	NA	NA	NA	NA	NA	NA	NA	NA	NA	NA	NA	NA	NA	NA	NA	NA	NA	NA	NA	NA	NA	-0.122758	0.754548	0.39264	-0.892332	0.646815	0.884477	0.409699	1.90945	-0.122758	0.743357	0.374936	-0.857633
985	1611	IDP_dMRI_TBSS_MD_Medial_lemniscus_L	MD	FTD	NA	NA	NA	NA	NA	NA	NA	NA	NA	NA	NA	NA	NA	NA	NA	NA	NA	NA	NA	NA	NA	NA	NA	NA	NA	NA	NA	NA	NA	NA	NA	NA	NA	NA	NA	NA	NA	NA	NA	NA	NA	NA	NA	NA	NA
986	1612	IDP_dMRI_TBSS_MD_Inferior_cerebellar_peduncle_R	MD	FTD	2	-0.528902	0.0399228	0.25743	-1.03346	-0.0243393	0.589252	0.355772	0.975955	NA	NA	NA	NA	NA	NA	NA	NA	NA	NA	NA	NA	NA	NA	NA	NA	-0.528914	0.0457837	0.264803	-1.04793	-0.009899	0.589245	0.350663	0.99015	-0.528914	0.0550228	0.275663	-1.06921	0.011386	0.589245	0.343278	1.01145	NA	NA	NA	NA
987	1613	IDP_dMRI_TBSS_MD_Inferior_cerebellar_peduncle_L	MD	FTD	4	-0.10324	0.644257	0.223582	-0.541461	0.334981	0.901911	0.581898	1.39791	-0.143914	0.342166	0.151506	-0.440865	0.153037	0.865962	0.643479	1.16537	0.699741	0.156186	0.31467	0.0829878	1.31649	2.01323	1.08653	3.73032	-0.106676	0.431858	0.135718	-0.372683	0.15933	0.898817	0.688884	1.17273	-0.10667	0.427558	0.134451	-0.370194	0.156853	0.898822	0.6906	1.16982	NA	NA	NA	NA
988	1614	IDP_dMRI_TBSS_MD_Superior_cerebellar_peduncle_R	MD	FTD	5	-0.11361	0.378233	0.128933	-0.366319	0.139098	0.892606	0.693282	1.14924	-0.0826622	0.604783	0.159723	-0.39572	0.230395	0.920662	0.673195	1.2591	0.18484	0.788488	0.630444	-1.05083	1.42051	1.20303	0.349648	4.13923	-0.114203	0.377643	0.129445	-0.367916	0.13951	0.892077	0.692175	1.14971	-0.11423	0.3873	0.13213	-0.373205	0.144745	0.892053	0.688524	1.15575	NA	NA	NA	NA
989	1615	IDP_dMRI_TBSS_MD_Superior_cerebellar_peduncle_L	MD	FTD	7	-0.099688	0.417221	0.122882	-0.340536	0.14116	0.90512	0.711389	1.15161	-0.0711876	0.644235	0.154157	-0.373336	0.23096	0.931287	0.688434	1.25981	0.16527	0.776324	0.551094	-0.914873	1.24541	1.17971	0.400568	3.47437	-0.100289	0.416589	0.123454	-0.342259	0.141682	0.904576	0.710164	1.15221	-0.100423	0.427793	0.126641	-0.348639	0.147793	0.904455	0.705648	1.15927	NA	NA	NA	NA
990	1616	IDP_dMRI_TBSS_MD_Cerebral_peduncle_R	MD	FTD	3	0.204167	0.284413	0.190728	-0.169661	0.577995	1.2265	0.843951	1.78246	0.178223	0.433055	0.227333	-0.26735	0.623797	1.19509	0.765405	1.866	0.572053	0.70258	1.13406	-1.6507	2.7948	1.7719	0.191916	16.3594	0.204747	0.285709	0.191786	-0.171153	0.580648	1.22721	0.842692	1.7872	0.204747	0.301518	0.198171	-0.183668	0.593162	1.22721	0.832212	1.8097	NA	NA	NA	NA
991	1617	IDP_dMRI_TBSS_MD_Cerebral_peduncle_L	MD	FTD	5	0.0524174	0.732081	0.153107	-0.247672	0.352506	1.05382	0.780616	1.42263	0.14938	0.460334	0.202331	-0.247188	0.545948	1.16111	0.780994	1.72624	0.57389	0.566373	0.89345	-1.17727	2.32505	1.77516	0.308118	10.2272	0.053248	0.730133	0.154365	-0.249307	0.355803	1.05469	0.77934	1.42733	0.0532649	0.735247	0.157517	-0.255468	0.361998	1.05471	0.774554	1.4362	NA	NA	NA	NA
992	1618	IDP_dMRI_TBSS_MD_Anterior_limb_of_internal_capsule_R	MD	FTD	11	0.00202986	0.985591	0.112398	-0.218271	0.222331	1.00203	0.803908	1.24898	-0.22008	0.12644	0.144004	-0.502327	0.0621675	0.802455	0.605121	1.06414	0.00826456	0.98999	0.64071	-1.24753	1.26406	1.0083	0.287214	3.53975	0.00208059	0.984054	0.104097	-0.20195	0.206111	1.00208	0.817136	1.22889	0.00208615	0.98417	0.105141	-0.203991	0.208163	1.00209	0.81547	1.23141	NA	NA	NA	NA
993	1619	IDP_dMRI_TBSS_MD_Anterior_limb_of_internal_capsule_L	MD	FTD	13	0.0928768	0.31367	0.0921806	-0.0877973	0.273551	1.09733	0.915947	1.31462	0.134228	0.290578	0.127007	-0.114706	0.383163	1.14365	0.891628	1.46692	-0.160193	0.747865	0.485966	-1.11269	0.792301	0.851979	0.328675	2.20847	0.0948797	0.308594	0.0931859	-0.0877646	0.277524	1.09953	0.915976	1.31986	0.094843	0.316457	0.0946759	-0.0907217	0.280408	1.09949	0.913272	1.32367	NA	NA	NA	NA
994	1620	IDP_dMRI_TBSS_MD_Posterior_limb_of_internal_capsule_R	MD	FTD	5	-0.0254434	0.862343	0.146739	-0.313052	0.262165	0.974878	0.731212	1.29974	0.00614819	0.971946	0.174826	-0.336511	0.348808	1.00617	0.714258	1.41738	0.693879	0.489164	0.882645	-1.03611	2.42386	2.00146	0.354834	11.2894	-0.0255753	0.861985	0.147114	-0.313918	0.262767	0.974749	0.730579	1.30052	-0.0255705	0.866078	0.151625	-0.322756	0.271615	0.974754	0.72415	1.31208	NA	NA	NA	NA
995	1621	IDP_dMRI_TBSS_MD_Posterior_limb_of_internal_capsule_L	MD	FTD	7	-0.150536	0.382207	0.172271	-0.488187	0.187114	0.860246	0.613738	1.20576	-0.0139805	0.927288	0.153199	-0.31425	0.286289	0.986117	0.730337	1.33148	0.0292463	0.977762	0.998304	-1.92743	1.98592	1.02968	0.145522	7.28576	-0.156018	0.167516	0.113038	-0.377572	0.065536	0.855544	0.685524	1.06773	-0.156755	0.160105	0.111592	-0.375474	0.0619646	0.854914	0.686963	1.06392	NA	NA	NA	NA
996	1622	IDP_dMRI_TBSS_MD_Retrolenticular_part_of_internal_capsule_R	MD	FTD	13	0.129926	0.216481	0.105123	-0.0761158	0.335968	1.13874	0.926709	1.39929	0.178662	0.145739	0.122813	-0.0620513	0.419376	1.19562	0.939835	1.52101	0.364277	0.248753	0.29911	-0.221979	0.950533	1.43947	0.800932	2.58709	0.13476	0.131353	0.0893165	-0.0403007	0.30982	1.14426	0.960501	1.36318	0.132801	0.140256	0.0900447	-0.0436862	0.309289	1.14202	0.957254	1.36246	NA	NA	NA	NA
997	1623	IDP_dMRI_TBSS_MD_Retrolenticular_part_of_internal_capsule_L	MD	FTD	10	0.135847	0.379198	0.154481	-0.166936	0.43863	1.14551	0.846253	1.55058	0.166235	0.289578	0.156967	-0.14142	0.47389	1.18085	0.868125	1.60623	2.3747	0.0424641	0.985081	0.443943	4.30546	10.7478	1.55884	74.1034	0.140871	0.231126	0.117641	-0.0897054	0.371447	1.15128	0.9142	1.44983	0.140741	0.233246	0.118067	-0.0906712	0.372152	1.15113	0.913318	1.45085	NA	NA	NA	NA
998	1624	IDP_dMRI_TBSS_MD_Anterior_corona_radiata_R	MD	FTD	14	0.126808	0.10654	0.0785704	-0.02719	0.280806	1.1352	0.973176	1.3242	0.145279	0.172994	0.106615	-0.0636872	0.354245	1.15636	0.938298	1.4251	0.223068	0.290981	0.201941	-0.172736	0.618872	1.24991	0.841359	1.85683	0.12977	0.10055	0.079022	-0.0251136	0.284653	1.13857	0.975199	1.3293	0.127845	0.112544	0.0805649	-0.030062	0.285752	1.13638	0.970385	1.33076	NA	NA	NA	NA
999	1625	IDP_dMRI_TBSS_MD_Anterior_corona_radiata_L	MD	FTD	15	-0.0094997	0.932934	0.112884	-0.230752	0.211753	0.990545	0.793936	1.23584	0.139544	0.21627	0.112853	-0.0816483	0.360735	1.14975	0.921596	1.43438	0.0909913	0.777235	0.314989	-0.526388	0.70837	1.09526	0.590735	2.03068	-0.00973385	0.899863	0.0773542	-0.161348	0.14188	0.990313	0.850996	1.15244	-0.00983453	0.89804	0.07675	-0.160265	0.140596	0.990214	0.851918	1.15096	NA	NA	NA	NA
[truncated: 1,388 more rows]
[truncated: 4 more columns]
