# Supplementary material for: Bidirectional two-sample Mendelian randomization analyses support causal relationships between structural and diffusion imaging-derived phenotypes and the risk of major neurodegenerative diseases
Source: Transl Psychiatry. 2024 May 28;14:215. doi: 10.1038/s41398-024-02939-3 (PMC11133432; doi:10.1038/s41398-024-02939-3)
Supplement: Supplementary file 9 — Supplementary Table S8 [file 41398_2024_2939_MOESM9_ESM.xlsx]

## Sheet: Sheet1
Table S8. Reverse MR analysis results.
ID	IDP ID	IDP short name	Category	Disease	IV	Inverse variance weighted					Weighted median					MR Egger					Maximum likelihood					MR-robust adjusted profile scores					Wald ratio
						Effect	P	SE	CI Lower	CI Upper	Effect	P	SE	CI Lower	CI Upper	Effect	P	SE	CI Lower	CI Upper	Effect	P	SE	CI Lower	CI Upper	Effect	P	SE	CI Lower	CI Upper	Effect	P	SE	CI Lower	CI Upper
1	122	IDP_T1_FAST_ROIs_L_thalamus	GMV	AD	19	-0.0270033	0.485249	0.038693	-0.102842	0.048835	-0.0127498	0.735372	0.0377226	-0.0866861	0.0611865	-0.0749135	0.152894	0.0500638	-0.173039	0.0232115	-0.0273218	0.310305	0.0269292	-0.080103	0.0254593	-0.0273862	0.307663	0.0268456	-0.0800035	0.0252311	NA	NA	NA	NA	NA
2	123	IDP_T1_FAST_ROIs_R_thalamus	GMV	AD	19	-0.0388494	0.295476	0.0371344	-0.111633	0.033934	-0.0393794	0.285777	0.0368917	-0.111687	0.0329284	-0.0777293	0.130241	0.048884	-0.173542	0.0180833	-0.0392821	0.144441	0.0269157	-0.0920368	0.0134726	-0.0393526	0.143028	0.0268691	-0.0920161	0.0133108	NA	NA	NA	NA	NA
3	124	IDP_T1_FAST_ROIs_L_caudate	GMV	AD	19	0.0173796	0.649079	0.0381934	-0.0574795	0.0922387	0.0908373	0.0239144	0.0402201	0.0120058	0.169669	0.0732573	0.14688	0.0481942	-0.0212033	0.167718	0.017441	0.51704	0.0269186	-0.0353195	0.0702015	0.0176241	0.511379	0.0268376	-0.0349777	0.0702258	NA	NA	NA	NA	NA
4	125	IDP_T1_FAST_ROIs_R_caudate	GMV	AD	19	0.00125348	0.968811	0.032059	-0.0615821	0.0640891	0.0268598	0.540857	0.0439231	-0.0592295	0.112949	0.053851	0.190558	0.0394992	-0.0235674	0.13127	0.00126747	0.962375	0.0268679	-0.0513936	0.0539285	0.00126626	0.962442	0.0268906	-0.0514394	0.0539719	NA	NA	NA	NA	NA
5	126	IDP_T1_FAST_ROIs_L_putamen	GMV	AD	19	-0.0581804	0.0832373	0.0335875	-0.124012	0.00765111	0.0103904	0.784652	0.0380237	-0.064136	0.0849169	0.0148428	0.696895	0.0374641	-0.0585868	0.0882724	-0.0581924	0.0306614	0.026923	-0.110961	-0.00542335	-0.0588386	0.0287972	0.026913	-0.111588	-0.00608911	NA	NA	NA	NA	NA
6	127	IDP_T1_FAST_ROIs_R_putamen	GMV	AD	19	-0.0554899	0.0447986	0.0276545	-0.109693	-0.00128706	-0.0305112	0.406714	0.0367741	-0.102588	0.0415661	0.00252953	0.944227	0.0356275	-0.0673003	0.0723593	-0.055835	0.0376424	0.0268602	-0.108481	-0.00318905	-0.0559124	0.0380682	0.0269571	-0.108748	-0.00307635	NA	NA	NA	NA	NA
7	128	IDP_T1_FAST_ROIs_L_pallidum	GMV	AD	19	0.0188588	0.599574	0.0359206	-0.0515456	0.0892632	0.0663958	0.0602566	0.0353374	-0.00286545	0.135657	0.0432548	0.384329	0.0484381	-0.0516839	0.138193	0.0191632	0.476046	0.0268891	-0.0335394	0.0718658	0.019078	0.477768	0.0268743	-0.0335956	0.0717515	NA	NA	NA	NA	NA
8	129	IDP_T1_FAST_ROIs_R_pallidum	GMV	AD	19	0.0432957	0.143195	0.0295736	-0.0146686	0.10126	0.104288	0.00583673	0.0378293	0.030143	0.178434	0.0689028	0.0987534	0.0394504	-0.00841985	0.146226	0.0436726	0.10391	0.0268559	-0.00896486	0.0963101	0.0436657	0.104824	0.0269225	-0.00910242	0.0964338	NA	NA	NA	NA	NA
9	130	IDP_T1_FAST_ROIs_L_hippocampus	GMV	AD	19	-0.0339374	0.204267	0.0267332	-0.0863345	0.0184596	-0.0719427	0.0501799	0.0367349	-0.143943	5.78e-05	-0.0664803	0.079386	0.0356264	-0.136308	0.00334752	-0.0338582	0.206759	0.0268178	-0.0864211	0.0187047	-0.0341589	0.204918	0.0269463	-0.0869736	0.0186559	NA	NA	NA	NA	NA
10	131	IDP_T1_FAST_ROIs_R_hippocampus	GMV	AD	19	-0.0413247	0.292824	0.039284	-0.118321	0.0356719	-0.0855434	0.0204627	0.0369079	-0.157883	-0.0132039	-0.0997972	0.0594707	0.0494132	-0.196647	-0.00294738	-0.0417772	0.121017	0.026944	-0.0945874	0.011033	-0.0419604	0.117821	0.0268291	-0.0945455	0.0106247	NA	NA	NA	NA	NA
11	132	IDP_T1_FAST_ROIs_L_amygdala	GMV	AD	19	-0.0579935	0.119802	0.0372803	-0.131063	0.0150759	-0.10282	0.00514012	0.036746	-0.174842	-0.0307975	-0.101221	0.0526856	0.0485993	-0.196476	-0.00596648	-0.0585091	0.0296914	0.0269108	-0.111254	-0.00576385	-0.0587587	0.0287407	0.0268669	-0.111418	-0.00609947	NA	NA	NA	NA	NA
12	133	IDP_T1_FAST_ROIs_R_amygdala	GMV	AD	19	-0.0733922	0.0196455	0.0314576	-0.135049	-0.0117353	-0.113102	0.00284599	0.0379041	-0.187394	-0.0388101	-0.101134	0.0274181	0.0419191	-0.183296	-0.0189726	-0.0736807	0.00608847	0.0268616	-0.126329	-0.021032	-0.0740573	0.00597081	0.026936	-0.126852	-0.0212627	NA	NA	NA	NA	NA
13	134	IDP_T1_FAST_ROIs_L_ventral_striatum	GMV	AD	19	-0.0987184	0.000239282	0.0268734	-0.15139	-0.0460466	-0.0835687	0.021357	0.0363088	-0.154734	-0.0124035	-0.0950767	0.0193997	0.0368271	-0.167258	-0.0228957	-0.0993874	0.000218736	0.0268881	-0.152088	-0.0466867	-0.099397	0.000232242	0.0270021	-0.152321	-0.0464729	NA	NA	NA	NA	NA
14	135	IDP_T1_FAST_ROIs_R_ventral_striatum	GMV	AD	19	-0.12184	1.03e-05	0.0276243	-0.175983	-0.0676959	-0.103938	0.00370556	0.0358137	-0.174133	-0.0337436	-0.129309	0.0032455	0.0377815	-0.20336	-0.055257	-0.122764	5.11e-06	0.0269206	-0.175529	-0.0700001	-0.122708	5.62e-06	0.0270269	-0.175681	-0.0697354	NA	NA	NA	NA	NA
15	136	IDP_T1_FAST_ROIs_brain_stem	GMV	AD	19	-0.0330878	0.215824	0.0267331	-0.0854846	0.019309	-0.0396224	0.269728	0.0359	-0.109986	0.0307415	-0.0444427	0.229136	0.0356262	-0.11427	0.0253846	-0.0329627	0.219009	0.0268171	-0.0855243	0.0195988	-0.0332776	0.217099	0.0269612	-0.0861216	0.0195663	NA	NA	NA	NA	NA
16	137	IDP_T1_FAST_ROIs_L_cerebellum_I-IV	GMV	AD	19	-0.0221985	0.406319	0.0267327	-0.0745945	0.0301975	-0.0688286	0.0435097	0.0340941	-0.135653	-0.00200417	-0.0466592	0.207716	0.0356255	-0.116485	0.0231667	-0.0223335	0.404723	0.026804	-0.0748694	0.0302024	-0.0223177	0.40772	0.0269566	-0.0751527	0.0305172	NA	NA	NA	NA	NA
17	138	IDP_T1_FAST_ROIs_R_cerebellum_I-IV	GMV	AD	19	-0.0198003	0.499313	0.0293089	-0.0772458	0.0376452	-0.0848038	0.0200967	0.036482	-0.156308	-0.0132991	-0.0605335	0.123095	0.037309	-0.133659	0.0125921	-0.0199958	0.456288	0.026841	-0.0726043	0.0326126	-0.0199628	0.45831	0.0269173	-0.0727207	0.0327952	NA	NA	NA	NA	NA
18	139	IDP_T1_FAST_ROIs_L_cerebellum_V	GMV	AD	19	-0.00498084	0.877035	0.0321908	-0.0680747	0.058113	-0.0229734	0.565103	0.0399343	-0.101245	0.0552979	-0.0259622	0.558185	0.0434665	-0.111157	0.0592322	-0.00504326	0.851066	0.0268604	-0.0576897	0.0476031	-0.00502875	0.851697	0.0268984	-0.0577496	0.0476921	NA	NA	NA	NA	NA
19	140	IDP_T1_FAST_ROIs_R_cerebellum_V	GMV	AD	19	-0.00547358	0.869686	0.033364	-0.070867	0.0599198	-0.0486786	0.199555	0.0379465	-0.123054	0.0256965	-0.0426983	0.341859	0.0436655	-0.128283	0.042886	-0.00559042	0.835233	0.0268777	-0.0582706	0.0470898	-0.00553347	0.836907	0.026881	-0.0582201	0.0471532	NA	NA	NA	NA	NA
20	141	IDP_T1_FAST_ROIs_L_cerebellum_VI	GMV	AD	19	0.00328637	0.914926	0.0307634	-0.0570099	0.0635827	0.0124755	0.742116	0.0379136	-0.0618351	0.0867862	-0.0500103	0.198548	0.0373794	-0.123274	0.0232532	0.00331499	0.901778	0.0268604	-0.0493313	0.0559613	0.0033176	0.90185	0.0269013	-0.0494089	0.0560441	NA	NA	NA	NA	NA
21	142	IDP_T1_FAST_ROIs_V_cerebellum_VI	GMV	AD	19	0.0185735	0.66	0.0422207	-0.0641791	0.101326	-0.0312379	0.38548	0.0359949	-0.101788	0.0393121	-0.0838203	0.0741531	0.0440526	-0.170163	0.0025229	0.0186213	0.489683	0.0269556	-0.0342117	0.0714542	0.0188837	0.481206	0.0268095	-0.033663	0.0714303	NA	NA	NA	NA	NA
22	143	IDP_T1_FAST_ROIs_R_cerebellum_VI	GMV	AD	19	0.0257095	0.398337	0.03044	-0.0339529	0.0853719	0.00930192	0.811415	0.0389852	-0.067109	0.0857128	-0.00970835	0.809588	0.0396682	-0.087458	0.0680413	0.0258796	0.335341	0.0268624	-0.0267707	0.0785299	0.0259445	0.335081	0.0269153	-0.0268095	0.0786984	NA	NA	NA	NA	NA
23	144	IDP_T1_FAST_ROIs_L_cerebellum_crus_I	GMV	AD	19	-0.0058287	0.835864	0.0281325	-0.0609684	0.049311	-0.0562941	0.114838	0.0357012	-0.126268	0.0136802	-0.0475568	0.199521	0.0356265	-0.117385	0.0222711	-0.00587416	0.82672	0.0268337	-0.0584681	0.0467198	-0.00587278	0.827351	0.026927	-0.0586498	0.0469042	NA	NA	NA	NA	NA
24	145	IDP_T1_FAST_ROIs_V_cerebellum_crus_I	GMV	AD	19	-0.00863561	0.761859	0.0284966	-0.0644889	0.0472177	-0.00991418	0.795319	0.0382182	-0.0848219	0.0649935	0.00432538	0.912514	0.0387873	-0.0716978	0.0803485	-0.00869075	0.746092	0.0268402	-0.0612975	0.043916	-0.00870188	0.746578	0.0269279	-0.0614806	0.0440768	NA	NA	NA	NA	NA
25	146	IDP_T1_FAST_ROIs_R_cerebellum_crus_I	GMV	AD	19	-0.0136374	0.609954	0.0267327	-0.0660335	0.0387587	-0.06278	0.085807	0.0365437	-0.134406	0.00884566	-0.0520468	0.162268	0.0356255	-0.121873	0.0177791	-0.0137095	0.609096	0.0268096	-0.0662563	0.0388374	-0.0137168	0.610769	0.0269497	-0.0665382	0.0391047	NA	NA	NA	NA	NA
26	147	IDP_T1_FAST_ROIs_L_cerebellum_crus_II	GMV	AD	19	-0.0428878	0.277186	0.0394675	-0.120244	0.0344684	-0.0976495	0.00648635	0.0358725	-0.16796	-0.0273394	-0.109601	0.0364606	0.0482694	-0.204209	-0.0149928	-0.0430751	0.109971	0.0269502	-0.0958975	0.00974726	-0.0435441	0.104692	0.0268373	-0.0961452	0.00905699	NA	NA	NA	NA	NA
27	148	IDP_T1_FAST_ROIs_V_cerebellum_crus_II	GMV	AD	19	-0.0459003	0.215258	0.0370392	-0.118497	0.0266965	-0.0809241	0.0316754	0.0376657	-0.154749	-0.00709935	-0.100244	0.0466089	0.0467135	-0.191802	-0.00868544	-0.0464846	0.084383	0.0269351	-0.0992773	0.00630813	-0.0465119	0.08349	0.0268733	-0.0991835	0.00615975	NA	NA	NA	NA	NA
28	149	IDP_T1_FAST_ROIs_R_cerebellum_crus_II	GMV	AD	19	-0.0261098	0.455583	0.0349932	-0.0946964	0.0424768	-0.0865084	0.0152027	0.0356366	-0.156356	-0.0166606	-0.0980683	0.0255434	0.040069	-0.176604	-0.0195332	-0.0262327	0.329354	0.0268939	-0.0789447	0.0264793	-0.0264207	0.325518	0.0268727	-0.0790911	0.0262497	NA	NA	NA	NA	NA
29	150	IDP_T1_FAST_ROIs_L_cerebellum_VIIb	GMV	AD	19	-0.0366632	0.281066	0.0340127	-0.103328	0.0300016	-0.070362	0.0549583	0.0366621	-0.14222	0.00149561	-0.0974306	0.029388	0.0409669	-0.177726	-0.0171356	-0.0370487	0.168374	0.0268966	-0.0897661	0.0156687	-0.0370959	0.1675	0.0268756	-0.0897721	0.0155803	NA	NA	NA	NA	NA
30	151	IDP_T1_FAST_ROIs_V_cerebellum_VIIb	GMV	AD	19	-0.016969	0.570203	0.029888	-0.0755496	0.0416116	-0.0337185	0.334494	0.0349378	-0.102197	0.0347595	-0.0549432	0.172131	0.0385445	-0.13049	0.0206041	-0.0171415	0.523266	0.0268542	-0.0697758	0.0354927	-0.0171184	0.524748	0.0269139	-0.0698698	0.0356329	NA	NA	NA	NA	NA
31	152	IDP_T1_FAST_ROIs_R_cerebellum_VIIb	GMV	AD	19	-0.0356016	0.343387	0.0375745	-0.109248	0.0380444	-0.100965	0.00325677	0.0343137	-0.168219	-0.0337098	-0.0937859	0.0617482	0.0468949	-0.1857	-0.00187196	-0.0366523	0.173606	0.0269362	-0.0894472	0.0161427	-0.0361139	0.178479	0.0268415	-0.0887232	0.0164954	NA	NA	NA	NA	NA
32	153	IDP_T1_FAST_ROIs_L_cerebellum_VIIIa	GMV	AD	19	-0.000858743	0.978809	0.0323289	-0.0642233	0.0625059	-0.01203	0.76642	0.0404969	-0.091404	0.0673439	-0.0419369	0.328574	0.0416915	-0.123652	0.0397785	-0.000863743	0.974359	0.0268724	-0.0535337	0.0518062	-0.000867768	0.974253	0.026887	-0.0535664	0.0518308	NA	NA	NA	NA	NA
33	154	IDP_T1_FAST_ROIs_V_cerebellum_VIIIa	GMV	AD	19	-0.0284651	0.363093	0.031298	-0.0898092	0.0328789	-0.0574866	0.100994	0.0350516	-0.126188	0.0112146	-0.0751826	0.0730498	0.039347	-0.152303	0.00193747	-0.0286335	0.286454	0.0268624	-0.0812838	0.0240168	-0.028734	0.285543	0.0269057	-0.0814693	0.0240012	NA	NA	NA	NA	NA
34	155	IDP_T1_FAST_ROIs_R_cerebellum_VIIIa	GMV	AD	19	-0.0167687	0.60521	0.0324394	-0.0803499	0.0468126	-0.0597732	0.0905541	0.0353169	-0.128994	0.00944791	-0.0673704	0.113911	0.040424	-0.146601	0.0118606	-0.0169115	0.529193	0.0268762	-0.0695889	0.0357658	-0.01695	0.528373	0.0268838	-0.0696423	0.0357422	NA	NA	NA	NA	NA
35	156	IDP_T1_FAST_ROIs_L_cerebellum_VIIIb	GMV	AD	19	0.0103983	0.720027	0.0290112	-0.0464637	0.0672602	-0.0632742	0.116182	0.0402763	-0.142216	0.0156674	0.00719376	0.858583	0.0397658	-0.0707471	0.0851347	0.010558	0.694102	0.0268449	-0.042058	0.063174	0.0104855	0.696874	0.0269175	-0.0422728	0.0632439	NA	NA	NA	NA	NA
36	157	IDP_T1_FAST_ROIs_V_cerebellum_VIIIb	GMV	AD	19	-0.00101201	0.977598	0.0360396	-0.0716497	0.0696257	-0.0388831	0.254513	0.0341243	-0.105767	0.0280005	-0.0417317	0.388054	0.0471088	-0.134065	0.0506016	-0.00100863	0.970088	0.0268981	-0.0537288	0.0517115	-0.00102454	0.969576	0.0268628	-0.0536757	0.0516266	NA	NA	NA	NA	NA
37	158	IDP_T1_FAST_ROIs_R_cerebellum_VIIIb	GMV	AD	19	0.00848533	0.780016	0.0303809	-0.0510613	0.0680319	-0.0213971	0.5745	0.0381114	-0.0960955	0.0533012	-0.0157475	0.70363	0.0407018	-0.095523	0.0640279	0.00854721	0.75019	0.0268452	-0.0440693	0.0611637	0.00855728	0.750535	0.0269152	-0.0441966	0.0613111	NA	NA	NA	NA	NA
38	159	IDP_T1_FAST_ROIs_L_cerebellum_IX	GMV	AD	19	0.00293992	0.912431	0.0267332	-0.0494572	0.0553371	-0.0338117	0.342917	0.0356507	-0.103687	0.0360637	-0.00185379	0.959108	0.0356265	-0.0716817	0.0679741	0.00294923	0.912361	0.0267963	-0.0495715	0.05547	0.00295361	0.912785	0.026967	-0.0499017	0.0558089	NA	NA	NA	NA	NA
39	160	IDP_T1_FAST_ROIs_V_cerebellum_IX	GMV	AD	19	0.0192871	0.470631	0.0267337	-0.033111	0.0716852	0.0285794	0.419608	0.0354099	-0.040824	0.0979827	0.0120552	0.739228	0.0356275	-0.0577746	0.081885	0.0193931	0.469548	0.0268151	-0.0331645	0.0719507	0.0193968	0.471819	0.0269579	-0.0334406	0.0722343	NA	NA	NA	NA	NA
40	161	IDP_T1_FAST_ROIs_R_cerebellum_IX	GMV	AD	19	0.00884545	0.740736	0.0267332	-0.0435516	0.0612425	-0.0191548	0.600966	0.036624	-0.0909379	0.0526283	0.00361711	0.920319	0.0356264	-0.0662107	0.0734449	0.00892094	0.739252	0.0268022	-0.0436114	0.0614533	0.0088905	0.741592	0.0269617	-0.0439544	0.0617354	NA	NA	NA	NA	NA
41	162	IDP_T1_FAST_ROIs_L_cerebellum_X	GMV	AD	19	0.0198904	0.540209	0.0324744	-0.0437593	0.0835402	-0.00279197	0.938547	0.0362143	-0.073772	0.0681881	-0.0176334	0.682353	0.0423508	-0.100641	0.0653743	0.0200979	0.454572	0.0268755	-0.032578	0.0727737	0.0200938	0.454989	0.0268949	-0.0326201	0.0728077	NA	NA	NA	NA	NA
42	163	IDP_T1_FAST_ROIs_V_cerebellum_X	GMV	AD	19	0.0455337	0.135886	0.0305332	-0.0143113	0.105379	0.0321944	0.375868	0.0363559	-0.0390631	0.103452	0.0477353	0.269977	0.0418624	-0.0343151	0.129786	0.0458084	0.0882541	0.0268721	-0.00686098	0.0984777	0.045943	0.0879367	0.0269242	-0.00682842	0.0987144	NA	NA	NA	NA	NA
43	164	IDP_T1_FAST_ROIs_R_cerebellum_X	GMV	AD	19	0.00346473	0.913266	0.0318099	-0.0588826	0.0658121	-0.0350367	0.306475	0.0342608	-0.102188	0.0321145	-0.0250901	0.561297	0.0423442	-0.108085	0.0579045	0.00347984	0.896938	0.026865	-0.0491755	0.0561352	0.00349888	0.896497	0.0268964	-0.049218	0.0562158	NA	NA	NA	NA	NA
44	344	aparc-Desikan_lh_volume_bankssts	GMV	AD	19	0.064482	0.028239	0.0293908	0.00687599	0.122088	0.0561363	0.129327	0.0370107	-0.0164046	0.128677	0.0456976	0.266004	0.0397318	-0.0321768	0.123572	0.0648773	0.0180374	0.027434	0.0111066	0.118648	0.0649852	0.0181631	0.0275096	0.0110665	0.118904	NA	NA	NA	NA	NA
45	345	aparc-Desikan_lh_volume_caudalanteriorcingulate	GMV	AD	19	-0.021701	0.426449	0.0272871	-0.0751837	0.0317817	-0.027987	0.46218	0.038064	-0.102592	0.0466185	-0.0342	0.360387	0.0363833	-0.105511	0.0371112	-0.021475	0.432633	0.0273673	-0.0751149	0.0321649	-0.0218306	0.4275	0.0275125	-0.0757552	0.032094	NA	NA	NA	NA	NA
46	346	aparc-Desikan_lh_volume_caudalmiddlefrontal	GMV	AD	19	-0.0049064	0.864009	0.0286466	-0.0610537	0.0512409	0.0405837	0.301021	0.0392398	-0.0363264	0.117494	-0.0148261	0.709488	0.0391344	-0.0915296	0.0618773	-0.00493157	0.857075	0.0273825	-0.0586013	0.0487382	-0.00494111	0.85737	0.0274928	-0.0588271	0.0489449	NA	NA	NA	NA	NA
47	347	aparc-Desikan_lh_volume_cuneus	GMV	AD	19	-0.00664679	0.807548	0.0272867	-0.0601286	0.0468351	0.0222378	0.564695	0.0386152	-0.0534481	0.0979237	-0.0197104	0.595018	0.0363825	-0.0910201	0.0515994	-0.00666035	0.80761	0.0273515	-0.0602692	0.0469485	-0.00667806	0.8083	0.0275248	-0.0606267	0.0472706	NA	NA	NA	NA	NA
48	348	aparc-Desikan_lh_volume_entorhinal	GMV	AD	19	-0.033112	0.316857	0.033081	-0.0979506	0.0317267	-0.0788115	0.0422738	0.0388078	-0.154875	-0.00274815	-0.0259867	0.573809	0.0453116	-0.114797	0.0628241	-0.0334793	0.222108	0.0274209	-0.0872242	0.0202656	-0.033428	0.223479	0.0274601	-0.0872498	0.0203938	NA	NA	NA	NA	NA
49	349	aparc-Desikan_lh_volume_fusiform	GMV	AD	19	0.00817591	0.809572	0.033928	-0.058323	0.0746748	-0.0473845	0.295783	0.0453216	-0.136215	0.0414457	-0.00419677	0.928878	0.0463273	-0.0949983	0.0866048	0.00825822	0.763475	0.0274432	-0.0455305	0.0620469	0.00827082	0.763016	0.0274302	-0.0454924	0.062034	NA	NA	NA	NA	NA
50	350	aparc-Desikan_lh_volume_inferiorparietal	GMV	AD	19	0.0256843	0.388916	0.0298105	-0.0327443	0.0841128	-0.000705976	0.984506	0.0363537	-0.0719592	0.0705473	0.0169662	0.68255	0.0407753	-0.0629533	0.0968857	0.0261881	0.339142	0.0273973	-0.0275107	0.0798869	0.0258892	0.346173	0.0274821	-0.0279757	0.0797541	NA	NA	NA	NA	NA
51	351	aparc-Desikan_lh_volume_inferiortemporal	GMV	AD	19	-0.0131021	0.719455	0.0364771	-0.0845973	0.058393	-0.0806138	0.0454189	0.0402917	-0.159586	-0.00164206	-0.0507634	0.306058	0.0481035	-0.145046	0.0435195	-0.0129021	0.638262	0.0274438	-0.0666919	0.0408876	-0.0132564	0.62888	0.0274287	-0.0670167	0.0405039	NA	NA	NA	NA	NA
52	352	aparc-Desikan_lh_volume_isthmuscingulate	GMV	AD	19	-0.0353433	0.276602	0.0324851	-0.0990141	0.0283275	-0.0552075	0.129791	0.0364424	-0.126635	0.0162196	-0.0700487	0.119388	0.0427141	-0.153768	0.0136709	-0.0354237	0.196444	0.0274231	-0.0891729	0.0183255	-0.035683	0.193857	0.0274642	-0.0895128	0.0181469	NA	NA	NA	NA	NA
53	353	aparc-Desikan_lh_volume_lateraloccipital	GMV	AD	19	0.0184933	0.65583	0.0414946	-0.0628362	0.0998227	-0.0689921	0.144799	0.0473147	-0.161729	0.0237448	-0.00297657	0.958513	0.0563831	-0.113487	0.107534	0.0188329	0.493563	0.0275072	-0.0350812	0.0727469	0.0187908	0.492448	0.0273751	-0.0348644	0.072446	NA	NA	NA	NA	NA
54	354	aparc-Desikan_lh_volume_lateralorbitofrontal	GMV	AD	19	-0.0236122	0.430229	0.0299344	-0.0822835	0.0350591	-0.0306093	0.374472	0.0344649	-0.0981605	0.036942	-0.0620472	0.126151	0.0385761	-0.137656	0.0135619	-0.0234499	0.392074	0.0273992	-0.0771523	0.0302525	-0.023809	0.386236	0.0274784	-0.0776666	0.0300486	NA	NA	NA	NA	NA
55	355	aparc-Desikan_lh_volume_lingual	GMV	AD	19	-0.00408264	0.881062	0.0272861	-0.0575634	0.0493982	-0.0174446	0.649447	0.0383794	-0.0926681	0.057779	-0.0345825	0.355151	0.0363815	-0.10589	0.0367252	-0.00410321	0.880827	0.0273691	-0.0577467	0.0495403	-0.00410752	0.881287	0.0275048	-0.0580169	0.0498019	NA	NA	NA	NA	NA
56	356	aparc-Desikan_lh_volume_medialorbitofrontal	GMV	AD	19	-0.0312258	0.325463	0.0317563	-0.0934682	0.0310167	-0.0412851	0.275796	0.0378828	-0.115535	0.0329652	-0.0199383	0.651558	0.0433727	-0.104949	0.0650722	-0.0315997	0.249204	0.0274235	-0.0853498	0.0221504	-0.0315196	0.251166	0.0274675	-0.085356	0.0223168	NA	NA	NA	NA	NA
57	357	aparc-Desikan_lh_volume_middletemporal	GMV	AD	19	0.0186158	0.63741	0.0394969	-0.058798	0.0960297	-0.0284477	0.45626	0.0381839	-0.103288	0.0463927	-0.0217103	0.682302	0.0521339	-0.123893	0.080472	0.0189593	0.490232	0.0274797	-0.0349009	0.0728195	0.0188698	0.491142	0.0274074	-0.0348487	0.0725883	NA	NA	NA	NA	NA
58	358	aparc-Desikan_lh_volume_parahippocampal	GMV	AD	19	0.00714575	0.79342	0.0272872	-0.0463371	0.0606286	-0.00639735	0.861675	0.0367153	-0.0783593	0.0655646	-0.000891922	0.980728	0.0363835	-0.0722035	0.0704197	0.00718889	0.79265	0.0273477	-0.0464125	0.0607903	0.00717728	0.79432	0.0275303	-0.046782	0.0611366	NA	NA	NA	NA	NA
59	359	aparc-Desikan_lh_volume_paracentral	GMV	AD	19	0.00860238	0.761861	0.0283872	-0.0470365	0.0642413	0.0159369	0.671592	0.0375901	-0.0577397	0.0896135	0.0253087	0.519347	0.0384628	-0.0500784	0.100696	0.00870785	0.750551	0.0273907	-0.0449779	0.0623936	0.0086667	0.752536	0.0274874	-0.0452086	0.062542	NA	NA	NA	NA	NA
60	360	aparc-Desikan_lh_volume_parsopercularis	GMV	AD	19	-0.0578247	0.034073	0.027286	-0.111305	-0.00434411	-0.077605	0.0363486	0.0370782	-0.150278	-0.00493164	-0.0678271	0.0857972	0.037188	-0.140715	0.00506137	-0.0585674	0.0325854	0.0274044	-0.11228	-0.00485483	-0.0582456	0.0342614	0.0275135	-0.112172	-0.00431911	NA	NA	NA	NA	NA
61	361	aparc-Desikan_lh_volume_parsorbitalis	GMV	AD	19	-0.0439307	0.198468	0.0341627	-0.11089	0.0230281	-0.0755255	0.0380525	0.0364103	-0.14689	-0.00416129	-0.0678356	0.158953	0.0460442	-0.158082	0.0224111	-0.0444572	0.105473	0.0274617	-0.0982822	0.00936772	-0.044454	0.105199	0.0274381	-0.0982326	0.00932465	NA	NA	NA	NA	NA
62	362	aparc-Desikan_lh_volume_parstriangularis	GMV	AD	19	-0.0493479	0.0705228	0.027286	-0.102829	0.00413281	-0.0820879	0.0357792	0.0391001	-0.158724	-0.00545163	-0.0456424	0.226617	0.0363815	-0.11695	0.0256653	-0.049708	0.0695257	0.0273875	-0.103388	0.00397151	-0.0496553	0.0711511	0.0275173	-0.103589	0.00427862	NA	NA	NA	NA	NA
63	363	aparc-Desikan_lh_volume_pericalcarine	GMV	AD	19	0.0196369	0.471736	0.0272864	-0.0338445	0.0731182	-0.039188	0.302236	0.0379857	-0.11364	0.035264	0.0080671	0.830519	0.0371148	-0.0646778	0.080812	0.0198033	0.469587	0.0273848	-0.0338708	0.0734775	0.0197732	0.472117	0.0274995	-0.0341258	0.0736721	NA	NA	NA	NA	NA
64	364	aparc-Desikan_lh_volume_postcentral	GMV	AD	19	0.0247556	0.364288	0.0272871	-0.0287272	0.0782384	0.0151257	0.679216	0.0365767	-0.0565647	0.086816	-0.00121846	0.973674	0.0363834	-0.07253	0.0700931	0.0248499	0.364045	0.0273773	-0.0288096	0.0785094	0.024904	0.365361	0.0275123	-0.02902	0.0788281	NA	NA	NA	NA	NA
65	365	aparc-Desikan_lh_volume_posteriorcingulate	GMV	AD	19	-0.0387394	0.178241	0.028777	-0.0951424	0.0176636	-0.0369858	0.333392	0.0382359	-0.111928	0.0379566	-0.0236471	0.553254	0.0390944	-0.100272	0.0529781	-0.0388985	0.155902	0.0274128	-0.0926276	0.0148306	-0.039034	0.155872	0.0275063	-0.0929463	0.0148784	NA	NA	NA	NA	NA
66	366	aparc-Desikan_lh_volume_precentral	GMV	AD	19	-0.0170419	0.565634	0.0296643	-0.0751839	0.0411	0.0132619	0.73155	0.0386572	-0.0625062	0.0890299	-0.00356106	0.930789	0.0403984	-0.082742	0.0756199	-0.0171602	0.531151	0.0274015	-0.0708672	0.0365468	-0.0171785	0.531958	0.0274846	-0.0710484	0.0366914	NA	NA	NA	NA	NA
67	367	aparc-Desikan_lh_volume_precuneus	GMV	AD	19	0.00647119	0.878889	0.042468	-0.0767661	0.0897085	-0.0195616	0.595773	0.0368747	-0.0918361	0.0527128	0.00527155	0.928967	0.0582652	-0.108928	0.119471	0.00664276	0.809259	0.0275197	-0.0472958	0.0605813	0.00658327	0.809805	0.027353	-0.0470286	0.0601952	NA	NA	NA	NA	NA
68	368	aparc-Desikan_lh_volume_rostralanteriorcingulate	GMV	AD	19	-0.0618793	0.0806149	0.0354177	-0.131298	0.00753939	-0.0351445	0.366995	0.0389579	-0.111502	0.0412129	-0.0468759	0.345214	0.0482813	-0.141507	0.0477554	-0.062344	0.0232051	0.0274638	-0.116173	-0.00851492	-0.062623	0.0225534	0.0274552	-0.116435	-0.00881082	NA	NA	NA	NA	NA
69	369	aparc-Desikan_lh_volume_rostralmiddlefrontal	GMV	AD	19	-0.0252829	0.376225	0.0285723	-0.0812845	0.0307188	-0.0587804	0.119499	0.0377553	-0.132781	0.0152199	-0.0659549	0.0875543	0.0363822	-0.137264	0.00535423	-0.02539	0.353997	0.0273935	-0.0790813	0.0283012	-0.025483	0.353781	0.0274815	-0.0793468	0.0283807	NA	NA	NA	NA	NA
70	370	aparc-Desikan_lh_volume_superiorfrontal	GMV	AD	19	-0.0212638	0.577817	0.0382046	-0.0961449	0.0536173	-0.0322463	0.377701	0.0365546	-0.103893	0.0394008	-0.0234759	0.659868	0.0524111	-0.126202	0.0792499	-0.0212185	0.439863	0.0274701	-0.0750599	0.0326228	-0.0215545	0.431587	0.0274063	-0.0752708	0.0321618	NA	NA	NA	NA	NA
71	371	aparc-Desikan_lh_volume_superiorparietal	GMV	AD	19	0.0314011	0.482027	0.0446643	-0.0561409	0.118943	0.00360579	0.924315	0.0379556	-0.0707871	0.0779987	0.00176633	0.976976	0.0603092	-0.11644	0.119972	0.032079	0.244024	0.0275359	-0.0218914	0.0860495	0.0319764	0.24223	0.0273435	-0.0216169	0.0855697	NA	NA	NA	NA	NA
72	372	aparc-Desikan_lh_volume_superiortemporal	GMV	AD	19	-0.00333155	0.923308	0.0346072	-0.0711616	0.0644986	-0.0362858	0.387877	0.0420231	-0.118651	0.0460794	-0.0202383	0.672656	0.0470748	-0.112505	0.0720283	-0.00330983	0.904004	0.0274436	-0.0570992	0.0504796	-0.00337019	0.902214	0.0274299	-0.0571328	0.0503924	NA	NA	NA	NA	NA
73	373	aparc-Desikan_lh_volume_supramarginal	GMV	AD	19	0.0130987	0.665149	0.0302641	-0.0462188	0.0724163	0.0138667	0.715498	0.038045	-0.0607014	0.0884349	-0.00575872	0.889798	0.040943	-0.0860069	0.0744895	0.0132933	0.627712	0.0274117	-0.0404336	0.0670201	0.0132184	0.630338	0.0274667	-0.0406163	0.067053	NA	NA	NA	NA	NA
74	374	aparc-Desikan_lh_volume_frontalpole	GMV	AD	19	0.00148872	0.956491	0.0272872	-0.0519943	0.0549717	-0.0165189	0.641474	0.0354758	-0.0860516	0.0530137	-0.00167212	0.963879	0.0363835	-0.0729838	0.0696396	0.00150825	0.95607	0.0273802	-0.052157	0.0551735	0.00149891	0.956526	0.027496	-0.0523933	0.0553911	NA	NA	NA	NA	NA
75	375	aparc-Desikan_lh_volume_transversetemporal	GMV	AD	19	0.0265555	0.333474	0.0274578	-0.0272617	0.0803728	0.0585676	0.105222	0.0361518	-0.0122899	0.129425	0.0568745	0.136419	0.0363825	-0.0144351	0.128184	0.0268244	0.327459	0.0273929	-0.0268657	0.0805145	0.0267514	0.330548	0.0274935	-0.0271358	0.0806387	NA	NA	NA	NA	NA
76	376	aparc-Desikan_lh_volume_insula	GMV	AD	19	-0.0121302	0.65665	0.027287	-0.0656127	0.0413523	-0.000703782	0.984226	0.0355956	-0.0704712	0.0690636	-0.00530521	0.885783	0.0363833	-0.0766164	0.066006	-0.0121768	0.656159	0.0273499	-0.0657827	0.0414291	-0.0121848	0.658044	0.0275291	-0.0661418	0.0417722	NA	NA	NA	NA	NA
77	377	aparc-Desikan_rh_volume_bankssts	GMV	AD	19	0.0029751	0.922806	0.0307029	-0.0572025	0.0631527	-0.0128163	0.72426	0.0363303	-0.0840237	0.0583911	-0.0193877	0.644874	0.041319	-0.100373	0.0615975	0.00299188	0.913084	0.0274109	-0.0507334	0.0567172	0.00300201	0.912964	0.0274657	-0.0508308	0.0568348	NA	NA	NA	NA	NA
78	378	aparc-Desikan_rh_volume_caudalanteriorcingulate	GMV	AD	19	-0.0390694	0.152213	0.0272877	-0.0925533	0.0144145	-0.010255	0.782948	0.0372259	-0.0832177	0.0627077	-0.0240068	0.518211	0.036384	-0.0953195	0.0473059	-0.0393302	0.15099	0.0273879	-0.0930104	0.01435	-0.0393022	0.153307	0.0275235	-0.0932483	0.0146439	NA	NA	NA	NA	NA
79	379	aparc-Desikan_rh_volume_caudalmiddlefrontal	GMV	AD	19	-0.0732523	0.0189217	0.0312101	-0.134424	-0.0120805	-0.0601825	0.10303	0.0369142	-0.132534	0.0121692	-0.0786154	0.0836226	0.0427753	-0.162455	0.00522413	-0.0739804	0.00706125	0.0274618	-0.127805	-0.0201553	-0.0739625	0.00714358	0.0274946	-0.127852	-0.0200731	NA	NA	NA	NA	NA
80	380	aparc-Desikan_rh_volume_cuneus	GMV	AD	19	0.0262474	0.336096	0.0272868	-0.0272348	0.0797296	-0.00213064	0.954908	0.0376805	-0.0759845	0.0717232	0.0429808	0.25373	0.036383	-0.0283299	0.114291	0.0267109	0.329112	0.0273705	-0.0269352	0.0803571	0.0263955	0.337443	0.0275174	-0.0275386	0.0803297	NA	NA	NA	NA	NA
81	381	aparc-Desikan_rh_volume_entorhinal	GMV	AD	19	-0.0772444	0.00464229	0.0272865	-0.130726	-0.0237628	-0.0581344	0.116917	0.0370792	-0.13081	0.0145408	-0.0302476	0.417284	0.0363824	-0.101557	0.0410619	-0.0771089	0.00490252	0.027408	-0.130829	-0.0233892	-0.077678	0.00481351	0.0275527	-0.131681	-0.0236748	NA	NA	NA	NA	NA
82	382	aparc-Desikan_rh_volume_fusiform	GMV	AD	19	-0.0257202	0.441428	0.0334122	-0.091208	0.0397677	-0.0627907	0.0857658	0.0365451	-0.134419	0.00883775	-0.0392805	0.400706	0.0455713	-0.1286	0.0500391	-0.0261336	0.340615	0.0274239	-0.0798844	0.0276172	-0.0259858	0.343854	0.0274524	-0.0797926	0.0278209	NA	NA	NA	NA	NA
83	383	aparc-Desikan_rh_volume_inferiorparietal	GMV	AD	19	0.0163881	0.677342	0.0393855	-0.0608076	0.0935837	-0.0475228	0.214901	0.0383186	-0.122627	0.0275817	-0.0173232	0.745943	0.0526044	-0.120428	0.0857814	0.0168246	0.540469	0.0274864	-0.0370488	0.0706979	0.0166255	0.543879	0.0273915	-0.0370619	0.0703128	NA	NA	NA	NA	NA
84	384	aparc-Desikan_rh_volume_inferiortemporal	GMV	AD	19	-0.0186957	0.609499	0.0366016	-0.0904349	0.0530435	-0.0630282	0.103581	0.0387214	-0.138922	0.0128657	-0.0335668	0.510366	0.0499208	-0.131412	0.0642781	-0.0186581	0.496766	0.027455	-0.0724699	0.0351537	-0.0189321	0.489901	0.0274193	-0.0726739	0.0348097	NA	NA	NA	NA	NA
85	385	aparc-Desikan_rh_volume_isthmuscingulate	GMV	AD	19	-0.0390296	0.152611	0.0272864	-0.092511	0.0144517	-0.0490601	0.183891	0.0369187	-0.121421	0.0233005	-0.0597616	0.118832	0.0363822	-0.131071	0.0115475	-0.0387327	0.157165	0.0273793	-0.0923961	0.0149307	-0.0392951	0.153071	0.0275028	-0.0932005	0.0146104	NA	NA	NA	NA	NA
86	386	aparc-Desikan_rh_volume_lateraloccipital	GMV	AD	19	0.00366139	0.926276	0.0395693	-0.0738945	0.0812172	-0.0326899	0.38393	0.0375454	-0.106279	0.040899	-0.00163973	0.976241	0.0542548	-0.107979	0.1047	0.00378417	0.890498	0.0274863	-0.0500891	0.0576574	0.00371524	0.892099	0.0273888	-0.0499668	0.0573973	NA	NA	NA	NA	NA
87	387	aparc-Desikan_rh_volume_lateralorbitofrontal	GMV	AD	19	-0.046366	0.136488	0.0311391	-0.107399	0.0146665	-0.0289649	0.421496	0.0360337	-0.0995909	0.0416611	-0.0732031	0.0962528	0.0415744	-0.154689	0.00828266	-0.0467132	0.0884806	0.0274224	-0.100461	0.00703474	-0.0467763	0.0887809	0.0274853	-0.100648	0.00709496	NA	NA	NA	NA	NA
88	388	aparc-Desikan_rh_volume_lingual	GMV	AD	19	0.0383799	0.179754	0.0286094	-0.0176946	0.0944544	0.0206712	0.597701	0.0391715	-0.0561049	0.0974473	0.0355299	0.377863	0.0392385	-0.0413776	0.112437	0.0385901	0.159145	0.0274086	-0.0151309	0.092311	0.0386719	0.159693	0.0275029	-0.0152337	0.0925776	NA	NA	NA	NA	NA
89	389	aparc-Desikan_rh_volume_medialorbitofrontal	GMV	AD	19	-0.0510094	0.0615716	0.027287	-0.104492	0.00247306	-0.0321826	0.376002	0.0363527	-0.103434	0.0390688	-0.0374654	0.317558	0.0363832	-0.108776	0.0338456	-0.0508904	0.0632174	0.0273949	-0.104584	0.00280361	-0.0513326	0.0621971	0.0275258	-0.105283	0.00261804	NA	NA	NA	NA	NA
90	390	aparc-Desikan_rh_volume_middletemporal	GMV	AD	19	-0.0288388	0.543241	0.0474386	-0.121818	0.0641408	-0.0927127	0.017487	0.0390155	-0.169183	-0.0162424	-0.0877011	0.171321	0.0614026	-0.20805	0.0326479	-0.0294866	0.284743	0.0275646	-0.0835132	0.0245401	-0.0294373	0.281084	0.0273102	-0.0829652	0.0240906	NA	NA	NA	NA	NA
91	391	aparc-Desikan_rh_volume_parahippocampal	GMV	AD	19	-0.0418743	0.12488	0.0272866	-0.095356	0.0116075	-0.0509983	0.171327	0.0372808	-0.124069	0.022072	-0.0449917	0.233037	0.0363825	-0.116301	0.0263181	-0.0421633	0.12368	0.0273875	-0.0958429	0.0115162	-0.0421409	0.125637	0.0275155	-0.0960714	0.0117895	NA	NA	NA	NA	NA
92	392	aparc-Desikan_rh_volume_paracentral	GMV	AD	19	0.0133476	0.673416	0.0316697	-0.0487249	0.0754202	0.0399572	0.255812	0.0351629	-0.0289621	0.108877	0.0546047	0.197705	0.0407328	-0.0252316	0.134441	0.0134457	0.623775	0.0274117	-0.0402814	0.0671727	0.0134701	0.623809	0.0274643	-0.0403599	0.0673002	NA	NA	NA	NA	NA
93	393	aparc-Desikan_rh_volume_parsopercularis	GMV	AD	19	-0.0292228	0.284189	0.0272867	-0.0827047	0.0242591	-0.0322652	0.377697	0.0365757	-0.103954	0.0394232	-0.0294274	0.429786	0.0363825	-0.100737	0.0418823	-0.0292399	0.2845	0.0273203	-0.0827877	0.0243078	-0.0292848	0.288078	0.0275661	-0.0833143	0.0247447	NA	NA	NA	NA	NA
94	394	aparc-Desikan_rh_volume_parsorbitalis	GMV	AD	19	-0.0845772	0.00727209	0.0315102	-0.146337	-0.0228172	-0.0715699	0.0394427	0.0347505	-0.139681	-0.00345899	-0.106705	0.0223518	0.0424637	-0.189934	-0.023476	-0.0847459	0.00202624	0.0274582	-0.138564	-0.0309278	-0.0854188	0.00189517	0.0274996	-0.139318	-0.0315196	NA	NA	NA	NA	NA
95	395	aparc-Desikan_rh_volume_parstriangularis	GMV	AD	19	-0.0100793	0.711846	0.0272872	-0.0635622	0.0434036	-0.0207833	0.56584	0.0361959	-0.0917273	0.0501607	-0.0164184	0.657505	0.0363835	-0.0877301	0.0548932	-0.0101308	0.710915	0.0273342	-0.0637058	0.0434442	-0.0101131	0.713508	0.027545	-0.0641013	0.043875	NA	NA	NA	NA	NA
96	396	aparc-Desikan_rh_volume_pericalcarine	GMV	AD	19	0.0541102	0.0473668	0.027287	0.000627756	0.107593	0.0346789	0.331343	0.0356995	-0.0352921	0.10465	0.0592517	0.121798	0.0363832	-0.0120593	0.130563	0.0544208	0.046783	0.0273711	0.000773497	0.108068	0.0543623	0.0485014	0.0275538	0.0003568	0.108368	NA	NA	NA	NA	NA
97	397	aparc-Desikan_rh_volume_postcentral	GMV	AD	19	-0.0153375	0.601486	0.0293673	-0.0728975	0.0422224	-0.000190008	0.995989	0.0377952	-0.0742686	0.0738886	-0.0294758	0.47077	0.0399574	-0.107792	0.0488408	-0.0151096	0.581229	0.0273929	-0.0687997	0.0385804	-0.0154588	0.573757	0.0274809	-0.0693214	0.0384038	NA	NA	NA	NA	NA
98	398	aparc-Desikan_rh_volume_posteriorcingulate	GMV	AD	19	-0.0241298	0.376539	0.0272871	-0.0776125	0.029353	-0.0251061	0.489794	0.0363521	-0.0963561	0.046144	-0.0172401	0.65001	0.0373245	-0.0903962	0.0559159	-0.024143	0.378154	0.0273947	-0.0778366	0.0295506	-0.0243062	0.376674	0.0274944	-0.0781951	0.0295828	NA	NA	NA	NA	NA
99	399	aparc-Desikan_rh_volume_precentral	GMV	AD	19	-0.0531	0.0516566	0.027287	-0.106582	0.000382439	-0.0503114	0.180866	0.0375993	-0.124006	0.0233833	-0.0411961	0.273235	0.0363833	-0.112507	0.0301151	-0.0531775	0.0520844	0.0273767	-0.106836	0.000480866	-0.0533387	0.0528608	0.0275502	-0.107337	0.000659647	NA	NA	NA	NA	NA
100	400	aparc-Desikan_rh_volume_precuneus	GMV	AD	19	-0.00882301	0.789924	0.0331183	-0.0737348	0.0560888	0.00782817	0.833986	0.0373494	-0.0653767	0.0810331	-0.0147798	0.748666	0.045386	-0.103736	0.0741768	-0.00876243	0.749288	0.0274188	-0.0625032	0.0449784	-0.00890611	0.745712	0.0274627	-0.062733	0.0449208	NA	NA	NA	NA	NA
101	401	aparc-Desikan_rh_volume_rostralanteriorcingulate	GMV	AD	19	-0.0547182	0.107291	0.0339761	-0.121311	0.0118749	-0.0592407	0.0994042	0.0359525	-0.129708	0.0112262	-0.0751674	0.120686	0.0460081	-0.165343	0.0150086	-0.0551667	0.0445488	0.0274613	-0.108991	-0.00134257	-0.0553299	0.0439036	0.0274589	-0.109149	-0.00151051	NA	NA	NA	NA	NA
102	402	aparc-Desikan_rh_volume_rostralmiddlefrontal	GMV	AD	19	-0.0100277	0.724731	0.0284761	-0.0658408	0.0457855	-0.0290105	0.436769	0.0373048	-0.102128	0.044107	-0.0442024	0.24869	0.0370055	-0.116733	0.0283283	-0.0100154	0.714592	0.0273873	-0.0636944	0.0436636	-0.0101023	0.713233	0.0274878	-0.0639783	0.0437738	NA	NA	NA	NA	NA
103	403	aparc-Desikan_rh_volume_superiorfrontal	GMV	AD	19	-0.0635574	0.0902414	0.0375163	-0.137089	0.00997464	-0.0448105	0.220123	0.0365442	-0.116437	0.0268161	-0.0559517	0.291519	0.0513974	-0.156691	0.0447873	-0.0643113	0.0193459	0.0274976	-0.118207	-0.010416	-0.0643983	0.0189361	0.027441	-0.118183	-0.0106138	NA	NA	NA	NA	NA
104	404	aparc-Desikan_rh_volume_superiorparietal	GMV	AD	19	-0.00158383	0.961846	0.0331089	-0.0664772	0.0633096	-0.00231384	0.948357	0.0357239	-0.0723326	0.0677049	-0.0185942	0.684593	0.0449955	-0.106785	0.0695971	-0.00159377	0.953652	0.0274216	-0.0553401	0.0521525	-0.00159943	0.953544	0.0274548	-0.0554109	0.052212	NA	NA	NA	NA	NA
105	405	aparc-Desikan_rh_volume_superiortemporal	GMV	AD	19	-0.0163025	0.550211	0.0272872	-0.0697854	0.0371803	-0.0293131	0.42968	0.0371174	-0.102063	0.0434371	-0.0119862	0.745847	0.0363835	-0.0832978	0.0593254	-0.0161216	0.555995	0.0273804	-0.0697872	0.037544	-0.0164098	0.550731	0.0275025	-0.0703148	0.0374952	NA	NA	NA	NA	NA
106	406	aparc-Desikan_rh_volume_supramarginal	GMV	AD	19	-0.0326476	0.231941	0.0273116	-0.0861784	0.0208832	-0.00600801	0.865248	0.0354043	-0.0754004	0.0633844	-0.00926685	0.802512	0.036478	-0.0807638	0.0622301	-0.0323843	0.237316	0.0274043	-0.0860968	0.0213282	-0.0328903	0.231634	0.0274965	-0.0867835	0.0210029	NA	NA	NA	NA	NA
107	407	aparc-Desikan_rh_volume_frontalpole	GMV	AD	19	0.00769648	0.807543	0.0315952	-0.05423	0.069623	0.0703351	0.0603692	0.0374504	-0.00306766	0.143738	0.0322043	0.458007	0.0424068	-0.050913	0.115322	0.00776683	0.776973	0.0274189	-0.0459743	0.061508	0.00777086	0.777162	0.027457	-0.0460449	0.0615866	NA	NA	NA	NA	NA
108	408	aparc-Desikan_rh_volume_transversetemporal	GMV	AD	19	0.0398603	0.144137	0.0272912	-0.0136304	0.0933511	0.0579953	0.115898	0.0368874	-0.0143039	0.130295	0.0767998	0.049938	0.0363901	0.0054751	0.148124	0.0401155	0.142694	0.027367	-0.0135239	0.0937549	0.0400622	0.145644	0.0275325	-0.0139014	0.0940258	NA	NA	NA	NA	NA
109	409	aparc-Desikan_rh_volume_insula	GMV	AD	19	-0.0246481	0.383818	0.0283025	-0.080121	0.0308247	-0.0157842	0.674457	0.0375779	-0.0894368	0.0578685	-0.0260054	0.51201	0.0388282	-0.102109	0.0500979	-0.024466	0.371681	0.0273874	-0.0781453	0.0292133	-0.0248369	0.366248	0.0274889	-0.0787152	0.0290414	NA	NA	NA	NA	NA
110	648	aparc-Desikan_lh_area_TotalSurface	SA	AD	19	0.0108374	0.740939	0.03278	-0.0534113	0.0750862	-0.0106409	0.76726	0.0359538	-0.0811104	0.0598285	-0.0126349	0.778166	0.0441435	-0.099156	0.0738863	0.0109964	0.688377	0.0274184	-0.0427437	0.0647365	0.0109398	0.69036	0.0274616	-0.0428849	0.0647645	NA	NA	NA	NA	NA
111	649	aparc-Desikan_lh_area_bankssts	SA	AD	19	0.0606961	0.051246	0.0311356	-0.000329595	0.121722	0.0736646	0.0415548	0.0361464	0.00281765	0.144511	0.0400615	0.354006	0.0420428	-0.0423423	0.122465	0.0611605	0.0258243	0.0274405	0.00737721	0.114944	0.0612484	0.0258835	0.0274909	0.00736632	0.115131	NA	NA	NA	NA	NA
112	650	aparc-Desikan_lh_area_caudalanteriorcingulate	SA	AD	19	-0.024789	0.363643	0.0272873	-0.0782721	0.0286941	0.0212807	0.572738	0.0377301	-0.0526704	0.0952317	0.0112053	0.761842	0.0363836	-0.0601065	0.0825171	-0.0247666	0.365457	0.0273659	-0.0784037	0.0288706	-0.0249178	0.365327	0.0275256	-0.078868	0.0290323	NA	NA	NA	NA	NA
113	651	aparc-Desikan_lh_area_caudalmiddlefrontal	SA	AD	19	0.000996261	0.973209	0.029665	-0.0571471	0.0591396	0.0436349	0.253077	0.0381789	-0.0311957	0.118466	0.000508552	0.990176	0.0406999	-0.0792633	0.0802804	0.000992538	0.971094	0.0273905	-0.0526929	0.0546779	0.00100388	0.970863	0.027484	-0.0528647	0.0548725	NA	NA	NA	NA	NA
114	652	aparc-Desikan_lh_area_cuneus	SA	AD	19	-0.0138345	0.612151	0.0272866	-0.0673162	0.0396473	-0.0227172	0.519	0.0352266	-0.0917614	0.046327	-0.0313656	0.400626	0.0363825	-0.102675	0.039944	-0.0138977	0.611609	0.0273696	-0.0675421	0.0397468	-0.0139188	0.612836	0.027506	-0.0678305	0.0399929	NA	NA	NA	NA	NA
115	653	aparc-Desikan_lh_area_entorhinal	SA	AD	19	0.0258953	0.40562	0.0311381	-0.0351355	0.0869261	-0.00286935	0.942579	0.0398359	-0.0809477	0.075209	0.0158636	0.713973	0.0425631	-0.0675602	0.0992873	0.0262931	0.337667	0.0274234	-0.0274567	0.080043	0.0261324	0.341495	0.0274726	-0.027714	0.0799788	NA	NA	NA	NA	NA
116	654	aparc-Desikan_lh_area_fusiform	SA	AD	19	0.00565185	0.835908	0.0272864	-0.0478296	0.0591333	-0.0411547	0.31272	0.0407661	-0.121056	0.0387469	-0.0171448	0.643459	0.0363822	-0.0884539	0.0541643	0.00570094	0.835049	0.0273781	-0.0479601	0.0593619	0.00568957	0.836085	0.0274986	-0.0482078	0.0595869	NA	NA	NA	NA	NA
117	655	aparc-Desikan_lh_area_inferiorparietal	SA	AD	19	0.039304	0.155185	0.0276506	-0.0148911	0.0934992	0.0400557	0.296104	0.0383373	-0.0350854	0.115197	0.0426189	0.276639	0.0379175	-0.0316995	0.116937	0.03987	0.145304	0.0273772	-0.0137893	0.0935292	0.0395503	0.150534	0.0275104	-0.0143701	0.0934706	NA	NA	NA	NA	NA
118	656	aparc-Desikan_lh_area_inferiortemporal	SA	AD	19	-0.0165879	0.594714	0.0311792	-0.0776991	0.0445234	-0.0491411	0.171682	0.0359529	-0.119609	0.0213266	-0.0621039	0.133286	0.0393881	-0.139305	0.0150968	-0.0165534	0.545715	0.0273975	-0.0702524	0.0371457	-0.0167266	0.54267	0.0274757	-0.0705789	0.0371257	NA	NA	NA	NA	NA
119	657	aparc-Desikan_lh_area_isthmuscingulate	SA	AD	19	-0.0184246	0.581605	0.0334359	-0.0839589	0.0471098	0.00353161	0.926931	0.03851	-0.071948	0.0790112	-0.0229882	0.622488	0.0458438	-0.112842	0.0668657	-0.0185273	0.499369	0.0274282	-0.0722867	0.035232	-0.0186138	0.497711	0.0274501	-0.072416	0.0351884	NA	NA	NA	NA	NA
120	658	aparc-Desikan_lh_area_lateraloccipital	SA	AD	19	-0.0042005	0.918501	0.0410515	-0.0846615	0.0762605	-0.0592073	0.137114	0.0398267	-0.137268	0.018853	-0.0217739	0.701996	0.0559524	-0.131441	0.0878927	-0.00425932	0.876886	0.0274939	-0.0581474	0.0496287	-0.0042656	0.876179	0.027376	-0.0579226	0.0493914	NA	NA	NA	NA	NA
121	659	aparc-Desikan_lh_area_lateralorbitofrontal	SA	AD	19	0.0113419	0.744442	0.0347935	-0.0568534	0.0795371	-0.0332537	0.351068	0.03566	-0.103147	0.03664	-0.062699	0.128725	0.0392648	-0.139658	0.01426	0.0114464	0.676607	0.0274429	-0.0423417	0.0652344	0.0114706	0.675887	0.0274361	-0.0423043	0.0652454	NA	NA	NA	NA	NA
122	660	aparc-Desikan_lh_area_lingual	SA	AD	19	0.00719441	0.795538	0.0277642	-0.0472234	0.0616122	-0.0326757	0.379766	0.0372022	-0.105592	0.0402406	-0.0281378	0.449907	0.036382	-0.0994464	0.0431708	0.00723665	0.791603	0.0273878	-0.0464433	0.0609166	0.00724716	0.792066	0.02749	-0.0466332	0.0611275	NA	NA	NA	NA	NA
123	661	aparc-Desikan_lh_area_medialorbitofrontal	SA	AD	19	-0.0169964	0.533359	0.0272864	-0.0704778	0.0364851	-0.0590275	0.107648	0.0366892	-0.130938	0.0128833	-0.0147973	0.693881	0.0369603	-0.0872395	0.0576449	-0.0170885	0.532549	0.0273802	-0.0707538	0.0365767	-0.0171095	0.533821	0.0274992	-0.071008	0.0367889	NA	NA	NA	NA	NA
124	662	aparc-Desikan_lh_area_middletemporal	SA	AD	19	0.0339447	0.260932	0.0301948	-0.0252371	0.0931266	0.00167058	0.962189	0.0352389	-0.0673976	0.0707388	-0.00438547	0.91172	0.0389711	-0.0807689	0.0719979	0.0342187	0.212035	0.027419	-0.0195226	0.08796	0.0342282	0.213039	0.027487	-0.0196463	0.0881026	NA	NA	NA	NA	NA
125	663	aparc-Desikan_lh_area_parahippocampal	SA	AD	19	0.00474696	0.861891	0.0272864	-0.0487343	0.0582283	-0.0414222	0.280718	0.0383998	-0.116686	0.0338415	-0.0176352	0.634061	0.0363822	-0.0889444	0.0536739	0.00476785	0.861772	0.0273827	-0.0489022	0.0584379	0.00478033	0.861964	0.027493	-0.049106	0.0586666	NA	NA	NA	NA	NA
126	664	aparc-Desikan_lh_area_paracentral	SA	AD	19	-0.022453	0.447645	0.0295689	-0.080408	0.0355019	-0.00172285	0.96325	0.0373918	-0.0750108	0.0715651	0.00794854	0.840952	0.0390073	-0.0685058	0.0844029	-0.0224642	0.412314	0.0274011	-0.0761703	0.0312419	-0.0226357	0.410143	0.0274824	-0.0765012	0.0312299	NA	NA	NA	NA	NA
127	665	aparc-Desikan_lh_area_parsopercularis	SA	AD	19	-0.0359231	0.188002	0.0272866	-0.0894048	0.0175586	-0.0541959	0.13518	0.0362761	-0.125297	0.0169053	-0.0523694	0.168193	0.0363824	-0.123679	0.0189402	-0.0358663	0.190183	0.0273781	-0.0895274	0.0177948	-0.0361429	0.188975	0.027514	-0.0900704	0.0177846	NA	NA	NA	NA	NA
128	666	aparc-Desikan_lh_area_parsorbitalis	SA	AD	19	-0.0477945	0.131763	0.0317111	-0.109948	0.0143593	-0.0998095	0.00637497	0.0365892	-0.171524	-0.0280948	-0.0887833	0.0440745	0.0408287	-0.168808	-0.00875898	-0.0480182	0.0799957	0.0274278	-0.101777	0.00574035	-0.0482448	0.07905	0.0274707	-0.102087	0.00559784	NA	NA	NA	NA	NA
129	667	aparc-Desikan_lh_area_parstriangularis	SA	AD	19	-0.047065	0.15887	0.0334059	-0.112541	0.0184105	-0.0683166	0.069783	0.0376749	-0.14216	0.00552629	-0.0609196	0.198709	0.0455504	-0.150198	0.0283593	-0.0475514	0.0830733	0.0274368	-0.101327	0.00622469	-0.0475417	0.083411	0.0274613	-0.101366	0.00628235	NA	NA	NA	NA	NA
130	668	aparc-Desikan_lh_area_pericalcarine	SA	AD	19	0.017045	0.532199	0.0272871	-0.0364378	0.0705277	-0.0274567	0.439624	0.0355276	-0.0970908	0.0421774	-0.00180826	0.960941	0.0363834	-0.0731198	0.0695033	0.0171674	0.530607	0.0273767	-0.036491	0.0708257	0.0171541	0.532869	0.0275067	-0.0367591	0.0710673	NA	NA	NA	NA	NA
131	669	aparc-Desikan_lh_area_postcentral	SA	AD	19	0.010718	0.716898	0.0295581	-0.0472158	0.0686518	0.0362952	0.33971	0.0380158	-0.0382158	0.110806	-0.00295835	0.942256	0.0402425	-0.0818336	0.0759169	0.0107864	0.693752	0.0273928	-0.0429035	0.0644764	0.0107994	0.694382	0.0274852	-0.0430717	0.0646704	NA	NA	NA	NA	NA
132	670	aparc-Desikan_lh_area_posteriorcingulate	SA	AD	19	-0.0291492	0.285497	0.0272919	-0.0826413	0.0243429	-0.0132579	0.711159	0.0358032	-0.0834322	0.0569164	-0.00834764	0.821307	0.0363914	-0.0796747	0.0629794	-0.0290727	0.288576	0.0273948	-0.0827665	0.024621	-0.029337	0.286323	0.0275149	-0.0832662	0.0245922	NA	NA	NA	NA	NA
133	671	aparc-Desikan_lh_area_precentral	SA	AD	19	-0.0197106	0.600618	0.0376507	-0.0935059	0.0540847	0.054893	0.182886	0.0412134	-0.0258853	0.135671	0.0166285	0.743074	0.049909	-0.081193	0.11445	-0.0199616	0.467458	0.0274718	-0.0738064	0.0338832	-0.0199704	0.466331	0.0274146	-0.073703	0.0337621	NA	NA	NA	NA	NA
134	672	aparc-Desikan_lh_area_precuneus	SA	AD	19	0.0165513	0.627229	0.034082	-0.0502494	0.0833519	0.0164737	0.64694	0.0359674	-0.0540225	0.0869699	0.0176781	0.71006	0.0467592	-0.07397	0.109326	0.0167325	0.541897	0.0274327	-0.0370357	0.0705006	0.0167287	0.542139	0.0274429	-0.0370594	0.0705169	NA	NA	NA	NA	NA
135	673	aparc-Desikan_lh_area_rostralanteriorcingulate	SA	AD	19	-0.0460602	0.0914137	0.0272871	-0.0995429	0.00742243	-0.0173474	0.633464	0.0363787	-0.0886496	0.0539548	-0.0338979	0.364542	0.0363833	-0.105209	0.0374135	-0.0461498	0.0919036	0.0273815	-0.0998175	0.00751784	-0.0463528	0.0920942	0.027518	-0.100288	0.00758251	NA	NA	NA	NA	NA
136	674	aparc-Desikan_lh_area_rostralmiddlefrontal	SA	AD	19	-0.00905462	0.763534	0.0300974	-0.0680456	0.0499363	-0.0211749	0.5671	0.0369979	-0.0936907	0.0513409	-0.0409349	0.315815	0.0396051	-0.118561	0.0366911	-0.00915046	0.738472	0.0274067	-0.0628676	0.0445667	-0.00913443	0.739476	0.0274681	-0.0629719	0.0447031	NA	NA	NA	NA	NA
137	675	aparc-Desikan_lh_area_superiorfrontal	SA	AD	19	-0.000509919	0.986817	0.0308608	-0.0609971	0.0599772	0.0223116	0.546827	0.0370304	-0.0502679	0.0948912	0.0236897	0.574678	0.0414013	-0.0574569	0.104836	-0.000511724	0.985101	0.0274036	-0.0542227	0.0531993	-0.000514286	0.985064	0.0274721	-0.0543595	0.053331	NA	NA	NA	NA	NA
138	676	aparc-Desikan_lh_area_superiorparietal	SA	AD	19	0.0274578	0.516486	0.0423228	-0.0554948	0.110411	0.0350648	0.377847	0.0397618	-0.0428684	0.112998	0.0106078	0.856403	0.0577375	-0.102558	0.123773	0.0278655	0.311013	0.0275052	-0.0260447	0.0817757	0.0278959	0.30814	0.0273723	-0.0257537	0.0815455	NA	NA	NA	NA	NA
139	677	aparc-Desikan_lh_area_superiortemporal	SA	AD	19	0.014837	0.604563	0.0286512	-0.0413193	0.0709933	0.0284241	0.440595	0.0368575	-0.0438165	0.100665	0.0226232	0.571479	0.039206	-0.0542205	0.099467	0.0150804	0.582104	0.0274033	-0.0386301	0.068791	0.014961	0.586109	0.0274775	-0.0388948	0.0688168	NA	NA	NA	NA	NA
140	678	aparc-Desikan_lh_area_supramarginal	SA	AD	19	0.0340192	0.212494	0.0272866	-0.0194626	0.0875009	0.0470216	0.206448	0.0372186	-0.0259267	0.11997	0.0245309	0.509217	0.0363825	-0.0467787	0.0958406	0.0343651	0.209639	0.0273922	-0.0193236	0.0880539	0.0342385	0.213293	0.0275105	-0.0196821	0.0881591	NA	NA	NA	NA	NA
141	679	aparc-Desikan_lh_area_frontalpole	SA	AD	19	-0.0148622	0.677563	0.0357444	-0.0849212	0.0551968	-0.0283355	0.45611	0.0380205	-0.102856	0.0461847	-0.00545	0.912599	0.0489203	-0.101334	0.0904337	-0.0147223	0.591671	0.0274456	-0.0685156	0.0390711	-0.0150311	0.583791	0.0274362	-0.0688061	0.0387439	NA	NA	NA	NA	NA
142	680	aparc-Desikan_lh_area_transversetemporal	SA	AD	19	0.0360274	0.186721	0.0272864	-0.017454	0.0895088	0.0582824	0.112168	0.0366897	-0.0136294	0.130194	0.0596834	0.119282	0.0363823	-0.0116258	0.130993	0.0363198	0.184614	0.0273765	-0.017338	0.0899777	0.0362425	0.187779	0.0275153	-0.0176874	0.0901724	NA	NA	NA	NA	NA
143	681	aparc-Desikan_lh_area_insula	SA	AD	19	0.0152718	0.575698	0.0272867	-0.0382101	0.0687537	0.0208128	0.585063	0.0381184	-0.0538992	0.0955249	0.00551342	0.881333	0.0363825	-0.0657963	0.0768232	0.0153243	0.57499	0.0273297	-0.038242	0.0688905	0.0153193	0.578143	0.0275477	-0.0386742	0.0693128	NA	NA	NA	NA	NA
144	682	aparc-Desikan_rh_area_TotalSurface	SA	AD	19	0.0204812	0.541568	0.0335514	-0.0452795	0.0862419	0.0125845	0.722073	0.0353806	-0.0567614	0.0819304	-0.00565569	0.901511	0.0450243	-0.0939034	0.082592	0.0208385	0.447599	0.0274398	-0.0329436	0.0746205	0.0206913	0.451041	0.0274537	-0.0331179	0.0745004	NA	NA	NA	NA	NA
145	683	aparc-Desikan_rh_area_bankssts	SA	AD	19	0.00847164	0.799151	0.0332944	-0.0567854	0.0737287	5.78e-05	0.998757	0.0371035	-0.072665	0.0727806	-0.00366715	0.936653	0.045463	-0.0927747	0.0854404	0.00862897	0.753119	0.0274345	-0.0451426	0.0624005	0.00856369	0.754987	0.0274416	-0.0452218	0.0623492	NA	NA	NA	NA	NA
146	684	aparc-Desikan_rh_area_caudalanteriorcingulate	SA	AD	19	-0.0106267	0.696957	0.0272877	-0.0641106	0.0428572	-0.00286685	0.93775	0.0367081	-0.0748147	0.069081	0.00655336	0.859191	0.036384	-0.0647593	0.077866	-0.0106762	0.696421	0.0273638	-0.0643093	0.042957	-0.0106843	0.697816	0.0275176	-0.0646189	0.0432503	NA	NA	NA	NA	NA
147	685	aparc-Desikan_rh_area_caudalmiddlefrontal	SA	AD	19	-0.0461204	0.0909908	0.0272871	-0.0996031	0.00736221	-0.0420327	0.266465	0.037825	-0.11617	0.0321043	-0.0418804	0.268364	0.0365998	-0.113616	0.0298552	-0.0464643	0.0899728	0.0274038	-0.100176	0.00724717	-0.0464416	0.0913874	0.0275108	-0.100363	0.00747951	NA	NA	NA	NA	NA
148	686	aparc-Desikan_rh_area_cuneus	SA	AD	19	0.0334021	0.23524	0.0281407	-0.0217536	0.0885578	0.00902586	0.812531	0.0380579	-0.0655675	0.0836193	0.0183208	0.63772	0.0382112	-0.0565732	0.0932148	0.0338698	0.216386	0.0273984	-0.0198311	0.0875706	0.0336496	0.221094	0.0275	-0.0202503	0.0875495	NA	NA	NA	NA	NA
149	687	aparc-Desikan_rh_area_entorhinal	SA	AD	19	0.0206865	0.548101	0.0344427	-0.0468211	0.0881941	0.00834911	0.82822	0.0384778	-0.0670673	0.0837655	0.0301401	0.531001	0.0471283	-0.0622314	0.122512	0.0209929	0.444264	0.0274412	-0.0327919	0.0747777	0.0209145	0.446027	0.0274449	-0.0328775	0.0747066	NA	NA	NA	NA	NA
150	688	aparc-Desikan_rh_area_fusiform	SA	AD	19	-0.00773034	0.781617	0.027886	-0.062387	0.0469263	-0.0452465	0.2312	0.0377914	-0.119318	0.0288245	-0.0276478	0.471663	0.0375562	-0.101258	0.0459624	-0.0077827	0.776279	0.0273874	-0.061462	0.0458966	-0.00778731	0.776951	0.0274884	-0.0616646	0.04609	NA	NA	NA	NA	NA
151	689	aparc-Desikan_rh_area_inferiorparietal	SA	AD	19	0.0438254	0.215414	0.0353769	-0.0255133	0.113164	-0.0101748	0.783875	0.0370976	-0.0828862	0.0625365	0.00992776	0.834941	0.0469193	-0.082034	0.10189	0.0443761	0.10596	0.0274499	-0.00942573	0.0981779	0.0443305	0.106219	0.027442	-0.0094559	0.0981168	NA	NA	NA	NA	NA
152	690	aparc-Desikan_rh_area_inferiortemporal	SA	AD	19	0.00911987	0.808156	0.0375604	-0.0644986	0.0827383	-0.0263396	0.480377	0.0373243	-0.0994952	0.046816	-0.0163087	0.751545	0.0506833	-0.115648	0.0830305	0.00931333	0.734631	0.0274752	-0.0445382	0.0631648	0.0092448	0.735844	0.0274032	-0.0444654	0.062955	NA	NA	NA	NA	NA
153	691	aparc-Desikan_rh_area_isthmuscingulate	SA	AD	19	0.0199514	0.535299	0.0321829	-0.0431271	0.0830299	-0.00739193	0.840486	0.0367262	-0.0793752	0.0645914	-0.0264931	0.524185	0.0407393	-0.106342	0.053356	0.0202414	0.460684	0.0274377	-0.0335366	0.0740193	0.0201537	0.462935	0.0274565	-0.0336611	0.0739685	NA	NA	NA	NA	NA
154	692	aparc-Desikan_rh_area_lateraloccipital	SA	AD	19	0.00354577	0.92469	0.0375103	-0.0699744	0.0770659	0.013649	0.718841	0.037913	-0.0606605	0.0879585	-0.012432	0.810801	0.0511296	-0.112646	0.087782	0.00359267	0.895925	0.0274645	-0.0502378	0.0574232	0.00359219	0.895734	0.0274105	-0.0501323	0.0573167	NA	NA	NA	NA	NA
155	693	aparc-Desikan_rh_area_lateralorbitofrontal	SA	AD	19	-0.017398	0.572427	0.0308212	-0.0778075	0.0430116	-0.0177289	0.627178	0.0365015	-0.0892719	0.0538141	-0.0596175	0.148146	0.0393517	-0.136747	0.0175118	-0.0175999	0.52081	0.0274101	-0.0713237	0.0361238	-0.0175531	0.522814	0.027469	-0.0713924	0.0362862	NA	NA	NA	NA	NA
156	694	aparc-Desikan_rh_area_lingual	SA	AD	19	0.0613932	0.0373572	0.0294899	0.003593	0.119193	0.0423679	0.276164	0.0389062	-0.0338881	0.118624	0.0451891	0.274532	0.0400218	-0.0332535	0.123632	0.062363	0.023049	0.027441	0.00857863	0.116147	0.0619138	0.0244399	0.0275155	0.0079834	0.115844	NA	NA	NA	NA	NA
157	695	aparc-Desikan_rh_area_medialorbitofrontal	SA	AD	19	-0.0336865	0.242963	0.0288508	-0.090234	0.022861	-0.0381899	0.275069	0.0349896	-0.10677	0.0303897	-0.0626145	0.118984	0.038136	-0.137361	0.0121321	-0.0335414	0.220976	0.0274045	-0.0872542	0.0201715	-0.0339542	0.216713	0.0274862	-0.0878271	0.0199188	NA	NA	NA	NA	NA
158	696	aparc-Desikan_rh_area_middletemporal	SA	AD	19	0.00233839	0.953722	0.0402938	-0.0766375	0.0813143	-0.0593614	0.122607	0.0384484	-0.13472	0.0159975	-0.0589992	0.258827	0.050502	-0.157983	0.0399848	0.00237906	0.931041	0.0274924	-0.051506	0.0562641	0.00237369	0.930923	0.0273835	-0.0512979	0.0560453	NA	NA	NA	NA	NA
159	697	aparc-Desikan_rh_area_parahippocampal	SA	AD	19	0.0177212	0.609871	0.0347298	-0.0503492	0.0857915	-0.0311908	0.417556	0.0384753	-0.106602	0.0442209	-0.0166397	0.721743	0.0459541	-0.10671	0.0734302	0.0180741	0.510096	0.0274395	-0.0357074	0.0718555	0.0179249	0.513496	0.0274331	-0.035844	0.0716938	NA	NA	NA	NA	NA
160	698	aparc-Desikan_rh_area_paracentral	SA	AD	19	0.0153043	0.574889	0.027287	-0.0381782	0.0687869	0.00593965	0.873306	0.0372485	-0.0670674	0.0789467	0.0394017	0.293947	0.0363832	-0.0319094	0.110713	0.0153925	0.573726	0.027361	-0.038235	0.0690201	0.0153844	0.576158	0.027521	-0.0385568	0.0693257	NA	NA	NA	NA	NA
161	699	aparc-Desikan_rh_area_parsopercularis	SA	AD	19	-0.00833471	0.760027	0.0272871	-0.0618175	0.0451481	0.00660988	0.856835	0.0366391	-0.0652029	0.0784226	-0.00508299	0.890534	0.0363835	-0.0763946	0.0662286	-0.0083541	0.760066	0.0273551	-0.0619701	0.0452619	-0.00837573	0.760885	0.0275228	-0.0623205	0.045569	NA	NA	NA	NA	NA
162	700	aparc-Desikan_rh_area_parsorbitalis	SA	AD	19	-0.0406351	0.247897	0.0351675	-0.109563	0.0282932	-0.0511411	0.175495	0.0377493	-0.12513	0.0228474	-0.0688435	0.162314	0.0471282	-0.161215	0.0235276	-0.0405617	0.139576	0.0274553	-0.094374	0.0132506	-0.0411221	0.133851	0.0274314	-0.0948876	0.0126435	NA	NA	NA	NA	NA
163	701	aparc-Desikan_rh_area_parstriangularis	SA	AD	19	0.00743846	0.785161	0.0272871	-0.0460443	0.0609212	-0.0137551	0.706615	0.0365432	-0.0853798	0.0578696	-0.0154507	0.676408	0.0363834	-0.0867623	0.0558608	0.00749306	0.784373	0.0273844	-0.0461803	0.0611664	0.0074907	0.785278	0.0274942	-0.0463979	0.0613793	NA	NA	NA	NA	NA
164	702	aparc-Desikan_rh_area_pericalcarine	SA	AD	19	0.0633897	0.020175	0.027287	0.00990728	0.116872	0.0321425	0.388478	0.0372718	-0.0409103	0.105195	0.0481511	0.203211	0.0363832	-0.0231599	0.119462	0.063721	0.0200236	0.0273962	0.0100244	0.117418	0.0637826	0.020586	0.027546	0.00979239	0.117773	NA	NA	NA	NA	NA
165	703	aparc-Desikan_rh_area_postcentral	SA	AD	19	-0.00535038	0.884522	0.0368385	-0.0775538	0.066853	0.0382372	0.314771	0.0380371	-0.0363155	0.11279	-0.0250706	0.622671	0.0500231	-0.123116	0.0729747	-0.00541248	0.843749	0.0274604	-0.059235	0.04841	-0.00541908	0.843297	0.0274136	-0.0591498	0.0483116	NA	NA	NA	NA	NA
166	704	aparc-Desikan_rh_area_posteriorcingulate	SA	AD	19	0.0131592	0.653168	0.029284	-0.0442374	0.0705558	0.0162719	0.658149	0.0367751	-0.0558073	0.088351	0.0314451	0.438266	0.0396146	-0.0461995	0.10909	0.0133223	0.6268	0.0273988	-0.0403794	0.067024	0.0132658	0.629266	0.027479	-0.040593	0.0671246	NA	NA	NA	NA	NA
167	705	aparc-Desikan_rh_area_precentral	SA	AD	19	-0.0351937	0.249201	0.0305423	-0.0950566	0.0246693	-0.000304127	0.993665	0.0383023	-0.0753766	0.0747684	-0.00514734	0.900186	0.0404306	-0.0843912	0.0740966	-0.0355288	0.195059	0.0274193	-0.0892706	0.0182131	-0.0354995	0.196418	0.0274801	-0.0893604	0.0183615	NA	NA	NA	NA	NA
168	706	aparc-Desikan_rh_area_precuneus	SA	AD	19	0.021656	0.537525	0.0351239	-0.0471868	0.0904988	0.0319078	0.396505	0.0376325	-0.0418519	0.105667	0.0037267	0.93869	0.0477401	-0.0898439	0.0972973	0.0218983	0.425008	0.0274496	-0.031903	0.0756996	0.0218994	0.424784	0.0274377	-0.0318785	0.0756773	NA	NA	NA	NA	NA
169	707	aparc-Desikan_rh_area_rostralanteriorcingulate	SA	AD	19	-0.0378001	0.165963	0.0272867	-0.091282	0.0156818	-0.0527067	0.161444	0.0376414	-0.126484	0.0210705	-0.0362629	0.33288	0.0363825	-0.107573	0.0350468	-0.0376993	0.168693	0.0273895	-0.0913827	0.0159841	-0.0380562	0.166498	0.0275063	-0.0919685	0.0158561	NA	NA	NA	NA	NA
170	708	aparc-Desikan_rh_area_rostralmiddlefrontal	SA	AD	19	0.0230849	0.412642	0.028178	-0.0321439	0.0783138	0.0032478	0.929147	0.0365259	-0.0683431	0.0748387	-0.0165357	0.65523	0.0363835	-0.0878473	0.0547759	0.0232553	0.396017	0.0273992	-0.0304472	0.0769578	0.023254	0.397691	0.027495	-0.0306362	0.0771442	NA	NA	NA	NA	NA
171	709	aparc-Desikan_rh_area_superiorfrontal	SA	AD	19	-0.0223592	0.453263	0.0298128	-0.0807923	0.0360739	0.00872782	0.814463	0.0371915	-0.0641674	0.0816231	0.00211619	0.958328	0.0399069	-0.0761014	0.0803338	-0.0221829	0.418263	0.0274053	-0.0758973	0.0315315	-0.0225479	0.411893	0.0274785	-0.0764057	0.0313099	NA	NA	NA	NA	NA
172	710	aparc-Desikan_rh_area_superiorparietal	SA	AD	19	0.029187	0.421883	0.0363402	-0.0420399	0.100414	0.0448619	0.23022	0.0373914	-0.0284252	0.118149	0.015868	0.75302	0.0496192	-0.0813856	0.113122	0.0295758	0.281446	0.0274594	-0.0242446	0.0833962	0.0295381	0.281515	0.0274282	-0.0242213	0.0832974	NA	NA	NA	NA	NA
173	711	aparc-Desikan_rh_area_superiortemporal	SA	AD	19	0.014513	0.594823	0.0272872	-0.0389699	0.0679959	0.0220403	0.536489	0.0356563	-0.0478461	0.0919267	0.033458	0.370651	0.0363835	-0.0378537	0.10477	0.0145805	0.593901	0.0273458	-0.0390172	0.0681782	0.0145732	0.596614	0.0275343	-0.039394	0.0685405	NA	NA	NA	NA	NA
174	712	aparc-Desikan_rh_area_supramarginal	SA	AD	19	-0.00878406	0.79177	0.0332714	-0.073996	0.0564279	0.0452749	0.218721	0.0368108	-0.0268742	0.117424	0.0116501	0.798956	0.0450294	-0.0766074	0.0999077	-0.00887835	0.746237	0.0274358	-0.0626525	0.0448958	-0.00887958	0.746252	0.0274412	-0.0626644	0.0449052	NA	NA	NA	NA	NA
175	713	aparc-Desikan_rh_area_frontalpole	SA	AD	19	0.0143399	0.620525	0.0289633	-0.0424282	0.071108	0.0507758	0.187293	0.0385065	-0.024697	0.126249	-0.0016445	0.967112	0.039303	-0.0786783	0.0753893	0.0145636	0.594961	0.0273927	-0.039126	0.0682533	0.0144495	0.599082	0.0274851	-0.0394213	0.0683202	NA	NA	NA	NA	NA
176	714	aparc-Desikan_rh_area_transversetemporal	SA	AD	19	0.0178646	0.512741	0.0272919	-0.0356275	0.0713566	0.038802	0.28342	0.0361734	-0.0320979	0.109702	0.0382549	0.307876	0.0363913	-0.0330721	0.109582	0.0180713	0.509185	0.0273763	-0.0355863	0.0717288	0.0179711	0.513653	0.0275141	-0.0359566	0.0718989	NA	NA	NA	NA	NA
177	715	aparc-Desikan_rh_area_insula	SA	AD	19	0.0342725	0.209118	0.0272871	-0.0192103	0.0877553	0.0333816	0.374019	0.0375509	-0.0402181	0.106981	0.0324472	0.384944	0.0363835	-0.0388645	0.103759	0.034449	0.208143	0.027369	-0.0191941	0.0880922	0.0344406	0.210943	0.027531	-0.0195201	0.0884012	NA	NA	NA	NA	NA
178	1020	aparc-Desikan_lh_thickness_GlobalMeanThickness	CT	AD	19	-0.0184736	0.59121	0.0343961	-0.0858899	0.0489427	-0.040894	0.299949	0.0394523	-0.118221	0.0364325	-0.0406058	0.394585	0.0464886	-0.131724	0.0505119	-0.0186461	0.496905	0.0274463	-0.0724408	0.0351486	-0.0186856	0.49581	0.0274346	-0.0724573	0.0350861	NA	NA	NA	NA	NA
179	1021	aparc-Desikan_lh_thickness_bankssts	CT	AD	19	0.00252243	0.926939	0.0275084	-0.051394	0.0564388	-0.0239764	0.5046	0.0359322	-0.0944035	0.0464506	-0.00783364	0.837226	0.0375503	-0.0814323	0.065765	0.00254927	0.925798	0.0273723	-0.0511005	0.056199	0.00253819	0.926472	0.0275042	-0.05137	0.0564464	NA	NA	NA	NA	NA
180	1022	aparc-Desikan_lh_thickness_caudalanteriorcingulate	CT	AD	19	-0.00840852	0.75797	0.0272873	-0.0618915	0.0450745	-0.0200138	0.594876	0.0376352	-0.0937788	0.0537512	-0.0552569	0.147207	0.0363835	-0.126569	0.0160548	-0.00843115	0.757952	0.0273586	-0.0620541	0.0451918	-0.00845325	0.758694	0.0275174	-0.0623873	0.0454808	NA	NA	NA	NA	NA
181	1023	aparc-Desikan_lh_thickness_caudalmiddlefrontal	CT	AD	19	-0.0240504	0.481357	0.0341566	-0.0909973	0.0428965	-0.0278002	0.457015	0.0373773	-0.10106	0.0454594	-0.044071	0.354355	0.0462849	-0.134789	0.0466474	-0.0241616	0.378641	0.0274438	-0.0779514	0.0296282	-0.0243117	0.375718	0.0274457	-0.0781052	0.0294818	NA	NA	NA	NA	NA
182	1024	aparc-Desikan_lh_thickness_cuneus	CT	AD	19	0.0273198	0.316728	0.0272869	-0.0261626	0.0808022	-0.00545978	0.880653	0.0363643	-0.0767339	0.0658143	0.0280867	0.450732	0.0363833	-0.0432245	0.0993979	0.0275917	0.313601	0.027381	-0.026075	0.0812584	0.0274815	0.317871	0.0275133	-0.0264447	0.0814076	NA	NA	NA	NA	NA
183	1025	aparc-Desikan_lh_thickness_entorhinal	CT	AD	19	-0.0674848	0.0443901	0.033568	-0.133278	-0.00169145	-0.0645052	0.0794742	0.0367814	-0.136597	0.00758636	-0.0409558	0.375648	0.0450164	-0.129188	0.0472762	-0.0678295	0.0135015	0.0274584	-0.121648	-0.0140109	-0.0682125	0.0130389	0.0274751	-0.122064	-0.0143613	NA	NA	NA	NA	NA
184	1026	aparc-Desikan_lh_thickness_fusiform	CT	AD	19	-0.00760752	0.840778	0.0378676	-0.0818279	0.0666129	-0.0669084	0.0718166	0.0371656	-0.139753	0.00593613	-0.020238	0.700589	0.0517477	-0.121663	0.0811874	-0.00771702	0.77896	0.0274946	-0.0616064	0.0461723	-0.00772172	0.777972	0.0273856	-0.0613975	0.045954	NA	NA	NA	NA	NA
185	1027	aparc-Desikan_lh_thickness_inferiorparietal	CT	AD	19	-0.030735	0.395421	0.0361662	-0.101621	0.0401508	-0.0755485	0.0547174	0.0393254	-0.152626	0.00152922	-0.062639	0.211284	0.0482206	-0.157151	0.0318733	-0.0312506	0.255374	0.0274756	-0.0851029	0.0226016	-0.031152	0.255742	0.0274102	-0.0848759	0.0225719	NA	NA	NA	NA	NA
186	1028	aparc-Desikan_lh_thickness_inferiortemporal	CT	AD	19	-0.019543	0.58979	0.0362484	-0.0905899	0.0515039	-0.0591111	0.121124	0.0381343	-0.133854	0.0156322	-0.046105	0.357721	0.04877	-0.141694	0.0494842	-0.0197984	0.471133	0.0274734	-0.0736463	0.0340495	-0.0198031	0.470028	0.0274117	-0.07353	0.0339238	NA	NA	NA	NA	NA
187	1029	aparc-Desikan_lh_thickness_isthmuscingulate	CT	AD	19	-0.0282115	0.301188	0.0272868	-0.0816936	0.0252706	-0.0562468	0.117682	0.0359501	-0.126709	0.0142155	-0.0613939	0.109777	0.0363826	-0.132704	0.00991595	-0.0283991	0.299183	0.0273545	-0.082014	0.0252158	-0.0283401	0.303319	0.0275322	-0.0823032	0.0256231	NA	NA	NA	NA	NA
188	1030	aparc-Desikan_lh_thickness_lateraloccipital	CT	AD	19	0.0332686	0.287339	0.0312682	-0.028017	0.0945542	-0.0079615	0.836018	0.0384632	-0.0833493	0.0674263	0.0216031	0.619297	0.0426867	-0.0620628	0.105269	0.0336863	0.219315	0.027424	-0.0200647	0.0874374	0.0335818	0.221479	0.0274674	-0.0202543	0.0874179	NA	NA	NA	NA	NA
189	1031	aparc-Desikan_lh_thickness_lateralorbitofrontal	CT	AD	19	-0.0546263	0.112504	0.0344203	-0.12209	0.0128374	-0.0192295	0.594334	0.0361073	-0.0899998	0.0515408	-0.0341346	0.474061	0.0466235	-0.125517	0.0572474	-0.0554755	0.0433938	0.0274645	-0.109306	-0.00164511	-0.0552489	0.0442233	0.0274601	-0.109071	-0.00142705	NA	NA	NA	NA	NA
190	1032	aparc-Desikan_lh_thickness_lingual	CT	AD	19	-0.00762848	0.822453	0.0339963	-0.0742613	0.0590043	-0.0500782	0.191715	0.0383587	-0.125261	0.0251048	-0.0139371	0.768436	0.0465858	-0.105245	0.077371	-0.0077092	0.778748	0.0274397	-0.0614911	0.0460727	-0.00771282	0.778633	0.0274379	-0.061491	0.0460654	NA	NA	NA	NA	NA
191	1033	aparc-Desikan_lh_thickness_medialorbitofrontal	CT	AD	19	-0.0371368	0.173524	0.0272871	-0.0906195	0.0163459	-0.0272678	0.45871	0.0368	-0.0993957	0.0448602	-0.0380713	0.321669	0.0372966	-0.111173	0.0350299	-0.0372411	0.173796	0.027381	-0.0909078	0.0164257	-0.0373955	0.173967	0.0275054	-0.0913061	0.0165152	NA	NA	NA	NA	NA
192	1034	aparc-Desikan_lh_thickness_middletemporal	CT	AD	19	-0.0136118	0.673281	0.0322822	-0.0768849	0.0496613	-0.0664396	0.0729559	0.0370528	-0.139063	0.00618387	-0.0466798	0.288453	0.0425993	-0.130174	0.0368148	-0.0133608	0.62606	0.0274192	-0.0671024	0.0403808	-0.0137436	0.616699	0.0274578	-0.0675608	0.0400737	NA	NA	NA	NA	NA
193	1035	aparc-Desikan_lh_thickness_parahippocampal	CT	AD	19	0.00725403	0.790362	0.0272872	-0.0462289	0.0607369	0.0199057	0.561659	0.0342978	-0.047318	0.0871295	0.0168424	0.649296	0.0363835	-0.0544692	0.0881541	0.00733403	0.78854	0.0273447	-0.0462616	0.0609296	0.00728454	0.791334	0.0275325	-0.0466792	0.0612483	NA	NA	NA	NA	NA
194	1036	aparc-Desikan_lh_thickness_paracentral	CT	AD	19	0.0279797	0.40643	0.0337027	-0.0380776	0.094037	-0.000528014	0.988761	0.037483	-0.0739947	0.0729387	0.0151048	0.74664	0.045999	-0.0750532	0.105263	0.0283743	0.301005	0.0274339	-0.0253961	0.0821448	0.028279	0.302876	0.0274478	-0.0255186	0.0820766	NA	NA	NA	NA	NA
195	1037	aparc-Desikan_lh_thickness_parsopercularis	CT	AD	19	-0.0613787	0.0244857	0.0272865	-0.11486	-0.0078973	-0.0779371	0.0326994	0.0364916	-0.149461	-0.00641356	-0.0407571	0.278186	0.0363822	-0.112066	0.030552	-0.0624359	0.0227068	0.0274042	-0.116148	-0.00872365	-0.0617573	0.0249222	0.0275382	-0.115732	-0.00778246	NA	NA	NA	NA	NA
196	1038	aparc-Desikan_lh_thickness_parsorbitalis	CT	AD	19	-0.00846829	0.756303	0.0272872	-0.0619512	0.0450147	-0.0156069	0.658383	0.0352981	-0.0847911	0.0535772	-0.00453426	0.90422	0.0371235	-0.0772963	0.0682278	-0.00852355	0.755619	0.0273859	-0.0621999	0.0451528	-0.00852899	0.756382	0.027492	-0.0624134	0.0453554	NA	NA	NA	NA	NA
197	1039	aparc-Desikan_lh_thickness_parstriangularis	CT	AD	19	-0.0184153	0.576859	0.0330035	-0.0831021	0.0462716	-0.0248659	0.5106	0.0377957	-0.0989455	0.0492136	-0.00043143	0.992428	0.0447987	-0.0882368	0.087374	-0.0181611	0.507794	0.0274223	-0.0719087	0.0355865	-0.0186	0.498126	0.0274563	-0.0724143	0.0352143	NA	NA	NA	NA	NA
198	1040	aparc-Desikan_lh_thickness_pericalcarine	CT	AD	19	0.0302372	0.303727	0.0294001	-0.027387	0.0878614	-0.0128223	0.756397	0.0413334	-0.0938359	0.0681913	0.0328068	0.427161	0.0403263	-0.0462328	0.111846	0.0305779	0.264607	0.0274102	-0.0231461	0.0843019	0.0304932	0.267178	0.0274816	-0.0233708	0.0843571	NA	NA	NA	NA	NA
199	1041	aparc-Desikan_lh_thickness_postcentral	CT	AD	19	0.0244374	0.417252	0.030125	-0.0346077	0.0834825	0.0167483	0.674845	0.0399236	-0.061502	0.0949985	0.0029428	0.943026	0.0405735	-0.0765812	0.0824668	0.0245689	0.37009	0.0274113	-0.0291572	0.0782949	0.0246513	0.369622	0.0274764	-0.0292024	0.078505	NA	NA	NA	NA	NA
200	1042	aparc-Desikan_lh_thickness_posteriorcingulate	CT	AD	19	-0.0152715	0.587799	0.0281747	-0.0704939	0.0399509	-0.0259278	0.486304	0.0372419	-0.098922	0.0470664	-0.0267507	0.495757	0.0384279	-0.102069	0.0485679	-0.0153035	0.57646	0.0273979	-0.0690034	0.0383965	-0.015387	0.575715	0.0274937	-0.0692746	0.0385007	NA	NA	NA	NA	NA
201	1043	aparc-Desikan_lh_thickness_precentral	CT	AD	19	0.0191217	0.530966	0.0305199	-0.0406974	0.0789408	-0.0204838	0.594996	0.0385316	-0.0960058	0.0550381	-0.00474004	0.909205	0.0409497	-0.0850014	0.0755213	0.0192698	0.482004	0.0274075	-0.034449	0.0729885	0.0192915	0.482504	0.0274698	-0.0345493	0.0731323	NA	NA	NA	NA	NA
202	1044	aparc-Desikan_lh_thickness_precuneus	CT	AD	19	0.00115683	0.974783	0.0365968	-0.0705728	0.0728865	-0.0421812	0.264721	0.0378205	-0.116309	0.0319469	0.000629923	0.990136	0.050211	-0.0977837	0.0990435	0.00118605	0.965563	0.0274716	-0.0526583	0.0550304	0.00117255	0.96587	0.0274035	-0.0525383	0.0548834	NA	NA	NA	NA	NA
203	1045	aparc-Desikan_lh_thickness_rostralanteriorcingulate	CT	AD	19	-0.0180713	0.555995	0.0306917	-0.0782271	0.0420845	0.00950332	0.790264	0.0357311	-0.0605297	0.0795364	-0.0200266	0.640375	0.0421033	-0.102549	0.0624958	-0.0181406	0.508019	0.0274057	-0.0718558	0.0355747	-0.0182229	0.507224	0.0274786	-0.0720809	0.0356352	NA	NA	NA	NA	NA
204	1046	aparc-Desikan_lh_thickness_rostralmiddlefrontal	CT	AD	19	-0.0324324	0.344284	0.0342934	-0.0996475	0.0347826	-0.0552475	0.130088	0.036497	-0.126782	0.0162866	-0.0507024	0.291479	0.0465714	-0.141982	0.0405775	-0.0325388	0.235891	0.0274515	-0.0863436	0.0212661	-0.0327975	0.23204	0.0274428	-0.0865855	0.0209904	NA	NA	NA	NA	NA
205	1047	aparc-Desikan_lh_thickness_superiorfrontal	CT	AD	19	-0.0437404	0.20608	0.0345933	-0.111543	0.0240625	-0.079246	0.029721	0.0364552	-0.150698	-0.00779371	-0.0779098	0.106993	0.0457787	-0.167636	0.0118164	-0.0443109	0.106524	0.0274538	-0.0981204	0.00949866	-0.0442367	0.107035	0.0274478	-0.0980344	0.00956102	NA	NA	NA	NA	NA
206	1048	aparc-Desikan_lh_thickness_superiorparietal	CT	AD	19	0.0102005	0.785319	0.0374478	-0.0631971	0.0835981	-0.0525184	0.209924	0.0418882	-0.134619	0.0295825	-0.00914177	0.859552	0.0508867	-0.10888	0.0905962	0.0103925	0.705252	0.027476	-0.0434605	0.0642455	0.0103417	0.705865	0.0274013	-0.0433649	0.0640482	NA	NA	NA	NA	NA
207	1049	aparc-Desikan_lh_thickness_superiortemporal	CT	AD	19	-0.0239176	0.41545	0.0293705	-0.0814837	0.0336486	-0.0759499	0.0836107	0.0438989	-0.161992	0.0100919	-0.0684003	0.0808233	0.0368469	-0.14062	0.0038197	-0.0241018	0.379098	0.0274021	-0.0778099	0.0296064	-0.0241178	0.380063	0.0274759	-0.0779705	0.029735	NA	NA	NA	NA	NA
208	1050	aparc-Desikan_lh_thickness_supramarginal	CT	AD	19	-0.0476148	0.13055	0.0314926	-0.10934	0.0141107	-0.118597	0.00262222	0.0394157	-0.195852	-0.0413419	-0.0763445	0.0861089	0.0419033	-0.158475	0.00578598	-0.0483154	0.0781888	0.0274318	-0.102082	0.00545089	-0.048073	0.0800889	0.0274676	-0.101909	0.00576352	NA	NA	NA	NA	NA
209	1051	aparc-Desikan_lh_thickness_frontalpole	CT	AD	19	0.0193007	0.570167	0.0339918	-0.0473232	0.0859246	0.0103045	0.769033	0.0350921	-0.0584761	0.079085	-0.0059093	0.898659	0.0457119	-0.0955046	0.083686	0.0195559	0.476279	0.0274546	-0.0342551	0.0733669	0.0195233	0.47672	0.0274363	-0.0342518	0.0732984	NA	NA	NA	NA	NA
210	1052	aparc-Desikan_lh_thickness_transversetemporal	CT	AD	19	-0.0148402	0.586541	0.0272871	-0.0683229	0.0386425	-0.00505048	0.888643	0.0360692	-0.0757462	0.0656452	-0.0136523	0.712127	0.0363834	-0.0849638	0.0576592	-0.0147793	0.589139	0.0273648	-0.0684143	0.0388557	-0.0149252	0.587474	0.0275119	-0.0688485	0.0389981	NA	NA	NA	NA	NA
211	1053	aparc-Desikan_lh_thickness_insula	CT	AD	19	-0.0126154	0.643843	0.0272865	-0.066097	0.0408661	-0.0456575	0.214665	0.0367956	-0.117777	0.0264619	-0.00044616	0.990358	0.0363822	-0.0717554	0.070863	-0.0126359	0.644204	0.0273606	-0.0662627	0.0409909	-0.0126865	0.644703	0.0275115	-0.0666091	0.0412361	NA	NA	NA	NA	NA
212	1054	aparc-Desikan_rh_thickness_GlobalMeanThickness	CT	AD	19	-0.0685946	0.0530007	0.035451	-0.138079	0.000889271	-0.0735037	0.0565334	0.0385462	-0.149054	0.00204675	-0.0659633	0.192699	0.0486294	-0.161277	0.0293503	-0.0692231	0.0117678	0.0274801	-0.123084	-0.0153622	-0.0693837	0.0115461	0.0274709	-0.123227	-0.0155408	NA	NA	NA	NA	NA
213	1055	aparc-Desikan_rh_thickness_bankssts	CT	AD	19	-0.0244679	0.369885	0.0272869	-0.0779502	0.0290144	-0.0320073	0.390461	0.0372706	-0.105058	0.041043	-0.0457118	0.225963	0.0363833	-0.117023	0.0255994	-0.0248814	0.363625	0.0273879	-0.0785617	0.0287989	-0.0246314	0.370474	0.0275031	-0.0785376	0.0292747	NA	NA	NA	NA	NA
214	1056	aparc-Desikan_rh_thickness_caudalanteriorcingulate	CT	AD	19	-0.0596545	0.0288053	0.0272876	-0.113138	-0.00617084	-0.0531297	0.144227	0.0363845	-0.124443	0.0181839	-0.0673021	0.0818076	0.0363838	-0.138614	0.00401024	-0.0599	0.0286896	0.0273801	-0.113565	-0.00623513	-0.0599584	0.0295157	0.0275477	-0.113952	-0.0059649	NA	NA	NA	NA	NA
215	1057	aparc-Desikan_rh_thickness_caudalmiddlefrontal	CT	AD	19	-0.0771632	0.0191486	0.0329388	-0.141723	-0.0126032	-0.0881416	0.013769	0.0357829	-0.158276	-0.0180071	-0.0986838	0.040485	0.0444975	-0.185899	-0.0114687	-0.0782104	0.00438601	0.0274521	-0.132017	-0.0244043	-0.0779514	0.0045718	0.0274888	-0.131829	-0.0240733	NA	NA	NA	NA	NA
216	1058	aparc-Desikan_rh_thickness_cuneus	CT	AD	19	0.0017809	0.95018	0.0285031	-0.0540851	0.0576469	-0.00344385	0.922994	0.0356276	-0.0732739	0.0663862	0.04196	0.264754	0.0363832	-0.0293511	0.113271	0.00179543	0.947733	0.0273888	-0.0518867	0.0554775	0.00179425	0.947953	0.0274865	-0.0520793	0.0556678	NA	NA	NA	NA	NA
217	1059	aparc-Desikan_rh_thickness_entorhinal	CT	AD	19	-0.0810699	0.0501338	0.0413871	-0.162189	4.88e-05	-0.0224632	0.562296	0.0387673	-0.0984471	0.0535208	-0.0104807	0.838187	0.0505417	-0.109542	0.088581	-0.0824201	0.00280091	0.0275765	-0.13647	-0.0283702	-0.0823962	0.00266958	0.0274341	-0.136167	-0.0286254	NA	NA	NA	NA	NA
218	1060	aparc-Desikan_rh_thickness_fusiform	CT	AD	19	-0.0440391	0.223088	0.0361463	-0.114886	0.0268076	-0.055219	0.121688	0.0356775	-0.125147	0.0147088	-0.046692	0.359545	0.0495836	-0.143876	0.0504917	-0.0440804	0.108582	0.0274713	-0.0979241	0.00976327	-0.0445681	0.104328	0.0274396	-0.0983497	0.0092135	NA	NA	NA	NA	NA
219	1061	aparc-Desikan_rh_thickness_inferiorparietal	CT	AD	19	-0.0580022	0.0440644	0.028807	-0.114464	-0.00154054	-0.0688882	0.0523682	0.0355076	-0.138483	0.000706799	-0.0489121	0.231106	0.0393824	-0.126102	0.0282774	-0.0583224	0.0334514	0.0274249	-0.112075	-0.00456962	-0.0584394	0.0336649	0.027513	-0.112365	-0.00451387	NA	NA	NA	NA	NA
220	1062	aparc-Desikan_rh_thickness_inferiortemporal	CT	AD	19	-0.0489434	0.3	0.0472229	-0.1415	0.0436135	-0.0806091	0.0367448	0.038595	-0.156255	-0.00496288	-0.0510819	0.441273	0.0647852	-0.178061	0.0758972	-0.0500839	0.0696425	0.0276061	-0.104192	0.00402417	-0.0500047	0.0671747	0.0273174	-0.103547	0.00353752	NA	NA	NA	NA	NA
221	1063	aparc-Desikan_rh_thickness_isthmuscingulate	CT	AD	19	-0.0903478	0.00497589	0.0321684	-0.153398	-0.0272978	-0.0594344	0.105311	0.0366962	-0.131359	0.0124901	-0.0392907	0.339365	0.039968	-0.117628	0.0390466	-0.0901989	0.00103327	0.0274887	-0.144077	-0.036321	-0.0912078	0.000921617	0.0275268	-0.14516	-0.0372554	NA	NA	NA	NA	NA
222	1064	aparc-Desikan_rh_thickness_lateraloccipital	CT	AD	19	0.0117363	0.733506	0.0344715	-0.0558278	0.0793005	0.0176723	0.634013	0.0371199	-0.0550827	0.0904272	0.0220527	0.645887	0.0471439	-0.0703494	0.114455	0.011874	0.665202	0.0274389	-0.0419063	0.0656543	0.0118681	0.66532	0.0274356	-0.0419056	0.0656418	NA	NA	NA	NA	NA
223	1065	aparc-Desikan_rh_thickness_lateralorbitofrontal	CT	AD	19	-0.0613416	0.102696	0.0375886	-0.135015	0.012332	-0.0411636	0.265749	0.0369875	-0.113659	0.0313319	-0.0433641	0.408332	0.0511494	-0.143617	0.0568887	-0.0623844	0.0232977	0.0275001	-0.116285	-0.00848427	-0.0621275	0.023598	0.0274462	-0.115922	-0.008333	NA	NA	NA	NA	NA
224	1066	aparc-Desikan_rh_thickness_lingual	CT	AD	19	-0.00645503	0.844768	0.0329677	-0.0710716	0.0581616	-0.0106262	0.773252	0.0368807	-0.0829123	0.0616599	0.0181551	0.687207	0.0443229	-0.0687178	0.105028	-0.00650518	0.81247	0.0274202	-0.0602487	0.0472383	-0.00651776	0.812359	0.0274567	-0.0603329	0.0472973	NA	NA	NA	NA	NA
225	1067	aparc-Desikan_rh_thickness_medialorbitofrontal	CT	AD	19	-0.048387	0.140508	0.0328292	-0.112732	0.0159581	-0.0358669	0.353484	0.0386558	-0.111632	0.0398984	-0.014453	0.742561	0.0432893	-0.0993	0.070394	-0.0489005	0.0749359	0.027459	-0.10272	0.0049191	-0.0489171	0.0749045	0.0274653	-0.102749	0.00491495	NA	NA	NA	NA	NA
226	1068	aparc-Desikan_rh_thickness_middletemporal	CT	AD	19	-0.0575666	0.139864	0.038994	-0.133995	0.0188615	-0.0689138	0.0472587	0.0347353	-0.136995	-0.00083274	-0.0744533	0.179184	0.0531404	-0.178608	0.0297018	-0.0587192	0.0328237	0.027513	-0.112645	-0.00479367	-0.0584046	0.0331705	0.0274198	-0.112147	-0.00466175	NA	NA	NA	NA	NA
227	1069	aparc-Desikan_rh_thickness_parahippocampal	CT	AD	19	-0.0605544	0.0264712	0.0272862	-0.114035	-0.00707335	-0.0528872	0.175922	0.0390767	-0.129478	0.0237032	-0.0380179	0.310672	0.036382	-0.109327	0.0332909	-0.060784	0.0262824	0.0273554	-0.114401	-0.00716749	-0.0608184	0.0272969	0.027554	-0.114824	-0.0068126	NA	NA	NA	NA	NA
228	1070	aparc-Desikan_rh_thickness_paracentral	CT	AD	19	-0.00551699	0.859546	0.0311779	-0.0666257	0.0555917	0.0330173	0.385696	0.0380625	-0.0415853	0.10762	0.0185626	0.663002	0.0418554	-0.063474	0.100599	-0.00555687	0.839349	0.0274107	-0.0592819	0.0481681	-0.00556623	0.839414	0.0274681	-0.0594037	0.0482712	NA	NA	NA	NA	NA
229	1071	aparc-Desikan_rh_thickness_parsopercularis	CT	AD	19	-0.0572565	0.0577592	0.0301744	-0.116398	0.00188525	-0.0874932	0.020294	0.0376985	-0.161382	-0.0136042	-0.0721259	0.0968212	0.0410385	-0.152561	0.00830953	-0.0577924	0.0350696	0.0274215	-0.111539	-0.00404615	-0.057731	0.0357514	0.0274943	-0.11162	-0.00384215	NA	NA	NA	NA	NA
230	1072	aparc-Desikan_rh_thickness_parsorbitalis	CT	AD	19	-0.0920934	0.0121934	0.0367419	-0.164108	-0.0200794	-0.0767141	0.0408523	0.0375126	-0.150239	-0.00318954	-0.089225	0.0945942	0.0503989	-0.188007	0.0095569	-0.0925849	0.000772119	0.0275337	-0.146551	-0.0386188	-0.0932441	0.000693287	0.0274876	-0.14712	-0.0393684	NA	NA	NA	NA	NA
231	1073	aparc-Desikan_rh_thickness_parstriangularis	CT	AD	19	-0.040281	0.253346	0.0352643	-0.109399	0.0288371	-0.038859	0.287664	0.036547	-0.110491	0.0327731	-0.0300886	0.541076	0.0482387	-0.124636	0.0644594	-0.0406355	0.138847	0.0274546	-0.0944464	0.0131755	-0.0407405	0.137753	0.0274493	-0.0945412	0.0130601	NA	NA	NA	NA	NA
232	1074	aparc-Desikan_rh_thickness_pericalcarine	CT	AD	19	-0.0119648	0.663587	0.0275074	-0.0658792	0.0419497	-0.00914704	0.80719	0.0374799	-0.0826076	0.0643135	0.0251178	0.499284	0.0363835	-0.0461938	0.0964294	-0.0120631	0.659625	0.0273893	-0.0657461	0.0416199	-0.0120485	0.661244	0.0274958	-0.0659402	0.0418432	NA	NA	NA	NA	NA
233	1075	aparc-Desikan_rh_thickness_postcentral	CT	AD	19	-0.0226022	0.407492	0.0272869	-0.0760846	0.0308802	-0.0351954	0.338597	0.036779	-0.107282	0.0368915	-0.0258306	0.487356	0.0363833	-0.0971418	0.0454807	-0.0225343	0.410197	0.0273625	-0.0761648	0.0310962	-0.0227324	0.40865	0.0275121	-0.0766561	0.0311912	NA	NA	NA	NA	NA
234	1076	aparc-Desikan_rh_thickness_posteriorcingulate	CT	AD	19	-0.0638841	0.05907	0.0338428	-0.130216	0.00244779	-0.0649208	0.0935171	0.0387095	-0.140791	0.0109498	-0.0780687	0.108897	0.0461405	-0.168504	0.0123666	-0.0646026	0.0186934	0.0274719	-0.118448	-0.0107577	-0.0645796	0.0187136	0.0274668	-0.118415	-0.0107447	NA	NA	NA	NA	NA
235	1077	aparc-Desikan_rh_thickness_precentral	CT	AD	19	-0.02449	0.369456	0.0272871	-0.0779726	0.0289927	-0.0302924	0.40772	0.0365888	-0.102006	0.0414217	-0.0396189	0.291384	0.0363835	-0.110931	0.0316928	-0.0244499	0.37168	0.0273693	-0.0780938	0.029194	-0.0246345	0.370595	0.0275135	-0.0785609	0.029292	NA	NA	NA	NA	NA
236	1078	aparc-Desikan_rh_thickness_precuneus	CT	AD	19	-0.0451869	0.281667	0.0419725	-0.127453	0.0370793	-0.0735423	0.0607114	0.0392102	-0.150394	0.00330967	-0.0323032	0.580888	0.0573926	-0.144793	0.0801863	-0.0461593	0.0938745	0.0275528	-0.100163	0.00784414	-0.0459873	0.0929329	0.0273714	-0.0996352	0.00766055	NA	NA	NA	NA	NA
237	1079	aparc-Desikan_rh_thickness_rostralanteriorcingulate	CT	AD	19	-0.0499143	0.132572	0.0331869	-0.114961	0.0151321	-0.0265238	0.512558	0.040503	-0.10591	0.0528621	-0.0871965	0.0608453	0.0434319	-0.172323	-0.00206996	-0.0502913	0.0668804	0.0274444	-0.104082	0.00349979	-0.050415	0.0665166	0.0274752	-0.104266	0.00343643	NA	NA	NA	NA	NA
238	1080	aparc-Desikan_rh_thickness_rostralmiddlefrontal	CT	AD	19	-0.0712397	0.0770612	0.040294	-0.150216	0.00773652	-0.06939	0.0593111	0.0367945	-0.141507	0.00272719	-0.0619306	0.277307	0.0551783	-0.17008	0.0462189	-0.0719887	0.00891978	0.0275279	-0.125943	-0.0180339	-0.0722893	0.00839968	0.0274284	-0.126049	-0.0185297	NA	NA	NA	NA	NA
239	1081	aparc-Desikan_rh_thickness_superiorfrontal	CT	AD	19	-0.085537	0.0127516	0.0343435	-0.15285	-0.0182238	-0.113097	0.00154512	0.0357215	-0.183111	-0.0430828	-0.109634	0.0299561	0.0462828	-0.200348	-0.0189196	-0.0866308	0.0016101	0.0274663	-0.140465	-0.0327968	-0.0864448	0.00166776	0.027497	-0.140339	-0.0325506	NA	NA	NA	NA	NA
240	1082	aparc-Desikan_rh_thickness_superiorparietal	CT	AD	19	-0.0338763	0.355503	0.0366639	-0.105737	0.0379849	-0.0445811	0.239465	0.0378986	-0.118862	0.0297002	-0.0343515	0.503874	0.0503028	-0.132945	0.064242	-0.0342326	0.212739	0.0274724	-0.0880786	0.0196134	-0.034302	0.211034	0.0274256	-0.0880562	0.0194522	NA	NA	NA	NA	NA
241	1083	aparc-Desikan_rh_thickness_superiortemporal	CT	AD	19	-0.0354524	0.201217	0.0277385	-0.0898199	0.0189152	-0.0585899	0.111059	0.0367692	-0.130658	0.0134777	-0.0630358	0.103931	0.0366886	-0.134946	0.00887394	-0.0357187	0.192232	0.0273916	-0.0894062	0.0179687	-0.0357026	0.194243	0.0275031	-0.0896088	0.0182035	NA	NA	NA	NA	NA
242	1084	aparc-Desikan_rh_thickness_supramarginal	CT	AD	19	-0.0568066	0.062564	0.0305038	-0.116594	0.0029809	-0.0693718	0.0612696	0.0370666	-0.142022	0.00327874	-0.057493	0.187359	0.0418507	-0.13952	0.0245343	-0.0572559	0.0368683	0.0274317	-0.111022	-0.00348986	-0.0572716	0.0372783	0.0274987	-0.111169	-0.00337418	NA	NA	NA	NA	NA
243	1085	aparc-Desikan_rh_thickness_frontalpole	CT	AD	19	-0.0251579	0.443275	0.0328143	-0.089474	0.0391582	-0.00197031	0.956061	0.0357608	-0.0720615	0.0681208	0.010132	0.817045	0.043122	-0.0743872	0.0946512	-0.0252409	0.357502	0.0274317	-0.079007	0.0285253	-0.0254111	0.354712	0.027457	-0.0792267	0.0284046	NA	NA	NA	NA	NA
244	1086	aparc-Desikan_rh_thickness_transversetemporal	CT	AD	19	0.0071557	0.842725	0.0360654	-0.0635324	0.0778438	0.0142385	0.703657	0.0374316	-0.0591274	0.0876045	0.0210664	0.674025	0.0492208	-0.0754063	0.117539	0.00721045	0.792801	0.02745	-0.0465916	0.0610125	0.0072379	0.791936	0.0274373	-0.0465392	0.061015	NA	NA	NA	NA	NA
245	1087	aparc-Desikan_rh_thickness_insula	CT	AD	19	-0.0761557	0.0242983	0.0338112	-0.142426	-0.00988571	-0.0807109	0.0231957	0.0355524	-0.150394	-0.0110282	-0.0878296	0.0743308	0.0461909	-0.178364	0.00270462	-0.076653	0.00526333	0.0274697	-0.130494	-0.0228124	-0.0769333	0.00512751	0.0274869	-0.130808	-0.0230591	NA	NA	NA	NA	NA
246	1452	IDP_dMRI_TBSS_FA_Middle_cerebellar_peduncle	FA	AD	19	-0.0861011	0.0537595	0.0446404	-0.173596	0.00139415	-0.15108	0.000135603	0.0395907	-0.228678	-0.0734824	-0.135876	0.0326922	0.0584342	-0.250407	-0.0213446	-0.087629	0.00160272	0.027771	-0.14206	-0.0331978	-0.0875561	0.00152465	0.0276206	-0.141693	-0.0334196	NA	NA	NA	NA	NA
247	1453	IDP_dMRI_TBSS_FA_Pontine_crossing_tract	FA	AD	19	-0.0177925	0.661637	0.0406543	-0.097475	0.06189	-0.0621399	0.0997643	0.0377521	-0.136134	0.0118543	-0.0265256	0.639761	0.0556636	-0.135626	0.0825751	-0.0176789	0.5238	0.0277317	-0.0720331	0.0366753	-0.0180748	0.512565	0.0276016	-0.0721739	0.0360242	NA	NA	NA	NA	NA
248	1454	IDP_dMRI_TBSS_FA_Genu_of_corpus_callosum	FA	AD	19	-0.0116375	0.73215	0.0340014	-0.0782803	0.0550052	-0.0522777	0.197946	0.0406063	-0.131866	0.0273107	-0.0441938	0.340614	0.0450751	-0.132541	0.0441535	-0.0117021	0.672194	0.0276555	-0.0659069	0.0425027	-0.0117594	0.670891	0.027674	-0.0660003	0.0424816	NA	NA	NA	NA	NA
249	1455	IDP_dMRI_TBSS_FA_Body_of_corpus_callosum	FA	AD	19	-0.00358371	0.924629	0.037881	-0.0778305	0.0706631	-0.0631126	0.107896	0.0392559	-0.140054	0.013829	-0.019843	0.705384	0.0516088	-0.120996	0.0813102	-0.00362288	0.895937	0.0276987	-0.0579123	0.0506665	-0.0036318	0.895444	0.0276354	-0.0577972	0.0505336	NA	NA	NA	NA	NA
250	1456	IDP_dMRI_TBSS_FA_Splenium_of_corpus_callosum	FA	AD	19	-0.0330339	0.45922	0.0446325	-0.120514	0.0544458	-0.0476763	0.222793	0.0391067	-0.124325	0.0289728	0.0275084	0.635769	0.0570401	-0.0842901	0.139307	-0.0335433	0.227115	0.0277717	-0.0879759	0.0208893	-0.0336217	0.222883	0.0275837	-0.0876858	0.0204424	NA	NA	NA	NA	NA
251	1457	IDP_dMRI_TBSS_FA_Fornix	FA	AD	19	-0.0709451	0.0530628	0.0366753	-0.142829	0.000938555	-0.118567	0.00120173	0.036612	-0.190326	-0.0468073	-0.129863	0.0108559	0.0454159	-0.218878	-0.0408482	-0.0719459	0.00941718	0.0277085	-0.126255	-0.0176372	-0.0717977	0.00949452	0.0276814	-0.126053	-0.0175421	NA	NA	NA	NA	NA
252	1458	IDP_dMRI_TBSS_FA_Corticospinal_tract_R	FA	AD	19	-0.0235376	0.392336	0.0275168	-0.0774705	0.0303954	-0.0257098	0.480457	0.0364385	-0.0971292	0.0457096	-0.0191166	0.608919	0.0366748	-0.0909993	0.0527661	-0.0235292	0.393719	0.0275876	-0.0776008	0.0305424	-0.0236631	0.393811	0.02775	-0.0780531	0.0307269	NA	NA	NA	NA	NA
253	1459	IDP_dMRI_TBSS_FA_Corticospinal_tract_L	FA	AD	19	-0.00771329	0.779237	0.0275167	-0.061646	0.0462195	-0.0412887	0.279839	0.0382062	-0.116173	0.0335955	-0.0251283	0.502474	0.0366746	-0.0970106	0.046754	-0.00774988	0.778748	0.0275844	-0.0618154	0.0463156	-0.00775226	0.779976	0.0277511	-0.0621444	0.0466399	NA	NA	NA	NA	NA
254	1460	IDP_dMRI_TBSS_FA_Medial_lemniscus_R	FA	AD	19	0.0115376	0.726139	0.0329395	-0.0530238	0.076099	-0.00845303	0.817738	0.0366798	-0.0803454	0.0634393	0.0206863	0.65192	0.0450502	-0.0676122	0.108985	0.0116577	0.673329	0.0276521	-0.0425405	0.0658558	0.0116482	0.674007	0.0276906	-0.0426253	0.0659217	NA	NA	NA	NA	NA
255	1461	IDP_dMRI_TBSS_FA_Medial_lemniscus_L	FA	AD	19	-0.0174193	0.624201	0.0355565	-0.08711	0.0522714	-0.0349901	0.343088	0.0369062	-0.107326	0.0373461	-0.0242144	0.62541	0.0487005	-0.119667	0.0712386	-0.0174448	0.528426	0.0276722	-0.0716823	0.0367926	-0.0176148	0.524349	0.0276677	-0.0718436	0.0366139	NA	NA	NA	NA	NA
256	1462	IDP_dMRI_TBSS_FA_Inferior_cerebellar_peduncle_R	FA	AD	19	-0.0142107	0.605547	0.0275167	-0.0681434	0.039722	-0.0527416	0.1517	0.0367909	-0.124852	0.0193685	-0.0572519	0.136928	0.0366747	-0.129134	0.0146304	-0.0140722	0.610153	0.0276004	-0.0681689	0.0400245	-0.0143008	0.60609	0.0277328	-0.0686572	0.0400556	NA	NA	NA	NA	NA
257	1463	IDP_dMRI_TBSS_FA_Inferior_cerebellar_peduncle_L	FA	AD	19	-0.0230331	0.515587	0.0354267	-0.0924694	0.0464032	-0.0607778	0.110703	0.0381042	-0.135462	0.0139064	-0.0671427	0.161006	0.0458122	-0.156935	0.0226491	-0.0225871	0.41448	0.027679	-0.0768379	0.0316638	-0.0232932	0.399797	0.0276646	-0.0775159	0.0309295	NA	NA	NA	NA	NA
258	1464	IDP_dMRI_TBSS_FA_Superior_cerebellar_peduncle_R	FA	AD	19	0.0223428	0.568816	0.039212	-0.0545126	0.0991983	-0.0183816	0.638727	0.0391532	-0.0951219	0.0583587	-0.0192019	0.71425	0.0515725	-0.120284	0.0818803	0.0226227	0.414564	0.0277277	-0.0317236	0.076969	0.0226773	0.41163	0.0276206	-0.031459	0.0768136	NA	NA	NA	NA	NA
259	1465	IDP_dMRI_TBSS_FA_Superior_cerebellar_peduncle_L	FA	AD	19	0.00410301	0.918131	0.0399169	-0.0741341	0.0823401	-0.0638358	0.101125	0.0389379	-0.140154	0.0124826	-0.0374815	0.48557	0.052575	-0.140529	0.0655655	0.00416042	0.880734	0.027729	-0.0501885	0.0585093	0.00416647	0.880044	0.0276084	-0.049946	0.0582789	NA	NA	NA	NA	NA
260	1466	IDP_dMRI_TBSS_FA_Cerebral_peduncle_R	FA	AD	19	-0.0197151	0.560547	0.033873	-0.086106	0.0466759	-0.0225342	0.564702	0.0391307	-0.0992303	0.0541619	-0.0350567	0.457532	0.0461134	-0.125439	0.0553255	-0.0194869	0.481196	0.0276652	-0.0737107	0.034737	-0.0199252	0.471556	0.0276759	-0.0741699	0.0343195	NA	NA	NA	NA	NA
261	1467	IDP_dMRI_TBSS_FA_Cerebral_peduncle_L	FA	AD	19	-0.0125327	0.729054	0.0361815	-0.0834483	0.058383	-0.0070397	0.855484	0.0386529	-0.0827994	0.0687199	-0.0141696	0.778655	0.0496178	-0.111421	0.0830814	-0.0124654	0.65251	0.0276839	-0.0667259	0.041795	-0.0126851	0.646424	0.0276523	-0.0668836	0.0415134	NA	NA	NA	NA	NA
262	1468	IDP_dMRI_TBSS_FA_Anterior_limb_of_internal_capsule_R	FA	AD	19	0.0139946	0.718773	0.0388632	-0.0621773	0.0901666	-0.0575885	0.14809	0.0398175	-0.135631	0.0204538	-0.0317377	0.538761	0.0505895	-0.130893	0.0674177	0.0140705	0.611644	0.0277127	-0.0402463	0.0683874	0.0141905	0.607563	0.0276319	-0.0399681	0.0683491	NA	NA	NA	NA	NA
263	1469	IDP_dMRI_TBSS_FA_Anterior_limb_of_internal_capsule_L	FA	AD	19	-0.0120465	0.726132	0.0343915	-0.0794538	0.0553608	-0.0933893	0.0170765	0.039156	-0.170135	-0.0166435	-0.0565413	0.218512	0.0442507	-0.143273	0.0301901	-0.0120646	0.662705	0.0276596	-0.0662774	0.0421482	-0.0121771	0.659861	0.0276686	-0.0664075	0.0420533	NA	NA	NA	NA	NA
264	1470	IDP_dMRI_TBSS_FA_Posterior_limb_of_internal_capsule_R	FA	AD	19	0.0472993	0.26966	0.0428495	-0.0366858	0.131284	0.0414103	0.276655	0.0380657	-0.0331985	0.116019	0.0934377	0.115176	0.056276	-0.0168633	0.203739	0.0480953	0.0831733	0.0277596	-0.00631355	0.102504	0.0480814	0.0816049	0.02761	-0.00603419	0.102197	NA	NA	NA	NA	NA
265	1471	IDP_dMRI_TBSS_FA_Posterior_limb_of_internal_capsule_L	FA	AD	19	0.0631626	0.0481245	0.0319606	0.000519903	0.125805	0.0702578	0.064467	0.037999	-0.00422032	0.144736	0.104833	0.0206296	0.0410804	0.024315	0.18535	0.0632907	0.0221633	0.0276674	0.00906267	0.117519	0.0637373	0.0215124	0.0277255	0.00939531	0.118079	NA	NA	NA	NA	NA
266	1472	IDP_dMRI_TBSS_FA_Retrolenticular_part_of_internal_capsule_R	FA	AD	19	-0.0312715	0.267855	0.028223	-0.0865886	0.0240455	-0.0371162	0.33411	0.0384278	-0.112435	0.0382023	-0.00681921	0.858425	0.0376528	-0.0806187	0.0669802	-0.0314976	0.254067	0.0276167	-0.0856264	0.0226312	-0.0314918	0.256086	0.0277292	-0.0858411	0.0228574	NA	NA	NA	NA	NA
267	1473	IDP_dMRI_TBSS_FA_Retrolenticular_part_of_internal_capsule_L	FA	AD	19	-0.0222593	0.435551	0.0285475	-0.0782125	0.0336938	-0.0337277	0.369472	0.0375811	-0.107387	0.0399313	-0.0301718	0.450274	0.039044	-0.106698	0.0463545	-0.0223071	0.419265	0.0276182	-0.0764387	0.0318245	-0.0224222	0.418622	0.0277223	-0.076758	0.0319135	NA	NA	NA	NA	NA
268	1474	IDP_dMRI_TBSS_FA_Anterior_corona_radiata_R	FA	AD	19	-0.0208073	0.531164	0.0332263	-0.0859307	0.0443162	-0.0627231	0.0711978	0.0347648	-0.130862	0.00541586	-0.0565481	0.212376	0.0436408	-0.142084	0.0289879	-0.0210601	0.446333	0.0276545	-0.0752628	0.0331427	-0.0210183	0.44768	0.0276816	-0.0752742	0.0332376	NA	NA	NA	NA	NA
269	1475	IDP_dMRI_TBSS_FA_Anterior_corona_radiata_L	FA	AD	19	-0.0183768	0.609399	0.0359672	-0.0888725	0.052119	-0.0783686	0.0478737	0.0396104	-0.156005	-0.000732309	-0.0600827	0.217311	0.0468941	-0.151995	0.0318298	-0.0185976	0.501736	0.0276848	-0.0728598	0.0356647	-0.0186033	0.501056	0.0276494	-0.0727961	0.0355894	NA	NA	NA	NA	NA
270	1476	IDP_dMRI_TBSS_FA_Superior_corona_radiata_R	FA	AD	19	0.0301274	0.43271	0.0384002	-0.045137	0.105392	-0.0176607	0.642813	0.0380807	-0.0922988	0.0569775	0.0244906	0.647558	0.0526238	-0.078652	0.127633	0.0306569	0.268599	0.0277113	-0.0236573	0.0849711	0.0305332	0.269417	0.0276466	-0.0236543	0.0847206	NA	NA	NA	NA	NA
271	1477	IDP_dMRI_TBSS_FA_Superior_corona_radiata_L	FA	AD	19	0.0457117	0.27021	0.0414588	-0.0355477	0.126971	0.00522773	0.888015	0.0371245	-0.0675363	0.0779917	0.0565381	0.33285	0.0567209	-0.0546348	0.167711	0.0465539	0.09341	0.027749	-0.00783416	0.100942	0.0464274	0.092842	0.0276256	-0.00771879	0.100574	NA	NA	NA	NA	NA
272	1478	IDP_dMRI_TBSS_FA_Posterior_corona_radiata_R	FA	AD	19	0.00310021	0.940537	0.0415604	-0.0783582	0.0845586	-0.0172693	0.641237	0.0370611	-0.089909	0.0553703	0.0117901	0.838336	0.0569094	-0.0997524	0.123333	0.00311814	0.910475	0.0277318	-0.0512361	0.0574724	0.00314853	0.9092	0.027607	-0.0509612	0.0572582	NA	NA	NA	NA	NA
273	1479	IDP_dMRI_TBSS_FA_Posterior_corona_radiata_L	FA	AD	19	0.0146671	0.730629	0.0426011	-0.0688311	0.0981653	-0.0158688	0.678524	0.0382864	-0.0909101	0.0591724	0.0107459	0.856206	0.0584085	-0.103735	0.125227	0.0148837	0.591701	0.0277488	-0.0395039	0.0692713	0.0149086	0.589058	0.0275982	-0.0391839	0.069001	NA	NA	NA	NA	NA
274	1480	IDP_dMRI_TBSS_FA_Posterior_thalamic_radiation_R	FA	AD	19	-0.0772163	0.0424363	0.0380523	-0.151799	-0.00263381	-0.113821	0.00221391	0.0371972	-0.186727	-0.0409142	-0.0836597	0.126967	0.052133	-0.18584	0.0185209	-0.0778207	0.00498795	0.0277158	-0.132144	-0.0234978	-0.0781887	0.00474111	0.0276861	-0.132453	-0.023924	NA	NA	NA	NA	NA
275	1481	IDP_dMRI_TBSS_FA_Posterior_thalamic_radiation_L	FA	AD	19	-0.0565743	0.1491	0.0392138	-0.133433	0.0202846	-0.103576	0.00873849	0.039501	-0.180998	-0.0261544	-0.0463665	0.399476	0.0536488	-0.151518	0.0587852	-0.0571609	0.0392482	0.0277268	-0.111505	-0.00281636	-0.0573611	0.0380344	0.0276508	-0.111557	-0.00316557	NA	NA	NA	NA	NA
276	1482	IDP_dMRI_TBSS_FA_Sagittal_stratum_R	FA	AD	19	-0.0475755	0.142445	0.0324361	-0.11115	0.0159993	-0.0664546	0.0803393	0.0380018	-0.140938	0.008029	-0.0446601	0.32935	0.0444721	-0.131825	0.0425051	-0.0479138	0.0831964	0.0276569	-0.102121	0.0062938	-0.0480133	0.0831296	0.0277083	-0.102322	0.00629507	NA	NA	NA	NA	NA
277	1483	IDP_dMRI_TBSS_FA_Sagittal_stratum_L	FA	AD	19	-0.0305218	0.359979	0.0333424	-0.0958729	0.0348293	-0.0859714	0.0263894	0.0387183	-0.161859	-0.0100835	-0.0489742	0.293955	0.0452232	-0.137612	0.0396633	-0.0308769	0.264233	0.0276565	-0.0850837	0.0233299	-0.0308296	0.265438	0.0276839	-0.0850902	0.0234309	NA	NA	NA	NA	NA
278	1484	IDP_dMRI_TBSS_FA_External_capsule_R	FA	AD	19	0.0363406	0.186609	0.0275166	-0.017592	0.0902731	-0.01196	0.738594	0.0358387	-0.0822038	0.0582839	-0.00938721	0.801054	0.0366746	-0.0812695	0.0624951	0.0365015	0.186291	0.0276186	-0.0176308	0.0906339	0.0365608	0.187708	0.0277525	-0.017834	0.0909557	NA	NA	NA	NA	NA
279	1485	IDP_dMRI_TBSS_FA_External_capsule_L	FA	AD	19	0.048879	0.0761667	0.0275627	-0.0051439	0.102902	0.0264411	0.473427	0.0368818	-0.0458473	0.0987294	0.00637704	0.864012	0.0366746	-0.0655052	0.0782593	0.0491641	0.0754013	0.0276511	-0.00503207	0.10336	0.0492321	0.0760084	0.0277468	-0.00515172	0.103616	NA	NA	NA	NA	NA
280	1486	IDP_dMRI_TBSS_FA_Cingulum_cingulate_gyrus_R	FA	AD	19	-0.0169011	0.663891	0.0388937	-0.0931327	0.0593305	-0.0565629	0.148696	0.0391668	-0.13333	0.0202041	-0.0205507	0.704725	0.0533239	-0.125065	0.083964	-0.0170019	0.539329	0.0276981	-0.0712902	0.0372864	-0.0171286	0.535359	0.0276336	-0.0712905	0.0370333	NA	NA	NA	NA	NA
281	1487	IDP_dMRI_TBSS_FA_Cingulum_cingulate_gyrus_L	FA	AD	19	-0.0112365	0.710994	0.0303261	-0.0706757	0.0482027	-0.0142576	0.694263	0.0362718	-0.0853503	0.0568351	-0.011335	0.788493	0.0415909	-0.0928532	0.0701832	-0.0113317	0.681729	0.0276311	-0.0654886	0.0428253	-0.0113297	0.682591	0.0277056	-0.0656327	0.0429734	NA	NA	NA	NA	NA
282	1488	IDP_dMRI_TBSS_FA_Cingulum_hippocampus_R	FA	AD	19	-0.050537	0.108096	0.0314517	-0.112182	0.0111084	-0.0774015	0.031491	0.0359871	-0.147936	-0.0068668	-0.0882622	0.045307	0.0408538	-0.168336	-0.00818867	-0.0503379	0.0686187	0.0276442	-0.10452	0.0038447	-0.0509833	0.0658088	0.0277125	-0.1053	0.00333315	NA	NA	NA	NA	NA
283	1489	IDP_dMRI_TBSS_FA_Cingulum_hippocampus_L	FA	AD	19	-0.0721914	0.00870041	0.0275161	-0.126123	-0.0182599	-0.0841106	0.0323427	0.0393013	-0.161141	-0.00708012	-0.0709545	0.0698392	0.0366736	-0.142835	0.000925833	-0.0717077	0.00945627	0.0276319	-0.125866	-0.0175491	-0.0726343	0.00889838	0.0277661	-0.127056	-0.0182127	NA	NA	NA	NA	NA
284	1490	IDP_dMRI_TBSS_FA_Fornix_cres+Stria_terminalis_R	FA	AD	19	-0.0660336	0.0325044	0.0308835	-0.126565	-0.00550198	-0.092458	0.0135439	0.0374455	-0.165851	-0.0190649	-0.101784	0.021698	0.0402733	-0.180719	-0.0228479	-0.066249	0.0166091	0.0276585	-0.12046	-0.0120383	-0.0665926	0.016323	0.0277283	-0.12094	-0.0122452	NA	NA	NA	NA	NA
285	1491	IDP_dMRI_TBSS_FA_Fornix_cres+Stria_terminalis_L	FA	AD	19	-0.036275	0.228868	0.0301468	-0.0953627	0.0228127	-0.103449	0.00853082	0.0393295	-0.180534	-0.0263628	-0.081792	0.0451185	0.0378217	-0.155922	-0.00766156	-0.0364979	0.186516	0.0276299	-0.0906525	0.0176567	-0.0365814	0.186722	0.0277061	-0.0908852	0.0177225	NA	NA	NA	NA	NA
286	1492	IDP_dMRI_TBSS_FA_Superior_longitudinal_fasciculus_R	FA	AD	19	0.000257819	0.993154	0.0300481	-0.0586364	0.059152	-0.0142175	0.711435	0.0384329	-0.089546	0.061111	0.0118937	0.775192	0.0409879	-0.0684426	0.09223	0.000255126	0.992632	0.0276272	-0.0538942	0.0544045	0.000259894	0.992517	0.0277098	-0.0540513	0.0545711	NA	NA	NA	NA	NA
287	1493	IDP_dMRI_TBSS_FA_Superior_longitudinal_fasciculus_L	FA	AD	19	-0.0174857	0.590028	0.0324534	-0.0810943	0.0461229	-0.0549457	0.177947	0.0407881	-0.13489	0.0249988	-0.0156674	0.729125	0.044503	-0.102893	0.0715584	-0.0173673	0.529907	0.0276484	-0.071558	0.0368235	-0.0176546	0.523711	0.0276876	-0.0719224	0.0366131	NA	NA	NA	NA	NA
288	1494	IDP_dMRI_TBSS_FA_Superior_fronto-occipital_fasciculus_R	FA	AD	19	-0.0196891	0.587461	0.0362921	-0.0908216	0.0514433	-0.0828861	0.0368683	0.0397113	-0.16072	-0.00505203	-0.0919378	0.0434013	0.0421273	-0.174507	-0.00936825	-0.0197918	0.474526	0.0276756	-0.074036	0.0344524	-0.0199225	0.471277	0.0276547	-0.0741257	0.0342807	NA	NA	NA	NA	NA
289	1495	IDP_dMRI_TBSS_FA_Superior_fronto-occipital_fasciculus_L	FA	AD	19	-0.0290482	0.529806	0.0462329	-0.119665	0.0615683	-0.130093	0.000878713	0.0391054	-0.20674	-0.0534465	-0.120691	0.0383539	0.0537576	-0.226056	-0.0153261	-0.0296053	0.286494	0.0277764	-0.084047	0.0248364	-0.0296072	0.282624	0.0275559	-0.0836167	0.0244022	NA	NA	NA	NA	NA
290	1496	IDP_dMRI_TBSS_FA_Uncinate_fasciculus_R	FA	AD	19	0.0497268	0.107755	0.0309176	-0.0108717	0.110325	0.0416289	0.272221	0.0379147	-0.0326839	0.115942	0.0345297	0.422753	0.0420342	-0.0478574	0.116917	0.0502235	0.0693471	0.0276538	-0.00397796	0.104425	0.0501481	0.0704412	0.0277205	-0.00418405	0.10448	NA	NA	NA	NA	NA
291	1497	IDP_dMRI_TBSS_FA_Uncinate_fasciculus_L	FA	AD	19	0.0723368	0.00856744	0.0275165	0.0184044	0.126269	0.0720832	0.0654693	0.0391323	-0.00461604	0.148782	0.0564298	0.14229	0.0366743	-0.0154519	0.128311	0.0726008	0.00862292	0.02764	0.0184263	0.126775	0.0727161	0.00889664	0.0277967	0.0182346	0.127198	NA	NA	NA	NA	NA
292	1498	IDP_dMRI_TBSS_FA_Tapetum_R	FA	AD	19	-0.00248519	0.95007	0.0396872	-0.080272	0.0753017	-0.0393075	0.300301	0.0379494	-0.113688	0.0350733	-0.0470323	0.377654	0.0519182	-0.148792	0.0547274	-0.00250039	0.92811	0.0277134	-0.0568187	0.0518179	-0.00252096	0.927282	0.0276224	-0.0566608	0.0516189	NA	NA	NA	NA	NA
293	1499	IDP_dMRI_TBSS_FA_Tapetum_L	FA	AD	19	-0.0755536	0.0483758	0.0382734	-0.150569	-0.000537819	-0.116336	0.00220911	0.0380111	-0.190838	-0.0418342	-0.112983	0.0395012	0.0506606	-0.212278	-0.0136884	-0.0766253	0.0056625	0.0276954	-0.130908	-0.0223422	-0.0765331	0.00566409	0.027663	-0.130753	-0.0223135	NA	NA	NA	NA	NA
294	1602	IDP_dMRI_TBSS_MD_Middle_cerebellar_peduncle	MD	AD	19	0.0423292	0.304847	0.0412527	-0.0385261	0.123184	0.0629823	0.103921	0.0387312	-0.0129309	0.138895	0.0555127	0.338534	0.0563698	-0.0549721	0.165998	0.0432721	0.118623	0.0277282	-0.0110753	0.0976194	0.04297	0.119754	0.0276192	-0.0111635	0.0971036	NA	NA	NA	NA	NA
295	1603	IDP_dMRI_TBSS_MD_Pontine_crossing_tract	MD	AD	19	0.0354731	0.270145	0.0321684	-0.027577	0.0985232	0.021539	0.563684	0.0373049	-0.0515785	0.0946566	0.0244693	0.584805	0.0439326	-0.0616386	0.110577	0.036411	0.188043	0.0276597	-0.0178021	0.090624	0.0358145	0.19592	0.0276931	-0.0184641	0.090093	NA	NA	NA	NA	NA
296	1604	IDP_dMRI_TBSS_MD_Genu_of_corpus_callosum	MD	AD	19	0.0467355	0.231979	0.0391001	-0.0299008	0.123372	0.0909257	0.0161632	0.0378036	0.0168306	0.165021	0.105791	0.045635	0.0490513	0.00965068	0.201932	0.0475068	0.0863315	0.0276996	-0.00678432	0.101798	0.0473632	0.086582	0.0276378	-0.00680692	0.101533	NA	NA	NA	NA	NA
297	1605	IDP_dMRI_TBSS_MD_Body_of_corpus_callosum	MD	AD	19	0.0381139	0.434611	0.0487811	-0.057497	0.133725	0.111313	0.00840316	0.0422371	0.0285281	0.194098	0.078036	0.248323	0.0652777	-0.0499082	0.20598	0.0389059	0.161941	0.0278183	-0.0156179	0.0934297	0.0389583	0.156847	0.0275177	-0.0149763	0.0928929	NA	NA	NA	NA	NA
298	1606	IDP_dMRI_TBSS_MD_Splenium_of_corpus_callosum	MD	AD	19	0.0752144	0.148576	0.0520666	-0.0268362	0.177265	0.169099	8.06e-05	0.0428911	0.0850328	0.253166	0.0871256	0.238212	0.0712707	-0.0525649	0.226816	0.0776836	0.00532966	0.0278795	0.0230397	0.132328	0.0770287	0.00511959	0.027516	0.0230972	0.13096	NA	NA	NA	NA	NA
299	1607	IDP_dMRI_TBSS_MD_Fornix	MD	AD	19	0.0723219	0.0550198	0.0376928	-0.00155598	0.1462	0.114964	0.00172249	0.036679	0.0430731	0.186855	0.133756	0.0105001	0.0465207	0.0425751	0.224936	0.0733285	0.00816481	0.0277216	0.0189942	0.127663	0.0732391	0.00812805	0.0276718	0.0190023	0.127476	NA	NA	NA	NA	NA
300	1608	IDP_dMRI_TBSS_MD_Corticospinal_tract_R	MD	AD	19	0.0220697	0.422529	0.0275169	-0.0318634	0.0760027	0.0182662	0.62745	0.0376376	-0.0555034	0.0920358	0.01375	0.712359	0.0366749	-0.0581328	0.0856328	0.0222444	0.42006	0.0275877	-0.0318275	0.0763164	0.0221777	0.424286	0.0277566	-0.0322252	0.0765807	NA	NA	NA	NA	NA
301	1609	IDP_dMRI_TBSS_MD_Corticospinal_tract_L	MD	AD	19	0.0627954	0.0407843	0.030696	0.00263115	0.12296	0.0556548	0.133741	0.0371153	-0.0170912	0.128401	0.0331137	0.42674	0.0406658	-0.0465912	0.112819	0.0633189	0.0220114	0.0276481	0.00912862	0.117509	0.0633155	0.0224317	0.0277337	0.00895737	0.117674	NA	NA	NA	NA	NA
302	1610	IDP_dMRI_TBSS_MD_Medial_lemniscus_R	MD	AD	19	0.0463826	0.232526	0.0388504	-0.0297641	0.122529	0.0852864	0.0323694	0.0398569	0.007167	0.163406	0.070589	0.196725	0.0525355	-0.0323806	0.173559	0.0472627	0.0880468	0.0277072	-0.00704339	0.101569	0.0470045	0.0889846	0.0276371	-0.00716412	0.101173	NA	NA	NA	NA	NA
303	1611	IDP_dMRI_TBSS_MD_Medial_lemniscus_L	MD	AD	19	0.0494607	0.141362	0.0336299	-0.0164538	0.115375	0.0733158	0.0507591	0.0375302	-0.000243532	0.146875	0.0672609	0.158978	0.0456571	-0.022227	0.156749	0.0506226	0.0671959	0.0276572	-0.00358544	0.104831	0.0499731	0.0710562	0.0276841	-0.00428777	0.104234	NA	NA	NA	NA	NA
304	1612	IDP_dMRI_TBSS_MD_Inferior_cerebellar_peduncle_R	MD	AD	19	0.0236447	0.523402	0.0370543	-0.0489817	0.0962711	0.0388929	0.308802	0.0382149	-0.0360084	0.113794	0.01885	0.715109	0.050788	-0.0806944	0.118395	0.0238637	0.3889	0.0276965	-0.0304214	0.0781488	0.0239484	0.386337	0.0276451	-0.030236	0.0781327	NA	NA	NA	NA	NA
305	1613	IDP_dMRI_TBSS_MD_Inferior_cerebellar_peduncle_L	MD	AD	19	0.0234565	0.499059	0.0347004	-0.0445564	0.0914694	0.0633675	0.0996412	0.0384839	-0.012061	0.138796	0.0322392	0.506279	0.0474805	-0.0608227	0.125301	0.0240253	0.385047	0.0276586	-0.0301856	0.0782362	0.0237076	0.391575	0.0276711	-0.0305278	0.0779431	NA	NA	NA	NA	NA
306	1614	IDP_dMRI_TBSS_MD_Superior_cerebellar_peduncle_R	MD	AD	19	0.0262568	0.53194	0.0420077	-0.0560783	0.108592	0.0481832	0.217803	0.0390973	-0.0284476	0.124814	0.0440772	0.451843	0.0572399	-0.068113	0.156267	0.0266854	0.335982	0.0277356	-0.0276764	0.0810472	0.0266754	0.333841	0.0276027	-0.0274259	0.0807767	NA	NA	NA	NA	NA
307	1615	IDP_dMRI_TBSS_MD_Superior_cerebellar_peduncle_L	MD	AD	19	0.0054747	0.879228	0.0360301	-0.0651442	0.0760936	0.0376058	0.337934	0.0392441	-0.0393126	0.114524	0.0192276	0.700538	0.0491555	-0.0771171	0.115572	0.00559928	0.839671	0.0276762	-0.0486461	0.0598446	0.00553917	0.841261	0.027657	-0.0486686	0.0597469	NA	NA	NA	NA	NA
308	1616	IDP_dMRI_TBSS_MD_Cerebral_peduncle_R	MD	AD	19	0.0479448	0.152336	0.0334967	-0.0177088	0.113598	0.0842413	0.0202466	0.0362836	0.0131255	0.155357	0.0676342	0.154334	0.0453676	-0.0212862	0.156555	0.0481857	0.0815053	0.0276608	-0.00602956	0.102401	0.0484413	0.0801959	0.0276879	-0.0058269	0.102709	NA	NA	NA	NA	NA
309	1617	IDP_dMRI_TBSS_MD_Cerebral_peduncle_L	MD	AD	19	0.00597864	0.8974	0.0463655	-0.0848977	0.096855	0.0327279	0.398573	0.0387692	-0.0432598	0.108716	0.00385425	0.952371	0.0635838	-0.12077	0.128479	0.00614199	0.825129	0.0277977	-0.0483415	0.0606255	0.00610126	0.82467	0.0275399	-0.0478769	0.0600794	NA	NA	NA	NA	NA
310	1618	IDP_dMRI_TBSS_MD_Anterior_limb_of_internal_capsule_R	MD	AD	19	0.0377071	0.387785	0.0436606	-0.0478677	0.123282	0.124761	0.00147375	0.0392355	0.0478596	0.201663	0.068497	0.260157	0.0588022	-0.0467553	0.183749	0.0385327	0.164793	0.0277387	-0.0158351	0.0929005	0.0383279	0.164838	0.0275942	-0.0157568	0.0924126	NA	NA	NA	NA	NA
311	1619	IDP_dMRI_TBSS_MD_Anterior_limb_of_internal_capsule_L	MD	AD	19	0.0533801	0.174418	0.0393037	-0.0236551	0.130415	0.0859289	0.03095	0.039824	0.00787383	0.163984	0.0701663	0.207522	0.0535497	-0.034791	0.175124	0.0540309	0.051098	0.0276988	-0.000258831	0.108321	0.0540802	0.0504458	0.0276461	-0.000106036	0.108266	NA	NA	NA	NA	NA
312	1620	IDP_dMRI_TBSS_MD_Posterior_limb_of_internal_capsule_R	MD	AD	19	0.0788335	0.0573413	0.041476	-0.00245953	0.160127	0.126994	0.000692562	0.0374336	0.0536239	0.200364	0.0984976	0.0989044	0.0564222	-0.01209	0.209085	0.079992	0.00393553	0.0277434	0.025615	0.134369	0.0799543	0.00384012	0.0276562	0.0257481	0.13416	NA	NA	NA	NA	NA
313	1621	IDP_dMRI_TBSS_MD_Posterior_limb_of_internal_capsule_L	MD	AD	19	0.0705995	0.0773564	0.0399717	-0.00774512	0.148944	0.0818485	0.0357232	0.0389743	0.00545891	0.158238	0.0711387	0.211719	0.0548185	-0.0363056	0.178583	0.0716065	0.00981538	0.0277301	0.0172555	0.125957	0.0715662	0.00966784	0.0276586	0.0173554	0.125777	NA	NA	NA	NA	NA
314	1622	IDP_dMRI_TBSS_MD_Retrolenticular_part_of_internal_capsule_R	MD	AD	19	0.0522346	0.249916	0.0453995	-0.0367484	0.141218	0.124379	0.00246864	0.0410877	0.0438472	0.204911	0.0664294	0.29928	0.0620442	-0.0551773	0.188036	0.0529317	0.0566474	0.0277708	-0.00149902	0.107362	0.0531871	0.0537816	0.0275782	-0.000866196	0.10724	NA	NA	NA	NA	NA
315	1623	IDP_dMRI_TBSS_MD_Retrolenticular_part_of_internal_capsule_L	MD	AD	19	0.0645134	0.170364	0.0470545	-0.0277134	0.15674	0.0932837	0.0192058	0.0398391	0.0151991	0.171368	0.0740966	0.266103	0.0644371	-0.0522001	0.200393	0.0657739	0.0180351	0.0278126	0.0112612	0.120286	0.0658076	0.01699	0.02757	0.0117703	0.119845	NA	NA	NA	NA	NA
316	1624	IDP_dMRI_TBSS_MD_Anterior_corona_radiata_R	MD	AD	19	0.0416335	0.310004	0.0410096	-0.0387454	0.122012	0.0921051	0.0164378	0.0383924	0.016856	0.167354	0.0492842	0.392512	0.0561721	-0.0608131	0.159382	0.0425581	0.1247	0.027719	-0.0117711	0.0968873	0.0422453	0.126164	0.0276221	-0.011894	0.0963845	NA	NA	NA	NA	NA
317	1625	IDP_dMRI_TBSS_MD_Anterior_corona_radiata_L	MD	AD	19	0.0509899	0.204791	0.0402123	-0.0278262	0.129806	0.114537	0.00357367	0.0393122	0.0374854	0.191589	0.0605729	0.286414	0.0550366	-0.0472987	0.168445	0.0514975	0.0630417	0.0277033	-0.00280088	0.105796	0.0517105	0.0613058	0.0276337	-0.00245156	0.105873	NA	NA	NA	NA	NA
318	1626	IDP_dMRI_TBSS_MD_Superior_corona_radiata_R	MD	AD	19	0.0766725	0.0759345	0.0432011	-0.00800178	0.161347	0.132245	0.000691043	0.0389745	0.0558546	0.208635	0.0782881	0.20386	0.0592439	-0.03783	0.194406	0.0780921	0.0049064	0.02776	0.0236825	0.132502	0.0779351	0.00477873	0.0276211	0.0237978	0.132072	NA	NA	NA	NA	NA
319	1627	IDP_dMRI_TBSS_MD_Superior_corona_radiata_L	MD	AD	19	0.0582373	0.200435	0.0454867	-0.0309167	0.147391	0.124012	0.00207036	0.0402644	0.045094	0.20293	0.070511	0.272832	0.0622192	-0.0514386	0.192461	0.0593254	0.0327366	0.0277832	0.00487038	0.11378	0.0593293	0.0314393	0.0275762	0.00527996	0.113379	NA	NA	NA	NA	NA
320	1628	IDP_dMRI_TBSS_MD_Posterior_corona_radiata_R	MD	AD	19	0.0451272	0.288278	0.0424964	-0.0381658	0.12842	0.102299	0.00819489	0.038692	0.0264628	0.178136	0.054619	0.360963	0.0581773	-0.0594085	0.168647	0.0463593	0.09483	0.0277525	-0.0080357	0.100754	0.0458574	0.0966809	0.0276056	-0.0082496	0.0999644	NA	NA	NA	NA	NA
321	1629	IDP_dMRI_TBSS_MD_Posterior_corona_radiata_L	MD	AD	19	0.0426398	0.370477	0.0476114	-0.0506785	0.135958	0.122021	0.00282573	0.040863	0.041929	0.202112	0.0644488	0.333913	0.0648036	-0.0625663	0.191464	0.0439104	0.114185	0.0277974	-0.0105724	0.0983932	0.0435183	0.114088	0.0275418	-0.0104636	0.0975001	NA	NA	NA	NA	NA
322	1630	IDP_dMRI_TBSS_MD_Posterior_thalamic_radiation_R	MD	AD	19	0.0837469	0.0952803	0.0502026	-0.0146502	0.182144	0.157416	0.000562733	0.0456415	0.0679588	0.246874	0.0936032	0.191151	0.0687537	-0.0411541	0.228361	0.085889	0.00205123	0.0278615	0.0312805	0.140497	0.0856425	0.0018826	0.0275541	0.0316364	0.139649	NA	NA	NA	NA	NA
323	1631	IDP_dMRI_TBSS_MD_Posterior_thalamic_radiation_L	MD	AD	19	0.0924031	0.0620342	0.049518	-0.00465216	0.189458	0.149192	0.00129653	0.0463797	0.0582876	0.240096	0.111108	0.118424	0.067561	-0.0213114	0.243528	0.0946771	0.00067632	0.0278544	0.0400825	0.149272	0.09442	0.000615731	0.0275712	0.0403805	0.14846	NA	NA	NA	NA	NA
324	1632	IDP_dMRI_TBSS_MD_Sagittal_stratum_R	MD	AD	19	0.0737406	0.154743	0.0518214	-0.0278292	0.17531	0.110464	0.00512282	0.0394626	0.0331173	0.187811	0.0804813	0.272896	0.0710268	-0.0587313	0.219694	0.0755796	0.0067185	0.0278842	0.0209266	0.130233	0.0755373	0.00605834	0.0275221	0.021594	0.129481	NA	NA	NA	NA	NA
325	1633	IDP_dMRI_TBSS_MD_Sagittal_stratum_L	MD	AD	19	0.0880884	0.0503991	0.045022	-0.000154819	0.176332	0.153494	0.000122367	0.0399586	0.0751755	0.231813	0.0963642	0.136574	0.0616699	-0.0245087	0.217237	0.0895619	0.00127532	0.0278015	0.0350709	0.144053	0.0896627	0.00116934	0.0276204	0.0355268	0.143799	NA	NA	NA	NA	NA
326	1634	IDP_dMRI_TBSS_MD_External_capsule_R	MD	AD	19	0.012815	0.708408	0.0342652	-0.0543447	0.0799747	0.0814229	0.0596937	0.0432399	-0.00332735	0.166173	0.0385284	0.414252	0.0460363	-0.0517027	0.128759	0.0128785	0.641552	0.0276641	-0.0413432	0.0671002	0.012956	0.639587	0.0276675	-0.0412722	0.0671843	NA	NA	NA	NA	NA
327	1635	IDP_dMRI_TBSS_MD_External_capsule_L	MD	AD	19	0.00820066	0.785356	0.0301111	-0.0508172	0.0672185	0.0273996	0.479999	0.038793	-0.0486346	0.103434	0.0124091	0.76729	0.0412672	-0.0684747	0.0932929	0.00827841	0.764463	0.0276293	-0.0458749	0.0624318	0.00826973	0.765316	0.0277036	-0.0460293	0.0625688	NA	NA	NA	NA	NA
328	1636	IDP_dMRI_TBSS_MD_Cingulum_cingulate_gyrus_R	MD	AD	19	0.0288672	0.493416	0.042149	-0.0537447	0.111479	0.094604	0.0194342	0.0404793	0.0152646	0.173943	0.0295976	0.615216	0.0578041	-0.0836985	0.142894	0.0293937	0.2893	0.0277388	-0.0249744	0.0837617	0.0293334	0.287865	0.0275996	-0.0247619	0.0834286	NA	NA	NA	NA	NA
329	1637	IDP_dMRI_TBSS_MD_Cingulum_cingulate_gyrus_L	MD	AD	19	0.0591616	0.18288	0.0444176	-0.0278969	0.14622	0.117545	0.0023542	0.0386474	0.0417963	0.193294	0.0703033	0.263385	0.0607785	-0.0488225	0.189429	0.0602788	0.0299986	0.0277768	0.00583617	0.114721	0.0602253	0.0290427	0.0275895	0.00614987	0.114301	NA	NA	NA	NA	NA
330	1638	IDP_dMRI_TBSS_MD_Cingulum_hippocampus_R	MD	AD	19	0.0627699	0.0607226	0.0334682	-0.00282774	0.128368	0.0841835	0.0165023	0.0351114	0.0153652	0.153002	0.0652457	0.173185	0.0458909	-0.0247006	0.155192	0.0639504	0.0208749	0.0276813	0.00969505	0.118206	0.0634005	0.0221	0.0277022	0.0091042	0.117697	NA	NA	NA	NA	NA
331	1639	IDP_dMRI_TBSS_MD_Cingulum_hippocampus_L	MD	AD	19	0.0669934	0.0638507	0.0361497	-0.00386005	0.137847	0.137164	0.000296321	0.0379063	0.0628673	0.21146	0.0960502	0.0636662	0.0484171	0.00115262	0.190948	0.0680495	0.013933	0.0276738	0.0138089	0.12229	0.0677609	0.0143645	0.0276799	0.0135083	0.122013	NA	NA	NA	NA	NA
332	1640	IDP_dMRI_TBSS_MD_Fornix_cres+Stria_terminalis_R	MD	AD	19	0.0132761	0.679142	0.0320962	-0.0496324	0.0761846	0.0446766	0.247844	0.0386609	-0.0310988	0.120452	0.0247907	0.57892	0.043815	-0.0610867	0.110668	0.0134797	0.625658	0.0276309	-0.0406769	0.0676363	0.0133886	0.628891	0.027703	-0.0409094	0.0676865	NA	NA	NA	NA	NA
333	1641	IDP_dMRI_TBSS_MD_Fornix_cres+Stria_terminalis_L	MD	AD	19	0.0207862	0.531873	0.03325	-0.0443838	0.0859562	0.0421498	0.345572	0.0446875	-0.0454377	0.129737	0.0600381	0.183167	0.0432662	-0.0247637	0.14484	0.0210679	0.446063	0.0276484	-0.0331229	0.0752588	0.020991	0.448285	0.0276825	-0.0332667	0.0752488	NA	NA	NA	NA	NA
334	1642	IDP_dMRI_TBSS_MD_Superior_longitudinal_fasciculus_R	MD	AD	19	0.0587402	0.202747	0.0461154	-0.031646	0.149126	0.11711	0.00344491	0.0400381	0.0386355	0.195585	0.0722456	0.26773	0.0630496	-0.0513316	0.195823	0.0600269	0.0307648	0.0277889	0.0055606	0.114493	0.0598508	0.0299771	0.027576	0.00580181	0.1139	NA	NA	NA	NA	NA
335	1643	IDP_dMRI_TBSS_MD_Superior_longitudinal_fasciculus_L	MD	AD	19	0.0684379	0.205901	0.0541047	-0.0376073	0.174483	0.160107	0.000133107	0.0419059	0.0779717	0.242243	0.0958139	0.209848	0.0735163	-0.048278	0.239906	0.0708147	0.0111475	0.0279013	0.0161281	0.125501	0.0702681	0.0105508	0.0274782	0.0164109	0.124125	NA	NA	NA	NA	NA
336	1644	IDP_dMRI_TBSS_MD_Superior_fronto-occipital_fasciculus_R	MD	AD	19	0.0374922	0.361243	0.0410649	-0.042995	0.117979	0.111835	0.0111416	0.0440602	0.0254767	0.198193	0.0778676	0.169958	0.0543342	-0.0286274	0.184363	0.0380928	0.169451	0.0277246	-0.0162474	0.092433	0.0380627	0.168073	0.0276133	-0.0160593	0.0921848	NA	NA	NA	NA	NA
337	1645	IDP_dMRI_TBSS_MD_Superior_fronto-occipital_fasciculus_L	MD	AD	19	0.0773527	0.0284722	0.0353093	0.0081465	0.146559	0.109942	0.0035084	0.0376606	0.0361271	0.183757	0.113989	0.0253993	0.0465209	0.0228077	0.20517	0.0789333	0.00437458	0.0276978	0.0246457	0.133221	0.0781816	0.00477231	0.0277042	0.0238814	0.132482	NA	NA	NA	NA	NA
338	1646	IDP_dMRI_TBSS_MD_Uncinate_fasciculus_R	MD	AD	19	-0.00345787	0.905807	0.0292226	-0.0607341	0.0538184	0.0187841	0.589444	0.0348084	-0.0494405	0.0870087	-0.0132306	0.744353	0.0399168	-0.0914675	0.0650064	-0.00348095	0.899724	0.0276245	-0.0576249	0.050663	-0.00348493	0.89993	0.0277131	-0.0578026	0.0508327	NA	NA	NA	NA	NA
339	1647	IDP_dMRI_TBSS_MD_Uncinate_fasciculus_L	MD	AD	19	0.0192253	0.614787	0.0382022	-0.055651	0.0941016	0.0576602	0.139443	0.0390158	-0.0188107	0.134131	0.0238305	0.654811	0.0523656	-0.0788061	0.126467	0.0195139	0.481293	0.0277097	-0.0347972	0.0738249	0.019492	0.480495	0.0276284	-0.0346597	0.0736438	NA	NA	NA	NA	NA
340	1648	IDP_dMRI_TBSS_MD_Tapetum_R	MD	AD	19	0.0391856	0.286517	0.0367666	-0.0328769	0.111248	0.0855848	0.0283401	0.0390345	0.00907728	0.162092	0.0648997	0.207547	0.0495332	-0.0321853	0.161985	0.0399969	0.148686	0.0276951	-0.0142854	0.0942793	0.0396591	0.151574	0.0276564	-0.0145474	0.0938656	NA	NA	NA	NA	NA
341	1649	IDP_dMRI_TBSS_MD_Tapetum_L	MD	AD	19	0.0697163	0.1013	0.0425467	-0.0136753	0.153108	0.129833	0.00169211	0.041354	0.0487789	0.210887	0.0932117	0.124676	0.0577095	-0.019899	0.206322	0.0707566	0.010774	0.0277483	0.0163699	0.125143	0.0708333	0.0103255	0.0276182	0.0167016	0.124965	NA	NA	NA	NA	NA
342	122	IDP_T1_FAST_ROIs_L_thalamus	GMV	ALS	11	0.0138244	0.888158	0.0983001	-0.178844	0.206493	0.0637029	0.46852	0.0878795	-0.108541	0.235947	0.0398956	0.876236	0.248984	-0.448113	0.527904	0.0147246	0.810998	0.0615736	-0.10596	0.135409	0.0143706	0.812928	0.060725	-0.10465	0.133392	NA	NA	NA	NA	NA
343	123	IDP_T1_FAST_ROIs_R_thalamus	GMV	ALS	11	0.030167	0.76296	0.100025	-0.165881	0.226215	0.0790133	0.354755	0.0853824	-0.0883362	0.246363	0.0782825	0.763979	0.252924	-0.417448	0.574013	0.032153	0.601806	0.0616188	-0.0886198	0.152926	0.0313833	0.605222	0.0607139	-0.0876158	0.150383	NA	NA	NA	NA	NA
344	124	IDP_T1_FAST_ROIs_L_caudate	GMV	ALS	12	-0.0110316	0.850582	0.0585617	-0.125813	0.103749	0.0350098	0.668578	0.0817793	-0.125278	0.195297	-0.136028	0.366959	0.143954	-0.418178	0.146121	-0.0109657	0.852462	0.0589623	-0.126532	0.1046	-0.0111858	0.851242	0.059647	-0.128094	0.105722	NA	NA	NA	NA	NA
345	125	IDP_T1_FAST_ROIs_R_caudate	GMV	ALS	12	0.00185732	0.974699	0.0585622	-0.112925	0.116639	0.0368322	0.644461	0.0798148	-0.119605	0.193269	-0.00752954	0.959316	0.143955	-0.289681	0.274622	0.00190892	0.974142	0.058893	-0.113521	0.117339	0.00187837	0.974911	0.0597266	-0.115186	0.118943	NA	NA	NA	NA	NA
346	126	IDP_T1_FAST_ROIs_L_putamen	GMV	ALS	12	-0.0180409	0.821584	0.0800011	-0.174843	0.138761	0.0425251	0.627715	0.0876905	-0.129348	0.214398	0.414118	0.0164766	0.143953	0.131971	0.696266	-0.0178889	0.763348	0.0594142	-0.134341	0.0985631	-0.0185792	0.753592	0.0591871	-0.134586	0.0974276	NA	NA	NA	NA	NA
347	127	IDP_T1_FAST_ROIs_R_putamen	GMV	ALS	12	-0.0124074	0.855271	0.0680237	-0.145734	0.120919	0.0549605	0.514933	0.0844019	-0.110467	0.220388	0.32228	0.0491068	0.143954	0.0401297	0.60443	-0.0126114	0.831228	0.0591732	-0.128591	0.103368	-0.01267	0.831193	0.0594355	-0.129164	0.103824	NA	NA	NA	NA	NA
348	128	IDP_T1_FAST_ROIs_L_pallidum	GMV	ALS	12	0.108942	0.0810681	0.0624483	-0.0134562	0.231341	0.174869	0.0425079	0.0862057	0.00590622	0.343833	0.118057	0.480152	0.160971	-0.197446	0.43356	0.110914	0.0610702	0.0592179	-0.00515274	0.226981	0.110864	0.0632186	0.0596794	-0.00610815	0.227835	NA	NA	NA	NA	NA
349	129	IDP_T1_FAST_ROIs_R_pallidum	GMV	ALS	12	-0.06042	0.302201	0.058562	-0.175202	0.0543617	0.0059049	0.939958	0.0783946	-0.147748	0.159558	-0.0844599	0.570404	0.143955	-0.366611	0.197691	-0.0613847	0.296918	0.0588502	-0.176731	0.0539618	-0.0608846	0.309368	0.0598935	-0.178276	0.0565066	NA	NA	NA	NA	NA
350	130	IDP_T1_FAST_ROIs_L_hippocampus	GMV	ALS	12	-0.0507318	0.38633	0.0585621	-0.165514	0.0640499	-0.0629359	0.442901	0.0820222	-0.223699	0.0978275	-0.10897	0.466528	0.143956	-0.391124	0.173183	-0.0506318	0.390429	0.0589538	-0.166181	0.0649176	-0.0513994	0.389214	0.0596943	-0.1684	0.0656015	NA	NA	NA	NA	NA
351	131	IDP_T1_FAST_ROIs_R_hippocampus	GMV	ALS	12	-0.0238116	0.750807	0.0749794	-0.170771	0.123148	-0.00649365	0.940029	0.0863135	-0.175668	0.162681	-0.216752	0.259714	0.181405	-0.572307	0.138802	-0.0240386	0.685366	0.0593323	-0.14033	0.0922527	-0.0244339	0.680247	0.0592874	-0.140637	0.0917693	NA	NA	NA	NA	NA
352	132	IDP_T1_FAST_ROIs_L_amygdala	GMV	ALS	12	-0.0193309	0.741331	0.0585622	-0.134113	0.095451	-0.0158763	0.842354	0.0798271	-0.172337	0.140585	0.0210899	0.886436	0.143956	-0.261064	0.303244	-0.0193469	0.742248	0.0588269	-0.134648	0.0959538	-0.0195066	0.744267	0.059798	-0.136711	0.0976976	NA	NA	NA	NA	NA
353	133	IDP_T1_FAST_ROIs_R_amygdala	GMV	ALS	12	-0.0479832	0.520987	0.0747607	-0.194514	0.0985476	0.0291254	0.746155	0.0899725	-0.147221	0.205472	-0.171063	0.384225	0.187978	-0.539501	0.197375	-0.0493898	0.405332	0.0593529	-0.165721	0.0669419	-0.0492645	0.406021	0.0592894	-0.165472	0.0669427	NA	NA	NA	NA	NA
354	134	IDP_T1_FAST_ROIs_L_ventral_striatum	GMV	ALS	12	0.0657572	0.261495	0.0585619	-0.0490242	0.180539	-0.00919258	0.910657	0.0819227	-0.169761	0.151376	-0.0360159	0.807507	0.143955	-0.318168	0.246137	0.0665698	0.258575	0.0589236	-0.0489204	0.18206	0.0665099	0.265825	0.0597719	-0.050643	0.183663	NA	NA	NA	NA	NA
355	135	IDP_T1_FAST_ROIs_R_ventral_striatum	GMV	ALS	12	0.0430114	0.462669	0.058562	-0.0717702	0.157793	0.0300279	0.716128	0.0825763	-0.131822	0.191878	-0.0796776	0.592089	0.143956	-0.36183	0.202475	0.0439466	0.456389	0.0590041	-0.0717014	0.159595	0.0436727	0.4639	0.0596263	-0.0731949	0.16054	NA	NA	NA	NA	NA
356	136	IDP_T1_FAST_ROIs_brain_stem	GMV	ALS	12	-0.0276501	0.63682	0.0585622	-0.142432	0.0871318	-0.0367918	0.649273	0.0809014	-0.195358	0.121775	0.225084	0.148983	0.143955	-0.0570676	0.507236	-0.0272491	0.643962	0.0589596	-0.14281	0.0883117	-0.0280335	0.63842	0.0596572	-0.144962	0.0888946	NA	NA	NA	NA	NA
357	137	IDP_T1_FAST_ROIs_L_cerebellum_I-IV	GMV	ALS	12	-0.0175734	0.787863	0.0653075	-0.145576	0.110429	-0.0310895	0.698602	0.0802914	-0.188461	0.126282	-0.0586636	0.733841	0.16777	-0.387494	0.270166	-0.0171871	0.771179	0.0590962	-0.133016	0.0986415	-0.0178923	0.763755	0.0595313	-0.134574	0.098789	NA	NA	NA	NA	NA
358	138	IDP_T1_FAST_ROIs_R_cerebellum_I-IV	GMV	ALS	12	-0.0206959	0.772381	0.0715473	-0.160929	0.119537	-0.0716694	0.371309	0.080165	-0.228793	0.085454	-0.023158	0.902577	0.184454	-0.384689	0.338373	-0.0205173	0.729072	0.0592369	-0.136622	0.095587	-0.0211869	0.721195	0.0593699	-0.137552	0.0951781	NA	NA	NA	NA	NA
359	139	IDP_T1_FAST_ROIs_L_cerebellum_V	GMV	ALS	12	-0.0245563	0.736999	0.0731212	-0.167874	0.118761	0.00385402	0.96054	0.0778962	-0.148823	0.156531	-0.0317136	0.869747	0.188501	-0.401175	0.337748	-0.0237755	0.688337	0.0592738	-0.139952	0.0924012	-0.0251521	0.671746	0.0593555	-0.141489	0.0911848	NA	NA	NA	NA	NA
360	140	IDP_T1_FAST_ROIs_R_cerebellum_V	GMV	ALS	12	0.0370604	0.609065	0.0724674	-0.104976	0.179097	0.0427257	0.634379	0.0898404	-0.133362	0.218813	-0.00958703	0.959936	0.186132	-0.374405	0.355231	0.0384013	0.516936	0.0592543	-0.0777371	0.15454	0.0379422	0.52268	0.059357	-0.0783976	0.154282	NA	NA	NA	NA	NA
361	141	IDP_T1_FAST_ROIs_L_cerebellum_VI	GMV	ALS	12	0.0210528	0.808105	0.0866828	-0.148846	0.190951	0.00828953	0.922951	0.0857086	-0.159699	0.176278	0.0264749	0.908042	0.223474	-0.411535	0.464485	0.0219883	0.712004	0.0595621	-0.0947534	0.13873	0.0217817	0.712214	0.0590475	-0.0939515	0.137515	NA	NA	NA	NA	NA
362	142	IDP_T1_FAST_ROIs_V_cerebellum_VI	GMV	ALS	12	0.0695389	0.279679	0.0643259	-0.0565398	0.195618	0.0400934	0.613793	0.0794453	-0.115619	0.195806	0.167524	0.326406	0.162336	-0.150655	0.485703	0.0716469	0.226108	0.0591905	-0.0443665	0.18766	0.0708706	0.234012	0.0595507	-0.0458488	0.18759	NA	NA	NA	NA	NA
363	143	IDP_T1_FAST_ROIs_R_cerebellum_VI	GMV	ALS	12	0.0947078	0.194423	0.0729866	-0.048346	0.237762	0.020335	0.808644	0.0839679	-0.144242	0.184912	0.211887	0.275669	0.183747	-0.148258	0.572033	0.0985168	0.0969443	0.0593528	-0.0178146	0.214848	0.0969881	0.102726	0.059437	-0.0195085	0.213485	NA	NA	NA	NA	NA
364	144	IDP_T1_FAST_ROIs_L_cerebellum_crus_I	GMV	ALS	12	0.0448927	0.524914	0.0706094	-0.0935017	0.183287	0.0448895	0.605713	0.0869611	-0.125554	0.215333	0.0978516	0.600838	0.181117	-0.257138	0.452841	0.0459575	0.438029	0.0592598	-0.0701916	0.162107	0.0459501	0.439026	0.0593795	-0.0704336	0.162334	NA	NA	NA	NA	NA
365	145	IDP_T1_FAST_ROIs_V_cerebellum_crus_I	GMV	ALS	12	-0.0178804	0.760118	0.0585619	-0.132662	0.0969008	-0.103822	0.192639	0.0796906	-0.260015	0.0523717	-0.169893	0.265234	0.143953	-0.452042	0.112255	-0.0181258	0.758512	0.0589581	-0.133684	0.097432	-0.0181192	0.761392	0.0596709	-0.135074	0.0988357	NA	NA	NA	NA	NA
366	146	IDP_T1_FAST_ROIs_R_cerebellum_crus_I	GMV	ALS	12	0.014215	0.860827	0.0810795	-0.144701	0.173131	0.0385037	0.683072	0.0943083	-0.146341	0.223348	-0.0342751	0.872616	0.20836	-0.44266	0.37411	0.0149386	0.80163	0.05946	-0.101603	0.13148	0.0146574	0.804273	0.0591453	-0.101267	0.130582	NA	NA	NA	NA	NA
367	147	IDP_T1_FAST_ROIs_L_cerebellum_crus_II	GMV	ALS	12	0.0153263	0.850407	0.0812641	-0.143951	0.174604	0.00858155	0.909733	0.0756915	-0.139774	0.156937	0.207497	0.320874	0.198669	-0.181894	0.596888	0.0158615	0.789616	0.0594488	-0.100658	0.132381	0.0157934	0.789518	0.0591656	-0.100171	0.131758	NA	NA	NA	NA	NA
368	148	IDP_T1_FAST_ROIs_V_cerebellum_crus_II	GMV	ALS	12	0.107502	0.131111	0.0712062	-0.0320617	0.247067	0.0248863	0.758185	0.0808351	-0.13355	0.183323	0.0124193	0.946533	0.180606	-0.341569	0.366408	0.110223	0.0636049	0.0594215	-0.00624287	0.226689	0.110047	0.0644929	0.0595248	-0.0066217	0.226716	NA	NA	NA	NA	NA
369	149	IDP_T1_FAST_ROIs_R_cerebellum_crus_II	GMV	ALS	12	0.00626903	0.935636	0.0776289	-0.145884	0.158422	-0.0309959	0.708367	0.0828654	-0.193412	0.13142	0.221291	0.261106	0.185782	-0.142842	0.585424	0.00645425	0.91344	0.0593762	-0.109923	0.122832	0.00644441	0.913366	0.0592352	-0.109657	0.122545	NA	NA	NA	NA	NA
370	150	IDP_T1_FAST_ROIs_L_cerebellum_VIIb	GMV	ALS	12	0.0465904	0.600478	0.0889617	-0.127774	0.220955	-0.00145239	0.985547	0.0801734	-0.158592	0.155687	0.291893	0.200653	0.213058	-0.1257	0.709486	0.0492307	0.409176	0.0596487	-0.0676807	0.166142	0.0483301	0.412653	0.0589942	-0.0672986	0.163959	NA	NA	NA	NA	NA
371	151	IDP_T1_FAST_ROIs_V_cerebellum_VIIb	GMV	ALS	12	0.0891381	0.296583	0.0853986	-0.078243	0.256519	0.100306	0.227843	0.0831772	-0.0627211	0.263334	0.157346	0.488717	0.2189	-0.271698	0.586391	0.0938156	0.115376	0.0595851	-0.0229712	0.210602	0.0920961	0.119673	0.0591822	-0.0239009	0.208093	NA	NA	NA	NA	NA
372	152	IDP_T1_FAST_ROIs_R_cerebellum_VIIb	GMV	ALS	12	0.0179388	0.830879	0.0839931	-0.146688	0.182565	-0.0117652	0.887791	0.0833822	-0.175194	0.151664	0.31709	0.126415	0.190179	-0.0556609	0.689841	0.0185379	0.755546	0.0595432	-0.0981668	0.135243	0.0185443	0.753587	0.0590745	-0.0972418	0.13433	NA	NA	NA	NA	NA
373	153	IDP_T1_FAST_ROIs_L_cerebellum_VIIIa	GMV	ALS	12	0.0454308	0.57831	0.0817314	-0.114763	0.205624	0.0206517	0.814804	0.0881672	-0.152156	0.193459	0.127196	0.556004	0.208806	-0.282063	0.536455	0.0476143	0.423427	0.0594815	-0.0689694	0.164198	0.0468415	0.42851	0.0591624	-0.0691168	0.1628	NA	NA	NA	NA	NA
374	154	IDP_T1_FAST_ROIs_V_cerebellum_VIIIa	GMV	ALS	12	0.0170426	0.82719	0.078067	-0.135969	0.170054	-0.0181806	0.82608	0.0827399	-0.180351	0.14399	-0.041615	0.839538	0.200241	-0.434088	0.350858	0.01812	0.760309	0.0593952	-0.0982946	0.134535	0.0175348	0.767135	0.0592141	-0.0985248	0.133594	NA	NA	NA	NA	NA
375	155	IDP_T1_FAST_ROIs_R_cerebellum_VIIIa	GMV	ALS	12	0.0476247	0.491391	0.069212	-0.0880309	0.18328	-0.00936124	0.906129	0.079385	-0.164956	0.146233	0.176601	0.330773	0.172763	-0.162015	0.515216	0.0489469	0.40881	0.0592585	-0.0671998	0.165094	0.0487029	0.412395	0.0594166	-0.0677535	0.165159	NA	NA	NA	NA	NA
376	156	IDP_T1_FAST_ROIs_L_cerebellum_VIIIb	GMV	ALS	12	0.00218967	0.975873	0.0724017	-0.139718	0.144097	0.0547734	0.543368	0.0901281	-0.121878	0.231425	-0.0800346	0.673614	0.184479	-0.441613	0.281544	0.00231638	0.968821	0.0592625	-0.113838	0.118471	0.0022424	0.969859	0.0593461	-0.114076	0.118561	NA	NA	NA	NA	NA
377	157	IDP_T1_FAST_ROIs_V_cerebellum_VIIIb	GMV	ALS	12	-0.0458217	0.535397	0.0739312	-0.190727	0.0990834	-0.103516	0.179755	0.0771641	-0.254758	0.0477253	-0.114529	0.558271	0.189115	-0.485195	0.256137	-0.0449963	0.448155	0.0593232	-0.16127	0.0712771	-0.0470102	0.42811	0.0593241	-0.163286	0.0692651	NA	NA	NA	NA	NA
378	158	IDP_T1_FAST_ROIs_R_cerebellum_VIIIb	GMV	ALS	12	0.0158119	0.833674	0.0752978	-0.131772	0.163396	0.00476051	0.957193	0.0886898	-0.169071	0.178592	-0.131614	0.49828	0.187301	-0.498724	0.235496	0.0165092	0.780821	0.0593325	-0.0997826	0.132801	0.0162324	0.784206	0.0592763	-0.0999492	0.132414	NA	NA	NA	NA	NA
379	159	IDP_T1_FAST_ROIs_L_cerebellum_IX	GMV	ALS	12	0.023529	0.687848	0.0585624	-0.0912534	0.138311	0.025233	0.743597	0.077143	-0.125967	0.176433	0.0535676	0.717575	0.143956	-0.228587	0.335722	0.0238388	0.685428	0.0588513	-0.0915097	0.139187	0.0237555	0.691106	0.059784	-0.0934212	0.140932	NA	NA	NA	NA	NA
380	160	IDP_T1_FAST_ROIs_V_cerebellum_IX	GMV	ALS	12	-0.0172885	0.768315	0.0586886	-0.132318	0.0977412	-0.056945	0.490564	0.0825993	-0.21884	0.10495	-0.031053	0.841433	0.151234	-0.327471	0.265365	-0.0171334	0.771614	0.0590266	-0.132825	0.0985588	-0.0175622	0.768217	0.0595918	-0.134362	0.0992378	NA	NA	NA	NA	NA
381	161	IDP_T1_FAST_ROIs_R_cerebellum_IX	GMV	ALS	12	0.0293596	0.616133	0.0585625	-0.0854228	0.144142	0.0377525	0.621725	0.0765138	-0.112215	0.18772	0.0153961	0.916944	0.143956	-0.266758	0.297551	0.0299176	0.610744	0.0587759	-0.0852831	0.145118	0.0295713	0.621305	0.0598606	-0.0877555	0.146898	NA	NA	NA	NA	NA
382	162	IDP_T1_FAST_ROIs_L_cerebellum_X	GMV	ALS	12	0.0946484	0.243837	0.0812119	-0.0645269	0.253824	0.0950524	0.254524	0.083421	-0.0684527	0.258558	0.17856	0.409332	0.207352	-0.22785	0.584971	0.099017	0.0959879	0.0594832	-0.0175699	0.215604	0.0974572	0.100207	0.059286	-0.0187432	0.213658	NA	NA	NA	NA	NA
383	163	IDP_T1_FAST_ROIs_V_cerebellum_X	GMV	ALS	12	-0.0319054	0.638111	0.0678344	-0.164861	0.10105	-0.0441433	0.585499	0.0809419	-0.202789	0.114503	-0.0352376	0.844353	0.174883	-0.378008	0.307533	-0.0319979	0.588645	0.0591676	-0.147967	0.0839706	-0.0325617	0.583919	0.0594552	-0.149094	0.0839704	NA	NA	NA	NA	NA
384	164	IDP_T1_FAST_ROIs_R_cerebellum_X	GMV	ALS	12	0.108977	0.130928	0.0721485	-0.0324342	0.250388	0.133813	0.0960332	0.0803972	-0.0237657	0.291391	0.338902	0.0714765	0.168121	0.00938555	0.668419	0.111504	0.0603558	0.059368	-0.00485716	0.227865	0.111591	0.0607108	0.0594965	-0.00502175	0.228204	NA	NA	NA	NA	NA
385	344	aparc-Desikan_lh_volume_bankssts	GMV	ALS	12	-0.0614034	0.480923	0.0871194	-0.232157	0.109351	0.015207	0.858176	0.0850993	-0.151588	0.182002	0.345116	0.0768297	0.174967	0.00218017	0.688052	-0.0633235	0.297283	0.0607549	-0.182403	0.0557561	-0.0635177	0.291535	0.06022	-0.181549	0.0545135	NA	NA	NA	NA	NA
386	345	aparc-Desikan_lh_volume_caudalanteriorcingulate	GMV	ALS	12	0.0361186	0.544948	0.059666	-0.0808267	0.153064	0.00982721	0.90447	0.0818823	-0.150662	0.170317	0.0441662	0.769422	0.146627	-0.243223	0.331556	0.0364343	0.54371	0.0600025	-0.0811706	0.154039	0.0365123	0.548655	0.0608765	-0.0828057	0.15583	NA	NA	NA	NA	NA
387	346	aparc-Desikan_lh_volume_caudalmiddlefrontal	GMV	ALS	12	-0.0338386	0.576689	0.0606179	-0.15265	0.0849725	-0.0908807	0.271076	0.0825748	-0.252727	0.0709658	-0.229427	0.148716	0.146625	-0.516811	0.0579579	-0.0336421	0.575992	0.060156	-0.151548	0.0842636	-0.0343856	0.571207	0.0607224	-0.153402	0.0846303	NA	NA	NA	NA	NA
388	347	aparc-Desikan_lh_volume_cuneus	GMV	ALS	12	0.0272795	0.785562	0.100264	-0.169238	0.223797	0.0670333	0.437815	0.0863954	-0.102302	0.236368	-0.273533	0.274334	0.236506	-0.737085	0.190018	0.0292955	0.631124	0.0610138	-0.0902915	0.148882	0.0285407	0.633394	0.0598394	-0.0887445	0.145826	NA	NA	NA	NA	NA
389	348	aparc-Desikan_lh_volume_entorhinal	GMV	ALS	12	-0.0568426	0.367474	0.0630732	-0.180466	0.0667809	-0.0831847	0.335209	0.0863203	-0.252373	0.0860031	-0.145807	0.382499	0.159621	-0.458664	0.16705	-0.0575772	0.338763	0.0601886	-0.175547	0.0603926	-0.0578327	0.340685	0.0606968	-0.176798	0.0611331	NA	NA	NA	NA	NA
390	349	aparc-Desikan_lh_volume_fusiform	GMV	ALS	12	-0.156324	0.0112506	0.0616706	-0.277198	-0.0354493	-0.163997	0.0441707	0.0814904	-0.323718	-0.00427556	-0.0191099	0.902243	0.151687	-0.316417	0.278197	-0.156461	0.00949541	0.0603238	-0.274696	-0.0382262	-0.158895	0.00917912	0.060989	-0.278434	-0.0393568	NA	NA	NA	NA	NA
391	350	aparc-Desikan_lh_volume_inferiorparietal	GMV	ALS	12	0.0174402	0.770056	0.059665	-0.0995033	0.134384	0.0671568	0.394135	0.0788093	-0.0873094	0.221623	0.225987	0.154279	0.146625	-0.0613975	0.513372	0.0176466	0.768801	0.060034	-0.10002	0.135313	0.0176551	0.771605	0.0608219	-0.101556	0.136866	NA	NA	NA	NA	NA
392	351	aparc-Desikan_lh_volume_inferiortemporal	GMV	ALS	12	0.00756556	0.90602	0.0640821	-0.118035	0.133166	-0.0199401	0.814836	0.0851443	-0.186823	0.146943	0.141641	0.392545	0.15851	-0.169039	0.452321	0.00783059	0.896515	0.060205	-0.110171	0.125832	0.00770175	0.898952	0.0606507	-0.111174	0.126577	NA	NA	NA	NA	NA
393	352	aparc-Desikan_lh_volume_isthmuscingulate	GMV	ALS	12	0.00787187	0.912742	0.0718366	-0.132928	0.148672	0.0456243	0.578433	0.0821061	-0.115304	0.206552	-0.0918368	0.624599	0.181907	-0.448375	0.264701	0.00832292	0.89029	0.0603386	-0.109941	0.126587	0.00805068	0.894152	0.0605075	-0.110544	0.126645	NA	NA	NA	NA	NA
394	353	aparc-Desikan_lh_volume_lateraloccipital	GMV	ALS	12	-0.0433203	0.597043	0.0819439	-0.20393	0.11729	-0.0744859	0.386746	0.0860577	-0.243159	0.0941872	-0.211827	0.321267	0.202988	-0.609682	0.186029	-0.0423726	0.484249	0.0605769	-0.161103	0.0763581	-0.0446357	0.459244	0.060311	-0.162845	0.073574	NA	NA	NA	NA	NA
395	354	aparc-Desikan_lh_volume_lateralorbitofrontal	GMV	ALS	12	-0.0146216	0.877327	0.0947247	-0.200282	0.171039	-0.01015	0.911224	0.0910355	-0.18858	0.16828	0.206616	0.393727	0.231824	-0.247759	0.660991	-0.0144662	0.812136	0.0608662	-0.133764	0.104832	-0.0152158	0.799798	0.0599971	-0.13281	0.102378	NA	NA	NA	NA	NA
396	355	aparc-Desikan_lh_volume_lingual	GMV	ALS	12	0.11235	0.24531	0.0967024	-0.0771862	0.301887	0.141135	0.100117	0.0858339	-0.0270989	0.30937	-0.105264	0.667155	0.237586	-0.570932	0.360404	0.118139	0.053192	0.0611055	-0.00162794	0.237905	0.11713	0.0513487	0.0601113	-0.000688043	0.234948	NA	NA	NA	NA	NA
397	356	aparc-Desikan_lh_volume_medialorbitofrontal	GMV	ALS	12	-0.035446	0.675755	0.0847457	-0.201547	0.130656	-0.0468629	0.584864	0.0857833	-0.214998	0.121272	0.0444097	0.841711	0.216669	-0.380262	0.469081	-0.035104	0.562586	0.0606283	-0.153936	0.0837275	-0.0366047	0.543408	0.060238	-0.154671	0.0814619	NA	NA	NA	NA	NA
398	357	aparc-Desikan_lh_volume_middletemporal	GMV	ALS	12	-0.0805915	0.176779	0.0596647	-0.197534	0.0363513	-0.126586	0.127087	0.0829699	-0.289207	0.0360347	-0.172377	0.27451	0.149101	-0.464616	0.119861	-0.0793824	0.187187	0.0601862	-0.197347	0.0385826	-0.081842	0.178323	0.0608067	-0.201023	0.0373393	NA	NA	NA	NA	NA
399	358	aparc-Desikan_lh_volume_parahippocampal	GMV	ALS	12	-0.0244901	0.729291	0.0707667	-0.163193	0.114213	0.0525715	0.531899	0.0840997	-0.112264	0.217407	0.15913	0.373883	0.170961	-0.175953	0.494213	-0.0247655	0.681348	0.0603119	-0.142977	0.0934458	-0.0250155	0.679545	0.0605578	-0.143709	0.0936779	NA	NA	NA	NA	NA
400	359	aparc-Desikan_lh_volume_paracentral	GMV	ALS	12	-0.0570767	0.411329	0.0694738	-0.193245	0.079092	-0.0819109	0.304984	0.0798505	-0.238418	0.0745961	-0.191181	0.294845	0.172942	-0.530148	0.147785	-0.0566936	0.346924	0.0602756	-0.174834	0.0614466	-0.0582144	0.336899	0.0606204	-0.17703	0.0606015	NA	NA	NA	NA	NA
401	360	aparc-Desikan_lh_volume_parsopercularis	GMV	ALS	12	-0.0107719	0.85673	0.0596654	-0.127716	0.106172	0.0324378	0.665785	0.0750979	-0.114754	0.17963	0.089796	0.553935	0.146627	-0.197592	0.377184	-0.0108931	0.855726	0.0599125	-0.128322	0.106535	-0.0108601	0.858586	0.0609521	-0.130326	0.108606	NA	NA	NA	NA	NA
402	361	aparc-Desikan_lh_volume_parsorbitalis	GMV	ALS	12	-0.016422	0.840134	0.0814087	-0.175983	0.143139	-0.0631227	0.470903	0.0875475	-0.234716	0.10847	0.128557	0.542196	0.203737	-0.270768	0.527882	-0.0168085	0.781307	0.0605459	-0.135478	0.101861	-0.0169094	0.779183	0.0603081	-0.135113	0.101294	NA	NA	NA	NA	NA
403	362	aparc-Desikan_lh_volume_parstriangularis	GMV	ALS	12	0.000253606	0.996899	0.0652431	-0.127623	0.12813	0.0498841	0.540121	0.0814261	-0.109711	0.209479	0.129634	0.442418	0.162085	-0.188053	0.447321	0.000264592	0.996494	0.0602158	-0.117758	0.118288	0.00025831	0.996601	0.0606308	-0.118578	0.119095	NA	NA	NA	NA	NA
404	363	aparc-Desikan_lh_volume_pericalcarine	GMV	ALS	12	0.0935542	0.343507	0.098763	-0.100021	0.28713	0.12085	0.1537	0.0847131	-0.0451874	0.286888	-0.322416	0.155542	0.209901	-0.733823	0.0889901	0.0980243	0.107919	0.0609749	-0.0214866	0.217535	0.0977021	0.103454	0.0600011	-0.0199002	0.215304	NA	NA	NA	NA	NA
405	364	aparc-Desikan_lh_volume_postcentral	GMV	ALS	12	-0.0780344	0.190916	0.0596651	-0.194978	0.0389092	-0.127016	0.116849	0.0809983	-0.285773	0.0317403	-0.0123744	0.934408	0.146625	-0.29976	0.275011	-0.0779347	0.194938	0.0601298	-0.195789	0.0399197	-0.0790361	0.194297	0.060892	-0.198384	0.0403123	NA	NA	NA	NA	NA
406	365	aparc-Desikan_lh_volume_posteriorcingulate	GMV	ALS	12	-0.038985	0.513505	0.0596658	-0.15593	0.0779599	-0.0592239	0.475568	0.0830108	-0.221925	0.103477	-0.101587	0.504194	0.146628	-0.388977	0.185804	-0.0392216	0.513666	0.0600509	-0.156921	0.0784781	-0.0394706	0.516444	0.0608329	-0.158703	0.0797619	NA	NA	NA	NA	NA
407	366	aparc-Desikan_lh_volume_precentral	GMV	ALS	12	-0.0676317	0.260135	0.0600598	-0.185349	0.0500856	-0.107096	0.219067	0.0871401	-0.277891	0.0636984	-0.101778	0.524525	0.154346	-0.404297	0.200741	-0.0670801	0.265154	0.0601997	-0.185071	0.0509113	-0.0687412	0.257947	0.0607653	-0.187841	0.0503588	NA	NA	NA	NA	NA
408	367	aparc-Desikan_lh_volume_precuneus	GMV	ALS	12	0.00371185	0.968926	0.0952841	-0.183045	0.190469	-0.0395571	0.648067	0.0866627	-0.209416	0.130302	0.0229019	0.927518	0.245498	-0.458274	0.504077	0.00397884	0.947885	0.0608736	-0.115333	0.123291	0.00386435	0.948628	0.0599771	-0.113691	0.121419	NA	NA	NA	NA	NA
409	368	aparc-Desikan_lh_volume_rostralanteriorcingulate	GMV	ALS	12	-0.0352774	0.554351	0.0596655	-0.152222	0.0816669	-0.00324766	0.968471	0.0821646	-0.16429	0.157795	0.210315	0.18199	0.146625	-0.0770704	0.497701	-0.0353155	0.55693	0.060121	-0.153153	0.0825217	-0.0358125	0.555509	0.060748	-0.154879	0.0832536	NA	NA	NA	NA	NA
410	369	aparc-Desikan_lh_volume_rostralmiddlefrontal	GMV	ALS	12	-0.0696405	0.408032	0.0841719	-0.234617	0.0953363	-0.0378376	0.637808	0.0803747	-0.195372	0.119697	0.00468652	0.983071	0.215416	-0.417529	0.426902	-0.0683203	0.259802	0.060629	-0.187153	0.0505125	-0.07183	0.233703	0.060317	-0.190051	0.0463914	NA	NA	NA	NA	NA
411	370	aparc-Desikan_lh_volume_superiorfrontal	GMV	ALS	12	-0.169624	0.00446982	0.0596647	-0.286567	-0.0526809	-0.122472	0.119144	0.0785894	-0.276507	0.0315634	-0.175347	0.259323	0.146624	-0.46273	0.112036	-0.166951	0.00552034	0.0601629	-0.284871	-0.0490321	-0.171195	0.00520257	0.0612677	-0.29128	-0.0511105	NA	NA	NA	NA	NA
412	371	aparc-Desikan_lh_volume_superiorparietal	GMV	ALS	12	-0.0278962	0.739106	0.0837629	-0.192071	0.136279	-0.00911524	0.91198	0.0824596	-0.170736	0.152506	-0.00272512	0.990169	0.215715	-0.425526	0.420076	-0.0286172	0.636744	0.0605967	-0.147387	0.0901525	-0.0287686	0.633081	0.0602617	-0.146882	0.0893443	NA	NA	NA	NA	NA
413	372	aparc-Desikan_lh_volume_superiortemporal	GMV	ALS	12	-0.127144	0.0857952	0.0740068	-0.272198	0.0179091	-0.0998494	0.229094	0.0830213	-0.262571	0.0628724	0.19614	0.232898	0.154462	-0.106605	0.498886	-0.128214	0.0343316	0.060588	-0.246966	-0.00946116	-0.130314	0.0317348	0.0606749	-0.249236	-0.0113908	NA	NA	NA	NA	NA
414	373	aparc-Desikan_lh_volume_supramarginal	GMV	ALS	12	-0.135469	0.088275	0.0794742	-0.291239	0.0203003	-0.0682514	0.446942	0.0897427	-0.244147	0.107644	0.0324886	0.871916	0.19641	-0.352476	0.417453	-0.139592	0.0215883	0.0607571	-0.258676	-0.0205077	-0.139241	0.0215543	0.060589	-0.257996	-0.020487	NA	NA	NA	NA	NA
415	374	aparc-Desikan_lh_volume_frontalpole	GMV	ALS	12	-0.0742164	0.314579	0.0737986	-0.218862	0.0704288	-0.100111	0.233221	0.0839788	-0.26471	0.0644871	-0.112892	0.565072	0.189739	-0.484781	0.258996	-0.0717844	0.234359	0.0603634	-0.190097	0.0465278	-0.0759895	0.209379	0.0605361	-0.19464	0.0426613	NA	NA	NA	NA	NA
416	375	aparc-Desikan_lh_volume_transversetemporal	GMV	ALS	12	-0.102003	0.148616	0.0706181	-0.240415	0.0364081	-0.0579955	0.494558	0.0849033	-0.224406	0.108415	-0.145647	0.440656	0.181384	-0.501159	0.209865	-0.100509	0.0961965	0.0604173	-0.218927	0.0179089	-0.104225	0.0859188	0.0606903	-0.223178	0.0147277	NA	NA	NA	NA	NA
417	376	aparc-Desikan_lh_volume_insula	GMV	ALS	12	-0.0606041	0.39034	0.070552	-0.198886	0.0776777	-0.0285418	0.723355	0.0806313	-0.186579	0.129496	0.0744522	0.68077	0.175729	-0.269976	0.41888	-0.0615616	0.307947	0.0603819	-0.17991	0.0567868	-0.06196	0.306325	0.0605691	-0.180675	0.0567555	NA	NA	NA	NA	NA
418	377	aparc-Desikan_rh_volume_bankssts	GMV	ALS	12	0.0252143	0.677457	0.0606208	-0.0936023	0.144031	-0.0211725	0.792376	0.0804343	-0.178824	0.136479	0.238104	0.135458	0.146624	-0.0492788	0.525486	0.026315	0.661735	0.0601458	-0.0915709	0.144201	0.0256204	0.673013	0.0607095	-0.0933702	0.144611	NA	NA	NA	NA	NA
419	378	aparc-Desikan_rh_volume_caudalanteriorcingulate	GMV	ALS	12	0.0670829	0.400947	0.0798671	-0.0894566	0.223622	0.0266429	0.755021	0.0853872	-0.140716	0.194002	0.116929	0.581236	0.205126	-0.285119	0.518976	0.0692996	0.252393	0.0605471	-0.0493728	0.187972	0.0690152	0.253052	0.0603825	-0.0493345	0.187365	NA	NA	NA	NA	NA
420	379	aparc-Desikan_rh_volume_caudalmiddlefrontal	GMV	ALS	12	-0.00346431	0.95739	0.0648395	-0.13055	0.123621	0.020501	0.817046	0.0886161	-0.153187	0.194189	-0.151445	0.363516	0.159073	-0.463228	0.160337	-0.00352387	0.953332	0.060213	-0.121541	0.114494	-0.00352799	0.953604	0.0606371	-0.122377	0.115321	NA	NA	NA	NA	NA
421	380	aparc-Desikan_rh_volume_cuneus	GMV	ALS	12	0.0585859	0.602844	0.112597	-0.162105	0.279276	0.178431	0.049241	0.0907355	0.000589676	0.356273	-0.101202	0.72979	0.284886	-0.659579	0.457175	0.0618937	0.312839	0.0613244	-0.0583022	0.18209	0.0619198	0.298686	0.0595809	-0.0548588	0.178698	NA	NA	NA	NA	NA
422	381	aparc-Desikan_rh_volume_entorhinal	GMV	ALS	12	-0.121868	0.0446447	0.0606914	-0.240823	-0.00291238	-0.113011	0.192863	0.0867874	-0.283114	0.0570926	-0.105459	0.515213	0.156324	-0.411854	0.200936	-0.123819	0.0400194	0.060295	-0.241997	-0.00564051	-0.123855	0.0418087	0.0608497	-0.24312	-0.00458924	NA	NA	NA	NA	NA
423	382	aparc-Desikan_rh_volume_fusiform	GMV	ALS	12	-0.0846087	0.15617	0.0596647	-0.201552	0.0323341	-0.115997	0.151765	0.0809286	-0.274617	0.0426231	-0.0532369	0.7241	0.146625	-0.340621	0.234147	-0.0827096	0.168847	0.0601124	-0.20053	0.0351106	-0.0857505	0.158975	0.0608795	-0.205074	0.0335734	NA	NA	NA	NA	NA
424	383	aparc-Desikan_rh_volume_inferiorparietal	GMV	ALS	12	-0.0352476	0.61941	0.0709656	-0.17434	0.103845	0.0234438	0.767103	0.0791572	-0.131704	0.178592	0.288952	0.0770556	0.146624	0.00156796	0.576335	-0.0351863	0.559628	0.060313	-0.1534	0.0830272	-0.0360287	0.551746	0.0605375	-0.154682	0.0826249	NA	NA	NA	NA	NA
425	384	aparc-Desikan_rh_volume_inferiortemporal	GMV	ALS	12	-0.0963672	0.10628	0.0596648	-0.21331	0.0205758	-0.0685548	0.426238	0.0861625	-0.237433	0.100324	0.11574	0.448211	0.146625	-0.171645	0.403126	-0.0939264	0.118137	0.0601075	-0.211737	0.0238843	-0.0976772	0.108627	0.060881	-0.217004	0.0216495	NA	NA	NA	NA	NA
426	385	aparc-Desikan_rh_volume_isthmuscingulate	GMV	ALS	12	0.0680211	0.254262	0.0596645	-0.0489213	0.184963	0.131241	0.100303	0.07986	-0.0252849	0.287766	0.0999731	0.523027	0.151051	-0.196088	0.396034	0.0699182	0.245042	0.0601459	-0.0479678	0.187804	0.0690477	0.255974	0.0607836	-0.0500882	0.188184	NA	NA	NA	NA	NA
427	386	aparc-Desikan_rh_volume_lateraloccipital	GMV	ALS	12	0.00107111	0.989918	0.0847682	-0.165075	0.167217	0.0628684	0.43172	0.0799596	-0.0938524	0.219589	0.0584844	0.793553	0.217581	-0.367974	0.484943	0.00114881	0.984876	0.0606016	-0.11763	0.119928	0.00110504	0.985365	0.0602429	-0.116971	0.119181	NA	NA	NA	NA	NA
428	387	aparc-Desikan_rh_volume_lateralorbitofrontal	GMV	ALS	12	-0.0213117	0.786454	0.0786646	-0.175494	0.132871	-0.0258347	0.756241	0.083225	-0.188956	0.137286	0.047947	0.816573	0.201331	-0.346661	0.442555	-0.0216214	0.720657	0.0604657	-0.140134	0.0968914	-0.0218908	0.716958	0.0603837	-0.140243	0.0964614	NA	NA	NA	NA	NA
429	388	aparc-Desikan_rh_volume_lingual	GMV	ALS	12	0.109647	0.126014	0.0716641	-0.0308147	0.250109	0.219773	0.0107394	0.0861496	0.0509201	0.388626	0.0952716	0.617085	0.184643	-0.266628	0.457171	0.113826	0.0598591	0.060487	-0.00472827	0.232381	0.112167	0.06446	0.0606639	-0.00673463	0.231068	NA	NA	NA	NA	NA
430	389	aparc-Desikan_rh_volume_medialorbitofrontal	GMV	ALS	12	-0.122416	0.209054	0.097452	-0.313422	0.0685897	-0.00286697	0.973385	0.0859333	-0.171296	0.165562	0.249367	0.2745	0.21569	-0.173386	0.67212	-0.125155	0.0407837	0.0611788	-0.245065	-0.00524438	-0.127797	0.0335413	0.0601246	-0.245642	-0.00995321	NA	NA	NA	NA	NA
431	390	aparc-Desikan_rh_volume_middletemporal	GMV	ALS	12	-0.0336688	0.645057	0.0730915	-0.176928	0.109591	-0.0392478	0.659188	0.0889903	-0.213669	0.135173	-0.11184	0.561926	0.186435	-0.477252	0.253572	-0.0345964	0.566747	0.0603936	-0.152968	0.083775	-0.0344795	0.568673	0.0604898	-0.15304	0.0840804	NA	NA	NA	NA	NA
432	391	aparc-Desikan_rh_volume_parahippocampal	GMV	ALS	12	0.0515011	0.432335	0.0655897	-0.0770546	0.180057	0.160836	0.048505	0.0815219	0.001053	0.320619	0.241499	0.152008	0.155731	-0.0637337	0.546731	0.0531255	0.377753	0.0602301	-0.0649254	0.171176	0.05246	0.387048	0.0606486	-0.0664112	0.171331	NA	NA	NA	NA	NA
433	392	aparc-Desikan_rh_volume_paracentral	GMV	ALS	12	-0.0362304	0.591637	0.0675355	-0.1686	0.0961392	-0.0295689	0.733825	0.0869568	-0.200004	0.140866	-0.206468	0.236079	0.163788	-0.527493	0.114557	-0.0365289	0.544387	0.0602596	-0.154638	0.0815798	-0.0369426	0.542203	0.0606127	-0.155743	0.0818583	NA	NA	NA	NA	NA
434	393	aparc-Desikan_rh_volume_parsopercularis	GMV	ALS	12	0.0198285	0.73964	0.059665	-0.0971149	0.136772	0.085339	0.302023	0.0826844	-0.0767225	0.2474	0.124578	0.415404	0.146625	-0.162806	0.411962	0.0200987	0.737697	0.0600134	-0.0975275	0.137725	0.0200563	0.74172	0.0608547	-0.0992189	0.139332	NA	NA	NA	NA	NA
435	394	aparc-Desikan_rh_volume_parsorbitalis	GMV	ALS	12	-0.0402117	0.500355	0.0596674	-0.15716	0.0767363	0.0416941	0.610156	0.0817771	-0.118589	0.201977	0.104229	0.493437	0.146631	-0.183168	0.391626	-0.0401145	0.503893	0.0600177	-0.157749	0.0775203	-0.0406868	0.50381	0.0608622	-0.159977	0.0786031	NA	NA	NA	NA	NA
436	395	aparc-Desikan_rh_volume_parstriangularis	GMV	ALS	12	0.00696692	0.924295	0.073317	-0.136734	0.150668	0.0768379	0.332191	0.079238	-0.0784686	0.232144	0.171474	0.363704	0.180184	-0.181686	0.524634	0.00712768	0.905999	0.0603599	-0.111178	0.125433	0.00712904	0.906183	0.06049	-0.111431	0.12569	NA	NA	NA	NA	NA
437	396	aparc-Desikan_rh_volume_pericalcarine	GMV	ALS	12	0.132623	0.128407	0.087228	-0.0383442	0.30359	0.243611	0.00843166	0.0924775	0.0623555	0.424867	-0.1325	0.533072	0.205235	-0.53476	0.269761	0.137667	0.0239059	0.0609512	0.0182024	0.257131	0.13723	0.0230989	0.0604059	0.0188343	0.255625	NA	NA	NA	NA	NA
438	397	aparc-Desikan_rh_volume_postcentral	GMV	ALS	12	-0.0411709	0.521577	0.0642376	-0.167077	0.0847347	-0.0347274	0.659191	0.0787416	-0.189061	0.119606	-0.060978	0.7201	0.165425	-0.385211	0.263255	-0.0408657	0.497389	0.0602203	-0.158898	0.0771661	-0.0419132	0.489705	0.0606753	-0.160837	0.0770104	NA	NA	NA	NA	NA
439	398	aparc-Desikan_rh_volume_posteriorcingulate	GMV	ALS	12	-0.0209012	0.732317	0.0611065	-0.14067	0.0988675	0.0229348	0.773538	0.0797039	-0.133285	0.179155	-0.0114787	0.943325	0.157464	-0.320108	0.29715	-0.0208731	0.728498	0.0601315	-0.138731	0.0969846	-0.0212299	0.72663	0.060724	-0.140249	0.0977892	NA	NA	NA	NA	NA
440	399	aparc-Desikan_rh_volume_precentral	GMV	ALS	12	-0.153307	0.055757	0.0801428	-0.310387	0.00377233	-0.12464	0.158454	0.0883787	-0.297862	0.0485827	-0.176118	0.413487	0.206406	-0.580675	0.228439	-0.151903	0.0124651	0.0607929	-0.271057	-0.0327489	-0.15769	0.00937944	0.060699	-0.27666	-0.0387202	NA	NA	NA	NA	NA
441	400	aparc-Desikan_rh_volume_precuneus	GMV	ALS	12	0.00643685	0.925139	0.0685048	-0.127833	0.140706	0.0133148	0.874886	0.0845626	-0.152428	0.179058	0.0599996	0.739646	0.17559	-0.284157	0.404156	0.00671568	0.91131	0.060292	-0.111457	0.124888	0.00657131	0.913595	0.0605622	-0.112131	0.125273	NA	NA	NA	NA	NA
442	401	aparc-Desikan_rh_volume_rostralanteriorcingulate	GMV	ALS	12	-0.0244226	0.730231	0.0708275	-0.163244	0.114399	-0.0618906	0.463223	0.0843714	-0.227259	0.103477	0.0328556	0.859944	0.181471	-0.322828	0.38854	-0.0236621	0.694726	0.0602932	-0.141837	0.0945127	-0.0249426	0.680418	0.060556	-0.143632	0.0937472	NA	NA	NA	NA	NA
443	402	aparc-Desikan_rh_volume_rostralmiddlefrontal	GMV	ALS	12	0.0455863	0.614798	0.0905863	-0.131963	0.223135	0.0546993	0.515785	0.0841713	-0.110277	0.219675	0.188555	0.427874	0.228174	-0.258666	0.635775	0.047237	0.436934	0.0607644	-0.0718611	0.166335	0.047245	0.432159	0.0601462	-0.0706416	0.165132	NA	NA	NA	NA	NA
444	403	aparc-Desikan_rh_volume_superiorfrontal	GMV	ALS	12	-0.105302	0.0775818	0.0596649	-0.222245	0.0116411	-0.0936575	0.277504	0.0862453	-0.262698	0.0753832	-0.186272	0.237326	0.14819	-0.476724	0.10418	-0.103943	0.0843034	0.0602131	-0.22196	0.0140752	-0.106866	0.079224	0.0608851	-0.226201	0.0124689	NA	NA	NA	NA	NA
445	404	aparc-Desikan_rh_volume_superiorparietal	GMV	ALS	12	-0.106609	0.144317	0.0730249	-0.249738	0.0365195	-0.0783266	0.341616	0.0823644	-0.239761	0.0831076	0.0756411	0.678736	0.177328	-0.271921	0.423203	-0.105441	0.0808777	0.0604034	-0.223832	0.0129495	-0.109093	0.0718786	0.060611	-0.227891	0.00970465	NA	NA	NA	NA	NA
446	405	aparc-Desikan_rh_volume_superiortemporal	GMV	ALS	12	-0.129113	0.0386732	0.0624443	-0.251504	-0.00672197	-0.163777	0.037474	0.0787177	-0.318064	-0.00949042	-0.0319113	0.843393	0.157389	-0.340394	0.276571	-0.125928	0.0366352	0.0602584	-0.244035	-0.00782191	-0.131336	0.0309702	0.0608756	-0.250653	-0.0120202	NA	NA	NA	NA	NA
447	406	aparc-Desikan_rh_volume_supramarginal	GMV	ALS	12	-0.194448	0.0259182	0.0872969	-0.36555	-0.0233463	-0.277444	0.00153276	0.0875659	-0.449074	-0.105815	0.0451647	0.83337	0.209146	-0.364762	0.455092	-0.191282	0.00169106	0.0609232	-0.310691	-0.0718726	-0.201419	0.000897328	0.0606523	-0.320298	-0.0825407	NA	NA	NA	NA	NA
448	407	aparc-Desikan_rh_volume_frontalpole	GMV	ALS	12	-0.0398041	0.504696	0.0596657	-0.156749	0.0771407	-0.0207992	0.795399	0.080211	-0.178013	0.136414	0.0578697	0.701372	0.146627	-0.22952	0.345259	-0.0402692	0.502295	0.0600242	-0.157917	0.0773782	-0.0402554	0.508412	0.060872	-0.159565	0.0790538	NA	NA	NA	NA	NA
449	408	aparc-Desikan_rh_volume_transversetemporal	GMV	ALS	12	-0.072144	0.226613	0.0596661	-0.18909	0.0448015	-0.053633	0.503331	0.080138	-0.210703	0.103437	0.120796	0.429248	0.146627	-0.166594	0.408186	-0.0711171	0.236703	0.0601023	-0.188918	0.0466834	-0.0731733	0.229078	0.060839	-0.192418	0.0460711	NA	NA	NA	NA	NA
450	409	aparc-Desikan_rh_volume_insula	GMV	ALS	12	-0.062251	0.450564	0.0825091	-0.223969	0.0994668	0.0763991	0.343217	0.0806044	-0.0815856	0.234384	0.216151	0.28076	0.189566	-0.155399	0.587701	-0.0606616	0.317096	0.0606347	-0.179506	0.0581825	-0.0641631	0.287546	0.0603309	-0.182412	0.0540855	NA	NA	NA	NA	NA
451	648	aparc-Desikan_lh_area_TotalSurface	SA	ALS	12	0.0322498	0.756354	0.10394	-0.171473	0.235973	0.0355116	0.707055	0.0944925	-0.149694	0.220717	-0.289025	0.263087	0.243724	-0.766725	0.188675	0.0340329	0.577581	0.0611091	-0.0857409	0.153807	0.0338541	0.570994	0.0597508	-0.0832576	0.150966	NA	NA	NA	NA	NA
452	649	aparc-Desikan_lh_area_bankssts	SA	ALS	12	-0.0627585	0.420958	0.0779842	-0.215607	0.0900904	-0.0866417	0.287766	0.0815041	-0.24639	0.0731062	0.221639	0.234616	0.175233	-0.121819	0.565096	-0.061589	0.308411	0.0604666	-0.180104	0.0569256	-0.0644616	0.286092	0.0604289	-0.182902	0.0539792	NA	NA	NA	NA	NA
453	650	aparc-Desikan_lh_area_caudalanteriorcingulate	SA	ALS	12	0.0427033	0.474171	0.0596657	-0.0742415	0.159648	0.049419	0.543676	0.0813797	-0.110085	0.208923	0.136295	0.374506	0.146627	-0.151094	0.423685	0.0439172	0.46466	0.0600622	-0.0738047	0.161639	0.0432029	0.47782	0.0608652	-0.0760929	0.162499	NA	NA	NA	NA	NA
454	651	aparc-Desikan_lh_area_caudalmiddlefrontal	SA	ALS	12	0.00691673	0.920668	0.0694507	-0.129207	0.14304	-0.0170173	0.842677	0.0857424	-0.185072	0.151038	-0.308074	0.061962	0.146625	-0.595459	-0.0206896	0.00717379	0.905277	0.0602852	-0.110985	0.125333	0.00706282	0.907147	0.0605533	-0.111622	0.125747	NA	NA	NA	NA	NA
455	652	aparc-Desikan_lh_area_cuneus	SA	ALS	12	0.111769	0.164213	0.0803493	-0.0457154	0.269254	0.118558	0.163869	0.08516	-0.0483558	0.285471	-0.242062	0.177787	0.166981	-0.569345	0.0852214	0.114461	0.0590868	0.0606402	-0.00439358	0.233316	0.115008	0.0571788	0.0604688	-0.00351075	0.233527	NA	NA	NA	NA	NA
456	653	aparc-Desikan_lh_area_entorhinal	SA	ALS	12	0.045261	0.474269	0.0632534	-0.0787156	0.169238	0.0458514	0.57527	0.0818328	-0.114541	0.206244	-0.000132215	0.999366	0.162271	-0.318182	0.317918	0.0473218	0.431836	0.0602018	-0.0706737	0.165317	0.0460747	0.447618	0.0606731	-0.0728446	0.164994	NA	NA	NA	NA	NA
457	654	aparc-Desikan_lh_area_fusiform	SA	ALS	12	-0.0316334	0.689474	0.0791689	-0.186804	0.123538	-0.15046	0.0744456	0.0843452	-0.315777	0.0148561	-0.141802	0.495477	0.200458	-0.5347	0.251095	-0.0324181	0.591979	0.060485	-0.150969	0.0861324	-0.0325066	0.590264	0.0603704	-0.150833	0.0858193	NA	NA	NA	NA	NA
458	655	aparc-Desikan_lh_area_inferiorparietal	SA	ALS	12	0.0321012	0.590563	0.0596654	-0.084843	0.149045	0.0351011	0.662947	0.0805353	-0.122748	0.19295	0.115164	0.450414	0.146626	-0.172224	0.402552	0.0326376	0.586248	0.0599647	-0.0848931	0.150168	0.0324172	0.594562	0.0609076	-0.0869616	0.151796	NA	NA	NA	NA	NA
459	656	aparc-Desikan_lh_area_inferiortemporal	SA	ALS	12	0.00295521	0.972461	0.0856035	-0.164828	0.170738	-0.118416	0.178024	0.0879193	-0.290737	0.0539064	-0.106638	0.634279	0.217352	-0.532647	0.319371	0.00316525	0.958359	0.0606214	-0.115653	0.121983	0.00305075	0.9596	0.0602254	-0.114991	0.121093	NA	NA	NA	NA	NA
460	657	aparc-Desikan_lh_area_isthmuscingulate	SA	ALS	12	0.0242803	0.773678	0.0844333	-0.141209	0.18977	0.0752026	0.373254	0.0844598	-0.0903386	0.240744	-0.305965	0.129464	0.185166	-0.668891	0.0569607	0.0259734	0.668254	0.0606084	-0.092819	0.144766	0.0250727	0.677191	0.0602275	-0.0929732	0.143119	NA	NA	NA	NA	NA
461	658	aparc-Desikan_lh_area_lateraloccipital	SA	ALS	12	0.0470889	0.543681	0.0775439	-0.104897	0.199075	-0.0114608	0.8881	0.0814507	-0.171104	0.148182	-0.273996	0.130037	0.166098	-0.599548	0.0515551	0.0483034	0.424549	0.0604887	-0.0702543	0.166861	0.0483993	0.422809	0.0603816	-0.0699486	0.166747	NA	NA	NA	NA	NA
462	659	aparc-Desikan_lh_area_lateralorbitofrontal	SA	ALS	12	0.0613182	0.516705	0.0945637	-0.124027	0.246663	0.165662	0.105336	0.102291	-0.0348284	0.366153	0.044817	0.857747	0.243667	-0.43277	0.522404	0.065632	0.280972	0.0608752	-0.0536835	0.184947	0.0637806	0.288033	0.0600319	-0.0538819	0.181443	NA	NA	NA	NA	NA
463	660	aparc-Desikan_lh_area_lingual	SA	ALS	12	0.19129	0.0658543	0.103995	-0.0125404	0.395121	0.171837	0.0521078	0.0884735	-0.00157112	0.345245	-0.246255	0.291491	0.221129	-0.679668	0.187158	0.204236	0.000902448	0.06153	0.0836375	0.324835	0.201026	0.000843414	0.0602208	0.0829927	0.319058	NA	NA	NA	NA	NA
464	661	aparc-Desikan_lh_area_medialorbitofrontal	SA	ALS	12	0.0161621	0.859095	0.0910407	-0.162278	0.194602	0.0642051	0.496211	0.0943549	-0.120731	0.249141	-0.170198	0.468005	0.225608	-0.61239	0.271994	0.0170753	0.778559	0.0607236	-0.101943	0.136094	0.0167528	0.780442	0.0601014	-0.101046	0.134552	NA	NA	NA	NA	NA
465	662	aparc-Desikan_lh_area_middletemporal	SA	ALS	12	-0.0218204	0.730555	0.06336	-0.146006	0.102365	-0.0306721	0.701119	0.0799149	-0.187305	0.125961	-0.164368	0.315867	0.15567	-0.469482	0.140745	-0.0222743	0.711357	0.0601954	-0.140257	0.0957086	-0.0222033	0.714362	0.0606642	-0.141105	0.0966985	NA	NA	NA	NA	NA
466	663	aparc-Desikan_lh_area_parahippocampal	SA	ALS	12	0.00263885	0.975129	0.0846432	-0.163262	0.16854	-0.0965236	0.257389	0.0852243	-0.263563	0.070516	-0.0822247	0.711633	0.216176	-0.50593	0.34148	0.00280419	0.9631	0.0606139	-0.115999	0.121607	0.00272368	0.963931	0.0602296	-0.115326	0.120774	NA	NA	NA	NA	NA
467	664	aparc-Desikan_lh_area_paracentral	SA	ALS	12	0.0139226	0.823684	0.0624867	-0.108551	0.136397	-0.0873862	0.300845	0.0844619	-0.252932	0.0781591	-0.116337	0.469129	0.154614	-0.41938	0.186706	0.0145406	0.808994	0.0601537	-0.103361	0.132442	0.0141518	0.81565	0.0607	-0.10482	0.133124	NA	NA	NA	NA	NA
468	665	aparc-Desikan_lh_area_parsopercularis	SA	ALS	12	0.0481863	0.419315	0.0596653	-0.0687577	0.16513	0.0584562	0.468817	0.0806955	-0.099707	0.216619	-0.00384435	0.979599	0.146627	-0.291232	0.283544	0.0493586	0.409996	0.0599085	-0.068062	0.166779	0.0485745	0.425683	0.0609771	-0.0709407	0.16809	NA	NA	NA	NA	NA
469	666	aparc-Desikan_lh_area_parsorbitalis	SA	ALS	12	0.0058371	0.942713	0.0812282	-0.15337	0.165044	-0.0924169	0.326945	0.0942754	-0.277197	0.0923629	0.0241441	0.910431	0.209264	-0.386013	0.434301	0.00613017	0.919339	0.0605349	-0.112518	0.124779	0.00600817	0.920648	0.0603125	-0.112204	0.124221	NA	NA	NA	NA	NA
470	667	aparc-Desikan_lh_area_parstriangularis	SA	ALS	12	0.0243577	0.683098	0.0596652	-0.0925861	0.141301	0.000238777	0.997646	0.0809218	-0.158368	0.158845	-0.0146891	0.922181	0.146626	-0.302076	0.272698	0.0252267	0.674546	0.0600754	-0.0925211	0.142975	0.0246984	0.684458	0.0607755	-0.0944216	0.143818	NA	NA	NA	NA	NA
471	668	aparc-Desikan_lh_area_pericalcarine	SA	ALS	12	0.133499	0.148542	0.0924057	-0.0476166	0.314614	0.0999886	0.247431	0.0864496	-0.0694525	0.26943	-0.218213	0.31145	0.204688	-0.619402	0.182975	0.136948	0.0247693	0.0610017	0.0173844	0.256511	0.138744	0.0213268	0.0602673	0.0206204	0.256868	NA	NA	NA	NA	NA
472	669	aparc-Desikan_lh_area_postcentral	SA	ALS	12	-0.0274924	0.696981	0.0706022	-0.165873	0.110888	-0.0525495	0.528178	0.0833074	-0.215832	0.110733	-0.137819	0.456487	0.177918	-0.486538	0.2109	-0.0278889	0.643915	0.0603354	-0.146146	0.0903685	-0.0281089	0.642349	0.0605252	-0.146738	0.0905205	NA	NA	NA	NA	NA
473	670	aparc-Desikan_lh_area_posteriorcingulate	SA	ALS	12	0.00539257	0.927985	0.0596656	-0.111552	0.122337	0.00153891	0.984723	0.0803706	-0.155987	0.159065	-0.129374	0.39831	0.146628	-0.416765	0.158016	0.00561872	0.925505	0.0600924	-0.112162	0.1234	0.00547081	0.92825	0.060755	-0.113609	0.124551	NA	NA	NA	NA	NA
474	671	aparc-Desikan_lh_area_precentral	SA	ALS	12	-0.00945525	0.905354	0.0795225	-0.165319	0.146409	0.0502394	0.578917	0.0905268	-0.127193	0.227672	-0.22203	0.272731	0.191294	-0.596965	0.152905	-0.00971564	0.872437	0.0605095	-0.128314	0.108883	-0.00972553	0.871941	0.0603343	-0.127981	0.10853	NA	NA	NA	NA	NA
475	672	aparc-Desikan_lh_area_precuneus	SA	ALS	12	0.0214972	0.865597	0.127012	-0.227446	0.27044	-0.144075	0.110029	0.0901557	-0.32078	0.0326305	-0.164782	0.618816	0.320956	-0.793855	0.464292	0.0233051	0.706535	0.0618971	-0.0980132	0.144624	0.0231229	0.69549	0.059075	-0.0926641	0.13891	NA	NA	NA	NA	NA
476	673	aparc-Desikan_lh_area_rostralanteriorcingulate	SA	ALS	12	-0.00690981	0.930125	0.0787999	-0.161358	0.147538	0.060376	0.474132	0.0843509	-0.104952	0.225704	0.170255	0.39985	0.193615	-0.20923	0.549739	-0.00670069	0.911748	0.060457	-0.125196	0.111795	-0.00709498	0.906468	0.0603857	-0.125451	0.111261	NA	NA	NA	NA	NA
477	674	aparc-Desikan_lh_area_rostralmiddlefrontal	SA	ALS	12	0.0342913	0.651855	0.0760026	-0.114674	0.183257	-0.0209637	0.802188	0.0836817	-0.18498	0.143053	-0.0888964	0.651921	0.191193	-0.463634	0.285841	0.0353098	0.559122	0.0604469	-0.0831661	0.153786	0.0351776	0.560478	0.060429	-0.0832632	0.153618	NA	NA	NA	NA	NA
478	675	aparc-Desikan_lh_area_superiorfrontal	SA	ALS	12	-0.0552255	0.362698	0.0606717	-0.174142	0.063691	-0.097714	0.234953	0.082272	-0.258967	0.063539	-0.241961	0.129915	0.146625	-0.529346	0.0454246	-0.055317	0.357825	0.0601587	-0.173228	0.0625941	-0.0560952	0.355867	0.0607572	-0.175179	0.0629888	NA	NA	NA	NA	NA
479	676	aparc-Desikan_lh_area_superiorparietal	SA	ALS	12	0.0308777	0.753326	0.0982562	-0.161704	0.22346	0.000921148	0.991523	0.0866968	-0.169005	0.170847	-0.169582	0.502119	0.243555	-0.64695	0.307787	0.0329569	0.588971	0.0609943	-0.086592	0.152506	0.0322429	0.590429	0.0599071	-0.0851751	0.149661	NA	NA	NA	NA	NA
480	677	aparc-Desikan_lh_area_superiortemporal	SA	ALS	12	-0.0730389	0.420195	0.0906097	-0.250634	0.104556	-0.186257	0.0304912	0.0860847	-0.354983	-0.0175311	0.000564878	0.998106	0.232149	-0.454446	0.455576	-0.074245	0.222358	0.0608425	-0.193496	0.0450064	-0.0758445	0.207353	0.0601522	-0.193743	0.0420538	NA	NA	NA	NA	NA
481	678	aparc-Desikan_lh_area_supramarginal	SA	ALS	12	-0.103657	0.25801	0.0916423	-0.283276	0.0759616	-0.0628068	0.490403	0.0910683	-0.241301	0.115687	-0.0756931	0.755016	0.236001	-0.538255	0.386869	-0.107347	0.0779344	0.0608958	-0.226703	0.0120087	-0.107538	0.074119	0.060216	-0.225562	0.0104849	NA	NA	NA	NA	NA
482	679	aparc-Desikan_lh_area_frontalpole	SA	ALS	12	-0.0397974	0.516165	0.0612958	-0.159937	0.0803423	-0.0947605	0.26102	0.0843077	-0.260004	0.0704826	-0.148999	0.354287	0.153395	-0.449654	0.151656	-0.0397721	0.508619	0.0601706	-0.157706	0.0781622	-0.0404652	0.505034	0.0607047	-0.159446	0.078516	NA	NA	NA	NA	NA
483	680	aparc-Desikan_lh_area_transversetemporal	SA	ALS	12	-0.0834319	0.381633	0.0953625	-0.270343	0.103479	-0.204809	0.0384388	0.0989345	-0.39872	-0.0108971	-0.165657	0.512824	0.244137	-0.644165	0.312851	-0.0824435	0.175988	0.0609244	-0.201855	0.0369682	-0.086875	0.148194	0.060082	-0.204636	0.0308857	NA	NA	NA	NA	NA
484	681	aparc-Desikan_lh_area_insula	SA	ALS	12	0.0425684	0.622751	0.0865291	-0.127029	0.212165	0.0319037	0.708081	0.085205	-0.135098	0.198906	-0.110206	0.622024	0.21666	-0.534859	0.314447	0.0443718	0.46469	0.0606879	-0.0745766	0.16332	0.0440349	0.464369	0.060184	-0.0739257	0.161995	NA	NA	NA	NA	NA
485	682	aparc-Desikan_rh_area_TotalSurface	SA	ALS	12	0.0330159	0.762399	0.109204	-0.181025	0.247057	0.00856708	0.928038	0.0948593	-0.177357	0.194491	-0.307987	0.255815	0.255517	-0.8088	0.192825	0.0354088	0.563377	0.0612786	-0.0846973	0.155515	0.03485	0.558699	0.0595955	-0.0819573	0.151657	NA	NA	NA	NA	NA
486	683	aparc-Desikan_rh_area_bankssts	SA	ALS	12	0.0310801	0.602431	0.0596653	-0.0858638	0.148024	0.0866474	0.261046	0.0770938	-0.0644565	0.237751	0.115058	0.450817	0.146626	-0.172329	0.402444	0.0316233	0.59774	0.0599319	-0.0858432	0.14909	0.0313548	0.606865	0.0609359	-0.0880795	0.150789	NA	NA	NA	NA	NA
487	684	aparc-Desikan_rh_area_caudalanteriorcingulate	SA	ALS	12	0.0281899	0.746542	0.0872207	-0.142763	0.199142	-0.0572192	0.54214	0.0938666	-0.241198	0.126759	0.0848387	0.712732	0.223948	-0.3541	0.523777	0.0293478	0.628709	0.0606931	-0.0896106	0.148306	0.0291659	0.627848	0.060166	-0.0887595	0.147091	NA	NA	NA	NA	NA
488	685	aparc-Desikan_rh_area_caudalmiddlefrontal	SA	ALS	12	0.0115669	0.846283	0.059665	-0.105376	0.12851	-0.0220047	0.792939	0.0838288	-0.186309	0.1423	-0.231827	0.14494	0.146625	-0.519212	0.0555585	0.0120395	0.841223	0.0600987	-0.105754	0.129833	0.0117388	0.846758	0.0607422	-0.107316	0.130794	NA	NA	NA	NA	NA
489	686	aparc-Desikan_rh_area_cuneus	SA	ALS	12	0.142552	0.0988595	0.0863738	-0.0267406	0.311845	0.180387	0.0323263	0.0842791	0.0151999	0.345574	-0.139599	0.501189	0.200048	-0.531692	0.252495	0.148752	0.0145351	0.06087	0.0294465	0.268057	0.147177	0.0149157	0.0604566	0.0286818	0.265672	NA	NA	NA	NA	NA
490	687	aparc-Desikan_rh_area_entorhinal	SA	ALS	12	-0.0319089	0.592788	0.0596651	-0.148852	0.0850347	-0.0278624	0.739189	0.0836891	-0.191893	0.136168	-0.122202	0.431263	0.149005	-0.414251	0.169848	-0.0322334	0.592028	0.0601482	-0.150124	0.0856572	-0.0324213	0.593337	0.0607134	-0.15142	0.086577	NA	NA	NA	NA	NA
491	688	aparc-Desikan_rh_area_fusiform	SA	ALS	12	0.0179312	0.856748	0.099333	-0.176762	0.212624	-0.149869	0.0988627	0.0908082	-0.327853	0.0281149	-0.282528	0.254964	0.233946	-0.741062	0.176007	0.0190459	0.754748	0.0609692	-0.100454	0.138546	0.0187269	0.754506	0.059887	-0.0986516	0.136105	NA	NA	NA	NA	NA
492	689	aparc-Desikan_rh_area_inferiorparietal	SA	ALS	12	-0.00126676	0.986903	0.0771673	-0.152515	0.149981	0.0821608	0.312127	0.0812855	-0.0771587	0.24148	0.101017	0.616969	0.195713	-0.28258	0.484615	-0.00123365	0.983719	0.0604536	-0.119723	0.117255	-0.00130046	0.98282	0.0603908	-0.119666	0.117066	NA	NA	NA	NA	NA
493	690	aparc-Desikan_rh_area_inferiortemporal	SA	ALS	12	-0.0715683	0.294752	0.0683063	-0.205449	0.0623122	-0.0967521	0.246893	0.0835563	-0.260522	0.0670181	-0.22272	0.214665	0.168097	-0.552189	0.10675	-0.0730534	0.226213	0.0603662	-0.191371	0.0452643	-0.0730569	0.228095	0.060614	-0.19186	0.0457466	NA	NA	NA	NA	NA
494	691	aparc-Desikan_rh_area_isthmuscingulate	SA	ALS	12	0.0925661	0.18015	0.0690641	-0.0427995	0.227932	0.152872	0.0748068	0.0858037	-0.0153034	0.321047	-0.0871418	0.612708	0.166782	-0.414034	0.239751	0.0948785	0.116451	0.0604381	-0.0235801	0.213337	0.0945731	0.118828	0.060635	-0.0242714	0.213418	NA	NA	NA	NA	NA
495	692	aparc-Desikan_rh_area_lateraloccipital	SA	ALS	12	0.0814575	0.215738	0.0658008	-0.0475122	0.210427	0.0387395	0.669978	0.0908999	-0.139424	0.216903	-0.0613669	0.713136	0.162231	-0.379339	0.256605	0.0830859	0.168318	0.0603109	-0.0351234	0.201295	0.0830467	0.171013	0.0606642	-0.0358551	0.201948	NA	NA	NA	NA	NA
496	693	aparc-Desikan_rh_area_lateralorbitofrontal	SA	ALS	12	0.024366	0.760506	0.0799365	-0.13231	0.181042	-0.0277652	0.768897	0.0944981	-0.212982	0.157451	-0.224578	0.257783	0.187142	-0.591377	0.142221	0.0250754	0.678594	0.0605129	-0.0935298	0.143681	0.025056	0.677987	0.060345	-0.0932203	0.143332	NA	NA	NA	NA	NA
497	694	aparc-Desikan_rh_area_lingual	SA	ALS	12	0.212372	0.00536424	0.0762748	0.0628738	0.361871	0.167701	0.049957	0.0855473	2.84e-05	0.335374	-0.0805242	0.642861	0.168427	-0.410641	0.249592	0.219978	0.000305701	0.0609286	0.100558	0.339398	0.218157	0.000347217	0.0609843	0.0986274	0.337686	NA	NA	NA	NA	NA
498	695	aparc-Desikan_rh_area_medialorbitofrontal	SA	ALS	12	-0.0864721	0.328996	0.088586	-0.260101	0.0871564	-0.182538	0.0327052	0.0854706	-0.350061	-0.0150158	-0.0430882	0.853778	0.227828	-0.489631	0.403455	-0.089013	0.143333	0.0608224	-0.208225	0.0301988	-0.0895378	0.137172	0.0602378	-0.207604	0.0285283	NA	NA	NA	NA	NA
499	696	aparc-Desikan_rh_area_middletemporal	SA	ALS	12	0.0158423	0.820747	0.069918	-0.121197	0.152882	0.00505454	0.95838	0.0968547	-0.184781	0.19489	-0.26818	0.106151	0.151021	-0.564181	0.0278203	0.0166654	0.782334	0.0603209	-0.101564	0.134894	0.0161964	0.788982	0.0605173	-0.102418	0.13481	NA	NA	NA	NA	NA
500	697	aparc-Desikan_rh_area_parahippocampal	SA	ALS	12	0.143534	0.0658315	0.0780259	-0.00939671	0.296465	0.0828178	0.327303	0.0845458	-0.082892	0.248528	-0.0834946	0.661584	0.185116	-0.446322	0.279333	0.146862	0.0155426	0.0606998	0.0278905	0.265834	0.147374	0.0151019	0.0606494	0.0285008	0.266246	NA	NA	NA	NA	NA
501	698	aparc-Desikan_rh_area_paracentral	SA	ALS	12	0.000888178	0.988123	0.0596649	-0.116055	0.117831	-0.0632736	0.451229	0.0839878	-0.22789	0.101342	-0.277869	0.0873252	0.146625	-0.565253	0.0095161	0.000929527	0.987651	0.0600552	-0.116779	0.118638	0.000899844	0.988191	0.0607959	-0.11826	0.12006	NA	NA	NA	NA	NA
502	699	aparc-Desikan_rh_area_parsopercularis	SA	ALS	12	0.0324744	0.586252	0.0596653	-0.0844696	0.149418	0.0389848	0.621441	0.0789472	-0.115752	0.193721	-0.0100489	0.946711	0.146625	-0.297433	0.277335	0.0331044	0.580961	0.0599737	-0.084444	0.150653	0.0327974	0.590278	0.0609126	-0.0865914	0.152186	NA	NA	NA	NA	NA
503	700	aparc-Desikan_rh_area_parsorbitalis	SA	ALS	12	-0.00779127	0.907227	0.0668567	-0.13883	0.123248	-0.0566011	0.549213	0.0945021	-0.241825	0.128623	-0.11935	0.493515	0.167934	-0.448502	0.209801	-0.00788035	0.89596	0.0602627	-0.125995	0.110234	-0.00794772	0.895636	0.0605881	-0.1267	0.110805	NA	NA	NA	NA	NA
504	701	aparc-Desikan_rh_area_parstriangularis	SA	ALS	12	0.0507425	0.395071	0.059665	-0.0662008	0.167686	0.0693921	0.38428	0.0797577	-0.0869329	0.225717	-0.00751801	0.960117	0.146625	-0.294904	0.279868	0.0524923	0.382141	0.0600628	-0.0652307	0.170215	0.0513895	0.398318	0.0608427	-0.0678621	0.170641	NA	NA	NA	NA	NA
505	702	aparc-Desikan_rh_area_pericalcarine	SA	ALS	12	0.14728	0.0891463	0.0866397	-0.0225334	0.317094	0.14958	0.0885305	0.0878227	-0.0225528	0.321712	-0.164892	0.4185	0.195412	-0.547899	0.218116	0.153146	0.0118676	0.0608676	0.0338459	0.272447	0.152399	0.0117114	0.0604584	0.0339005	0.270898	NA	NA	NA	NA	NA
506	703	aparc-Desikan_rh_area_postcentral	SA	ALS	12	-0.0312625	0.699012	0.0808538	-0.189736	0.127211	-0.100967	0.282024	0.0938541	-0.284921	0.0829874	-0.24466	0.237818	0.19486	-0.626587	0.137266	-0.0318386	0.598917	0.0605344	-0.150486	0.0868089	-0.0321794	0.593725	0.0603236	-0.150414	0.0860548	NA	NA	NA	NA	NA
507	704	aparc-Desikan_rh_area_posteriorcingulate	SA	ALS	12	0.0213225	0.745901	0.0658003	-0.107646	0.150291	-0.0568269	0.501274	0.0845028	-0.222452	0.108798	-0.0259418	0.88092	0.168805	-0.356799	0.304915	0.0224011	0.709937	0.0602277	-0.0956451	0.140447	0.0217282	0.720025	0.0606213	-0.0970896	0.140546	NA	NA	NA	NA	NA
508	705	aparc-Desikan_rh_area_precentral	SA	ALS	12	-0.145622	0.158857	0.103357	-0.348201	0.0569574	-0.144545	0.131666	0.0958798	-0.332469	0.0433796	-0.414382	0.127877	0.249609	-0.903616	0.0748528	-0.148739	0.0154804	0.0614384	-0.269158	-0.0283194	-0.152772	0.0110121	0.0600915	-0.270551	-0.0349922	NA	NA	NA	NA	NA
509	706	aparc-Desikan_rh_area_precuneus	SA	ALS	12	0.0354119	0.684679	0.0872029	-0.135506	0.20633	-0.0937175	0.260506	0.08329	-0.256966	0.0695309	-0.113145	0.616311	0.218795	-0.541984	0.315694	0.0371083	0.540898	0.0606885	-0.0818412	0.156058	0.0366198	0.542994	0.0602011	-0.0813743	0.154614	NA	NA	NA	NA	NA
510	707	aparc-Desikan_rh_area_rostralanteriorcingulate	SA	ALS	12	0.0186203	0.823541	0.0835018	-0.145043	0.182284	0.0268842	0.780478	0.0964644	-0.162186	0.215954	-0.0948203	0.663634	0.211606	-0.509568	0.319928	0.0194332	0.748359	0.0605766	-0.0992969	0.138163	0.0191907	0.750206	0.0602782	-0.0989546	0.137336	NA	NA	NA	NA	NA
511	708	aparc-Desikan_rh_area_rostralmiddlefrontal	SA	ALS	12	0.142662	0.116118	0.0907935	-0.0352935	0.320617	0.121431	0.16227	0.0868931	-0.0488792	0.291742	0.0753297	0.752974	0.232852	-0.381061	0.531721	0.147181	0.0155586	0.0608408	0.0279325	0.266429	0.147995	0.0142473	0.0603821	0.0296456	0.266343	NA	NA	NA	NA	NA
512	709	aparc-Desikan_rh_area_superiorfrontal	SA	ALS	12	-0.0396293	0.617321	0.079314	-0.195085	0.115826	-0.115402	0.158007	0.0817405	-0.275613	0.0448097	-0.279255	0.16588	0.186838	-0.645457	0.0869476	-0.039659	0.512238	0.0605152	-0.158269	0.0789508	-0.0407263	0.49999	0.0603795	-0.15907	0.0776174	NA	NA	NA	NA	NA
513	710	aparc-Desikan_rh_area_superiorparietal	SA	ALS	12	-0.0603381	0.371329	0.0674933	-0.192625	0.0719488	-0.110858	0.16509	0.0798598	-0.267383	0.0456674	-0.096988	0.588445	0.173496	-0.437039	0.243063	-0.0597109	0.321781	0.060265	-0.17783	0.0584085	-0.0615462	0.309962	0.0606187	-0.180359	0.0572664	NA	NA	NA	NA	NA
514	711	aparc-Desikan_rh_area_superiortemporal	SA	ALS	12	-0.0835154	0.355509	0.0903889	-0.260678	0.0936468	-0.148973	0.0749211	0.0836485	-0.312924	0.0149775	-0.332932	0.154909	0.216379	-0.757035	0.0911707	-0.0832795	0.170661	0.0607842	-0.202417	0.0358576	-0.0865701	0.150431	0.0602013	-0.204565	0.0314244	NA	NA	NA	NA	NA
515	712	aparc-Desikan_rh_area_supramarginal	SA	ALS	12	-0.143479	0.124821	0.0934812	-0.326703	0.0397439	-0.215925	0.0176161	0.09097	-0.394227	-0.0376243	-0.113209	0.648223	0.240711	-0.585002	0.358584	-0.14228	0.0195908	0.0609573	-0.261756	-0.0228038	-0.149187	0.0133567	0.0602992	-0.267374	-0.0310007	NA	NA	NA	NA	NA
516	713	aparc-Desikan_rh_area_frontalpole	SA	ALS	12	-0.0243285	0.69678	0.0624334	-0.146698	0.0980409	-0.103555	0.198856	0.0805989	-0.261529	0.054419	-0.0603074	0.714844	0.160435	-0.374761	0.254146	-0.0247463	0.680961	0.0601877	-0.142714	0.0932217	-0.0247509	0.683317	0.0606728	-0.14367	0.0941678	NA	NA	NA	NA	NA
517	714	aparc-Desikan_rh_area_transversetemporal	SA	ALS	12	-0.0561149	0.346963	0.0596652	-0.173059	0.0608289	-0.173679	0.0410953	0.0850297	-0.340337	-0.0070207	-0.165599	0.290217	0.148287	-0.456241	0.125044	-0.0570518	0.342994	0.0601643	-0.174974	0.0608702	-0.0569937	0.348256	0.0607623	-0.176088	0.0621005	NA	NA	NA	NA	NA
518	715	aparc-Desikan_rh_area_insula	SA	ALS	12	0.0561696	0.390243	0.065376	-0.0719674	0.184307	0.0513267	0.520571	0.0798901	-0.105258	0.207911	-0.0704853	0.674041	0.162696	-0.38937	0.248399	0.0579811	0.335848	0.0602463	-0.0601017	0.176064	0.0572448	0.345247	0.0606504	-0.06163	0.17612	NA	NA	NA	NA	NA
519	1020	aparc-Desikan_lh_thickness_GlobalMeanThickness	CT	ALS	12	-0.116268	0.273968	0.106281	-0.324579	0.0920424	0.0622772	0.45719	0.0837643	-0.101901	0.226455	0.227523	0.378166	0.246733	-0.256074	0.71112	-0.116492	0.0571461	0.061241	-0.236524	0.00354025	-0.122197	0.0413483	0.0598998	-0.2396	-0.00479321	NA	NA	NA	NA	NA
520	1021	aparc-Desikan_lh_thickness_bankssts	CT	ALS	12	-0.0168089	0.849633	0.0886607	-0.190584	0.156966	0.0517091	0.569434	0.0908955	-0.126446	0.229864	0.245578	0.268674	0.209682	-0.1654	0.656555	-0.0170235	0.779199	0.0607197	-0.136034	0.101987	-0.0174077	0.77221	0.0601334	-0.135269	0.100454	NA	NA	NA	NA	NA
521	1022	aparc-Desikan_lh_thickness_caudalanteriorcingulate	CT	ALS	12	0.0325953	0.722527	0.091796	-0.147325	0.212516	-0.0427778	0.660473	0.0973858	-0.233654	0.148098	-0.0555694	0.817558	0.234623	-0.51543	0.404291	0.0347067	0.568081	0.0607951	-0.0844516	0.153865	0.0338402	0.573128	0.0600589	-0.0838752	0.151556	NA	NA	NA	NA	NA
522	1023	aparc-Desikan_lh_thickness_caudalmiddlefrontal	CT	ALS	12	-0.0546061	0.500859	0.0811215	-0.213604	0.104392	0.0382559	0.629587	0.0793184	-0.117208	0.19372	0.196005	0.327134	0.190237	-0.176858	0.568869	-0.0542248	0.37091	0.060602	-0.173005	0.064555	-0.0562015	0.351794	0.0603594	-0.174506	0.0621028	NA	NA	NA	NA	NA
523	1024	aparc-Desikan_lh_thickness_cuneus	CT	ALS	12	-0.115248	0.268882	0.104237	-0.319552	0.0890554	0.0540241	0.544451	0.0891345	-0.12068	0.228728	-0.0917182	0.739764	0.268542	-0.618061	0.434624	-0.113515	0.0633576	0.0611389	-0.233347	0.00631725	-0.12088	0.0437588	0.0599486	-0.238379	-0.00338071	NA	NA	NA	NA	NA
524	1025	aparc-Desikan_lh_thickness_entorhinal	CT	ALS	12	-0.0961281	0.188057	0.0730264	-0.23926	0.0470036	-0.101057	0.294539	0.0964086	-0.290018	0.0879039	0.168608	0.32926	0.164403	-0.153622	0.490837	-0.0944607	0.117762	0.0603878	-0.212821	0.0238994	-0.0983717	0.104496	0.0605947	-0.217137	0.0203939	NA	NA	NA	NA	NA
525	1026	aparc-Desikan_lh_thickness_fusiform	CT	ALS	12	-0.13709	0.167493	0.0993189	-0.331755	0.0575748	-0.0690881	0.414086	0.0845917	-0.234888	0.0967115	0.164285	0.498221	0.233762	-0.293888	0.622459	-0.143805	0.0187374	0.0611752	-0.263709	-0.0239021	-0.143183	0.0173093	0.0601592	-0.261095	-0.0252712	NA	NA	NA	NA	NA
526	1027	aparc-Desikan_lh_thickness_inferiorparietal	CT	ALS	12	-0.0198323	0.831653	0.0932925	-0.202686	0.163021	0.019456	0.817539	0.0843305	-0.145832	0.184744	0.246836	0.292267	0.222028	-0.188339	0.682011	-0.0203471	0.737943	0.0608143	-0.139543	0.0988489	-0.0206045	0.731481	0.0600442	-0.138291	0.0970822	NA	NA	NA	NA	NA
527	1028	aparc-Desikan_lh_thickness_inferiortemporal	CT	ALS	12	0.0268121	0.813972	0.113946	-0.196523	0.250147	0.0615848	0.455406	0.0825056	-0.100126	0.223296	0.291839	0.320168	0.278994	-0.25499	0.838668	0.0290336	0.636367	0.0614098	-0.0913296	0.149397	0.0283881	0.633302	0.0595033	-0.0882384	0.145015	NA	NA	NA	NA	NA
528	1029	aparc-Desikan_lh_thickness_isthmuscingulate	CT	ALS	12	-0.0340846	0.672489	0.080629	-0.192117	0.123948	-0.0302124	0.729534	0.0873831	-0.201483	0.141059	0.200439	0.319408	0.191301	-0.17451	0.575389	-0.0349999	0.562932	0.060502	-0.153584	0.083584	-0.0350831	0.560924	0.0603352	-0.15334	0.083174	NA	NA	NA	NA	NA
529	1030	aparc-Desikan_lh_thickness_lateraloccipital	CT	ALS	12	-0.133446	0.20039	0.104218	-0.337713	0.0708223	-0.0722139	0.387664	0.0835944	-0.236059	0.0916311	0.0842271	0.750649	0.257832	-0.421124	0.589578	-0.132253	0.030525	0.0611376	-0.252083	-0.0124238	-0.139939	0.0197293	0.0600219	-0.257582	-0.0222956	NA	NA	NA	NA	NA
530	1031	aparc-Desikan_lh_thickness_lateralorbitofrontal	CT	ALS	12	-0.0982172	0.383186	0.112629	-0.31897	0.122536	0.0553432	0.541371	0.0906165	-0.122265	0.232952	0.202553	0.471994	0.270987	-0.328581	0.733688	-0.102821	0.0941476	0.0614252	-0.223214	0.0175729	-0.103872	0.0816345	0.0596526	-0.220791	0.0130472	NA	NA	NA	NA	NA
531	1032	aparc-Desikan_lh_thickness_lingual	CT	ALS	11	0.0429757	0.49175	0.0625076	-0.0795392	0.165491	0.0794475	0.351519	0.0852764	-0.0876943	0.246589	0.0943162	0.56352	0.157282	-0.213956	0.402588	0.0441069	0.47708	0.0620344	-0.0774805	0.165694	0.0436509	0.485684	0.0626098	-0.0790643	0.166366	NA	NA	NA	NA	NA
532	1033	aparc-Desikan_lh_thickness_medialorbitofrontal	CT	ALS	12	0.000563681	0.995593	0.102052	-0.199459	0.200586	0.130481	0.140985	0.088634	-0.0432417	0.304204	0.358944	0.152763	0.231939	-0.0956561	0.813543	0.000589763	0.992291	0.0610437	-0.119056	0.120235	0.00059008	0.992129	0.0598155	-0.116648	0.117829	NA	NA	NA	NA	NA
533	1034	aparc-Desikan_lh_thickness_middletemporal	CT	ALS	12	-0.0827004	0.328818	0.0846909	-0.248695	0.0832937	-0.0174619	0.830104	0.0813818	-0.17697	0.142046	-0.0872242	0.697853	0.218279	-0.515052	0.340603	-0.0823909	0.174065	0.0606146	-0.201195	0.0364137	-0.0852629	0.157766	0.0603578	-0.203564	0.0330383	NA	NA	NA	NA	NA
534	1035	aparc-Desikan_lh_thickness_parahippocampal	CT	ALS	12	-0.0485699	0.642222	0.104543	-0.253474	0.156334	0.11733	0.17747	0.0870019	-0.0531941	0.287853	0.176862	0.508445	0.257904	-0.328629	0.682354	-0.0490489	0.422832	0.061195	-0.168991	0.0708933	-0.0509987	0.393547	0.0597732	-0.168154	0.0661569	NA	NA	NA	NA	NA
535	1036	aparc-Desikan_lh_thickness_paracentral	CT	ALS	12	-0.060383	0.500224	0.0895707	-0.235941	0.115176	0.0310346	0.721121	0.086941	-0.13937	0.201439	-0.103627	0.662438	0.230378	-0.555169	0.347914	-0.0622633	0.305308	0.0607377	-0.181309	0.0567826	-0.0625011	0.299135	0.0601962	-0.180486	0.0554834	NA	NA	NA	NA	NA
536	1037	aparc-Desikan_lh_thickness_parsopercularis	CT	ALS	12	-0.0963861	0.288503	0.0908094	-0.274373	0.0816004	0.0666977	0.450991	0.0884862	-0.106735	0.240131	0.287943	0.165709	0.192566	-0.0894856	0.665372	-0.0941797	0.121301	0.0607871	-0.213322	0.024963	-0.0998769	0.0972498	0.0602272	-0.217922	0.0181684	NA	NA	NA	NA	NA
537	1038	aparc-Desikan_lh_thickness_parsorbitalis	CT	ALS	12	-0.0263068	0.77753	0.0931085	-0.208799	0.156186	0.0114469	0.897667	0.0890062	-0.163005	0.185899	0.234242	0.316986	0.222388	-0.201637	0.670122	-0.0252634	0.677647	0.0607766	-0.144386	0.0938588	-0.0273121	0.649311	0.0600636	-0.145037	0.0904125	NA	NA	NA	NA	NA
538	1039	aparc-Desikan_lh_thickness_parstriangularis	CT	ALS	12	-0.0624485	0.44076	0.0810062	-0.221221	0.0963237	-0.0100276	0.913933	0.0927804	-0.191877	0.171822	0.221842	0.256037	0.184139	-0.139071	0.582755	-0.0620757	0.304864	0.0604993	-0.180654	0.0565028	-0.0642561	0.287131	0.0603663	-0.182574	0.0540619	NA	NA	NA	NA	NA
539	1040	aparc-Desikan_lh_thickness_pericalcarine	CT	ALS	12	-0.0489501	0.485083	0.0701139	-0.186373	0.0884732	-0.0700225	0.392077	0.0818157	-0.230381	0.0903363	-0.261536	0.144141	0.165049	-0.585031	0.0619597	-0.0498118	0.409074	0.0603395	-0.168077	0.0684537	-0.0499984	0.409195	0.0605812	-0.168738	0.0687408	NA	NA	NA	NA	NA
540	1041	aparc-Desikan_lh_thickness_postcentral	CT	ALS	12	-0.0661091	0.267861	0.0596651	-0.183053	0.0508345	-0.023847	0.783012	0.0865915	-0.193566	0.145872	0.0760517	0.615268	0.146626	-0.211335	0.363439	-0.0666097	0.268101	0.0601471	-0.184498	0.0512787	-0.0670625	0.270198	0.0608217	-0.186273	0.0521481	NA	NA	NA	NA	NA
541	1042	aparc-Desikan_lh_thickness_posteriorcingulate	CT	ALS	12	-0.0324546	0.702821	0.0850679	-0.199188	0.134278	-0.0772957	0.355409	0.0836399	-0.24123	0.0866385	0.204394	0.338524	0.203346	-0.194164	0.602953	-0.0310253	0.608634	0.0605934	-0.149788	0.0877377	-0.0335092	0.577986	0.0602328	-0.151565	0.084547	NA	NA	NA	NA	NA
542	1043	aparc-Desikan_lh_thickness_precentral	CT	ALS	12	-0.0719531	0.227837	0.0596651	-0.188897	0.0449906	0.00365446	0.963941	0.0808351	-0.154782	0.162091	0.0875666	0.563646	0.146627	-0.199822	0.374955	-0.0710986	0.23693	0.0601158	-0.188926	0.0467283	-0.0729839	0.230252	0.0608346	-0.19222	0.0462519	NA	NA	NA	NA	NA
543	1044	aparc-Desikan_lh_thickness_precuneus	CT	ALS	12	0.00644507	0.939136	0.0844079	-0.158994	0.171885	0.0933904	0.273407	0.0852686	-0.073736	0.260517	0.307862	0.137888	0.1909	-0.0663018	0.682026	0.00661507	0.913073	0.0605979	-0.112157	0.125387	0.00664874	0.912122	0.0602445	-0.11143	0.124728	NA	NA	NA	NA	NA
544	1045	aparc-Desikan_lh_thickness_rostralanteriorcingulate	CT	ALS	12	-0.0285545	0.653541	0.0636172	-0.153244	0.0961353	-0.015124	0.849267	0.0795774	-0.171096	0.140848	0.077901	0.636368	0.159775	-0.235258	0.39106	-0.0280128	0.641654	0.0601925	-0.14599	0.0899645	-0.0290739	0.631704	0.0606552	-0.147958	0.0898104	NA	NA	NA	NA	NA
545	1046	aparc-Desikan_lh_thickness_rostralmiddlefrontal	CT	ALS	12	-0.146104	0.131228	0.0968039	-0.33584	0.0436316	-0.0474528	0.579179	0.0855647	-0.21516	0.120254	0.182888	0.429254	0.222001	-0.252234	0.618011	-0.149277	0.0145999	0.061125	-0.269082	-0.0294717	-0.152126	0.0115829	0.0602575	-0.270231	-0.0340217	NA	NA	NA	NA	NA
546	1047	aparc-Desikan_lh_thickness_superiorfrontal	CT	ALS	12	-0.139008	0.126864	0.0910578	-0.317481	0.0394656	-0.0503432	0.541126	0.0823798	-0.211808	0.111121	0.136529	0.53864	0.214442	-0.283777	0.556834	-0.135235	0.0262449	0.0608463	-0.254494	-0.0159763	-0.143999	0.0170719	0.0603732	-0.262331	-0.025668	NA	NA	NA	NA	NA
547	1048	aparc-Desikan_lh_thickness_superiorparietal	CT	ALS	12	-0.0774055	0.323498	0.0784017	-0.231073	0.0762617	-0.0263194	0.758059	0.0854441	-0.19379	0.141151	0.228889	0.212864	0.172019	-0.108269	0.566047	-0.0745282	0.217711	0.0604624	-0.193034	0.0439781	-0.0794975	0.188571	0.0604628	-0.198005	0.0390095	NA	NA	NA	NA	NA
548	1049	aparc-Desikan_lh_thickness_superiortemporal	CT	ALS	12	-0.0595874	0.522733	0.0932308	-0.24232	0.123145	0.0354457	0.695015	0.090409	-0.141756	0.212647	0.238284	0.298001	0.217046	-0.187126	0.663694	-0.057457	0.344783	0.0608167	-0.176658	0.0617438	-0.0619449	0.30235	0.0600587	-0.17966	0.0557701	NA	NA	NA	NA	NA
549	1050	aparc-Desikan_lh_thickness_supramarginal	CT	ALS	12	-0.036574	0.637885	0.0777083	-0.188882	0.115734	0.0388492	0.615761	0.0774092	-0.112873	0.190571	0.213176	0.26533	0.180666	-0.140929	0.567281	-0.036409	0.546913	0.0604406	-0.154873	0.0820546	-0.0375628	0.533999	0.0603987	-0.155944	0.0808187	NA	NA	NA	NA	NA
550	1051	aparc-Desikan_lh_thickness_frontalpole	CT	ALS	12	-0.0596105	0.485472	0.0854595	-0.227111	0.10789	0.00718131	0.929186	0.0808082	-0.151203	0.165565	-0.00518292	0.981623	0.219461	-0.435327	0.424961	-0.0586416	0.33335	0.0606185	-0.177454	0.0601707	-0.0614843	0.307771	0.060284	-0.179641	0.0566724	NA	NA	NA	NA	NA
551	1052	aparc-Desikan_lh_thickness_transversetemporal	CT	ALS	12	-0.0534391	0.465795	0.0732707	-0.19705	0.0901714	-0.10306	0.254553	0.0904544	-0.280351	0.0742305	0.0816837	0.664787	0.182964	-0.276927	0.440294	-0.0516853	0.392247	0.0604118	-0.170092	0.0667218	-0.0547535	0.365347	0.0604861	-0.173306	0.0637993	NA	NA	NA	NA	NA
552	1053	aparc-Desikan_lh_thickness_insula	CT	ALS	12	-0.165864	0.134124	0.110721	-0.382876	0.0511491	-0.0771011	0.358532	0.0839731	-0.241688	0.0874861	0.160537	0.553815	0.262058	-0.353096	0.67417	-0.163407	0.00776702	0.0613843	-0.28372	-0.0430939	-0.175008	0.00352227	0.0599743	-0.292558	-0.0574584	NA	NA	NA	NA	NA
553	1054	aparc-Desikan_rh_thickness_GlobalMeanThickness	CT	ALS	12	-0.101219	0.346173	0.107447	-0.311814	0.109376	-0.0153193	0.866366	0.0910364	-0.193751	0.163112	0.341086	0.170167	0.230757	-0.111197	0.793369	-0.0991311	0.104576	0.0610766	-0.218841	0.0205791	-0.106546	0.0748768	0.0598163	-0.223786	0.010694	NA	NA	NA	NA	NA
554	1055	aparc-Desikan_rh_thickness_bankssts	CT	ALS	12	-0.016271	0.860216	0.0923971	-0.197369	0.164827	0.122494	0.171676	0.0896181	-0.053158	0.298145	0.348586	0.114941	0.20189	-0.0471186	0.74429	-0.0166303	0.784483	0.0608095	-0.135817	0.102556	-0.0169036	0.7783	0.0600407	-0.134583	0.100776	NA	NA	NA	NA	NA
555	1056	aparc-Desikan_rh_thickness_caudalanteriorcingulate	CT	ALS	12	0.0576233	0.459388	0.0778845	-0.0950304	0.210277	0.108653	0.199826	0.0847493	-0.057456	0.274761	0.0871602	0.672976	0.200484	-0.305788	0.480108	0.0595964	0.324584	0.0604989	-0.0589815	0.178174	0.0591746	0.327404	0.060422	-0.0592524	0.177602	NA	NA	NA	NA	NA
556	1057	aparc-Desikan_rh_thickness_caudalmiddlefrontal	CT	ALS	12	-0.0104658	0.894929	0.0792444	-0.165785	0.144853	0.0478948	0.591613	0.0892728	-0.12708	0.222869	0.159674	0.433256	0.195569	-0.223641	0.542989	-0.0108053	0.858215	0.0604843	-0.129355	0.107744	-0.0107529	0.858628	0.0603685	-0.129075	0.107569	NA	NA	NA	NA	NA
557	1058	aparc-Desikan_rh_thickness_cuneus	CT	ALS	12	-0.04753	0.715666	0.130485	-0.30328	0.20822	0.102702	0.276358	0.0943484	-0.0822211	0.287625	0.0674989	0.843875	0.333953	-0.587049	0.722047	-0.0479632	0.439208	0.0620055	-0.169494	0.0735675	-0.0512721	0.385001	0.0590204	-0.166952	0.0644078	NA	NA	NA	NA	NA
558	1059	aparc-Desikan_rh_thickness_entorhinal	CT	ALS	12	-0.0885983	0.156109	0.0624688	-0.211037	0.0338406	-0.110148	0.225159	0.0908119	-0.288139	0.0678433	0.203709	0.194886	0.146623	-0.0836717	0.49109	-0.0898232	0.136066	0.0602596	-0.207932	0.0282857	-0.090116	0.138071	0.0607654	-0.209216	0.0289842	NA	NA	NA	NA	NA
559	1060	aparc-Desikan_rh_thickness_fusiform	CT	ALS	12	-0.126032	0.256962	0.111178	-0.343941	0.0918775	0.0299076	0.741871	0.0908005	-0.148061	0.207877	0.362517	0.148143	0.231318	-0.0908667	0.815901	-0.134433	0.0288297	0.0615025	-0.254978	-0.0138877	-0.133193	0.0258941	0.0597868	-0.250375	-0.0160107	NA	NA	NA	NA	NA
560	1061	aparc-Desikan_rh_thickness_inferiorparietal	CT	ALS	12	-0.0470455	0.667965	0.109678	-0.262014	0.167923	0.0347996	0.700734	0.0905463	-0.142671	0.21227	0.32991	0.217668	0.250765	-0.161591	0.82141	-0.0450655	0.461904	0.061254	-0.165123	0.0749923	-0.0496406	0.40512	0.0596275	-0.16651	0.0672293	NA	NA	NA	NA	NA
561	1062	aparc-Desikan_rh_thickness_inferiortemporal	CT	ALS	12	-0.0121012	0.918553	0.118341	-0.24405	0.219848	-0.0279333	0.773919	0.0972431	-0.21853	0.162663	0.543093	0.0447805	0.236843	0.0788811	1.0073	-0.0120033	0.845366	0.0615444	-0.13263	0.108624	-0.0128794	0.82821	0.0593526	-0.12921	0.103452	NA	NA	NA	NA	NA
562	1063	aparc-Desikan_rh_thickness_isthmuscingulate	CT	ALS	12	-0.0227556	0.762104	0.0751709	-0.170091	0.124579	-0.0183955	0.835088	0.0883631	-0.191587	0.154796	0.301032	0.0859274	0.158032	-0.00871011	0.610774	-0.022968	0.703781	0.0604067	-0.141365	0.0954292	-0.0233296	0.699511	0.0604425	-0.141797	0.0951376	NA	NA	NA	NA	NA
563	1064	aparc-Desikan_rh_thickness_lateraloccipital	CT	ALS	12	-0.101919	0.272249	0.0928308	-0.283867	0.0800297	0.0024028	0.977289	0.0844054	-0.163032	0.167837	0.131133	0.573351	0.225254	-0.310365	0.572632	-0.103827	0.0885672	0.0609669	-0.223322	0.0156682	-0.10584	0.0787107	0.0601972	-0.223826	0.0121468	NA	NA	NA	NA	NA
564	1065	aparc-Desikan_rh_thickness_lateralorbitofrontal	CT	ALS	12	-0.0818534	0.484316	0.117037	-0.311247	0.14754	-0.0300917	0.751963	0.0952112	-0.216706	0.156522	0.325719	0.24987	0.26663	-0.196876	0.848315	-0.08756	0.155239	0.061607	-0.20831	0.0331896	-0.0869704	0.143876	0.0595074	-0.203605	0.029664	NA	NA	NA	NA	NA
565	1066	aparc-Desikan_rh_thickness_lingual	CT	ALS	12	-0.0831962	0.414038	0.101855	-0.282832	0.11644	-0.00809907	0.931756	0.0945761	-0.193468	0.17727	0.215984	0.391652	0.241233	-0.256834	0.688801	-0.0811464	0.183011	0.0609416	-0.200592	0.0382992	-0.0870808	0.146071	0.0599091	-0.204503	0.030341	NA	NA	NA	NA	NA
566	1067	aparc-Desikan_rh_thickness_medialorbitofrontal	CT	ALS	12	-0.0398863	0.692442	0.100839	-0.237532	0.157759	0.0901401	0.294266	0.0859452	-0.0783125	0.258593	0.370582	0.119428	0.217629	-0.0559703	0.797134	-0.0386941	0.52587	0.0610007	-0.158255	0.0808672	-0.0417312	0.485727	0.0598621	-0.159061	0.0755986	NA	NA	NA	NA	NA
567	1068	aparc-Desikan_rh_thickness_middletemporal	CT	ALS	12	-0.0428545	0.672	0.101214	-0.241234	0.155525	0.0322941	0.709809	0.0867857	-0.137806	0.202394	0.17806	0.491603	0.249412	-0.310787	0.666908	-0.0443703	0.467347	0.0610486	-0.164026	0.075285	-0.0448342	0.453942	0.0598701	-0.16218	0.0725111	NA	NA	NA	NA	NA
568	1069	aparc-Desikan_rh_thickness_parahippocampal	CT	ALS	12	-0.0334444	0.720818	0.0935862	-0.216873	0.149984	0.0652732	0.486904	0.0938857	-0.118743	0.249289	0.417754	0.0463524	0.183809	0.0574886	0.778019	-0.0329237	0.588272	0.0608188	-0.152129	0.0862811	-0.0347634	0.562622	0.0600455	-0.152453	0.0829258	NA	NA	NA	NA	NA
569	1070	aparc-Desikan_rh_thickness_paracentral	CT	ALS	12	-0.0429527	0.59121	0.0799741	-0.199702	0.113796	-0.0272997	0.730697	0.0793138	-0.182755	0.128155	0.0515635	0.805118	0.203513	-0.347322	0.450449	-0.041698	0.490791	0.060515	-0.160307	0.0769114	-0.0441726	0.464353	0.0603701	-0.162498	0.0741528	NA	NA	NA	NA	NA
570	1071	aparc-Desikan_rh_thickness_parsopercularis	CT	ALS	12	0.0301529	0.654464	0.0673703	-0.101893	0.162199	0.0359306	0.675906	0.0859468	-0.132525	0.204386	0.344484	0.0406773	0.146622	0.0571049	0.631863	0.0313891	0.602516	0.0602726	-0.0867452	0.149523	0.0307634	0.611641	0.0605898	-0.0879925	0.149519	NA	NA	NA	NA	NA
571	1072	aparc-Desikan_rh_thickness_parsorbitalis	CT	ALS	12	-0.0347243	0.678738	0.0838374	-0.199046	0.129597	0.102342	0.241717	0.0874188	-0.0689992	0.273682	0.338616	0.0790452	0.173175	-0.000807048	0.678039	-0.0346107	0.567718	0.0605701	-0.153328	0.0841068	-0.0358045	0.552511	0.0602768	-0.153947	0.082338	NA	NA	NA	NA	NA
572	1073	aparc-Desikan_rh_thickness_parstriangularis	CT	ALS	12	-0.100498	0.325972	0.102313	-0.301031	0.100035	-0.0186746	0.839534	0.092225	-0.199436	0.162086	0.392507	0.0794235	0.201032	-0.00151553	0.786529	-0.0965277	0.113631	0.061013	-0.216113	0.0230578	-0.105194	0.0793548	0.0599586	-0.222713	0.012325	NA	NA	NA	NA	NA
573	1074	aparc-Desikan_rh_thickness_pericalcarine	CT	ALS	12	0.0232922	0.697445	0.0599122	-0.0941358	0.14072	0.128312	0.134416	0.0857175	-0.0396946	0.296318	0.0535498	0.735358	0.154063	-0.248414	0.355514	0.0238806	0.691321	0.0601431	-0.0939998	0.141761	0.0236628	0.696743	0.0607174	-0.0953433	0.142669	NA	NA	NA	NA	NA
574	1075	aparc-Desikan_rh_thickness_postcentral	CT	ALS	12	-0.013999	0.814499	0.0596653	-0.130943	0.102945	0.0118644	0.882882	0.0805366	-0.145987	0.169716	0.19167	0.220401	0.146626	-0.0957168	0.479056	-0.0136842	0.819738	0.0600496	-0.131381	0.104013	-0.0141796	0.815622	0.06081	-0.133367	0.105008	NA	NA	NA	NA	NA
575	1076	aparc-Desikan_rh_thickness_posteriorcingulate	CT	ALS	12	-0.0236372	0.763594	0.0785905	-0.177675	0.1304	-0.0552345	0.525634	0.0870266	-0.225807	0.115338	0.0465141	0.821749	0.201102	-0.347647	0.440675	-0.023661	0.695626	0.0604782	-0.142198	0.0948764	-0.0242991	0.687244	0.0603558	-0.142596	0.0939982	NA	NA	NA	NA	NA
576	1077	aparc-Desikan_rh_thickness_precentral	CT	ALS	12	-0.0258206	0.730094	0.0748421	-0.172511	0.12087	0.00765385	0.927906	0.0845916	-0.158146	0.173453	0.171103	0.36538	0.180451	-0.182581	0.524786	-0.025948	0.667357	0.0603752	-0.144283	0.0923875	-0.0264594	0.661644	0.0604587	-0.144959	0.0920397	NA	NA	NA	NA	NA
577	1078	aparc-Desikan_rh_thickness_precuneus	CT	ALS	12	-0.0336954	0.721978	0.0946988	-0.219305	0.151914	-0.0631665	0.491528	0.0918278	-0.243149	0.116816	0.278379	0.232175	0.218861	-0.150588	0.707347	-0.0335156	0.58179	0.060852	-0.152786	0.0857544	-0.0350806	0.558751	0.0599978	-0.152676	0.0825151	NA	NA	NA	NA	NA
578	1079	aparc-Desikan_rh_thickness_rostralanteriorcingulate	CT	ALS	12	0.0185458	0.867186	0.110898	-0.198814	0.235906	0.0876396	0.316249	0.0874475	-0.0837575	0.259037	0.278829	0.328221	0.271262	-0.252845	0.810502	0.0201107	0.742852	0.0612983	-0.100034	0.140255	0.0195709	0.742604	0.0595935	-0.0972323	0.136374	NA	NA	NA	NA	NA
579	1080	aparc-Desikan_rh_thickness_rostralmiddlefrontal	CT	ALS	11	-0.0817506	0.187397	0.0620112	-0.203292	0.0397913	-0.0684974	0.44323	0.0893346	-0.243593	0.106598	0.146896	0.346648	0.14793	-0.143046	0.436838	-0.0799596	0.197031	0.0619816	-0.201444	0.0415242	-0.0830237	0.185183	0.0626611	-0.205839	0.0397921	NA	NA	NA	NA	NA
580	1081	aparc-Desikan_rh_thickness_superiorfrontal	CT	ALS	12	-0.0849174	0.264645	0.0761264	-0.234125	0.0642903	-0.0327421	0.702728	0.0857932	-0.200897	0.135412	0.164955	0.371015	0.176114	-0.180229	0.510139	-0.0820943	0.174068	0.0603968	-0.200472	0.0362834	-0.08708	0.150201	0.0605217	-0.205703	0.0315425	NA	NA	NA	NA	NA
581	1082	aparc-Desikan_rh_thickness_superiorparietal	CT	ALS	12	-0.0696692	0.382256	0.0797362	-0.225952	0.0866137	0.0351748	0.676112	0.0841957	-0.129849	0.200198	0.267393	0.145058	0.169175	-0.0641905	0.598977	-0.0670462	0.26781	0.0605045	-0.185635	0.0515425	-0.0716548	0.235514	0.0604032	-0.190045	0.0467355	NA	NA	NA	NA	NA
582	1083	aparc-Desikan_rh_thickness_superiortemporal	CT	ALS	12	-0.0872475	0.305146	0.0850812	-0.254007	0.0795117	0.0440001	0.630457	0.0914604	-0.135262	0.223262	0.322377	0.0828044	0.167269	-0.00547087	0.650225	-0.0883697	0.145696	0.0607392	-0.207419	0.0306792	-0.0901369	0.134922	0.0602934	-0.208312	0.0280382	NA	NA	NA	NA	NA
583	1084	aparc-Desikan_rh_thickness_supramarginal	CT	ALS	12	-0.0760563	0.470097	0.105294	-0.282433	0.130321	0.0303966	0.736933	0.0904884	-0.146961	0.207754	0.355844	0.147224	0.226488	-0.088072	0.79976	-0.0749124	0.220178	0.0611004	-0.194669	0.0448444	-0.0799258	0.181328	0.0597944	-0.197123	0.0372713	NA	NA	NA	NA	NA
584	1085	aparc-Desikan_rh_thickness_frontalpole	CT	ALS	12	-0.0137347	0.857451	0.0764656	-0.163607	0.136138	0.102677	0.225053	0.0846329	-0.0632038	0.268557	0.121983	0.538243	0.191405	-0.25317	0.497137	-0.0140198	0.816538	0.0604302	-0.132463	0.104423	-0.0140886	0.81562	0.0604188	-0.132509	0.104332	NA	NA	NA	NA	NA
585	1086	aparc-Desikan_rh_thickness_transversetemporal	CT	ALS	12	-0.0487571	0.499584	0.0722172	-0.190303	0.0927886	-0.0638008	0.478638	0.0900511	-0.240301	0.112699	0.323299	0.0520037	0.146625	0.0359154	0.610683	-0.0466488	0.43955	0.0603513	-0.164937	0.0716398	-0.0498929	0.409722	0.0605216	-0.168515	0.0687294	NA	NA	NA	NA	NA
586	1087	aparc-Desikan_rh_thickness_insula	CT	ALS	12	-0.167849	0.131981	0.111429	-0.386249	0.050551	0.0168813	0.849833	0.0891628	-0.157878	0.191641	0.339196	0.166518	0.22732	-0.106351	0.784743	-0.164811	0.00722594	0.0613535	-0.285063	-0.0445578	-0.177157	0.00314783	0.0599939	-0.294745	-0.0595692	NA	NA	NA	NA	NA
587	1452	IDP_dMRI_TBSS_FA_Middle_cerebellar_peduncle	FA	ALS	12	0.0357942	0.61742	0.0716587	-0.104657	0.176245	0.0987344	0.241668	0.0843287	-0.0665499	0.264019	0.358423	0.0361481	0.148195	0.0679619	0.648884	0.0370216	0.543415	0.0609252	-0.0823918	0.156435	0.0365863	0.549519	0.0611318	-0.0832322	0.156405	NA	NA	NA	NA	NA
588	1453	IDP_dMRI_TBSS_FA_Pontine_crossing_tract	FA	ALS	12	0.0351	0.560165	0.0602475	-0.0829852	0.153185	0.0777088	0.342124	0.0818008	-0.0826207	0.238038	0.111433	0.476845	0.150771	-0.184078	0.406943	0.0356129	0.557574	0.0607263	-0.0834106	0.154636	0.0356488	0.561022	0.0613235	-0.0845453	0.155843	NA	NA	NA	NA	NA
589	1454	IDP_dMRI_TBSS_FA_Genu_of_corpus_callosum	FA	ALS	11	-0.0191453	0.844959	0.0979026	-0.211034	0.172744	-0.0477778	0.596226	0.0901748	-0.22452	0.128965	0.462012	0.0268155	0.174857	0.119293	0.804731	-0.0197235	0.755254	0.0632733	-0.143739	0.104292	-0.01986	0.750774	0.0625275	-0.142414	0.102694	NA	NA	NA	NA	NA
590	1455	IDP_dMRI_TBSS_FA_Body_of_corpus_callosum	FA	ALS	12	-0.0778744	0.500829	0.11568	-0.304608	0.148859	-0.016374	0.856861	0.0907794	-0.194302	0.161554	0.445275	0.089971	0.237231	-0.0196971	0.910247	-0.0760007	0.219935	0.0619553	-0.197433	0.0454317	-0.0824609	0.170409	0.0601513	-0.200357	0.0354356	NA	NA	NA	NA	NA
591	1456	IDP_dMRI_TBSS_FA_Splenium_of_corpus_callosum	FA	ALS	12	-0.14363	0.0509423	0.0735823	-0.287851	0.000591218	-0.143148	0.0925726	0.0851067	-0.309957	0.0236613	0.138035	0.416573	0.162886	-0.18122	0.457291	-0.147332	0.0160522	0.0611914	-0.267267	-0.027397	-0.146912	0.0166301	0.0613468	-0.267152	-0.0266727	NA	NA	NA	NA	NA
592	1457	IDP_dMRI_TBSS_FA_Fornix	FA	ALS	12	0.0117611	0.903347	0.0968519	-0.178069	0.201591	-0.0740439	0.458961	0.0999838	-0.270012	0.121924	0.408293	0.0790167	0.208786	-0.000927635	0.817514	0.0122784	0.841659	0.0614621	-0.108187	0.132744	0.0122343	0.839974	0.060588	-0.106518	0.130987	NA	NA	NA	NA	NA
593	1458	IDP_dMRI_TBSS_FA_Corticospinal_tract_R	FA	ALS	12	0.0617399	0.305474	0.0602479	-0.0563459	0.179826	0.0518177	0.544346	0.085472	-0.115707	0.219343	0.142659	0.358431	0.148197	-0.147806	0.433124	0.0636592	0.293295	0.0605747	-0.0550672	0.182386	0.0623863	0.310466	0.0615101	-0.0581734	0.182946	NA	NA	NA	NA	NA
594	1459	IDP_dMRI_TBSS_FA_Corticospinal_tract_L	FA	ALS	12	0.030628	0.67923	0.0740675	-0.114544	0.1758	-0.0158174	0.854459	0.0862306	-0.184829	0.153195	0.122927	0.52879	0.188394	-0.246324	0.492179	0.0324217	0.594927	0.0609763	-0.0870918	0.151935	0.0313724	0.607387	0.0610588	-0.0883029	0.151048	NA	NA	NA	NA	NA
595	1460	IDP_dMRI_TBSS_FA_Medial_lemniscus_R	FA	ALS	12	0.0947334	0.115859	0.0602478	-0.0233523	0.212819	0.0413428	0.624914	0.0845631	-0.124401	0.207086	0.10153	0.508844	0.148196	-0.188934	0.391995	0.096754	0.111354	0.0607699	-0.0223551	0.215863	0.0961028	0.117955	0.0614698	-0.024378	0.216584	NA	NA	NA	NA	NA
596	1461	IDP_dMRI_TBSS_FA_Medial_lemniscus_L	FA	ALS	12	0.049943	0.485995	0.0716858	-0.0905612	0.190447	-0.0346052	0.682287	0.0845379	-0.2003	0.131089	0.0211711	0.910996	0.184668	-0.340778	0.383121	0.051227	0.400785	0.0609686	-0.0682715	0.170725	0.0510794	0.403419	0.061134	-0.0687434	0.170902	NA	NA	NA	NA	NA
597	1462	IDP_dMRI_TBSS_FA_Inferior_cerebellar_peduncle_R	FA	ALS	12	0.0343365	0.679129	0.0830082	-0.12836	0.197032	0.0633927	0.437369	0.0816239	-0.0965902	0.223376	0.109085	0.618986	0.212575	-0.307562	0.525731	0.0366195	0.54927	0.0611492	-0.083233	0.156472	0.0353676	0.561444	0.0609053	-0.0840068	0.154742	NA	NA	NA	NA	NA
598	1463	IDP_dMRI_TBSS_FA_Inferior_cerebellar_peduncle_L	FA	ALS	12	0.00930786	0.91534	0.0875578	-0.162305	0.180921	-0.0433535	0.595786	0.0817265	-0.203537	0.11683	0.12256	0.593765	0.222453	-0.313448	0.558568	0.00996922	0.870681	0.0612382	-0.110058	0.129996	0.00961732	0.874292	0.0607885	-0.109528	0.128763	NA	NA	NA	NA	NA
599	1464	IDP_dMRI_TBSS_FA_Superior_cerebellar_peduncle_R	FA	ALS	12	-0.0237516	0.772308	0.0820842	-0.184637	0.137133	0.0939757	0.274519	0.086002	-0.0745883	0.26254	0.308244	0.113768	0.17787	-0.040381	0.656868	-0.0243385	0.690579	0.0611413	-0.144175	0.0954984	-0.0244573	0.687956	0.060895	-0.143811	0.0948969	NA	NA	NA	NA	NA
600	1465	IDP_dMRI_TBSS_FA_Superior_cerebellar_peduncle_L	FA	ALS	12	0.00733144	0.926008	0.0789447	-0.1474	0.162063	0.105733	0.208717	0.0841088	-0.05912	0.270586	0.36467	0.0478751	0.161807	0.0475284	0.681811	0.00755551	0.901532	0.0610662	-0.112134	0.127245	0.00753254	0.901653	0.060956	-0.111941	0.127006	NA	NA	NA	NA	NA
601	1466	IDP_dMRI_TBSS_FA_Cerebral_peduncle_R	FA	ALS	12	-0.0533066	0.532741	0.0854509	-0.22079	0.114177	0.00416209	0.958906	0.0807757	-0.154158	0.162482	0.26159	0.202132	0.191621	-0.113988	0.637168	-0.0542759	0.375181	0.0612035	-0.174235	0.065683	-0.054945	0.366832	0.0608862	-0.174282	0.0643918	NA	NA	NA	NA	NA
602	1467	IDP_dMRI_TBSS_FA_Cerebral_peduncle_L	FA	ALS	12	-0.0781665	0.414899	0.0958742	-0.26608	0.109747	-0.0434146	0.610411	0.0852124	-0.210431	0.123602	0.248989	0.283927	0.219896	-0.182007	0.679984	-0.0786012	0.200866	0.061451	-0.199045	0.0418428	-0.0812325	0.180683	0.0606822	-0.20017	0.0377045	NA	NA	NA	NA	NA
603	1468	IDP_dMRI_TBSS_FA_Anterior_limb_of_internal_capsule_R	FA	ALS	12	-0.0770553	0.20091	0.0602482	-0.195142	0.0410311	-0.0400926	0.615117	0.0797414	-0.196386	0.116201	0.203831	0.19903	0.148197	-0.0866347	0.494297	-0.0775943	0.200878	0.0606653	-0.196498	0.0413098	-0.0779301	0.205255	0.0615211	-0.198511	0.0426513	NA	NA	NA	NA	NA
604	1469	IDP_dMRI_TBSS_FA_Anterior_limb_of_internal_capsule_L	FA	ALS	12	-0.0479817	0.425799	0.0602481	-0.166068	0.0701045	-0.025713	0.748397	0.0801644	-0.182835	0.131409	0.114453	0.457799	0.148196	-0.176013	0.404918	-0.0478127	0.430096	0.0605971	-0.166583	0.0709576	-0.0485115	0.430116	0.0614853	-0.169023	0.0719997	NA	NA	NA	NA	NA
605	1470	IDP_dMRI_TBSS_FA_Posterior_limb_of_internal_capsule_R	FA	ALS	12	-0.0324766	0.589854	0.0602481	-0.150563	0.0856097	-0.0216616	0.785515	0.0795976	-0.177673	0.13435	-0.0702001	0.645888	0.148196	-0.360665	0.220265	-0.0327318	0.589162	0.0606087	-0.151525	0.0860612	-0.0328423	0.593081	0.061459	-0.153302	0.0876175	NA	NA	NA	NA	NA
606	1471	IDP_dMRI_TBSS_FA_Posterior_limb_of_internal_capsule_L	FA	ALS	12	-0.0662757	0.283088	0.0617433	-0.187292	0.0547411	-0.00362325	0.96398	0.0802323	-0.160879	0.153632	0.0428722	0.787381	0.154743	-0.260424	0.346169	-0.0655721	0.280254	0.0607291	-0.184601	0.0534569	-0.0672748	0.273047	0.0613781	-0.187576	0.0530263	NA	NA	NA	NA	NA
607	1472	IDP_dMRI_TBSS_FA_Retrolenticular_part_of_internal_capsule_R	FA	ALS	12	-0.0310536	0.694548	0.079079	-0.186048	0.123941	0.0106392	0.896496	0.0817839	-0.149657	0.170936	0.151251	0.453677	0.194009	-0.229007	0.53151	-0.0314353	0.606625	0.0610517	-0.151097	0.088226	-0.0318929	0.600979	0.0609814	-0.151416	0.0876306	NA	NA	NA	NA	NA
608	1473	IDP_dMRI_TBSS_FA_Retrolenticular_part_of_internal_capsule_L	FA	ALS	12	-0.0150687	0.83692	0.0732078	-0.158556	0.128419	0.0681289	0.430139	0.0863535	-0.101124	0.237382	0.236767	0.187974	0.167546	-0.0916226	0.565156	-0.015297	0.8018	0.0609398	-0.134739	0.104145	-0.0154136	0.800812	0.0610935	-0.135157	0.10433	NA	NA	NA	NA	NA
609	1474	IDP_dMRI_TBSS_FA_Anterior_corona_radiata_R	FA	ALS	12	-0.0242408	0.815639	0.103967	-0.228017	0.179535	0.0587011	0.498033	0.0866325	-0.111098	0.228501	0.436646	0.0703874	0.215625	0.0140206	0.859272	-0.0245707	0.690151	0.0616345	-0.145374	0.096233	-0.0253864	0.674242	0.0603958	-0.143762	0.0929894	NA	NA	NA	NA	NA
610	1475	IDP_dMRI_TBSS_FA_Anterior_corona_radiata_L	FA	ALS	12	-0.037601	0.72237	0.105831	-0.245029	0.169827	0.0366155	0.648383	0.0802954	-0.120763	0.193994	0.405996	0.10233	0.225763	-0.0364989	0.848491	-0.0395362	0.521852	0.0617278	-0.160523	0.0814503	-0.039436	0.513567	0.0603648	-0.157751	0.0788791	NA	NA	NA	NA	NA
611	1476	IDP_dMRI_TBSS_FA_Superior_corona_radiata_R	FA	ALS	12	-0.0711308	0.386846	0.0821988	-0.232241	0.0899788	0.00361738	0.96555	0.0837557	-0.160544	0.167779	0.26153	0.172674	0.178078	-0.0875024	0.610562	-0.073404	0.230044	0.0611575	-0.193273	0.0464646	-0.0731808	0.230074	0.0609754	-0.192693	0.0463311	NA	NA	NA	NA	NA
612	1477	IDP_dMRI_TBSS_FA_Superior_corona_radiata_L	FA	ALS	12	-0.0696173	0.487014	0.100159	-0.26593	0.126695	0.0493813	0.556994	0.0840801	-0.115416	0.214178	0.315742	0.184132	0.221308	-0.118022	0.749507	-0.0716376	0.244484	0.0615522	-0.19228	0.0490047	-0.0726714	0.230069	0.0605504	-0.19135	0.0460074	NA	NA	NA	NA	NA
613	1478	IDP_dMRI_TBSS_FA_Posterior_corona_radiata_R	FA	ALS	12	-0.129041	0.111343	0.0810465	-0.287892	0.0298101	-0.0303098	0.715209	0.0830705	-0.193128	0.132508	0.220597	0.224825	0.170506	-0.113595	0.554789	-0.125086	0.040882	0.0611748	-0.244988	-0.00518301	-0.132739	0.0299035	0.0611314	-0.252556	-0.0129211	NA	NA	NA	NA	NA
614	1479	IDP_dMRI_TBSS_FA_Posterior_corona_radiata_L	FA	ALS	12	-0.0612177	0.538847	0.0996126	-0.256458	0.134023	0.034608	0.691616	0.0872479	-0.136398	0.205614	0.396876	0.0781268	0.202242	0.000481661	0.79327	-0.0615866	0.316819	0.0615241	-0.182174	0.0590006	-0.0638538	0.29163	0.0605506	-0.182533	0.0548254	NA	NA	NA	NA	NA
615	1480	IDP_dMRI_TBSS_FA_Posterior_thalamic_radiation_R	FA	ALS	12	0.0158128	0.817472	0.0685137	-0.118474	0.1501	0.0652523	0.459036	0.0881269	-0.107476	0.237981	0.387596	0.0257975	0.148194	0.0971366	0.678056	0.0161055	0.791292	0.0608596	-0.103179	0.13539	0.0161345	0.791963	0.0611704	-0.10376	0.136028	NA	NA	NA	NA	NA
616	1481	IDP_dMRI_TBSS_FA_Posterior_thalamic_radiation_L	FA	ALS	12	-0.0160137	0.825724	0.0727272	-0.158559	0.126532	-0.000845375	0.992432	0.089129	-0.175538	0.173847	0.387788	0.0257406	0.148194	0.0973273	0.678248	-0.0163466	0.788515	0.0609401	-0.135789	0.103096	-0.0163785	0.788645	0.0610975	-0.13613	0.103373	NA	NA	NA	NA	NA
617	1482	IDP_dMRI_TBSS_FA_Sagittal_stratum_R	FA	ALS	12	-0.0519621	0.560326	0.0892273	-0.226848	0.122923	0.0355597	0.66944	0.083294	-0.127697	0.198816	0.336667	0.101675	0.186801	-0.0294633	0.702796	-0.0526188	0.390982	0.0613389	-0.172843	0.0676054	-0.0537524	0.376546	0.0607867	-0.172894	0.0653896	NA	NA	NA	NA	NA
618	1483	IDP_dMRI_TBSS_FA_Sagittal_stratum_L	FA	ALS	12	-0.048646	0.531679	0.0777781	-0.201091	0.103799	-0.0634713	0.468841	0.0876233	-0.235213	0.10827	0.315015	0.0714689	0.156266	0.0087337	0.621295	-0.0464213	0.446832	0.0610239	-0.166028	0.0731856	-0.0499202	0.413273	0.0610162	-0.169512	0.0696716	NA	NA	NA	NA	NA
619	1484	IDP_dMRI_TBSS_FA_External_capsule_R	FA	ALS	12	-0.0406188	0.634023	0.0853205	-0.207847	0.126609	-0.00174622	0.983464	0.0842499	-0.166876	0.163384	0.176853	0.412564	0.206844	-0.228562	0.582268	-0.0409171	0.503651	0.0611839	-0.160838	0.0790034	-0.0418698	0.491556	0.0608717	-0.161178	0.0774388	NA	NA	NA	NA	NA
620	1485	IDP_dMRI_TBSS_FA_External_capsule_L	FA	ALS	12	-0.0139885	0.881086	0.093511	-0.19727	0.169293	0.0840328	0.33101	0.0864462	-0.0854018	0.253467	0.298167	0.19696	0.215697	-0.1246	0.720934	-0.0139125	0.820501	0.0613155	-0.134091	0.106266	-0.0144955	0.81125	0.0606978	-0.133463	0.104472	NA	NA	NA	NA	NA
621	1486	IDP_dMRI_TBSS_FA_Cingulum_cingulate_gyrus_R	FA	ALS	12	0.0246602	0.84169	0.123466	-0.217334	0.266654	0.124002	0.205936	0.0980391	-0.0681547	0.316158	0.352981	0.262942	0.29756	-0.230237	0.936198	0.0265851	0.669395	0.0622632	-0.0954509	0.148621	0.0263204	0.660174	0.0598636	-0.0910122	0.143653	NA	NA	NA	NA	NA
622	1487	IDP_dMRI_TBSS_FA_Cingulum_cingulate_gyrus_L	FA	ALS	12	-0.0626914	0.616752	0.125268	-0.308216	0.182834	-0.00107182	0.990594	0.0909141	-0.179263	0.17712	0.435619	0.142039	0.273301	-0.100051	0.971289	-0.061367	0.323717	0.0621848	-0.183249	0.0605152	-0.0669852	0.263197	0.0598688	-0.184328	0.0503577	NA	NA	NA	NA	NA
623	1488	IDP_dMRI_TBSS_FA_Cingulum_hippocampus_R	FA	ALS	12	0.0556841	0.514332	0.0853909	-0.111682	0.22305	0.102784	0.219938	0.0837895	-0.0614434	0.267011	0.18584	0.408982	0.215639	-0.236813	0.608493	0.0583603	0.340426	0.0612177	-0.0616264	0.178347	0.0574005	0.345987	0.0609087	-0.0619806	0.176782	NA	NA	NA	NA	NA
624	1489	IDP_dMRI_TBSS_FA_Cingulum_hippocampus_L	FA	ALS	12	-0.0104157	0.909188	0.0913152	-0.189393	0.168562	0.102117	0.223474	0.0838851	-0.062298	0.266532	0.189393	0.420003	0.225199	-0.251998	0.630783	-0.0106462	0.862141	0.061309	-0.130812	0.109519	-0.0107874	0.858979	0.0607145	-0.129788	0.108213	NA	NA	NA	NA	NA
625	1490	IDP_dMRI_TBSS_FA_Fornix_cres+Stria_terminalis_R	FA	ALS	12	-0.00506836	0.951137	0.08271	-0.16718	0.157043	0.0342176	0.680681	0.0831464	-0.128749	0.197184	0.313875	0.116379	0.182603	-0.0440262	0.671776	-0.00496096	0.93528	0.0610924	-0.124702	0.11478	-0.00521173	0.931836	0.0609305	-0.124636	0.114212	NA	NA	NA	NA	NA
626	1491	IDP_dMRI_TBSS_FA_Fornix_cres+Stria_terminalis_L	FA	ALS	12	0.0763665	0.204961	0.0602477	-0.041719	0.194452	0.141126	0.0832468	0.0814744	-0.0185639	0.300816	0.308443	0.0640548	0.148195	0.0179804	0.598906	0.0782894	0.197194	0.0607089	-0.0407001	0.197279	0.0774068	0.207739	0.0614434	-0.0430223	0.197836	NA	NA	NA	NA	NA
627	1492	IDP_dMRI_TBSS_FA_Superior_longitudinal_fasciculus_R	FA	ALS	12	0.00492784	0.957335	0.0921132	-0.175614	0.18547	0.0539387	0.57206	0.0954633	-0.133169	0.241047	0.462732	0.0259085	0.17709	0.115635	0.809829	0.00522695	0.932112	0.0613578	-0.115034	0.125488	0.00511016	0.932883	0.0606779	-0.113819	0.124039	NA	NA	NA	NA	NA
628	1493	IDP_dMRI_TBSS_FA_Superior_longitudinal_fasciculus_L	FA	ALS	12	-0.052476	0.541246	0.0858954	-0.220831	0.115879	-0.0732225	0.413514	0.0895441	-0.248729	0.102284	0.357245	0.0622812	0.170275	0.0235061	0.690984	-0.0504471	0.409129	0.0611163	-0.170235	0.0693408	-0.0541126	0.374001	0.0608689	-0.173416	0.0651903	NA	NA	NA	NA	NA
629	1494	IDP_dMRI_TBSS_FA_Superior_fronto-occipital_fasciculus_R	FA	ALS	12	0.0131846	0.834415	0.0630713	-0.110435	0.136804	0.0571393	0.499202	0.0845574	-0.108593	0.222872	0.251597	0.120404	0.148195	-0.0388645	0.542059	0.0133174	0.82652	0.0607637	-0.105779	0.132414	0.0134086	0.826775	0.0612715	-0.106684	0.133501	NA	NA	NA	NA	NA
630	1495	IDP_dMRI_TBSS_FA_Superior_fronto-occipital_fasciculus_L	FA	ALS	12	-0.046435	0.475778	0.0651163	-0.174063	0.0811929	-0.0174795	0.831388	0.0820936	-0.178383	0.143424	0.213478	0.180285	0.148195	-0.0769831	0.50394	-0.046683	0.442547	0.060793	-0.165837	0.0724714	-0.0472616	0.440501	0.0612715	-0.167354	0.0728305	NA	NA	NA	NA	NA
631	1496	IDP_dMRI_TBSS_FA_Uncinate_fasciculus_R	FA	ALS	12	-0.0702724	0.277568	0.0647195	-0.197123	0.0565778	-0.0465583	0.575264	0.083093	-0.209421	0.116304	-0.084971	0.621693	0.166888	-0.412072	0.24213	-0.0692597	0.254551	0.060788	-0.188404	0.0498847	-0.0715556	0.242986	0.0612867	-0.191677	0.0485662	NA	NA	NA	NA	NA
632	1497	IDP_dMRI_TBSS_FA_Uncinate_fasciculus_L	FA	ALS	12	0.00508153	0.93388	0.0612495	-0.114967	0.125131	0.0589321	0.47993	0.0834241	-0.104579	0.222443	0.267152	0.101606	0.148196	-0.0233125	0.557616	0.00516432	0.932223	0.0607224	-0.113852	0.12418	0.00516172	0.932902	0.0613069	-0.115	0.125323	NA	NA	NA	NA	NA
633	1498	IDP_dMRI_TBSS_FA_Tapetum_R	FA	ALS	12	-0.0563525	0.458234	0.0759715	-0.205257	0.0925517	0.0480256	0.588523	0.0887757	-0.125975	0.222026	0.138501	0.469018	0.184023	-0.222183	0.499186	-0.0561561	0.357428	0.0610208	-0.175757	0.0634448	-0.0577614	0.344277	0.0610748	-0.177468	0.0619451	NA	NA	NA	NA	NA
634	1499	IDP_dMRI_TBSS_FA_Tapetum_L	FA	ALS	12	-0.0305033	0.612649	0.0602479	-0.148589	0.0875827	0.00276008	0.972525	0.080137	-0.154308	0.159829	-0.017708	0.908112	0.149588	-0.310901	0.275485	-0.0295394	0.626438	0.0606874	-0.148487	0.0894079	-0.0309368	0.614166	0.061366	-0.151214	0.0893406	NA	NA	NA	NA	NA
635	1602	IDP_dMRI_TBSS_MD_Middle_cerebellar_peduncle	MD	ALS	12	-0.0558885	0.412651	0.0682201	-0.1896	0.0778229	-0.0289142	0.721426	0.0810937	-0.187858	0.130029	-0.0764226	0.673096	0.175854	-0.421097	0.268251	-0.0550724	0.365731	0.0608872	-0.174411	0.0642665	-0.0570116	0.351679	0.0612147	-0.176992	0.0629693	NA	NA	NA	NA	NA
636	1603	IDP_dMRI_TBSS_MD_Pontine_crossing_tract	MD	ALS	12	-0.0496523	0.409864	0.0602479	-0.167738	0.0684336	-0.0246794	0.763017	0.0818494	-0.185104	0.135745	0.128808	0.405131	0.148196	-0.161656	0.419272	-0.0481349	0.427064	0.0606062	-0.166923	0.0706531	-0.0502473	0.413589	0.0614576	-0.170704	0.0702095	NA	NA	NA	NA	NA
637	1604	IDP_dMRI_TBSS_MD_Genu_of_corpus_callosum	MD	ALS	12	0.0307003	0.739253	0.0922367	-0.150084	0.211484	-0.158263	0.0847884	0.0918238	-0.338238	0.0217114	-0.544829	0.00427102	0.148192	-0.835286	-0.254372	0.0319133	0.603132	0.0613833	-0.0883979	0.152225	0.0318547	0.599573	0.0606739	-0.0870661	0.150775	NA	NA	NA	NA	NA
638	1605	IDP_dMRI_TBSS_MD_Body_of_corpus_callosum	MD	ALS	12	0.0525628	0.551993	0.088374	-0.12065	0.225776	-0.109883	0.244761	0.094469	-0.295043	0.0752759	-0.444258	0.0141011	0.149698	-0.737665	-0.150851	0.055118	0.368543	0.0612963	-0.0650228	0.175259	0.0544186	0.370523	0.0607692	-0.0646892	0.173526	NA	NA	NA	NA	NA
639	1606	IDP_dMRI_TBSS_MD_Splenium_of_corpus_callosum	MD	ALS	12	0.0651887	0.405294	0.0783327	-0.0883433	0.218721	-0.0907668	0.318585	0.0910061	-0.269139	0.0876052	-0.159713	0.411826	0.186493	-0.525239	0.205813	0.0670643	0.272485	0.0611144	-0.0527199	0.186849	0.0669639	0.272434	0.0610163	-0.0526281	0.186556	NA	NA	NA	NA	NA
640	1607	IDP_dMRI_TBSS_MD_Fornix	MD	ALS	12	0.0187686	0.839254	0.0925258	-0.162582	0.200119	-0.00162389	0.986842	0.098463	-0.194611	0.191364	-0.26657	0.248038	0.217309	-0.692496	0.159355	0.0199713	0.744672	0.0613234	-0.100223	0.140165	0.0194569	0.748501	0.0606861	-0.0994878	0.138402	NA	NA	NA	NA	NA
641	1608	IDP_dMRI_TBSS_MD_Corticospinal_tract_R	MD	ALS	12	0.00256192	0.966082	0.0602484	-0.115525	0.120649	0.00313591	0.968685	0.0798807	-0.15343	0.159702	0.0411336	0.787003	0.148197	-0.249333	0.3316	0.0026204	0.965442	0.0604815	-0.115923	0.121164	0.00258178	0.966546	0.061558	-0.118072	0.123235	NA	NA	NA	NA	NA
642	1609	IDP_dMRI_TBSS_MD_Corticospinal_tract_L	MD	ALS	12	0.00880915	0.883752	0.060248	-0.109277	0.126895	0.060681	0.458714	0.0818945	-0.0998322	0.221194	0.127248	0.410644	0.148196	-0.163216	0.417713	0.00911947	0.880458	0.0606394	-0.109734	0.127973	0.00892501	0.884408	0.0613892	-0.111398	0.129248	NA	NA	NA	NA	NA
643	1610	IDP_dMRI_TBSS_MD_Medial_lemniscus_R	MD	ALS	12	-0.0380027	0.660638	0.0865602	-0.207661	0.131655	-0.0371876	0.666098	0.0861804	-0.206101	0.131726	-0.0946064	0.679629	0.222449	-0.530606	0.341393	-0.036757	0.548081	0.0611967	-0.156703	0.0831885	-0.0392397	0.518862	0.0608273	-0.158461	0.0799819	NA	NA	NA	NA	NA
644	1611	IDP_dMRI_TBSS_MD_Medial_lemniscus_L	MD	ALS	12	-0.0338472	0.666653	0.0785781	-0.18786	0.120166	-0.0436063	0.582763	0.0793777	-0.199187	0.111974	0.064933	0.751902	0.199814	-0.326703	0.456569	-0.0342965	0.574277	0.0610514	-0.153957	0.0853643	-0.0347418	0.569024	0.0610051	-0.154312	0.0848282	NA	NA	NA	NA	NA
645	1612	IDP_dMRI_TBSS_MD_Inferior_cerebellar_peduncle_R	MD	ALS	12	0.0226536	0.753085	0.0720136	-0.118493	0.1638	-0.0215154	0.794665	0.0826692	-0.183547	0.140516	-0.213183	0.230321	0.166888	-0.540284	0.113918	0.0234314	0.700685	0.0609563	-0.096043	0.142906	0.0231825	0.704315	0.0610867	-0.0965475	0.142912	NA	NA	NA	NA	NA
646	1613	IDP_dMRI_TBSS_MD_Inferior_cerebellar_peduncle_L	MD	ALS	12	-0.0252465	0.675184	0.0602478	-0.143332	0.0928393	-0.0155233	0.85339	0.0840033	-0.18017	0.149123	-0.0770145	0.614594	0.148196	-0.367478	0.213449	-0.0253749	0.675639	0.0606445	-0.144238	0.0934883	-0.0255756	0.676981	0.0613933	-0.145906	0.0947552	NA	NA	NA	NA	NA
647	1614	IDP_dMRI_TBSS_MD_Superior_cerebellar_peduncle_R	MD	ALS	12	0.0834408	0.269156	0.0755115	-0.0645616	0.231443	0.056818	0.505964	0.0854234	-0.110612	0.224248	-0.258481	0.125782	0.154736	-0.561765	0.0448021	0.0870674	0.154051	0.0610841	-0.0326575	0.206792	0.0855348	0.161639	0.0611146	-0.0342497	0.205319	NA	NA	NA	NA	NA
648	1615	IDP_dMRI_TBSS_MD_Superior_cerebellar_peduncle_L	MD	ALS	12	0.0335856	0.675387	0.0802013	-0.123609	0.19078	-0.0140735	0.86982	0.0858728	-0.182384	0.154237	-0.336769	0.0648957	0.162411	-0.655095	-0.0184427	0.0345712	0.571718	0.0611315	-0.0852465	0.154389	0.0345559	0.570638	0.0609332	-0.0848732	0.153985	NA	NA	NA	NA	NA
649	1616	IDP_dMRI_TBSS_MD_Cerebral_peduncle_R	MD	ALS	12	0.00856346	0.936035	0.106705	-0.200577	0.217704	-0.0345328	0.673367	0.0819225	-0.195101	0.126035	0.0543747	0.847123	0.274821	-0.484275	0.593025	0.00925848	0.880854	0.0617697	-0.11181	0.130327	0.00900156	0.881298	0.060282	-0.109151	0.127154	NA	NA	NA	NA	NA
650	1617	IDP_dMRI_TBSS_MD_Cerebral_peduncle_L	MD	ALS	12	0.0348171	0.770383	0.119288	-0.198988	0.268623	0.0160999	0.849534	0.0848643	-0.150234	0.182434	-0.030781	0.922092	0.306904	-0.632313	0.570751	0.0379892	0.541177	0.062172	-0.083868	0.159846	0.0370567	0.536425	0.0599402	-0.0804261	0.15454	NA	NA	NA	NA	NA
651	1618	IDP_dMRI_TBSS_MD_Anterior_limb_of_internal_capsule_R	MD	ALS	12	0.00674251	0.916692	0.0644588	-0.119597	0.133082	0.00852511	0.919043	0.0838761	-0.155872	0.172922	-0.00693777	0.96753	0.166225	-0.33274	0.318864	0.00695814	0.908855	0.0607789	-0.112169	0.126085	0.0068622	0.910791	0.0612476	-0.113183	0.126907	NA	NA	NA	NA	NA
652	1619	IDP_dMRI_TBSS_MD_Anterior_limb_of_internal_capsule_L	MD	ALS	12	0.0473841	0.457458	0.0637707	-0.0776064	0.172375	0.0254201	0.767274	0.0858953	-0.142935	0.193775	0.0464734	0.783334	0.164518	-0.275981	0.368928	0.0482209	0.427735	0.0608026	-0.0709522	0.167394	0.0482114	0.431514	0.0612907	-0.0719183	0.168341	NA	NA	NA	NA	NA
653	1620	IDP_dMRI_TBSS_MD_Posterior_limb_of_internal_capsule_R	MD	ALS	12	0.0214834	0.848283	0.112297	-0.198618	0.241585	0.0318618	0.724759	0.0904894	-0.145497	0.209221	0.0471192	0.873982	0.289576	-0.52045	0.614688	0.0224542	0.717052	0.0619596	-0.0989866	0.143895	0.0227115	0.705624	0.0601246	-0.0951327	0.140556	NA	NA	NA	NA	NA
654	1621	IDP_dMRI_TBSS_MD_Posterior_limb_of_internal_capsule_L	MD	ALS	12	0.0655659	0.538321	0.10655	-0.143272	0.274404	-0.066149	0.477594	0.0931443	-0.248712	0.116414	-0.0157561	0.955185	0.273439	-0.551696	0.520184	0.0695096	0.260956	0.0618338	-0.0516847	0.190704	0.0688827	0.253764	0.0603569	-0.0494169	0.187182	NA	NA	NA	NA	NA
655	1622	IDP_dMRI_TBSS_MD_Retrolenticular_part_of_internal_capsule_R	MD	ALS	12	0.0470057	0.524051	0.0737792	-0.0976015	0.191613	-0.0394169	0.627798	0.0813006	-0.198766	0.119932	-0.134792	0.470316	0.179633	-0.486874	0.217289	0.0480654	0.430685	0.0609952	-0.0714852	0.167616	0.04813	0.430766	0.0610879	-0.0716023	0.167862	NA	NA	NA	NA	NA
656	1623	IDP_dMRI_TBSS_MD_Retrolenticular_part_of_internal_capsule_L	MD	ALS	12	-0.0749613	0.436975	0.0964366	-0.263977	0.114054	-0.0827078	0.379714	0.094155	-0.267252	0.101836	-0.295554	0.240388	0.236782	-0.759646	0.168539	-0.0782952	0.203077	0.0615125	-0.19886	0.0422694	-0.0780354	0.198064	0.0606295	-0.196869	0.0407984	NA	NA	NA	NA	NA
657	1624	IDP_dMRI_TBSS_MD_Anterior_corona_radiata_R	MD	ALS	12	0.0475351	0.487328	0.0684386	-0.0866046	0.181675	-0.0293554	0.723338	0.0829247	-0.191888	0.133177	-0.280084	0.0880651	0.148194	-0.570545	0.0103768	0.048666	0.4239	0.0608574	-0.0706144	0.167946	0.0485031	0.428005	0.0611942	-0.0714375	0.168444	NA	NA	NA	NA	NA
658	1625	IDP_dMRI_TBSS_MD_Anterior_corona_radiata_L	MD	ALS	12	0.0138968	0.863953	0.0811044	-0.145068	0.172861	-0.0568197	0.468651	0.0784072	-0.210498	0.0968584	-0.39734	0.0269051	0.153356	-0.697917	-0.0967628	0.0141059	0.817422	0.061101	-0.105652	0.133864	0.0142978	0.814429	0.0609155	-0.105096	0.133692	NA	NA	NA	NA	NA
659	1626	IDP_dMRI_TBSS_MD_Superior_corona_radiata_R	MD	ALS	12	0.0307335	0.661146	0.0701148	-0.106692	0.168159	-0.0151046	0.861121	0.0863379	-0.184327	0.154118	-0.332956	0.0484466	0.148195	-0.623418	-0.042494	0.0324245	0.594327	0.0608823	-0.0869049	0.151754	0.0313824	0.607853	0.0611574	-0.0884862	0.151251	NA	NA	NA	NA	NA
660	1627	IDP_dMRI_TBSS_MD_Superior_corona_radiata_L	MD	ALS	12	-0.0303025	0.72391	0.0857848	-0.198441	0.137836	-0.0863437	0.319578	0.0867493	-0.256372	0.0836849	-0.431695	0.0311256	0.172265	-0.769335	-0.0940556	-0.0299951	0.624113	0.0612109	-0.149969	0.0899783	-0.0312739	0.607163	0.0608291	-0.150499	0.0879512	NA	NA	NA	NA	NA
661	1628	IDP_dMRI_TBSS_MD_Posterior_corona_radiata_R	MD	ALS	12	-0.0178183	0.83042	0.0831996	-0.18089	0.145253	-0.0610773	0.4768	0.085848	-0.229339	0.107185	-0.49785	0.00724851	0.148192	-0.788307	-0.207394	-0.017895	0.769758	0.0611393	-0.137728	0.101938	-0.0183546	0.763041	0.0608798	-0.137679	0.10097	NA	NA	NA	NA	NA
662	1629	IDP_dMRI_TBSS_MD_Posterior_corona_radiata_L	MD	ALS	12	-0.0332949	0.725641	0.0948761	-0.219252	0.152662	-0.126674	0.168067	0.0918965	-0.306791	0.0534433	-0.548856	0.008341	0.167523	-0.877201	-0.22051	-0.033546	0.584936	0.0614184	-0.153926	0.086834	-0.034612	0.568004	0.0606171	-0.153421	0.0841976	NA	NA	NA	NA	NA
663	1630	IDP_dMRI_TBSS_MD_Posterior_thalamic_radiation_R	MD	ALS	12	0.0622466	0.525061	0.0979394	-0.129715	0.254208	-0.0439545	0.574998	0.0783913	-0.197601	0.109692	-0.323239	0.162854	0.214561	-0.743778	0.0973004	0.0647837	0.292821	0.0615842	-0.0559213	0.185489	0.0649241	0.28375	0.0605673	-0.0537878	0.183636	NA	NA	NA	NA	NA
664	1631	IDP_dMRI_TBSS_MD_Posterior_thalamic_radiation_L	MD	ALS	12	0.0544635	0.512205	0.0830987	-0.10841	0.217337	-0.0242065	0.760947	0.0795643	-0.180152	0.13174	-0.355461	0.0513988	0.160707	-0.670448	-0.0404752	0.0572806	0.349303	0.061201	-0.0626734	0.177235	0.0561266	0.356776	0.0609061	-0.0632495	0.175503	NA	NA	NA	NA	NA
665	1632	IDP_dMRI_TBSS_MD_Sagittal_stratum_R	MD	ALS	12	0.105971	0.22251	0.0868704	-0.0642945	0.276237	0.00154863	0.985034	0.0825557	-0.160261	0.163358	-0.190508	0.361516	0.199235	-0.581008	0.199992	0.109981	0.0731289	0.0613725	-0.010309	0.230271	0.10947	0.0723979	0.0609314	-0.00995572	0.228895	NA	NA	NA	NA	NA
666	1633	IDP_dMRI_TBSS_MD_Sagittal_stratum_L	MD	ALS	12	0.0189575	0.811716	0.0795818	-0.137023	0.174938	0.00714684	0.928558	0.0797113	-0.149087	0.163381	-0.287963	0.132229	0.175683	-0.632301	0.0563755	0.0194337	0.750369	0.061083	-0.100289	0.139156	0.0194834	0.749218	0.0609486	-0.0999758	0.138943	NA	NA	NA	NA	NA
667	1634	IDP_dMRI_TBSS_MD_External_capsule_R	MD	ALS	12	0.0243265	0.68638	0.060248	-0.0937597	0.142413	0.0318591	0.686175	0.078849	-0.122685	0.186403	-0.114847	0.456294	0.148196	-0.40531	0.175617	0.0246513	0.684361	0.0606398	-0.0942028	0.143505	0.024637	0.688267	0.0614069	-0.0957205	0.144994	NA	NA	NA	NA	NA
668	1635	IDP_dMRI_TBSS_MD_External_capsule_L	MD	ALS	12	-0.0467116	0.460476	0.0632894	-0.170759	0.0773357	-0.134768	0.100834	0.0821346	-0.295752	0.0262156	-0.192956	0.242214	0.155232	-0.49721	0.111298	-0.04626	0.446729	0.060798	-0.165424	0.0729041	-0.047524	0.438048	0.0612823	-0.167637	0.0725892	NA	NA	NA	NA	NA
669	1636	IDP_dMRI_TBSS_MD_Cingulum_cingulate_gyrus_R	MD	ALS	12	0.0373162	0.673716	0.0886256	-0.13639	0.211022	-0.016867	0.84276	0.0850305	-0.183527	0.149793	-0.17045	0.450448	0.217033	-0.595835	0.254936	0.0386632	0.528232	0.0613013	-0.0814874	0.158814	0.0386055	0.525222	0.0607656	-0.0804952	0.157706	NA	NA	NA	NA	NA
670	1637	IDP_dMRI_TBSS_MD_Cingulum_cingulate_gyrus_L	MD	ALS	12	0.0236913	0.798339	0.092726	-0.158052	0.205434	-0.0522459	0.52962	0.0831165	-0.215154	0.110662	-0.196605	0.406209	0.226737	-0.641009	0.247799	0.0248577	0.685541	0.0613901	-0.095467	0.145182	0.0245955	0.685093	0.0606512	-0.0942808	0.143472	NA	NA	NA	NA	NA
671	1638	IDP_dMRI_TBSS_MD_Cingulum_hippocampus_R	MD	ALS	12	0.0930289	0.35048	0.0996391	-0.102264	0.288322	-0.0247476	0.779823	0.0885267	-0.19826	0.148765	-0.25621	0.285089	0.226853	-0.700842	0.188422	0.0969192	0.11607	0.0616736	-0.023961	0.217799	0.0971681	0.10872	0.0605796	-0.0215679	0.215904	NA	NA	NA	NA	NA
672	1639	IDP_dMRI_TBSS_MD_Cingulum_hippocampus_L	MD	ALS	12	0.0917236	0.39004	0.106712	-0.117432	0.300879	-0.0252315	0.766282	0.0848853	-0.191607	0.141144	-0.136232	0.616728	0.263755	-0.653192	0.380728	0.0969932	0.117009	0.0618795	-0.0242907	0.218277	0.0964165	0.110338	0.0603858	-0.0219398	0.214773	NA	NA	NA	NA	NA
673	1640	IDP_dMRI_TBSS_MD_Fornix_cres+Stria_terminalis_R	MD	ALS	12	0.00305823	0.9723	0.0880728	-0.169564	0.175681	0.0089737	0.910785	0.0800879	-0.147999	0.165946	-0.273795	0.213373	0.206016	-0.677587	0.129996	0.0032697	0.957443	0.0612729	-0.116825	0.123365	0.0031637	0.958467	0.06075	-0.115906	0.122234	NA	NA	NA	NA	NA
674	1641	IDP_dMRI_TBSS_MD_Fornix_cres+Stria_terminalis_L	MD	ALS	12	-0.0660672	0.411324	0.0804163	-0.223683	0.0915487	-0.0836564	0.29535	0.0799425	-0.240344	0.0730309	-0.175754	0.409032	0.203958	-0.575511	0.224004	-0.0639558	0.294886	0.0610578	-0.183629	0.0557174	-0.0679206	0.265415	0.0609873	-0.187456	0.0516146	NA	NA	NA	NA	NA
675	1642	IDP_dMRI_TBSS_MD_Superior_longitudinal_fasciculus_R	MD	ALS	12	0.0217135	0.766683	0.0731794	-0.121718	0.165145	-0.0643506	0.417509	0.0793715	-0.219919	0.0912176	-0.301995	0.0749317	0.151947	-0.599811	-0.0041786	0.0226393	0.71036	0.0609611	-0.0968444	0.142123	0.022221	0.716019	0.0610828	-0.0975013	0.141943	NA	NA	NA	NA	NA
676	1643	IDP_dMRI_TBSS_MD_Superior_longitudinal_fasciculus_L	MD	ALS	12	0.0101123	0.898089	0.0789557	-0.144641	0.164865	-0.109511	0.188697	0.0833137	-0.272806	0.0537838	-0.336435	0.0682325	0.164626	-0.659102	-0.0137667	0.0104045	0.864669	0.0610471	-0.109248	0.130057	0.0103831	0.86479	0.0609766	-0.109131	0.129897	NA	NA	NA	NA	NA
677	1644	IDP_dMRI_TBSS_MD_Superior_fronto-occipital_fasciculus_R	MD	ALS	12	-0.017196	0.783282	0.062521	-0.139737	0.105345	-0.047247	0.547796	0.0786053	-0.201313	0.106819	-0.309088	0.063587	0.148194	-0.599549	-0.0186274	-0.017427	0.774176	0.060739	-0.136475	0.101621	-0.0174719	0.775645	0.0613051	-0.13763	0.102686	NA	NA	NA	NA	NA
678	1645	IDP_dMRI_TBSS_MD_Superior_fronto-occipital_fasciculus_L	MD	ALS	12	0.0419782	0.499143	0.0621127	-0.0797627	0.163719	0.0750899	0.373406	0.0843601	-0.0902558	0.240436	-0.286045	0.0824075	0.148195	-0.576507	0.00441666	0.0432374	0.476443	0.0607237	-0.075781	0.162256	0.0426422	0.48682	0.0613225	-0.07755	0.162834	NA	NA	NA	NA	NA
679	1646	IDP_dMRI_TBSS_MD_Uncinate_fasciculus_R	MD	ALS	12	0.0719242	0.232558	0.0602484	-0.0461626	0.190011	0.050352	0.512483	0.0768762	-0.100325	0.201029	-0.00950283	0.950136	0.148197	-0.299968	0.280962	0.0723318	0.231551	0.0604592	-0.0461683	0.190832	0.0723072	0.241145	0.0616887	-0.0486026	0.193217	NA	NA	NA	NA	NA
680	1647	IDP_dMRI_TBSS_MD_Uncinate_fasciculus_L	MD	ALS	12	0.102872	0.098282	0.0622246	-0.019088	0.224832	0.0408676	0.612209	0.080619	-0.117146	0.198881	-0.179971	0.252486	0.148195	-0.470433	0.110491	0.104791	0.0852976	0.0608989	-0.0145705	0.224153	0.104604	0.0885104	0.0614125	-0.0157641	0.224973	NA	NA	NA	NA	NA
681	1648	IDP_dMRI_TBSS_MD_Tapetum_R	MD	ALS	12	0.0590176	0.453546	0.0787409	-0.0953146	0.21335	-0.0559547	0.526465	0.0883386	-0.229098	0.117189	-0.182492	0.347536	0.185142	-0.545371	0.180387	0.0615496	0.313785	0.0611028	-0.0582119	0.181311	0.060646	0.320107	0.0609975	-0.058909	0.180201	NA	NA	NA	NA	NA
682	1649	IDP_dMRI_TBSS_MD_Tapetum_L	MD	ALS	12	-0.000404432	0.996177	0.0844159	-0.16586	0.165051	-0.127329	0.136329	0.0854789	-0.294868	0.0402093	-0.226912	0.290187	0.203178	-0.625141	0.171316	-0.000384337	0.994987	0.061173	-0.120283	0.119515	-0.000416959	0.994533	0.0608511	-0.119685	0.118851	NA	NA	NA	NA	NA
683	122	IDP_T1_FAST_ROIs_L_thalamus	GMV	FTD	1	NA	NA	NA	NA	NA	NA	NA	NA	NA	NA	NA	NA	NA	NA	NA	NA	NA	NA	NA	NA	0.142965	0.0598705	0.0759747	-0.00594532	0.291876	0.142965	0.0409135	0.0699299	0.00590248	0.280028
684	123	IDP_T1_FAST_ROIs_R_thalamus	GMV	FTD	1	NA	NA	NA	NA	NA	NA	NA	NA	NA	NA	NA	NA	NA	NA	NA	NA	NA	NA	NA	NA	0.131082	0.082335	0.0754515	-0.0168034	0.278967	0.131082	0.0608689	0.0699308	-0.0059828	0.268146
685	124	IDP_T1_FAST_ROIs_L_caudate	GMV	FTD	1	NA	NA	NA	NA	NA	NA	NA	NA	NA	NA	NA	NA	NA	NA	NA	NA	NA	NA	NA	NA	0.106864	0.151544	0.0745162	-0.0391882	0.252915	0.106864	0.126484	0.0699317	-0.0302026	0.24393
686	125	IDP_T1_FAST_ROIs_R_caudate	GMV	FTD	1	NA	NA	NA	NA	NA	NA	NA	NA	NA	NA	NA	NA	NA	NA	NA	NA	NA	NA	NA	NA	0.0852486	0.248263	0.0738353	-0.0594686	0.229966	0.0852486	0.22284	0.0699326	-0.0518193	0.222316
687	126	IDP_T1_FAST_ROIs_L_putamen	GMV	FTD	1	NA	NA	NA	NA	NA	NA	NA	NA	NA	NA	NA	NA	NA	NA	NA	NA	NA	NA	NA	NA	0.0990473	0.182235	0.0742535	-0.0464897	0.244584	0.0990473	0.15668	0.0699326	-0.0380206	0.236115
688	127	IDP_T1_FAST_ROIs_R_putamen	GMV	FTD	1	NA	NA	NA	NA	NA	NA	NA	NA	NA	NA	NA	NA	NA	NA	NA	NA	NA	NA	NA	NA	0.0981542	0.186037	0.0742247	-0.0473261	0.243635	0.0981542	0.160451	0.0699326	-0.0389136	0.235222
689	128	IDP_T1_FAST_ROIs_L_pallidum	GMV	FTD	1	NA	NA	NA	NA	NA	NA	NA	NA	NA	NA	NA	NA	NA	NA	NA	NA	NA	NA	NA	NA	0.082222	0.264915	0.0737516	-0.0623312	0.226775	0.082222	0.239702	0.0699326	-0.0548459	0.21929
690	129	IDP_T1_FAST_ROIs_R_pallidum	GMV	FTD	1	NA	NA	NA	NA	NA	NA	NA	NA	NA	NA	NA	NA	NA	NA	NA	NA	NA	NA	NA	NA	0.0566865	0.438469	0.0731646	-0.0867161	0.200089	0.0566865	0.417608	0.0699335	-0.0803831	0.193756
691	130	IDP_T1_FAST_ROIs_L_hippocampus	GMV	FTD	1	NA	NA	NA	NA	NA	NA	NA	NA	NA	NA	NA	NA	NA	NA	NA	NA	NA	NA	NA	NA	0.122788	0.1021	0.0751108	-0.0244292	0.270005	0.122788	0.0791144	0.0699308	-0.0142765	0.259852
692	131	IDP_T1_FAST_ROIs_R_hippocampus	GMV	FTD	1	NA	NA	NA	NA	NA	NA	NA	NA	NA	NA	NA	NA	NA	NA	NA	NA	NA	NA	NA	NA	0.18301	0.0190202	0.0780383	0.0300552	0.335965	0.18301	0.00886671	0.0699273	0.0459528	0.320068
693	132	IDP_T1_FAST_ROIs_L_amygdala	GMV	FTD	1	NA	NA	NA	NA	NA	NA	NA	NA	NA	NA	NA	NA	NA	NA	NA	NA	NA	NA	NA	NA	0.00385464	0.957675	0.0726313	-0.138503	0.146212	0.00385464	0.956044	0.0699343	-0.133217	0.140926
694	133	IDP_T1_FAST_ROIs_R_amygdala	GMV	FTD	1	NA	NA	NA	NA	NA	NA	NA	NA	NA	NA	NA	NA	NA	NA	NA	NA	NA	NA	NA	NA	0.0172365	0.812533	0.0726786	-0.125214	0.159687	0.0172365	0.805321	0.0699343	-0.119835	0.154308
695	134	IDP_T1_FAST_ROIs_L_ventral_striatum	GMV	FTD	1	NA	NA	NA	NA	NA	NA	NA	NA	NA	NA	NA	NA	NA	NA	NA	NA	NA	NA	NA	NA	0.10147	0.172231	0.0743332	-0.0442231	0.247163	0.10147	0.146789	0.0699326	-0.0355979	0.238538
696	135	IDP_T1_FAST_ROIs_R_ventral_striatum	GMV	FTD	1	NA	NA	NA	NA	NA	NA	NA	NA	NA	NA	NA	NA	NA	NA	NA	NA	NA	NA	NA	NA	0.0444289	0.542552	0.072959	-0.0985706	0.187428	0.0444289	0.525236	0.0699343	-0.0926424	0.1815
697	136	IDP_T1_FAST_ROIs_brain_stem	GMV	FTD	1	NA	NA	NA	NA	NA	NA	NA	NA	NA	NA	NA	NA	NA	NA	NA	NA	NA	NA	NA	NA	-0.0734437	0.317856	0.0735266	-0.217556	0.0706684	-0.0734437	0.293629	0.0699335	-0.210513	0.0636259
698	137	IDP_T1_FAST_ROIs_L_cerebellum_I-IV	GMV	FTD	1	NA	NA	NA	NA	NA	NA	NA	NA	NA	NA	NA	NA	NA	NA	NA	NA	NA	NA	NA	NA	-0.038702	0.59539	0.0728795	-0.181546	0.104142	-0.038702	0.579986	0.0699343	-0.175773	0.0983693
699	138	IDP_T1_FAST_ROIs_R_cerebellum_I-IV	GMV	FTD	1	NA	NA	NA	NA	NA	NA	NA	NA	NA	NA	NA	NA	NA	NA	NA	NA	NA	NA	NA	NA	0.000751405	0.991745	0.0726289	-0.141601	0.143104	0.000751405	0.991427	0.0699343	-0.13632	0.137823
700	139	IDP_T1_FAST_ROIs_L_cerebellum_V	GMV	FTD	1	NA	NA	NA	NA	NA	NA	NA	NA	NA	NA	NA	NA	NA	NA	NA	NA	NA	NA	NA	NA	-0.0076083	0.916581	0.0726385	-0.14998	0.134763	-0.0076083	0.913367	0.0699343	-0.14468	0.129463
701	140	IDP_T1_FAST_ROIs_R_cerebellum_V	GMV	FTD	1	NA	NA	NA	NA	NA	NA	NA	NA	NA	NA	NA	NA	NA	NA	NA	NA	NA	NA	NA	NA	0.0178342	0.806168	0.0726821	-0.124623	0.160291	0.0178342	0.798713	0.0699343	-0.119237	0.154905
702	141	IDP_T1_FAST_ROIs_L_cerebellum_VI	GMV	FTD	1	NA	NA	NA	NA	NA	NA	NA	NA	NA	NA	NA	NA	NA	NA	NA	NA	NA	NA	NA	NA	0.0750388	0.307718	0.0735658	-0.0691502	0.219228	0.0750388	0.28327	0.0699335	-0.0620308	0.212108
703	142	IDP_T1_FAST_ROIs_V_cerebellum_VI	GMV	FTD	1	NA	NA	NA	NA	NA	NA	NA	NA	NA	NA	NA	NA	NA	NA	NA	NA	NA	NA	NA	NA	0.101214	0.173269	0.0743247	-0.0444628	0.24689	0.101214	0.147812	0.0699326	-0.0358543	0.238281
704	143	IDP_T1_FAST_ROIs_R_cerebellum_VI	GMV	FTD	1	NA	NA	NA	NA	NA	NA	NA	NA	NA	NA	NA	NA	NA	NA	NA	NA	NA	NA	NA	NA	0.0810071	0.271827	0.0737189	-0.0634819	0.225496	0.0810071	0.246717	0.0699326	-0.0560608	0.218075
705	144	IDP_T1_FAST_ROIs_L_cerebellum_crus_I	GMV	FTD	1	NA	NA	NA	NA	NA	NA	NA	NA	NA	NA	NA	NA	NA	NA	NA	NA	NA	NA	NA	NA	-0.0287195	0.693081	0.072767	-0.171343	0.113904	-0.0287195	0.681319	0.0699343	-0.165791	0.108352
706	145	IDP_T1_FAST_ROIs_V_cerebellum_crus_I	GMV	FTD	1	NA	NA	NA	NA	NA	NA	NA	NA	NA	NA	NA	NA	NA	NA	NA	NA	NA	NA	NA	NA	-0.0130109	0.857881	0.0726572	-0.155419	0.129397	-0.0130109	0.85241	0.0699343	-0.150082	0.12406
707	146	IDP_T1_FAST_ROIs_R_cerebellum_crus_I	GMV	FTD	1	NA	NA	NA	NA	NA	NA	NA	NA	NA	NA	NA	NA	NA	NA	NA	NA	NA	NA	NA	NA	-0.00538465	0.940904	0.0726337	-0.147747	0.136977	-0.00538465	0.938627	0.0699343	-0.142456	0.131687
708	147	IDP_T1_FAST_ROIs_L_cerebellum_crus_II	GMV	FTD	1	NA	NA	NA	NA	NA	NA	NA	NA	NA	NA	NA	NA	NA	NA	NA	NA	NA	NA	NA	NA	0.0312518	0.667685	0.0727924	-0.111421	0.173925	0.0312518	0.654967	0.0699343	-0.10582	0.168323
709	148	IDP_T1_FAST_ROIs_V_cerebellum_crus_II	GMV	FTD	1	NA	NA	NA	NA	NA	NA	NA	NA	NA	NA	NA	NA	NA	NA	NA	NA	NA	NA	NA	NA	0.141657	0.0620428	0.075915	-0.00713679	0.29045	0.141657	0.0427963	0.0699299	0.00459388	0.278719
710	149	IDP_T1_FAST_ROIs_R_cerebellum_crus_II	GMV	FTD	1	NA	NA	NA	NA	NA	NA	NA	NA	NA	NA	NA	NA	NA	NA	NA	NA	NA	NA	NA	NA	0.0803351	0.275713	0.0737019	-0.0641206	0.224791	0.0803351	0.250665	0.0699335	-0.0567345	0.217405
711	150	IDP_T1_FAST_ROIs_L_cerebellum_VIIb	GMV	FTD	1	NA	NA	NA	NA	NA	NA	NA	NA	NA	NA	NA	NA	NA	NA	NA	NA	NA	NA	NA	NA	0.0559217	0.444583	0.0731502	-0.0874528	0.199296	0.0559217	0.423919	0.0699335	-0.0811479	0.192991
712	151	IDP_T1_FAST_ROIs_V_cerebellum_VIIb	GMV	FTD	1	NA	NA	NA	NA	NA	NA	NA	NA	NA	NA	NA	NA	NA	NA	NA	NA	NA	NA	NA	NA	0.0326603	0.653731	0.0728074	-0.110042	0.175363	0.0326603	0.64049	0.0699343	-0.104411	0.169732
713	152	IDP_T1_FAST_ROIs_R_cerebellum_VIIb	GMV	FTD	1	NA	NA	NA	NA	NA	NA	NA	NA	NA	NA	NA	NA	NA	NA	NA	NA	NA	NA	NA	NA	0.0734587	0.31776	0.0735269	-0.0706541	0.217572	0.0734587	0.29353	0.0699335	-0.0636108	0.210528
714	153	IDP_T1_FAST_ROIs_L_cerebellum_VIIIa	GMV	FTD	1	NA	NA	NA	NA	NA	NA	NA	NA	NA	NA	NA	NA	NA	NA	NA	NA	NA	NA	NA	NA	0.0294224	0.685993	0.0727738	-0.113214	0.172059	0.0294224	0.673964	0.0699343	-0.107649	0.166494
715	154	IDP_T1_FAST_ROIs_V_cerebellum_VIIIa	GMV	FTD	1	NA	NA	NA	NA	NA	NA	NA	NA	NA	NA	NA	NA	NA	NA	NA	NA	NA	NA	NA	NA	8.38e-05	0.999079	0.0726288	-0.142269	0.142436	8.38e-05	0.999044	0.0699343	-0.136988	0.137155
716	155	IDP_T1_FAST_ROIs_R_cerebellum_VIIIa	GMV	FTD	1	NA	NA	NA	NA	NA	NA	NA	NA	NA	NA	NA	NA	NA	NA	NA	NA	NA	NA	NA	NA	0.0108349	0.881442	0.0726485	-0.131556	0.153226	0.0108349	0.876877	0.0699343	-0.126236	0.147906
717	156	IDP_T1_FAST_ROIs_L_cerebellum_VIIIb	GMV	FTD	1	NA	NA	NA	NA	NA	NA	NA	NA	NA	NA	NA	NA	NA	NA	NA	NA	NA	NA	NA	NA	0.000927341	0.989813	0.072629	-0.141425	0.14328	0.000927341	0.98942	0.0699343	-0.136144	0.137999
718	157	IDP_T1_FAST_ROIs_V_cerebellum_VIIIb	GMV	FTD	1	NA	NA	NA	NA	NA	NA	NA	NA	NA	NA	NA	NA	NA	NA	NA	NA	NA	NA	NA	NA	0.00984902	0.892155	0.0726451	-0.132535	0.152233	0.00984902	0.888002	0.0699343	-0.127222	0.14692
719	158	IDP_T1_FAST_ROIs_R_cerebellum_VIIIb	GMV	FTD	1	NA	NA	NA	NA	NA	NA	NA	NA	NA	NA	NA	NA	NA	NA	NA	NA	NA	NA	NA	NA	-0.0144707	0.842149	0.0726639	-0.156892	0.127951	-0.0144707	0.836074	0.0699343	-0.151542	0.122601
720	159	IDP_T1_FAST_ROIs_L_cerebellum_IX	GMV	FTD	1	NA	NA	NA	NA	NA	NA	NA	NA	NA	NA	NA	NA	NA	NA	NA	NA	NA	NA	NA	NA	-0.0205027	0.777928	0.0726993	-0.162993	0.121988	-0.0205027	0.769392	0.0699343	-0.157574	0.116569
721	160	IDP_T1_FAST_ROIs_V_cerebellum_IX	GMV	FTD	1	NA	NA	NA	NA	NA	NA	NA	NA	NA	NA	NA	NA	NA	NA	NA	NA	NA	NA	NA	NA	-0.0271253	0.709264	0.0727521	-0.169719	0.115469	-0.0271253	0.698114	0.0699343	-0.164197	0.109946
722	161	IDP_T1_FAST_ROIs_R_cerebellum_IX	GMV	FTD	1	NA	NA	NA	NA	NA	NA	NA	NA	NA	NA	NA	NA	NA	NA	NA	NA	NA	NA	NA	NA	-0.0184734	0.799377	0.072686	-0.160938	0.123991	-0.0184734	0.791661	0.0699343	-0.155545	0.118598
723	162	IDP_T1_FAST_ROIs_L_cerebellum_X	GMV	FTD	1	NA	NA	NA	NA	NA	NA	NA	NA	NA	NA	NA	NA	NA	NA	NA	NA	NA	NA	NA	NA	0.0910542	0.218549	0.0740039	-0.0539935	0.236102	0.0910542	0.192907	0.0699326	-0.0460137	0.228122
724	163	IDP_T1_FAST_ROIs_V_cerebellum_X	GMV	FTD	1	NA	NA	NA	NA	NA	NA	NA	NA	NA	NA	NA	NA	NA	NA	NA	NA	NA	NA	NA	NA	0.074533	0.310907	0.0735533	-0.0696314	0.218697	0.074533	0.286527	0.0699335	-0.0625365	0.211603
725	164	IDP_T1_FAST_ROIs_R_cerebellum_X	GMV	FTD	1	NA	NA	NA	NA	NA	NA	NA	NA	NA	NA	NA	NA	NA	NA	NA	NA	NA	NA	NA	NA	0.0101214	0.889194	0.072646	-0.132265	0.152508	0.0101214	0.884927	0.0699343	-0.12695	0.147193
726	344	aparc-Desikan_lh_volume_bankssts	GMV	FTD	1	NA	NA	NA	NA	NA	NA	NA	NA	NA	NA	NA	NA	NA	NA	NA	NA	NA	NA	NA	NA	0.0880789	0.242665	0.0753873	-0.0596803	0.235838	0.0880789	0.217184	0.0713738	-0.0518138	0.227972
727	345	aparc-Desikan_lh_volume_caudalanteriorcingulate	GMV	FTD	1	NA	NA	NA	NA	NA	NA	NA	NA	NA	NA	NA	NA	NA	NA	NA	NA	NA	NA	NA	NA	0.00740087	0.920479	0.0741346	-0.137903	0.152705	0.00740087	0.917416	0.0713756	-0.132495	0.147297
728	346	aparc-Desikan_lh_volume_caudalmiddlefrontal	GMV	FTD	1	NA	NA	NA	NA	NA	NA	NA	NA	NA	NA	NA	NA	NA	NA	NA	NA	NA	NA	NA	NA	-0.0531258	0.476298	0.0745868	-0.199316	0.0930643	-0.0531258	0.456681	0.0713747	-0.19302	0.0867686
729	347	aparc-Desikan_lh_volume_cuneus	GMV	FTD	1	NA	NA	NA	NA	NA	NA	NA	NA	NA	NA	NA	NA	NA	NA	NA	NA	NA	NA	NA	NA	0.0619041	0.407595	0.0747514	-0.0846087	0.208417	0.0619041	0.385771	0.0713747	-0.0779903	0.201798
730	348	aparc-Desikan_lh_volume_entorhinal	GMV	FTD	1	NA	NA	NA	NA	NA	NA	NA	NA	NA	NA	NA	NA	NA	NA	NA	NA	NA	NA	NA	NA	-0.0836871	0.266184	0.0752653	-0.231207	0.063833	-0.0836871	0.240989	0.0713738	-0.22358	0.0562056
731	349	aparc-Desikan_lh_volume_fusiform	GMV	FTD	1	NA	NA	NA	NA	NA	NA	NA	NA	NA	NA	NA	NA	NA	NA	NA	NA	NA	NA	NA	NA	0.0521329	0.48448	0.0745697	-0.0940238	0.19829	0.0521329	0.465139	0.0713747	-0.0877615	0.192027
732	350	aparc-Desikan_lh_volume_inferiorparietal	GMV	FTD	1	NA	NA	NA	NA	NA	NA	NA	NA	NA	NA	NA	NA	NA	NA	NA	NA	NA	NA	NA	NA	0.106563	0.160682	0.0759654	-0.0423293	0.255455	0.106563	0.135426	0.0713729	-0.033328	0.246454
733	351	aparc-Desikan_lh_volume_inferiortemporal	GMV	FTD	1	NA	NA	NA	NA	NA	NA	NA	NA	NA	NA	NA	NA	NA	NA	NA	NA	NA	NA	NA	NA	-0.0855633	0.255937	0.0753167	-0.233184	0.0620574	-0.0855633	0.230603	0.0713738	-0.225456	0.0543293
734	352	aparc-Desikan_lh_volume_isthmuscingulate	GMV	FTD	1	NA	NA	NA	NA	NA	NA	NA	NA	NA	NA	NA	NA	NA	NA	NA	NA	NA	NA	NA	NA	-0.00918588	0.901394	0.0741395	-0.154499	0.136127	-0.00918588	0.897597	0.0713756	-0.149082	0.13071
735	353	aparc-Desikan_lh_volume_lateraloccipital	GMV	FTD	1	NA	NA	NA	NA	NA	NA	NA	NA	NA	NA	NA	NA	NA	NA	NA	NA	NA	NA	NA	NA	0.0805482	0.284	0.0751819	-0.0668083	0.227905	0.0805482	0.259092	0.0713738	-0.0593445	0.220441
736	354	aparc-Desikan_lh_volume_lateralorbitofrontal	GMV	FTD	1	NA	NA	NA	NA	NA	NA	NA	NA	NA	NA	NA	NA	NA	NA	NA	NA	NA	NA	NA	NA	0.0449992	0.545598	0.0744565	-0.100936	0.190934	0.0449992	0.528391	0.0713747	-0.0948952	0.184894
737	355	aparc-Desikan_lh_volume_lingual	GMV	FTD	1	NA	NA	NA	NA	NA	NA	NA	NA	NA	NA	NA	NA	NA	NA	NA	NA	NA	NA	NA	NA	-0.0119667	0.871789	0.0741491	-0.157299	0.133366	-0.0119667	0.866853	0.0713756	-0.151863	0.127929
738	356	aparc-Desikan_lh_volume_medialorbitofrontal	GMV	FTD	1	NA	NA	NA	NA	NA	NA	NA	NA	NA	NA	NA	NA	NA	NA	NA	NA	NA	NA	NA	NA	0.0552718	0.458898	0.0746247	-0.0909927	0.201536	0.0552718	0.438701	0.0713747	-0.0846226	0.195166
739	357	aparc-Desikan_lh_volume_middletemporal	GMV	FTD	1	NA	NA	NA	NA	NA	NA	NA	NA	NA	NA	NA	NA	NA	NA	NA	NA	NA	NA	NA	NA	0.053842	0.470448	0.0745993	-0.0923726	0.200057	0.053842	0.450635	0.0713747	-0.0860524	0.193736
740	358	aparc-Desikan_lh_volume_parahippocampal	GMV	FTD	1	NA	NA	NA	NA	NA	NA	NA	NA	NA	NA	NA	NA	NA	NA	NA	NA	NA	NA	NA	NA	-0.0470939	0.527234	0.074488	-0.19309	0.0989027	-0.0470939	0.509375	0.0713747	-0.186988	0.0928005
741	359	aparc-Desikan_lh_volume_paracentral	GMV	FTD	1	NA	NA	NA	NA	NA	NA	NA	NA	NA	NA	NA	NA	NA	NA	NA	NA	NA	NA	NA	NA	0.000967395	0.989587	0.0741258	-0.144319	0.146254	0.000967395	0.989186	0.0713756	-0.138929	0.140864
742	360	aparc-Desikan_lh_volume_parsopercularis	GMV	FTD	1	NA	NA	NA	NA	NA	NA	NA	NA	NA	NA	NA	NA	NA	NA	NA	NA	NA	NA	NA	NA	-0.0394164	0.596155	0.0743794	-0.1852	0.106367	-0.0394164	0.580779	0.0713747	-0.179311	0.100478
743	361	aparc-Desikan_lh_volume_parsorbitalis	GMV	FTD	1	NA	NA	NA	NA	NA	NA	NA	NA	NA	NA	NA	NA	NA	NA	NA	NA	NA	NA	NA	NA	0.107774	0.156205	0.076007	-0.0411995	0.256748	0.107774	0.131039	0.0713729	-0.0321167	0.247665
744	362	aparc-Desikan_lh_volume_parstriangularis	GMV	FTD	1	NA	NA	NA	NA	NA	NA	NA	NA	NA	NA	NA	NA	NA	NA	NA	NA	NA	NA	NA	NA	-0.0924954	0.220628	0.0755151	-0.240505	0.0555142	-0.0924954	0.194994	0.0713729	-0.232386	0.0473955
745	363	aparc-Desikan_lh_volume_pericalcarine	GMV	FTD	1	NA	NA	NA	NA	NA	NA	NA	NA	NA	NA	NA	NA	NA	NA	NA	NA	NA	NA	NA	NA	0.00501762	0.946035	0.0741297	-0.140277	0.150312	0.00501762	0.943956	0.0713756	-0.134879	0.144914
746	364	aparc-Desikan_lh_volume_postcentral	GMV	FTD	1	NA	NA	NA	NA	NA	NA	NA	NA	NA	NA	NA	NA	NA	NA	NA	NA	NA	NA	NA	NA	0.0603966	0.418924	0.0747214	-0.0860574	0.20685	0.0603966	0.397447	0.0713747	-0.0794978	0.200291
747	365	aparc-Desikan_lh_volume_posteriorcingulate	GMV	FTD	1	NA	NA	NA	NA	NA	NA	NA	NA	NA	NA	NA	NA	NA	NA	NA	NA	NA	NA	NA	NA	-0.0769062	0.30574	0.075089	-0.224081	0.0702682	-0.0769062	0.281251	0.0713738	-0.216799	0.0629865
748	366	aparc-Desikan_lh_volume_precentral	GMV	FTD	1	NA	NA	NA	NA	NA	NA	NA	NA	NA	NA	NA	NA	NA	NA	NA	NA	NA	NA	NA	NA	0.0197193	0.790394	0.0741885	-0.12569	0.165129	0.0197193	0.782334	0.0713747	-0.120175	0.159614
749	367	aparc-Desikan_lh_volume_precuneus	GMV	FTD	1	NA	NA	NA	NA	NA	NA	NA	NA	NA	NA	NA	NA	NA	NA	NA	NA	NA	NA	NA	NA	-0.00859135	0.907745	0.0741377	-0.153901	0.136719	-0.00859135	0.904192	0.0713756	-0.148487	0.131305
750	368	aparc-Desikan_lh_volume_rostralanteriorcingulate	GMV	FTD	1	NA	NA	NA	NA	NA	NA	NA	NA	NA	NA	NA	NA	NA	NA	NA	NA	NA	NA	NA	NA	-0.044085	0.553719	0.0744432	-0.189994	0.101824	-0.044085	0.536802	0.0713747	-0.183979	0.0958094
751	369	aparc-Desikan_lh_volume_rostralmiddlefrontal	GMV	FTD	1	NA	NA	NA	NA	NA	NA	NA	NA	NA	NA	NA	NA	NA	NA	NA	NA	NA	NA	NA	NA	0.0578076	0.438837	0.0746715	-0.0885485	0.204164	0.0578076	0.417987	0.0713747	-0.0820868	0.197702
752	370	aparc-Desikan_lh_volume_superiorfrontal	GMV	FTD	1	NA	NA	NA	NA	NA	NA	NA	NA	NA	NA	NA	NA	NA	NA	NA	NA	NA	NA	NA	NA	-0.0808877	0.282032	0.0751908	-0.228262	0.0664862	-0.0808877	0.25709	0.0713738	-0.22078	0.0590049
753	371	aparc-Desikan_lh_volume_superiorparietal	GMV	FTD	1	NA	NA	NA	NA	NA	NA	NA	NA	NA	NA	NA	NA	NA	NA	NA	NA	NA	NA	NA	NA	0.176821	0.0253726	0.0790903	0.0218038	0.331838	0.176821	0.0132278	0.0713685	0.0369386	0.316703
754	372	aparc-Desikan_lh_volume_superiortemporal	GMV	FTD	1	NA	NA	NA	NA	NA	NA	NA	NA	NA	NA	NA	NA	NA	NA	NA	NA	NA	NA	NA	NA	0.050353	0.499347	0.0745399	-0.0957453	0.196451	0.050353	0.480515	0.0713747	-0.0895414	0.190247
755	373	aparc-Desikan_lh_volume_supramarginal	GMV	FTD	1	NA	NA	NA	NA	NA	NA	NA	NA	NA	NA	NA	NA	NA	NA	NA	NA	NA	NA	NA	NA	0.0813501	0.279367	0.0752029	-0.0660476	0.228748	0.0813501	0.25438	0.0713738	-0.0585425	0.221243
756	374	aparc-Desikan_lh_volume_frontalpole	GMV	FTD	1	NA	NA	NA	NA	NA	NA	NA	NA	NA	NA	NA	NA	NA	NA	NA	NA	NA	NA	NA	NA	0.0496156	0.505582	0.0745279	-0.0964591	0.19569	0.0496156	0.486966	0.0713747	-0.0902788	0.18951
757	375	aparc-Desikan_lh_volume_transversetemporal	GMV	FTD	1	NA	NA	NA	NA	NA	NA	NA	NA	NA	NA	NA	NA	NA	NA	NA	NA	NA	NA	NA	NA	-0.1146	0.132846	0.076249	-0.264048	0.0348478	-0.1146	0.108346	0.071372	-0.254489	0.025289
758	376	aparc-Desikan_lh_volume_insula	GMV	FTD	1	NA	NA	NA	NA	NA	NA	NA	NA	NA	NA	NA	NA	NA	NA	NA	NA	NA	NA	NA	NA	-0.0812706	0.279824	0.0752008	-0.228664	0.0661231	-0.0812706	0.254845	0.0713738	-0.221163	0.0586221
759	377	aparc-Desikan_rh_volume_bankssts	GMV	FTD	1	NA	NA	NA	NA	NA	NA	NA	NA	NA	NA	NA	NA	NA	NA	NA	NA	NA	NA	NA	NA	-0.0100798	0.891859	0.0741423	-0.155399	0.135239	-0.0100798	0.887695	0.0713756	-0.149976	0.129816
760	378	aparc-Desikan_rh_volume_caudalanteriorcingulate	GMV	FTD	1	NA	NA	NA	NA	NA	NA	NA	NA	NA	NA	NA	NA	NA	NA	NA	NA	NA	NA	NA	NA	0.0562523	0.451076	0.0746426	-0.0900471	0.202552	0.0562523	0.430622	0.0713747	-0.083642	0.196147
761	379	aparc-Desikan_rh_volume_caudalmiddlefrontal	GMV	FTD	1	NA	NA	NA	NA	NA	NA	NA	NA	NA	NA	NA	NA	NA	NA	NA	NA	NA	NA	NA	NA	-0.0473768	0.52478	0.0744924	-0.193382	0.0986283	-0.0473768	0.506834	0.0713747	-0.187271	0.0925176
762	380	aparc-Desikan_rh_volume_cuneus	GMV	FTD	1	NA	NA	NA	NA	NA	NA	NA	NA	NA	NA	NA	NA	NA	NA	NA	NA	NA	NA	NA	NA	0.0918853	0.223577	0.075497	-0.0560888	0.239859	0.0918853	0.197956	0.0713729	-0.0480056	0.231776
763	381	aparc-Desikan_rh_volume_entorhinal	GMV	FTD	1	NA	NA	NA	NA	NA	NA	NA	NA	NA	NA	NA	NA	NA	NA	NA	NA	NA	NA	NA	NA	-0.140719	0.0687161	0.0773063	-0.29224	0.0108011	-0.140719	0.048649	0.0713712	-0.280607	-0.000831813
764	382	aparc-Desikan_rh_volume_fusiform	GMV	FTD	1	NA	NA	NA	NA	NA	NA	NA	NA	NA	NA	NA	NA	NA	NA	NA	NA	NA	NA	NA	NA	0.0208422	0.778782	0.074196	-0.124582	0.166266	0.0208422	0.770278	0.0713747	-0.119052	0.160737
765	383	aparc-Desikan_rh_volume_inferiorparietal	GMV	FTD	1	NA	NA	NA	NA	NA	NA	NA	NA	NA	NA	NA	NA	NA	NA	NA	NA	NA	NA	NA	NA	0.184593	0.0202705	0.0795213	0.0287312	0.340455	0.184593	0.00969539	0.0713676	0.0447124	0.324473
766	384	aparc-Desikan_rh_volume_inferiortemporal	GMV	FTD	1	NA	NA	NA	NA	NA	NA	NA	NA	NA	NA	NA	NA	NA	NA	NA	NA	NA	NA	NA	NA	0.0591923	0.428115	0.0746979	-0.0872156	0.2056	0.0591923	0.406925	0.0713747	-0.0807021	0.199087
767	385	aparc-Desikan_rh_volume_isthmuscingulate	GMV	FTD	1	NA	NA	NA	NA	NA	NA	NA	NA	NA	NA	NA	NA	NA	NA	NA	NA	NA	NA	NA	NA	0.00939455	0.899167	0.0741401	-0.13592	0.154709	0.00939455	0.895284	0.0713756	-0.130502	0.149291
768	386	aparc-Desikan_rh_volume_lateraloccipital	GMV	FTD	1	NA	NA	NA	NA	NA	NA	NA	NA	NA	NA	NA	NA	NA	NA	NA	NA	NA	NA	NA	NA	0.0918411	0.223791	0.0754957	-0.0561304	0.239813	0.0918411	0.198172	0.0713729	-0.0480498	0.231732
769	387	aparc-Desikan_rh_volume_lateralorbitofrontal	GMV	FTD	1	NA	NA	NA	NA	NA	NA	NA	NA	NA	NA	NA	NA	NA	NA	NA	NA	NA	NA	NA	NA	-0.0678804	0.364639	0.0748767	-0.214639	0.0788781	-0.0678804	0.341577	0.0713738	-0.207773	0.0720123
770	388	aparc-Desikan_rh_volume_lingual	GMV	FTD	1	NA	NA	NA	NA	NA	NA	NA	NA	NA	NA	NA	NA	NA	NA	NA	NA	NA	NA	NA	NA	0.103645	0.171895	0.075867	-0.0450543	0.252344	0.103645	0.146456	0.0713729	-0.0362459	0.243536
771	389	aparc-Desikan_rh_volume_medialorbitofrontal	GMV	FTD	1	NA	NA	NA	NA	NA	NA	NA	NA	NA	NA	NA	NA	NA	NA	NA	NA	NA	NA	NA	NA	0.0545379	0.464805	0.0746116	-0.0917008	0.200777	0.0545379	0.444804	0.0713747	-0.0853565	0.194432
772	390	aparc-Desikan_rh_volume_middletemporal	GMV	FTD	1	NA	NA	NA	NA	NA	NA	NA	NA	NA	NA	NA	NA	NA	NA	NA	NA	NA	NA	NA	NA	0.0127837	0.863125	0.0741524	-0.132555	0.158122	0.0127837	0.857856	0.0713756	-0.127112	0.15268
773	391	aparc-Desikan_rh_volume_parahippocampal	GMV	FTD	1	NA	NA	NA	NA	NA	NA	NA	NA	NA	NA	NA	NA	NA	NA	NA	NA	NA	NA	NA	NA	-0.0622587	0.40496	0.0747586	-0.208786	0.0842682	-0.0622587	0.383056	0.0713747	-0.202153	0.0776357
774	392	aparc-Desikan_rh_volume_paracentral	GMV	FTD	1	NA	NA	NA	NA	NA	NA	NA	NA	NA	NA	NA	NA	NA	NA	NA	NA	NA	NA	NA	NA	-0.0274241	0.711861	0.0742481	-0.17295	0.118102	-0.0274241	0.70081	0.0713747	-0.167319	0.11247
775	393	aparc-Desikan_rh_volume_parsopercularis	GMV	FTD	1	NA	NA	NA	NA	NA	NA	NA	NA	NA	NA	NA	NA	NA	NA	NA	NA	NA	NA	NA	NA	0.0532372	0.475386	0.0745887	-0.0929566	0.199431	0.0532372	0.455737	0.0713747	-0.0866571	0.193132
776	394	aparc-Desikan_rh_volume_parsorbitalis	GMV	FTD	1	NA	NA	NA	NA	NA	NA	NA	NA	NA	NA	NA	NA	NA	NA	NA	NA	NA	NA	NA	NA	-0.0350653	0.637092	0.0743273	-0.180747	0.110616	-0.0350653	0.623229	0.0713756	-0.174961	0.104831
777	395	aparc-Desikan_rh_volume_parstriangularis	GMV	FTD	1	NA	NA	NA	NA	NA	NA	NA	NA	NA	NA	NA	NA	NA	NA	NA	NA	NA	NA	NA	NA	0.0659926	0.377872	0.0748366	-0.080687	0.212672	0.0659926	0.355177	0.0713747	-0.0739018	0.205887
778	396	aparc-Desikan_rh_volume_pericalcarine	GMV	FTD	1	NA	NA	NA	NA	NA	NA	NA	NA	NA	NA	NA	NA	NA	NA	NA	NA	NA	NA	NA	NA	0.0515803	0.489068	0.0745604	-0.094558	0.197719	0.0515803	0.469883	0.0713747	-0.0883141	0.191475
779	397	aparc-Desikan_rh_volume_postcentral	GMV	FTD	1	NA	NA	NA	NA	NA	NA	NA	NA	NA	NA	NA	NA	NA	NA	NA	NA	NA	NA	NA	NA	0.0353102	0.63475	0.0743292	-0.110375	0.180995	0.0353102	0.6208	0.0713747	-0.104584	0.175205
780	398	aparc-Desikan_rh_volume_posteriorcingulate	GMV	FTD	1	NA	NA	NA	NA	NA	NA	NA	NA	NA	NA	NA	NA	NA	NA	NA	NA	NA	NA	NA	NA	0.0646203	0.387685	0.0748074	-0.0820021	0.211243	0.0646203	0.365271	0.0713747	-0.075274	0.204515
781	399	aparc-Desikan_rh_volume_precentral	GMV	FTD	1	NA	NA	NA	NA	NA	NA	NA	NA	NA	NA	NA	NA	NA	NA	NA	NA	NA	NA	NA	NA	0.0308389	0.67802	0.0742807	-0.114751	0.176429	0.0308389	0.66569	0.0713747	-0.109056	0.170733
782	400	aparc-Desikan_rh_volume_precuneus	GMV	FTD	1	NA	NA	NA	NA	NA	NA	NA	NA	NA	NA	NA	NA	NA	NA	NA	NA	NA	NA	NA	NA	-0.0664824	0.374404	0.0748462	-0.213181	0.0802161	-0.0664824	0.351611	0.0713738	-0.206375	0.0734102
783	401	aparc-Desikan_rh_volume_rostralanteriorcingulate	GMV	FTD	1	NA	NA	NA	NA	NA	NA	NA	NA	NA	NA	NA	NA	NA	NA	NA	NA	NA	NA	NA	NA	-0.0129561	0.861299	0.0741532	-0.158296	0.132384	-0.0129561	0.85596	0.0713756	-0.152852	0.12694
784	402	aparc-Desikan_rh_volume_rostralmiddlefrontal	GMV	FTD	1	NA	NA	NA	NA	NA	NA	NA	NA	NA	NA	NA	NA	NA	NA	NA	NA	NA	NA	NA	NA	0.0514123	0.490468	0.0745575	-0.0947205	0.197545	0.0514123	0.471331	0.0713747	-0.0884821	0.191307
785	403	aparc-Desikan_rh_volume_superiorfrontal	GMV	FTD	1	NA	NA	NA	NA	NA	NA	NA	NA	NA	NA	NA	NA	NA	NA	NA	NA	NA	NA	NA	NA	0.0334817	0.652294	0.0743086	-0.112163	0.179127	0.0334817	0.639	0.0713747	-0.106413	0.173376
786	404	aparc-Desikan_rh_volume_superiorparietal	GMV	FTD	1	NA	NA	NA	NA	NA	NA	NA	NA	NA	NA	NA	NA	NA	NA	NA	NA	NA	NA	NA	NA	0.0274639	0.711463	0.0742485	-0.118063	0.172991	0.0274639	0.700397	0.0713747	-0.11243	0.167358
787	405	aparc-Desikan_rh_volume_superiortemporal	GMV	FTD	1	NA	NA	NA	NA	NA	NA	NA	NA	NA	NA	NA	NA	NA	NA	NA	NA	NA	NA	NA	NA	0.0430602	0.562897	0.0744286	-0.10282	0.18894	0.0430602	0.546311	0.0713747	-0.0968342	0.182955
788	406	aparc-Desikan_rh_volume_supramarginal	GMV	FTD	1	NA	NA	NA	NA	NA	NA	NA	NA	NA	NA	NA	NA	NA	NA	NA	NA	NA	NA	NA	NA	-0.0915405	0.225262	0.0754877	-0.239496	0.0564154	-0.0915405	0.19965	0.0713738	-0.231433	0.0483522
789	407	aparc-Desikan_rh_volume_frontalpole	GMV	FTD	1	NA	NA	NA	NA	NA	NA	NA	NA	NA	NA	NA	NA	NA	NA	NA	NA	NA	NA	NA	NA	-0.0551683	0.459728	0.0746229	-0.201429	0.0910925	-0.0551683	0.439558	0.0713747	-0.195063	0.0847261
790	408	aparc-Desikan_rh_volume_transversetemporal	GMV	FTD	1	NA	NA	NA	NA	NA	NA	NA	NA	NA	NA	NA	NA	NA	NA	NA	NA	NA	NA	NA	NA	-0.0695161	0.353437	0.0749142	-0.216348	0.0773157	-0.0695161	0.330076	0.0713747	-0.209411	0.0703783
791	409	aparc-Desikan_rh_volume_insula	GMV	FTD	1	NA	NA	NA	NA	NA	NA	NA	NA	NA	NA	NA	NA	NA	NA	NA	NA	NA	NA	NA	NA	0.0177608	0.810767	0.0741774	-0.127627	0.163148	0.0177608	0.803488	0.0713756	-0.122135	0.157657
792	648	aparc-Desikan_lh_area_TotalSurface	SA	FTD	1	NA	NA	NA	NA	NA	NA	NA	NA	NA	NA	NA	NA	NA	NA	NA	NA	NA	NA	NA	NA	0.0358478	0.629633	0.0743354	-0.10985	0.181545	0.0358478	0.615493	0.0713747	-0.104047	0.175742
793	649	aparc-Desikan_lh_area_bankssts	SA	FTD	1	NA	NA	NA	NA	NA	NA	NA	NA	NA	NA	NA	NA	NA	NA	NA	NA	NA	NA	NA	NA	0.0731908	0.329115	0.0749985	-0.0738062	0.220188	0.0731908	0.305147	0.0713738	-0.0667018	0.213083
794	650	aparc-Desikan_lh_area_caudalanteriorcingulate	SA	FTD	1	NA	NA	NA	NA	NA	NA	NA	NA	NA	NA	NA	NA	NA	NA	NA	NA	NA	NA	NA	NA	-0.0292155	0.694027	0.0742647	-0.174774	0.116343	-0.0292155	0.682301	0.0713747	-0.16911	0.110679
795	651	aparc-Desikan_lh_area_caudalmiddlefrontal	SA	FTD	1	NA	NA	NA	NA	NA	NA	NA	NA	NA	NA	NA	NA	NA	NA	NA	NA	NA	NA	NA	NA	-0.0766339	0.307412	0.0750822	-0.223795	0.0705272	-0.0766339	0.282958	0.0713738	-0.216527	0.0632588
796	652	aparc-Desikan_lh_area_cuneus	SA	FTD	1	NA	NA	NA	NA	NA	NA	NA	NA	NA	NA	NA	NA	NA	NA	NA	NA	NA	NA	NA	NA	0.0515644	0.4892	0.0745601	-0.0945734	0.197702	0.0515644	0.47002	0.0713747	-0.08833	0.191459
797	653	aparc-Desikan_lh_area_entorhinal	SA	FTD	1	NA	NA	NA	NA	NA	NA	NA	NA	NA	NA	NA	NA	NA	NA	NA	NA	NA	NA	NA	NA	-0.0685824	0.359806	0.0748932	-0.215373	0.0782083	-0.0685824	0.336613	0.0713747	-0.208477	0.071312
798	654	aparc-Desikan_lh_area_fusiform	SA	FTD	1	NA	NA	NA	NA	NA	NA	NA	NA	NA	NA	NA	NA	NA	NA	NA	NA	NA	NA	NA	NA	0.0444661	0.550326	0.0744487	-0.101453	0.190386	0.0444661	0.533288	0.0713747	-0.0954283	0.18436
799	655	aparc-Desikan_lh_area_inferiorparietal	SA	FTD	1	NA	NA	NA	NA	NA	NA	NA	NA	NA	NA	NA	NA	NA	NA	NA	NA	NA	NA	NA	NA	0.0816605	0.277589	0.0752111	-0.0657533	0.229074	0.0816605	0.252572	0.0713738	-0.0582322	0.221553
800	656	aparc-Desikan_lh_area_inferiortemporal	SA	FTD	1	NA	NA	NA	NA	NA	NA	NA	NA	NA	NA	NA	NA	NA	NA	NA	NA	NA	NA	NA	NA	-0.0728672	0.331209	0.0749908	-0.219849	0.0741148	-0.0728672	0.307291	0.0713738	-0.21276	0.0670255
801	657	aparc-Desikan_lh_area_isthmuscingulate	SA	FTD	1	NA	NA	NA	NA	NA	NA	NA	NA	NA	NA	NA	NA	NA	NA	NA	NA	NA	NA	NA	NA	-0.0426773	0.566346	0.0744232	-0.188547	0.103192	-0.0426773	0.549884	0.0713747	-0.182572	0.0972171
802	658	aparc-Desikan_lh_area_lateraloccipital	SA	FTD	1	NA	NA	NA	NA	NA	NA	NA	NA	NA	NA	NA	NA	NA	NA	NA	NA	NA	NA	NA	NA	0.0664073	0.374934	0.0748446	-0.0802881	0.213103	0.0664073	0.352156	0.0713738	-0.0734854	0.2063
803	659	aparc-Desikan_lh_area_lateralorbitofrontal	SA	FTD	1	NA	NA	NA	NA	NA	NA	NA	NA	NA	NA	NA	NA	NA	NA	NA	NA	NA	NA	NA	NA	0.0319936	0.666728	0.0742926	-0.11362	0.177607	0.0319936	0.653974	0.0713747	-0.107901	0.171888
804	660	aparc-Desikan_lh_area_lingual	SA	FTD	1	NA	NA	NA	NA	NA	NA	NA	NA	NA	NA	NA	NA	NA	NA	NA	NA	NA	NA	NA	NA	-0.00139897	0.984943	0.0741259	-0.146686	0.143888	-0.00139897	0.984362	0.0713756	-0.141295	0.138497
805	661	aparc-Desikan_lh_area_medialorbitofrontal	SA	FTD	1	NA	NA	NA	NA	NA	NA	NA	NA	NA	NA	NA	NA	NA	NA	NA	NA	NA	NA	NA	NA	0.0553266	0.458458	0.0746257	-0.0909398	0.201593	0.0553266	0.438247	0.0713747	-0.0845678	0.195221
806	662	aparc-Desikan_lh_area_middletemporal	SA	FTD	1	NA	NA	NA	NA	NA	NA	NA	NA	NA	NA	NA	NA	NA	NA	NA	NA	NA	NA	NA	NA	0.0496359	0.50541	0.0745282	-0.0964394	0.195711	0.0496359	0.486787	0.0713747	-0.0902585	0.18953
807	663	aparc-Desikan_lh_area_parahippocampal	SA	FTD	1	NA	NA	NA	NA	NA	NA	NA	NA	NA	NA	NA	NA	NA	NA	NA	NA	NA	NA	NA	NA	-0.00174115	0.98126	0.0741261	-0.147028	0.143546	-0.00174115	0.980538	0.0713756	-0.141637	0.138155
808	664	aparc-Desikan_lh_area_paracentral	SA	FTD	1	NA	NA	NA	NA	NA	NA	NA	NA	NA	NA	NA	NA	NA	NA	NA	NA	NA	NA	NA	NA	-0.0217538	0.769393	0.0742024	-0.16719	0.123683	-0.0217538	0.760531	0.0713747	-0.161648	0.118141
809	665	aparc-Desikan_lh_area_parsopercularis	SA	FTD	1	NA	NA	NA	NA	NA	NA	NA	NA	NA	NA	NA	NA	NA	NA	NA	NA	NA	NA	NA	NA	-0.0366436	0.622093	0.0743449	-0.18236	0.109072	-0.0366436	0.607673	0.0713747	-0.176538	0.103251
810	666	aparc-Desikan_lh_area_parsorbitalis	SA	FTD	1	NA	NA	NA	NA	NA	NA	NA	NA	NA	NA	NA	NA	NA	NA	NA	NA	NA	NA	NA	NA	0.0702005	0.348812	0.0749288	-0.07666	0.217061	0.0702005	0.325331	0.0713738	-0.0696922	0.210093
811	667	aparc-Desikan_lh_area_parstriangularis	SA	FTD	1	NA	NA	NA	NA	NA	NA	NA	NA	NA	NA	NA	NA	NA	NA	NA	NA	NA	NA	NA	NA	-0.0981984	0.194503	0.0756903	-0.246551	0.0501546	-0.0981984	0.168868	0.0713729	-0.238089	0.0416925
812	668	aparc-Desikan_lh_area_pericalcarine	SA	FTD	1	NA	NA	NA	NA	NA	NA	NA	NA	NA	NA	NA	NA	NA	NA	NA	NA	NA	NA	NA	NA	0.0153204	0.836342	0.0741641	-0.130041	0.160682	0.0153204	0.830044	0.0713756	-0.124576	0.155217
813	669	aparc-Desikan_lh_area_postcentral	SA	FTD	1	NA	NA	NA	NA	NA	NA	NA	NA	NA	NA	NA	NA	NA	NA	NA	NA	NA	NA	NA	NA	0.0651464	0.383904	0.0748185	-0.0814978	0.211791	0.0651464	0.36138	0.0713747	-0.074748	0.205041
814	670	aparc-Desikan_lh_area_posteriorcingulate	SA	FTD	1	NA	NA	NA	NA	NA	NA	NA	NA	NA	NA	NA	NA	NA	NA	NA	NA	NA	NA	NA	NA	-0.0521576	0.484275	0.0745701	-0.198315	0.0939998	-0.0521576	0.464927	0.0713747	-0.192052	0.0877367
815	671	aparc-Desikan_lh_area_precentral	SA	FTD	1	NA	NA	NA	NA	NA	NA	NA	NA	NA	NA	NA	NA	NA	NA	NA	NA	NA	NA	NA	NA	0.0281067	0.705045	0.0742543	-0.117432	0.173645	0.0281067	0.693735	0.0713747	-0.111788	0.168001
816	672	aparc-Desikan_lh_area_precuneus	SA	FTD	1	NA	NA	NA	NA	NA	NA	NA	NA	NA	NA	NA	NA	NA	NA	NA	NA	NA	NA	NA	NA	-0.0225867	0.760847	0.0742084	-0.168035	0.122862	-0.0225867	0.751659	0.0713747	-0.162481	0.117308
817	673	aparc-Desikan_lh_area_rostralanteriorcingulate	SA	FTD	1	NA	NA	NA	NA	NA	NA	NA	NA	NA	NA	NA	NA	NA	NA	NA	NA	NA	NA	NA	NA	-0.0704056	0.347436	0.0749335	-0.217275	0.0764641	-0.0704056	0.32392	0.0713738	-0.210298	0.069487
818	674	aparc-Desikan_lh_area_rostralmiddlefrontal	SA	FTD	1	NA	NA	NA	NA	NA	NA	NA	NA	NA	NA	NA	NA	NA	NA	NA	NA	NA	NA	NA	NA	0.0536387	0.472105	0.0745957	-0.0925689	0.199846	0.0536387	0.452347	0.0713747	-0.0862557	0.193533
819	675	aparc-Desikan_lh_area_superiorfrontal	SA	FTD	1	NA	NA	NA	NA	NA	NA	NA	NA	NA	NA	NA	NA	NA	NA	NA	NA	NA	NA	NA	NA	-0.108287	0.154341	0.0760248	-0.257296	0.0407215	-0.108287	0.129216	0.0713729	-0.248178	0.0316038
820	676	aparc-Desikan_lh_area_superiorparietal	SA	FTD	1	NA	NA	NA	NA	NA	NA	NA	NA	NA	NA	NA	NA	NA	NA	NA	NA	NA	NA	NA	NA	0.157935	0.0431837	0.0781108	0.00483733	0.311032	0.157935	0.0269034	0.0713694	0.0180505	0.297818
821	677	aparc-Desikan_lh_area_superiortemporal	SA	FTD	1	NA	NA	NA	NA	NA	NA	NA	NA	NA	NA	NA	NA	NA	NA	NA	NA	NA	NA	NA	NA	-0.0116758	0.874878	0.074148	-0.157006	0.133654	-0.0116758	0.87006	0.0713756	-0.151572	0.12822
822	678	aparc-Desikan_lh_area_supramarginal	SA	FTD	1	NA	NA	NA	NA	NA	NA	NA	NA	NA	NA	NA	NA	NA	NA	NA	NA	NA	NA	NA	NA	0.0783289	0.29711	0.0751248	-0.0689157	0.225573	0.0783289	0.272447	0.0713738	-0.0615638	0.218222
823	679	aparc-Desikan_lh_area_frontalpole	SA	FTD	1	NA	NA	NA	NA	NA	NA	NA	NA	NA	NA	NA	NA	NA	NA	NA	NA	NA	NA	NA	NA	-0.00124724	0.986575	0.0741259	-0.146534	0.144039	-0.00124724	0.986058	0.0713756	-0.141143	0.138649
824	680	aparc-Desikan_lh_area_transversetemporal	SA	FTD	1	NA	NA	NA	NA	NA	NA	NA	NA	NA	NA	NA	NA	NA	NA	NA	NA	NA	NA	NA	NA	-0.159588	0.041255	0.0781927	-0.312846	-0.0063303	-0.159588	0.0253463	0.0713694	-0.299472	-0.019704
825	681	aparc-Desikan_lh_area_insula	SA	FTD	1	NA	NA	NA	NA	NA	NA	NA	NA	NA	NA	NA	NA	NA	NA	NA	NA	NA	NA	NA	NA	-0.0873989	0.2462	0.075368	-0.23512	0.0603224	-0.0873989	0.220755	0.0713738	-0.227292	0.0524937
826	682	aparc-Desikan_rh_area_TotalSurface	SA	FTD	1	NA	NA	NA	NA	NA	NA	NA	NA	NA	NA	NA	NA	NA	NA	NA	NA	NA	NA	NA	NA	0.0567448	0.447178	0.0746517	-0.0895724	0.203062	0.0567448	0.426598	0.0713747	-0.0831496	0.196639
827	683	aparc-Desikan_rh_area_bankssts	SA	FTD	1	NA	NA	NA	NA	NA	NA	NA	NA	NA	NA	NA	NA	NA	NA	NA	NA	NA	NA	NA	NA	-0.0149941	0.839776	0.0741625	-0.160353	0.130364	-0.0149941	0.83361	0.0713756	-0.15489	0.124902
828	684	aparc-Desikan_rh_area_caudalanteriorcingulate	SA	FTD	1	NA	NA	NA	NA	NA	NA	NA	NA	NA	NA	NA	NA	NA	NA	NA	NA	NA	NA	NA	NA	0.0579429	0.437782	0.0746741	-0.0884182	0.204304	0.0579429	0.416899	0.0713747	-0.0819515	0.197837
829	685	aparc-Desikan_rh_area_caudalmiddlefrontal	SA	FTD	1	NA	NA	NA	NA	NA	NA	NA	NA	NA	NA	NA	NA	NA	NA	NA	NA	NA	NA	NA	NA	-0.0570746	0.444579	0.0746578	-0.203404	0.0892546	-0.0570746	0.423915	0.0713747	-0.196969	0.0828197
830	686	aparc-Desikan_rh_area_cuneus	SA	FTD	1	NA	NA	NA	NA	NA	NA	NA	NA	NA	NA	NA	NA	NA	NA	NA	NA	NA	NA	NA	NA	0.0553717	0.458097	0.0746265	-0.0908963	0.20164	0.0553717	0.437874	0.0713747	-0.0845227	0.195266
831	687	aparc-Desikan_rh_area_entorhinal	SA	FTD	1	NA	NA	NA	NA	NA	NA	NA	NA	NA	NA	NA	NA	NA	NA	NA	NA	NA	NA	NA	NA	-0.0420425	0.572089	0.0744144	-0.187895	0.10381	-0.0420425	0.555835	0.0713747	-0.181937	0.0978519
832	688	aparc-Desikan_rh_area_fusiform	SA	FTD	1	NA	NA	NA	NA	NA	NA	NA	NA	NA	NA	NA	NA	NA	NA	NA	NA	NA	NA	NA	NA	0.0144017	0.84602	0.0741597	-0.130951	0.159755	0.0144017	0.840093	0.0713756	-0.125494	0.154298
833	689	aparc-Desikan_rh_area_inferiorparietal	SA	FTD	1	NA	NA	NA	NA	NA	NA	NA	NA	NA	NA	NA	NA	NA	NA	NA	NA	NA	NA	NA	NA	0.160737	0.0399611	0.07825	0.00736731	0.314107	0.160737	0.0243103	0.0713694	0.0208534	0.300621
834	690	aparc-Desikan_rh_area_inferiortemporal	SA	FTD	1	NA	NA	NA	NA	NA	NA	NA	NA	NA	NA	NA	NA	NA	NA	NA	NA	NA	NA	NA	NA	0.0368779	0.619881	0.0743477	-0.108844	0.182599	0.0368779	0.605379	0.0713747	-0.103016	0.176772
835	691	aparc-Desikan_rh_area_isthmuscingulate	SA	FTD	1	NA	NA	NA	NA	NA	NA	NA	NA	NA	NA	NA	NA	NA	NA	NA	NA	NA	NA	NA	NA	0.0274109	0.711994	0.074248	-0.118115	0.172937	0.0274109	0.700948	0.0713747	-0.112484	0.167305
836	692	aparc-Desikan_rh_area_lateraloccipital	SA	FTD	1	NA	NA	NA	NA	NA	NA	NA	NA	NA	NA	NA	NA	NA	NA	NA	NA	NA	NA	NA	NA	0.0690086	0.356883	0.0749019	-0.0777991	0.215816	0.0690086	0.333613	0.0713738	-0.0708841	0.208901
837	693	aparc-Desikan_rh_area_lateralorbitofrontal	SA	FTD	1	NA	NA	NA	NA	NA	NA	NA	NA	NA	NA	NA	NA	NA	NA	NA	NA	NA	NA	NA	NA	0.0353562	0.634311	0.0743297	-0.11033	0.181042	0.0353562	0.620346	0.0713747	-0.104538	0.175251
838	694	aparc-Desikan_rh_area_lingual	SA	FTD	1	NA	NA	NA	NA	NA	NA	NA	NA	NA	NA	NA	NA	NA	NA	NA	NA	NA	NA	NA	NA	0.120153	0.116064	0.076457	-0.0297027	0.270009	0.120153	0.0922834	0.071372	-0.0197362	0.260042
839	695	aparc-Desikan_rh_area_medialorbitofrontal	SA	FTD	1	NA	NA	NA	NA	NA	NA	NA	NA	NA	NA	NA	NA	NA	NA	NA	NA	NA	NA	NA	NA	-0.0156263	0.833125	0.0741657	-0.160991	0.129738	-0.0156263	0.826704	0.0713756	-0.155522	0.12427
840	696	aparc-Desikan_rh_area_middletemporal	SA	FTD	1	NA	NA	NA	NA	NA	NA	NA	NA	NA	NA	NA	NA	NA	NA	NA	NA	NA	NA	NA	NA	0.0120286	0.871132	0.0741494	-0.133304	0.157361	0.0120286	0.86617	0.0713756	-0.127868	0.151925
841	697	aparc-Desikan_rh_area_parahippocampal	SA	FTD	1	NA	NA	NA	NA	NA	NA	NA	NA	NA	NA	NA	NA	NA	NA	NA	NA	NA	NA	NA	NA	-0.0686266	0.359496	0.0748933	-0.215418	0.0781643	-0.0686266	0.336296	0.0713738	-0.208519	0.071266
842	698	aparc-Desikan_rh_area_paracentral	SA	FTD	1	NA	NA	NA	NA	NA	NA	NA	NA	NA	NA	NA	NA	NA	NA	NA	NA	NA	NA	NA	NA	-0.0558916	0.453944	0.074636	-0.202178	0.0903949	-0.0558916	0.433584	0.0713747	-0.195786	0.0840028
843	699	aparc-Desikan_rh_area_parsopercularis	SA	FTD	1	NA	NA	NA	NA	NA	NA	NA	NA	NA	NA	NA	NA	NA	NA	NA	NA	NA	NA	NA	NA	0.00815128	0.912449	0.0741365	-0.137156	0.153459	0.00815128	0.909077	0.0713756	-0.131745	0.148047
844	700	aparc-Desikan_rh_area_parsorbitalis	SA	FTD	1	NA	NA	NA	NA	NA	NA	NA	NA	NA	NA	NA	NA	NA	NA	NA	NA	NA	NA	NA	NA	0.000924512	0.990049	0.0741257	-0.144362	0.146211	0.000924512	0.989665	0.0713756	-0.138972	0.140821
845	701	aparc-Desikan_rh_area_parstriangularis	SA	FTD	1	NA	NA	NA	NA	NA	NA	NA	NA	NA	NA	NA	NA	NA	NA	NA	NA	NA	NA	NA	NA	0.0617538	0.408716	0.0747484	-0.0847531	0.208261	0.0617538	0.386926	0.0713747	-0.0781406	0.201648
846	702	aparc-Desikan_rh_area_pericalcarine	SA	FTD	1	NA	NA	NA	NA	NA	NA	NA	NA	NA	NA	NA	NA	NA	NA	NA	NA	NA	NA	NA	NA	0.0482681	0.517089	0.0745063	-0.0977643	0.194301	0.0482681	0.498874	0.0713747	-0.0916263	0.188162
847	703	aparc-Desikan_rh_area_postcentral	SA	FTD	1	NA	NA	NA	NA	NA	NA	NA	NA	NA	NA	NA	NA	NA	NA	NA	NA	NA	NA	NA	NA	0.0113106	0.878758	0.0741466	-0.134017	0.156638	0.0113106	0.87409	0.0713756	-0.128586	0.151207
848	704	aparc-Desikan_rh_area_posteriorcingulate	SA	FTD	1	NA	NA	NA	NA	NA	NA	NA	NA	NA	NA	NA	NA	NA	NA	NA	NA	NA	NA	NA	NA	0.0689096	0.35756	0.0748996	-0.0778937	0.215713	0.0689096	0.334307	0.0713738	-0.0709831	0.208802
849	705	aparc-Desikan_rh_area_precentral	SA	FTD	1	NA	NA	NA	NA	NA	NA	NA	NA	NA	NA	NA	NA	NA	NA	NA	NA	NA	NA	NA	NA	0.023272	0.753839	0.0742136	-0.122187	0.168731	0.023272	0.744384	0.0713747	-0.116622	0.163166
850	706	aparc-Desikan_rh_area_precuneus	SA	FTD	1	NA	NA	NA	NA	NA	NA	NA	NA	NA	NA	NA	NA	NA	NA	NA	NA	NA	NA	NA	NA	-0.0267141	0.718977	0.0742418	-0.172228	0.1188	-0.0267141	0.708196	0.0713747	-0.166609	0.11318
851	707	aparc-Desikan_rh_area_rostralanteriorcingulate	SA	FTD	1	NA	NA	NA	NA	NA	NA	NA	NA	NA	NA	NA	NA	NA	NA	NA	NA	NA	NA	NA	NA	0.00937156	0.899413	0.07414	-0.135943	0.154686	0.00937156	0.895539	0.0713756	-0.130525	0.149268
852	708	aparc-Desikan_rh_area_rostralmiddlefrontal	SA	FTD	1	NA	NA	NA	NA	NA	NA	NA	NA	NA	NA	NA	NA	NA	NA	NA	NA	NA	NA	NA	NA	0.079511	0.290073	0.075155	-0.0677928	0.226815	0.079511	0.265276	0.0713738	-0.0603816	0.219404
853	709	aparc-Desikan_rh_area_superiorfrontal	SA	FTD	1	NA	NA	NA	NA	NA	NA	NA	NA	NA	NA	NA	NA	NA	NA	NA	NA	NA	NA	NA	NA	-0.0242225	0.744155	0.074221	-0.169696	0.121251	-0.0242225	0.734331	0.0713747	-0.164117	0.115672
854	710	aparc-Desikan_rh_area_superiorparietal	SA	FTD	1	NA	NA	NA	NA	NA	NA	NA	NA	NA	NA	NA	NA	NA	NA	NA	NA	NA	NA	NA	NA	0.0287778	0.698368	0.0742606	-0.116773	0.174329	0.0287778	0.686806	0.0713747	-0.111117	0.168672
855	711	aparc-Desikan_rh_area_superiortemporal	SA	FTD	1	NA	NA	NA	NA	NA	NA	NA	NA	NA	NA	NA	NA	NA	NA	NA	NA	NA	NA	NA	NA	-0.0955017	0.206537	0.0756062	-0.24369	0.0526865	-0.0955017	0.180875	0.0713729	-0.235393	0.0443893
856	712	aparc-Desikan_rh_area_supramarginal	SA	FTD	1	NA	NA	NA	NA	NA	NA	NA	NA	NA	NA	NA	NA	NA	NA	NA	NA	NA	NA	NA	NA	-0.146467	0.0589852	0.0775651	-0.298494	0.00556116	-0.146467	0.0401496	0.0713703	-0.286352	-0.0065808
857	713	aparc-Desikan_rh_area_frontalpole	SA	FTD	1	NA	NA	NA	NA	NA	NA	NA	NA	NA	NA	NA	NA	NA	NA	NA	NA	NA	NA	NA	NA	0.0114565	0.877208	0.0741472	-0.133872	0.156785	0.0114565	0.872479	0.0713756	-0.12844	0.151353
858	714	aparc-Desikan_rh_area_transversetemporal	SA	FTD	1	NA	NA	NA	NA	NA	NA	NA	NA	NA	NA	NA	NA	NA	NA	NA	NA	NA	NA	NA	NA	-0.131303	0.0877454	0.0769015	-0.28203	0.0194244	-0.131303	0.06581	0.0713712	-0.27119	0.00858484
859	715	aparc-Desikan_rh_area_insula	SA	FTD	1	NA	NA	NA	NA	NA	NA	NA	NA	NA	NA	NA	NA	NA	NA	NA	NA	NA	NA	NA	NA	-0.00503442	0.945854	0.0741298	-0.150329	0.14026	-0.00503442	0.943769	0.0713756	-0.144931	0.134862
860	1020	aparc-Desikan_lh_thickness_GlobalMeanThickness	CT	FTD	1	NA	NA	NA	NA	NA	NA	NA	NA	NA	NA	NA	NA	NA	NA	NA	NA	NA	NA	NA	NA	0.0448737	0.54671	0.0744547	-0.101057	0.190805	0.0448737	0.529542	0.0713747	-0.0950207	0.184768
861	1021	aparc-Desikan_lh_thickness_bankssts	CT	FTD	1	NA	NA	NA	NA	NA	NA	NA	NA	NA	NA	NA	NA	NA	NA	NA	NA	NA	NA	NA	NA	0.110055	0.148051	0.0760866	-0.0390743	0.259185	0.110055	0.123079	0.0713729	-0.0298355	0.249946
862	1022	aparc-Desikan_lh_thickness_caudalanteriorcingulate	CT	FTD	1	NA	NA	NA	NA	NA	NA	NA	NA	NA	NA	NA	NA	NA	NA	NA	NA	NA	NA	NA	NA	0.03122	0.674285	0.0742846	-0.114378	0.176818	0.03122	0.661814	0.0713747	-0.108674	0.171114
863	1023	aparc-Desikan_lh_thickness_caudalmiddlefrontal	CT	FTD	1	NA	NA	NA	NA	NA	NA	NA	NA	NA	NA	NA	NA	NA	NA	NA	NA	NA	NA	NA	NA	0.0703738	0.347649	0.0749328	-0.0764945	0.217242	0.0703738	0.324139	0.0713738	-0.0695189	0.210266
864	1024	aparc-Desikan_lh_thickness_cuneus	CT	FTD	1	NA	NA	NA	NA	NA	NA	NA	NA	NA	NA	NA	NA	NA	NA	NA	NA	NA	NA	NA	NA	0.0750016	0.317571	0.075042	-0.0720807	0.222084	0.0750016	0.293337	0.0713738	-0.064891	0.214894
865	1025	aparc-Desikan_lh_thickness_entorhinal	CT	FTD	1	NA	NA	NA	NA	NA	NA	NA	NA	NA	NA	NA	NA	NA	NA	NA	NA	NA	NA	NA	NA	-0.0498101	0.503933	0.074531	-0.195891	0.0962707	-0.0498101	0.48526	0.0713747	-0.189705	0.0900843
866	1026	aparc-Desikan_lh_thickness_fusiform	CT	FTD	1	NA	NA	NA	NA	NA	NA	NA	NA	NA	NA	NA	NA	NA	NA	NA	NA	NA	NA	NA	NA	0.0151489	0.838147	0.0741633	-0.130211	0.160509	0.0151489	0.831918	0.0713756	-0.124747	0.155045
867	1027	aparc-Desikan_lh_thickness_inferiorparietal	CT	FTD	1	NA	NA	NA	NA	NA	NA	NA	NA	NA	NA	NA	NA	NA	NA	NA	NA	NA	NA	NA	NA	0.06741	0.367906	0.0748664	-0.0793282	0.214148	0.06741	0.344933	0.0713738	-0.0724827	0.207303
868	1028	aparc-Desikan_lh_thickness_inferiortemporal	CT	FTD	1	NA	NA	NA	NA	NA	NA	NA	NA	NA	NA	NA	NA	NA	NA	NA	NA	NA	NA	NA	NA	0.00686753	0.926192	0.0741334	-0.138434	0.152169	0.00686753	0.923348	0.0713756	-0.133029	0.146764
869	1029	aparc-Desikan_lh_thickness_isthmuscingulate	CT	FTD	1	NA	NA	NA	NA	NA	NA	NA	NA	NA	NA	NA	NA	NA	NA	NA	NA	NA	NA	NA	NA	0.0609819	0.414502	0.074733	-0.0854947	0.207458	0.0609819	0.392888	0.0713747	-0.0789125	0.200876
870	1030	aparc-Desikan_lh_thickness_lateraloccipital	CT	FTD	1	NA	NA	NA	NA	NA	NA	NA	NA	NA	NA	NA	NA	NA	NA	NA	NA	NA	NA	NA	NA	0.0575088	0.441172	0.0746659	-0.0888364	0.203854	0.0575088	0.420398	0.0713747	-0.0823856	0.197403
871	1031	aparc-Desikan_lh_thickness_lateralorbitofrontal	CT	FTD	1	NA	NA	NA	NA	NA	NA	NA	NA	NA	NA	NA	NA	NA	NA	NA	NA	NA	NA	NA	NA	0.0552108	0.459387	0.0746236	-0.0910516	0.201473	0.0552108	0.439206	0.0713747	-0.0846836	0.195105
872	1032	aparc-Desikan_lh_thickness_lingual	CT	FTD	1	NA	NA	NA	NA	NA	NA	NA	NA	NA	NA	NA	NA	NA	NA	NA	NA	NA	NA	NA	NA	-0.0422078	0.57059	0.0744167	-0.188065	0.103649	-0.0422078	0.554282	0.0713747	-0.182102	0.0976866
873	1033	aparc-Desikan_lh_thickness_medialorbitofrontal	CT	FTD	1	NA	NA	NA	NA	NA	NA	NA	NA	NA	NA	NA	NA	NA	NA	NA	NA	NA	NA	NA	NA	0.032609	0.660742	0.0742991	-0.113017	0.178235	0.032609	0.647764	0.0713747	-0.107285	0.172503
874	1034	aparc-Desikan_lh_thickness_middletemporal	CT	FTD	1	NA	NA	NA	NA	NA	NA	NA	NA	NA	NA	NA	NA	NA	NA	NA	NA	NA	NA	NA	NA	-0.0109551	0.882538	0.0741453	-0.15628	0.13437	-0.0109551	0.878015	0.0713756	-0.150851	0.128941
875	1035	aparc-Desikan_lh_thickness_parahippocampal	CT	FTD	1	NA	NA	NA	NA	NA	NA	NA	NA	NA	NA	NA	NA	NA	NA	NA	NA	NA	NA	NA	NA	-0.0082138	0.911781	0.0741367	-0.153522	0.137094	-0.0082138	0.908383	0.0713756	-0.14811	0.131682
876	1036	aparc-Desikan_lh_thickness_paracentral	CT	FTD	1	NA	NA	NA	NA	NA	NA	NA	NA	NA	NA	NA	NA	NA	NA	NA	NA	NA	NA	NA	NA	0.0172205	0.816411	0.0741743	-0.128161	0.162602	0.0172205	0.809349	0.0713756	-0.122676	0.157117
877	1037	aparc-Desikan_lh_thickness_parsopercularis	CT	FTD	1	NA	NA	NA	NA	NA	NA	NA	NA	NA	NA	NA	NA	NA	NA	NA	NA	NA	NA	NA	NA	-0.0534981	0.473252	0.0745933	-0.199701	0.0927047	-0.0534981	0.453533	0.0713747	-0.193392	0.0863963
878	1038	aparc-Desikan_lh_thickness_parsorbitalis	CT	FTD	1	NA	NA	NA	NA	NA	NA	NA	NA	NA	NA	NA	NA	NA	NA	NA	NA	NA	NA	NA	NA	0.0666407	0.373296	0.0748505	-0.0800663	0.213348	0.0666407	0.350472	0.0713747	-0.0732537	0.206535
879	1039	aparc-Desikan_lh_thickness_parstriangularis	CT	FTD	1	NA	NA	NA	NA	NA	NA	NA	NA	NA	NA	NA	NA	NA	NA	NA	NA	NA	NA	NA	NA	0.039259	0.597613	0.0743774	-0.106521	0.185039	0.039259	0.582291	0.0713747	-0.100635	0.179153
880	1040	aparc-Desikan_lh_thickness_pericalcarine	CT	FTD	1	NA	NA	NA	NA	NA	NA	NA	NA	NA	NA	NA	NA	NA	NA	NA	NA	NA	NA	NA	NA	0.0200544	0.786923	0.0741907	-0.125359	0.165468	0.0200544	0.778731	0.0713747	-0.11984	0.159949
881	1041	aparc-Desikan_lh_thickness_postcentral	CT	FTD	1	NA	NA	NA	NA	NA	NA	NA	NA	NA	NA	NA	NA	NA	NA	NA	NA	NA	NA	NA	NA	0.0387648	0.602203	0.0743711	-0.107003	0.184532	0.0387648	0.58705	0.0713747	-0.10113	0.178659
882	1042	aparc-Desikan_lh_thickness_posteriorcingulate	CT	FTD	1	NA	NA	NA	NA	NA	NA	NA	NA	NA	NA	NA	NA	NA	NA	NA	NA	NA	NA	NA	NA	-0.0152178	0.837422	0.0741636	-0.160579	0.130143	-0.0152178	0.831165	0.0713756	-0.155114	0.124678
883	1043	aparc-Desikan_lh_thickness_precentral	CT	FTD	1	NA	NA	NA	NA	NA	NA	NA	NA	NA	NA	NA	NA	NA	NA	NA	NA	NA	NA	NA	NA	0.00927253	0.900469	0.0741397	-0.136041	0.154586	0.00927253	0.896636	0.0713756	-0.130624	0.149169
884	1044	aparc-Desikan_lh_thickness_precuneus	CT	FTD	1	NA	NA	NA	NA	NA	NA	NA	NA	NA	NA	NA	NA	NA	NA	NA	NA	NA	NA	NA	NA	0.0730264	0.330178	0.0749946	-0.073963	0.220016	0.0730264	0.306235	0.0713738	-0.0668663	0.212919
885	1045	aparc-Desikan_lh_thickness_rostralanteriorcingulate	CT	FTD	1	NA	NA	NA	NA	NA	NA	NA	NA	NA	NA	NA	NA	NA	NA	NA	NA	NA	NA	NA	NA	0.12796	0.0955323	0.076765	-0.0224991	0.27842	0.12796	0.0729946	0.071372	-0.0119288	0.26785
886	1046	aparc-Desikan_lh_thickness_rostralmiddlefrontal	CT	FTD	1	NA	NA	NA	NA	NA	NA	NA	NA	NA	NA	NA	NA	NA	NA	NA	NA	NA	NA	NA	NA	0.0100312	0.892377	0.0741421	-0.135287	0.15535	0.0100312	0.888233	0.0713756	-0.129865	0.149927
887	1047	aparc-Desikan_lh_thickness_superiorfrontal	CT	FTD	1	NA	NA	NA	NA	NA	NA	NA	NA	NA	NA	NA	NA	NA	NA	NA	NA	NA	NA	NA	NA	0.0890028	0.237923	0.0754137	-0.0588081	0.236814	0.0890028	0.212399	0.0713738	-0.0508898	0.228895
888	1048	aparc-Desikan_lh_thickness_superiorparietal	CT	FTD	1	NA	NA	NA	NA	NA	NA	NA	NA	NA	NA	NA	NA	NA	NA	NA	NA	NA	NA	NA	NA	0.0843237	0.262673	0.0752827	-0.0632303	0.231878	0.0843237	0.237429	0.0713738	-0.055569	0.224216
889	1049	aparc-Desikan_lh_thickness_superiortemporal	CT	FTD	1	NA	NA	NA	NA	NA	NA	NA	NA	NA	NA	NA	NA	NA	NA	NA	NA	NA	NA	NA	NA	0.0671774	0.369528	0.0748613	-0.0795507	0.213906	0.0671774	0.346599	0.0713738	-0.0727152	0.20707
890	1050	aparc-Desikan_lh_thickness_supramarginal	CT	FTD	1	NA	NA	NA	NA	NA	NA	NA	NA	NA	NA	NA	NA	NA	NA	NA	NA	NA	NA	NA	NA	0.0385181	0.604501	0.0743679	-0.107243	0.184279	0.0385181	0.589431	0.0713747	-0.101376	0.178412
891	1051	aparc-Desikan_lh_thickness_frontalpole	CT	FTD	1	NA	NA	NA	NA	NA	NA	NA	NA	NA	NA	NA	NA	NA	NA	NA	NA	NA	NA	NA	NA	0.0964654	0.202171	0.075636	-0.0517812	0.244712	0.0964654	0.176513	0.0713729	-0.0434255	0.236356
892	1052	aparc-Desikan_lh_thickness_transversetemporal	CT	FTD	1	NA	NA	NA	NA	NA	NA	NA	NA	NA	NA	NA	NA	NA	NA	NA	NA	NA	NA	NA	NA	-0.00414695	0.955387	0.0741284	-0.149439	0.141145	-0.00414695	0.953669	0.0713756	-0.144043	0.135749
893	1053	aparc-Desikan_lh_thickness_insula	CT	FTD	1	NA	NA	NA	NA	NA	NA	NA	NA	NA	NA	NA	NA	NA	NA	NA	NA	NA	NA	NA	NA	0.0345932	0.641605	0.074321	-0.111076	0.180262	0.0345932	0.627911	0.0713747	-0.105301	0.174488
894	1054	aparc-Desikan_rh_thickness_GlobalMeanThickness	CT	FTD	1	NA	NA	NA	NA	NA	NA	NA	NA	NA	NA	NA	NA	NA	NA	NA	NA	NA	NA	NA	NA	0.0468799	0.529094	0.0744848	-0.0991102	0.19287	0.0468799	0.5113	0.0713747	-0.0930145	0.186774
895	1055	aparc-Desikan_rh_thickness_bankssts	CT	FTD	1	NA	NA	NA	NA	NA	NA	NA	NA	NA	NA	NA	NA	NA	NA	NA	NA	NA	NA	NA	NA	0.0295205	0.691007	0.0742677	-0.116044	0.175085	0.0295205	0.679167	0.0713747	-0.110374	0.169415
896	1056	aparc-Desikan_rh_thickness_caudalanteriorcingulate	CT	FTD	1	NA	NA	NA	NA	NA	NA	NA	NA	NA	NA	NA	NA	NA	NA	NA	NA	NA	NA	NA	NA	0.0399151	0.591547	0.0743859	-0.105881	0.185711	0.0399151	0.576002	0.0713747	-0.0999793	0.17981
897	1057	aparc-Desikan_rh_thickness_caudalmiddlefrontal	CT	FTD	1	NA	NA	NA	NA	NA	NA	NA	NA	NA	NA	NA	NA	NA	NA	NA	NA	NA	NA	NA	NA	0.0401344	0.589526	0.0743888	-0.105668	0.185936	0.0401344	0.573908	0.0713747	-0.09976	0.180029
898	1058	aparc-Desikan_rh_thickness_cuneus	CT	FTD	1	NA	NA	NA	NA	NA	NA	NA	NA	NA	NA	NA	NA	NA	NA	NA	NA	NA	NA	NA	NA	0.0743385	0.321765	0.075026	-0.0727124	0.221389	0.0743385	0.297626	0.0713738	-0.0655542	0.214231
899	1059	aparc-Desikan_rh_thickness_entorhinal	CT	FTD	1	NA	NA	NA	NA	NA	NA	NA	NA	NA	NA	NA	NA	NA	NA	NA	NA	NA	NA	NA	NA	-0.156608	0.0447923	0.0780466	-0.309579	-0.00363696	-0.156608	0.0282134	0.0713703	-0.296494	-0.0167225
900	1060	aparc-Desikan_rh_thickness_fusiform	CT	FTD	1	NA	NA	NA	NA	NA	NA	NA	NA	NA	NA	NA	NA	NA	NA	NA	NA	NA	NA	NA	NA	0.0627193	0.401552	0.074768	-0.0838259	0.209265	0.0627193	0.379546	0.0713747	-0.0771751	0.202614
901	1061	aparc-Desikan_rh_thickness_inferiorparietal	CT	FTD	1	NA	NA	NA	NA	NA	NA	NA	NA	NA	NA	NA	NA	NA	NA	NA	NA	NA	NA	NA	NA	0.102416	0.176803	0.0758263	-0.0462036	0.251036	0.102416	0.151303	0.0713729	-0.0374749	0.242307
902	1062	aparc-Desikan_rh_thickness_inferiortemporal	CT	FTD	1	NA	NA	NA	NA	NA	NA	NA	NA	NA	NA	NA	NA	NA	NA	NA	NA	NA	NA	NA	NA	0.0277274	0.708829	0.0742508	-0.117804	0.173259	0.0277274	0.697663	0.0713747	-0.112167	0.167622
903	1063	aparc-Desikan_rh_thickness_isthmuscingulate	CT	FTD	1	NA	NA	NA	NA	NA	NA	NA	NA	NA	NA	NA	NA	NA	NA	NA	NA	NA	NA	NA	NA	-0.00537386	0.94221	0.0741303	-0.150669	0.139922	-0.00537386	0.939984	0.0713756	-0.14527	0.134522
904	1064	aparc-Desikan_rh_thickness_lateraloccipital	CT	FTD	1	NA	NA	NA	NA	NA	NA	NA	NA	NA	NA	NA	NA	NA	NA	NA	NA	NA	NA	NA	NA	0.0643639	0.389537	0.074802	-0.082248	0.210976	0.0643639	0.367176	0.0713747	-0.0755305	0.204258
905	1065	aparc-Desikan_rh_thickness_lateralorbitofrontal	CT	FTD	1	NA	NA	NA	NA	NA	NA	NA	NA	NA	NA	NA	NA	NA	NA	NA	NA	NA	NA	NA	NA	-0.0978182	0.196166	0.0756783	-0.246148	0.0505113	-0.0978182	0.170524	0.0713729	-0.237709	0.0420727
906	1066	aparc-Desikan_rh_thickness_lingual	CT	FTD	1	NA	NA	NA	NA	NA	NA	NA	NA	NA	NA	NA	NA	NA	NA	NA	NA	NA	NA	NA	NA	0.0194549	0.793135	0.0741868	-0.125951	0.164861	0.0194549	0.785181	0.0713747	-0.120439	0.159349
907	1067	aparc-Desikan_rh_thickness_medialorbitofrontal	CT	FTD	1	NA	NA	NA	NA	NA	NA	NA	NA	NA	NA	NA	NA	NA	NA	NA	NA	NA	NA	NA	NA	0.101603	0.180112	0.0757997	-0.0469648	0.25017	0.101603	0.154578	0.0713729	-0.0382883	0.241494
908	1068	aparc-Desikan_rh_thickness_middletemporal	CT	FTD	1	NA	NA	NA	NA	NA	NA	NA	NA	NA	NA	NA	NA	NA	NA	NA	NA	NA	NA	NA	NA	0.0106952	0.885304	0.0741444	-0.134628	0.156018	0.0106952	0.880888	0.0713756	-0.129201	0.150591
909	1069	aparc-Desikan_rh_thickness_parahippocampal	CT	FTD	1	NA	NA	NA	NA	NA	NA	NA	NA	NA	NA	NA	NA	NA	NA	NA	NA	NA	NA	NA	NA	0.0261014	0.72514	0.0742365	-0.119402	0.171605	0.0261014	0.714593	0.0713747	-0.113793	0.165996
910	1070	aparc-Desikan_rh_thickness_paracentral	CT	FTD	1	NA	NA	NA	NA	NA	NA	NA	NA	NA	NA	NA	NA	NA	NA	NA	NA	NA	NA	NA	NA	0.0310405	0.676043	0.0742828	-0.114554	0.176635	0.0310405	0.663639	0.0713747	-0.108854	0.170935
911	1071	aparc-Desikan_rh_thickness_parsopercularis	CT	FTD	1	NA	NA	NA	NA	NA	NA	NA	NA	NA	NA	NA	NA	NA	NA	NA	NA	NA	NA	NA	NA	0.177245	0.0250655	0.0791135	0.0221828	0.332308	0.177245	0.013009	0.0713685	0.037363	0.317128
912	1072	aparc-Desikan_rh_thickness_parsorbitalis	CT	FTD	1	NA	NA	NA	NA	NA	NA	NA	NA	NA	NA	NA	NA	NA	NA	NA	NA	NA	NA	NA	NA	0.0258114	0.728067	0.0742349	-0.119689	0.171312	0.0258114	0.717631	0.0713756	-0.114085	0.165707
913	1073	aparc-Desikan_rh_thickness_parstriangularis	CT	FTD	1	NA	NA	NA	NA	NA	NA	NA	NA	NA	NA	NA	NA	NA	NA	NA	NA	NA	NA	NA	NA	0.0254029	0.732189	0.0742306	-0.120089	0.170895	0.0254029	0.721909	0.0713747	-0.114492	0.165297
914	1074	aparc-Desikan_rh_thickness_pericalcarine	CT	FTD	1	NA	NA	NA	NA	NA	NA	NA	NA	NA	NA	NA	NA	NA	NA	NA	NA	NA	NA	NA	NA	0.0368346	0.620289	0.0743472	-0.108886	0.182555	0.0368346	0.605803	0.0713747	-0.10306	0.176729
915	1075	aparc-Desikan_rh_thickness_postcentral	CT	FTD	1	NA	NA	NA	NA	NA	NA	NA	NA	NA	NA	NA	NA	NA	NA	NA	NA	NA	NA	NA	NA	0.0557316	0.45522	0.0746331	-0.0905493	0.202012	0.0557316	0.434902	0.0713747	-0.0841628	0.195626
916	1076	aparc-Desikan_rh_thickness_posteriorcingulate	CT	FTD	1	NA	NA	NA	NA	NA	NA	NA	NA	NA	NA	NA	NA	NA	NA	NA	NA	NA	NA	NA	NA	-0.0183514	0.804608	0.0741809	-0.163746	0.127043	-0.0183514	0.797093	0.0713756	-0.158248	0.121545
917	1077	aparc-Desikan_rh_thickness_precentral	CT	FTD	1	NA	NA	NA	NA	NA	NA	NA	NA	NA	NA	NA	NA	NA	NA	NA	NA	NA	NA	NA	NA	0.0463229	0.533954	0.0744763	-0.0996506	0.192296	0.0463229	0.516332	0.0713747	-0.0935715	0.186217
918	1078	aparc-Desikan_rh_thickness_precuneus	CT	FTD	1	NA	NA	NA	NA	NA	NA	NA	NA	NA	NA	NA	NA	NA	NA	NA	NA	NA	NA	NA	NA	-0.0312332	0.674155	0.0742847	-0.176831	0.114365	-0.0312332	0.66168	0.0713747	-0.171128	0.108661
919	1079	aparc-Desikan_rh_thickness_rostralanteriorcingulate	CT	FTD	1	NA	NA	NA	NA	NA	NA	NA	NA	NA	NA	NA	NA	NA	NA	NA	NA	NA	NA	NA	NA	-0.0284171	0.701957	0.0742581	-0.173963	0.117129	-0.0284171	0.690531	0.0713756	-0.168313	0.111479
920	1080	aparc-Desikan_rh_thickness_rostralmiddlefrontal	CT	FTD	1	NA	NA	NA	NA	NA	NA	NA	NA	NA	NA	NA	NA	NA	NA	NA	NA	NA	NA	NA	NA	-0.036961	0.619097	0.0743487	-0.182684	0.108762	-0.036961	0.604566	0.0713747	-0.176855	0.102933
921	1081	aparc-Desikan_rh_thickness_superiorfrontal	CT	FTD	1	NA	NA	NA	NA	NA	NA	NA	NA	NA	NA	NA	NA	NA	NA	NA	NA	NA	NA	NA	NA	0.0963682	0.202608	0.075633	-0.0518725	0.244609	0.0963682	0.17695	0.0713729	-0.0435228	0.236259
922	1082	aparc-Desikan_rh_thickness_superiorparietal	CT	FTD	1	NA	NA	NA	NA	NA	NA	NA	NA	NA	NA	NA	NA	NA	NA	NA	NA	NA	NA	NA	NA	0.0325613	0.661206	0.0742986	-0.113064	0.178187	0.0325613	0.648245	0.0713747	-0.107333	0.172456
923	1083	aparc-Desikan_rh_thickness_superiortemporal	CT	FTD	1	NA	NA	NA	NA	NA	NA	NA	NA	NA	NA	NA	NA	NA	NA	NA	NA	NA	NA	NA	NA	0.146971	0.058194	0.0775884	-0.0051027	0.299044	0.146971	0.0394686	0.0713703	0.00708479	0.286856
924	1084	aparc-Desikan_rh_thickness_supramarginal	CT	FTD	1	NA	NA	NA	NA	NA	NA	NA	NA	NA	NA	NA	NA	NA	NA	NA	NA	NA	NA	NA	NA	0.130383	0.0898298	0.0768634	-0.0202692	0.281035	0.130383	0.0677251	0.0713712	-0.0095044	0.270271
925	1085	aparc-Desikan_rh_thickness_frontalpole	CT	FTD	1	NA	NA	NA	NA	NA	NA	NA	NA	NA	NA	NA	NA	NA	NA	NA	NA	NA	NA	NA	NA	-0.021233	0.774755	0.0741996	-0.166664	0.124198	-0.021233	0.766098	0.0713756	-0.161129	0.118663
926	1086	aparc-Desikan_rh_thickness_transversetemporal	CT	FTD	1	NA	NA	NA	NA	NA	NA	NA	NA	NA	NA	NA	NA	NA	NA	NA	NA	NA	NA	NA	NA	0.0907712	0.229044	0.0754651	-0.0571403	0.238683	0.0907712	0.203454	0.0713738	-0.0491214	0.230664
927	1087	aparc-Desikan_rh_thickness_insula	CT	FTD	1	NA	NA	NA	NA	NA	NA	NA	NA	NA	NA	NA	NA	NA	NA	NA	NA	NA	NA	NA	NA	-0.029227	0.693913	0.0742648	-0.174786	0.116332	-0.029227	0.682182	0.0713747	-0.169121	0.110667
928	1452	IDP_dMRI_TBSS_FA_Middle_cerebellar_peduncle	FA	FTD	1	NA	NA	NA	NA	NA	NA	NA	NA	NA	NA	NA	NA	NA	NA	NA	NA	NA	NA	NA	NA	-0.0817914	0.280932	0.0758572	-0.230471	0.0668887	-0.0817914	0.255971	0.0720016	-0.222914	0.0593317
929	1453	IDP_dMRI_TBSS_FA_Pontine_crossing_tract	FA	FTD	1	NA	NA	NA	NA	NA	NA	NA	NA	NA	NA	NA	NA	NA	NA	NA	NA	NA	NA	NA	NA	-0.147475	0.0594256	0.0782345	-0.300814	0.00586516	-0.147475	0.0405294	0.071998	-0.288591	-0.00635834
930	1454	IDP_dMRI_TBSS_FA_Genu_of_corpus_callosum	FA	FTD	1	NA	NA	NA	NA	NA	NA	NA	NA	NA	NA	NA	NA	NA	NA	NA	NA	NA	NA	NA	NA	-0.0323296	0.6662	0.0749466	-0.179225	0.114566	-0.0323296	0.653426	0.0720025	-0.173454	0.108795
931	1455	IDP_dMRI_TBSS_FA_Body_of_corpus_callosum	FA	FTD	1	NA	NA	NA	NA	NA	NA	NA	NA	NA	NA	NA	NA	NA	NA	NA	NA	NA	NA	NA	NA	-0.10368	0.175352	0.0765053	-0.253631	0.0462699	-0.10368	0.14987	0.0720007	-0.244802	0.0374409
932	1456	IDP_dMRI_TBSS_FA_Splenium_of_corpus_callosum	FA	FTD	1	NA	NA	NA	NA	NA	NA	NA	NA	NA	NA	NA	NA	NA	NA	NA	NA	NA	NA	NA	NA	-0.258405	0.0023525	0.0849544	-0.424916	-0.0918947	-0.258405	0.000331255	0.0719883	-0.399502	-0.117308
933	1457	IDP_dMRI_TBSS_FA_Fornix	FA	FTD	1	NA	NA	NA	NA	NA	NA	NA	NA	NA	NA	NA	NA	NA	NA	NA	NA	NA	NA	NA	NA	0.00706001	0.924788	0.0747848	-0.139518	0.153638	0.00706001	0.921891	0.0720025	-0.134065	0.148185
934	1458	IDP_dMRI_TBSS_FA_Corticospinal_tract_R	FA	FTD	1	NA	NA	NA	NA	NA	NA	NA	NA	NA	NA	NA	NA	NA	NA	NA	NA	NA	NA	NA	NA	-0.0274984	0.713517	0.0748996	-0.174302	0.119305	-0.0274984	0.702529	0.0720025	-0.168623	0.113626
935	1459	IDP_dMRI_TBSS_FA_Corticospinal_tract_L	FA	FTD	1	NA	NA	NA	NA	NA	NA	NA	NA	NA	NA	NA	NA	NA	NA	NA	NA	NA	NA	NA	NA	-0.175459	0.0275609	0.0796282	-0.33153	-0.0193879	-0.175459	0.0148072	0.0719963	-0.316572	-0.0343465
936	1460	IDP_dMRI_TBSS_FA_Medial_lemniscus_R	FA	FTD	1	NA	NA	NA	NA	NA	NA	NA	NA	NA	NA	NA	NA	NA	NA	NA	NA	NA	NA	NA	NA	0.0548535	0.466115	0.075264	-0.0926639	0.202371	0.0548535	0.446157	0.0720016	-0.0862696	0.195977
937	1461	IDP_dMRI_TBSS_FA_Medial_lemniscus_L	FA	FTD	1	NA	NA	NA	NA	NA	NA	NA	NA	NA	NA	NA	NA	NA	NA	NA	NA	NA	NA	NA	NA	-0.00249493	0.973384	0.0747777	-0.149059	0.144069	-0.00249493	0.972358	0.0720025	-0.14362	0.13863
938	1462	IDP_dMRI_TBSS_FA_Inferior_cerebellar_peduncle_R	FA	FTD	1	NA	NA	NA	NA	NA	NA	NA	NA	NA	NA	NA	NA	NA	NA	NA	NA	NA	NA	NA	NA	-0.0524158	0.485922	0.0752226	-0.199852	0.0950205	-0.0524158	0.46663	0.0720025	-0.193541	0.088709
939	1463	IDP_dMRI_TBSS_FA_Inferior_cerebellar_peduncle_L	FA	FTD	1	NA	NA	NA	NA	NA	NA	NA	NA	NA	NA	NA	NA	NA	NA	NA	NA	NA	NA	NA	NA	0.00402334	0.957092	0.0747793	-0.142544	0.150591	0.00402334	0.955439	0.0720025	-0.137101	0.145148
940	1464	IDP_dMRI_TBSS_FA_Superior_cerebellar_peduncle_R	FA	FTD	1	NA	NA	NA	NA	NA	NA	NA	NA	NA	NA	NA	NA	NA	NA	NA	NA	NA	NA	NA	NA	0.0829081	0.274602	0.0758867	-0.0658298	0.231646	0.0829081	0.249536	0.0720016	-0.058215	0.224031
941	1465	IDP_dMRI_TBSS_FA_Superior_cerebellar_peduncle_L	FA	FTD	1	NA	NA	NA	NA	NA	NA	NA	NA	NA	NA	NA	NA	NA	NA	NA	NA	NA	NA	NA	NA	0.128217	0.0976289	0.0774041	-0.0234953	0.279929	0.128217	0.0749426	0.0719989	-0.0129011	0.269335
942	1466	IDP_dMRI_TBSS_FA_Cerebral_peduncle_R	FA	FTD	1	NA	NA	NA	NA	NA	NA	NA	NA	NA	NA	NA	NA	NA	NA	NA	NA	NA	NA	NA	NA	-0.113274	0.140415	0.076835	-0.263871	0.0373227	-0.113274	0.11566	0.0719998	-0.254394	0.0278457
943	1467	IDP_dMRI_TBSS_FA_Cerebral_peduncle_L	FA	FTD	1	NA	NA	NA	NA	NA	NA	NA	NA	NA	NA	NA	NA	NA	NA	NA	NA	NA	NA	NA	NA	-0.0986229	0.196408	0.0763422	-0.248254	0.0510079	-0.0986229	0.170765	0.0720007	-0.239744	0.0424985
944	1468	IDP_dMRI_TBSS_FA_Anterior_limb_of_internal_capsule_R	FA	FTD	1	NA	NA	NA	NA	NA	NA	NA	NA	NA	NA	NA	NA	NA	NA	NA	NA	NA	NA	NA	NA	0.0448684	0.550228	0.0751037	-0.102335	0.192072	0.0448684	0.533186	0.0720025	-0.0962565	0.185993
945	1469	IDP_dMRI_TBSS_FA_Anterior_limb_of_internal_capsule_L	FA	FTD	1	NA	NA	NA	NA	NA	NA	NA	NA	NA	NA	NA	NA	NA	NA	NA	NA	NA	NA	NA	NA	0.0929994	0.222108	0.0761701	-0.056294	0.242293	0.0929994	0.19648	0.0720007	-0.048122	0.234121
946	1470	IDP_dMRI_TBSS_FA_Posterior_limb_of_internal_capsule_R	FA	FTD	1	NA	NA	NA	NA	NA	NA	NA	NA	NA	NA	NA	NA	NA	NA	NA	NA	NA	NA	NA	NA	-0.1327	0.0872084	0.077588	-0.284772	0.0193729	-0.1327	0.0653176	0.0719989	-0.273818	0.00841826
947	1471	IDP_dMRI_TBSS_FA_Posterior_limb_of_internal_capsule_L	FA	FTD	1	NA	NA	NA	NA	NA	NA	NA	NA	NA	NA	NA	NA	NA	NA	NA	NA	NA	NA	NA	NA	-0.0397745	0.596051	0.0750338	-0.186841	0.107292	-0.0397745	0.580671	0.0720025	-0.180899	0.10135
948	1472	IDP_dMRI_TBSS_FA_Retrolenticular_part_of_internal_capsule_R	FA	FTD	1	NA	NA	NA	NA	NA	NA	NA	NA	NA	NA	NA	NA	NA	NA	NA	NA	NA	NA	NA	NA	-0.155759	0.0475838	0.078624	-0.309862	-0.00165636	-0.155759	0.0305096	0.0719972	-0.296874	-0.014645
949	1473	IDP_dMRI_TBSS_FA_Retrolenticular_part_of_internal_capsule_L	FA	FTD	1	NA	NA	NA	NA	NA	NA	NA	NA	NA	NA	NA	NA	NA	NA	NA	NA	NA	NA	NA	NA	-0.184743	0.0211485	0.0801377	-0.341813	-0.0276734	-0.184743	0.0102866	0.0719954	-0.325854	-0.0436323
950	1474	IDP_dMRI_TBSS_FA_Anterior_corona_radiata_R	FA	FTD	1	NA	NA	NA	NA	NA	NA	NA	NA	NA	NA	NA	NA	NA	NA	NA	NA	NA	NA	NA	NA	-0.0535998	0.476244	0.0752429	-0.201076	0.0938764	-0.0535998	0.456625	0.0720025	-0.194725	0.0875251
951	1475	IDP_dMRI_TBSS_FA_Anterior_corona_radiata_L	FA	FTD	1	NA	NA	NA	NA	NA	NA	NA	NA	NA	NA	NA	NA	NA	NA	NA	NA	NA	NA	NA	NA	-0.0133239	0.858634	0.0748055	-0.159943	0.133295	-0.0133239	0.853192	0.0720025	-0.154449	0.127801
952	1476	IDP_dMRI_TBSS_FA_Superior_corona_radiata_R	FA	FTD	1	NA	NA	NA	NA	NA	NA	NA	NA	NA	NA	NA	NA	NA	NA	NA	NA	NA	NA	NA	NA	0.00986229	0.895093	0.0747925	-0.136731	0.156456	0.00986229	0.891053	0.0720025	-0.131263	0.150987
953	1477	IDP_dMRI_TBSS_FA_Superior_corona_radiata_L	FA	FTD	1	NA	NA	NA	NA	NA	NA	NA	NA	NA	NA	NA	NA	NA	NA	NA	NA	NA	NA	NA	NA	-0.00982073	0.895533	0.0747924	-0.156414	0.136772	-0.00982073	0.89151	0.0720025	-0.150946	0.131304
954	1478	IDP_dMRI_TBSS_FA_Posterior_corona_radiata_R	FA	FTD	1	NA	NA	NA	NA	NA	NA	NA	NA	NA	NA	NA	NA	NA	NA	NA	NA	NA	NA	NA	NA	-0.119569	0.120782	0.0770671	-0.270621	0.0314821	-0.119569	0.0967757	0.0719998	-0.260689	0.0215503
955	1479	IDP_dMRI_TBSS_FA_Posterior_corona_radiata_L	FA	FTD	1	NA	NA	NA	NA	NA	NA	NA	NA	NA	NA	NA	NA	NA	NA	NA	NA	NA	NA	NA	NA	-0.115281	0.133886	0.0769077	-0.26602	0.0354581	-0.115281	0.109348	0.0719998	-0.256401	0.0258386
956	1480	IDP_dMRI_TBSS_FA_Posterior_thalamic_radiation_R	FA	FTD	1	NA	NA	NA	NA	NA	NA	NA	NA	NA	NA	NA	NA	NA	NA	NA	NA	NA	NA	NA	NA	-0.256425	0.00249788	0.0848078	-0.422648	-0.0902015	-0.256425	0.000367995	0.0719883	-0.397522	-0.115328
957	1481	IDP_dMRI_TBSS_FA_Posterior_thalamic_radiation_L	FA	FTD	1	NA	NA	NA	NA	NA	NA	NA	NA	NA	NA	NA	NA	NA	NA	NA	NA	NA	NA	NA	NA	-0.198395	0.0142259	0.0809278	-0.357014	-0.0397766	-0.198395	0.00585609	0.0719936	-0.339503	-0.0572877
958	1482	IDP_dMRI_TBSS_FA_Sagittal_stratum_R	FA	FTD	1	NA	NA	NA	NA	NA	NA	NA	NA	NA	NA	NA	NA	NA	NA	NA	NA	NA	NA	NA	NA	-0.182931	0.0222778	0.0800362	-0.339802	-0.0260597	-0.182931	0.0110578	0.0719954	-0.324042	-0.0418197
959	1483	IDP_dMRI_TBSS_FA_Sagittal_stratum_L	FA	FTD	1	NA	NA	NA	NA	NA	NA	NA	NA	NA	NA	NA	NA	NA	NA	NA	NA	NA	NA	NA	NA	-0.138341	0.0754786	0.0778269	-0.290881	0.0141999	-0.138341	0.0546747	0.071998	-0.279457	0.00277538
960	1484	IDP_dMRI_TBSS_FA_External_capsule_R	FA	FTD	1	NA	NA	NA	NA	NA	NA	NA	NA	NA	NA	NA	NA	NA	NA	NA	NA	NA	NA	NA	NA	-0.0440611	0.557364	0.075092	-0.191241	0.103119	-0.0440611	0.540578	0.0720025	-0.185186	0.0970637
961	1485	IDP_dMRI_TBSS_FA_External_capsule_L	FA	FTD	1	NA	NA	NA	NA	NA	NA	NA	NA	NA	NA	NA	NA	NA	NA	NA	NA	NA	NA	NA	NA	-0.041313	0.582015	0.075054	-0.188419	0.105793	-0.041313	0.566122	0.0720025	-0.182438	0.0998118
962	1486	IDP_dMRI_TBSS_FA_Cingulum_cingulate_gyrus_R	FA	FTD	1	NA	NA	NA	NA	NA	NA	NA	NA	NA	NA	NA	NA	NA	NA	NA	NA	NA	NA	NA	NA	-0.113539	0.139537	0.0768446	-0.264155	0.0370762	-0.113539	0.11481	0.0719998	-0.254659	0.0275804
963	1487	IDP_dMRI_TBSS_FA_Cingulum_cingulate_gyrus_L	FA	FTD	1	NA	NA	NA	NA	NA	NA	NA	NA	NA	NA	NA	NA	NA	NA	NA	NA	NA	NA	NA	NA	-0.131683	0.0894833	0.0775458	-0.283673	0.0203069	-0.131683	0.0674063	0.0719989	-0.272801	0.00943508
964	1488	IDP_dMRI_TBSS_FA_Cingulum_hippocampus_R	FA	FTD	1	NA	NA	NA	NA	NA	NA	NA	NA	NA	NA	NA	NA	NA	NA	NA	NA	NA	NA	NA	NA	-0.00317876	0.966093	0.0747783	-0.149744	0.143387	-0.00317876	0.964786	0.0720025	-0.144304	0.137946
965	1489	IDP_dMRI_TBSS_FA_Cingulum_hippocampus_L	FA	FTD	1	NA	NA	NA	NA	NA	NA	NA	NA	NA	NA	NA	NA	NA	NA	NA	NA	NA	NA	NA	NA	-0.104591	0.17176	0.0765355	-0.254601	0.0454184	-0.104591	0.146323	0.0720007	-0.245713	0.0365302
966	1490	IDP_dMRI_TBSS_FA_Fornix_cres+Stria_terminalis_R	FA	FTD	1	NA	NA	NA	NA	NA	NA	NA	NA	NA	NA	NA	NA	NA	NA	NA	NA	NA	NA	NA	NA	-0.0394907	0.598658	0.0750301	-0.18655	0.107568	-0.0394907	0.583374	0.0720025	-0.180616	0.101634
967	1491	IDP_dMRI_TBSS_FA_Fornix_cres+Stria_terminalis_L	FA	FTD	1	NA	NA	NA	NA	NA	NA	NA	NA	NA	NA	NA	NA	NA	NA	NA	NA	NA	NA	NA	NA	-0.0956608	0.209638	0.0762504	-0.245112	0.0537899	-0.0956608	0.183977	0.0720007	-0.236782	0.0454606
968	1492	IDP_dMRI_TBSS_FA_Superior_longitudinal_fasciculus_R	FA	FTD	1	NA	NA	NA	NA	NA	NA	NA	NA	NA	NA	NA	NA	NA	NA	NA	NA	NA	NA	NA	NA	-0.0469241	0.532275	0.0751343	-0.194187	0.100339	-0.0469241	0.514594	0.0720025	-0.188049	0.0942007
969	1493	IDP_dMRI_TBSS_FA_Superior_longitudinal_fasciculus_L	FA	FTD	1	NA	NA	NA	NA	NA	NA	NA	NA	NA	NA	NA	NA	NA	NA	NA	NA	NA	NA	NA	NA	0.00376843	0.959808	0.074779	-0.142798	0.150335	0.00376843	0.95826	0.0720025	-0.137356	0.144893
970	1494	IDP_dMRI_TBSS_FA_Superior_fronto-occipital_fasciculus_R	FA	FTD	1	NA	NA	NA	NA	NA	NA	NA	NA	NA	NA	NA	NA	NA	NA	NA	NA	NA	NA	NA	NA	-0.0826296	0.276171	0.0758793	-0.231353	0.0660938	-0.0826296	0.25113	0.0720016	-0.223753	0.0584935
971	1495	IDP_dMRI_TBSS_FA_Superior_fronto-occipital_fasciculus_L	FA	FTD	1	NA	NA	NA	NA	NA	NA	NA	NA	NA	NA	NA	NA	NA	NA	NA	NA	NA	NA	NA	NA	-0.0911426	0.231141	0.0761154	-0.240329	0.0580437	-0.0911426	0.205564	0.0720007	-0.232264	0.0499788
972	1496	IDP_dMRI_TBSS_FA_Uncinate_fasciculus_R	FA	FTD	1	NA	NA	NA	NA	NA	NA	NA	NA	NA	NA	NA	NA	NA	NA	NA	NA	NA	NA	NA	NA	-0.00893123	0.904944	0.0747896	-0.155519	0.137656	-0.00893123	0.901283	0.0720025	-0.150056	0.132194
973	1497	IDP_dMRI_TBSS_FA_Uncinate_fasciculus_L	FA	FTD	1	NA	NA	NA	NA	NA	NA	NA	NA	NA	NA	NA	NA	NA	NA	NA	NA	NA	NA	NA	NA	0.0707876	0.349015	0.0755872	-0.0773633	0.218938	0.0707876	0.325539	0.0720016	-0.0703355	0.211911
974	1498	IDP_dMRI_TBSS_FA_Tapetum_R	FA	FTD	1	NA	NA	NA	NA	NA	NA	NA	NA	NA	NA	NA	NA	NA	NA	NA	NA	NA	NA	NA	NA	-0.125608	0.104173	0.0772999	-0.277116	0.0258993	-0.125608	0.0810567	0.0719989	-0.266726	0.0155095
975	1499	IDP_dMRI_TBSS_FA_Tapetum_L	FA	FTD	1	NA	NA	NA	NA	NA	NA	NA	NA	NA	NA	NA	NA	NA	NA	NA	NA	NA	NA	NA	NA	-0.062149	0.409805	0.075402	-0.209937	0.0856388	-0.062149	0.388048	0.0720016	-0.203272	0.0789741
976	1602	IDP_dMRI_TBSS_MD_Middle_cerebellar_peduncle	MD	FTD	1	NA	NA	NA	NA	NA	NA	NA	NA	NA	NA	NA	NA	NA	NA	NA	NA	NA	NA	NA	NA	-0.036182	0.629454	0.0749895	-0.183161	0.110797	-0.0361821	0.615308	0.0720025	-0.177307	0.104943
977	1603	IDP_dMRI_TBSS_MD_Pontine_crossing_tract	MD	FTD	1	NA	NA	NA	NA	NA	NA	NA	NA	NA	NA	NA	NA	NA	NA	NA	NA	NA	NA	NA	NA	0.10277	0.179004	0.0764753	-0.0471219	0.252661	0.10277	0.153481	0.0720007	-0.0383516	0.243891
978	1604	IDP_dMRI_TBSS_MD_Genu_of_corpus_callosum	MD	FTD	1	NA	NA	NA	NA	NA	NA	NA	NA	NA	NA	NA	NA	NA	NA	NA	NA	NA	NA	NA	NA	0.0731899	0.333258	0.0756429	-0.0750701	0.22145	0.0731899	0.309389	0.0720016	-0.0679332	0.214313
979	1605	IDP_dMRI_TBSS_MD_Body_of_corpus_callosum	MD	FTD	1	NA	NA	NA	NA	NA	NA	NA	NA	NA	NA	NA	NA	NA	NA	NA	NA	NA	NA	NA	NA	0.12621	0.102632	0.0773237	-0.0253448	0.277764	0.12621	0.0796126	0.0719989	-0.0149082	0.267328
980	1606	IDP_dMRI_TBSS_MD_Splenium_of_corpus_callosum	MD	FTD	1	NA	NA	NA	NA	NA	NA	NA	NA	NA	NA	NA	NA	NA	NA	NA	NA	NA	NA	NA	NA	0.287973	0.000963713	0.0872404	0.116982	0.458964	0.287973	6.32e-05	0.0719839	0.146884	0.429061
981	1607	IDP_dMRI_TBSS_MD_Fornix	MD	FTD	1	NA	NA	NA	NA	NA	NA	NA	NA	NA	NA	NA	NA	NA	NA	NA	NA	NA	NA	NA	NA	-0.0342925	0.647362	0.0749679	-0.18123	0.112644	-0.0342925	0.633883	0.0720025	-0.175417	0.106832
982	1608	IDP_dMRI_TBSS_MD_Corticospinal_tract_R	MD	FTD	1	NA	NA	NA	NA	NA	NA	NA	NA	NA	NA	NA	NA	NA	NA	NA	NA	NA	NA	NA	NA	0.00735869	0.921617	0.0747855	-0.139221	0.153938	0.00735869	0.918597	0.0720025	-0.133766	0.148484
983	1609	IDP_dMRI_TBSS_MD_Corticospinal_tract_L	MD	FTD	1	NA	NA	NA	NA	NA	NA	NA	NA	NA	NA	NA	NA	NA	NA	NA	NA	NA	NA	NA	NA	0.0876624	0.248823	0.0760158	-0.0613286	0.236653	0.0876624	0.223406	0.0720007	-0.053459	0.228784
984	1610	IDP_dMRI_TBSS_MD_Medial_lemniscus_R	MD	FTD	1	NA	NA	NA	NA	NA	NA	NA	NA	NA	NA	NA	NA	NA	NA	NA	NA	NA	NA	NA	NA	0.0419346	0.576391	0.0750624	-0.105188	0.189057	0.0419346	0.560294	0.0720025	-0.0991902	0.183059
985	1611	IDP_dMRI_TBSS_MD_Medial_lemniscus_L	MD	FTD	1	NA	NA	NA	NA	NA	NA	NA	NA	NA	NA	NA	NA	NA	NA	NA	NA	NA	NA	NA	NA	0.0748708	0.322531	0.0756829	-0.0734677	0.223209	0.0748708	0.29841	0.0720016	-0.0662523	0.215994
986	1612	IDP_dMRI_TBSS_MD_Inferior_cerebellar_peduncle_R	MD	FTD	1	NA	NA	NA	NA	NA	NA	NA	NA	NA	NA	NA	NA	NA	NA	NA	NA	NA	NA	NA	NA	0.0959261	0.208425	0.0762585	-0.0535405	0.245393	0.0959261	0.182764	0.0720007	-0.0451953	0.237047
987	1613	IDP_dMRI_TBSS_MD_Inferior_cerebellar_peduncle_L	MD	FTD	1	NA	NA	NA	NA	NA	NA	NA	NA	NA	NA	NA	NA	NA	NA	NA	NA	NA	NA	NA	NA	0.0344225	0.646123	0.0749693	-0.112517	0.181362	0.0344225	0.632598	0.0720025	-0.106702	0.175547
988	1614	IDP_dMRI_TBSS_MD_Superior_cerebellar_peduncle_R	MD	FTD	1	NA	NA	NA	NA	NA	NA	NA	NA	NA	NA	NA	NA	NA	NA	NA	NA	NA	NA	NA	NA	0.0998872	0.190965	0.0763822	-0.049822	0.249596	0.0998872	0.165347	0.0720007	-0.0412341	0.241009
989	1615	IDP_dMRI_TBSS_MD_Superior_cerebellar_peduncle_L	MD	FTD	1	NA	NA	NA	NA	NA	NA	NA	NA	NA	NA	NA	NA	NA	NA	NA	NA	NA	NA	NA	NA	-0.0251128	0.73734	0.0748792	-0.171876	0.12165	-0.0251128	0.727256	0.0720025	-0.166238	0.116012
990	1616	IDP_dMRI_TBSS_MD_Cerebral_peduncle_R	MD	FTD	1	NA	NA	NA	NA	NA	NA	NA	NA	NA	NA	NA	NA	NA	NA	NA	NA	NA	NA	NA	NA	-0.0405473	0.58898	0.0750438	-0.187633	0.106539	-0.0405473	0.573341	0.0720025	-0.181672	0.100578
991	1617	IDP_dMRI_TBSS_MD_Cerebral_peduncle_L	MD	FTD	1	NA	NA	NA	NA	NA	NA	NA	NA	NA	NA	NA	NA	NA	NA	NA	NA	NA	NA	NA	NA	-0.0195354	0.794067	0.0748388	-0.166219	0.127149	-0.0195354	0.786149	0.0720025	-0.16066	0.121589
992	1618	IDP_dMRI_TBSS_MD_Anterior_limb_of_internal_capsule_R	MD	FTD	1	NA	NA	NA	NA	NA	NA	NA	NA	NA	NA	NA	NA	NA	NA	NA	NA	NA	NA	NA	NA	0.00441027	0.952971	0.0747798	-0.142158	0.150979	0.00441027	0.951159	0.0720025	-0.136715	0.145535
993	1619	IDP_dMRI_TBSS_MD_Anterior_limb_of_internal_capsule_L	MD	FTD	1	NA	NA	NA	NA	NA	NA	NA	NA	NA	NA	NA	NA	NA	NA	NA	NA	NA	NA	NA	NA	-0.031365	0.675543	0.0749366	-0.178241	0.115511	-0.031365	0.66312	0.0720025	-0.17249	0.10976
994	1620	IDP_dMRI_TBSS_MD_Posterior_limb_of_internal_capsule_R	MD	FTD	1	NA	NA	NA	NA	NA	NA	NA	NA	NA	NA	NA	NA	NA	NA	NA	NA	NA	NA	NA	NA	0.110834	0.148706	0.0767483	-0.0395931	0.26126	0.110834	0.123717	0.0719998	-0.0302861	0.251953
995	1621	IDP_dMRI_TBSS_MD_Posterior_limb_of_internal_capsule_L	MD	FTD	1	NA	NA	NA	NA	NA	NA	NA	NA	NA	NA	NA	NA	NA	NA	NA	NA	NA	NA	NA	NA	0.10697	0.162653	0.0766146	-0.043195	0.257134	0.10697	0.13736	0.0719998	-0.03415	0.248089
996	1622	IDP_dMRI_TBSS_MD_Retrolenticular_part_of_internal_capsule_R	MD	FTD	1	NA	NA	NA	NA	NA	NA	NA	NA	NA	NA	NA	NA	NA	NA	NA	NA	NA	NA	NA	NA	0.156069	0.0471862	0.0786389	0.00193652	0.310201	0.156069	0.0301809	0.0719972	0.0149544	0.297183
997	1623	IDP_dMRI_TBSS_MD_Retrolenticular_part_of_internal_capsule_L	MD	FTD	1	NA	NA	NA	NA	NA	NA	NA	NA	NA	NA	NA	NA	NA	NA	NA	NA	NA	NA	NA	NA	0.195433	0.0155144	0.0807527	0.0371578	0.353708	0.195433	0.00663647	0.0719945	0.0543239	0.336542
998	1624	IDP_dMRI_TBSS_MD_Anterior_corona_radiata_R	MD	FTD	1	NA	NA	NA	NA	NA	NA	NA	NA	NA	NA	NA	NA	NA	NA	NA	NA	NA	NA	NA	NA	0.135715	0.0807565	0.077715	-0.0166067	0.288036	0.135715	0.0594359	0.0719989	-0.00540316	0.276833
999	1625	IDP_dMRI_TBSS_MD_Anterior_corona_radiata_L	MD	FTD	1	NA	NA	NA	NA	NA	NA	NA	NA	NA	NA	NA	NA	NA	NA	NA	NA	NA	NA	NA	NA	0.13987	0.0725481	0.0778935	-0.0128008	0.292542	0.13987	0.0520527	0.071998	-0.00124572	0.280987
1000	1626	IDP_dMRI_TBSS_MD_Superior_corona_radiata_R	MD	FTD	1	NA	NA	NA	NA	NA	NA	NA	NA	NA	NA	NA	NA	NA	NA	NA	NA	NA	NA	NA	NA	0.202657	0.0125518	0.0811849	0.0435345	0.361779	0.202657	0.00487879	0.0719936	0.0615495	0.343764
1001	1627	IDP_dMRI_TBSS_MD_Superior_corona_radiata_L	MD	FTD	1	NA	NA	NA	NA	NA	NA	NA	NA	NA	NA	NA	NA	NA	NA	NA	NA	NA	NA	NA	NA	0.179155	0.0248149	0.0798277	0.0226928	0.335617	0.179155	0.012831	0.0719954	0.0380442	0.320266
1002	1628	IDP_dMRI_TBSS_MD_Posterior_corona_radiata_R	MD	FTD	1	NA	NA	NA	NA	NA	NA	NA	NA	NA	NA	NA	NA	NA	NA	NA	NA	NA	NA	NA	NA	0.178828	0.0250471	0.0798098	0.0224007	0.335255	0.178828	0.0129959	0.0719954	0.037717	0.319939
1003	1629	IDP_dMRI_TBSS_MD_Posterior_corona_radiata_L	MD	FTD	1	NA	NA	NA	NA	NA	NA	NA	NA	NA	NA	NA	NA	NA	NA	NA	NA	NA	NA	NA	NA	0.219908	0.00751837	0.082271	0.0586565	0.381159	0.219908	0.00225348	0.0719919	0.0788035	0.361012
1004	1630	IDP_dMRI_TBSS_MD_Posterior_thalamic_radiation_R	MD	FTD	1	NA	NA	NA	NA	NA	NA	NA	NA	NA	NA	NA	NA	NA	NA	NA	NA	NA	NA	NA	NA	0.225036	0.00644725	0.0826086	0.0631231	0.386949	0.225036	0.00177291	0.0719919	0.0839319	0.36614
1005	1631	IDP_dMRI_TBSS_MD_Posterior_thalamic_radiation_L	MD	FTD	1	NA	NA	NA	NA	NA	NA	NA	NA	NA	NA	NA	NA	NA	NA	NA	NA	NA	NA	NA	NA	0.252853	0.00278318	0.0845456	0.0871431	0.418562	0.252853	0.00044406	0.0719883	0.111755	0.39395
1006	1632	IDP_dMRI_TBSS_MD_Sagittal_stratum_R	MD	FTD	1	NA	NA	NA	NA	NA	NA	NA	NA	NA	NA	NA	NA	NA	NA	NA	NA	NA	NA	NA	NA	0.350353	0.00015562	0.0926387	0.168781	0.531924	0.350353	1.13e-06	0.0719751	0.209281	0.491424
1007	1633	IDP_dMRI_TBSS_MD_Sagittal_stratum_L	MD	FTD	1	NA	NA	NA	NA	NA	NA	NA	NA	NA	NA	NA	NA	NA	NA	NA	NA	NA	NA	NA	NA	0.236778	0.00452644	0.0834038	0.0733065	0.400249	0.236778	0.00100531	0.0719901	0.0956774	0.377879
1008	1634	IDP_dMRI_TBSS_MD_External_capsule_R	MD	FTD	1	NA	NA	NA	NA	NA	NA	NA	NA	NA	NA	NA	NA	NA	NA	NA	NA	NA	NA	NA	NA	0.0558067	0.458505	0.0752811	-0.0917442	0.203358	0.0558067	0.438295	0.0720016	-0.0853164	0.19693
1009	1635	IDP_dMRI_TBSS_MD_External_capsule_L	MD	FTD	1	NA	NA	NA	NA	NA	NA	NA	NA	NA	NA	NA	NA	NA	NA	NA	NA	NA	NA	NA	NA	0.045024	0.548858	0.0751059	-0.102184	0.192232	0.045024	0.531767	0.0720025	-0.0961009	0.186149
1010	1636	IDP_dMRI_TBSS_MD_Cingulum_cingulate_gyrus_R	MD	FTD	1	NA	NA	NA	NA	NA	NA	NA	NA	NA	NA	NA	NA	NA	NA	NA	NA	NA	NA	NA	NA	0.1159	0.131924	0.0769304	-0.0348836	0.266684	0.1159	0.107458	0.0719998	-0.0252197	0.25702
1011	1637	IDP_dMRI_TBSS_MD_Cingulum_cingulate_gyrus_L	MD	FTD	1	NA	NA	NA	NA	NA	NA	NA	NA	NA	NA	NA	NA	NA	NA	NA	NA	NA	NA	NA	NA	0.143637	0.0657568	0.0780603	-0.00936115	0.296635	0.143637	0.0460414	0.071998	0.00252094	0.284753
1012	1638	IDP_dMRI_TBSS_MD_Cingulum_hippocampus_R	MD	FTD	1	NA	NA	NA	NA	NA	NA	NA	NA	NA	NA	NA	NA	NA	NA	NA	NA	NA	NA	NA	NA	0.105228	0.169279	0.0765558	-0.0448216	0.255277	0.105228	0.143878	0.0719998	-0.0358919	0.246347
1013	1639	IDP_dMRI_TBSS_MD_Cingulum_hippocampus_L	MD	FTD	1	NA	NA	NA	NA	NA	NA	NA	NA	NA	NA	NA	NA	NA	NA	NA	NA	NA	NA	NA	NA	0.0969783	0.20367	0.0762909	-0.0525519	0.246508	0.0969783	0.17801	0.0720007	-0.0441431	0.2381
1014	1640	IDP_dMRI_TBSS_MD_Fornix_cres+Stria_terminalis_R	MD	FTD	1	NA	NA	NA	NA	NA	NA	NA	NA	NA	NA	NA	NA	NA	NA	NA	NA	NA	NA	NA	NA	-0.000926988	0.990109	0.0747768	-0.147489	0.145636	-0.000926988	0.989728	0.0720025	-0.142052	0.140198
1015	1641	IDP_dMRI_TBSS_MD_Fornix_cres+Stria_terminalis_L	MD	FTD	1	NA	NA	NA	NA	NA	NA	NA	NA	NA	NA	NA	NA	NA	NA	NA	NA	NA	NA	NA	NA	0.012422	0.868105	0.0748018	-0.134189	0.159033	0.012422	0.863027	0.0720025	-0.128703	0.153547
1016	1642	IDP_dMRI_TBSS_MD_Superior_longitudinal_fasciculus_R	MD	FTD	1	NA	NA	NA	NA	NA	NA	NA	NA	NA	NA	NA	NA	NA	NA	NA	NA	NA	NA	NA	NA	0.198775	0.0140683	0.0809506	0.0401122	0.357438	0.198775	0.00576223	0.0719936	0.0576679	0.339883
1017	1643	IDP_dMRI_TBSS_MD_Superior_longitudinal_fasciculus_L	MD	FTD	1	NA	NA	NA	NA	NA	NA	NA	NA	NA	NA	NA	NA	NA	NA	NA	NA	NA	NA	NA	NA	0.217396	0.00810442	0.082108	0.0564647	0.378328	0.217396	0.00252994	0.0719919	0.0762924	0.3585
1018	1644	IDP_dMRI_TBSS_MD_Superior_fronto-occipital_fasciculus_R	MD	FTD	1	NA	NA	NA	NA	NA	NA	NA	NA	NA	NA	NA	NA	NA	NA	NA	NA	NA	NA	NA	NA	0.0505573	0.501343	0.0751916	-0.0968183	0.197933	0.0505573	0.482579	0.0720025	-0.0905676	0.191682
1019	1645	IDP_dMRI_TBSS_MD_Superior_fronto-occipital_fasciculus_L	MD	FTD	1	NA	NA	NA	NA	NA	NA	NA	NA	NA	NA	NA	NA	NA	NA	NA	NA	NA	NA	NA	NA	0.0656434	0.384438	0.075474	-0.0822858	0.213572	0.0656434	0.36193	0.0720016	-0.0754797	0.206766
1020	1646	IDP_dMRI_TBSS_MD_Uncinate_fasciculus_R	MD	FTD	1	NA	NA	NA	NA	NA	NA	NA	NA	NA	NA	NA	NA	NA	NA	NA	NA	NA	NA	NA	NA	0.0616273	0.413682	0.0753915	-0.0861401	0.209395	0.0616273	0.392044	0.0720016	-0.0794958	0.20275
1021	1647	IDP_dMRI_TBSS_MD_Uncinate_fasciculus_L	MD	FTD	1	NA	NA	NA	NA	NA	NA	NA	NA	NA	NA	NA	NA	NA	NA	NA	NA	NA	NA	NA	NA	0.0872601	0.250931	0.0760045	-0.0617088	0.236229	0.0872601	0.225538	0.0720007	-0.0538613	0.228381
1022	1648	IDP_dMRI_TBSS_MD_Tapetum_R	MD	FTD	1	NA	NA	NA	NA	NA	NA	NA	NA	NA	NA	NA	NA	NA	NA	NA	NA	NA	NA	NA	NA	0.138473	0.0752204	0.0778326	-0.0140785	0.291025	0.138473	0.0544431	0.071998	-0.00264275	0.27959
1023	1649	IDP_dMRI_TBSS_MD_Tapetum_L	MD	FTD	1	NA	NA	NA	NA	NA	NA	NA	NA	NA	NA	NA	NA	NA	NA	NA	NA	NA	NA	NA	NA	0.118022	0.12538	0.0770089	-0.0329155	0.26896	0.118022	0.101172	0.0719998	-0.0230976	0.259142
1024	122	IDP_T1_FAST_ROIs_L_thalamus	GMV	HD	7	0.00561201	0.84639	0.0289687	-0.0511666	0.0623907	-0.0156885	0.674337	0.0373355	-0.088866	0.0574891	-0.113357	0.299083	0.0978708	-0.305184	0.0784701	0.00564726	0.845942	0.0290648	-0.0513198	0.0626143	0.00564873	0.849724	0.0298132	-0.0527852	0.0640826	NA	NA	NA	NA	NA
1025	123	IDP_T1_FAST_ROIs_R_thalamus	GMV	HD	7	-0.0099158	0.76495	0.0331646	-0.0749184	0.0550868	-0.0148569	0.688347	0.0370404	-0.087456	0.0577423	-0.051563	0.688166	0.121183	-0.289081	0.185955	-0.0102322	0.727213	0.0293325	-0.067724	0.0472595	-0.0101613	0.730886	0.029543	-0.0680656	0.0477431	NA	NA	NA	NA	NA
1026	124	IDP_T1_FAST_ROIs_L_caudate	GMV	HD	7	-0.00640811	0.82493	0.0289686	-0.0631865	0.0503703	0.0201277	0.585732	0.0369295	-0.0522541	0.0925096	-0.0831557	0.434307	0.0978707	-0.274982	0.108671	-0.00646107	0.824877	0.0291991	-0.0636913	0.0507691	-0.00650894	0.82639	0.0296759	-0.0646737	0.0516558	NA	NA	NA	NA	NA
1027	125	IDP_T1_FAST_ROIs_R_caudate	GMV	HD	7	-0.000563972	0.984843	0.0296869	-0.0587502	0.0576223	-0.00412779	0.91039	0.0366761	-0.076013	0.0677574	-0.0778819	0.486598	0.103736	-0.281203	0.12544	-0.00057053	0.984422	0.0292193	-0.0578404	0.0566993	-0.000573771	0.984559	0.0296461	-0.0586801	0.0575326	NA	NA	NA	NA	NA
1028	126	IDP_T1_FAST_ROIs_L_putamen	GMV	HD	7	0.0166665	0.762756	0.0552119	-0.0915488	0.124882	-0.0280624	0.473972	0.0391916	-0.104878	0.0487531	-0.0593178	0.78	0.201219	-0.453706	0.335071	0.0178441	0.551407	0.0299572	-0.040872	0.0765601	0.017796	0.538934	0.0289637	-0.0389728	0.0745649	NA	NA	NA	NA	NA
1029	127	IDP_T1_FAST_ROIs_R_putamen	GMV	HD	7	-0.00783832	0.885757	0.0545559	-0.114768	0.0990912	-0.0509784	0.178416	0.0378839	-0.125231	0.023274	-0.156163	0.447617	0.189593	-0.527766	0.21544	-0.00826896	0.782158	0.029905	-0.0668828	0.0503448	-0.00835152	0.77324	0.0289843	-0.0651608	0.0484577	NA	NA	NA	NA	NA
1030	128	IDP_T1_FAST_ROIs_L_pallidum	GMV	HD	7	0.027597	0.386485	0.0318669	-0.0348621	0.0900561	0.0150637	0.699373	0.0390084	-0.0613928	0.0915203	-0.000402055	0.997396	0.117208	-0.23013	0.229325	0.0281892	0.336528	0.0293317	-0.029301	0.0856793	0.0282119	0.340783	0.0296151	-0.0298337	0.0862576	NA	NA	NA	NA	NA
1031	129	IDP_T1_FAST_ROIs_R_pallidum	GMV	HD	7	0.021082	0.466765	0.0289686	-0.0356964	0.0778604	0.0195166	0.614596	0.03876	-0.056453	0.0954863	-0.0834619	0.432724	0.0978706	-0.275288	0.108365	0.0214216	0.463723	0.0292353	-0.0358796	0.0787227	0.0214252	0.470586	0.0296943	-0.0367756	0.0796259	NA	NA	NA	NA	NA
1032	130	IDP_T1_FAST_ROIs_L_hippocampus	GMV	HD	7	0.0392745	0.243511	0.0336757	-0.0267299	0.105279	-0.0200455	0.615036	0.0398599	-0.098171	0.05808	-0.0526006	0.671768	0.116975	-0.281871	0.17667	0.0402652	0.171026	0.029414	-0.0173862	0.0979166	0.0402586	0.174043	0.0296166	-0.0177899	0.0983071	NA	NA	NA	NA	NA
1033	131	IDP_T1_FAST_ROIs_R_hippocampus	GMV	HD	7	0.0240351	0.406711	0.0289686	-0.0327434	0.0808137	0.0420708	0.281388	0.0390554	-0.0344779	0.118619	-0.0690381	0.512058	0.0978708	-0.260865	0.122789	0.0242844	0.404954	0.0291597	-0.0328686	0.0814373	0.0243001	0.414418	0.0297743	-0.0340575	0.0826576	NA	NA	NA	NA	NA
1034	132	IDP_T1_FAST_ROIs_L_amygdala	GMV	HD	7	0.08361	0.1128	0.0527264	-0.0197337	0.186954	0.0470509	0.235429	0.0396556	-0.030674	0.124776	-0.100658	0.59015	0.175035	-0.443728	0.242411	0.0897107	0.00291026	0.030134	0.0306481	0.148773	0.0884694	0.00270247	0.0294928	0.0306636	0.146275	NA	NA	NA	NA	NA
1035	133	IDP_T1_FAST_ROIs_R_amygdala	GMV	HD	7	0.105281	0.0228084	0.0462444	0.0146423	0.19592	0.0942223	0.0238654	0.0417044	0.0124817	0.175963	-0.0374165	0.821727	0.157574	-0.346261	0.271428	0.109443	0.000304118	0.0303018	0.0500515	0.168834	0.110345	0.000226463	0.029924	0.0516939	0.168996	NA	NA	NA	NA	NA
1036	134	IDP_T1_FAST_ROIs_L_ventral_striatum	GMV	HD	7	0.064506	0.325917	0.0656636	-0.0641946	0.193207	0.0218403	0.602899	0.0419815	-0.0604435	0.104124	-0.118268	0.625288	0.227458	-0.564085	0.32755	0.070759	0.0208827	0.0306303	0.0107236	0.130794	0.0708362	0.01418	0.0288812	0.014229	0.127443	NA	NA	NA	NA	NA
1037	135	IDP_T1_FAST_ROIs_R_ventral_striatum	GMV	HD	7	0.0667727	0.293409	0.0635524	-0.05779	0.191335	0.0181686	0.655404	0.0407124	-0.0616277	0.0979649	-0.160668	0.478208	0.209724	-0.571727	0.250391	0.0726597	0.0172303	0.0305068	0.0128664	0.132453	0.0726908	0.0121533	0.0289875	0.0158753	0.129506	NA	NA	NA	NA	NA
1038	136	IDP_T1_FAST_ROIs_brain_stem	GMV	HD	7	0.0616092	0.137765	0.0415111	-0.0197525	0.142971	0.051318	0.194833	0.0395846	-0.0262678	0.128904	-0.120019	0.391307	0.127951	-0.370803	0.130766	0.0636847	0.0324606	0.0297774	0.00532098	0.122048	0.0640403	0.0303948	0.0295811	0.00606137	0.122019	NA	NA	NA	NA	NA
1039	137	IDP_T1_FAST_ROIs_L_cerebellum_I-IV	GMV	HD	7	0.0184446	0.658346	0.0417111	-0.0633092	0.100198	0.00543202	0.891258	0.039733	-0.0724446	0.0833086	-0.0427762	0.789242	0.151687	-0.340084	0.254531	0.0191549	0.516768	0.0295448	-0.0387528	0.0770627	0.019157	0.514083	0.0293597	-0.038388	0.076702	NA	NA	NA	NA	NA
1040	138	IDP_T1_FAST_ROIs_R_cerebellum_I-IV	GMV	HD	7	0.0176208	0.652727	0.0391593	-0.0591314	0.0943729	-0.0196769	0.625624	0.0403301	-0.0987239	0.0593702	-0.0942382	0.516661	0.135135	-0.359102	0.170626	0.0182131	0.536699	0.02948	-0.0395676	0.0759939	0.0182202	0.535789	0.0294257	-0.0394541	0.0758945	NA	NA	NA	NA	NA
1041	139	IDP_T1_FAST_ROIs_L_cerebellum_V	GMV	HD	7	0.0229961	0.55134	0.0386	-0.05266	0.0986522	-0.0322756	0.424193	0.0403865	-0.111433	0.046882	-0.0450474	0.759427	0.139261	-0.317998	0.227904	0.0237406	0.420452	0.0294681	-0.0340169	0.081498	0.023746	0.420123	0.029454	-0.0339838	0.0814759	NA	NA	NA	NA	NA
1042	140	IDP_T1_FAST_ROIs_R_cerebellum_V	GMV	HD	7	0.0197714	0.619337	0.0397984	-0.0582334	0.0977763	-0.012464	0.743356	0.0380682	-0.0870776	0.0621496	-0.170927	0.20436	0.117148	-0.400538	0.0586836	0.0204367	0.488199	0.0294827	-0.0373494	0.0782229	0.0204503	0.487041	0.029424	-0.0372207	0.0781214	NA	NA	NA	NA	NA
1043	141	IDP_T1_FAST_ROIs_L_cerebellum_VI	GMV	HD	7	0.0318044	0.272252	0.0289686	-0.0249741	0.0885829	0.0195941	0.587954	0.0361645	-0.0512884	0.0904765	-0.120133	0.274281	0.0978708	-0.31196	0.0716938	0.0322721	0.269897	0.0292505	-0.0250589	0.0896031	0.0322767	0.277969	0.029751	-0.0260353	0.0905887	NA	NA	NA	NA	NA
1044	142	IDP_T1_FAST_ROIs_V_cerebellum_VI	GMV	HD	7	0.0353121	0.222856	0.0289688	-0.0214668	0.092091	0.038195	0.296882	0.0366154	-0.0335711	0.109961	0.0433415	0.676382	0.0978711	-0.148486	0.235169	0.0354503	0.223159	0.0291012	-0.0215881	0.0924887	0.0354744	0.235531	0.0299052	-0.0231397	0.0940885	NA	NA	NA	NA	NA
1045	143	IDP_T1_FAST_ROIs_R_cerebellum_VI	GMV	HD	7	0.0663557	0.0631766	0.0357145	-0.00364479	0.136356	0.0263407	0.523069	0.0412463	-0.0545019	0.107183	-0.182251	0.12163	0.0978699	-0.374076	0.00957371	0.0682125	0.021311	0.0296263	0.0101449	0.12628	0.0682078	0.0218463	0.0297457	0.00990622	0.126509	NA	NA	NA	NA	NA
1046	144	IDP_T1_FAST_ROIs_L_cerebellum_crus_I	GMV	HD	7	0.0495531	0.0871551	0.0289683	-0.0072247	0.106331	0.0624339	0.0957019	0.037474	-0.0110152	0.135883	-0.0473381	0.649049	0.0978699	-0.239163	0.144487	0.0511065	0.0815772	0.0293445	-0.00640861	0.108622	0.0502774	0.0920343	0.0298424	-0.00821374	0.108768	NA	NA	NA	NA	NA
1047	145	IDP_T1_FAST_ROIs_V_cerebellum_crus_I	GMV	HD	7	-0.0176497	0.542347	0.0289686	-0.0744282	0.0391289	-0.00221644	0.952307	0.0370583	-0.0748507	0.0704179	0.00649298	0.95218	0.103003	-0.195393	0.208379	-0.0177468	0.543903	0.0292407	-0.0750587	0.039565	-0.0179487	0.545242	0.029672	-0.0761057	0.0402083	NA	NA	NA	NA	NA
1048	146	IDP_T1_FAST_ROIs_R_cerebellum_crus_I	GMV	HD	7	0.0360682	0.233406	0.0302679	-0.0232569	0.0953932	0.0756447	0.0438949	0.0375391	0.00206815	0.149221	-0.0457823	0.681737	0.105261	-0.252093	0.160528	0.0368403	0.209537	0.0293586	-0.0207025	0.0943831	0.036835	0.21445	0.0296716	-0.0213214	0.0949913	NA	NA	NA	NA	NA
1049	147	IDP_T1_FAST_ROIs_L_cerebellum_crus_II	GMV	HD	7	0.0630912	0.0294113	0.0289684	0.00631309	0.119869	0.047872	0.197142	0.0371176	-0.0248785	0.120622	0.0783119	0.45993	0.0978704	-0.113514	0.270138	0.0637498	0.029869	0.0293531	0.00621767	0.121282	0.0637398	0.0335451	0.0299882	0.00496298	0.122517	NA	NA	NA	NA	NA
1050	148	IDP_T1_FAST_ROIs_V_cerebellum_crus_II	GMV	HD	7	0.0361114	0.212553	0.0289685	-0.0206669	0.0928896	0.045241	0.228006	0.0375285	-0.0283149	0.118797	0.1406	0.210328	0.0978705	-0.0512258	0.332427	0.0365195	0.211079	0.0292015	-0.0207154	0.0937544	0.0365128	0.22065	0.0298112	-0.0219171	0.0949426	NA	NA	NA	NA	NA
1051	149	IDP_T1_FAST_ROIs_R_cerebellum_crus_II	GMV	HD	7	0.0522214	0.0714364	0.0289685	-0.00455693	0.109	0.053035	0.141086	0.0360351	-0.0175938	0.123664	-0.0155129	0.880262	0.0978706	-0.207339	0.176313	0.0525762	0.0719854	0.0292218	-0.00469857	0.109851	0.0525254	0.0798092	0.0299837	-0.00624278	0.111294	NA	NA	NA	NA	NA
1052	150	IDP_T1_FAST_ROIs_L_cerebellum_VIIb	GMV	HD	7	0.0513713	0.0761674	0.0289682	-0.00540634	0.108149	0.0789617	0.0360238	0.0376607	0.00514668	0.152777	0.0437608	0.673482	0.0978697	-0.148064	0.235585	0.0521783	0.0754499	0.0293512	-0.00535016	0.109707	0.0521653	0.0803523	0.0298318	-0.00630509	0.110636	NA	NA	NA	NA	NA
1053	151	IDP_T1_FAST_ROIs_V_cerebellum_VIIb	GMV	HD	7	0.0595661	0.0397605	0.0289686	0.0027876	0.116345	0.0479943	0.18808	0.0364621	-0.0234714	0.11946	0.0207451	0.840504	0.0978708	-0.171082	0.212572	0.0598061	0.0406034	0.0292085	0.00255742	0.117055	0.0597911	0.0465028	0.0300337	0.000925058	0.118657	NA	NA	NA	NA	NA
1054	152	IDP_T1_FAST_ROIs_R_cerebellum_VIIb	GMV	HD	7	0.0476094	0.126391	0.031148	-0.0134407	0.108659	0.0580921	0.131519	0.0385191	-0.0174053	0.133589	-0.0152173	0.896733	0.111462	-0.233683	0.203248	0.0487146	0.0975079	0.0293983	-0.008906	0.106335	0.0486462	0.101654	0.0297188	-0.00960258	0.106895	NA	NA	NA	NA	NA
1055	153	IDP_T1_FAST_ROIs_L_cerebellum_VIIIa	GMV	HD	7	0.0103682	0.799134	0.0407445	-0.069491	0.0902273	0.0257991	0.527011	0.0407842	-0.054138	0.105736	-0.187787	0.175009	0.118874	-0.420781	0.0452063	0.0108828	0.71245	0.0295272	-0.0469906	0.0687562	0.0107591	0.714029	0.0293602	-0.046787	0.0683051	NA	NA	NA	NA	NA
1056	154	IDP_T1_FAST_ROIs_V_cerebellum_VIIIa	GMV	HD	7	-0.00113528	0.968739	0.0289687	-0.057914	0.0556435	0.00335032	0.932505	0.0395582	-0.0741837	0.0808844	-0.111194	0.307407	0.0978711	-0.303021	0.0806332	-0.00114992	0.968617	0.029228	-0.0584368	0.056137	-0.0011557	0.968893	0.0296362	-0.0592426	0.0569312	NA	NA	NA	NA	NA
1057	155	IDP_T1_FAST_ROIs_R_cerebellum_VIIIa	GMV	HD	7	0.0216747	0.681879	0.052878	-0.0819662	0.125316	0.0270135	0.491033	0.0392259	-0.0498692	0.103896	-0.172798	0.364306	0.173227	-0.512322	0.166726	0.0225679	0.450445	0.0299042	-0.0360444	0.0811802	0.0230793	0.426597	0.0290295	-0.0338186	0.0799771	NA	NA	NA	NA	NA
1058	156	IDP_T1_FAST_ROIs_L_cerebellum_VIIIb	GMV	HD	7	-0.0174843	0.752131	0.0553597	-0.125989	0.0910207	-0.0218672	0.625325	0.0447806	-0.109637	0.0659028	-0.382869	0.0193328	0.112738	-0.603835	-0.161903	-0.0187237	0.532112	0.0299682	-0.0774614	0.040014	-0.0186964	0.5184	0.0289502	-0.0754388	0.0380459	NA	NA	NA	NA	NA
1059	157	IDP_T1_FAST_ROIs_V_cerebellum_VIIIb	GMV	HD	7	-0.00633064	0.855537	0.0347725	-0.0744848	0.0618235	0.00896106	0.81681	0.0386837	-0.066859	0.0847811	-0.146996	0.241096	0.110561	-0.363697	0.0697038	-0.00646958	0.825653	0.0293698	-0.0640344	0.0510953	-0.00650653	0.82539	0.0294922	-0.0643113	0.0512982	NA	NA	NA	NA	NA
1060	158	IDP_T1_FAST_ROIs_R_cerebellum_VIIIb	GMV	HD	7	-0.00824166	0.865906	0.0488075	-0.103904	0.0874209	-0.00744195	0.855806	0.0409539	-0.0877115	0.0728276	-0.317555	0.0322073	0.107963	-0.529163	-0.105947	-0.00865401	0.770876	0.0297155	-0.0668963	0.0495883	-0.00867071	0.766194	0.0291593	-0.0658229	0.0484815	NA	NA	NA	NA	NA
1061	159	IDP_T1_FAST_ROIs_L_cerebellum_IX	GMV	HD	7	0.012924	0.725781	0.0368474	-0.0592969	0.0851448	-0.0156885	0.687342	0.0389811	-0.0920916	0.0607145	-0.239781	0.0579375	0.0978703	-0.431607	-0.0479549	0.0133217	0.65053	0.029406	-0.044314	0.0709574	0.0133066	0.651681	0.0294766	-0.0444676	0.0710808	NA	NA	NA	NA	NA
1062	160	IDP_T1_FAST_ROIs_V_cerebellum_IX	GMV	HD	7	0.0350602	0.419646	0.0434432	-0.0500885	0.120209	-0.00709088	0.851336	0.0378354	-0.0812482	0.0670665	-0.202947	0.140345	0.115905	-0.43012	0.0242261	0.0372806	0.209069	0.029679	-0.0208902	0.0954514	0.0365419	0.213532	0.0293767	-0.0210363	0.0941202	NA	NA	NA	NA	NA
1063	161	IDP_T1_FAST_ROIs_R_cerebellum_IX	GMV	HD	7	0.0128301	0.781404	0.0462361	-0.0777927	0.103453	-0.00410802	0.9197	0.0407493	-0.0839767	0.0757606	-0.31595	0.0232493	0.0978683	-0.507772	-0.124128	0.0134507	0.650278	0.0296679	-0.0446984	0.0715998	0.013447	0.645351	0.029218	-0.0438202	0.0707142	NA	NA	NA	NA	NA
1064	162	IDP_T1_FAST_ROIs_L_cerebellum_X	GMV	HD	7	0.00204519	0.943715	0.0289684	-0.0547328	0.0588232	0.00594649	0.879719	0.039296	-0.0710736	0.0829665	0.0204011	0.843102	0.0978702	-0.171424	0.212227	0.00207036	0.94344	0.0291819	-0.0551262	0.0592669	0.00207545	0.944259	0.0296842	-0.0561056	0.0602565	NA	NA	NA	NA	NA
1065	163	IDP_T1_FAST_ROIs_V_cerebellum_X	GMV	HD	7	0.016262	0.681721	0.0396521	-0.0614561	0.0939801	0.0271247	0.458712	0.0366071	-0.0446251	0.0988746	-0.00586078	0.969613	0.146386	-0.292777	0.281055	0.0167037	0.570712	0.0294596	-0.0410371	0.0744445	0.0168109	0.567726	0.0294203	-0.0408529	0.0744746	NA	NA	NA	NA	NA
1066	164	IDP_T1_FAST_ROIs_R_cerebellum_X	GMV	HD	7	-0.00425689	0.893929	0.0319265	-0.0668328	0.058319	0.0129879	0.738844	0.0389578	-0.0633693	0.0893451	0.0629459	0.604284	0.113893	-0.160285	0.286177	-0.00436675	0.881494	0.0292921	-0.0617793	0.0530458	-0.00435199	0.883007	0.0295734	-0.0623159	0.0536119	NA	NA	NA	NA	NA
1067	344	aparc-Desikan_lh_volume_bankssts	GMV	HD	7	-0.00450048	0.87887	0.0295304	-0.06238	0.0533791	-0.0201708	0.565878	0.0351326	-0.0890307	0.0486891	-0.113884	0.305348	0.0997631	-0.30942	0.0816516	-0.00453484	0.87834	0.0296253	-0.0626004	0.0535307	-0.00452903	0.881545	0.0303939	-0.064101	0.055043	NA	NA	NA	NA	NA
1068	345	aparc-Desikan_lh_volume_caudalanteriorcingulate	GMV	HD	7	0.0122043	0.72747	0.0350201	-0.0564351	0.0808436	-0.0195247	0.65215	0.0433133	-0.104419	0.0653693	-0.0498652	0.70926	0.126301	-0.297414	0.197684	0.01284	0.667891	0.0299271	-0.0458171	0.0714972	0.0125331	0.676971	0.0300844	-0.0464323	0.0714986	NA	NA	NA	NA	NA
1069	346	aparc-Desikan_lh_volume_caudalmiddlefrontal	GMV	HD	7	-0.0515102	0.0810999	0.0295299	-0.109389	0.00636843	-0.0628552	0.0866111	0.0366812	-0.13475	0.00904003	-0.107341	0.331093	0.099762	-0.302875	0.088192	-0.0521477	0.0806314	0.0298493	-0.110652	0.00635687	-0.0521388	0.0867061	0.0304365	-0.111794	0.00751675	NA	NA	NA	NA	NA
1070	347	aparc-Desikan_lh_volume_cuneus	GMV	HD	7	-0.0564254	0.208866	0.0449001	-0.14443	0.0315787	-0.0341796	0.410634	0.0415417	-0.115601	0.0472421	-0.0145345	0.933228	0.165004	-0.337942	0.308873	-0.0589063	0.0517959	0.0302887	-0.118272	0.000459591	-0.0588587	0.0501805	0.0300542	-0.117765	4.74e-05	NA	NA	NA	NA	NA
1071	348	aparc-Desikan_lh_volume_entorhinal	GMV	HD	7	0.0278436	0.511848	0.042447	-0.0553524	0.11104	-0.00145185	0.972175	0.0416232	-0.0830334	0.0801297	-0.249468	0.0544488	0.0997626	-0.445003	-0.0539336	0.0288956	0.337408	0.0301216	-0.0301427	0.0879339	0.0288894	0.335028	0.0299672	-0.0298462	0.0876251	NA	NA	NA	NA	NA
1072	349	aparc-Desikan_lh_volume_fusiform	GMV	HD	7	0.00768435	0.818452	0.0334776	-0.0579318	0.0733005	0.00391999	0.919833	0.0389489	-0.0724199	0.0802599	-0.0926996	0.455445	0.114632	-0.317379	0.131979	0.00785549	0.792481	0.0298585	-0.0506672	0.0663782	0.00785586	0.794401	0.0301452	-0.0512287	0.0669405	NA	NA	NA	NA	NA
1073	350	aparc-Desikan_lh_volume_inferiorparietal	GMV	HD	7	-0.0310474	0.342806	0.0327285	-0.0951954	0.0331005	-0.0371009	0.365935	0.0410357	-0.117531	0.0433291	-0.159594	0.189384	0.105109	-0.365608	0.0464208	-0.0317111	0.289126	0.0299149	-0.0903443	0.0269222	-0.031725	0.293715	0.030214	-0.0909445	0.0274946	NA	NA	NA	NA	NA
1074	351	aparc-Desikan_lh_volume_inferiortemporal	GMV	HD	7	-0.0494018	0.267987	0.0445982	-0.136814	0.0380106	-0.0407053	0.298891	0.0391843	-0.117507	0.036096	-0.265581	0.0972194	0.130368	-0.521103	-0.0100598	-0.0512868	0.090137	0.0302635	-0.110603	0.00802965	-0.0513281	0.0878	0.0300671	-0.11026	0.0076034	NA	NA	NA	NA	NA
1075	352	aparc-Desikan_lh_volume_isthmuscingulate	GMV	HD	7	-0.0148823	0.669192	0.0348323	-0.0831536	0.0533889	-0.00303494	0.944435	0.0435449	-0.088383	0.0823131	0.130108	0.288439	0.109584	-0.0846764	0.344892	-0.0152798	0.60972	0.0299326	-0.0739476	0.043388	-0.0152745	0.611851	0.0301015	-0.0742734	0.0437245	NA	NA	NA	NA	NA
1076	353	aparc-Desikan_lh_volume_lateraloccipital	GMV	HD	7	-0.026276	0.563943	0.0455394	-0.115533	0.0629812	-0.0154813	0.70034	0.0402256	-0.0943236	0.0633609	-0.0618636	0.72732	0.167705	-0.390566	0.266839	-0.0273823	0.364499	0.0301958	-0.0865661	0.0318015	-0.0273761	0.360215	0.0299207	-0.0860207	0.0312684	NA	NA	NA	NA	NA
1077	354	aparc-Desikan_lh_volume_lateralorbitofrontal	GMV	HD	7	-0.0520726	0.0778374	0.0295301	-0.109952	0.00580638	-0.0605473	0.105448	0.037398	-0.133847	0.0127528	-0.0640933	0.54887	0.0997623	-0.259627	0.131441	-0.0527106	0.077577	0.0298657	-0.111247	0.00582617	-0.052726	0.0832931	0.0304442	-0.112397	0.00694461	NA	NA	NA	NA	NA
1078	355	aparc-Desikan_lh_volume_lingual	GMV	HD	7	-0.0110382	0.782967	0.0400728	-0.0895809	0.0675044	-0.0114235	0.776768	0.0402896	-0.0903911	0.0675442	-0.00941126	0.951858	0.148298	-0.300076	0.281253	-0.0114009	0.704133	0.0300222	-0.0702444	0.0474427	-0.0113963	0.704143	0.0300113	-0.0702184	0.0474258	NA	NA	NA	NA	NA
1079	356	aparc-Desikan_lh_volume_medialorbitofrontal	GMV	HD	7	-0.00834184	0.777574	0.0295305	-0.0662216	0.0495379	0.00184817	0.96145	0.0382379	-0.0730982	0.0767945	-0.100008	0.36214	0.0997634	-0.295545	0.095528	-0.00844968	0.776201	0.0297238	-0.0667084	0.0498091	-0.00844775	0.78039	0.0302992	-0.0678342	0.0509387	NA	NA	NA	NA	NA
1080	357	aparc-Desikan_lh_volume_middletemporal	GMV	HD	7	-0.0458568	0.222721	0.0376084	-0.119569	0.0278556	-0.0842944	0.0341198	0.0397868	-0.162276	-0.00631231	-0.218022	0.112708	0.113463	-0.440409	0.0043655	-0.0474535	0.11495	0.0301038	-0.106457	0.0115499	-0.0472313	0.117212	0.0301492	-0.106324	0.0118611	NA	NA	NA	NA	NA
1081	358	aparc-Desikan_lh_volume_parahippocampal	GMV	HD	7	0.0158222	0.592102	0.0295305	-0.0420575	0.0737019	0.00607213	0.866993	0.0362559	-0.0649894	0.0771337	-0.0126558	0.903997	0.0997633	-0.208192	0.18288	0.0159301	0.590958	0.0296403	-0.0421649	0.0740252	0.0159217	0.600593	0.0304111	-0.0436841	0.0755274	NA	NA	NA	NA	NA
1082	359	aparc-Desikan_lh_volume_paracentral	GMV	HD	7	0.0320883	0.277206	0.0295304	-0.0257914	0.089968	0.0309398	0.406715	0.0372909	-0.0421503	0.10403	0.0415188	0.694543	0.0997632	-0.154017	0.237055	0.032425	0.275498	0.0297344	-0.0258544	0.0907043	0.032433	0.285497	0.0303665	-0.0270854	0.0919514	NA	NA	NA	NA	NA
1083	360	aparc-Desikan_lh_volume_parsopercularis	GMV	HD	7	-0.0154451	0.687988	0.0384602	-0.0908272	0.059937	-0.00665737	0.861153	0.0380625	-0.0812599	0.0679452	-0.102855	0.484548	0.136323	-0.370048	0.164337	-0.0155689	0.602958	0.0299314	-0.0742344	0.0430967	-0.0158575	0.598383	0.0301057	-0.0748646	0.0431496	NA	NA	NA	NA	NA
1084	361	aparc-Desikan_lh_volume_parsorbitalis	GMV	HD	7	-0.0189818	0.520364	0.0295306	-0.0768618	0.0388982	-0.0129937	0.731311	0.0378403	-0.0871607	0.0611733	-0.156929	0.176525	0.0997634	-0.352465	0.0386072	-0.0192173	0.517864	0.0297186	-0.0774657	0.0390312	-0.0192056	0.526463	0.0303208	-0.0786343	0.0402231	NA	NA	NA	NA	NA
1085	362	aparc-Desikan_lh_volume_parstriangularis	GMV	HD	7	-0.0236919	0.546697	0.0393085	-0.100737	0.0533528	0.00233493	0.952729	0.039388	-0.0748656	0.0795355	-0.0519992	0.734296	0.144867	-0.335939	0.23194	-0.0241647	0.420796	0.0300167	-0.0829974	0.034668	-0.0243931	0.417479	0.0300851	-0.0833599	0.0345737	NA	NA	NA	NA	NA
1086	363	aparc-Desikan_lh_volume_pericalcarine	GMV	HD	7	-0.0188517	0.593522	0.0353202	-0.0880793	0.0503758	0.000777565	0.98432	0.039565	-0.0767698	0.0783249	0.0182606	0.893411	0.129552	-0.235662	0.272183	-0.0192419	0.520265	0.0299281	-0.077901	0.0394172	-0.0193178	0.521601	0.0301426	-0.0783972	0.0397616	NA	NA	NA	NA	NA
1087	364	aparc-Desikan_lh_volume_postcentral	GMV	HD	7	0.0120552	0.807722	0.0495354	-0.0850342	0.109145	0.026738	0.514402	0.0410093	-0.0536402	0.107116	0.0479027	0.803475	0.18255	-0.309896	0.405701	0.0126864	0.675118	0.0302681	-0.046639	0.0720118	0.012665	0.670224	0.0297412	-0.0456277	0.0709577	NA	NA	NA	NA	NA
1088	365	aparc-Desikan_lh_volume_posteriorcingulate	GMV	HD	7	0.0104405	0.77096	0.0358635	-0.0598519	0.080733	-0.00702469	0.86037	0.0399349	-0.0852971	0.0712477	-0.00820804	0.952981	0.132433	-0.267777	0.251361	0.0107325	0.719906	0.0299303	-0.0479308	0.0693959	0.010723	0.721468	0.0300787	-0.0482313	0.0696772	NA	NA	NA	NA	NA
1089	366	aparc-Desikan_lh_volume_precentral	GMV	HD	7	-0.0494283	0.309687	0.0486557	-0.144794	0.0459369	-0.0369276	0.369039	0.0411095	-0.117502	0.043647	0.0468175	0.799006	0.174336	-0.294881	0.388516	-0.0517092	0.088472	0.0303544	-0.111204	0.0077855	-0.0518304	0.082897	0.0298886	-0.110412	0.00675127	NA	NA	NA	NA	NA
1090	367	aparc-Desikan_lh_volume_precuneus	GMV	HD	7	-0.00998156	0.833125	0.0473743	-0.102835	0.082872	-0.0351439	0.38949	0.0408392	-0.115189	0.044901	-0.0777005	0.671136	0.172433	-0.415668	0.260267	-0.0103838	0.731203	0.0302271	-0.069629	0.0488614	-0.0104502	0.725849	0.0298022	-0.0688625	0.047962	NA	NA	NA	NA	NA
1091	368	aparc-Desikan_lh_volume_rostralanteriorcingulate	GMV	HD	7	0.0255322	0.38726	0.0295308	-0.0323481	0.0834126	0.0171425	0.655881	0.03847	-0.0582586	0.0925437	0.0507766	0.632433	0.099764	-0.144761	0.246314	0.0258802	0.384407	0.029754	-0.0324377	0.084198	0.0258649	0.393603	0.0303187	-0.0335597	0.0852896	NA	NA	NA	NA	NA
1092	369	aparc-Desikan_lh_volume_rostralmiddlefrontal	GMV	HD	7	-0.00118991	0.967859	0.0295305	-0.0590696	0.0566898	-0.0144673	0.700866	0.0376605	-0.088282	0.0593473	-0.123622	0.27028	0.0997633	-0.319159	0.0719137	-0.00120876	0.967627	0.0297832	-0.0595837	0.0571662	-0.00121034	0.968057	0.0302242	-0.0604498	0.0580291	NA	NA	NA	NA	NA
1093	370	aparc-Desikan_lh_volume_superiorfrontal	GMV	HD	7	-0.0298276	0.398828	0.0353526	-0.0991187	0.0394636	-0.0193873	0.614543	0.0384974	-0.0948421	0.0560676	-0.0151658	0.912109	0.130652	-0.271244	0.240912	-0.0306054	0.30694	0.0299565	-0.0893201	0.0281092	-0.0305984	0.310004	0.0301399	-0.0896725	0.0284757	NA	NA	NA	NA	NA
1094	371	aparc-Desikan_lh_volume_superiorparietal	GMV	HD	7	-0.0267148	0.568683	0.0468688	-0.118578	0.0651481	-0.0584941	0.142764	0.039912	-0.136722	0.0197335	-0.262138	0.107655	0.133926	-0.524633	0.000357614	-0.0278902	0.356049	0.0302195	-0.0871205	0.0313401	-0.0278932	0.350485	0.0298755	-0.0864491	0.0306627	NA	NA	NA	NA	NA
1095	372	aparc-Desikan_lh_volume_superiortemporal	GMV	HD	7	-0.00893838	0.808031	0.0367884	-0.0810437	0.0631669	-0.0331042	0.402124	0.0395116	-0.110547	0.0443386	-0.0341673	0.811136	0.135632	-0.300007	0.231672	-0.00916379	0.759276	0.0299048	-0.0677773	0.0494497	-0.0091688	0.760592	0.0300909	-0.0681471	0.0498095	NA	NA	NA	NA	NA
1096	373	aparc-Desikan_lh_volume_supramarginal	GMV	HD	7	-0.00105642	0.971463	0.0295305	-0.0589362	0.0568234	-0.0217626	0.554979	0.036866	-0.09402	0.0504948	-0.00948973	0.927912	0.0997633	-0.205026	0.186046	-0.00106538	0.97137	0.0296842	-0.0592465	0.0571157	-0.00106745	0.971923	0.0303281	-0.0605106	0.0583757	NA	NA	NA	NA	NA
1097	374	aparc-Desikan_lh_volume_frontalpole	GMV	HD	7	-0.0179233	0.643963	0.0387811	-0.0939342	0.0580877	-0.0186197	0.652492	0.0413493	-0.0996644	0.062425	-0.25773	0.0492231	0.0997603	-0.45326	-0.0622002	-0.0185473	0.536636	0.0300164	-0.0773794	0.0402847	-0.0184938	0.537863	0.03002	-0.077333	0.0403455	NA	NA	NA	NA	NA
1098	375	aparc-Desikan_lh_volume_transversetemporal	GMV	HD	7	-0.0384801	0.277503	0.0354346	-0.107932	0.0309717	-0.0350987	0.364635	0.038716	-0.110982	0.0407846	0.225315	0.073489	0.0997628	0.0297799	0.42085	-0.039365	0.189973	0.0300345	-0.0982326	0.0195026	-0.0395548	0.189673	0.0301589	-0.0986663	0.0195567	NA	NA	NA	NA	NA
1099	376	aparc-Desikan_lh_volume_insula	GMV	HD	7	-0.0422271	0.152731	0.0295304	-0.100107	0.0156525	-0.0311672	0.426946	0.0392322	-0.108062	0.045728	0.0901284	0.407717	0.0997631	-0.105407	0.285664	-0.0428466	0.151302	0.0298593	-0.101371	0.0156777	-0.0428482	0.158243	0.0303672	-0.102368	0.0166714	NA	NA	NA	NA	NA
1100	377	aparc-Desikan_rh_volume_bankssts	GMV	HD	7	-0.0146635	0.619502	0.0295303	-0.0725429	0.0432159	-0.0247319	0.515333	0.0380165	-0.0992442	0.0497805	-0.097109	0.375061	0.0997628	-0.292644	0.0984262	-0.014919	0.615687	0.0297208	-0.0731718	0.0433338	-0.0148406	0.624504	0.0303193	-0.0742666	0.0445853	NA	NA	NA	NA	NA
1101	378	aparc-Desikan_rh_volume_caudalanteriorcingulate	GMV	HD	7	0.00650228	0.854482	0.0354535	-0.0629865	0.0759911	0.0203623	0.624106	0.0415522	-0.0610801	0.101805	-0.0273742	0.841823	0.130241	-0.282646	0.227898	0.00683199	0.819323	0.0299103	-0.0517922	0.0654562	0.00667321	0.824481	0.0300886	-0.0523004	0.0656468	NA	NA	NA	NA	NA
1102	379	aparc-Desikan_rh_volume_caudalmiddlefrontal	GMV	HD	7	-0.0222659	0.513587	0.0340842	-0.0890709	0.0445391	-0.0319755	0.415305	0.0392533	-0.108912	0.044961	-0.0672126	0.6121	0.124371	-0.31098	0.176554	-0.0229112	0.443635	0.0299075	-0.0815298	0.0357074	-0.0228093	0.449062	0.030132	-0.081868	0.0362494	NA	NA	NA	NA	NA
1103	380	aparc-Desikan_rh_volume_cuneus	GMV	HD	7	-0.0495893	0.307861	0.0486303	-0.144905	0.0457261	-0.0351813	0.422748	0.0438854	-0.121197	0.0508341	-0.043803	0.817351	0.179948	-0.396501	0.308895	-0.0521553	0.0864429	0.0304207	-0.11178	0.00746927	-0.0520522	0.0819509	0.029924	-0.110703	0.00659893	NA	NA	NA	NA	NA
1104	381	aparc-Desikan_rh_volume_entorhinal	GMV	HD	7	0.02032	0.556123	0.0345221	-0.0473433	0.0879834	0.0227911	0.560013	0.0391047	-0.0538541	0.0994362	-0.115877	0.343174	0.110707	-0.332863	0.101108	0.0207899	0.486621	0.0298837	-0.0377822	0.079362	0.0207841	0.490677	0.0301555	-0.0383206	0.0798888	NA	NA	NA	NA	NA
1105	382	aparc-Desikan_rh_volume_fusiform	GMV	HD	7	0.0185209	0.530541	0.0295305	-0.0393588	0.0764007	0.026914	0.491838	0.039154	-0.0498277	0.103656	0.0753059	0.484357	0.0997632	-0.12023	0.270842	0.0187528	0.528338	0.0297405	-0.0395387	0.0770442	0.0187667	0.535666	0.0302992	-0.0406197	0.0781532	NA	NA	NA	NA	NA
1106	383	aparc-Desikan_rh_volume_inferiorparietal	GMV	HD	7	-0.0425209	0.203789	0.0334591	-0.108101	0.023059	-0.02611	0.510208	0.0396498	-0.103824	0.0516037	0.0343846	0.783292	0.118474	-0.197824	0.266593	-0.0435478	0.146605	0.0299993	-0.102346	0.0152507	-0.043532	0.150066	0.0302453	-0.102813	0.0157488	NA	NA	NA	NA	NA
1107	384	aparc-Desikan_rh_volume_inferiortemporal	GMV	HD	7	-0.022743	0.52759	0.0360035	-0.0933099	0.0478239	-0.0111557	0.775465	0.0391106	-0.0878124	0.0655011	-0.0360408	0.797376	0.133095	-0.296908	0.224826	-0.0233318	0.436037	0.0299547	-0.082043	0.0353794	-0.0233358	0.438669	0.0301324	-0.0823952	0.0357236	NA	NA	NA	NA	NA
1108	385	aparc-Desikan_rh_volume_isthmuscingulate	GMV	HD	7	0.000544818	0.98528	0.0295306	-0.0573352	0.0584249	0.00068	0.98569	0.0379126	-0.0736286	0.0749886	0.0346747	0.742317	0.0997636	-0.160862	0.230211	0.000545619	0.985332	0.0296777	-0.0576226	0.0587139	0.000550262	0.985528	0.0303353	-0.0589069	0.0600075	NA	NA	NA	NA	NA
1109	386	aparc-Desikan_rh_volume_lateraloccipital	GMV	HD	7	-0.00199411	0.966745	0.0478309	-0.0957427	0.0917545	0.0443414	0.343408	0.0468007	-0.0473879	0.136071	0.0662639	0.719133	0.174104	-0.274979	0.407507	-0.00207432	0.945276	0.0302201	-0.0613057	0.057157	-0.0020883	0.944109	0.0297877	-0.0604722	0.0562956	NA	NA	NA	NA	NA
1110	387	aparc-Desikan_rh_volume_lateralorbitofrontal	GMV	HD	7	-0.0408263	0.166812	0.0295303	-0.0987057	0.0170532	-0.0415157	0.261205	0.0369506	-0.113939	0.0309074	0.0158239	0.88018	0.0997629	-0.179711	0.211359	-0.0410313	0.16696	0.029689	-0.0992218	0.0171592	-0.0410084	0.178951	0.0305123	-0.100813	0.0187958	NA	NA	NA	NA	NA
1111	388	aparc-Desikan_rh_volume_lingual	GMV	HD	7	-0.0224363	0.63538	0.0473172	-0.115178	0.0703053	0.00562045	0.890464	0.0408117	-0.0743704	0.0856113	-0.024361	0.894786	0.175109	-0.367574	0.318852	-0.0232627	0.441201	0.0302048	-0.0824642	0.0359387	-0.0234151	0.433376	0.029888	-0.0819956	0.0351654	NA	NA	NA	NA	NA
1112	389	aparc-Desikan_rh_volume_medialorbitofrontal	GMV	HD	7	-0.0309289	0.294936	0.0295305	-0.0888088	0.0269509	0.000274726	0.994199	0.0377843	-0.0737826	0.074332	0.0104797	0.920423	0.0997634	-0.185057	0.206016	-0.031371	0.292433	0.0297977	-0.0897745	0.0270325	-0.031368	0.301082	0.0303331	-0.0908209	0.028085	NA	NA	NA	NA	NA
1113	390	aparc-Desikan_rh_volume_middletemporal	GMV	HD	7	-0.0141911	0.74355	0.0433771	-0.0992101	0.070828	0.00963759	0.811865	0.0404906	-0.069724	0.0889992	-0.0980612	0.556354	0.15565	-0.403136	0.207014	-0.014781	0.623914	0.0301462	-0.0738676	0.0443056	-0.014773	0.621134	0.02989	-0.0733574	0.0438115	NA	NA	NA	NA	NA
1114	391	aparc-Desikan_rh_volume_parahippocampal	GMV	HD	7	-0.038495	0.192379	0.0295304	-0.0963745	0.0193845	-0.0264312	0.481925	0.0375864	-0.100101	0.0472382	-0.00679119	0.948366	0.0997632	-0.202327	0.188745	-0.0389884	0.190508	0.0297831	-0.0973632	0.0193864	-0.0389484	0.20002	0.030393	-0.0985187	0.0206218	NA	NA	NA	NA	NA
1115	392	aparc-Desikan_rh_volume_paracentral	GMV	HD	7	-0.0247937	0.401134	0.0295305	-0.0826734	0.033086	-0.0218738	0.55484	0.0370414	-0.094475	0.0507273	-0.0281222	0.789324	0.0997633	-0.223658	0.167414	-0.0249322	0.400486	0.0296546	-0.0830553	0.0331909	-0.0249352	0.412714	0.0304412	-0.0845999	0.0347295	NA	NA	NA	NA	NA
1116	393	aparc-Desikan_rh_volume_parsopercularis	GMV	HD	7	-0.0113429	0.728651	0.0326959	-0.0754269	0.0527411	-0.0424498	0.270706	0.0385403	-0.117989	0.0330892	0.0188389	0.881561	0.12017	-0.216695	0.254373	-0.01158	0.698364	0.0298816	-0.0701479	0.0469879	-0.0116039	0.700318	0.0301485	-0.0706949	0.0474871	NA	NA	NA	NA	NA
1117	394	aparc-Desikan_rh_volume_parsorbitalis	GMV	HD	7	0.0108091	0.714345	0.0295309	-0.0470714	0.0686896	0.0205369	0.582926	0.0373999	-0.0527669	0.0938406	0.109439	0.322653	0.0997641	-0.0860992	0.304976	0.0108732	0.714306	0.0297018	-0.0473424	0.0690888	0.0109297	0.718505	0.0303218	-0.0485009	0.0703603	NA	NA	NA	NA	NA
1118	395	aparc-Desikan_rh_volume_parstriangularis	GMV	HD	7	0.0052637	0.878594	0.0344593	-0.0622765	0.0728039	-0.0151853	0.71411	0.0414513	-0.0964298	0.0660591	0.112646	0.380603	0.117195	-0.117056	0.342349	0.00540904	0.856487	0.0299093	-0.0532132	0.0640312	0.00539978	0.857591	0.0300922	-0.0535809	0.0643805	NA	NA	NA	NA	NA
1119	396	aparc-Desikan_rh_volume_pericalcarine	GMV	HD	7	-0.00900902	0.847726	0.0469171	-0.100966	0.0829484	0.0485901	0.235132	0.0409268	-0.0316265	0.128807	0.0151794	0.933587	0.173261	-0.324412	0.354771	-0.00938142	0.755887	0.0301764	-0.0685272	0.0497643	-0.00939944	0.752878	0.0298541	-0.0679134	0.0491145	NA	NA	NA	NA	NA
1120	397	aparc-Desikan_rh_volume_postcentral	GMV	HD	7	-0.000717334	0.98062	0.0295302	-0.0585965	0.0571618	-0.000545017	0.98925	0.0404504	-0.0798277	0.0787377	0.0069555	0.949775	0.105049	-0.198941	0.212852	-0.000732586	0.980367	0.029769	-0.0590798	0.0576147	-0.00072893	0.980769	0.0302394	-0.0599982	0.0585404	NA	NA	NA	NA	NA
1121	398	aparc-Desikan_rh_volume_posteriorcingulate	GMV	HD	7	-0.021608	0.464341	0.0295305	-0.0794879	0.0362718	0.00347806	0.925911	0.0374021	-0.0698301	0.0767862	0.056474	0.595801	0.0997633	-0.139062	0.25201	-0.0218849	0.461731	0.0297349	-0.0801653	0.0363956	-0.0218784	0.470477	0.0303149	-0.0812957	0.0375389	NA	NA	NA	NA	NA
1122	399	aparc-Desikan_rh_volume_precentral	GMV	HD	7	-0.0561497	0.168374	0.0407636	-0.136046	0.0237469	-0.00845263	0.84968	0.0445986	-0.0958659	0.0789606	0.066693	0.652677	0.139463	-0.206655	0.340041	-0.0581036	0.0547161	0.0302446	-0.117383	0.0011758	-0.0581174	0.0539939	0.0301613	-0.117234	0.000998788	NA	NA	NA	NA	NA
1123	400	aparc-Desikan_rh_volume_precuneus	GMV	HD	7	0.00798625	0.851108	0.0425467	-0.0754053	0.0913778	0.0154526	0.715376	0.042377	-0.0676063	0.0985115	0.032472	0.844342	0.15704	-0.275325	0.340269	0.0082415	0.784041	0.0300722	-0.0507	0.0671829	0.00828374	0.781916	0.0299243	-0.0503679	0.0669354	NA	NA	NA	NA	NA
1124	401	aparc-Desikan_rh_volume_rostralanteriorcingulate	GMV	HD	7	-0.0070872	0.810335	0.0295307	-0.0649673	0.0507929	0.0132	0.740496	0.0398554	-0.0649167	0.0913167	0.0243086	0.817175	0.0997638	-0.171228	0.219846	-0.00716037	0.809402	0.0296868	-0.0653464	0.0510257	-0.00715967	0.813432	0.0303374	-0.066621	0.0523017	NA	NA	NA	NA	NA
1125	402	aparc-Desikan_rh_volume_rostralmiddlefrontal	GMV	HD	7	-0.00074628	0.979972	0.0297272	-0.0590115	0.057519	0.015542	0.691739	0.0391984	-0.0612869	0.0923709	0.0212628	0.853716	0.10953	-0.193415	0.235941	-0.00076259	0.979591	0.0298101	-0.0591905	0.0576653	-0.000760443	0.979909	0.0301962	-0.0599451	0.0584242	NA	NA	NA	NA	NA
1126	403	aparc-Desikan_rh_volume_superiorfrontal	GMV	HD	7	-0.0354126	0.345417	0.0375326	-0.108977	0.0381513	-0.00987865	0.803971	0.0397994	-0.0878854	0.0681281	0.0832174	0.5422	0.127312	-0.166314	0.332749	-0.036461	0.224858	0.030041	-0.0953413	0.0224193	-0.036472	0.225751	0.0301079	-0.0954834	0.0225394	NA	NA	NA	NA	NA
1127	404	aparc-Desikan_rh_volume_superiorparietal	GMV	HD	7	-0.0020397	0.944933	0.0295304	-0.0599193	0.0558399	-0.0137704	0.725268	0.0391842	-0.0905713	0.0630306	-0.0748492	0.49646	0.102113	-0.274991	0.125292	-0.00209443	0.943945	0.0297876	-0.0604781	0.0562892	-0.00207518	0.945255	0.0302212	-0.0613086	0.0571583	NA	NA	NA	NA	NA
1128	405	aparc-Desikan_rh_volume_superiortemporal	GMV	HD	7	-0.00335878	0.909444	0.0295304	-0.0612384	0.0545209	0.00787537	0.830351	0.0367576	-0.0641696	0.0799203	0.0111533	0.915333	0.099763	-0.184382	0.206689	-0.00339814	0.908794	0.0296626	-0.0615369	0.0547406	-0.00338843	0.911115	0.0303535	-0.0628813	0.0561044	NA	NA	NA	NA	NA
1129	406	aparc-Desikan_rh_volume_supramarginal	GMV	HD	7	-0.00541034	0.854631	0.0295303	-0.0632897	0.0524691	-0.000772524	0.983258	0.0368149	-0.0729296	0.0713846	0.00757275	0.942436	0.0997629	-0.187963	0.203108	-0.00548734	0.853525	0.029722	-0.0637424	0.0527677	-0.00547904	0.856491	0.0302973	-0.0648618	0.0539037	NA	NA	NA	NA	NA
1130	407	aparc-Desikan_rh_volume_frontalpole	GMV	HD	7	-0.0121509	0.680729	0.0295307	-0.0700311	0.0457292	-0.00990569	0.791022	0.0373822	-0.0831748	0.0633634	-0.033254	0.752411	0.0997638	-0.228791	0.162283	-0.0123494	0.678175	0.0297608	-0.0706806	0.0459818	-0.0123346	0.683592	0.0302639	-0.0716518	0.0469827	NA	NA	NA	NA	NA
1131	408	aparc-Desikan_rh_volume_transversetemporal	GMV	HD	7	0.0135243	0.702642	0.0354267	-0.055912	0.0829606	-0.010859	0.777113	0.0383597	-0.086044	0.064326	0.0873662	0.52042	0.126463	-0.160502	0.335235	0.0133011	0.656447	0.029902	-0.0453068	0.071909	0.013879	0.644619	0.0300899	-0.0450972	0.0728551	NA	NA	NA	NA	NA
1132	409	aparc-Desikan_rh_volume_insula	GMV	HD	7	-0.0288911	0.367659	0.0320703	-0.0917488	0.0339667	-0.020511	0.6038	0.0395246	-0.0979793	0.0569572	0.125309	0.264586	0.0997629	-0.0702264	0.320844	-0.0295122	0.32369	0.0299039	-0.0881239	0.0290994	-0.0294989	0.329172	0.030231	-0.0887515	0.0297538	NA	NA	NA	NA	NA
1133	648	aparc-Desikan_lh_area_TotalSurface	SA	HD	7	-0.0222221	0.710108	0.0597832	-0.139397	0.0949531	0.00653898	0.875659	0.0417894	-0.0753683	0.0884463	-0.0408727	0.860587	0.221074	-0.474178	0.392433	-0.0238879	0.435776	0.0306513	-0.0839645	0.0361886	-0.0238799	0.417766	0.0294703	-0.0816417	0.0338819	NA	NA	NA	NA	NA
1134	649	aparc-Desikan_lh_area_bankssts	SA	HD	7	-0.0148438	0.615201	0.0295304	-0.0727234	0.0430358	-0.0242419	0.52453	0.0380936	-0.0989053	0.0504215	-0.134121	0.236589	0.0997631	-0.329657	0.0614144	-0.0149441	0.61437	0.0296601	-0.073078	0.0431897	-0.014962	0.622361	0.0303792	-0.0745053	0.0445813	NA	NA	NA	NA	NA
1135	650	aparc-Desikan_lh_area_caudalanteriorcingulate	SA	HD	7	0.00728257	0.822403	0.0324454	-0.0563105	0.0708756	-0.0216384	0.596854	0.0409098	-0.101822	0.0585448	0.0218694	0.862409	0.119876	-0.213088	0.256827	0.00728411	0.807377	0.0298761	-0.051273	0.0658412	0.00745188	0.804682	0.0301339	-0.0516106	0.0665144	NA	NA	NA	NA	NA
1136	651	aparc-Desikan_lh_area_caudalmiddlefrontal	SA	HD	7	-0.0495802	0.0931574	0.0295301	-0.107459	0.00829876	-0.0671836	0.066879	0.0366626	-0.139042	0.00467498	-0.0587898	0.581279	0.0997623	-0.254324	0.136744	-0.0498191	0.0937233	0.0297236	-0.108077	0.00843926	-0.0498997	0.10202	0.0305171	-0.109713	0.00991381	NA	NA	NA	NA	NA
1137	652	aparc-Desikan_lh_area_cuneus	SA	HD	7	-0.0450216	0.425449	0.0564886	-0.155739	0.0656961	0.0114676	0.778592	0.0407875	-0.0684759	0.0914111	0.00157386	0.994253	0.207912	-0.405933	0.409081	-0.0481783	0.1165	0.0306939	-0.108338	0.0119818	-0.0481761	0.103966	0.02963	-0.106251	0.00989868	NA	NA	NA	NA	NA
1138	653	aparc-Desikan_lh_area_entorhinal	SA	HD	7	0.00667665	0.82113	0.0295306	-0.0512033	0.0645566	0.0206446	0.585796	0.0378843	-0.0536086	0.0948978	-0.0718441	0.503686	0.0997637	-0.267381	0.123693	0.00676367	0.819874	0.0297034	-0.0514551	0.0649824	0.00675565	0.823604	0.0303063	-0.0526447	0.066156	NA	NA	NA	NA	NA
1139	654	aparc-Desikan_lh_area_fusiform	SA	HD	7	0.037091	0.378815	0.042145	-0.0455131	0.119695	0.0347115	0.386967	0.0401229	-0.0439293	0.113352	0.00092643	0.995464	0.155048	-0.302968	0.304821	0.038343	0.202745	0.030102	-0.0206569	0.0973428	0.0383889	0.200978	0.0300201	-0.0204506	0.0972284	NA	NA	NA	NA	NA
1140	655	aparc-Desikan_lh_area_inferiorparietal	SA	HD	7	-0.0170888	0.657029	0.0384867	-0.0925228	0.0583452	-0.0197775	0.617618	0.0396161	-0.097425	0.05787	-0.110086	0.453821	0.135612	-0.375886	0.155715	-0.0175641	0.558139	0.0299929	-0.0763501	0.0412219	-0.0176067	0.557894	0.030047	-0.0764987	0.0412853	NA	NA	NA	NA	NA
1141	656	aparc-Desikan_lh_area_inferiortemporal	SA	HD	7	-0.00529595	0.918713	0.0518928	-0.107006	0.0964139	-0.0117193	0.767379	0.0396185	-0.0893715	0.0659328	-0.228621	0.215046	0.161085	-0.544348	0.0871058	-0.00555224	0.85456	0.0302899	-0.0649204	0.0538159	-0.00557032	0.851369	0.0297287	-0.0638386	0.0526979	NA	NA	NA	NA	NA
1142	657	aparc-Desikan_lh_area_isthmuscingulate	SA	HD	7	-0.0192878	0.528083	0.0305702	-0.0792053	0.0406297	0.0142197	0.709472	0.0381671	-0.0605879	0.0890274	0.0729991	0.516195	0.104557	-0.131932	0.27793	-0.0196434	0.510418	0.0298447	-0.0781391	0.0388523	-0.0196752	0.514781	0.030204	-0.0788751	0.0395246	NA	NA	NA	NA	NA
1143	658	aparc-Desikan_lh_area_lateraloccipital	SA	HD	7	0.006699	0.924631	0.0708129	-0.132094	0.145492	-0.00296823	0.946494	0.0442296	-0.0896583	0.0837218	-0.110743	0.683604	0.256234	-0.612962	0.391476	0.00752527	0.808804	0.0311001	-0.053431	0.0684815	0.00743454	0.797687	0.0290024	-0.0494103	0.0642793	NA	NA	NA	NA	NA
1144	659	aparc-Desikan_lh_area_lateralorbitofrontal	SA	HD	7	-0.0306232	0.357189	0.0332595	-0.0958118	0.0345654	-0.0356274	0.372853	0.0399795	-0.113987	0.0427324	-0.0129215	0.920293	0.122806	-0.253621	0.227778	-0.0313264	0.29525	0.0299294	-0.0899881	0.0273353	-0.0313507	0.298833	0.0301756	-0.0904949	0.0277936	NA	NA	NA	NA	NA
1145	660	aparc-Desikan_lh_area_lingual	SA	HD	7	0.00611249	0.867214	0.0365582	-0.0655417	0.0777667	0.038809	0.319532	0.0389876	-0.0376067	0.115225	0.0337335	0.812182	0.134674	-0.230228	0.297695	0.00627329	0.83383	0.0299025	-0.0523356	0.0648822	0.00626857	0.835002	0.0300953	-0.0527182	0.0652554	NA	NA	NA	NA	NA
1146	661	aparc-Desikan_lh_area_medialorbitofrontal	SA	HD	7	-0.0203835	0.490032	0.0295303	-0.078263	0.0374959	-0.00242281	0.947311	0.0366626	-0.0742814	0.0694358	-0.0652342	0.542057	0.0997631	-0.26077	0.130301	-0.0206279	0.487985	0.0297438	-0.0789258	0.03767	-0.0206345	0.496301	0.0303305	-0.0800822	0.0388133	NA	NA	NA	NA	NA
1147	662	aparc-Desikan_lh_area_middletemporal	SA	HD	7	-0.0412979	0.161964	0.0295302	-0.099177	0.0165813	-0.0519526	0.164459	0.0373698	-0.125197	0.0212921	-0.125501	0.263944	0.0997624	-0.321035	0.0700337	-0.0416763	0.161371	0.0297587	-0.100003	0.0166507	-0.0416726	0.171033	0.0304426	-0.10134	0.0179948	NA	NA	NA	NA	NA
1148	663	aparc-Desikan_lh_area_parahippocampal	SA	HD	7	0.0518954	0.0788572	0.0295304	-0.00598417	0.109775	0.0468901	0.195428	0.0362173	-0.0240958	0.117876	-0.00926361	0.929624	0.0997631	-0.204799	0.186272	0.052071	0.0799434	0.0297376	-0.00621473	0.110357	0.0521131	0.0882355	0.0305688	-0.00780178	0.112028	NA	NA	NA	NA	NA
1149	664	aparc-Desikan_lh_area_paracentral	SA	HD	7	0.0360347	0.248296	0.0312124	-0.0251416	0.097211	0.0602531	0.133782	0.040186	-0.0185115	0.139018	0.165319	0.158386	0.0997601	-0.0302109	0.360849	0.0367148	0.218685	0.0298486	-0.0217885	0.0952181	0.036703	0.224925	0.0302447	-0.0225766	0.0959826	NA	NA	NA	NA	NA
1150	665	aparc-Desikan_lh_area_parsopercularis	SA	HD	7	-0.0252171	0.564875	0.0438089	-0.111083	0.0606483	-0.0165345	0.677307	0.0397329	-0.094411	0.061342	-0.0824841	0.627942	0.159895	-0.395879	0.23091	-0.0261501	0.385313	0.0301217	-0.0851886	0.0328884	-0.0261338	0.383645	0.0299974	-0.0849288	0.0326612	NA	NA	NA	NA	NA
1151	666	aparc-Desikan_lh_area_parsorbitalis	SA	HD	7	-0.0176901	0.549145	0.0295306	-0.07557	0.0401899	-0.0360031	0.362169	0.03951	-0.113443	0.0414365	-0.0858317	0.428911	0.0997636	-0.281368	0.109705	-0.0178988	0.547057	0.0297235	-0.0761568	0.0403592	-0.0179039	0.554811	0.0303166	-0.0773244	0.0415165	NA	NA	NA	NA	NA
1152	667	aparc-Desikan_lh_area_parstriangularis	SA	HD	7	-0.0299172	0.47316	0.0417054	-0.11166	0.0518253	-0.00143283	0.970758	0.0390873	-0.0780439	0.0751783	-0.0267284	0.8693	0.154336	-0.329226	0.275769	-0.0310215	0.302609	0.030093	-0.0900037	0.0279607	-0.0309124	0.303756	0.0300584	-0.0898269	0.0280021	NA	NA	NA	NA	NA
1153	668	aparc-Desikan_lh_area_pericalcarine	SA	HD	7	-0.021479	0.657454	0.0484383	-0.116418	0.07346	0.0102488	0.796161	0.0396752	-0.0675146	0.0880122	0.0721871	0.695132	0.173813	-0.268486	0.41286	-0.0225744	0.455932	0.0302783	-0.0819198	0.0367711	-0.0225205	0.450028	0.0298139	-0.0809556	0.0359147	NA	NA	NA	NA	NA
1154	669	aparc-Desikan_lh_area_postcentral	SA	HD	7	0.000301722	0.99308	0.0347884	-0.0678835	0.068487	-0.00217276	0.957893	0.0411526	-0.0828318	0.0784863	0.0911302	0.487054	0.121516	-0.147041	0.329301	0.000309534	0.99174	0.0298988	-0.058292	0.0589111	0.000309303	0.991802	0.0301036	-0.0586938	0.0593124	NA	NA	NA	NA	NA
1155	670	aparc-Desikan_lh_area_posteriorcingulate	SA	HD	7	0.0156619	0.652833	0.0348174	-0.0525802	0.083904	-0.0283424	0.460752	0.0384246	-0.103655	0.0469699	0.0672534	0.617907	0.126564	-0.180813	0.315319	0.0161102	0.590287	0.0299213	-0.0425355	0.074756	0.0160722	0.593356	0.0300989	-0.0429217	0.0750662	NA	NA	NA	NA	NA
1156	671	aparc-Desikan_lh_area_precentral	SA	HD	7	-0.0612821	0.0379636	0.02953	-0.119161	-0.00340327	-0.0395226	0.305124	0.0385396	-0.11506	0.036015	0.0849943	0.433133	0.0997623	-0.11054	0.280528	-0.0621458	0.0378601	0.0299301	-0.120809	-0.00348284	-0.0621209	0.0414938	0.0304729	-0.121848	-0.002394	NA	NA	NA	NA	NA
1157	672	aparc-Desikan_lh_area_precuneus	SA	HD	7	0.0102182	0.827099	0.0467818	-0.0814742	0.101911	0.0554884	0.188321	0.0421785	-0.0271815	0.138158	0.0397531	0.826947	0.172576	-0.298497	0.378003	0.0106716	0.72367	0.0301834	-0.0484879	0.0698311	0.0106764	0.72031	0.0298186	-0.047768	0.0691208	NA	NA	NA	NA	NA
1158	673	aparc-Desikan_lh_area_rostralanteriorcingulate	SA	HD	7	0.0443892	0.132797	0.0295305	-0.0134906	0.102269	0.0345022	0.35602	0.0373815	-0.0387655	0.10777	0.176861	0.136444	0.0997603	-0.0186693	0.372391	0.0450134	0.131202	0.0298225	-0.0134387	0.103465	0.0450235	0.137906	0.0303468	-0.0144562	0.104503	NA	NA	NA	NA	NA
1159	674	aparc-Desikan_lh_area_rostralmiddlefrontal	SA	HD	7	-0.00429871	0.901428	0.034707	-0.0723245	0.063727	-0.00533509	0.899546	0.0422633	-0.0881712	0.077501	-0.0944359	0.471515	0.121312	-0.332207	0.143335	-0.00439901	0.883027	0.0298982	-0.0629994	0.0542014	-0.00440605	0.883649	0.0301072	-0.0634162	0.0546041	NA	NA	NA	NA	NA
1160	675	aparc-Desikan_lh_area_superiorfrontal	SA	HD	7	-0.0216834	0.546695	0.0359759	-0.0921961	0.0488294	0.0305229	0.469378	0.0421882	-0.0521661	0.113212	0.126114	0.317995	0.113743	-0.0968227	0.349051	-0.0223239	0.456368	0.0299714	-0.0810679	0.03642	-0.0222901	0.458877	0.0300934	-0.0812731	0.0366929	NA	NA	NA	NA	NA
1161	676	aparc-Desikan_lh_area_superiorparietal	SA	HD	7	0.00169827	0.97534	0.05494	-0.105984	0.109381	-0.0247047	0.542886	0.0406024	-0.104286	0.0548761	-0.20111	0.314156	0.179788	-0.553495	0.151276	0.00178155	0.953289	0.0304139	-0.0578296	0.0613927	0.00180151	0.951474	0.0296028	-0.0562199	0.0598229	NA	NA	NA	NA	NA
1162	677	aparc-Desikan_lh_area_superiortemporal	SA	HD	7	-0.0297089	0.42439	0.0371906	-0.102602	0.0431846	-0.0417111	0.274666	0.0381838	-0.116551	0.033129	0.0291131	0.837604	0.134851	-0.235195	0.293422	-0.0304955	0.308614	0.0299523	-0.0892021	0.0282111	-0.0305107	0.3108	0.030103	-0.0895126	0.0284912	NA	NA	NA	NA	NA
1163	678	aparc-Desikan_lh_area_supramarginal	SA	HD	7	0.0178988	0.544439	0.0295305	-0.0399809	0.0757786	0.0209584	0.584741	0.0383521	-0.0542117	0.0961284	0.0993828	0.364896	0.0997632	-0.0961531	0.294919	0.0181603	0.542306	0.0298038	-0.0402552	0.0765758	0.0182132	0.546936	0.0302365	-0.0410504	0.0774768	NA	NA	NA	NA	NA
1164	679	aparc-Desikan_lh_area_frontalpole	SA	HD	7	-0.00971295	0.825226	0.0439843	-0.0959221	0.0764962	-0.00738331	0.863406	0.0429162	-0.091499	0.0767324	-0.244862	0.0965715	0.119889	-0.479844	-0.00988033	-0.0101263	0.736948	0.0301471	-0.0692147	0.0489621	-0.0101215	0.734646	0.0298612	-0.0686495	0.0484064	NA	NA	NA	NA	NA
1165	680	aparc-Desikan_lh_area_transversetemporal	SA	HD	7	-0.0252421	0.392669	0.0295303	-0.0831216	0.0326373	-0.0185146	0.637792	0.0393268	-0.095595	0.0585659	0.167023	0.154946	0.0997628	-0.0285125	0.362558	-0.0251079	0.400025	0.0298343	-0.0835831	0.0333674	-0.0256739	0.396229	0.0302624	-0.0849881	0.0336404	NA	NA	NA	NA	NA
1166	681	aparc-Desikan_lh_area_insula	SA	HD	7	-0.0439493	0.136679	0.0295304	-0.101829	0.0139303	-0.0343642	0.344308	0.0363379	-0.105586	0.036858	0.0554233	0.602459	0.0997631	-0.140112	0.250959	-0.0446666	0.135025	0.0298858	-0.103243	0.0139095	-0.0446596	0.141278	0.0303591	-0.104163	0.0148441	NA	NA	NA	NA	NA
1167	682	aparc-Desikan_rh_area_TotalSurface	SA	HD	7	-0.0169451	0.773699	0.0589315	-0.132451	0.0985606	0.0198591	0.625331	0.040669	-0.0598522	0.0995703	-0.00823832	0.971325	0.218056	-0.435628	0.419151	-0.0181648	0.552916	0.0306115	-0.0781634	0.0418338	-0.018171	0.537687	0.0294834	-0.0759584	0.0396164	NA	NA	NA	NA	NA
1168	683	aparc-Desikan_rh_area_bankssts	SA	HD	7	-0.0205202	0.487127	0.0295303	-0.0783996	0.0373592	-0.0317609	0.383703	0.036461	-0.103225	0.0397026	-0.0837103	0.439679	0.099763	-0.279246	0.111825	-0.0207853	0.484712	0.0297467	-0.0790888	0.0375182	-0.0207821	0.49308	0.0303204	-0.08021	0.0386458	NA	NA	NA	NA	NA
1169	684	aparc-Desikan_rh_area_caudalanteriorcingulate	SA	HD	7	-0.000894511	0.981851	0.0393216	-0.0779648	0.0761758	0.0162016	0.711049	0.0437351	-0.0695193	0.101922	-0.0468291	0.758063	0.143918	-0.328908	0.23525	-0.000938199	0.975061	0.0300116	-0.059761	0.0578846	-0.000923812	0.975428	0.0299929	-0.0597099	0.0578623	NA	NA	NA	NA	NA
1170	685	aparc-Desikan_rh_area_caudalmiddlefrontal	SA	HD	7	-0.0261175	0.417329	0.0322016	-0.0892326	0.0369975	-0.0326432	0.401927	0.0389452	-0.108976	0.0436893	-0.0761167	0.543531	0.116849	-0.305141	0.152908	-0.026665	0.372182	0.0298803	-0.0852304	0.0319004	-0.0266869	0.376576	0.0301812	-0.0858421	0.0324683	NA	NA	NA	NA	NA
1171	686	aparc-Desikan_rh_area_cuneus	SA	HD	7	-0.0235086	0.708709	0.0629262	-0.146844	0.0998267	0.0414536	0.327018	0.0422936	-0.0414419	0.124349	-0.119429	0.623537	0.228504	-0.567296	0.328438	-0.0254607	0.408203	0.0307846	-0.0857985	0.0348771	-0.0254566	0.386133	0.0293735	-0.0830287	0.0321155	NA	NA	NA	NA	NA
1172	687	aparc-Desikan_rh_area_entorhinal	SA	HD	7	-0.0172464	0.572898	0.0305902	-0.0772031	0.0427103	-0.0219101	0.577174	0.0392994	-0.0989369	0.0551168	0.0474214	0.681883	0.109083	-0.166382	0.261225	-0.0176031	0.555238	0.0298394	-0.0760884	0.0408821	-0.0175863	0.560394	0.0302037	-0.0767856	0.041613	NA	NA	NA	NA	NA
1173	688	aparc-Desikan_rh_area_fusiform	SA	HD	7	0.0550899	0.134077	0.0367703	-0.0169799	0.12716	0.0586367	0.121252	0.0378413	-0.0155323	0.132806	0.0494958	0.730887	0.136054	-0.217169	0.316161	0.0566801	0.0599129	0.030126	-0.00236688	0.115727	0.0566787	0.0607403	0.0302225	-0.00255739	0.115915	NA	NA	NA	NA	NA
1174	689	aparc-Desikan_rh_area_inferiorparietal	SA	HD	7	-0.0304207	0.340875	0.0319398	-0.0930227	0.0321813	-0.0164679	0.677598	0.0396108	-0.0941051	0.0611692	-0.00118198	0.992357	0.117406	-0.231298	0.228934	-0.0309638	0.300631	0.0299144	-0.0895961	0.0276684	-0.0310652	0.304046	0.0302251	-0.0903064	0.0281759	NA	NA	NA	NA	NA
1175	690	aparc-Desikan_rh_area_inferiortemporal	SA	HD	7	-0.00219931	0.951158	0.0359053	-0.0725737	0.0681751	0.00340291	0.931218	0.0394252	-0.0738705	0.0806763	-0.0863816	0.526288	0.126897	-0.335101	0.162337	-0.00227965	0.939222	0.0298977	-0.0608792	0.0563199	-0.00225409	0.940321	0.0301084	-0.0612665	0.0567583	NA	NA	NA	NA	NA
1176	691	aparc-Desikan_rh_area_isthmuscingulate	SA	HD	7	-0.00159957	0.961578	0.0332044	-0.0666802	0.0634811	-0.0135406	0.742939	0.0412869	-0.0944629	0.0673817	0.0262927	0.838125	0.122186	-0.213192	0.265777	-0.00165987	0.955687	0.0298716	-0.0602082	0.0568884	-0.00163672	0.956682	0.0301326	-0.0606967	0.0574232	NA	NA	NA	NA	NA
1177	692	aparc-Desikan_rh_area_lateraloccipital	SA	HD	7	0.0144694	0.841772	0.0724821	-0.127596	0.156534	0.0185562	0.682047	0.0452954	-0.0702228	0.107335	-0.171339	0.529479	0.253743	-0.668675	0.325997	0.0162201	0.603543	0.0312338	-0.0449982	0.0774384	0.0161749	0.576032	0.0289256	-0.0405192	0.072869	NA	NA	NA	NA	NA
1178	693	aparc-Desikan_rh_area_lateralorbitofrontal	SA	HD	7	-0.0591253	0.0452629	0.0295301	-0.117004	-0.00124626	-0.0683707	0.0703767	0.0377848	-0.142429	0.00568743	-0.0814058	0.45161	0.0997623	-0.27694	0.114128	-0.059555	0.046006	0.0298471	-0.118055	-0.00105476	-0.0595795	0.0512755	0.0305666	-0.11949	0.000331126	NA	NA	NA	NA	NA
1179	694	aparc-Desikan_rh_area_lingual	SA	HD	7	-0.0207144	0.665368	0.047893	-0.114585	0.0731559	0.0319295	0.416338	0.0392838	-0.0450667	0.108926	-0.0695837	0.708505	0.175759	-0.414072	0.274904	-0.0216046	0.474407	0.0302023	-0.0808012	0.037592	-0.021602	0.469897	0.0298928	-0.0801919	0.036988	NA	NA	NA	NA	NA
1180	695	aparc-Desikan_rh_area_medialorbitofrontal	SA	HD	7	-0.0138709	0.638559	0.0295305	-0.0717506	0.0440089	-0.0118224	0.754418	0.0377929	-0.0858965	0.0622518	-0.0365186	0.729304	0.0997633	-0.232055	0.159018	-0.0139908	0.637349	0.0296787	-0.072161	0.0441795	-0.0139961	0.644853	0.0303652	-0.0735118	0.0455197	NA	NA	NA	NA	NA
1181	696	aparc-Desikan_rh_area_middletemporal	SA	HD	7	-0.00559652	0.849688	0.0295305	-0.0634762	0.0522832	0.00590446	0.872786	0.0368751	-0.0663708	0.0781797	-0.0520276	0.624279	0.0997633	-0.247564	0.143509	-0.00563678	0.849132	0.029632	-0.0637156	0.052442	-0.00563387	0.852931	0.0303909	-0.0652001	0.0539323	NA	NA	NA	NA	NA
1182	697	aparc-Desikan_rh_area_parahippocampal	SA	HD	7	0.00877369	0.766385	0.0295304	-0.0491059	0.0666532	-0.00265051	0.942713	0.036884	-0.0749431	0.0696421	0.0120437	0.908612	0.0997631	-0.183492	0.207579	0.00863891	0.771148	0.0296999	-0.0495729	0.0668507	0.00887482	0.769708	0.0303146	-0.0505418	0.0682915	NA	NA	NA	NA	NA
1183	698	aparc-Desikan_rh_area_paracentral	SA	HD	7	-0.0200803	0.496514	0.0295305	-0.0779601	0.0377995	-0.0114433	0.750314	0.0359598	-0.0819244	0.0590378	-0.0438448	0.678653	0.0997634	-0.239381	0.151692	-0.0202869	0.494793	0.0297154	-0.0785291	0.0379554	-0.0202892	0.503955	0.0303604	-0.0797956	0.0392171	NA	NA	NA	NA	NA
1184	699	aparc-Desikan_rh_area_parsopercularis	SA	HD	7	-0.0129002	0.730459	0.0374446	-0.0862916	0.0604911	-0.0383797	0.316542	0.0383188	-0.113485	0.0367252	0.0485521	0.73483	0.13555	-0.217126	0.31423	-0.0133179	0.657076	0.0299982	-0.0721144	0.0454787	-0.0133037	0.657749	0.0300294	-0.0721613	0.0455539	NA	NA	NA	NA	NA
1185	700	aparc-Desikan_rh_area_parsorbitalis	SA	HD	7	0.0159526	0.626979	0.0328254	-0.0483852	0.0802904	-0.0078242	0.837587	0.0381704	-0.0826381	0.0669897	-0.0472476	0.704972	0.11782	-0.278175	0.183679	0.0164205	0.582494	0.0298692	-0.0421232	0.0749641	0.0163069	0.588733	0.0301604	-0.0428074	0.0754212	NA	NA	NA	NA	NA
1186	701	aparc-Desikan_rh_area_parstriangularis	SA	HD	7	0.0225293	0.621011	0.0455674	-0.0667828	0.111841	-0.0399197	0.344506	0.0422297	-0.12269	0.0428505	0.117188	0.503614	0.1627	-0.201704	0.436079	0.0235592	0.435666	0.0302222	-0.0356763	0.0827946	0.0235758	0.429084	0.029814	-0.0348597	0.0820113	NA	NA	NA	NA	NA
1187	702	aparc-Desikan_rh_area_pericalcarine	SA	HD	7	-0.0292634	0.584582	0.0535269	-0.134176	0.0756494	0.052654	0.239478	0.0447627	-0.0350808	0.140389	-0.032983	0.87428	0.198085	-0.421229	0.355263	-0.0306711	0.313723	0.0304445	-0.0903423	0.0290002	-0.0309722	0.297224	0.0297122	-0.0892082	0.0272638	NA	NA	NA	NA	NA
1188	703	aparc-Desikan_rh_area_postcentral	SA	HD	7	-0.0175957	0.551277	0.0295305	-0.0754755	0.0402841	-0.010982	0.769603	0.0374947	-0.0844716	0.0625077	-0.0572575	0.590864	0.0997634	-0.252794	0.138279	-0.0177	0.550372	0.0296382	-0.0757908	0.0403908	-0.0176968	0.560804	0.0304252	-0.0773302	0.0419367	NA	NA	NA	NA	NA
1189	704	aparc-Desikan_rh_area_posteriorcingulate	SA	HD	7	-0.0012077	0.975072	0.038649	-0.0769597	0.0745443	0.0154897	0.692475	0.039165	-0.0612738	0.0922532	0.0988776	0.497199	0.135137	-0.165992	0.363747	-0.00124174	0.966983	0.0299989	-0.0600396	0.0575561	-0.00124634	0.966864	0.0300021	-0.0600504	0.0575577	NA	NA	NA	NA	NA
1190	705	aparc-Desikan_rh_area_precentral	SA	HD	7	-0.0578337	0.231139	0.0482982	-0.152498	0.0368308	0.0251354	0.561621	0.0433043	-0.059741	0.110012	0.0821376	0.642288	0.166295	-0.2438	0.408075	-0.060708	0.046404	0.0304805	-0.12045	-0.000966241	-0.0606313	0.0433786	0.0300148	-0.11946	-0.00180226	NA	NA	NA	NA	NA
1191	706	aparc-Desikan_rh_area_precuneus	SA	HD	7	0.0275455	0.489664	0.0398722	-0.050604	0.105695	0.0528314	0.186066	0.039954	-0.0254784	0.131141	0.139154	0.359545	0.137996	-0.131318	0.409625	0.028446	0.343269	0.0300151	-0.0303835	0.0872755	0.0284218	0.34383	0.0300244	-0.030426	0.0872697	NA	NA	NA	NA	NA
1192	707	aparc-Desikan_rh_area_rostralanteriorcingulate	SA	HD	7	0.00831367	0.825252	0.0376533	-0.0654868	0.0821142	-0.00794979	0.839167	0.0391694	-0.0847218	0.0688222	-0.0795026	0.576433	0.133142	-0.340461	0.181456	0.00856058	0.775069	0.0299582	-0.0501574	0.0672786	0.00855406	0.775892	0.0300483	-0.0503406	0.0674487	NA	NA	NA	NA	NA
1193	708	aparc-Desikan_rh_area_rostralmiddlefrontal	SA	HD	7	0.0233883	0.562835	0.0404198	-0.0558344	0.102611	0.0314714	0.404305	0.0377374	-0.0424939	0.105437	0.0416276	0.791604	0.149341	-0.251081	0.334336	0.0243945	0.417061	0.0300599	-0.0345229	0.0833119	0.024216	0.419353	0.0299872	-0.034559	0.082991	NA	NA	NA	NA	NA
1194	709	aparc-Desikan_rh_area_superiorfrontal	SA	HD	7	-0.041215	0.347203	0.0438444	-0.12715	0.0447201	0.00412534	0.919311	0.0407231	-0.075692	0.0839427	0.13543	0.376536	0.139599	-0.138184	0.409044	-0.0429851	0.155401	0.030256	-0.102287	0.0163167	-0.0429647	0.151532	0.0299585	-0.101683	0.015754	NA	NA	NA	NA	NA
1195	710	aparc-Desikan_rh_area_superiorparietal	SA	HD	7	0.0205661	0.648162	0.0450697	-0.0677705	0.108903	-0.00636122	0.882782	0.0431436	-0.0909227	0.0782002	-0.124195	0.452173	0.152402	-0.422903	0.174513	0.0214616	0.476866	0.0301702	-0.0376719	0.0805952	0.0214357	0.47309	0.0298772	-0.0371236	0.079995	NA	NA	NA	NA	NA
1196	711	aparc-Desikan_rh_area_superiortemporal	SA	HD	7	-0.00268345	0.927596	0.0295305	-0.0605633	0.0551964	-0.0086955	0.830988	0.0407409	-0.0885477	0.0711567	0.0535159	0.614661	0.0997634	-0.14202	0.249052	-0.00271569	0.927325	0.0297739	-0.0610726	0.0556412	-0.00272785	0.928108	0.0302337	-0.0619859	0.0565302	NA	NA	NA	NA	NA
1197	712	aparc-Desikan_rh_area_supramarginal	SA	HD	7	-0.00949505	0.747806	0.0295306	-0.0673749	0.0483848	-0.0102625	0.782955	0.0372544	-0.0832812	0.0627562	0.0462434	0.662462	0.0997635	-0.149293	0.24178	-0.00952119	0.747671	0.0295954	-0.0675281	0.0484857	-0.00953237	0.754152	0.0304384	-0.0691916	0.0501268	NA	NA	NA	NA	NA
1198	713	aparc-Desikan_rh_area_frontalpole	SA	HD	7	-0.00906487	0.765108	0.0303397	-0.0685306	0.0504009	-0.0237846	0.532877	0.0381395	-0.0985381	0.0509689	-0.124345	0.267828	0.0997635	-0.319882	0.0711913	-0.0091672	0.758351	0.0297979	-0.067571	0.0492366	-0.00923046	0.759972	0.0302125	-0.068447	0.0499861	NA	NA	NA	NA	NA
1199	714	aparc-Desikan_rh_area_transversetemporal	SA	HD	7	0.0022743	0.94926	0.0357394	-0.0677749	0.0723235	0.00575998	0.887803	0.0408263	-0.0742595	0.0857795	0.11796	0.373166	0.120662	-0.118537	0.354458	0.00233322	0.937892	0.0299442	-0.0563574	0.0610238	0.00233845	0.937988	0.0300577	-0.0565746	0.0612515	NA	NA	NA	NA	NA
1200	715	aparc-Desikan_rh_area_insula	SA	HD	7	-0.0135354	0.658952	0.0306675	-0.0736437	0.0465729	0.00340579	0.931419	0.0395748	-0.0741609	0.0809725	0.11849	0.288287	0.099763	-0.0770457	0.314025	-0.0137793	0.644136	0.0298303	-0.0722467	0.044688	-0.013793	0.648035	0.030215	-0.0730144	0.0454284	NA	NA	NA	NA	NA
1201	1020	aparc-Desikan_lh_thickness_GlobalMeanThickness	CT	HD	7	-0.0254225	0.578948	0.0458128	-0.115215	0.0643705	-0.0539646	0.185553	0.0407633	-0.133861	0.0259316	-0.130446	0.45793	0.162257	-0.448469	0.187577	-0.0262982	0.383687	0.0301888	-0.0854684	0.0328719	-0.0265441	0.374021	0.0298594	-0.0850686	0.0319804	NA	NA	NA	NA	NA
1202	1021	aparc-Desikan_lh_thickness_bankssts	CT	HD	7	0.00361094	0.902679	0.0295305	-0.0542689	0.0614907	0.0177768	0.635274	0.0374787	-0.0556815	0.091235	-0.0484688	0.647625	0.0997633	-0.244005	0.147067	0.00366888	0.901813	0.0297386	-0.0546187	0.0619565	0.00366193	0.903714	0.0302713	-0.0556698	0.0629937	NA	NA	NA	NA	NA
1203	1022	aparc-Desikan_lh_thickness_caudalanteriorcingulate	CT	HD	7	0.00594401	0.84696	0.0307981	-0.0544203	0.0663083	-0.0381912	0.343797	0.0403419	-0.117261	0.0408789	-0.158087	0.173906	0.0997633	-0.353623	0.0374491	0.00611297	0.837607	0.0298258	-0.0523456	0.0645716	0.00606378	0.840765	0.0301808	-0.0530905	0.0652181	NA	NA	NA	NA	NA
1204	1023	aparc-Desikan_lh_thickness_caudalmiddlefrontal	CT	HD	7	0.00527032	0.897754	0.0410146	-0.0751184	0.085659	-0.0501246	0.19439	0.0386257	-0.125831	0.0255817	-0.162382	0.266645	0.129915	-0.417015	0.0922506	0.00528333	0.860476	0.0300584	-0.0536311	0.0641978	0.00546094	0.855296	0.029945	-0.0532313	0.0641532	NA	NA	NA	NA	NA
1205	1024	aparc-Desikan_lh_thickness_cuneus	CT	HD	7	-0.0527272	0.0741739	0.0295301	-0.110606	0.00515184	-0.0376853	0.301337	0.0364612	-0.109149	0.0337787	-0.00774397	0.941138	0.0997627	-0.203279	0.187791	-0.0532296	0.0742872	0.0298232	-0.111683	0.00522381	-0.0532255	0.0808679	0.03049	-0.112986	0.00653484	NA	NA	NA	NA	NA
1206	1025	aparc-Desikan_lh_thickness_entorhinal	CT	HD	7	-0.0045904	0.921495	0.046579	-0.0958853	0.0867045	-0.0488674	0.204417	0.0385065	-0.12434	0.0266054	-0.248383	0.112506	0.129169	-0.501555	0.00478874	-0.00479891	0.873776	0.0302077	-0.0640059	0.0544081	-0.00480317	0.871946	0.0297987	-0.0632086	0.0536022	NA	NA	NA	NA	NA
1207	1026	aparc-Desikan_lh_thickness_fusiform	CT	HD	7	-0.0600648	0.113287	0.0379296	-0.134407	0.0142771	-0.0704419	0.0730608	0.0392992	-0.147468	0.00658455	-0.173987	0.237909	0.129839	-0.428472	0.0804976	-0.0618471	0.0401839	0.0301421	-0.120926	-0.00276866	-0.0618641	0.0406317	0.0302179	-0.121091	-0.00263708	NA	NA	NA	NA	NA
1208	1027	aparc-Desikan_lh_thickness_inferiorparietal	CT	HD	7	-0.0330729	0.541845	0.0542156	-0.139336	0.0731897	-0.0330076	0.434449	0.0422307	-0.11578	0.0497646	-0.099853	0.635796	0.198191	-0.488308	0.288602	-0.0350229	0.251735	0.0305571	-0.0949149	0.024869	-0.0351907	0.235057	0.029636	-0.0932773	0.0228958	NA	NA	NA	NA	NA
1209	1028	aparc-Desikan_lh_thickness_inferiortemporal	CT	HD	7	-0.0772975	0.14281	0.0527481	-0.180684	0.0260889	-0.074761	0.0843544	0.0433156	-0.15966	0.0101375	-0.18304	0.376887	0.188826	-0.553138	0.187059	-0.0817649	0.00781874	0.030741	-0.142017	-0.0215125	-0.0818816	0.0062868	0.0299665	-0.140616	-0.0231472	NA	NA	NA	NA	NA
1210	1029	aparc-Desikan_lh_thickness_isthmuscingulate	CT	HD	7	0.0114884	0.768439	0.0390208	-0.0649924	0.0879692	0.0656471	0.0976992	0.0396393	-0.0120459	0.14334	0.0345695	0.819813	0.144002	-0.247675	0.316814	0.0118328	0.693407	0.0300144	-0.0469954	0.0706609	0.0118646	0.692479	0.0299995	-0.0469345	0.0706637	NA	NA	NA	NA	NA
1211	1030	aparc-Desikan_lh_thickness_lateraloccipital	CT	HD	6	0.00246625	0.937438	0.0314209	-0.0591187	0.0640512	-0.00685563	0.864513	0.0401777	-0.085604	0.0718927	-0.0834723	0.464063	0.103223	-0.28579	0.118845	0.00248942	0.937196	0.0315936	-0.059434	0.0644128	0.00249349	0.938337	0.0322324	-0.0606819	0.0656689	NA	NA	NA	NA	NA
1212	1031	aparc-Desikan_lh_thickness_lateralorbitofrontal	CT	HD	7	-0.023112	0.433835	0.0295306	-0.080992	0.034768	-0.0213112	0.559434	0.0365116	-0.0928739	0.0502516	-0.0851921	0.432136	0.0997634	-0.280728	0.110344	-0.0236096	0.426751	0.0297064	-0.0818342	0.034615	-0.0233312	0.442293	0.0303662	-0.0828488	0.0361865	NA	NA	NA	NA	NA
1213	1032	aparc-Desikan_lh_thickness_lingual	CT	HD	7	-0.0307983	0.561065	0.0529853	-0.134649	0.0730529	-0.0650129	0.122474	0.0420939	-0.147517	0.0174912	-0.0724524	0.725608	0.195117	-0.454882	0.309977	-0.0312891	0.304547	0.0304744	-0.0910189	0.0284408	-0.0326676	0.270909	0.0296716	-0.0908239	0.0254887	NA	NA	NA	NA	NA
1214	1033	aparc-Desikan_lh_thickness_medialorbitofrontal	CT	HD	7	0.0121187	0.681526	0.0295303	-0.0457608	0.0699982	0.00332621	0.933136	0.0396448	-0.0743775	0.0810299	-0.143605	0.209559	0.099763	-0.33914	0.0519309	0.0123594	0.67854	0.0298208	-0.0460893	0.0708081	0.012349	0.682686	0.0302079	-0.0468584	0.0715564	NA	NA	NA	NA	NA
1215	1034	aparc-Desikan_lh_thickness_middletemporal	CT	HD	7	-0.0162749	0.744533	0.0499452	-0.114168	0.0816177	-0.0546933	0.179792	0.0407734	-0.134609	0.0252226	-0.226242	0.207974	0.156527	-0.533036	0.080551	-0.0173379	0.567725	0.0303426	-0.0768095	0.0421336	-0.0171662	0.563195	0.029694	-0.0753664	0.0410341	NA	NA	NA	NA	NA
1216	1035	aparc-Desikan_lh_thickness_parahippocampal	CT	HD	7	-0.0198749	0.500931	0.0295306	-0.0777549	0.0380052	-0.0171738	0.653676	0.0382779	-0.0921986	0.0578509	0.00321378	0.975548	0.0997636	-0.192323	0.19875	-0.0199964	0.499383	0.0296041	-0.0780203	0.0380276	-0.0199494	0.5124	0.0304522	-0.0796357	0.039737	NA	NA	NA	NA	NA
1217	1036	aparc-Desikan_lh_thickness_paracentral	CT	HD	7	0.00640387	0.850319	0.0339347	-0.0601081	0.0729158	-0.00379279	0.92078	0.0381369	-0.0785412	0.0709556	-0.110845	0.371484	0.112951	-0.332228	0.110538	0.00656572	0.82612	0.0298876	-0.052014	0.0651455	0.00655809	0.827655	0.0301231	-0.0524832	0.0655994	NA	NA	NA	NA	NA
1218	1037	aparc-Desikan_lh_thickness_parsopercularis	CT	HD	7	0.0215674	0.465179	0.0295303	-0.0363121	0.0794469	0.0285149	0.457389	0.0383702	-0.0466906	0.10372	-0.102228	0.352497	0.099763	-0.297763	0.0933079	0.021723	0.464856	0.029722	-0.036532	0.0799781	0.021809	0.472322	0.0303448	-0.0376669	0.0812849	NA	NA	NA	NA	NA
1219	1038	aparc-Desikan_lh_thickness_parsorbitalis	CT	HD	7	-0.0139431	0.684184	0.0342784	-0.0811287	0.0532425	0.00119662	0.975119	0.0383666	-0.0740019	0.0763951	-0.123255	0.336863	0.116072	-0.350755	0.104246	-0.0142969	0.632829	0.0299256	-0.0729512	0.0443573	-0.014308	0.634534	0.0300995	-0.0733031	0.0446871	NA	NA	NA	NA	NA
1220	1039	aparc-Desikan_lh_thickness_parstriangularis	CT	HD	7	-0.0184671	0.607467	0.0359497	-0.0889284	0.0519943	-0.00712044	0.854614	0.0388598	-0.0832857	0.0690448	-0.150538	0.257372	0.117794	-0.381414	0.0803383	-0.018982	0.526409	0.0299638	-0.0777111	0.0397471	-0.0189986	0.527418	0.0300633	-0.0779228	0.0399256	NA	NA	NA	NA	NA
1221	1040	aparc-Desikan_lh_thickness_pericalcarine	CT	HD	7	0.0111961	0.765773	0.0375821	-0.0624649	0.084857	-0.00816217	0.836624	0.0395813	-0.0857414	0.0694171	-0.113812	0.408373	0.126168	-0.361102	0.133478	0.0115862	0.699146	0.0299793	-0.0471733	0.0703457	0.0115351	0.700935	0.0300347	-0.047333	0.0704032	NA	NA	NA	NA	NA
1222	1041	aparc-Desikan_lh_thickness_postcentral	CT	HD	7	0.0211199	0.555946	0.0358649	-0.0491753	0.091415	0.0416202	0.30311	0.0404163	-0.0375958	0.120836	-0.0404456	0.767506	0.12956	-0.294384	0.213493	0.0216447	0.469638	0.0299346	-0.037027	0.0803165	0.0216724	0.471624	0.0301074	-0.037338	0.0806829	NA	NA	NA	NA	NA
1223	1042	aparc-Desikan_lh_thickness_posteriorcingulate	CT	HD	7	-0.0041872	0.891062	0.0305724	-0.0641092	0.0557348	-0.0312758	0.41718	0.038549	-0.106832	0.0442804	-0.128605	0.253777	0.0997632	-0.324141	0.0669311	-0.00427796	0.885945	0.0298246	-0.0627341	0.0541782	-0.00427064	0.887483	0.0301832	-0.0634297	0.0548885	NA	NA	NA	NA	NA
1224	1043	aparc-Desikan_lh_thickness_precentral	CT	HD	7	-0.0042176	0.916194	0.0400802	-0.0827749	0.0743397	-0.0297822	0.434332	0.0380944	-0.104447	0.0448828	-0.0593064	0.701522	0.146068	-0.3456	0.226988	-0.00435086	0.884722	0.0300089	-0.0631682	0.0544665	-0.00435597	0.884514	0.0299895	-0.0631354	0.0544234	NA	NA	NA	NA	NA
1225	1044	aparc-Desikan_lh_thickness_precuneus	CT	HD	7	-0.0349836	0.236147	0.0295302	-0.0928627	0.0228956	-0.0475723	0.208752	0.0378458	-0.12175	0.0266055	-0.16548	0.158066	0.0997626	-0.361014	0.0300552	-0.0355585	0.233365	0.0298376	-0.0940401	0.0229231	-0.0355711	0.240245	0.0302894	-0.0949382	0.0237961	NA	NA	NA	NA	NA
1226	1045	aparc-Desikan_lh_thickness_rostralanteriorcingulate	CT	HD	7	-0.0418914	0.406843	0.0505043	-0.14088	0.0570971	-0.0209127	0.622123	0.0424328	-0.104081	0.0622555	-0.290309	0.103995	0.146297	-0.577052	-0.00356593	-0.0441944	0.145851	0.0303878	-0.103754	0.0153657	-0.0441866	0.137446	0.0297479	-0.102493	0.0141193	NA	NA	NA	NA	NA
1227	1046	aparc-Desikan_lh_thickness_rostralmiddlefrontal	CT	HD	7	-0.0045968	0.876298	0.0295304	-0.0624764	0.0532828	-0.0142168	0.711158	0.0383925	-0.0894662	0.0610326	-0.0608877	0.576494	0.101985	-0.260778	0.139002	-0.00468142	0.875084	0.0297792	-0.0630487	0.0536859	-0.00467436	0.877114	0.0302295	-0.0639243	0.0545756	NA	NA	NA	NA	NA
1228	1047	aparc-Desikan_lh_thickness_superiorfrontal	CT	HD	7	-0.00452389	0.912182	0.0410191	-0.0849214	0.0758736	-0.0622128	0.126589	0.0407233	-0.142031	0.0176049	-0.188997	0.190461	0.124838	-0.433679	0.0556846	-0.00469367	0.87588	0.0300503	-0.0635923	0.0542049	-0.00468547	0.875671	0.029947	-0.0633816	0.0540106	NA	NA	NA	NA	NA
1229	1048	aparc-Desikan_lh_thickness_superiorparietal	CT	HD	7	-0.0494737	0.0992539	0.0300117	-0.108297	0.0093492	-0.0474783	0.230089	0.0395609	-0.125018	0.0300611	-0.103287	0.383503	0.108171	-0.315303	0.108728	-0.050419	0.0919873	0.0299221	-0.109066	0.00822839	-0.0503711	0.0967566	0.0303297	-0.109817	0.00907509	NA	NA	NA	NA	NA
1230	1049	aparc-Desikan_lh_thickness_superiortemporal	CT	HD	7	0.0223641	0.448857	0.0295305	-0.0355157	0.0802438	0.0158416	0.67298	0.0375339	-0.0577248	0.089408	-0.0875876	0.420149	0.0997633	-0.283124	0.107949	0.0226406	0.447319	0.0297946	-0.0357567	0.081038	0.0227374	0.452534	0.0302682	-0.0365883	0.082063	NA	NA	NA	NA	NA
1231	1050	aparc-Desikan_lh_thickness_supramarginal	CT	HD	7	-0.0229154	0.652781	0.0509342	-0.122746	0.0769157	-0.0391564	0.360529	0.0428239	-0.123091	0.0447786	-0.154353	0.425919	0.178169	-0.503565	0.194858	-0.023911	0.431306	0.030384	-0.0834637	0.0356417	-0.0242187	0.414602	0.0296863	-0.0824038	0.0339664	NA	NA	NA	NA	NA
1232	1051	aparc-Desikan_lh_thickness_frontalpole	CT	HD	7	-0.00338963	0.912529	0.0308571	-0.0638696	0.0570904	-0.0265451	0.490368	0.0384866	-0.101979	0.0488886	-0.165815	0.157386	0.0997637	-0.361352	0.0297216	-0.00348707	0.90693	0.0298265	-0.0619471	0.0549729	-0.00345728	0.908804	0.0301822	-0.0626144	0.0556999	NA	NA	NA	NA	NA
1233	1052	aparc-Desikan_lh_thickness_transversetemporal	CT	HD	7	-0.00416186	0.896738	0.0320678	-0.0670148	0.058691	0.0132624	0.732373	0.0387821	-0.0627506	0.0892754	0.0510571	0.677756	0.115825	-0.17596	0.278074	-0.00424736	0.886856	0.0298513	-0.062756	0.0542613	-0.00425261	0.887852	0.0301555	-0.0633575	0.0548523	NA	NA	NA	NA	NA
1234	1053	aparc-Desikan_lh_thickness_insula	CT	HD	7	0.000743275	0.97992	0.0295305	-0.0571365	0.0586231	0.0047375	0.897623	0.0368204	-0.0674304	0.0769054	0.0552177	0.603768	0.0997634	-0.140319	0.250754	0.00074504	0.979925	0.029609	-0.0572885	0.0587786	0.000747226	0.980396	0.0304093	-0.058855	0.0603494	NA	NA	NA	NA	NA
1235	1054	aparc-Desikan_rh_thickness_GlobalMeanThickness	CT	HD	7	-0.0212569	0.607598	0.0413956	-0.102392	0.0598785	0.0257819	0.515919	0.0396859	-0.0520025	0.103566	0.052833	0.737731	0.149218	-0.239633	0.345299	-0.0219512	0.465825	0.0300994	-0.0809461	0.0370437	-0.0220271	0.462355	0.0299699	-0.080768	0.0367138	NA	NA	NA	NA	NA
1236	1055	aparc-Desikan_rh_thickness_bankssts	CT	HD	7	0.00325548	0.920528	0.0326302	-0.0606997	0.0672107	0.0367683	0.361421	0.0402869	-0.0421941	0.115731	-0.0192275	0.879269	0.120298	-0.255011	0.216556	0.00334888	0.910692	0.0298564	-0.0551696	0.0618674	0.00332776	0.912104	0.0301468	-0.05576	0.0624155	NA	NA	NA	NA	NA
1237	1056	aparc-Desikan_rh_thickness_caudalanteriorcingulate	CT	HD	7	0.0246066	0.404717	0.0295316	-0.0332755	0.0824886	0.0444764	0.234583	0.0374181	-0.028863	0.117816	0.0277535	0.792006	0.0997657	-0.167787	0.223294	0.0249074	0.402279	0.0297381	-0.0333793	0.0831941	0.024917	0.411097	0.0303139	-0.0344984	0.0843323	NA	NA	NA	NA	NA
1238	1057	aparc-Desikan_rh_thickness_caudalmiddlefrontal	CT	HD	7	-0.025427	0.425291	0.0318924	-0.0879361	0.0370821	-0.0414816	0.296325	0.0397202	-0.119333	0.0363699	-0.0663431	0.593549	0.116462	-0.294608	0.161922	-0.0264432	0.376031	0.0298715	-0.0849913	0.0321049	-0.0259617	0.389876	0.0301936	-0.0851412	0.0332177	NA	NA	NA	NA	NA
1239	1058	aparc-Desikan_rh_thickness_cuneus	CT	HD	7	-0.0557113	0.170865	0.0406822	-0.135448	0.0240257	-0.0226653	0.547096	0.0376427	-0.0964449	0.0511143	0.048629	0.746632	0.142411	-0.230496	0.327754	-0.0579542	0.0551479	0.0302205	-0.117186	0.00127806	-0.0576071	0.05602	0.0301469	-0.116695	0.00148081	NA	NA	NA	NA	NA
1240	1059	aparc-Desikan_rh_thickness_entorhinal	CT	HD	7	0.0225217	0.659318	0.0510863	-0.0776075	0.122651	-0.0418932	0.307547	0.0410563	-0.122364	0.0385772	-0.233232	0.171788	0.146306	-0.519993	0.0535284	0.0237865	0.433338	0.0303596	-0.0357184	0.0832914	0.0237647	0.423672	0.0297035	-0.034454	0.0819835	NA	NA	NA	NA	NA
1241	1060	aparc-Desikan_rh_thickness_fusiform	CT	HD	7	-0.0497434	0.385545	0.0573263	-0.162103	0.0626161	-0.00973544	0.798182	0.0380735	-0.0843596	0.0648887	0.114684	0.587005	0.197696	-0.2728	0.502167	-0.0533428	0.0828495	0.030756	-0.113625	0.00693897	-0.0533304	0.0719732	0.0296397	-0.111424	0.00476348	NA	NA	NA	NA	NA
1242	1061	aparc-Desikan_rh_thickness_inferiorparietal	CT	HD	7	-0.019038	0.747014	0.0590183	-0.134714	0.0966379	0.0188318	0.633791	0.0395297	-0.0586463	0.0963099	0.072931	0.747255	0.21413	-0.346764	0.492626	-0.0205856	0.502282	0.0306834	-0.0807251	0.0395538	-0.0205029	0.485974	0.0294275	-0.0781807	0.0371749	NA	NA	NA	NA	NA
1243	1062	aparc-Desikan_rh_thickness_inferiortemporal	CT	HD	7	-0.0259924	0.609868	0.0509393	-0.125833	0.0738487	5.9e-05	0.998789	0.0388768	-0.0761396	0.0762576	0.0444459	0.820256	0.18561	-0.319349	0.408241	-0.0275079	0.365181	0.0303774	-0.0870477	0.0320319	-0.0274287	0.356098	0.0297225	-0.0856848	0.0308274	NA	NA	NA	NA	NA
1244	1063	aparc-Desikan_rh_thickness_isthmuscingulate	CT	HD	7	-0.0036229	0.915888	0.0343029	-0.0708566	0.0636108	0.0358732	0.367207	0.0397832	-0.0421019	0.113848	-0.0539286	0.683517	0.124742	-0.298422	0.190565	-0.00372513	0.900859	0.0299025	-0.0623341	0.0548838	-0.00371483	0.901777	0.0300998	-0.0627105	0.0552809	NA	NA	NA	NA	NA
1245	1064	aparc-Desikan_rh_thickness_lateraloccipital	CT	HD	6	0.0431458	0.214432	0.0347538	-0.0249717	0.111263	0.087442	0.0333419	0.0410923	0.0069011	0.167983	0.13841	0.303923	0.117448	-0.0917875	0.368607	0.0440616	0.166324	0.0318338	-0.0183327	0.106456	0.044045	0.170792	0.0321575	-0.0189837	0.107074	NA	NA	NA	NA	NA
1246	1065	aparc-Desikan_rh_thickness_lateralorbitofrontal	CT	HD	7	0.0256313	0.385871	0.0295588	-0.032304	0.0835667	0.0476513	0.208564	0.037893	-0.0266189	0.121922	0.0743408	0.518104	0.106987	-0.135354	0.284035	0.0260642	0.382306	0.0298335	-0.0324094	0.0845377	0.02609	0.388443	0.0302512	-0.0332024	0.0853825	NA	NA	NA	NA	NA
1247	1066	aparc-Desikan_rh_thickness_lingual	CT	HD	7	-0.00542114	0.898411	0.0424624	-0.0886474	0.0778052	0.0330348	0.384171	0.0379607	-0.0413682	0.107438	0.0642753	0.693201	0.15372	-0.237015	0.365566	-0.00557649	0.852952	0.0300858	-0.0645447	0.0533917	-0.00562617	0.850855	0.0299221	-0.0642736	0.0530212	NA	NA	NA	NA	NA
1248	1067	aparc-Desikan_rh_thickness_medialorbitofrontal	CT	HD	7	-0.0115095	0.743786	0.0352141	-0.0805291	0.0575101	0.0144788	0.698047	0.0373205	-0.0586693	0.0876269	0.0826703	0.530131	0.122632	-0.157689	0.323029	-0.01181	0.693109	0.0299261	-0.0704653	0.0468452	-0.0118179	0.694487	0.0300884	-0.0707911	0.0471553	NA	NA	NA	NA	NA
1249	1068	aparc-Desikan_rh_thickness_middletemporal	CT	HD	7	-0.0263331	0.568468	0.0461734	-0.116833	0.0641668	0.00173195	0.966492	0.0412285	-0.0790759	0.0825398	-0.169541	0.329982	0.157169	-0.477593	0.138511	-0.0276091	0.361659	0.0302662	-0.0869309	0.0317127	-0.0275778	0.355204	0.0298286	-0.0860418	0.0308863	NA	NA	NA	NA	NA
1250	1069	aparc-Desikan_rh_thickness_parahippocampal	CT	HD	7	-0.0553145	0.0610492	0.0295304	-0.113194	0.00256504	-0.0527758	0.144348	0.0361531	-0.123636	0.0180842	-0.0502594	0.635817	0.099763	-0.245795	0.145276	-0.0554375	0.0621996	0.0297273	-0.113703	0.00282796	-0.0554379	0.0702004	0.0306183	-0.11545	0.0045739	NA	NA	NA	NA	NA
1251	1070	aparc-Desikan_rh_thickness_paracentral	CT	HD	7	-0.00978095	0.740482	0.0295305	-0.0676608	0.0480988	-0.017931	0.612081	0.0353595	-0.0872357	0.0513736	0.0358469	0.734033	0.0997634	-0.159689	0.231383	-0.00981238	0.740026	0.0295715	-0.0677726	0.0481478	-0.00980626	0.747468	0.0304561	-0.0695002	0.0498877	NA	NA	NA	NA	NA
1252	1071	aparc-Desikan_rh_thickness_parsopercularis	CT	HD	7	-0.0196666	0.579802	0.0355202	-0.0892862	0.049953	-0.018047	0.65716	0.0406613	-0.0977432	0.0616492	-0.0799297	0.560855	0.128386	-0.331567	0.171707	-0.0204709	0.494101	0.0299369	-0.0791471	0.0382054	-0.0201957	0.502163	0.0300938	-0.0791795	0.0387882	NA	NA	NA	NA	NA
1253	1072	aparc-Desikan_rh_thickness_parsorbitalis	CT	HD	7	-0.0156073	0.597147	0.0295308	-0.0734876	0.0422731	0.0160199	0.674631	0.0381608	-0.0587752	0.090815	0.102452	0.35154	0.099764	-0.0930857	0.297989	-0.0158174	0.594958	0.0297507	-0.0741288	0.0424939	-0.0158274	0.601222	0.0302833	-0.0751828	0.0435279	NA	NA	NA	NA	NA
1254	1073	aparc-Desikan_rh_thickness_parstriangularis	CT	HD	7	-0.043815	0.172559	0.0321218	-0.106774	0.0191437	-0.0308845	0.462079	0.0419953	-0.113195	0.0514263	-0.0244164	0.844914	0.118525	-0.256725	0.207892	-0.0448267	0.134585	0.0299591	-0.103546	0.0138931	-0.0448092	0.138337	0.0302354	-0.104071	0.0144522	NA	NA	NA	NA	NA
1255	1074	aparc-Desikan_rh_thickness_pericalcarine	CT	HD	7	0.0434715	0.315062	0.04327	-0.0413377	0.128281	0.0538923	0.173338	0.0395814	-0.0236873	0.131472	0.131329	0.434835	0.154758	-0.171997	0.434654	0.0451928	0.134496	0.0301969	-0.0139931	0.104379	0.0451884	0.131784	0.0299836	-0.0135795	0.103956	NA	NA	NA	NA	NA
1256	1075	aparc-Desikan_rh_thickness_postcentral	CT	HD	7	0.0221212	0.503889	0.0330966	-0.0427482	0.0869907	-0.0230976	0.589341	0.0427899	-0.106966	0.0607706	0.104299	0.410854	0.116284	-0.123617	0.332215	0.0225548	0.450573	0.0298953	-0.03604	0.0811496	0.0226317	0.452931	0.0301541	-0.0364702	0.0817337	NA	NA	NA	NA	NA
1257	1076	aparc-Desikan_rh_thickness_posteriorcingulate	CT	HD	7	-0.0319748	0.278908	0.0295304	-0.0898545	0.0259048	-0.0372394	0.317882	0.0372834	-0.110315	0.035836	-0.0780118	0.469625	0.0997632	-0.273548	0.117524	-0.0325474	0.27479	0.0298026	-0.0909604	0.0258657	-0.0324256	0.285129	0.0303363	-0.0918848	0.0270337	NA	NA	NA	NA	NA
1258	1077	aparc-Desikan_rh_thickness_precentral	CT	HD	7	-0.0197797	0.502976	0.0295301	-0.0776588	0.0380994	-0.0160856	0.673018	0.0381168	-0.0907945	0.0586232	-0.00560568	0.958404	0.102255	-0.206025	0.194814	-0.0200819	0.499998	0.0297734	-0.0784377	0.0382739	-0.0200817	0.50707	0.0302706	-0.079412	0.0392486	NA	NA	NA	NA	NA
1259	1078	aparc-Desikan_rh_thickness_precuneus	CT	HD	7	-0.0208969	0.47917	0.0295305	-0.0787767	0.0369829	-0.00639674	0.866398	0.0380225	-0.0809209	0.0681274	-0.0980282	0.370919	0.0997618	-0.293561	0.097505	-0.0210714	0.477771	0.0296826	-0.0792492	0.0371064	-0.0210852	0.487517	0.0303706	-0.0806115	0.0384412	NA	NA	NA	NA	NA
1260	1079	aparc-Desikan_rh_thickness_rostralanteriorcingulate	CT	HD	7	-0.0223769	0.54819	0.0372654	-0.0954171	0.0506632	-0.0437688	0.335289	0.0454262	-0.132804	0.0452666	0.166754	0.175572	0.105727	-0.0404704	0.373978	-0.0230756	0.441768	0.0299991	-0.0818738	0.0357225	-0.0230508	0.44313	0.0300564	-0.0819614	0.0358598	NA	NA	NA	NA	NA
1261	1080	aparc-Desikan_rh_thickness_rostralmiddlefrontal	CT	HD	7	-0.0283756	0.336604	0.0295303	-0.0862549	0.0295038	-0.00480942	0.89728	0.0372541	-0.0778274	0.0682086	-0.0208979	0.844575	0.10122	-0.219289	0.177493	-0.0288552	0.332861	0.0297978	-0.0872588	0.0295485	-0.028813	0.341508	0.0302916	-0.0881844	0.0305585	NA	NA	NA	NA	NA
1262	1081	aparc-Desikan_rh_thickness_superiorfrontal	CT	HD	7	-0.00190885	0.954139	0.033192	-0.0669652	0.0631475	0.00205794	0.95849	0.0395387	-0.0754379	0.0795538	-0.0412859	0.747705	0.121445	-0.279317	0.196746	-0.00196089	0.947669	0.0298762	-0.0605182	0.0565964	-0.00195382	0.948291	0.0301271	-0.061003	0.0570953	NA	NA	NA	NA	NA
1263	1082	aparc-Desikan_rh_thickness_superiorparietal	CT	HD	7	-0.0330945	0.262419	0.0295304	-0.0909741	0.0247851	-0.00394188	0.917275	0.0379511	-0.0783261	0.0704423	0.0656712	0.539462	0.0997633	-0.129865	0.261207	-0.0333454	0.263993	0.0298526	-0.0918565	0.0251656	-0.0336843	0.265927	0.0302783	-0.0930298	0.0256611	NA	NA	NA	NA	NA
1264	1083	aparc-Desikan_rh_thickness_superiortemporal	CT	HD	7	-0.0189873	0.566726	0.0331437	-0.0839489	0.0459742	0.00590714	0.887064	0.0415937	-0.0756166	0.0874309	-0.0389231	0.763148	0.122298	-0.278627	0.200781	-0.019432	0.515792	0.0299025	-0.078041	0.039177	-0.0194481	0.518663	0.030133	-0.0785088	0.0396126	NA	NA	NA	NA	NA
1265	1084	aparc-Desikan_rh_thickness_supramarginal	CT	HD	7	-0.00349152	0.944528	0.0501803	-0.101845	0.0948618	-0.00255618	0.955945	0.0462717	-0.0932487	0.0881364	-0.0619352	0.749663	0.183677	-0.421943	0.298072	-0.00367175	0.90367	0.0303382	-0.0631347	0.0557912	-0.00368453	0.901201	0.0296793	-0.061856	0.0544869	NA	NA	NA	NA	NA
1266	1085	aparc-Desikan_rh_thickness_frontalpole	CT	HD	7	-0.0177505	0.547782	0.0295307	-0.0756306	0.0401296	-0.014891	0.686204	0.0368579	-0.0871326	0.0573505	-0.0112881	0.914315	0.0997638	-0.206825	0.184249	-0.0178574	0.546721	0.0296299	-0.0759321	0.0402173	-0.0178555	0.557108	0.0304109	-0.0774608	0.0417498	NA	NA	NA	NA	NA
1267	1086	aparc-Desikan_rh_thickness_transversetemporal	CT	HD	7	0.0152191	0.620594	0.0307452	-0.0450415	0.0754798	0.0415733	0.275213	0.038101	-0.0331046	0.116251	-0.0253566	0.830129	0.112184	-0.245237	0.194523	0.015839	0.595489	0.0298343	-0.0426362	0.0743141	0.0155143	0.607403	0.0301962	-0.0436702	0.0746988	NA	NA	NA	NA	NA
1268	1087	aparc-Desikan_rh_thickness_insula	CT	HD	7	0.000314415	0.991505	0.0295302	-0.0575649	0.0581937	0.00139442	0.970706	0.0379713	-0.0730293	0.0758182	0.0834672	0.440926	0.0997628	-0.112068	0.279002	0.000319504	0.991407	0.0296649	-0.0578237	0.0584627	0.000317288	0.991658	0.0303484	-0.0591655	0.0598001	NA	NA	NA	NA	NA
1269	1452	IDP_dMRI_TBSS_FA_Middle_cerebellar_peduncle	FA	HD	7	0.0358574	0.229045	0.029811	-0.0225723	0.094287	0.0290155	0.442311	0.037766	-0.0450059	0.103037	0.0127925	0.903851	0.100688	-0.184556	0.210141	0.0361005	0.228676	0.0299894	-0.0226786	0.0948796	0.0361257	0.239772	0.0307307	-0.0241065	0.0963578	NA	NA	NA	NA	NA
1270	1453	IDP_dMRI_TBSS_FA_Pontine_crossing_tract	FA	HD	7	0.0334117	0.262378	0.0298109	-0.0250177	0.0918411	0.0117781	0.753299	0.0374751	-0.061673	0.0852292	-0.0878552	0.422822	0.100687	-0.285203	0.109492	0.0338486	0.260254	0.0300665	-0.0250817	0.0927788	0.0338394	0.269462	0.0306433	-0.0262214	0.0939003	NA	NA	NA	NA	NA
1271	1454	IDP_dMRI_TBSS_FA_Genu_of_corpus_callosum	FA	HD	7	-0.0332392	0.44774	0.0437826	-0.119053	0.0525746	-0.0561461	0.149752	0.0389793	-0.132546	0.0202533	-0.143404	0.393245	0.153561	-0.444384	0.157576	-0.0344915	0.257224	0.0304432	-0.0941601	0.0251772	-0.0345004	0.254436	0.030273	-0.0938354	0.0248347	NA	NA	NA	NA	NA
1272	1455	IDP_dMRI_TBSS_FA_Body_of_corpus_callosum	FA	HD	7	-0.00708386	0.865361	0.0417795	-0.0889716	0.0748039	-0.0282776	0.467704	0.0389381	-0.104596	0.0480411	-0.0985588	0.536334	0.148529	-0.389675	0.192558	-0.00733215	0.808874	0.0303133	-0.0667463	0.052082	-0.00732161	0.808887	0.0302718	-0.0666543	0.0520111	NA	NA	NA	NA	NA
1273	1456	IDP_dMRI_TBSS_FA_Splenium_of_corpus_callosum	FA	HD	7	0.0324366	0.281986	0.0301492	-0.0266559	0.0915291	0.0211875	0.599568	0.0403555	-0.0579093	0.100284	0.0797756	0.498298	0.109324	-0.134499	0.29405	0.0330051	0.273109	0.0301161	-0.0260224	0.0920326	0.0330155	0.279681	0.0305406	-0.0268441	0.0928751	NA	NA	NA	NA	NA
1274	1457	IDP_dMRI_TBSS_FA_Fornix	FA	HD	7	0.0392663	0.187773	0.0298105	-0.0191624	0.0976949	0.0338849	0.390932	0.0394962	-0.0435277	0.111297	-0.0354914	0.746	0.103666	-0.238676	0.167694	0.0399433	0.184966	0.0301319	-0.0191151	0.0990017	0.03992	0.191923	0.0305921	-0.0200406	0.0998806	NA	NA	NA	NA	NA
1275	1458	IDP_dMRI_TBSS_FA_Corticospinal_tract_R	FA	HD	7	0.0295727	0.441473	0.0384207	-0.0457318	0.104877	0.020111	0.611446	0.0395878	-0.057481	0.0977031	-0.10817	0.432178	0.126683	-0.356469	0.14013	0.0304993	0.31427	0.0303083	-0.0289049	0.0899035	0.0304806	0.315252	0.0303513	-0.0290078	0.0899691	NA	NA	NA	NA	NA
1276	1459	IDP_dMRI_TBSS_FA_Corticospinal_tract_L	FA	HD	7	0.00703209	0.823234	0.0314793	-0.0546673	0.0687315	0.00396729	0.919288	0.0391518	-0.0727702	0.0807048	-0.148664	0.19984	0.100686	-0.346009	0.048681	0.0071364	0.812826	0.0301391	-0.0519362	0.066209	0.00718623	0.813388	0.0304427	-0.0524814	0.0668539	NA	NA	NA	NA	NA
1277	1460	IDP_dMRI_TBSS_FA_Medial_lemniscus_R	FA	HD	7	-0.00545504	0.916562	0.0520694	-0.107511	0.096601	-0.0409102	0.358424	0.0445464	-0.128221	0.0464008	-0.177852	0.355937	0.174929	-0.520713	0.165009	-0.00574236	0.851193	0.0306102	-0.0657383	0.0542536	-0.00575411	0.847737	0.0299684	-0.0644921	0.0529839	NA	NA	NA	NA	NA
1278	1461	IDP_dMRI_TBSS_FA_Medial_lemniscus_L	FA	HD	7	-0.0244661	0.506236	0.0368072	-0.0966083	0.047676	-0.0418171	0.298523	0.040224	-0.120656	0.037022	-0.185595	0.162566	0.113378	-0.407816	0.0366258	-0.0251503	0.405682	0.0302462	-0.0844329	0.0341324	-0.0251285	0.408393	0.0303952	-0.0847031	0.0344461	NA	NA	NA	NA	NA
1279	1462	IDP_dMRI_TBSS_FA_Inferior_cerebellar_peduncle_R	FA	HD	7	0.0225137	0.465461	0.0308456	-0.0379437	0.0829712	0.029346	0.449199	0.0387789	-0.0466607	0.105353	0.0345443	0.774052	0.113987	-0.18887	0.257959	0.0229889	0.445018	0.0301002	-0.0360075	0.0819854	0.0229219	0.452552	0.030515	-0.0368876	0.0827313	NA	NA	NA	NA	NA
1280	1463	IDP_dMRI_TBSS_FA_Inferior_cerebellar_peduncle_L	FA	HD	7	0.0328678	0.270227	0.0298109	-0.0255617	0.0912972	0.0225894	0.548871	0.0376834	-0.0512701	0.096449	-0.022036	0.835416	0.100688	-0.219384	0.175312	0.0331395	0.269093	0.0299863	-0.0256337	0.0919126	0.0331356	0.280517	0.0307051	-0.0270463	0.0933175	NA	NA	NA	NA	NA
1281	1464	IDP_dMRI_TBSS_FA_Superior_cerebellar_peduncle_R	FA	HD	7	-0.0406446	0.179206	0.0302594	-0.099953	0.0186639	-0.0507131	0.199299	0.03951	-0.128153	0.0267265	-0.0799167	0.501706	0.110435	-0.296369	0.136536	-0.0414485	0.169744	0.0301877	-0.100616	0.0177193	-0.0414089	0.17581	0.0305879	-0.101361	0.0185434	NA	NA	NA	NA	NA
1282	1465	IDP_dMRI_TBSS_FA_Superior_cerebellar_peduncle_L	FA	HD	7	-0.0486806	0.102475	0.029811	-0.10711	0.00974898	-0.0360114	0.360107	0.0393498	-0.113137	0.0411143	0.0215754	0.838793	0.100688	-0.175773	0.218923	-0.0493702	0.101776	0.0301717	-0.108507	0.00976645	-0.0494141	0.107271	0.0306809	-0.109549	0.0107205	NA	NA	NA	NA	NA
1283	1466	IDP_dMRI_TBSS_FA_Cerebral_peduncle_R	FA	HD	7	0.0326629	0.273227	0.0298111	-0.0257669	0.0910926	0.0281231	0.442516	0.0366209	-0.0436539	0.0999001	0.0197197	0.852438	0.100688	-0.177629	0.217068	0.0328222	0.272948	0.0299391	-0.0258584	0.0915028	0.032824	0.285888	0.0307575	-0.0274608	0.0931088	NA	NA	NA	NA	NA
1284	1467	IDP_dMRI_TBSS_FA_Cerebral_peduncle_L	FA	HD	7	0.0388498	0.192506	0.0298111	-0.0195799	0.0972795	0.0429508	0.24788	0.0371703	-0.029903	0.115805	0.0229603	0.828651	0.100688	-0.174388	0.220309	0.0388957	0.193283	0.0298985	-0.0197053	0.0974967	0.0388902	0.207242	0.0308362	-0.0215488	0.0993292	NA	NA	NA	NA	NA
1285	1468	IDP_dMRI_TBSS_FA_Anterior_limb_of_internal_capsule_R	FA	HD	7	0.0760758	0.0107124	0.0298109	0.0176464	0.134505	0.0731811	0.0507715	0.0374633	-0.000247017	0.146609	0.0522197	0.626145	0.100688	-0.145128	0.249567	0.0761288	0.0116177	0.0301673	0.0170008	0.135257	0.076386	0.0138101	0.0310239	0.0155791	0.137193	NA	NA	NA	NA	NA
1286	1469	IDP_dMRI_TBSS_FA_Anterior_limb_of_internal_capsule_L	FA	HD	7	0.0431185	0.148068	0.0298111	-0.0153112	0.101548	0.0141821	0.696768	0.0363935	-0.0571492	0.0855133	-0.0404692	0.704343	0.100688	-0.237818	0.156879	0.0434167	0.14829	0.0300337	-0.0154494	0.102283	0.0434423	0.158003	0.0307704	-0.0168678	0.103752	NA	NA	NA	NA	NA
1287	1470	IDP_dMRI_TBSS_FA_Posterior_limb_of_internal_capsule_R	FA	HD	7	0.0200363	0.501517	0.0298112	-0.0383937	0.0784663	0.0213808	0.568344	0.0374777	-0.0520756	0.0948371	-0.0127481	0.904183	0.100688	-0.210097	0.184601	0.0201478	0.500631	0.0299152	-0.038486	0.0787816	0.0201507	0.51174	0.0307113	-0.0400436	0.0803449	NA	NA	NA	NA	NA
1288	1471	IDP_dMRI_TBSS_FA_Posterior_limb_of_internal_capsule_L	FA	HD	7	0.0171805	0.564407	0.0298112	-0.0412496	0.0756105	0.0131251	0.720726	0.0367146	-0.0588356	0.0850857	0.0109966	0.91728	0.100688	-0.186352	0.208346	0.0171984	0.564515	0.0298507	-0.0413089	0.0757058	0.0172056	0.576155	0.0307787	-0.0431206	0.0775318	NA	NA	NA	NA	NA
1289	1472	IDP_dMRI_TBSS_FA_Retrolenticular_part_of_internal_capsule_R	FA	HD	7	0.0753512	0.011482	0.0298105	0.0169227	0.13378	0.0848487	0.0272174	0.0384211	0.00954328	0.160154	0.0359137	0.735883	0.100686	-0.161431	0.233259	0.0760047	0.0120523	0.0302734	0.0166689	0.135341	0.0761656	0.0137441	0.0309128	0.0155765	0.136755	NA	NA	NA	NA	NA
1290	1473	IDP_dMRI_TBSS_FA_Retrolenticular_part_of_internal_capsule_L	FA	HD	7	0.0572329	0.0548749	0.0298109	-0.00119645	0.115662	0.0575314	0.122641	0.0372666	-0.015511	0.130574	-0.0124802	0.906183	0.100687	-0.209828	0.184867	0.0575269	0.0556204	0.0300559	-0.00138263	0.116436	0.0575321	0.0622912	0.0308612	-0.00295597	0.11802	NA	NA	NA	NA	NA
1291	1474	IDP_dMRI_TBSS_FA_Anterior_corona_radiata_R	FA	HD	7	0.0184218	0.690263	0.0462279	-0.072185	0.109029	-0.0123441	0.763632	0.0410491	-0.0928003	0.0681121	-0.0290648	0.870642	0.169588	-0.361458	0.303328	0.0192344	0.52793	0.0304742	-0.0404951	0.0789639	0.0192311	0.523329	0.0301323	-0.0398282	0.0782904	NA	NA	NA	NA	NA
1292	1475	IDP_dMRI_TBSS_FA_Anterior_corona_radiata_L	FA	HD	7	0.00494351	0.93352	0.0592629	-0.111212	0.121099	-0.000291059	0.994287	0.04065	-0.0799651	0.079383	-0.13841	0.536633	0.208744	-0.547547	0.270728	0.00533364	0.862783	0.0308603	-0.0551525	0.0658198	0.00529923	0.85857	0.0297384	-0.052988	0.0635865	NA	NA	NA	NA	NA
1293	1476	IDP_dMRI_TBSS_FA_Superior_corona_radiata_R	FA	HD	7	0.0449122	0.13192	0.0298108	-0.0135171	0.103341	0.0474098	0.226343	0.0391871	-0.0293969	0.124217	-0.0753651	0.487849	0.100687	-0.272712	0.121982	0.0454376	0.13102	0.0300893	-0.0135375	0.104413	0.0454394	0.138814	0.0306977	-0.0147281	0.105607	NA	NA	NA	NA	NA
1294	1477	IDP_dMRI_TBSS_FA_Superior_corona_radiata_L	FA	HD	7	0.0710832	0.0171031	0.0298107	0.0126542	0.129512	0.0378078	0.326864	0.0385616	-0.037773	0.113389	-0.0186227	0.860532	0.100687	-0.21597	0.178724	0.0720413	0.0173193	0.0302713	0.0127096	0.131373	0.0718622	0.0199181	0.0308702	0.0113567	0.132368	NA	NA	NA	NA	NA
1295	1478	IDP_dMRI_TBSS_FA_Posterior_corona_radiata_R	FA	HD	7	0.0509291	0.0875593	0.0298107	-0.00749993	0.109358	0.0469443	0.227331	0.0388849	-0.0292702	0.123159	-0.136276	0.233878	0.100687	-0.333622	0.0610711	0.0516887	0.0868058	0.0301833	-0.00747057	0.110848	0.051705	0.0920305	0.0306894	-0.00844625	0.111856	NA	NA	NA	NA	NA
1296	1479	IDP_dMRI_TBSS_FA_Posterior_corona_radiata_L	FA	HD	7	0.0653771	0.0283022	0.0298108	0.00694805	0.123806	0.0253628	0.503706	0.0379302	-0.0489804	0.0997059	-0.108655	0.329812	0.100687	-0.306002	0.0886921	0.0663532	0.0283975	0.0302741	0.00701604	0.12569	0.0663641	0.0310689	0.0307784	0.00603839	0.12669	NA	NA	NA	NA	NA
1297	1480	IDP_dMRI_TBSS_FA_Posterior_thalamic_radiation_R	FA	HD	7	0.0459798	0.229718	0.0382819	-0.0290527	0.121012	0.0640479	0.101369	0.0390952	-0.0125787	0.140675	0.00253585	0.986266	0.140172	-0.272201	0.277273	0.0473855	0.118778	0.0303769	-0.0121531	0.106924	0.0473549	0.119785	0.0304401	-0.0123076	0.107017	NA	NA	NA	NA	NA
1298	1481	IDP_dMRI_TBSS_FA_Posterior_thalamic_radiation_L	FA	HD	7	0.0323701	0.330917	0.0332934	-0.032885	0.0976252	0.0179906	0.658833	0.0407464	-0.0618723	0.0978534	-0.0988149	0.39721	0.106777	-0.308098	0.110468	0.0331218	0.272804	0.0302033	-0.0260767	0.0923202	0.0331069	0.2775	0.0304865	-0.0266467	0.0928604	NA	NA	NA	NA	NA
1299	1482	IDP_dMRI_TBSS_FA_Sagittal_stratum_R	FA	HD	7	0.0928715	0.00189233	0.0298946	0.0342781	0.151465	0.0910924	0.0237633	0.0402897	0.0121246	0.17006	-0.0336688	0.751652	0.100685	-0.231012	0.163675	0.094554	0.00196179	0.0305411	0.0346934	0.154415	0.0945621	0.00224838	0.0309502	0.0338997	0.155225	NA	NA	NA	NA	NA
1300	1483	IDP_dMRI_TBSS_FA_Sagittal_stratum_L	FA	HD	7	0.0627687	0.0352419	0.0298108	0.00433949	0.121198	0.0386873	0.316856	0.038651	-0.0370687	0.114443	-0.00150242	0.988672	0.100687	-0.198849	0.195845	0.0635854	0.0354294	0.0302296	0.0043354	0.122835	0.0636315	0.0387245	0.030783	0.00329694	0.123966	NA	NA	NA	NA	NA
1301	1484	IDP_dMRI_TBSS_FA_External_capsule_R	FA	HD	7	0.072741	0.0357374	0.0346402	0.00484626	0.140636	0.118374	0.00422352	0.0413757	0.0372781	0.199471	-0.0523674	0.665242	0.113996	-0.275799	0.171064	0.0744927	0.0145155	0.0304768	0.0147583	0.134227	0.0745685	0.0150383	0.0306683	0.0144587	0.134678	NA	NA	NA	NA	NA
1302	1485	IDP_dMRI_TBSS_FA_External_capsule_L	FA	HD	7	0.0808225	0.0082936	0.030616	0.0208151	0.14083	0.0796922	0.0561936	0.0417339	-0.00210627	0.161491	-0.0953467	0.387136	0.100686	-0.292691	0.101997	0.0823955	0.00684108	0.0304663	0.0226816	0.142109	0.0824449	0.00749109	0.0308299	0.0220183	0.142871	NA	NA	NA	NA	NA
1303	1486	IDP_dMRI_TBSS_FA_Cingulum_cingulate_gyrus_R	FA	HD	7	0.00587565	0.893417	0.0438542	-0.0800785	0.0918298	-0.00487856	0.899619	0.0386749	-0.0806813	0.0709242	-0.0609188	0.717726	0.159214	-0.372979	0.251142	0.00608907	0.840919	0.0303364	-0.0533702	0.0655483	0.006085	0.840487	0.030233	-0.0531717	0.0653417	NA	NA	NA	NA	NA
1304	1487	IDP_dMRI_TBSS_FA_Cingulum_cingulate_gyrus_L	FA	HD	7	0.00600424	0.870795	0.0369154	-0.06635	0.0783585	0.025202	0.527254	0.0398638	-0.052931	0.103335	-0.0671676	0.633059	0.132217	-0.326314	0.191979	0.00614736	0.838607	0.0301821	-0.0530095	0.0653042	0.00615507	0.83949	0.0303885	-0.0534064	0.0657166	NA	NA	NA	NA	NA
1305	1488	IDP_dMRI_TBSS_FA_Cingulum_hippocampus_R	FA	HD	7	0.030716	0.302845	0.0298111	-0.0277138	0.0891457	0.0407264	0.278136	0.0375526	-0.0328767	0.11433	0.0874769	0.424692	0.100688	-0.109872	0.284825	0.0308357	0.302296	0.0298934	-0.0277554	0.0894268	0.0307991	0.317024	0.0307809	-0.0295314	0.0911296	NA	NA	NA	NA	NA
1306	1489	IDP_dMRI_TBSS_FA_Cingulum_hippocampus_L	FA	HD	7	0.0609988	0.0407341	0.0298104	0.00257043	0.119427	0.0604582	0.131859	0.0401232	-0.0181833	0.1391	0.0600464	0.576894	0.100685	-0.137296	0.257388	0.0618455	0.0404916	0.0301877	0.00267761	0.121013	0.061847	0.0441405	0.0307275	0.00162101	0.122073	NA	NA	NA	NA	NA
1307	1490	IDP_dMRI_TBSS_FA_Fornix_cres+Stria_terminalis_R	FA	HD	7	0.0256809	0.388983	0.0298108	-0.0327483	0.0841101	0.0241621	0.533222	0.0387775	-0.0518418	0.100166	-0.0988205	0.371433	0.100686	-0.296165	0.0985236	0.0260628	0.386279	0.0300822	-0.0328984	0.085024	0.026068	0.394135	0.0305911	-0.0338906	0.0860266	NA	NA	NA	NA	NA
1308	1491	IDP_dMRI_TBSS_FA_Fornix_cres+Stria_terminalis_L	FA	HD	7	0.0282202	0.445096	0.0369561	-0.0442137	0.100654	0.0273672	0.500321	0.0406051	-0.0522188	0.106953	-0.0589594	0.670338	0.1305	-0.314739	0.19682	0.0290341	0.337855	0.0302939	-0.030342	0.0884101	0.0290326	0.339441	0.030392	-0.0305358	0.088601	NA	NA	NA	NA	NA
1309	1492	IDP_dMRI_TBSS_FA_Superior_longitudinal_fasciculus_R	FA	HD	7	0.0222271	0.455905	0.0298107	-0.0362019	0.0806561	0.00301843	0.940748	0.0406085	-0.0765741	0.082611	-0.165966	0.160195	0.100686	-0.36331	0.031378	0.0225778	0.453055	0.0300905	-0.0363995	0.0815551	0.0225998	0.459435	0.0305495	-0.0372771	0.0824767	NA	NA	NA	NA	NA
1310	1493	IDP_dMRI_TBSS_FA_Superior_longitudinal_fasciculus_L	FA	HD	7	0.00269336	0.936754	0.0339426	-0.0638342	0.0692209	-0.0109223	0.774854	0.0381858	-0.0857665	0.0639218	-0.225945	0.0748313	0.100685	-0.423288	-0.0286018	0.00274959	0.927365	0.030162	-0.0563679	0.0618671	0.0027571	0.927765	0.0304124	-0.0568513	0.0623655	NA	NA	NA	NA	NA
1311	1494	IDP_dMRI_TBSS_FA_Superior_fronto-occipital_fasciculus_R	FA	HD	7	-0.00579155	0.84596	0.029811	-0.0642211	0.052638	0.0204681	0.602118	0.0392593	-0.0564801	0.0974164	0.00202076	0.98484	0.101191	-0.196313	0.200355	-0.0058875	0.84466	0.0300481	-0.0647817	0.0530067	-0.00588345	0.847196	0.0305321	-0.0657265	0.0539596	NA	NA	NA	NA	NA
1312	1495	IDP_dMRI_TBSS_FA_Superior_fronto-occipital_fasciculus_L	FA	HD	7	0.0122305	0.681606	0.0298107	-0.0461984	0.0706594	0.025997	0.497093	0.0382832	-0.0490381	0.101032	-0.0767342	0.480375	0.100685	-0.274078	0.120609	0.0124286	0.678951	0.0300284	-0.0464271	0.0712844	0.0123994	0.685081	0.0305752	-0.047528	0.0723268	NA	NA	NA	NA	NA
1313	1496	IDP_dMRI_TBSS_FA_Uncinate_fasciculus_R	FA	HD	7	0.0482679	0.124535	0.0314242	-0.0133235	0.109859	0.0420605	0.305551	0.0410505	-0.0383985	0.12252	-0.114906	0.305474	0.100687	-0.312253	0.0824416	0.0492099	0.103544	0.0302289	-0.0100388	0.108459	0.0492542	0.1072	0.0305754	-0.0106736	0.109182	NA	NA	NA	NA	NA
1314	1497	IDP_dMRI_TBSS_FA_Uncinate_fasciculus_L	FA	HD	7	0.0599351	0.144217	0.041044	-0.0205111	0.140381	0.0314787	0.444892	0.0412047	-0.0492825	0.11224	-0.140561	0.291977	0.11937	-0.374526	0.0934037	0.0618531	0.0425566	0.030499	0.00207501	0.121631	0.0619781	0.0417306	0.0304382	0.00231929	0.121637	NA	NA	NA	NA	NA
1315	1498	IDP_dMRI_TBSS_FA_Tapetum_R	FA	HD	7	0.019377	0.515695	0.0298109	-0.0390524	0.0778063	0.00334037	0.929732	0.0378805	-0.0709054	0.0775861	-0.0816513	0.454254	0.100687	-0.278999	0.115696	0.0194053	0.517726	0.0299994	-0.0393936	0.0782041	0.0196047	0.521907	0.0306128	-0.0403963	0.0796057	NA	NA	NA	NA	NA
1316	1499	IDP_dMRI_TBSS_FA_Tapetum_L	FA	HD	7	0.00168936	0.954809	0.0298108	-0.0567398	0.0601186	0.00852823	0.823523	0.0382404	-0.066423	0.0834795	-0.131851	0.247298	0.100686	-0.329195	0.0654935	0.0017052	0.954666	0.0299959	-0.0570868	0.0604972	0.00171034	0.955406	0.0305856	-0.0582374	0.0616581	NA	NA	NA	NA	NA
1317	1602	IDP_dMRI_TBSS_MD_Middle_cerebellar_peduncle	MD	HD	7	0.0147696	0.620288	0.029811	-0.04366	0.0731992	0.0163169	0.672917	0.0386521	-0.0594412	0.0920751	-0.108885	0.328885	0.100686	-0.30623	0.0884605	0.0150267	0.616996	0.0300466	-0.0438646	0.0739179	0.0149901	0.623819	0.0305643	-0.0449159	0.074896	NA	NA	NA	NA	NA
1318	1603	IDP_dMRI_TBSS_MD_Pontine_crossing_tract	MD	HD	7	-0.0290321	0.330121	0.029811	-0.0874617	0.0293976	-0.0168128	0.662799	0.0385567	-0.0923839	0.0587584	0.0143281	0.892396	0.100686	-0.183017	0.211673	-0.0295424	0.324472	0.0299829	-0.0883089	0.029224	-0.0292716	0.340202	0.0306905	-0.089425	0.0308818	NA	NA	NA	NA	NA
1319	1604	IDP_dMRI_TBSS_MD_Genu_of_corpus_callosum	MD	HD	7	0.0370835	0.395474	0.0436414	-0.0484536	0.122621	0.074468	0.0719539	0.0413847	-0.00664598	0.155582	0.0743151	0.662852	0.160526	-0.240316	0.388946	0.0384973	0.206412	0.0304689	-0.0212218	0.0982163	0.0385226	0.203232	0.0302756	-0.0208175	0.0978627	NA	NA	NA	NA	NA
1320	1605	IDP_dMRI_TBSS_MD_Body_of_corpus_callosum	MD	HD	7	0.00612235	0.838043	0.0299531	-0.0525857	0.0648304	0.0146986	0.695824	0.0375956	-0.0589889	0.088386	0.0451798	0.696488	0.109305	-0.169057	0.259417	0.00623833	0.835692	0.0300778	-0.0527141	0.0651907	0.00623169	0.838123	0.0305035	-0.0535552	0.0660186	NA	NA	NA	NA	NA
1321	1606	IDP_dMRI_TBSS_MD_Splenium_of_corpus_callosum	MD	HD	7	0.000656781	0.986245	0.0380973	-0.0740139	0.0753274	0.000276922	0.994454	0.0398409	-0.0778112	0.0783651	0.011668	0.937199	0.140862	-0.264422	0.287758	0.000651503	0.982813	0.0302429	-0.0586246	0.0599276	0.000675924	0.98222	0.0303303	-0.0587714	0.0601232	NA	NA	NA	NA	NA
1322	1607	IDP_dMRI_TBSS_MD_Fornix	MD	HD	7	-0.0373778	0.233828	0.0313953	-0.0989126	0.024157	-0.0535975	0.191517	0.0410361	-0.134028	0.0268333	-0.0320285	0.793744	0.116133	-0.25965	0.195593	-0.0387147	0.199599	0.0301824	-0.0978722	0.0204427	-0.0380652	0.212799	0.0305522	-0.0979476	0.0218171	NA	NA	NA	NA	NA
1323	1608	IDP_dMRI_TBSS_MD_Corticospinal_tract_R	MD	HD	7	0.000354533	0.990613	0.0301357	-0.0587114	0.0594204	0.00551026	0.88922	0.0395594	-0.0720262	0.0830467	0.153911	0.186908	0.100688	-0.0434375	0.351259	0.000355976	0.990554	0.0300672	-0.0585757	0.0592877	0.000360644	0.990569	0.0305106	-0.0594401	0.0601614	NA	NA	NA	NA	NA
1324	1609	IDP_dMRI_TBSS_MD_Corticospinal_tract_L	MD	HD	7	-0.0122109	0.682094	0.0298112	-0.0706408	0.046219	-0.00241756	0.947447	0.0366781	-0.0743067	0.0694716	0.0692218	0.52236	0.100688	-0.128127	0.266571	-0.0121809	0.683402	0.0298678	-0.0707218	0.0463601	-0.0122522	0.690172	0.0307363	-0.0724954	0.047991	NA	NA	NA	NA	NA
1325	1610	IDP_dMRI_TBSS_MD_Medial_lemniscus_R	MD	HD	7	-0.000631434	0.984631	0.0327786	-0.0648774	0.0636145	0.0352505	0.374055	0.0396562	-0.0424756	0.112977	0.0116245	0.927281	0.12114	-0.22581	0.249059	-0.000639964	0.983062	0.0301447	-0.0597235	0.0584436	-0.000645671	0.983071	0.0304288	-0.0602862	0.0589948	NA	NA	NA	NA	NA
1326	1611	IDP_dMRI_TBSS_MD_Medial_lemniscus_L	MD	HD	7	-0.00114462	0.969372	0.0298112	-0.0595745	0.0572852	-0.00284987	0.941113	0.0385791	-0.0784649	0.0727651	-0.00779526	0.941292	0.100688	-0.205144	0.189554	-0.0011619	0.969093	0.0299878	-0.059938	0.0576142	-0.00115822	0.969801	0.0305943	-0.0611231	0.0588066	NA	NA	NA	NA	NA
1327	1612	IDP_dMRI_TBSS_MD_Inferior_cerebellar_peduncle_R	MD	HD	7	-0.00498713	0.906967	0.0426741	-0.0886283	0.078654	-0.0455753	0.286699	0.0427779	-0.12942	0.0382695	-0.0860255	0.598825	0.153264	-0.386424	0.214373	-0.00511971	0.86601	0.0303428	-0.0645917	0.0543523	-0.00516904	0.86419	0.0302207	-0.0644017	0.0540636	NA	NA	NA	NA	NA
1328	1613	IDP_dMRI_TBSS_MD_Inferior_cerebellar_peduncle_L	MD	HD	7	-0.00618249	0.835705	0.0298109	-0.0646118	0.0522468	-0.00221154	0.95304	0.037554	-0.0758173	0.0713942	-0.0503419	0.638311	0.100687	-0.247689	0.147005	-0.00626768	0.834271	0.0299563	-0.064982	0.0524467	-0.00624382	0.838443	0.0306242	-0.0662673	0.0537797	NA	NA	NA	NA	NA
1329	1614	IDP_dMRI_TBSS_MD_Superior_cerebellar_peduncle_R	MD	HD	7	0.0274089	0.513343	0.0419327	-0.0547791	0.109597	-0.052035	0.233452	0.0436713	-0.137631	0.0335608	-0.0966464	0.531505	0.143865	-0.378621	0.185329	0.0282954	0.352078	0.0304066	-0.0313016	0.0878924	0.0284239	0.347702	0.0302686	-0.0309025	0.0877502	NA	NA	NA	NA	NA
1330	1615	IDP_dMRI_TBSS_MD_Superior_cerebellar_peduncle_L	MD	HD	7	0.0450054	0.335688	0.0467481	-0.0466209	0.136632	0.0114806	0.785913	0.0422668	-0.0713624	0.0943236	-0.113841	0.498696	0.156159	-0.419913	0.19223	0.0471312	0.123938	0.0306355	-0.0129143	0.107177	0.047096	0.119142	0.030221	-0.0121373	0.106329	NA	NA	NA	NA	NA
1331	1616	IDP_dMRI_TBSS_MD_Cerebral_peduncle_R	MD	HD	7	-0.00762734	0.810082	0.0317382	-0.0698343	0.0545796	-0.0327421	0.409259	0.0396779	-0.110511	0.0450266	-0.146289	0.205982	0.100688	-0.343637	0.0510588	-0.00781349	0.795267	0.0301124	-0.0668338	0.0512068	-0.00778226	0.79835	0.030461	-0.0674858	0.0519213	NA	NA	NA	NA	NA
1332	1617	IDP_dMRI_TBSS_MD_Cerebral_peduncle_L	MD	HD	7	-0.0189507	0.524978	0.0298112	-0.0773807	0.0394793	-0.0144481	0.698448	0.0372934	-0.0875432	0.058647	-0.0391696	0.713278	0.100688	-0.236519	0.158179	-0.0190502	0.523651	0.029872	-0.0775993	0.039499	-0.0190047	0.53662	0.0307553	-0.079285	0.0412756	NA	NA	NA	NA	NA
1333	1618	IDP_dMRI_TBSS_MD_Anterior_limb_of_internal_capsule_R	MD	HD	7	-0.0353925	0.235135	0.0298109	-0.0938218	0.0230368	-0.0529548	0.183004	0.0397689	-0.130902	0.0249923	-0.0487043	0.649027	0.100687	-0.246052	0.148643	-0.0358294	0.233214	0.0300552	-0.0947375	0.0230787	-0.0357979	0.24322	0.0306758	-0.0959225	0.0243266	NA	NA	NA	NA	NA
1334	1619	IDP_dMRI_TBSS_MD_Anterior_limb_of_internal_capsule_L	MD	HD	7	-0.0264884	0.374246	0.0298109	-0.0849177	0.0319409	-0.0430048	0.255324	0.037806	-0.117105	0.031095	-0.0547294	0.635376	0.10849	-0.267371	0.157912	-0.0269251	0.371479	0.0301274	-0.0859748	0.0321247	-0.0269819	0.376829	0.030531	-0.0868226	0.0328588	NA	NA	NA	NA	NA
1335	1620	IDP_dMRI_TBSS_MD_Posterior_limb_of_internal_capsule_R	MD	HD	7	-0.0178448	0.549438	0.0298108	-0.0762741	0.0405844	-0.0165929	0.660875	0.0378225	-0.0907251	0.0575392	-0.0806467	0.459505	0.100687	-0.277994	0.1167	-0.0178641	0.551026	0.0299621	-0.0765898	0.0408616	-0.0180122	0.556698	0.0306459	-0.0780781	0.0420537	NA	NA	NA	NA	NA
1336	1621	IDP_dMRI_TBSS_MD_Posterior_limb_of_internal_capsule_L	MD	HD	7	-0.0111404	0.708626	0.0298108	-0.0695696	0.0472888	-0.0390036	0.329471	0.0399963	-0.117396	0.0393892	-0.0538363	0.628614	0.104571	-0.258795	0.151123	-0.0113455	0.706061	0.0300819	-0.070306	0.0476151	-0.0113381	0.71018	0.0305105	-0.0711388	0.0484625	NA	NA	NA	NA	NA
1337	1622	IDP_dMRI_TBSS_MD_Retrolenticular_part_of_internal_capsule_R	MD	HD	7	-0.0475446	0.110737	0.0298106	-0.105973	0.0108841	-0.036577	0.317074	0.0365591	-0.108233	0.0350788	-0.0273593	0.796694	0.100687	-0.224705	0.169987	-0.0481725	0.109688	0.0301154	-0.107199	0.0108538	-0.0481665	0.116458	0.0306829	-0.108305	0.011972	NA	NA	NA	NA	NA
1338	1623	IDP_dMRI_TBSS_MD_Retrolenticular_part_of_internal_capsule_L	MD	HD	7	0.0046896	0.874999	0.0298109	-0.0537397	0.0631189	0.0181482	0.639229	0.0387138	-0.057731	0.0940273	0.0574029	0.604419	0.103904	-0.146248	0.261054	0.0046859	0.876147	0.0300658	-0.0542431	0.0636148	0.00476756	0.875874	0.0305218	-0.0550551	0.0645902	NA	NA	NA	NA	NA
1339	1624	IDP_dMRI_TBSS_MD_Anterior_corona_radiata_R	MD	HD	7	-0.000241846	0.994261	0.0336256	-0.066148	0.0656643	0.0208769	0.575732	0.0373048	-0.0522406	0.0939944	0.0171963	0.895236	0.124143	-0.226125	0.260517	-0.000245159	0.993511	0.030146	-0.0593313	0.058841	-0.000247313	0.993515	0.0304281	-0.0598865	0.0593919	NA	NA	NA	NA	NA
1340	1625	IDP_dMRI_TBSS_MD_Anterior_corona_radiata_L	MD	HD	7	-0.0065937	0.861704	0.0378502	-0.08078	0.0675926	-0.00317185	0.935593	0.0392505	-0.0801028	0.0737591	0.00481257	0.973897	0.13994	-0.26947	0.279096	-0.00676803	0.822909	0.0302408	-0.0660401	0.052504	-0.00678436	0.823029	0.0303347	-0.0662404	0.0526716	NA	NA	NA	NA	NA
1341	1626	IDP_dMRI_TBSS_MD_Superior_corona_radiata_R	MD	HD	7	-0.0177156	0.595302	0.033352	-0.0830855	0.0476544	-0.0102646	0.792944	0.039105	-0.0869105	0.0663812	-0.059414	0.646448	0.121845	-0.298231	0.179403	-0.0181503	0.547356	0.0301637	-0.0772713	0.0409706	-0.0181201	0.551651	0.0304392	-0.0777809	0.0415408	NA	NA	NA	NA	NA
1342	1627	IDP_dMRI_TBSS_MD_Superior_corona_radiata_L	MD	HD	7	-0.0199705	0.55919	0.0341934	-0.0869896	0.0470486	-0.0234048	0.545617	0.0387277	-0.0993111	0.0525016	0.000567882	0.996582	0.126147	-0.24668	0.247816	-0.0205168	0.496605	0.0301789	-0.0796674	0.0386337	-0.0204448	0.501696	0.0304319	-0.0800913	0.0392016	NA	NA	NA	NA	NA
1343	1628	IDP_dMRI_TBSS_MD_Posterior_corona_radiata_R	MD	HD	7	-0.0341151	0.318487	0.0341981	-0.101143	0.0329132	-0.0131809	0.739979	0.0397157	-0.0910236	0.0646618	0.0305142	0.813728	0.122858	-0.210288	0.271317	-0.0348776	0.248587	0.0302288	-0.0941259	0.0243708	-0.0349343	0.251589	0.0304705	-0.0946564	0.0247878	NA	NA	NA	NA	NA
1344	1629	IDP_dMRI_TBSS_MD_Posterior_corona_radiata_L	MD	HD	7	-0.0243155	0.559226	0.0416368	-0.105924	0.0572925	-0.0276946	0.494747	0.0405616	-0.107195	0.0518062	0.0335593	0.833618	0.151651	-0.263676	0.330795	-0.0251129	0.407895	0.0303442	-0.0845876	0.0343617	-0.0251494	0.406247	0.0302816	-0.0845014	0.0342026	NA	NA	NA	NA	NA
1345	1630	IDP_dMRI_TBSS_MD_Posterior_thalamic_radiation_R	MD	HD	7	-0.0188004	0.600892	0.0359392	-0.0892412	0.0516404	-0.0263008	0.507262	0.039663	-0.10404	0.0514386	0.0427328	0.755357	0.129814	-0.211702	0.297167	-0.0194414	0.520062	0.0302237	-0.0786797	0.039797	-0.0192969	0.525444	0.0303899	-0.0788611	0.0402674	NA	NA	NA	NA	NA
1346	1631	IDP_dMRI_TBSS_MD_Posterior_thalamic_radiation_L	MD	HD	7	-0.0176148	0.583259	0.0321069	-0.0805443	0.0453147	-0.0153994	0.696354	0.0394606	-0.0927423	0.0619435	0.117984	0.294067	0.100686	-0.0793597	0.315328	-0.0179853	0.550804	0.0301485	-0.0770763	0.0411058	-0.0179914	0.554845	0.0304673	-0.0777074	0.0417246	NA	NA	NA	NA	NA
1347	1632	IDP_dMRI_TBSS_MD_Sagittal_stratum_R	MD	HD	7	-0.0140357	0.637765	0.0298108	-0.072465	0.0443935	-0.00258947	0.947999	0.0397036	-0.0804086	0.0752297	0.0900102	0.412303	0.100687	-0.107337	0.287357	-0.0142557	0.635628	0.0300867	-0.0732255	0.0447142	-0.0142879	0.639576	0.0305107	-0.0740888	0.045513	NA	NA	NA	NA	NA
1348	1633	IDP_dMRI_TBSS_MD_Sagittal_stratum_L	MD	HD	7	-0.00155532	0.961482	0.0322058	-0.0646786	0.061568	0.0117717	0.760835	0.0386739	-0.064029	0.0875725	0.145046	0.209256	0.100686	-0.0522976	0.34239	-0.00158474	0.958048	0.0301264	-0.0606324	0.057463	-0.00158843	0.958395	0.0304482	-0.0612669	0.05809	NA	NA	NA	NA	NA
1349	1634	IDP_dMRI_TBSS_MD_External_capsule_R	MD	HD	7	-0.0734463	0.0173221	0.0308624	-0.133937	-0.012956	-0.0894014	0.0206675	0.0386349	-0.165126	-0.0136769	-0.00930502	0.935967	0.110169	-0.225236	0.206626	-0.0746432	0.0137752	0.0303049	-0.134041	-0.0152456	-0.0746754	0.0152089	0.0307639	-0.134973	-0.014378	NA	NA	NA	NA	NA
[truncated: 1,038 more rows]
