# Supplementary material for: Bidirectional two-sample Mendelian randomization analyses support causal relationships between structural and diffusion imaging-derived phenotypes and the risk of major neurodegenerative diseases
Source: Transl Psychiatry. 2024 May 28;14:215. doi: 10.1038/s41398-024-02939-3 (PMC11133432; doi:10.1038/s41398-024-02939-3)
Supplement: Supplementary file 10 — Supplementary Table S9 [file 41398_2024_2939_MOESM10_ESM.xlsx]

## Sheet: Sheet1
Table S9. MR Sensitivity analyses for the significant results of forward MR analyses.
IDP ID	IDP short name	Category	Disease	IV	MR-Egger intercept		Cochran’s Q test						MR-PRESSO						Power
					Beta	P-value	Q IVW	Q Egger	P-value IVW	P-value Egger	I2 IVW	I2 Egger	Raw Effect	Out Effect	Raw P-value	Out P-value	Global RSSobs	Global P-value
677	aparc-Desikan_lh_area_superiortemporal	SA	AD	5	-0.00351775	0.857687	1.72831	1.72542	0.785568	0.631297	-1.31439	-0.738708	-0.165042	NA	0.0435388	NA	15.4437	0.127	0.586
696	aparc-Desikan_rh_area_middletemporal	SA	FTD	4	0.0136768	0.831691	1.13032	1.10337	0.769761	0.575978	-1.65412	-0.812626	-0.679725	NA	0.00103683	NA	2.8977	0.875	0.466
715	aparc-Desikan_rh_area_insula	SA	MS	2	0.00753502	0.623251	0.200183	NA	0.654573	NA	-3.99544	NA	NA	NA	NA	NA	NA	NA	0.435
