# Supplementary material for: Bidirectional two-sample Mendelian randomization analyses support causal relationships between structural and diffusion imaging-derived phenotypes and the risk of major neurodegenerative diseases
Source: Transl Psychiatry. 2024 May 28;14:215. doi: 10.1038/s41398-024-02939-3 (PMC11133432; doi:10.1038/s41398-024-02939-3)
Supplement: Supplementary file 11 — Supplementary Table S10 [file 41398_2024_2939_MOESM11_ESM.xlsx]

## Sheet: Sheet1
Table S10. MR Sensitivity analyses for the significant results of reverse MR analyses.
IDP ID	IDP short name	Category	Disease	IV	MR-Egger intercept		Cochran’s Q test						MR-PRESSO						Power
					Beta	P-value	Q IVW	Q Egger	P-value IVW	P-value Egger	I2 IVW	I2 Egger	Raw Effect	Out Effect	Raw P-value	Out P-value	Global RSSobs	Global P-value
135	IDP_T1_FAST_ROIs_R_ventral_striatum	GMV	AD	19	-1.15e-05	0.997042	19.2221	19.1215	0.378265	0.321601	0.0635801	0.11095	-0.124829	NA	0.000147905	NA	22.3311	0.487	0.992
1606	IDP_dMRI_TBSS_MD_Splenium_of_corpus_callosum	MD	FTD	1	NA	NA	NA	NA	NA	NA	NA	NA	NA	NA	NA	NA	NA	NA	0.981
1626	IDP_dMRI_TBSS_MD_Superior_corona_radiata_R	MD	LBD	5	-0.00131701	0.860772	2.18614	2.14968	0.701568	0.541927	-0.829711	-0.395554	0.0865031	NA	0.00451881	NA	6.23656	0.604	0.973
1627	IDP_dMRI_TBSS_MD_Superior_corona_radiata_L	MD	LBD	5	-0.000342712	0.963497	2.49798	2.49551	0.644997	0.476103	-0.601294	-0.202158	0.0875883	NA	0.0054988	NA	6.14851	0.615	0.976
1629	IDP_dMRI_TBSS_MD_Posterior_corona_radiata_L	MD	LBD	5	-0.00139862	0.852295	2.22028	2.17917	0.695318	0.536063	-0.801574	-0.376671	0.0830934	NA	0.00537649	NA	4.92448	0.639	0.962
1632	IDP_dMRI_TBSS_MD_Sagittal_stratum_R	MD	FTD	1	NA	NA	NA	NA	NA	NA	NA	NA	NA	NA	NA	NA	NA	NA	0.998
1638	IDP_dMRI_TBSS_MD_Cingulum_hippocampus_R	MD	LBD	5	-0.00681258	0.419666	4.3374	3.36198	0.362266	0.339109	0.0777881	0.107668	0.0922021	NA	0.0121026	NA	15.2682	0.387	0.985
1642	IDP_dMRI_TBSS_MD_Superior_longitudinal_fasciculus_R	MD	LBD	5	0.00165093	0.835353	3.40649	3.3492	0.492239	0.340853	-0.17423	0.104264	0.0999462	NA	0.00597401	NA	7.49476	0.52	0.994
1643	IDP_dMRI_TBSS_MD_Superior_longitudinal_fasciculus_L	MD	LBD	5	-0.00273177	0.766567	4.61317	4.45633	0.329338	0.216219	0.132917	0.3268	0.0903146	NA	0.0144106	NA	13.8711	0.372	0.982
