# Supplementary material for: Bidirectional two-sample Mendelian randomization analyses support causal relationships between structural and diffusion imaging-derived phenotypes and the risk of major neurodegenerative diseases
Source: Transl Psychiatry. 2024 May 28;14:215. doi: 10.1038/s41398-024-02939-3 (PMC11133432; doi:10.1038/s41398-024-02939-3)
Supplement: Supplementary file 12 — Supplementary Table S11 [file 41398_2024_2939_MOESM12_ESM.xlsx]

## Sheet: Sheet1
Table S11. Comparing the IVW results before and after confounder filtering in forward MR analyses.
IDP ID	IDP short name	Category	Disease	Result after removing confounders in the IVW method								Result after removing confounders in the Wald ratio method								Result before removing confounders in the IVW method								Result before removing confounders in the Wald ratio method								Information of SNPs associated with counfounders
				Effect	P	SE	CI Lower	CI Upper	OR	CI Lower OR	CI Upper OR	Effect	P	SE	CI Lower	CI Upper	OR	CI Lower OR	CI Upper OR	Effect	P	SE	CI Lower	CI Upper	OR	CI Lower OR	CI Upper OR	Effect	P	SE	CI Lower	CI Upper	OR	CI Lower OR	CI Upper OR	Number of SNPs	SNP1	SNP2	SNP3	SNP4
124	IDP_T1_FAST_ROIs_L_caudate	GMV	AD	0.013689	0.688055	0.034095	-0.0531372	0.0805153	1.01378	0.94825	1.08385	NA	NA	NA	NA	NA	NA	NA	NA	0.0192036	0.535169	0.0309668	-0.0414913	0.0798984	1.01939	0.959358	1.08318	NA	NA	NA	NA	NA	NA	NA	NA	1	rs13107325	NA	NA	NA
124	IDP_T1_FAST_ROIs_L_caudate	GMV	ALS	0.019565	0.506924	0.0294816	-0.0382189	0.0773489	1.01976	0.962502	1.08042	NA	NA	NA	NA	NA	NA	NA	NA	0.0241454	0.381111	0.0275679	-0.0298877	0.0781786	1.02444	0.970554	1.08132	NA	NA	NA	NA	NA	NA	NA	NA	1	rs13107325	NA	NA	NA
124	IDP_T1_FAST_ROIs_L_caudate	GMV	FTD	0.0347241	0.75954	0.113446	-0.18763	0.257078	1.03533	0.828921	1.29315	NA	NA	NA	NA	NA	NA	NA	NA	0.0188726	0.850763	0.100309	-0.177733	0.215478	1.01905	0.837166	1.24045	NA	NA	NA	NA	NA	NA	NA	NA	1	rs13107325	NA	NA	NA
124	IDP_T1_FAST_ROIs_L_caudate	GMV	HD	-0.0185312	0.782675	0.0671824	-0.150209	0.113146	0.981639	0.860528	1.1198	NA	NA	NA	NA	NA	NA	NA	NA	-0.0245944	0.700616	0.0639665	-0.149969	0.10078	0.975706	0.860735	1.10603	NA	NA	NA	NA	NA	NA	NA	NA	1	rs13107325	NA	NA	NA
124	IDP_T1_FAST_ROIs_L_caudate	GMV	LBD	-0.171612	0.104169	0.10561	-0.378607	0.0353825	0.842306	0.684815	1.03602	NA	NA	NA	NA	NA	NA	NA	NA	-0.150456	0.126238	0.098395	-0.34331	0.0423979	0.860315	0.709418	1.04331	NA	NA	NA	NA	NA	NA	NA	NA	1	rs13107325	NA	NA	NA
124	IDP_T1_FAST_ROIs_L_caudate	GMV	MS	0.0317975	0.51577	0.0489283	-0.0641019	0.127697	1.03231	0.937909	1.13621	NA	NA	NA	NA	NA	NA	NA	NA	0.0503825	0.271013	0.0457718	-0.0393302	0.140095	1.05167	0.961433	1.15038	NA	NA	NA	NA	NA	NA	NA	NA	1	rs13107325	NA	NA	NA
124	IDP_T1_FAST_ROIs_L_caudate	GMV	PD	0.0119434	0.387771	0.0138287	-0.0151608	0.0390475	1.01201	0.984954	1.03982	NA	NA	NA	NA	NA	NA	NA	NA	0.00766795	0.556381	0.0130358	-0.0178821	0.033218	1.0077	0.982277	1.03378	NA	NA	NA	NA	NA	NA	NA	NA	1	rs13107325	NA	NA	NA
125	IDP_T1_FAST_ROIs_R_caudate	GMV	AD	0.0344146	0.329047	0.0352596	-0.0346943	0.103524	1.03501	0.965901	1.10907	NA	NA	NA	NA	NA	NA	NA	NA	0.0370637	0.23783	0.0313985	-0.0244775	0.0986049	1.03776	0.97582	1.10363	NA	NA	NA	NA	NA	NA	NA	NA	1	rs13107325	NA	NA	NA
125	IDP_T1_FAST_ROIs_R_caudate	GMV	ALS	0.0348057	0.195637	0.0268961	-0.0179106	0.0875221	1.03542	0.982249	1.09147	NA	NA	NA	NA	NA	NA	NA	NA	0.0380076	0.123744	0.0246923	-0.0103894	0.0864046	1.03874	0.989664	1.09025	NA	NA	NA	NA	NA	NA	NA	NA	1	rs13107325	NA	NA	NA
125	IDP_T1_FAST_ROIs_R_caudate	GMV	FTD	0.0357493	0.75018	0.112277	-0.184314	0.255812	1.0364	0.831675	1.29151	NA	NA	NA	NA	NA	NA	NA	NA	0.0200047	0.840629	0.0994821	-0.17498	0.21499	1.02021	0.839474	1.23985	NA	NA	NA	NA	NA	NA	NA	NA	1	rs13107325	NA	NA	NA
125	IDP_T1_FAST_ROIs_R_caudate	GMV	HD	0.0854915	0.211866	0.068478	-0.0487254	0.219708	1.08925	0.952443	1.24571	NA	NA	NA	NA	NA	NA	NA	NA	0.0669411	0.29872	0.0644171	-0.0593165	0.193199	1.06923	0.942408	1.21312	NA	NA	NA	NA	NA	NA	NA	NA	1	rs13107325	NA	NA	NA
125	IDP_T1_FAST_ROIs_R_caudate	GMV	LBD	-0.00412044	0.97211	0.117855	-0.235117	0.226876	0.995888	0.790479	1.25467	NA	NA	NA	NA	NA	NA	NA	NA	0.000483597	0.996395	0.107045	-0.209324	0.210291	1.00048	0.811132	1.23404	NA	NA	NA	NA	NA	NA	NA	NA	1	rs13107325	NA	NA	NA
125	IDP_T1_FAST_ROIs_R_caudate	GMV	MS	0.0746183	0.0733193	0.0416667	-0.00704843	0.156285	1.07747	0.992976	1.16916	NA	NA	NA	NA	NA	NA	NA	NA	0.0879474	0.0192357	0.0375694	0.0143114	0.161583	1.09193	1.01441	1.17537	NA	NA	NA	NA	NA	NA	NA	NA	1	rs13107325	NA	NA	NA
125	IDP_T1_FAST_ROIs_R_caudate	GMV	PD	0.0142769	0.283787	0.0133199	-0.01183	0.0403839	1.01438	0.98824	1.04121	NA	NA	NA	NA	NA	NA	NA	NA	0.00834799	0.502065	0.0124366	-0.0160277	0.0327237	1.00838	0.9841	1.03327	NA	NA	NA	NA	NA	NA	NA	NA	1	rs13107325	NA	NA	NA
126	IDP_T1_FAST_ROIs_L_putamen	GMV	AD	0.0149107	0.579569	0.026914	-0.0378407	0.0676621	1.01502	0.962866	1.07	NA	NA	NA	NA	NA	NA	NA	NA	0.0169189	0.379301	0.0192438	-0.020799	0.0546368	1.01706	0.979416	1.05616	NA	NA	NA	NA	NA	NA	NA	NA	2	rs13107325	rs1800562	NA	NA
126	IDP_T1_FAST_ROIs_L_putamen	GMV	ALS	0.0143435	0.546964	0.0238139	-0.0323317	0.0610187	1.01445	0.968185	1.06292	NA	NA	NA	NA	NA	NA	NA	NA	0.0224445	0.212287	0.0179944	-0.0128246	0.0577135	1.0227	0.987257	1.05941	NA	NA	NA	NA	NA	NA	NA	NA	2	rs13107325	rs1800562	NA	NA
126	IDP_T1_FAST_ROIs_L_putamen	GMV	FTD	0.0465461	0.656255	0.104577	-0.158425	0.251517	1.04765	0.853487	1.28597	NA	NA	NA	NA	NA	NA	NA	NA	0.0266498	0.717295	0.0736025	-0.117611	0.170911	1.02701	0.889042	1.18638	NA	NA	NA	NA	NA	NA	NA	NA	2	rs13107325	rs1800562	NA	NA
126	IDP_T1_FAST_ROIs_L_putamen	GMV	HD	-0.0160427	0.7772	0.0566941	-0.127163	0.0950777	0.984085	0.88059	1.09974	NA	NA	NA	NA	NA	NA	NA	NA	-0.0218814	0.614734	0.0434736	-0.10709	0.0633268	0.978356	0.898445	1.06537	NA	NA	NA	NA	NA	NA	NA	NA	2	rs13107325	rs1800562	NA	NA
126	IDP_T1_FAST_ROIs_L_putamen	GMV	LBD	0.0339298	0.634407	0.071351	-0.105918	0.173778	1.03451	0.899498	1.18979	NA	NA	NA	NA	NA	NA	NA	NA	0.0246533	0.647119	0.0538555	-0.0809034	0.13021	1.02496	0.922283	1.13907	NA	NA	NA	NA	NA	NA	NA	NA	1	rs13107325	NA	NA	NA
126	IDP_T1_FAST_ROIs_L_putamen	GMV	MS	0.021917	0.412261	0.0267307	-0.0304751	0.0743091	1.02216	0.969985	1.07714	NA	NA	NA	NA	NA	NA	NA	NA	0.0248649	0.316143	0.024805	-0.0237529	0.0734828	1.02518	0.976527	1.07625	NA	NA	NA	NA	NA	NA	NA	NA	2	rs13107325	rs1800562	NA	NA
126	IDP_T1_FAST_ROIs_L_putamen	GMV	PD	0.0275459	0.0139996	0.0112099	0.00557441	0.0495173	1.02793	1.00559	1.05076	NA	NA	NA	NA	NA	NA	NA	NA	0.0127096	0.153554	0.00890595	-0.00474608	0.0301652	1.01279	0.995265	1.03062	NA	NA	NA	NA	NA	NA	NA	NA	2	rs13107325	rs1800562	NA	NA
127	IDP_T1_FAST_ROIs_R_putamen	GMV	AD	0.0038409	0.908605	0.0334579	-0.0617367	0.0694185	1.00385	0.94013	1.07188	NA	NA	NA	NA	NA	NA	NA	NA	0.011763	0.589279	0.0217882	-0.0309419	0.0544679	1.01183	0.969532	1.05598	NA	NA	NA	NA	NA	NA	NA	NA	2	rs13107325	rs1800562	NA	NA
127	IDP_T1_FAST_ROIs_R_putamen	GMV	ALS	-0.0207406	0.457747	0.0279311	-0.0754854	0.0340043	0.979473	0.927293	1.03459	NA	NA	NA	NA	NA	NA	NA	NA	0.00493648	0.809805	0.0205108	-0.0352646	0.0451376	1.00495	0.96535	1.04617	NA	NA	NA	NA	NA	NA	NA	NA	2	rs13107325	rs1800562	NA	NA
127	IDP_T1_FAST_ROIs_R_putamen	GMV	FTD	0.0278711	0.78196	0.100703	-0.169507	0.225249	1.02826	0.844081	1.25263	NA	NA	NA	NA	NA	NA	NA	NA	0.0142364	0.831863	0.067054	-0.11719	0.145662	1.01434	0.889417	1.15681	NA	NA	NA	NA	NA	NA	NA	NA	2	rs13107325	rs1800562	NA	NA
127	IDP_T1_FAST_ROIs_R_putamen	GMV	HD	-0.00869383	0.890245	0.0630013	-0.132176	0.114789	0.991344	0.876186	1.12164	NA	NA	NA	NA	NA	NA	NA	NA	-0.0185391	0.685087	0.0457155	-0.108141	0.0710633	0.981632	0.897501	1.07365	NA	NA	NA	NA	NA	NA	NA	NA	2	rs13107325	rs1800562	NA	NA
127	IDP_T1_FAST_ROIs_R_putamen	GMV	LBD	0.0763713	0.33199	0.078724	-0.0779278	0.23067	1.07936	0.925031	1.25944	NA	NA	NA	NA	NA	NA	NA	NA	0.0446752	0.425602	0.0560725	-0.0652269	0.154577	1.04569	0.936855	1.16716	NA	NA	NA	NA	NA	NA	NA	NA	1	rs13107325	NA	NA	NA
127	IDP_T1_FAST_ROIs_R_putamen	GMV	MS	-0.000659332	0.984414	0.0337499	-0.0668091	0.0654904	0.999341	0.935374	1.06768	NA	NA	NA	NA	NA	NA	NA	NA	0.0158659	0.587456	0.0292444	-0.0414531	0.0731849	1.01599	0.959394	1.07593	NA	NA	NA	NA	NA	NA	NA	NA	2	rs13107325	rs1800562	NA	NA
127	IDP_T1_FAST_ROIs_R_putamen	GMV	PD	0.0341007	0.00471251	0.0120665	0.0104503	0.0577511	1.03469	1.01051	1.05945	NA	NA	NA	NA	NA	NA	NA	NA	0.0134319	0.157172	0.00949485	-0.00517803	0.0320418	1.01352	0.994835	1.03256	NA	NA	NA	NA	NA	NA	NA	NA	2	rs13107325	rs1800562	NA	NA
128	IDP_T1_FAST_ROIs_L_pallidum	GMV	AD	0.0908147	0.316613	0.0906838	-0.0869255	0.268555	1.09507	0.916745	1.30807	NA	NA	NA	NA	NA	NA	NA	NA	0.0752587	0.312146	0.0744598	-0.0706824	0.2212	1.07816	0.931758	1.24757	NA	NA	NA	NA	NA	NA	NA	NA	1	rs2252383	NA	NA	NA
128	IDP_T1_FAST_ROIs_L_pallidum	GMV	ALS	0.0870848	0.174783	0.0641747	-0.0386976	0.212867	1.09099	0.962042	1.23722	NA	NA	NA	NA	NA	NA	NA	NA	0.0409075	0.660212	0.0930517	-0.141474	0.223289	1.04176	0.868078	1.25018	NA	NA	NA	NA	NA	NA	NA	NA	2	rs2252383	rs2435204	NA	NA
128	IDP_T1_FAST_ROIs_L_pallidum	GMV	FTD	0.120354	0.520041	0.187093	-0.246349	0.487056	1.1279	0.78165	1.62752	NA	NA	NA	NA	NA	NA	NA	NA	-0.183887	0.489341	0.26598	-0.705209	0.337434	0.832029	0.494005	1.40135	NA	NA	NA	NA	NA	NA	NA	NA	2	rs2252383	rs2435204	NA	NA
128	IDP_T1_FAST_ROIs_L_pallidum	GMV	HD	-0.133831	0.338385	0.139792	-0.407823	0.140161	0.874738	0.665097	1.15046	NA	NA	NA	NA	NA	NA	NA	NA	-0.133793	0.298002	0.128558	-0.385767	0.11818	0.874771	0.679929	1.12545	NA	NA	NA	NA	NA	NA	NA	NA	1	rs2252383	NA	NA	NA
128	IDP_T1_FAST_ROIs_L_pallidum	GMV	LBD	0.0613601	0.709169	0.164516	-0.261092	0.383812	1.06328	0.77021	1.46787	NA	NA	NA	NA	NA	NA	NA	NA	-0.0362811	0.818803	0.158374	-0.346694	0.274132	0.964369	0.707021	1.31539	NA	NA	NA	NA	NA	NA	NA	NA	2	rs2252383	rs2435204	NA	NA
128	IDP_T1_FAST_ROIs_L_pallidum	GMV	MS	-0.0582586	0.433825	0.0744364	-0.204154	0.0876368	0.943406	0.815337	1.09159	NA	NA	NA	NA	NA	NA	NA	NA	-0.0441453	0.47303	0.0615216	-0.164728	0.076437	0.956815	0.848125	1.07943	NA	NA	NA	NA	NA	NA	NA	NA	1	rs2252383	NA	NA	NA
128	IDP_T1_FAST_ROIs_L_pallidum	GMV	PD	-0.0370017	0.0528027	0.0191072	-0.0744518	0.000448424	0.963674	0.928252	1.00045	NA	NA	NA	NA	NA	NA	NA	NA	-0.0387522	0.0273941	0.0175679	-0.0731853	-0.00431918	0.961989	0.929429	0.99569	NA	NA	NA	NA	NA	NA	NA	NA	1	rs2252383	NA	NA	NA
129	IDP_T1_FAST_ROIs_R_pallidum	GMV	AD	0.159026	0.288848	0.149932	-0.134841	0.452893	1.17237	0.873855	1.57286	NA	NA	NA	NA	NA	NA	NA	NA	0.0249954	0.861663	0.14344	-0.256146	0.306137	1.02531	0.774029	1.35817	NA	NA	NA	NA	NA	NA	NA	NA	1	rs1724400	NA	NA	NA
129	IDP_T1_FAST_ROIs_R_pallidum	GMV	ALS	0.0719894	0.568724	0.126312	-0.175582	0.319561	1.07464	0.838968	1.37652	NA	NA	NA	NA	NA	NA	NA	NA	-0.0606401	0.663669	0.139449	-0.333961	0.212681	0.941162	0.716082	1.23699	NA	NA	NA	NA	NA	NA	NA	NA	1	rs1724400	NA	NA	NA
129	IDP_T1_FAST_ROIs_R_pallidum	GMV	FTD	NA	NA	NA	NA	NA	NA	NA	NA	0.419717	0.229545	0.349319	-0.264948	1.10438	1.52153	0.767246	3.01736	-0.299223	0.647431	0.654277	-1.5816	0.983159	0.741394	0.205645	2.67289	NA	NA	NA	NA	NA	NA	NA	NA	1	rs1724400	NA	NA	NA
129	IDP_T1_FAST_ROIs_R_pallidum	GMV	HD	-0.0540781	0.780317	0.193893	-0.434109	0.325953	0.947358	0.647842	1.38535	NA	NA	NA	NA	NA	NA	NA	NA	-0.0506904	0.742461	0.154264	-0.353047	0.251667	0.950573	0.702544	1.28617	NA	NA	NA	NA	NA	NA	NA	NA	1	rs1724400	NA	NA	NA
129	IDP_T1_FAST_ROIs_R_pallidum	GMV	LBD	0.286098	0.344747	0.302805	-0.307399	0.879596	1.33122	0.735357	2.40993	NA	NA	NA	NA	NA	NA	NA	NA	-0.0114463	0.971194	0.316971	-0.63271	0.609818	0.988619	0.53115	1.8401	NA	NA	NA	NA	NA	NA	NA	NA	1	rs1724400	NA	NA	NA
129	IDP_T1_FAST_ROIs_R_pallidum	GMV	MS	NA	NA	NA	NA	NA	NA	NA	NA	0.0533223	0.5182	0.0825265	-0.10843	0.215074	1.05477	0.897242	1.23995	-0.0832886	0.503102	0.124382	-0.327078	0.160501	0.920086	0.721027	1.1741	NA	NA	NA	NA	NA	NA	NA	NA	1	rs1724400	NA	NA	NA
134	IDP_T1_FAST_ROIs_L_ventral_striatum	GMV	AD	0.0328925	0.313608	0.0326417	-0.0310853	0.0968702	1.03344	0.969393	1.10172	NA	NA	NA	NA	NA	NA	NA	NA	0.0178838	0.407568	0.021594	-0.0244405	0.0602081	1.01804	0.975856	1.06206	NA	NA	NA	NA	NA	NA	NA	NA	2	rs13107325	rs329124	NA	NA
134	IDP_T1_FAST_ROIs_L_ventral_striatum	GMV	ALS	0.0720965	0.0320396	0.0336284	0.00618482	0.138008	1.07476	1.0062	1.14798	NA	NA	NA	NA	NA	NA	NA	NA	0.0459465	0.0366548	0.0219883	0.00284942	0.0890436	1.04702	1.00285	1.09313	NA	NA	NA	NA	NA	NA	NA	NA	2	rs13107325	rs329124	NA	NA
134	IDP_T1_FAST_ROIs_L_ventral_striatum	GMV	FTD	0.0990097	0.26698	0.0891943	-0.0758112	0.273831	1.10408	0.926991	1.31499	NA	NA	NA	NA	NA	NA	NA	NA	0.0111884	0.858615	0.0628076	-0.111915	0.134291	1.01125	0.894121	1.14373	NA	NA	NA	NA	NA	NA	NA	NA	2	rs13107325	rs329124	NA	NA
134	IDP_T1_FAST_ROIs_L_ventral_striatum	GMV	HD	0.057133	0.42053	0.0709285	-0.0818868	0.196153	1.0588	0.921376	1.21671	NA	NA	NA	NA	NA	NA	NA	NA	0.0222187	0.639752	0.0474713	-0.0708251	0.115263	1.02247	0.931625	1.12217	NA	NA	NA	NA	NA	NA	NA	NA	2	rs13107325	rs329124	NA	NA
134	IDP_T1_FAST_ROIs_L_ventral_striatum	GMV	LBD	0.0336539	0.814574	0.143495	-0.247596	0.314904	1.03423	0.780675	1.37013	NA	NA	NA	NA	NA	NA	NA	NA	0.0217079	0.797634	0.0846609	-0.144227	0.187643	1.02195	0.865691	1.2064	NA	NA	NA	NA	NA	NA	NA	NA	2	rs13107325	rs329124	NA	NA
134	IDP_T1_FAST_ROIs_L_ventral_striatum	GMV	MS	-0.00761784	0.851988	0.0408282	-0.0876412	0.0724055	0.992411	0.91609	1.07509	NA	NA	NA	NA	NA	NA	NA	NA	0.0330341	0.197461	0.0256313	-0.0172032	0.0832715	1.03359	0.982944	1.08684	NA	NA	NA	NA	NA	NA	NA	NA	2	rs13107325	rs329124	NA	NA
134	IDP_T1_FAST_ROIs_L_ventral_striatum	GMV	PD	0.0291866	0.0233009	0.0128662	0.00396879	0.0544045	1.02962	1.00398	1.05591	NA	NA	NA	NA	NA	NA	NA	NA	0.00898479	0.343379	0.00948252	-0.00960094	0.0275705	1.00903	0.990445	1.02795	NA	NA	NA	NA	NA	NA	NA	NA	2	rs13107325	rs329124	NA	NA
135	IDP_T1_FAST_ROIs_R_ventral_striatum	GMV	AD	0.00760891	0.806583	0.0310776	-0.0533031	0.068521	1.00764	0.948093	1.07092	NA	NA	NA	NA	NA	NA	NA	NA	0.00708699	0.733507	0.0208157	-0.0337117	0.0478857	1.00711	0.96685	1.04905	NA	NA	NA	NA	NA	NA	NA	NA	2	rs13107325	rs329124	NA	NA
135	IDP_T1_FAST_ROIs_R_ventral_striatum	GMV	ALS	0.0491255	0.084792	0.0285027	-0.00673993	0.104991	1.05035	0.993283	1.1107	NA	NA	NA	NA	NA	NA	NA	NA	0.0375407	0.0527801	0.0193837	-0.000451327	0.0755328	1.03825	0.999549	1.07846	NA	NA	NA	NA	NA	NA	NA	NA	2	rs13107325	rs329124	NA	NA
135	IDP_T1_FAST_ROIs_R_ventral_striatum	GMV	FTD	0.0882078	0.390829	0.102792	-0.113266	0.289681	1.09222	0.892914	1.336	NA	NA	NA	NA	NA	NA	NA	NA	0.00540283	0.939337	0.0709931	-0.133744	0.144549	1.00542	0.874814	1.15552	NA	NA	NA	NA	NA	NA	NA	NA	2	rs13107325	rs329124	NA	NA
135	IDP_T1_FAST_ROIs_R_ventral_striatum	GMV	HD	0.0730694	0.273988	0.0667956	-0.05785	0.203989	1.07581	0.943791	1.22628	NA	NA	NA	NA	NA	NA	NA	NA	0.0343906	0.465458	0.0471176	-0.0579598	0.126741	1.03499	0.943688	1.13512	NA	NA	NA	NA	NA	NA	NA	NA	2	rs13107325	rs329124	NA	NA
135	IDP_T1_FAST_ROIs_R_ventral_striatum	GMV	LBD	0.151501	0.187273	0.114888	-0.0736785	0.376681	1.16358	0.92897	1.45744	NA	NA	NA	NA	NA	NA	NA	NA	0.0762302	0.307545	0.0747071	-0.0701957	0.222656	1.07921	0.932211	1.24939	NA	NA	NA	NA	NA	NA	NA	NA	2	rs13107325	rs329124	NA	NA
135	IDP_T1_FAST_ROIs_R_ventral_striatum	GMV	MS	0.0447099	0.0696615	0.0246457	-0.00359567	0.0930154	1.04572	0.996411	1.09748	NA	NA	NA	NA	NA	NA	NA	NA	0.0547336	0.000297229	0.0151294	0.02508	0.0843872	1.05626	1.0254	1.08805	NA	NA	NA	NA	NA	NA	NA	NA	2	rs13107325	rs329124	NA	NA
135	IDP_T1_FAST_ROIs_R_ventral_striatum	GMV	PD	0.0159636	0.133186	0.0106306	-0.00487248	0.0367996	1.01609	0.995139	1.03749	NA	NA	NA	NA	NA	NA	NA	NA	0.00463614	0.555339	0.0078608	-0.010771	0.0200433	1.00465	0.989287	1.02025	NA	NA	NA	NA	NA	NA	NA	NA	2	rs13107325	rs329124	NA	NA
136	IDP_T1_FAST_ROIs_brain_stem	GMV	AD	0.061601	0.154384	0.0432526	-0.0231741	0.146376	1.06354	0.977092	1.15763	NA	NA	NA	NA	NA	NA	NA	NA	0.05541	0.10602	0.0342811	-0.0117809	0.122601	1.05697	0.988288	1.13043	NA	NA	NA	NA	NA	NA	NA	NA	1	rs13107325	NA	NA	NA
136	IDP_T1_FAST_ROIs_brain_stem	GMV	ALS	0.099036	0.00345065	0.0338648	0.032661	0.165411	1.10411	1.0332	1.17988	NA	NA	NA	NA	NA	NA	NA	NA	0.0841009	0.0029171	0.0282565	0.0287182	0.139484	1.08774	1.02913	1.14968	NA	NA	NA	NA	NA	NA	NA	NA	1	rs13107325	NA	NA	NA
136	IDP_T1_FAST_ROIs_brain_stem	GMV	FTD	0.00351781	0.977604	0.12531	-0.242089	0.249125	1.00352	0.784986	1.2829	NA	NA	NA	NA	NA	NA	NA	NA	-0.0130944	0.895055	0.0992675	-0.207659	0.18147	0.986991	0.812484	1.19898	NA	NA	NA	NA	NA	NA	NA	NA	1	rs13107325	NA	NA	NA
136	IDP_T1_FAST_ROIs_brain_stem	GMV	HD	0.0637383	0.591422	0.118743	-0.168997	0.296474	1.06581	0.844511	1.34511	NA	NA	NA	NA	NA	NA	NA	NA	0.0265679	0.7818	0.0959218	-0.161439	0.214575	1.02692	0.850919	1.23933	NA	NA	NA	NA	NA	NA	NA	NA	1	rs13107325	NA	NA	NA
136	IDP_T1_FAST_ROIs_brain_stem	GMV	LBD	0.187222	0.104379	0.115285	-0.0387378	0.413181	1.20589	0.962003	1.51162	NA	NA	NA	NA	NA	NA	NA	NA	0.137895	0.15099	0.0960246	-0.0503127	0.326104	1.14786	0.950932	1.38556	NA	NA	NA	NA	NA	NA	NA	NA	1	rs13107325	NA	NA	NA
136	IDP_T1_FAST_ROIs_brain_stem	GMV	MS	0.0286361	0.301398	0.0277095	-0.0256745	0.0829468	1.02905	0.974652	1.08648	NA	NA	NA	NA	NA	NA	NA	NA	0.0581385	0.0117119	0.0230643	0.0129324	0.103345	1.05986	1.01302	1.10887	NA	NA	NA	NA	NA	NA	NA	NA	1	rs13107325	NA	NA	NA
136	IDP_T1_FAST_ROIs_brain_stem	GMV	PD	0.0162652	0.379651	0.0185139	-0.0200221	0.0525526	1.0164	0.980177	1.05396	NA	NA	NA	NA	NA	NA	NA	NA	0.0054611	0.727326	0.015662	-0.0252365	0.0361587	1.00548	0.975079	1.03682	NA	NA	NA	NA	NA	NA	NA	NA	1	rs13107325	NA	NA	NA
137	IDP_T1_FAST_ROIs_L_cerebellum_I-IV	GMV	AD	-0.0563285	0.315342	0.0560999	-0.166284	0.0536273	0.945229	0.846805	1.05509	NA	NA	NA	NA	NA	NA	NA	NA	-0.0246202	0.591985	0.0459365	-0.114656	0.0654154	0.97568	0.891673	1.0676	NA	NA	NA	NA	NA	NA	NA	NA	1	rs13107325	NA	NA	NA
137	IDP_T1_FAST_ROIs_L_cerebellum_I-IV	GMV	ALS	0.00410575	0.937185	0.052098	-0.0980062	0.106218	1.00411	0.906643	1.11206	NA	NA	NA	NA	NA	NA	NA	NA	0.0166584	0.695309	0.0425327	-0.0667056	0.100022	1.0168	0.935471	1.1052	NA	NA	NA	NA	NA	NA	NA	NA	1	rs13107325	NA	NA	NA
137	IDP_T1_FAST_ROIs_L_cerebellum_I-IV	GMV	FTD	0.0462834	0.760209	0.151646	-0.250944	0.34351	1.04737	0.778066	1.40989	NA	NA	NA	NA	NA	NA	NA	NA	0.00443764	0.968875	0.11373	-0.218473	0.227348	1.00445	0.803745	1.25527	NA	NA	NA	NA	NA	NA	NA	NA	1	rs13107325	NA	NA	NA
137	IDP_T1_FAST_ROIs_L_cerebellum_I-IV	GMV	HD	-0.0903477	0.366841	0.100119	-0.28658	0.105885	0.913614	0.750827	1.11169	NA	NA	NA	NA	NA	NA	NA	NA	-0.0802843	0.331927	0.0827468	-0.242468	0.0818995	0.922854	0.784689	1.08535	NA	NA	NA	NA	NA	NA	NA	NA	1	rs13107325	NA	NA	NA
137	IDP_T1_FAST_ROIs_L_cerebellum_I-IV	GMV	LBD	-0.173047	0.276769	0.159108	-0.484898	0.138805	0.841098	0.61576	1.1489	NA	NA	NA	NA	NA	NA	NA	NA	-0.112093	0.384702	0.128952	-0.364839	0.140652	0.893961	0.694308	1.15102	NA	NA	NA	NA	NA	NA	NA	NA	1	rs13107325	NA	NA	NA
137	IDP_T1_FAST_ROIs_L_cerebellum_I-IV	GMV	MS	0.0740698	0.427125	0.0932725	-0.108744	0.256884	1.07688	0.89696	1.2929	NA	NA	NA	NA	NA	NA	NA	NA	0.0931105	0.167589	0.0674718	-0.0391342	0.225355	1.09758	0.961622	1.25277	NA	NA	NA	NA	NA	NA	NA	NA	1	rs13107325	NA	NA	NA
137	IDP_T1_FAST_ROIs_L_cerebellum_I-IV	GMV	PD	0.00296739	0.87249	0.0184889	-0.0332709	0.0392056	1.00297	0.967277	1.03998	NA	NA	NA	NA	NA	NA	NA	NA	-0.00453922	0.758467	0.014762	-0.0334727	0.0243943	0.995471	0.967081	1.02469	NA	NA	NA	NA	NA	NA	NA	NA	1	rs13107325	NA	NA	NA
138	IDP_T1_FAST_ROIs_R_cerebellum_I-IV	GMV	AD	-0.0215467	0.568366	0.0377708	-0.0955775	0.052484	0.978684	0.908848	1.05389	NA	NA	NA	NA	NA	NA	NA	NA	-0.00504181	0.879506	0.0332584	-0.0702283	0.0601447	0.994971	0.932181	1.06199	NA	NA	NA	NA	NA	NA	NA	NA	1	rs13107325	NA	NA	NA
138	IDP_T1_FAST_ROIs_R_cerebellum_I-IV	GMV	ALS	-0.0172201	0.629852	0.0357312	-0.0872532	0.052813	0.982927	0.916445	1.05423	NA	NA	NA	NA	NA	NA	NA	NA	-0.00105165	0.973713	0.031915	-0.063605	0.0615017	0.998949	0.938376	1.06343	NA	NA	NA	NA	NA	NA	NA	NA	1	rs13107325	NA	NA	NA
138	IDP_T1_FAST_ROIs_R_cerebellum_I-IV	GMV	FTD	-0.0977372	0.4644	0.13359	-0.359574	0.164099	0.906887	0.697974	1.17833	NA	NA	NA	NA	NA	NA	NA	NA	-0.0891247	0.419703	0.110448	-0.305603	0.127354	0.914731	0.736679	1.13582	NA	NA	NA	NA	NA	NA	NA	NA	1	rs13107325	NA	NA	NA
138	IDP_T1_FAST_ROIs_R_cerebellum_I-IV	GMV	HD	-0.161037	0.135153	0.107782	-0.37229	0.0502171	0.851261	0.689154	1.0515	NA	NA	NA	NA	NA	NA	NA	NA	-0.140297	0.130364	0.0927478	-0.322082	0.0414892	0.8691	0.724638	1.04236	NA	NA	NA	NA	NA	NA	NA	NA	1	rs13107325	NA	NA	NA
138	IDP_T1_FAST_ROIs_R_cerebellum_I-IV	GMV	LBD	0.158693	0.177162	0.11759	-0.0717835	0.38917	1.17198	0.930732	1.47576	NA	NA	NA	NA	NA	NA	NA	NA	0.130182	0.208143	0.103427	-0.0725344	0.332899	1.13904	0.930034	1.39501	NA	NA	NA	NA	NA	NA	NA	NA	1	rs13107325	NA	NA	NA
138	IDP_T1_FAST_ROIs_R_cerebellum_I-IV	GMV	MS	0.0554765	0.454129	0.0741121	-0.0897832	0.200736	1.05704	0.914129	1.2223	NA	NA	NA	NA	NA	NA	NA	NA	0.0827118	0.177174	0.0612903	-0.0374172	0.202841	1.08623	0.963274	1.22488	NA	NA	NA	NA	NA	NA	NA	NA	1	rs13107325	NA	NA	NA
138	IDP_T1_FAST_ROIs_R_cerebellum_I-IV	GMV	PD	-0.0113729	0.5803	0.0205679	-0.051686	0.0289401	0.988691	0.949627	1.02936	NA	NA	NA	NA	NA	NA	NA	NA	-0.0147806	0.384783	0.0170064	-0.0481131	0.018552	0.985328	0.953026	1.01873	NA	NA	NA	NA	NA	NA	NA	NA	1	rs13107325	NA	NA	NA
139	IDP_T1_FAST_ROIs_L_cerebellum_V	GMV	AD	-0.00220343	0.962967	0.0474564	-0.0952179	0.090811	0.997799	0.909175	1.09506	NA	NA	NA	NA	NA	NA	NA	NA	0.00847571	0.833989	0.0404398	-0.0707863	0.0877377	1.00851	0.931661	1.0917	NA	NA	NA	NA	NA	NA	NA	NA	1	rs13107325	NA	NA	NA
139	IDP_T1_FAST_ROIs_L_cerebellum_V	GMV	ALS	0.0239411	0.595913	0.0451475	-0.064548	0.11243	1.02423	0.937491	1.11899	NA	NA	NA	NA	NA	NA	NA	NA	0.0296097	0.453761	0.0395238	-0.047857	0.107076	1.03005	0.95327	1.11302	NA	NA	NA	NA	NA	NA	NA	NA	1	rs13107325	NA	NA	NA
139	IDP_T1_FAST_ROIs_L_cerebellum_V	GMV	FTD	-0.000729045	0.995273	0.123051	-0.241908	0.24045	0.999271	0.785128	1.27182	NA	NA	NA	NA	NA	NA	NA	NA	-0.0132019	0.898748	0.103754	-0.21656	0.190156	0.986885	0.805284	1.20944	NA	NA	NA	NA	NA	NA	NA	NA	1	rs13107325	NA	NA	NA
139	IDP_T1_FAST_ROIs_L_cerebellum_V	GMV	HD	0.0687737	0.388126	0.0796895	-0.0874177	0.224965	1.07119	0.916294	1.25228	NA	NA	NA	NA	NA	NA	NA	NA	0.0433949	0.545539	0.0717913	-0.0973162	0.184106	1.04435	0.907269	1.20214	NA	NA	NA	NA	NA	NA	NA	NA	1	rs13107325	NA	NA	NA
139	IDP_T1_FAST_ROIs_L_cerebellum_V	GMV	LBD	-0.0470892	0.678842	0.11373	-0.27	0.175821	0.954002	0.76338	1.19223	NA	NA	NA	NA	NA	NA	NA	NA	-0.0317026	0.746765	0.0981786	-0.224133	0.160727	0.968795	0.799209	1.17436	NA	NA	NA	NA	NA	NA	NA	NA	1	rs13107325	NA	NA	NA
139	IDP_T1_FAST_ROIs_L_cerebellum_V	GMV	MS	0.0875675	0.0422994	0.0431247	0.00304301	0.172092	1.09152	1.00305	1.18779	NA	NA	NA	NA	NA	NA	NA	NA	0.0994433	0.00628345	0.0363913	0.0281163	0.17077	1.10456	1.02852	1.18622	NA	NA	NA	NA	NA	NA	NA	NA	1	rs13107325	NA	NA	NA
139	IDP_T1_FAST_ROIs_L_cerebellum_V	GMV	PD	0.00457439	0.743721	0.013992	-0.0228499	0.0319987	1.00458	0.977409	1.03252	NA	NA	NA	NA	NA	NA	NA	NA	-0.000910326	0.941357	0.0123745	-0.0251643	0.0233436	0.99909	0.97515	1.02362	NA	NA	NA	NA	NA	NA	NA	NA	1	rs13107325	NA	NA	NA
140	IDP_T1_FAST_ROIs_R_cerebellum_V	GMV	AD	0.0214401	0.502832	0.0319982	-0.0412763	0.0841565	1.02167	0.959564	1.0878	NA	NA	NA	NA	NA	NA	NA	NA	0.0393355	0.168079	0.028537	-0.0165971	0.0952681	1.04012	0.98354	1.09995	NA	NA	NA	NA	NA	NA	NA	NA	2	rs11710277	rs13135092	NA	NA
140	IDP_T1_FAST_ROIs_R_cerebellum_V	GMV	ALS	0.062641	0.0294419	0.0287671	0.0062574	0.119025	1.06464	1.00628	1.1264	NA	NA	NA	NA	NA	NA	NA	NA	0.0753212	0.00336769	0.0256892	0.0249703	0.125672	1.07823	1.02528	1.13391	NA	NA	NA	NA	NA	NA	NA	NA	2	rs11710277	rs13135092	NA	NA
140	IDP_T1_FAST_ROIs_R_cerebellum_V	GMV	FTD	-0.0224436	0.839097	0.110533	-0.239089	0.194202	0.977806	0.787345	1.21434	NA	NA	NA	NA	NA	NA	NA	NA	0.00284917	0.976461	0.0965607	-0.18641	0.192108	1.00285	0.829933	1.2118	NA	NA	NA	NA	NA	NA	NA	NA	2	rs11710277	rs13135092	NA	NA
140	IDP_T1_FAST_ROIs_R_cerebellum_V	GMV	HD	0.0332892	0.69752	0.0856489	-0.134583	0.201161	1.03385	0.874081	1.22282	NA	NA	NA	NA	NA	NA	NA	NA	0.0269918	0.723913	0.0764133	-0.122778	0.176762	1.02736	0.88446	1.19335	NA	NA	NA	NA	NA	NA	NA	NA	2	rs11710277	rs13135092	NA	NA
140	IDP_T1_FAST_ROIs_R_cerebellum_V	GMV	MS	0.0640332	0.13819	0.0431908	-0.0206208	0.148687	1.06613	0.97959	1.16031	NA	NA	NA	NA	NA	NA	NA	NA	0.0701287	0.0694067	0.0386221	-0.00557073	0.145828	1.07265	0.994445	1.157	NA	NA	NA	NA	NA	NA	NA	NA	2	rs11710277	rs13135092	NA	NA
140	IDP_T1_FAST_ROIs_R_cerebellum_V	GMV	PD	0.00610881	0.616899	0.0122115	-0.0178258	0.0300434	1.00613	0.982332	1.0305	NA	NA	NA	NA	NA	NA	NA	NA	0.00301625	0.780703	0.0108341	-0.0182186	0.0242512	1.00302	0.981946	1.02455	NA	NA	NA	NA	NA	NA	NA	NA	2	rs11710277	rs13135092	NA	NA
141	IDP_T1_FAST_ROIs_L_cerebellum_VI	GMV	AD	-0.0279174	0.378039	0.0316698	-0.0899902	0.0341554	0.972469	0.91394	1.03475	NA	NA	NA	NA	NA	NA	NA	NA	-0.0141084	0.624477	0.0288211	-0.0705978	0.042381	0.985991	0.931837	1.04329	NA	NA	NA	NA	NA	NA	NA	NA	1	rs13107325	NA	NA	NA
141	IDP_T1_FAST_ROIs_L_cerebellum_VI	GMV	ALS	0.0164739	0.591348	0.0306842	-0.0436672	0.0766149	1.01661	0.957273	1.07963	NA	NA	NA	NA	NA	NA	NA	NA	0.0217426	0.440997	0.0282184	-0.0335655	0.0770506	1.02198	0.966992	1.0801	NA	NA	NA	NA	NA	NA	NA	NA	1	rs13107325	NA	NA	NA
141	IDP_T1_FAST_ROIs_L_cerebellum_VI	GMV	FTD	-0.0582996	0.571361	0.102994	-0.260168	0.143569	0.943367	0.770922	1.15439	NA	NA	NA	NA	NA	NA	NA	NA	-0.0588935	0.525734	0.0928141	-0.240809	0.123022	0.942807	0.785992	1.13091	NA	NA	NA	NA	NA	NA	NA	NA	1	rs13107325	NA	NA	NA
141	IDP_T1_FAST_ROIs_L_cerebellum_VI	GMV	HD	-0.0634226	0.437274	0.0816455	-0.223448	0.0966026	0.938547	0.799757	1.10142	NA	NA	NA	NA	NA	NA	NA	NA	-0.0645746	0.386204	0.0745215	-0.210637	0.0814876	0.937466	0.810068	1.0849	NA	NA	NA	NA	NA	NA	NA	NA	1	rs13107325	NA	NA	NA
141	IDP_T1_FAST_ROIs_L_cerebellum_VI	GMV	LBD	-0.10086	0.237434	0.0853712	-0.268187	0.0664679	0.90406	0.764765	1.06873	NA	NA	NA	NA	NA	NA	NA	NA	-0.0822282	0.298189	0.0790408	-0.237148	0.0726918	0.921062	0.788874	1.0754	NA	NA	NA	NA	NA	NA	NA	NA	1	rs13107325	NA	NA	NA
141	IDP_T1_FAST_ROIs_L_cerebellum_VI	GMV	MS	-0.0205562	0.583871	0.0375291	-0.0941132	0.0530009	0.979654	0.91018	1.05443	NA	NA	NA	NA	NA	NA	NA	NA	0.0138882	0.710954	0.0374775	-0.0595676	0.0873441	1.01399	0.942172	1.09127	NA	NA	NA	NA	NA	NA	NA	NA	1	rs13107325	NA	NA	NA
141	IDP_T1_FAST_ROIs_L_cerebellum_VI	GMV	PD	0.0182243	0.0774238	0.0103205	-0.0020039	0.0384525	1.01839	0.997998	1.0392	NA	NA	NA	NA	NA	NA	NA	NA	0.0121522	0.203817	0.00956298	-0.00659128	0.0308956	1.01223	0.99343	1.03138	NA	NA	NA	NA	NA	NA	NA	NA	1	rs13107325	NA	NA	NA
142	IDP_T1_FAST_ROIs_V_cerebellum_VI	GMV	AD	0.0350002	0.345846	0.0371285	-0.0377717	0.107772	1.03562	0.962933	1.11379	NA	NA	NA	NA	NA	NA	NA	NA	0.0237523	0.507011	0.0357986	-0.0464129	0.0939175	1.02404	0.954648	1.09847	NA	NA	NA	NA	NA	NA	NA	NA	2	rs35225200	rs71444571	NA	NA
142	IDP_T1_FAST_ROIs_V_cerebellum_VI	GMV	ALS	0.0500514	0.0920043	0.0297055	-0.00817144	0.108274	1.05133	0.991862	1.11435	NA	NA	NA	NA	NA	NA	NA	NA	0.0552489	0.0338797	0.0260424	0.00420585	0.106292	1.0568	1.00421	1.11215	NA	NA	NA	NA	NA	NA	NA	NA	2	rs35225200	rs71444571	NA	NA
142	IDP_T1_FAST_ROIs_V_cerebellum_VI	GMV	FTD	0.0594558	0.622954	0.120927	-0.177561	0.296472	1.06126	0.83731	1.34511	NA	NA	NA	NA	NA	NA	NA	NA	0.043992	0.700893	0.114528	-0.180483	0.268467	1.04497	0.834867	1.30796	NA	NA	NA	NA	NA	NA	NA	NA	1	rs35225200	NA	NA	NA
142	IDP_T1_FAST_ROIs_V_cerebellum_VI	GMV	HD	0.0521436	0.51516	0.0801193	-0.10489	0.209177	1.05353	0.900423	1.23266	NA	NA	NA	NA	NA	NA	NA	NA	0.0456874	0.54384	0.0752655	-0.101833	0.193208	1.04675	0.90318	1.21313	NA	NA	NA	NA	NA	NA	NA	NA	2	rs35225200	rs71444571	NA	NA
142	IDP_T1_FAST_ROIs_V_cerebellum_VI	GMV	LBD	-0.0850092	0.348853	0.0907428	-0.262865	0.0928466	0.918504	0.768846	1.09729	NA	NA	NA	NA	NA	NA	NA	NA	-0.0605326	0.491687	0.088031	-0.233073	0.112008	0.941263	0.792095	1.11852	NA	NA	NA	NA	NA	NA	NA	NA	1	rs71444571	NA	NA	NA
142	IDP_T1_FAST_ROIs_V_cerebellum_VI	GMV	MS	0.0309498	0.234383	0.0260269	-0.020063	0.0819626	1.03143	0.980137	1.08542	NA	NA	NA	NA	NA	NA	NA	NA	0.0798248	0.0464508	0.0400873	0.00125367	0.158396	1.0831	1.00125	1.17163	NA	NA	NA	NA	NA	NA	NA	NA	2	rs35225200	rs71444571	NA	NA
142	IDP_T1_FAST_ROIs_V_cerebellum_VI	GMV	PD	-0.0140296	0.219805	0.0114337	-0.0364396	0.00838032	0.986068	0.964216	1.00842	NA	NA	NA	NA	NA	NA	NA	NA	-0.0205656	0.0549231	0.0107141	-0.0415652	0.000434094	0.979644	0.959287	1.00043	NA	NA	NA	NA	NA	NA	NA	NA	2	rs35225200	rs71444571	NA	NA
143	IDP_T1_FAST_ROIs_R_cerebellum_VI	GMV	AD	0.0107797	0.721653	0.0302587	-0.0485274	0.0700867	1.01084	0.952631	1.0726	NA	NA	NA	NA	NA	NA	NA	NA	0.0172246	0.528752	0.0273444	-0.0363704	0.0708196	1.01737	0.964283	1.07339	NA	NA	NA	NA	NA	NA	NA	NA	1	rs13107325	NA	NA	NA
143	IDP_T1_FAST_ROIs_R_cerebellum_VI	GMV	ALS	0.0354044	0.231964	0.0296193	-0.0226495	0.0934583	1.03604	0.977605	1.09796	NA	NA	NA	NA	NA	NA	NA	NA	0.0391846	0.138685	0.0264635	-0.0126838	0.091053	1.03996	0.987396	1.09533	NA	NA	NA	NA	NA	NA	NA	NA	1	rs13107325	NA	NA	NA
143	IDP_T1_FAST_ROIs_R_cerebellum_VI	GMV	FTD	-0.185004	0.200847	0.144632	-0.468483	0.0984738	0.831101	0.625951	1.10349	NA	NA	NA	NA	NA	NA	NA	NA	-0.151504	0.199107	0.117985	-0.382755	0.0797458	0.859414	0.68198	1.08301	NA	NA	NA	NA	NA	NA	NA	NA	1	rs13107325	NA	NA	NA
143	IDP_T1_FAST_ROIs_R_cerebellum_VI	GMV	HD	-0.0614512	0.41016	0.0746118	-0.20769	0.084788	0.940399	0.812459	1.08849	NA	NA	NA	NA	NA	NA	NA	NA	-0.0629976	0.361034	0.0689707	-0.19818	0.072185	0.938946	0.820222	1.07485	NA	NA	NA	NA	NA	NA	NA	NA	1	rs13107325	NA	NA	NA
143	IDP_T1_FAST_ROIs_R_cerebellum_VI	GMV	LBD	-0.0250457	0.809817	0.10407	-0.229022	0.178931	0.975265	0.795311	1.19594	NA	NA	NA	NA	NA	NA	NA	NA	-0.0153322	0.866816	0.0914241	-0.194523	0.163859	0.984785	0.823227	1.17805	NA	NA	NA	NA	NA	NA	NA	NA	1	rs13107325	NA	NA	NA
143	IDP_T1_FAST_ROIs_R_cerebellum_VI	GMV	MS	0.00794237	0.760845	0.0260943	-0.0432025	0.0590873	1.00797	0.957717	1.06087	NA	NA	NA	NA	NA	NA	NA	NA	0.0383216	0.15102	0.0266875	-0.0139859	0.090629	1.03907	0.986111	1.09486	NA	NA	NA	NA	NA	NA	NA	NA	1	rs13107325	NA	NA	NA
143	IDP_T1_FAST_ROIs_R_cerebellum_VI	GMV	PD	-0.00226882	0.828661	0.0104834	-0.0228164	0.0182787	0.997734	0.977442	1.01845	NA	NA	NA	NA	NA	NA	NA	NA	-0.00555355	0.565952	0.00967478	-0.0245161	0.013409	0.994462	0.975782	1.0135	NA	NA	NA	NA	NA	NA	NA	NA	1	rs13107325	NA	NA	NA
147	IDP_T1_FAST_ROIs_L_cerebellum_crus_II	GMV	AD	0.0195624	0.336569	0.020357	-0.0203374	0.0594622	1.01976	0.979868	1.06127	NA	NA	NA	NA	NA	NA	NA	NA	0.0233266	0.243459	0.0199991	-0.0158716	0.0625249	1.0236	0.984254	1.06452	NA	NA	NA	NA	NA	NA	NA	NA	1	rs6079584	NA	NA	NA
147	IDP_T1_FAST_ROIs_L_cerebellum_crus_II	GMV	ALS	-0.00701762	0.755079	0.022496	-0.0511099	0.0370746	0.993007	0.950174	1.03777	NA	NA	NA	NA	NA	NA	NA	NA	0.000290791	0.990874	0.0254234	-0.0495391	0.0501206	1.00029	0.951668	1.0514	NA	NA	NA	NA	NA	NA	NA	NA	2	rs55938136	rs6079584	NA	NA
147	IDP_T1_FAST_ROIs_L_cerebellum_crus_II	GMV	FTD	0.0031691	0.973407	0.0950681	-0.183164	0.189503	1.00317	0.832631	1.20865	NA	NA	NA	NA	NA	NA	NA	NA	-0.0215167	0.81599	0.0924635	-0.202745	0.159712	0.978713	0.816486	1.17317	NA	NA	NA	NA	NA	NA	NA	NA	1	rs6079584	NA	NA	NA
147	IDP_T1_FAST_ROIs_L_cerebellum_crus_II	GMV	HD	-0.0162342	0.762817	0.0537942	-0.121671	0.0892025	0.983897	0.88544	1.0933	NA	NA	NA	NA	NA	NA	NA	NA	-0.0250514	0.630417	0.0520668	-0.127102	0.0769995	0.97526	0.880644	1.08004	NA	NA	NA	NA	NA	NA	NA	NA	2	rs55938136	rs6079584	NA	NA
147	IDP_T1_FAST_ROIs_L_cerebellum_crus_II	GMV	LBD	0.0241121	0.694675	0.0614293	-0.0962892	0.144513	1.02441	0.908201	1.15548	NA	NA	NA	NA	NA	NA	NA	NA	0.0286371	0.635576	0.0604293	-0.0898044	0.147079	1.02905	0.91411	1.15844	NA	NA	NA	NA	NA	NA	NA	NA	1	rs6079584	NA	NA	NA
147	IDP_T1_FAST_ROIs_L_cerebellum_crus_II	GMV	MS	-0.00741139	0.675222	0.0176886	-0.0420811	0.0272583	0.992616	0.958792	1.02763	NA	NA	NA	NA	NA	NA	NA	NA	-0.00876058	0.605006	0.016938	-0.0419591	0.0244379	0.991278	0.958909	1.02474	NA	NA	NA	NA	NA	NA	NA	NA	1	rs6079584	NA	NA	NA
147	IDP_T1_FAST_ROIs_L_cerebellum_crus_II	GMV	PD	-0.00339565	0.731595	0.00989973	-0.0227991	0.0160078	0.99661	0.977459	1.01614	NA	NA	NA	NA	NA	NA	NA	NA	-0.00348257	0.71441	0.0095168	-0.0221355	0.0151704	0.996523	0.978108	1.01529	NA	NA	NA	NA	NA	NA	NA	NA	1	rs6079584	NA	NA	NA
149	IDP_T1_FAST_ROIs_R_cerebellum_crus_II	GMV	AD	0.0281133	0.155871	0.0198107	-0.0107156	0.0669422	1.02851	0.989342	1.06923	NA	NA	NA	NA	NA	NA	NA	NA	0.0318965	0.0983323	0.0192962	-0.00592407	0.0697171	1.03241	0.994093	1.0722	NA	NA	NA	NA	NA	NA	NA	NA	1	rs6079584	NA	NA	NA
149	IDP_T1_FAST_ROIs_R_cerebellum_crus_II	GMV	ALS	0.0120733	0.522303	0.0188705	-0.0249129	0.0490595	1.01215	0.975395	1.05028	NA	NA	NA	NA	NA	NA	NA	NA	0.0054421	0.77245	0.0188196	-0.0314443	0.0423285	1.00546	0.969045	1.04324	NA	NA	NA	NA	NA	NA	NA	NA	1	rs6079584	NA	NA	NA
149	IDP_T1_FAST_ROIs_R_cerebellum_crus_II	GMV	FTD	0.0087133	0.912226	0.0790453	-0.146215	0.163642	1.00875	0.863972	1.17779	NA	NA	NA	NA	NA	NA	NA	NA	-0.0175776	0.81666	0.0758169	-0.166179	0.131024	0.982576	0.846895	1.13999	NA	NA	NA	NA	NA	NA	NA	NA	1	rs6079584	NA	NA	NA
149	IDP_T1_FAST_ROIs_R_cerebellum_crus_II	GMV	HD	-0.0219499	0.664673	0.0506375	-0.121199	0.0772996	0.978289	0.885857	1.08037	NA	NA	NA	NA	NA	NA	NA	NA	-0.0292699	0.553714	0.0494254	-0.126144	0.0676039	0.971154	0.881488	1.06994	NA	NA	NA	NA	NA	NA	NA	NA	1	rs6079584	NA	NA	NA
149	IDP_T1_FAST_ROIs_R_cerebellum_crus_II	GMV	LBD	-0.0546867	0.353174	0.058901	-0.170133	0.0607593	0.946782	0.843553	1.06264	NA	NA	NA	NA	NA	NA	NA	NA	-0.0469603	0.411161	0.0571395	-0.158954	0.0650331	0.954125	0.853036	1.06719	NA	NA	NA	NA	NA	NA	NA	NA	1	rs6079584	NA	NA	NA
149	IDP_T1_FAST_ROIs_R_cerebellum_crus_II	GMV	MS	0.00446698	0.832967	0.0211808	-0.0370473	0.0459813	1.00448	0.963631	1.04705	NA	NA	NA	NA	NA	NA	NA	NA	0.00214024	0.915124	0.0200815	-0.0372195	0.0415	1.00214	0.963465	1.04237	NA	NA	NA	NA	NA	NA	NA	NA	1	rs6079584	NA	NA	NA
149	IDP_T1_FAST_ROIs_R_cerebellum_crus_II	GMV	PD	0.0118213	0.228805	0.00982289	-0.00743157	0.0310742	1.01189	0.992596	1.03156	NA	NA	NA	NA	NA	NA	NA	NA	0.010973	0.244011	0.00941872	-0.0074877	0.0294337	1.01103	0.99254	1.02987	NA	NA	NA	NA	NA	NA	NA	NA	1	rs6079584	NA	NA	NA
151	IDP_T1_FAST_ROIs_V_cerebellum_VIIb	GMV	AD	0.0249391	0.437339	0.0321093	-0.0379951	0.0878733	1.02525	0.962718	1.09185	NA	NA	NA	NA	NA	NA	NA	NA	0.0291193	0.323661	0.0295039	-0.0287084	0.086947	1.02955	0.9717	1.09084	NA	NA	NA	NA	NA	NA	NA	NA	1	rs13107325	NA	NA	NA
151	IDP_T1_FAST_ROIs_V_cerebellum_VIIb	GMV	ALS	0.0124843	0.655114	0.0279497	-0.0422972	0.0672657	1.01256	0.958585	1.06958	NA	NA	NA	NA	NA	NA	NA	NA	0.0194134	0.463863	0.0265028	-0.0325322	0.0713589	1.0196	0.967991	1.07397	NA	NA	NA	NA	NA	NA	NA	NA	1	rs13107325	NA	NA	NA
151	IDP_T1_FAST_ROIs_V_cerebellum_VIIb	GMV	FTD	0.104041	0.478805	0.146903	-0.18389	0.391971	1.10965	0.832028	1.47989	NA	NA	NA	NA	NA	NA	NA	NA	0.0746834	0.563004	0.129124	-0.1784	0.327767	1.07754	0.836608	1.38787	NA	NA	NA	NA	NA	NA	NA	NA	1	rs13107325	NA	NA	NA
151	IDP_T1_FAST_ROIs_V_cerebellum_VIIb	GMV	HD	0.017691	0.838472	0.0867847	-0.152407	0.187789	1.01785	0.858639	1.20658	NA	NA	NA	NA	NA	NA	NA	NA	0.0048388	0.952836	0.0818106	-0.15551	0.165188	1.00485	0.855979	1.17961	NA	NA	NA	NA	NA	NA	NA	NA	1	rs13107325	NA	NA	NA
151	IDP_T1_FAST_ROIs_V_cerebellum_VIIb	GMV	LBD	-0.0334221	0.787936	0.12425	-0.276951	0.210107	0.96713	0.758091	1.23381	NA	NA	NA	NA	NA	NA	NA	NA	-0.0253419	0.822025	0.11266	-0.246156	0.195472	0.974977	0.781801	1.21588	NA	NA	NA	NA	NA	NA	NA	NA	1	rs13107325	NA	NA	NA
151	IDP_T1_FAST_ROIs_V_cerebellum_VIIb	GMV	MS	-0.012737	0.706961	0.0338804	-0.0791426	0.0536685	0.987344	0.923908	1.05513	NA	NA	NA	NA	NA	NA	NA	NA	0.0135816	0.710537	0.0365949	-0.0581444	0.0853077	1.01367	0.943514	1.08905	NA	NA	NA	NA	NA	NA	NA	NA	1	rs13107325	NA	NA	NA
151	IDP_T1_FAST_ROIs_V_cerebellum_VIIb	GMV	PD	0.0185907	0.185704	0.0140478	-0.00894286	0.0461243	1.01876	0.991097	1.0472	NA	NA	NA	NA	NA	NA	NA	NA	0.0133809	0.322389	0.013522	-0.0131223	0.039884	1.01347	0.986963	1.04069	NA	NA	NA	NA	NA	NA	NA	NA	1	rs13107325	NA	NA	NA
153	IDP_T1_FAST_ROIs_L_cerebellum_VIIIa	GMV	AD	0.0146522	0.578189	0.0263514	-0.0369966	0.066301	1.01476	0.963679	1.06855	NA	NA	NA	NA	NA	NA	NA	NA	0.0225517	0.346519	0.0239564	-0.0244029	0.0695063	1.02281	0.975892	1.07198	NA	NA	NA	NA	NA	NA	NA	NA	2	rs13107325	rs62054807	NA	NA
153	IDP_T1_FAST_ROIs_L_cerebellum_VIIIa	GMV	ALS	0.0107053	0.687562	0.026619	-0.041468	0.0628785	1.01076	0.95938	1.0649	NA	NA	NA	NA	NA	NA	NA	NA	0.0266903	0.318122	0.026735	-0.0257104	0.0790909	1.02705	0.974617	1.0823	NA	NA	NA	NA	NA	NA	NA	NA	2	rs13107325	rs62054807	NA	NA
153	IDP_T1_FAST_ROIs_L_cerebellum_VIIIa	GMV	FTD	-0.0627251	0.546973	0.104142	-0.266844	0.141394	0.939202	0.765793	1.15188	NA	NA	NA	NA	NA	NA	NA	NA	-0.0253718	0.795565	0.0979262	-0.217307	0.166564	0.974947	0.804683	1.18124	NA	NA	NA	NA	NA	NA	NA	NA	2	rs13107325	rs62054807	NA	NA
153	IDP_T1_FAST_ROIs_L_cerebellum_VIIIa	GMV	HD	0.000462026	0.995025	0.0741015	-0.144777	0.145701	1.00046	0.865215	1.15685	NA	NA	NA	NA	NA	NA	NA	NA	-0.0191503	0.776796	0.0675502	-0.151549	0.113248	0.981032	0.859376	1.11991	NA	NA	NA	NA	NA	NA	NA	NA	2	rs13107325	rs62054807	NA	NA
153	IDP_T1_FAST_ROIs_L_cerebellum_VIIIa	GMV	LBD	-0.109445	0.339968	0.114695	-0.334248	0.115357	0.896331	0.715876	1.12227	NA	NA	NA	NA	NA	NA	NA	NA	-0.0711181	0.501099	0.105711	-0.278311	0.136075	0.931352	0.757061	1.14577	NA	NA	NA	NA	NA	NA	NA	NA	2	rs13107325	rs62054807	NA	NA
153	IDP_T1_FAST_ROIs_L_cerebellum_VIIIa	GMV	MS	0.0215564	0.29176	0.0204468	-0.0185193	0.061632	1.02179	0.981651	1.06357	NA	NA	NA	NA	NA	NA	NA	NA	0.0459039	0.0230788	0.0202031	0.00630593	0.0855019	1.04697	1.00633	1.08926	NA	NA	NA	NA	NA	NA	NA	NA	2	rs13107325	rs62054807	NA	NA
153	IDP_T1_FAST_ROIs_L_cerebellum_VIIIa	GMV	PD	0.00511409	0.58494	0.00936332	-0.013238	0.0234662	1.00513	0.986849	1.02374	NA	NA	NA	NA	NA	NA	NA	NA	0.00167473	0.849478	0.00882439	-0.0156211	0.0189705	1.00168	0.9845	1.01915	NA	NA	NA	NA	NA	NA	NA	NA	1	rs13107325	NA	NA	NA
154	IDP_T1_FAST_ROIs_V_cerebellum_VIIIa	GMV	AD	-0.003924	0.879209	0.0258205	-0.0545321	0.0466841	0.996084	0.946928	1.04779	NA	NA	NA	NA	NA	NA	NA	NA	0.00790536	0.726097	0.022566	-0.0363239	0.0521346	1.00794	0.964328	1.05352	NA	NA	NA	NA	NA	NA	NA	NA	2	rs13107325	rs9320942	NA	NA
154	IDP_T1_FAST_ROIs_V_cerebellum_VIIIa	GMV	ALS	0.000380607	0.990866	0.0332474	-0.0647842	0.0655454	1.00038	0.93727	1.06774	NA	NA	NA	NA	NA	NA	NA	NA	0.00804484	0.778692	0.0286268	-0.0480637	0.0641534	1.00808	0.953073	1.06626	NA	NA	NA	NA	NA	NA	NA	NA	2	rs13107325	rs9320942	NA	NA
154	IDP_T1_FAST_ROIs_V_cerebellum_VIIIa	GMV	FTD	-0.0810619	0.442376	0.105524	-0.287888	0.125764	0.922137	0.749845	1.13401	NA	NA	NA	NA	NA	NA	NA	NA	-0.0774573	0.357816	0.0842354	-0.242559	0.0876441	0.925467	0.784618	1.0916	NA	NA	NA	NA	NA	NA	NA	NA	2	rs13107325	rs9320942	NA	NA
154	IDP_T1_FAST_ROIs_V_cerebellum_VIIIa	GMV	HD	0.00419553	0.945983	0.0619242	-0.117176	0.125567	1.0042	0.889429	1.13379	NA	NA	NA	NA	NA	NA	NA	NA	0.00320787	0.954252	0.0559176	-0.106391	0.112806	1.00321	0.899073	1.11942	NA	NA	NA	NA	NA	NA	NA	NA	2	rs13107325	rs9320942	NA	NA
154	IDP_T1_FAST_ROIs_V_cerebellum_VIIIa	GMV	LBD	-0.100492	0.30236	0.0974338	-0.291462	0.0904785	0.904393	0.74717	1.0947	NA	NA	NA	NA	NA	NA	NA	NA	-0.0818633	0.327628	0.0836276	-0.245773	0.0820468	0.921398	0.782099	1.08551	NA	NA	NA	NA	NA	NA	NA	NA	2	rs13107325	rs9320942	NA	NA
154	IDP_T1_FAST_ROIs_V_cerebellum_VIIIa	GMV	MS	0.0527101	0.119446	0.0338513	-0.0136385	0.119059	1.05412	0.986454	1.12644	NA	NA	NA	NA	NA	NA	NA	NA	0.061739	0.0323087	0.0288423	0.00520808	0.11827	1.06368	1.00522	1.12555	NA	NA	NA	NA	NA	NA	NA	NA	2	rs13107325	rs9320942	NA	NA
154	IDP_T1_FAST_ROIs_V_cerebellum_VIIIa	GMV	PD	0.0143096	0.131611	0.00949051	-0.00429182	0.032911	1.01441	0.995717	1.03346	NA	NA	NA	NA	NA	NA	NA	NA	0.00574535	0.537116	0.00930903	-0.0125004	0.023991	1.00576	0.987577	1.02428	NA	NA	NA	NA	NA	NA	NA	NA	2	rs13107325	rs9320942	NA	NA
155	IDP_T1_FAST_ROIs_R_cerebellum_VIIIa	GMV	AD	0.035528	0.37909	0.0403922	-0.0436408	0.114697	1.03617	0.957298	1.12153	NA	NA	NA	NA	NA	NA	NA	NA	0.0385164	0.29075	0.0364574	-0.03294	0.109973	1.03927	0.967597	1.11625	NA	NA	NA	NA	NA	NA	NA	NA	1	rs13107325	NA	NA	NA
155	IDP_T1_FAST_ROIs_R_cerebellum_VIIIa	GMV	ALS	0.0138788	0.733721	0.0407984	-0.0660861	0.0938437	1.01398	0.93605	1.09839	NA	NA	NA	NA	NA	NA	NA	NA	0.022073	0.547355	0.0366826	-0.0498249	0.0939709	1.02232	0.951396	1.09853	NA	NA	NA	NA	NA	NA	NA	NA	1	rs13107325	NA	NA	NA
155	IDP_T1_FAST_ROIs_R_cerebellum_VIIIa	GMV	FTD	-0.0380496	0.775539	0.133443	-0.299599	0.2235	0.962665	0.741115	1.25045	NA	NA	NA	NA	NA	NA	NA	NA	-0.0456953	0.700624	0.11885	-0.278642	0.187251	0.955333	0.756811	1.20593	NA	NA	NA	NA	NA	NA	NA	NA	1	rs13107325	NA	NA	NA
155	IDP_T1_FAST_ROIs_R_cerebellum_VIIIa	GMV	HD	-0.0746411	0.427966	0.0941633	-0.259201	0.109919	0.928077	0.771668	1.11619	NA	NA	NA	NA	NA	NA	NA	NA	-0.0762847	0.368775	0.0848767	-0.242643	0.0900736	0.926552	0.784551	1.09425	NA	NA	NA	NA	NA	NA	NA	NA	1	rs13107325	NA	NA	NA
155	IDP_T1_FAST_ROIs_R_cerebellum_VIIIa	GMV	LBD	0.109782	0.309675	0.108063	-0.102022	0.321585	1.11603	0.90301	1.37931	NA	NA	NA	NA	NA	NA	NA	NA	0.100993	0.296317	0.0967033	-0.088545	0.290532	1.10627	0.915262	1.33714	NA	NA	NA	NA	NA	NA	NA	NA	1	rs13107325	NA	NA	NA
155	IDP_T1_FAST_ROIs_R_cerebellum_VIIIa	GMV	MS	0.0429329	0.363589	0.0472544	-0.0496858	0.135552	1.04387	0.951528	1.14517	NA	NA	NA	NA	NA	NA	NA	NA	0.0657218	0.13852	0.0443668	-0.0212372	0.152681	1.06793	0.978987	1.16495	NA	NA	NA	NA	NA	NA	NA	NA	1	rs13107325	NA	NA	NA
155	IDP_T1_FAST_ROIs_R_cerebellum_VIIIa	GMV	PD	0.00280201	0.801721	0.011158	-0.0190677	0.0246718	1.00281	0.981113	1.02498	NA	NA	NA	NA	NA	NA	NA	NA	-0.000970324	0.926374	0.0105004	-0.0215511	0.0196104	0.99903	0.978679	1.0198	NA	NA	NA	NA	NA	NA	NA	NA	1	rs13107325	NA	NA	NA
156	IDP_T1_FAST_ROIs_L_cerebellum_VIIIb	GMV	AD	0.0281581	0.471563	0.0391118	-0.0485011	0.104817	1.02856	0.952656	1.11051	NA	NA	NA	NA	NA	NA	NA	NA	0.0301788	0.307553	0.0295763	-0.0277908	0.0881485	1.03064	0.972592	1.09215	NA	NA	NA	NA	NA	NA	NA	NA	1	rs13107325	NA	NA	NA
156	IDP_T1_FAST_ROIs_L_cerebellum_VIIIb	GMV	ALS	0.00614695	0.854521	0.0335251	-0.0595623	0.0718562	1.00617	0.942177	1.0745	NA	NA	NA	NA	NA	NA	NA	NA	0.0170147	0.528352	0.026985	-0.0358759	0.0699052	1.01716	0.96476	1.07241	NA	NA	NA	NA	NA	NA	NA	NA	1	rs13107325	NA	NA	NA
156	IDP_T1_FAST_ROIs_L_cerebellum_VIIIb	GMV	FTD	0.367875	0.0095992	0.14204	0.0894769	0.646273	1.44466	1.0936	1.90841	NA	NA	NA	NA	NA	NA	NA	NA	0.164558	0.170702	0.120119	-0.0708761	0.399991	1.17887	0.931577	1.49181	NA	NA	NA	NA	NA	NA	NA	NA	1	rs13107325	NA	NA	NA
156	IDP_T1_FAST_ROIs_L_cerebellum_VIIIb	GMV	HD	-0.00413152	0.959998	0.0823722	-0.165581	0.157318	0.995877	0.847401	1.17037	NA	NA	NA	NA	NA	NA	NA	NA	-0.0180631	0.791376	0.0682852	-0.151902	0.115776	0.982099	0.859072	1.12274	NA	NA	NA	NA	NA	NA	NA	NA	1	rs13107325	NA	NA	NA
156	IDP_T1_FAST_ROIs_L_cerebellum_VIIIb	GMV	LBD	-0.114568	0.460639	0.155284	-0.418926	0.189789	0.891751	0.657753	1.20899	NA	NA	NA	NA	NA	NA	NA	NA	-0.0699746	0.570103	0.123217	-0.311479	0.17153	0.932417	0.732363	1.18712	NA	NA	NA	NA	NA	NA	NA	NA	1	rs13107325	NA	NA	NA
156	IDP_T1_FAST_ROIs_L_cerebellum_VIIIb	GMV	MS	0.0241165	0.436825	0.0310153	-0.0366736	0.0849065	1.02441	0.963991	1.08862	NA	NA	NA	NA	NA	NA	NA	NA	0.0556113	0.0309469	0.0257728	0.0050967	0.106126	1.05719	1.00511	1.11196	NA	NA	NA	NA	NA	NA	NA	NA	1	rs13107325	NA	NA	NA
156	IDP_T1_FAST_ROIs_L_cerebellum_VIIIb	GMV	PD	0.00912112	0.465328	0.0124929	-0.015365	0.0336073	1.00916	0.984752	1.03418	NA	NA	NA	NA	NA	NA	NA	NA	0.000116025	0.990797	0.0100592	-0.0196	0.0198321	1.00012	0.980591	1.02003	NA	NA	NA	NA	NA	NA	NA	NA	1	rs13107325	NA	NA	NA
157	IDP_T1_FAST_ROIs_V_cerebellum_VIIIb	GMV	AD	0.0446295	0.0733844	0.0249267	-0.00422675	0.0934858	1.04564	0.995782	1.098	NA	NA	NA	NA	NA	NA	NA	NA	0.0432073	0.0532352	0.0223524	-0.000603326	0.0870179	1.04415	0.999397	1.09092	NA	NA	NA	NA	NA	NA	NA	NA	1	rs13107325	NA	NA	NA
157	IDP_T1_FAST_ROIs_V_cerebellum_VIIIb	GMV	ALS	-0.0275093	0.233911	0.0231104	-0.0728055	0.017787	0.972866	0.929782	1.01795	NA	NA	NA	NA	NA	NA	NA	NA	-0.0157148	0.46403	0.0214617	-0.0577797	0.0263501	0.984408	0.943858	1.0267	NA	NA	NA	NA	NA	NA	NA	NA	1	rs13107325	NA	NA	NA
157	IDP_T1_FAST_ROIs_V_cerebellum_VIIIb	GMV	FTD	0.0394583	0.664657	0.0910241	-0.138949	0.217866	1.04025	0.870272	1.24342	NA	NA	NA	NA	NA	NA	NA	NA	0.0184331	0.815451	0.0789765	-0.136361	0.173227	1.0186	0.872528	1.18914	NA	NA	NA	NA	NA	NA	NA	NA	1	rs13107325	NA	NA	NA
157	IDP_T1_FAST_ROIs_V_cerebellum_VIIIb	GMV	HD	0.0239551	0.743529	0.0732162	-0.119549	0.167459	1.02424	0.887321	1.1823	NA	NA	NA	NA	NA	NA	NA	NA	0.0111106	0.865406	0.0655501	-0.117368	0.139589	1.01117	0.889258	1.1498	NA	NA	NA	NA	NA	NA	NA	NA	1	rs13107325	NA	NA	NA
157	IDP_T1_FAST_ROIs_V_cerebellum_VIIIb	GMV	LBD	-0.129095	0.132766	0.0858758	-0.297412	0.039221	0.87889	0.742738	1.04	NA	NA	NA	NA	NA	NA	NA	NA	-0.10232	0.184522	0.0771087	-0.253453	0.048813	0.902741	0.776116	1.05002	NA	NA	NA	NA	NA	NA	NA	NA	1	rs13107325	NA	NA	NA
157	IDP_T1_FAST_ROIs_V_cerebellum_VIIIb	GMV	MS	-0.0336811	0.287609	0.0316735	-0.0957612	0.0283991	0.96688	0.908681	1.02881	NA	NA	NA	NA	NA	NA	NA	NA	0.00514346	0.872199	0.0319736	-0.0575247	0.0678117	1.00516	0.944099	1.07016	NA	NA	NA	NA	NA	NA	NA	NA	1	rs13107325	NA	NA	NA
157	IDP_T1_FAST_ROIs_V_cerebellum_VIIIb	GMV	PD	0.00231765	0.789225	0.00867002	-0.0146756	0.0193109	1.00232	0.985432	1.0195	NA	NA	NA	NA	NA	NA	NA	NA	-0.00112712	0.886589	0.00790287	-0.0166168	0.0143625	0.998874	0.983521	1.01447	NA	NA	NA	NA	NA	NA	NA	NA	1	rs13107325	NA	NA	NA
158	IDP_T1_FAST_ROIs_R_cerebellum_VIIIb	GMV	AD	0.0181146	0.736355	0.0538029	-0.0873391	0.123568	1.01828	0.916366	1.13153	NA	NA	NA	NA	NA	NA	NA	NA	0.0266574	0.413181	0.0325762	-0.037192	0.0905068	1.02702	0.963491	1.09473	NA	NA	NA	NA	NA	NA	NA	NA	2	rs13107325	rs1800562	NA	NA
158	IDP_T1_FAST_ROIs_R_cerebellum_VIIIb	GMV	ALS	0.015115	0.721537	0.0424096	-0.0680078	0.0982377	1.01523	0.934253	1.10323	NA	NA	NA	NA	NA	NA	NA	NA	0.0378677	0.209201	0.0301551	-0.0212363	0.0969717	1.03859	0.978988	1.10183	NA	NA	NA	NA	NA	NA	NA	NA	2	rs13107325	rs1800562	NA	NA
158	IDP_T1_FAST_ROIs_R_cerebellum_VIIIb	GMV	FTD	0.474211	0.0946187	0.2837	-0.0818414	1.03026	1.60675	0.921418	2.8018	NA	NA	NA	NA	NA	NA	NA	NA	0.179973	0.299975	0.173638	-0.160357	0.520304	1.19719	0.85184	1.68254	NA	NA	NA	NA	NA	NA	NA	NA	2	rs13107325	rs1800562	NA	NA
158	IDP_T1_FAST_ROIs_R_cerebellum_VIIIb	GMV	HD	0.216163	0.0783394	0.122792	-0.0245088	0.456835	1.2413	0.975789	1.57907	NA	NA	NA	NA	NA	NA	NA	NA	0.0911776	0.316435	0.0910129	-0.0872077	0.269563	1.09546	0.916487	1.30939	NA	NA	NA	NA	NA	NA	NA	NA	2	rs13107325	rs1800562	NA	NA
158	IDP_T1_FAST_ROIs_R_cerebellum_VIIIb	GMV	LBD	-0.235586	0.111089	0.147859	-0.525389	0.0542174	0.790108	0.591326	1.05571	NA	NA	NA	NA	NA	NA	NA	NA	-0.106628	0.323475	0.107995	-0.318299	0.105042	0.89886	0.727385	1.11076	NA	NA	NA	NA	NA	NA	NA	NA	1	rs13107325	NA	NA	NA
158	IDP_T1_FAST_ROIs_R_cerebellum_VIIIb	GMV	MS	-0.011977	0.843549	0.0606875	-0.130925	0.106971	0.988094	0.877284	1.1129	NA	NA	NA	NA	NA	NA	NA	NA	0.015715	0.803074	0.0630189	-0.107802	0.139232	1.01584	0.897805	1.14939	NA	NA	NA	NA	NA	NA	NA	NA	2	rs13107325	rs1800562	NA	NA
158	IDP_T1_FAST_ROIs_R_cerebellum_VIIIb	GMV	PD	0.0103318	0.564179	0.017917	-0.0247856	0.0454492	1.01039	0.975519	1.0465	NA	NA	NA	NA	NA	NA	NA	NA	0.000431723	0.972593	0.012566	-0.0241976	0.0250611	1.00043	0.976093	1.02538	NA	NA	NA	NA	NA	NA	NA	NA	2	rs13107325	rs1800562	NA	NA
159	IDP_T1_FAST_ROIs_L_cerebellum_IX	GMV	AD	0.0300328	0.263516	0.0268601	-0.022613	0.0826787	1.03049	0.977641	1.08619	NA	NA	NA	NA	NA	NA	NA	NA	0.0300201	0.187638	0.022784	-0.0146365	0.0746767	1.03048	0.98547	1.07754	NA	NA	NA	NA	NA	NA	NA	NA	1	rs13107325	NA	NA	NA
159	IDP_T1_FAST_ROIs_L_cerebellum_IX	GMV	ALS	0.0339228	0.250566	0.0295243	-0.0239449	0.0917904	1.0345	0.976339	1.09614	NA	NA	NA	NA	NA	NA	NA	NA	0.0344194	0.173291	0.0252767	-0.015123	0.0839618	1.03502	0.984991	1.08759	NA	NA	NA	NA	NA	NA	NA	NA	1	rs13107325	NA	NA	NA
159	IDP_T1_FAST_ROIs_L_cerebellum_IX	GMV	FTD	0.0608926	0.499442	0.0901621	-0.115825	0.23761	1.06278	0.890631	1.26822	NA	NA	NA	NA	NA	NA	NA	NA	0.0283782	0.699829	0.0736041	-0.115886	0.172642	1.02878	0.890577	1.18844	NA	NA	NA	NA	NA	NA	NA	NA	1	rs13107325	NA	NA	NA
159	IDP_T1_FAST_ROIs_L_cerebellum_IX	GMV	HD	-0.00838901	0.917231	0.0807235	-0.166607	0.149829	0.991646	0.846532	1.16164	NA	NA	NA	NA	NA	NA	NA	NA	-0.0186698	0.77804	0.0662345	-0.148489	0.11115	0.981503	0.862009	1.11756	NA	NA	NA	NA	NA	NA	NA	NA	1	rs13107325	NA	NA	NA
159	IDP_T1_FAST_ROIs_L_cerebellum_IX	GMV	LBD	0.194219	0.0817387	0.111576	-0.0244702	0.412908	1.21436	0.975827	1.51121	NA	NA	NA	NA	NA	NA	NA	NA	0.13989	0.128845	0.092113	-0.0406519	0.320431	1.15015	0.960163	1.37772	NA	NA	NA	NA	NA	NA	NA	NA	1	rs13107325	NA	NA	NA
159	IDP_T1_FAST_ROIs_L_cerebellum_IX	GMV	MS	0.0214746	0.468223	0.0296049	-0.036551	0.0795002	1.02171	0.964109	1.08275	NA	NA	NA	NA	NA	NA	NA	NA	0.0446147	0.0706616	0.0246811	-0.00376026	0.0929896	1.04562	0.996247	1.09745	NA	NA	NA	NA	NA	NA	NA	NA	1	rs13107325	NA	NA	NA
159	IDP_T1_FAST_ROIs_L_cerebellum_IX	GMV	PD	0.0124154	0.382814	0.014226	-0.0154676	0.0402983	1.01249	0.984651	1.04112	NA	NA	NA	NA	NA	NA	NA	NA	0.00367612	0.754636	0.0117624	-0.0193781	0.0267304	1.00368	0.980808	1.02709	NA	NA	NA	NA	NA	NA	NA	NA	1	rs13107325	NA	NA	NA
160	IDP_T1_FAST_ROIs_V_cerebellum_IX	GMV	AD	-0.0107907	0.758287	0.0350654	-0.079519	0.0579375	0.989267	0.92356	1.05965	NA	NA	NA	NA	NA	NA	NA	NA	0.00391234	0.876556	0.0251861	-0.0454524	0.0532771	1.00392	0.955565	1.05472	NA	NA	NA	NA	NA	NA	NA	NA	1	rs13107325	NA	NA	NA
160	IDP_T1_FAST_ROIs_V_cerebellum_IX	GMV	ALS	0.0298037	0.45689	0.04006	-0.0487138	0.108321	1.03025	0.952454	1.11441	NA	NA	NA	NA	NA	NA	NA	NA	0.0276698	0.329937	0.0284014	-0.027997	0.0833365	1.02806	0.972391	1.08691	NA	NA	NA	NA	NA	NA	NA	NA	1	rs13107325	NA	NA	NA
160	IDP_T1_FAST_ROIs_V_cerebellum_IX	GMV	FTD	0.193858	0.106953	0.120256	-0.0418439	0.42956	1.21392	0.959019	1.53658	NA	NA	NA	NA	NA	NA	NA	NA	0.0521309	0.476069	0.0731519	-0.0912468	0.195509	1.05351	0.912792	1.21593	NA	NA	NA	NA	NA	NA	NA	NA	1	rs13107325	NA	NA	NA
160	IDP_T1_FAST_ROIs_V_cerebellum_IX	GMV	HD	0.109718	0.245133	0.0944014	-0.0753085	0.294745	1.11596	0.927457	1.34278	NA	NA	NA	NA	NA	NA	NA	NA	0.0406603	0.546287	0.0673928	-0.0914295	0.17275	1.0415	0.912626	1.18857	NA	NA	NA	NA	NA	NA	NA	NA	1	rs13107325	NA	NA	NA
160	IDP_T1_FAST_ROIs_V_cerebellum_IX	GMV	LBD	0.13723	0.270776	0.12461	-0.107006	0.381466	1.14709	0.898521	1.46443	NA	NA	NA	NA	NA	NA	NA	NA	0.0792389	0.375346	0.0893836	-0.0959529	0.254431	1.08246	0.908507	1.28973	NA	NA	NA	NA	NA	NA	NA	NA	1	rs13107325	NA	NA	NA
160	IDP_T1_FAST_ROIs_V_cerebellum_IX	GMV	MS	0.0321736	0.331923	0.0331601	-0.0328203	0.0971674	1.0327	0.967712	1.10204	NA	NA	NA	NA	NA	NA	NA	NA	0.0494223	0.021954	0.0215709	0.00714345	0.0917012	1.05066	1.00717	1.09604	NA	NA	NA	NA	NA	NA	NA	NA	1	rs13107325	NA	NA	NA
160	IDP_T1_FAST_ROIs_V_cerebellum_IX	GMV	PD	0.0182953	0.0739967	0.0102401	-0.00177529	0.038366	1.01846	0.998226	1.03911	NA	NA	NA	NA	NA	NA	NA	NA	0.00446823	0.570369	0.00787343	-0.0109637	0.0199001	1.00448	0.989096	1.0201	NA	NA	NA	NA	NA	NA	NA	NA	1	rs13107325	NA	NA	NA
161	IDP_T1_FAST_ROIs_R_cerebellum_IX	GMV	AD	0.0270005	0.387787	0.0312636	-0.0342763	0.0882772	1.02737	0.966304	1.09229	NA	NA	NA	NA	NA	NA	NA	NA	0.0277767	0.276227	0.0255105	-0.0222239	0.0777774	1.02817	0.978021	1.08088	NA	NA	NA	NA	NA	NA	NA	NA	1	rs13107325	NA	NA	NA
161	IDP_T1_FAST_ROIs_R_cerebellum_IX	GMV	ALS	0.0366518	0.213587	0.0294684	-0.0211064	0.0944099	1.03733	0.979115	1.09901	NA	NA	NA	NA	NA	NA	NA	NA	0.0364088	0.143015	0.0248583	-0.0123135	0.0851311	1.03708	0.987762	1.08886	NA	NA	NA	NA	NA	NA	NA	NA	1	rs13107325	NA	NA	NA
161	IDP_T1_FAST_ROIs_R_cerebellum_IX	GMV	FTD	0.0640714	0.513712	0.0981083	-0.128221	0.256364	1.06617	0.879659	1.29222	NA	NA	NA	NA	NA	NA	NA	NA	0.0262494	0.734573	0.0774208	-0.125495	0.177994	1.0266	0.88206	1.19482	NA	NA	NA	NA	NA	NA	NA	NA	1	rs13107325	NA	NA	NA
161	IDP_T1_FAST_ROIs_R_cerebellum_IX	GMV	HD	0.00585282	0.946978	0.0880088	-0.166644	0.17835	1.00587	0.846501	1.19524	NA	NA	NA	NA	NA	NA	NA	NA	-0.00881871	0.902278	0.071823	-0.149592	0.131954	0.99122	0.861059	1.14106	NA	NA	NA	NA	NA	NA	NA	NA	1	rs13107325	NA	NA	NA
161	IDP_T1_FAST_ROIs_R_cerebellum_IX	GMV	LBD	0.202875	0.0769076	0.114689	-0.021915	0.427664	1.22492	0.978323	1.53367	NA	NA	NA	NA	NA	NA	NA	NA	0.151545	0.116847	0.0966394	-0.0378683	0.340958	1.16363	0.96284	1.40629	NA	NA	NA	NA	NA	NA	NA	NA	1	rs13107325	NA	NA	NA
161	IDP_T1_FAST_ROIs_R_cerebellum_IX	GMV	MS	0.0263715	0.474511	0.0368751	-0.0459036	0.0986467	1.02672	0.955134	1.10368	NA	NA	NA	NA	NA	NA	NA	NA	0.0503339	0.0838418	0.0291146	-0.00673079	0.107399	1.05162	0.993292	1.11338	NA	NA	NA	NA	NA	NA	NA	NA	1	rs13107325	NA	NA	NA
161	IDP_T1_FAST_ROIs_R_cerebellum_IX	GMV	PD	0.000559372	0.958731	0.0108099	-0.020628	0.0217467	1.00056	0.979583	1.02198	NA	NA	NA	NA	NA	NA	NA	NA	-0.00461852	0.598203	0.008764	-0.021796	0.0125589	0.995392	0.97844	1.01264	NA	NA	NA	NA	NA	NA	NA	NA	1	rs13107325	NA	NA	NA
162	IDP_T1_FAST_ROIs_L_cerebellum_X	GMV	AD	-0.0296525	0.478593	0.0418485	-0.111675	0.0523706	0.970783	0.894334	1.05377	NA	NA	NA	NA	NA	NA	NA	NA	-0.0156313	0.686662	0.0387499	-0.0915812	0.0603186	0.98449	0.912487	1.06217	NA	NA	NA	NA	NA	NA	NA	NA	1	rs13107325	NA	NA	NA
162	IDP_T1_FAST_ROIs_L_cerebellum_X	GMV	ALS	0.0532764	0.133785	0.0355332	-0.0163686	0.122921	1.05472	0.983765	1.1308	NA	NA	NA	NA	NA	NA	NA	NA	0.0573165	0.0743722	0.0321224	-0.00564336	0.120276	1.05899	0.994373	1.12781	NA	NA	NA	NA	NA	NA	NA	NA	1	rs13107325	NA	NA	NA
162	IDP_T1_FAST_ROIs_L_cerebellum_X	GMV	FTD	-0.182945	0.227057	0.151448	-0.479783	0.113893	0.832814	0.618918	1.12063	NA	NA	NA	NA	NA	NA	NA	NA	-0.168469	0.22265	0.138145	-0.439234	0.102295	0.844957	0.64453	1.10771	NA	NA	NA	NA	NA	NA	NA	NA	1	rs13107325	NA	NA	NA
162	IDP_T1_FAST_ROIs_L_cerebellum_X	GMV	HD	-0.193333	0.0321295	0.0902248	-0.370174	-0.0164927	0.824207	0.690614	0.983643	NA	NA	NA	NA	NA	NA	NA	NA	-0.186329	0.030463	0.0861032	-0.355091	-0.0175665	0.830001	0.70111	0.982587	NA	NA	NA	NA	NA	NA	NA	NA	1	rs13107325	NA	NA	NA
162	IDP_T1_FAST_ROIs_L_cerebellum_X	GMV	LBD	-0.109299	0.28685	0.102622	-0.310439	0.0918412	0.896462	0.733125	1.09619	NA	NA	NA	NA	NA	NA	NA	NA	-0.0954046	0.330522	0.0980457	-0.287574	0.096765	0.909005	0.750081	1.1016	NA	NA	NA	NA	NA	NA	NA	NA	1	rs13107325	NA	NA	NA
162	IDP_T1_FAST_ROIs_L_cerebellum_X	GMV	MS	0.103781	0.00239236	0.0341764	0.0367955	0.170767	1.10936	1.03748	1.18621	NA	NA	NA	NA	NA	NA	NA	NA	0.121127	0.0003443	0.0338394	0.0548016	0.187452	1.12877	1.05633	1.20617	NA	NA	NA	NA	NA	NA	NA	NA	1	rs13107325	NA	NA	NA
162	IDP_T1_FAST_ROIs_L_cerebellum_X	GMV	PD	0.0235187	0.0779946	0.0133444	-0.00263629	0.0496738	1.0238	0.997367	1.05093	NA	NA	NA	NA	NA	NA	NA	NA	0.0179823	0.177166	0.0133248	-0.00813437	0.0440989	1.01814	0.991899	1.04509	NA	NA	NA	NA	NA	NA	NA	NA	1	rs13107325	NA	NA	NA
163	IDP_T1_FAST_ROIs_V_cerebellum_X	GMV	AD	-0.0149562	0.84192	0.0749916	-0.16194	0.132027	0.985155	0.850492	1.14114	NA	NA	NA	NA	NA	NA	NA	NA	0.00821782	0.868994	0.049824	-0.0894372	0.105873	1.00825	0.914446	1.11168	NA	NA	NA	NA	NA	NA	NA	NA	1	rs13107325	NA	NA	NA
163	IDP_T1_FAST_ROIs_V_cerebellum_X	GMV	ALS	-0.0539947	0.308918	0.0530662	-0.158005	0.0500152	0.947437	0.853846	1.05129	NA	NA	NA	NA	NA	NA	NA	NA	-0.0104577	0.794061	0.0400616	-0.0889784	0.0680629	0.989597	0.914865	1.07043	NA	NA	NA	NA	NA	NA	NA	NA	1	rs13107325	NA	NA	NA
163	IDP_T1_FAST_ROIs_V_cerebellum_X	GMV	FTD	-0.289997	0.0313302	0.134704	-0.554016	-0.0259781	0.748266	0.574637	0.974356	NA	NA	NA	NA	NA	NA	NA	NA	-0.167194	0.0942798	0.0999224	-0.363042	0.0286536	0.846035	0.695557	1.02907	NA	NA	NA	NA	NA	NA	NA	NA	1	rs13107325	NA	NA	NA
163	IDP_T1_FAST_ROIs_V_cerebellum_X	GMV	HD	-0.0480809	0.773017	0.166698	-0.37481	0.278648	0.953057	0.68742	1.32134	NA	NA	NA	NA	NA	NA	NA	NA	-0.0474318	0.64752	0.103742	-0.250766	0.155902	0.953676	0.778205	1.16871	NA	NA	NA	NA	NA	NA	NA	NA	1	rs13107325	NA	NA	NA
163	IDP_T1_FAST_ROIs_V_cerebellum_X	GMV	LBD	0.0401991	0.831755	0.189216	-0.330664	0.411062	1.04102	0.718447	1.50842	NA	NA	NA	NA	NA	NA	NA	NA	0.030586	0.80515	0.123986	-0.212427	0.273599	1.03106	0.808619	1.31469	NA	NA	NA	NA	NA	NA	NA	NA	1	rs13107325	NA	NA	NA
163	IDP_T1_FAST_ROIs_V_cerebellum_X	GMV	MS	0.0389674	0.276562	0.0358132	-0.0312264	0.109161	1.03974	0.969256	1.11534	NA	NA	NA	NA	NA	NA	NA	NA	0.0693305	0.0069977	0.025707	0.0189448	0.119716	1.07179	1.01913	1.12718	NA	NA	NA	NA	NA	NA	NA	NA	1	rs13107325	NA	NA	NA
163	IDP_T1_FAST_ROIs_V_cerebellum_X	GMV	PD	0.0449205	0.00554892	0.0161974	0.0131735	0.0766675	1.04594	1.01326	1.07968	NA	NA	NA	NA	NA	NA	NA	NA	0.0161039	0.325703	0.0163856	-0.0160119	0.0482196	1.01623	0.984116	1.0494	NA	NA	NA	NA	NA	NA	NA	NA	1	rs13107325	NA	NA	NA
164	IDP_T1_FAST_ROIs_R_cerebellum_X	GMV	AD	-0.0210079	0.527742	0.0332691	-0.0862153	0.0441994	0.979211	0.917397	1.04519	NA	NA	NA	NA	NA	NA	NA	NA	-0.0117397	0.710539	0.031632	-0.0737383	0.050259	0.988329	0.928915	1.05154	NA	NA	NA	NA	NA	NA	NA	NA	1	rs13107325	NA	NA	NA
164	IDP_T1_FAST_ROIs_R_cerebellum_X	GMV	ALS	0.0154488	0.788388	0.0575579	-0.0973648	0.128262	1.01557	0.907225	1.13685	NA	NA	NA	NA	NA	NA	NA	NA	0.0217094	0.678812	0.0524273	-0.0810482	0.124467	1.02195	0.922149	1.13254	NA	NA	NA	NA	NA	NA	NA	NA	1	rs13107325	NA	NA	NA
164	IDP_T1_FAST_ROIs_R_cerebellum_X	GMV	FTD	-0.0331	0.771532	0.113992	-0.256524	0.190324	0.967442	0.773737	1.20964	NA	NA	NA	NA	NA	NA	NA	NA	-0.0386909	0.703458	0.101642	-0.23791	0.160528	0.962048	0.788274	1.17413	NA	NA	NA	NA	NA	NA	NA	NA	1	rs13107325	NA	NA	NA
164	IDP_T1_FAST_ROIs_R_cerebellum_X	GMV	HD	-0.141107	0.194006	0.108642	-0.354046	0.0718322	0.868397	0.701843	1.07448	NA	NA	NA	NA	NA	NA	NA	NA	-0.138349	0.157664	0.0979133	-0.330259	0.0535612	0.870795	0.718738	1.05502	NA	NA	NA	NA	NA	NA	NA	NA	1	rs13107325	NA	NA	NA
164	IDP_T1_FAST_ROIs_R_cerebellum_X	GMV	LBD	-0.0683065	0.506625	0.102855	-0.269903	0.13329	0.933974	0.763453	1.14258	NA	NA	NA	NA	NA	NA	NA	NA	-0.0572158	0.558582	0.0978133	-0.24893	0.134498	0.94439	0.779635	1.14396	NA	NA	NA	NA	NA	NA	NA	NA	1	rs13107325	NA	NA	NA
164	IDP_T1_FAST_ROIs_R_cerebellum_X	GMV	MS	0.0211486	0.408897	0.0256088	-0.0290446	0.0713418	1.02137	0.971373	1.07395	NA	NA	NA	NA	NA	NA	NA	NA	0.0422378	0.134188	0.0282001	-0.0130344	0.09751	1.04314	0.98705	1.10242	NA	NA	NA	NA	NA	NA	NA	NA	1	rs13107325	NA	NA	NA
164	IDP_T1_FAST_ROIs_R_cerebellum_X	GMV	PD	0.0206245	0.224727	0.0169881	-0.0126722	0.0539212	1.02084	0.987408	1.0554	NA	NA	NA	NA	NA	NA	NA	NA	0.0154029	0.342911	0.0162405	-0.0164284	0.0472343	1.01552	0.983706	1.04837	NA	NA	NA	NA	NA	NA	NA	NA	1	rs13107325	NA	NA	NA
344	aparc-Desikan_lh_volume_bankssts	GMV	AD	-0.123853	0.256547	0.109161	-0.337808	0.0901023	0.88351	0.713332	1.09429	NA	NA	NA	NA	NA	NA	NA	NA	-0.16617	0.0715056	0.092201	-0.346883	0.0145444	0.846903	0.706888	1.01465	NA	NA	NA	NA	NA	NA	NA	NA	2	rs3004179	rs7889	NA	NA
344	aparc-Desikan_lh_volume_bankssts	GMV	ALS	-0.0042317	0.953253	0.0721865	-0.145717	0.137254	0.995777	0.864402	1.14712	NA	NA	NA	NA	NA	NA	NA	NA	-0.0514635	0.589338	0.095339	-0.238328	0.135401	0.949838	0.787944	1.145	NA	NA	NA	NA	NA	NA	NA	NA	2	rs3004179	rs7889	NA	NA
344	aparc-Desikan_lh_volume_bankssts	GMV	FTD	0.374275	0.0606447	0.199499	-0.0167425	0.765292	1.45394	0.983397	2.14962	NA	NA	NA	NA	NA	NA	NA	NA	0.330536	0.0606062	0.176158	-0.0147342	0.675806	1.39171	0.985374	1.96562	NA	NA	NA	NA	NA	NA	NA	NA	2	rs3004179	rs7889	NA	NA
344	aparc-Desikan_lh_volume_bankssts	GMV	HD	-0.0559196	0.70611	0.148294	-0.346576	0.234737	0.945615	0.707105	1.26458	NA	NA	NA	NA	NA	NA	NA	NA	-0.101769	0.466071	0.139622	-0.375428	0.17189	0.903238	0.686995	1.18755	NA	NA	NA	NA	NA	NA	NA	NA	2	rs3004179	rs7889	NA	NA
344	aparc-Desikan_lh_volume_bankssts	GMV	LBD	-0.300025	0.0812879	0.172105	-0.637352	0.0373018	0.7408	0.528691	1.03801	NA	NA	NA	NA	NA	NA	NA	NA	-0.211025	0.144635	0.144662	-0.494562	0.0725125	0.809754	0.609838	1.07521	NA	NA	NA	NA	NA	NA	NA	NA	2	rs3004179	rs7889	NA	NA
344	aparc-Desikan_lh_volume_bankssts	GMV	MS	0.0868758	0.0580639	0.0458395	-0.00296972	0.176721	1.09076	0.997035	1.1933	NA	NA	NA	NA	NA	NA	NA	NA	0.039083	0.497074	0.0575511	-0.0737171	0.151883	1.03986	0.928934	1.16402	NA	NA	NA	NA	NA	NA	NA	NA	1	rs3004179	NA	NA	NA
344	aparc-Desikan_lh_volume_bankssts	GMV	PD	-0.0160231	0.573049	0.0284316	-0.0717489	0.0397028	0.984105	0.930765	1.0405	NA	NA	NA	NA	NA	NA	NA	NA	0.00506293	0.834029	0.0241624	-0.0422954	0.0524213	1.00508	0.958587	1.05382	NA	NA	NA	NA	NA	NA	NA	NA	2	rs3004179	rs7889	NA	NA
347	aparc-Desikan_lh_volume_cuneus	GMV	AD	-0.0308533	0.410064	0.0374533	-0.104262	0.0425551	0.969618	0.900989	1.04347	NA	NA	NA	NA	NA	NA	NA	NA	-0.0253489	0.494429	0.0370987	-0.0980624	0.0473647	0.97497	0.906592	1.0485	NA	NA	NA	NA	NA	NA	NA	NA	1	rs7442779	NA	NA	NA
347	aparc-Desikan_lh_volume_cuneus	GMV	ALS	-0.0141009	0.491409	0.0204935	-0.0542682	0.0260663	0.985998	0.947178	1.02641	NA	NA	NA	NA	NA	NA	NA	NA	-0.0152266	0.451423	0.02022	-0.0548578	0.0244046	0.984889	0.94662	1.0247	NA	NA	NA	NA	NA	NA	NA	NA	1	rs7442779	NA	NA	NA
347	aparc-Desikan_lh_volume_cuneus	GMV	FTD	-0.0520966	0.597703	0.0987227	-0.245593	0.1414	0.949237	0.78224	1.15189	NA	NA	NA	NA	NA	NA	NA	NA	-0.0682953	0.477326	0.096108	-0.256667	0.120076	0.933985	0.773626	1.12758	NA	NA	NA	NA	NA	NA	NA	NA	1	rs7442779	NA	NA	NA
347	aparc-Desikan_lh_volume_cuneus	GMV	HD	0.044041	0.526614	0.0695549	-0.0922865	0.180369	1.04503	0.911844	1.19766	NA	NA	NA	NA	NA	NA	NA	NA	0.02617	0.719929	0.0729878	-0.116886	0.169226	1.02652	0.889686	1.18439	NA	NA	NA	NA	NA	NA	NA	NA	1	rs7442779	NA	NA	NA
347	aparc-Desikan_lh_volume_cuneus	GMV	LBD	-0.116315	0.0956239	0.0697984	-0.25312	0.0204893	0.890194	0.776374	1.0207	NA	NA	NA	NA	NA	NA	NA	NA	-0.105434	0.126563	0.0690106	-0.240695	0.0298265	0.899934	0.786081	1.03028	NA	NA	NA	NA	NA	NA	NA	NA	1	rs7442779	NA	NA	NA
347	aparc-Desikan_lh_volume_cuneus	GMV	MS	0.00733519	0.809245	0.030386	-0.0522214	0.0668918	1.00736	0.949119	1.06918	NA	NA	NA	NA	NA	NA	NA	NA	0.00960563	0.738764	0.0288033	-0.0468488	0.0660601	1.00965	0.954232	1.06829	NA	NA	NA	NA	NA	NA	NA	NA	1	rs7442779	NA	NA	NA
347	aparc-Desikan_lh_volume_cuneus	GMV	PD	0.00334141	0.751211	0.0105393	-0.0173156	0.0239985	1.00335	0.982833	1.02429	NA	NA	NA	NA	NA	NA	NA	NA	0.0054943	0.601028	0.0105069	-0.0150992	0.0260878	1.00551	0.985014	1.02643	NA	NA	NA	NA	NA	NA	NA	NA	1	rs7442779	NA	NA	NA
354	aparc-Desikan_lh_volume_lateralorbitofrontal	GMV	AD	0.0320563	0.594111	0.0601558	-0.085849	0.149962	1.03258	0.917733	1.16179	NA	NA	NA	NA	NA	NA	NA	NA	-0.000207462	0.996999	0.055165	-0.108331	0.107916	0.999793	0.897331	1.11395	NA	NA	NA	NA	NA	NA	NA	NA	1	rs11759026	NA	NA	NA
354	aparc-Desikan_lh_volume_lateralorbitofrontal	GMV	ALS	0.00471798	0.922867	0.0487277	-0.0907883	0.100224	1.00473	0.913211	1.10542	NA	NA	NA	NA	NA	NA	NA	NA	-0.0191541	0.684839	0.0471929	-0.111652	0.073344	0.981028	0.894355	1.0761	NA	NA	NA	NA	NA	NA	NA	NA	1	rs11759026	NA	NA	NA
354	aparc-Desikan_lh_volume_lateralorbitofrontal	GMV	FTD	-0.245548	0.487765	0.353883	-0.939158	0.448063	0.782276	0.390957	1.56528	NA	NA	NA	NA	NA	NA	NA	NA	-0.229185	0.352895	0.246703	-0.712723	0.254354	0.795182	0.490307	1.28963	NA	NA	NA	NA	NA	NA	NA	NA	1	rs11759026	NA	NA	NA
354	aparc-Desikan_lh_volume_lateralorbitofrontal	GMV	HD	-0.0510875	0.700293	0.13272	-0.311219	0.209044	0.950196	0.732553	1.2325	NA	NA	NA	NA	NA	NA	NA	NA	-0.0212598	0.860702	0.121152	-0.258718	0.216199	0.978965	0.77204	1.24135	NA	NA	NA	NA	NA	NA	NA	NA	1	rs11759026	NA	NA	NA
354	aparc-Desikan_lh_volume_lateralorbitofrontal	GMV	LBD	-0.0437082	0.846701	0.226082	-0.486829	0.399412	0.957233	0.614572	1.49095	NA	NA	NA	NA	NA	NA	NA	NA	-0.0280061	0.874102	0.17675	-0.374436	0.318424	0.972382	0.687677	1.37496	NA	NA	NA	NA	NA	NA	NA	NA	1	rs11759026	NA	NA	NA
354	aparc-Desikan_lh_volume_lateralorbitofrontal	GMV	MS	-0.149653	0.14469	0.102604	-0.350757	0.0514512	0.861007	0.704155	1.0528	NA	NA	NA	NA	NA	NA	NA	NA	-0.144962	0.0426844	0.071523	-0.285147	-0.0047767	0.865055	0.751904	0.995235	NA	NA	NA	NA	NA	NA	NA	NA	1	rs11759026	NA	NA	NA
354	aparc-Desikan_lh_volume_lateralorbitofrontal	GMV	PD	-0.0151105	0.642435	0.032545	-0.0788987	0.0486777	0.985003	0.924133	1.04988	NA	NA	NA	NA	NA	NA	NA	NA	0.00546255	0.872329	0.0339921	-0.061162	0.0720871	1.00548	0.940671	1.07475	NA	NA	NA	NA	NA	NA	NA	NA	1	rs11759026	NA	NA	NA
355	aparc-Desikan_lh_volume_lingual	GMV	AD	-0.0281122	0.41423	0.0344313	-0.0955975	0.0393731	0.972279	0.90883	1.04016	NA	NA	NA	NA	NA	NA	NA	NA	-0.0183264	0.582258	0.0333154	-0.0836246	0.0469717	0.98184	0.919776	1.04809	NA	NA	NA	NA	NA	NA	NA	NA	1	rs9537930	NA	NA	NA
355	aparc-Desikan_lh_volume_lingual	GMV	ALS	-0.00134102	0.966171	0.0316195	-0.0633152	0.0606332	0.99866	0.938648	1.06251	NA	NA	NA	NA	NA	NA	NA	NA	-0.0114971	0.713323	0.0312935	-0.0728325	0.0498382	0.988569	0.929757	1.0511	NA	NA	NA	NA	NA	NA	NA	NA	1	rs9537930	NA	NA	NA
355	aparc-Desikan_lh_volume_lingual	GMV	FTD	0.142436	0.340647	0.149478	-0.150541	0.435413	1.15308	0.860242	1.5456	NA	NA	NA	NA	NA	NA	NA	NA	0.146723	0.264444	0.131478	-0.110974	0.404421	1.15803	0.894962	1.49843	NA	NA	NA	NA	NA	NA	NA	NA	1	rs9537930	NA	NA	NA
355	aparc-Desikan_lh_volume_lingual	GMV	HD	0.103372	0.219302	0.0841528	-0.0615674	0.268312	1.1089	0.94029	1.30775	NA	NA	NA	NA	NA	NA	NA	NA	0.0951743	0.232706	0.0797494	-0.0611345	0.251483	1.09985	0.940697	1.28593	NA	NA	NA	NA	NA	NA	NA	NA	1	rs9537930	NA	NA	NA
355	aparc-Desikan_lh_volume_lingual	GMV	LBD	-0.070936	0.535744	0.114549	-0.295452	0.153581	0.931522	0.744195	1.166	NA	NA	NA	NA	NA	NA	NA	NA	-0.0664477	0.532459	0.106443	-0.275076	0.142181	0.935712	0.759515	1.15278	NA	NA	NA	NA	NA	NA	NA	NA	1	rs9537930	NA	NA	NA
355	aparc-Desikan_lh_volume_lingual	GMV	MS	0.00850951	0.799683	0.033534	-0.0572171	0.0742361	1.00855	0.944389	1.07706	NA	NA	NA	NA	NA	NA	NA	NA	0.0109041	0.712707	0.0296128	-0.047137	0.0689453	1.01096	0.953957	1.07138	NA	NA	NA	NA	NA	NA	NA	NA	1	rs9537930	NA	NA	NA
355	aparc-Desikan_lh_volume_lingual	GMV	PD	-0.0209504	0.149219	0.0145257	-0.0494209	0.00752006	0.979268	0.95178	1.00755	NA	NA	NA	NA	NA	NA	NA	NA	-0.0174386	0.21298	0.0140023	-0.0448831	0.0100058	0.982713	0.956109	1.01006	NA	NA	NA	NA	NA	NA	NA	NA	1	rs9537930	NA	NA	NA
363	aparc-Desikan_lh_volume_pericalcarine	GMV	AD	-0.0300886	0.272667	0.0274295	-0.0838505	0.0236733	0.97036	0.919569	1.02396	NA	NA	NA	NA	NA	NA	NA	NA	-0.0300886	0.272667	0.0274295	-0.0838505	0.0236733	0.97036	0.919569	1.02396	NA	NA	NA	NA	NA	NA	NA	NA	1	rs10076679	NA	NA	NA
363	aparc-Desikan_lh_volume_pericalcarine	GMV	ALS	-0.00472459	0.784447	0.0172728	-0.0385792	0.02913	0.995287	0.962155	1.02956	NA	NA	NA	NA	NA	NA	NA	NA	-0.00472459	0.784447	0.0172728	-0.0385792	0.02913	0.995287	0.962155	1.02956	NA	NA	NA	NA	NA	NA	NA	NA	1	rs10076679	NA	NA	NA
363	aparc-Desikan_lh_volume_pericalcarine	GMV	HD	-0.00572124	0.910572	0.0509381	-0.10556	0.0941174	0.994295	0.899821	1.09869	NA	NA	NA	NA	NA	NA	NA	NA	-0.00572124	0.910572	0.0509381	-0.10556	0.0941174	0.994295	0.899821	1.09869	NA	NA	NA	NA	NA	NA	NA	NA	1	rs10076679	NA	NA	NA
363	aparc-Desikan_lh_volume_pericalcarine	GMV	LBD	-0.101063	0.0848627	0.0586504	-0.216018	0.0138918	0.903876	0.805721	1.01399	NA	NA	NA	NA	NA	NA	NA	NA	-0.101063	0.0848627	0.0586504	-0.216018	0.0138918	0.903876	0.805721	1.01399	NA	NA	NA	NA	NA	NA	NA	NA	1	rs10076679	NA	NA	NA
363	aparc-Desikan_lh_volume_pericalcarine	GMV	MS	-0.0239425	0.222254	0.019616	-0.0623898	0.0145049	0.976342	0.939517	1.01461	NA	NA	NA	NA	NA	NA	NA	NA	-0.0239425	0.222254	0.019616	-0.0623898	0.0145049	0.976342	0.939517	1.01461	NA	NA	NA	NA	NA	NA	NA	NA	1	rs10076679	NA	NA	NA
363	aparc-Desikan_lh_volume_pericalcarine	GMV	PD	0.0119864	0.28872	0.0112979	-0.0101576	0.0341303	1.01206	0.989894	1.03472	NA	NA	NA	NA	NA	NA	NA	NA	0.0119864	0.28872	0.0112979	-0.0101576	0.0341303	1.01206	0.989894	1.03472	NA	NA	NA	NA	NA	NA	NA	NA	1	rs10076679	NA	NA	NA
367	aparc-Desikan_lh_volume_precuneus	GMV	AD	0.0515156	0.15789	0.0364789	-0.019983	0.123014	1.05287	0.980215	1.1309	NA	NA	NA	NA	NA	NA	NA	NA	0.0484239	0.153796	0.0339519	-0.0181218	0.11497	1.04962	0.982041	1.12184	NA	NA	NA	NA	NA	NA	NA	NA	1	rs17669337	NA	NA	NA
367	aparc-Desikan_lh_volume_precuneus	GMV	ALS	0.0773158	0.0186326	0.0328612	0.0129079	0.141724	1.08038	1.01299	1.15226	NA	NA	NA	NA	NA	NA	NA	NA	0.0780448	0.0131632	0.0314782	0.0163474	0.139742	1.08117	1.01648	1.14998	NA	NA	NA	NA	NA	NA	NA	NA	1	rs17669337	NA	NA	NA
367	aparc-Desikan_lh_volume_precuneus	GMV	FTD	-0.0317604	0.807104	0.130078	-0.286713	0.223192	0.968739	0.750727	1.25006	NA	NA	NA	NA	NA	NA	NA	NA	-0.0813789	0.50961	0.123405	-0.323253	0.160495	0.921844	0.723791	1.17409	NA	NA	NA	NA	NA	NA	NA	NA	1	rs17669337	NA	NA	NA
367	aparc-Desikan_lh_volume_precuneus	GMV	HD	-0.141584	0.129387	0.0933612	-0.324572	0.0414035	0.867982	0.722836	1.04227	NA	NA	NA	NA	NA	NA	NA	NA	-0.127053	0.156968	0.0897685	-0.303	0.0488931	0.880687	0.738599	1.05011	NA	NA	NA	NA	NA	NA	NA	NA	1	rs17669337	NA	NA	NA
367	aparc-Desikan_lh_volume_precuneus	GMV	LBD	0.190313	0.0854069	0.110638	-0.0265375	0.407163	1.20963	0.973811	1.50255	NA	NA	NA	NA	NA	NA	NA	NA	0.17609	0.097676	0.10632	-0.0322972	0.384476	1.19254	0.968219	1.46884	NA	NA	NA	NA	NA	NA	NA	NA	1	rs17669337	NA	NA	NA
367	aparc-Desikan_lh_volume_precuneus	GMV	MS	0.00244532	0.96465	0.0551759	-0.105699	0.11059	1.00245	0.899695	1.11694	NA	NA	NA	NA	NA	NA	NA	NA	0.00176696	0.970303	0.0474624	-0.0912593	0.0947933	1.00177	0.912781	1.09943	NA	NA	NA	NA	NA	NA	NA	NA	1	rs17669337	NA	NA	NA
367	aparc-Desikan_lh_volume_precuneus	GMV	PD	0.00363795	0.814811	0.0155319	-0.0268046	0.0340805	1.00364	0.973551	1.03467	NA	NA	NA	NA	NA	NA	NA	NA	0.00379388	0.782218	0.0137246	-0.0231062	0.030694	1.0038	0.977159	1.03117	NA	NA	NA	NA	NA	NA	NA	NA	1	rs17669337	NA	NA	NA
371	aparc-Desikan_lh_volume_superiorparietal	GMV	AD	0.0418655	0.142248	0.028529	-0.0140514	0.0977824	1.04275	0.986047	1.10272	NA	NA	NA	NA	NA	NA	NA	NA	0.0414008	0.137005	0.0278411	-0.0131678	0.0959693	1.04227	0.986918	1.10073	NA	NA	NA	NA	NA	NA	NA	NA	1	rs11707890	NA	NA	NA
371	aparc-Desikan_lh_volume_superiorparietal	GMV	ALS	0.0141816	0.611364	0.0279095	-0.040521	0.0688842	1.01428	0.960289	1.07131	NA	NA	NA	NA	NA	NA	NA	NA	0.0168248	0.52557	0.0265048	-0.0351246	0.0687742	1.01697	0.965485	1.07119	NA	NA	NA	NA	NA	NA	NA	NA	1	rs11707890	NA	NA	NA
371	aparc-Desikan_lh_volume_superiorparietal	GMV	FTD	0.0934434	0.348474	0.0996672	-0.101904	0.288791	1.09795	0.903116	1.33481	NA	NA	NA	NA	NA	NA	NA	NA	0.0888772	0.353151	0.0957217	-0.0987374	0.276492	1.09295	0.905981	1.3185	NA	NA	NA	NA	NA	NA	NA	NA	1	rs11707890	NA	NA	NA
371	aparc-Desikan_lh_volume_superiorparietal	GMV	HD	-0.0844602	0.240569	0.0719689	-0.225519	0.0565988	0.919008	0.798102	1.05823	NA	NA	NA	NA	NA	NA	NA	NA	-0.0827696	0.239774	0.0704091	-0.220771	0.0552323	0.920563	0.8019	1.05679	NA	NA	NA	NA	NA	NA	NA	NA	1	rs11707890	NA	NA	NA
371	aparc-Desikan_lh_volume_superiorparietal	GMV	LBD	0.114346	0.227888	0.0948287	-0.0715181	0.30021	1.12114	0.930979	1.35014	NA	NA	NA	NA	NA	NA	NA	NA	0.0876007	0.354333	0.0945789	-0.097774	0.272975	1.09155	0.906854	1.31387	NA	NA	NA	NA	NA	NA	NA	NA	1	rs11707890	NA	NA	NA
371	aparc-Desikan_lh_volume_superiorparietal	GMV	MS	-0.0181224	0.547023	0.0300922	-0.0771031	0.0408584	0.982041	0.925794	1.0417	NA	NA	NA	NA	NA	NA	NA	NA	0.00335813	0.931029	0.0387996	-0.072689	0.0794053	1.00336	0.92989	1.08264	NA	NA	NA	NA	NA	NA	NA	NA	1	rs11707890	NA	NA	NA
371	aparc-Desikan_lh_volume_superiorparietal	GMV	PD	0.01335	0.335222	0.0138536	-0.0138031	0.0405031	1.01344	0.986292	1.04133	NA	NA	NA	NA	NA	NA	NA	NA	0.0107097	0.42476	0.0134175	-0.0155886	0.037008	1.01077	0.984532	1.0377	NA	NA	NA	NA	NA	NA	NA	NA	1	rs11707890	NA	NA	NA
373	aparc-Desikan_lh_volume_supramarginal	GMV	AD	0.015862	0.709399	0.042564	-0.0675634	0.0992874	1.01599	0.934669	1.10438	NA	NA	NA	NA	NA	NA	NA	NA	0.0192526	0.632683	0.0402814	-0.0596989	0.0982041	1.01944	0.942048	1.10319	NA	NA	NA	NA	NA	NA	NA	NA	1	rs6556982	NA	NA	NA
373	aparc-Desikan_lh_volume_supramarginal	GMV	ALS	0.0424512	0.257876	0.0375201	-0.0310882	0.115991	1.04337	0.96939	1.12299	NA	NA	NA	NA	NA	NA	NA	NA	0.0471583	0.184223	0.0355144	-0.0224499	0.116767	1.04829	0.9778	1.12386	NA	NA	NA	NA	NA	NA	NA	NA	1	rs6556982	NA	NA	NA
373	aparc-Desikan_lh_volume_supramarginal	GMV	FTD	-0.0896161	0.530731	0.142953	-0.369805	0.190573	0.914282	0.690869	1.20994	NA	NA	NA	NA	NA	NA	NA	NA	-0.144807	0.280948	0.134305	-0.408046	0.118432	0.865189	0.664949	1.12573	NA	NA	NA	NA	NA	NA	NA	NA	1	rs6556982	NA	NA	NA
373	aparc-Desikan_lh_volume_supramarginal	GMV	HD	-0.0565036	0.614929	0.112322	-0.276655	0.163648	0.945063	0.758316	1.1778	NA	NA	NA	NA	NA	NA	NA	NA	-0.0488619	0.645665	0.10627	-0.25715	0.159427	0.952313	0.773252	1.17284	NA	NA	NA	NA	NA	NA	NA	NA	1	rs6556982	NA	NA	NA
373	aparc-Desikan_lh_volume_supramarginal	GMV	LBD	0.00064488	0.99716	0.181174	-0.354456	0.355746	1.00065	0.701555	1.42725	NA	NA	NA	NA	NA	NA	NA	NA	0.0108162	0.938302	0.139737	-0.263068	0.2847	1.01087	0.76869	1.32936	NA	NA	NA	NA	NA	NA	NA	NA	1	rs6556982	NA	NA	NA
373	aparc-Desikan_lh_volume_supramarginal	GMV	MS	-0.0312338	0.323322	0.0316243	-0.0932174	0.0307498	0.969249	0.910995	1.03123	NA	NA	NA	NA	NA	NA	NA	NA	-0.0324244	0.278631	0.0299284	-0.091084	0.0262352	0.968096	0.912941	1.02658	NA	NA	NA	NA	NA	NA	NA	NA	1	rs6556982	NA	NA	NA
373	aparc-Desikan_lh_volume_supramarginal	GMV	PD	0.00474916	0.789126	0.0177575	-0.0300555	0.0395539	1.00476	0.970392	1.04035	NA	NA	NA	NA	NA	NA	NA	NA	0.00467044	0.750322	0.014677	-0.0240965	0.0334374	1.00468	0.976191	1.034	NA	NA	NA	NA	NA	NA	NA	NA	1	rs6556982	NA	NA	NA
382	aparc-Desikan_rh_volume_fusiform	GMV	AD	-0.0564827	0.402138	0.0674171	-0.18862	0.0756548	0.945083	0.828101	1.07859	NA	NA	NA	NA	NA	NA	NA	NA	0.0361501	0.622128	0.0733511	-0.107618	0.179918	1.03681	0.897971	1.19712	NA	NA	NA	NA	NA	NA	NA	NA	1	rs79730878	NA	NA	NA
382	aparc-Desikan_rh_volume_fusiform	GMV	ALS	0.0948564	0.112595	0.0597847	-0.0223215	0.212034	1.0995	0.977926	1.23619	NA	NA	NA	NA	NA	NA	NA	NA	0.165433	0.00556842	0.0596764	0.0484673	0.282399	1.1799	1.04966	1.32631	NA	NA	NA	NA	NA	NA	NA	NA	1	rs79730878	NA	NA	NA
382	aparc-Desikan_rh_volume_fusiform	GMV	HD	-0.0730202	0.728055	0.21	-0.484621	0.338581	0.929582	0.615931	1.40295	NA	NA	NA	NA	NA	NA	NA	NA	-0.0452779	0.770042	0.154892	-0.348866	0.25831	0.955732	0.705488	1.29474	NA	NA	NA	NA	NA	NA	NA	NA	1	rs79730878	NA	NA	NA
388	aparc-Desikan_rh_volume_lingual	GMV	AD	-0.0308824	0.368623	0.0343498	-0.0982081	0.0364432	0.96959	0.90646	1.03712	NA	NA	NA	NA	NA	NA	NA	NA	0.00699292	0.85435	0.0380939	-0.0676712	0.081657	1.00702	0.934568	1.08508	NA	NA	NA	NA	NA	NA	NA	NA	2	rs2732651	rs35991856	NA	NA
388	aparc-Desikan_rh_volume_lingual	GMV	ALS	-0.0129923	0.730271	0.0376845	-0.0868538	0.0608693	0.987092	0.916811	1.06276	NA	NA	NA	NA	NA	NA	NA	NA	0.0214664	0.615334	0.0427213	-0.0622674	0.1052	1.0217	0.939632	1.11093	NA	NA	NA	NA	NA	NA	NA	NA	2	rs2732651	rs35991856	NA	NA
388	aparc-Desikan_rh_volume_lingual	GMV	FTD	0.0844709	0.590416	0.156941	-0.223133	0.392075	1.08814	0.800008	1.48005	NA	NA	NA	NA	NA	NA	NA	NA	0.0399318	0.772317	0.138007	-0.230562	0.310426	1.04074	0.794087	1.36401	NA	NA	NA	NA	NA	NA	NA	NA	1	rs35991856	NA	NA	NA
388	aparc-Desikan_rh_volume_lingual	GMV	HD	0.139232	0.158344	0.0986999	-0.0542194	0.332684	1.14939	0.947224	1.39471	NA	NA	NA	NA	NA	NA	NA	NA	0.112403	0.20085	0.0878741	-0.0598305	0.284636	1.11896	0.941924	1.32928	NA	NA	NA	NA	NA	NA	NA	NA	2	rs2732651	rs35991856	NA	NA
388	aparc-Desikan_rh_volume_lingual	GMV	LBD	-0.127993	0.203555	0.100664	-0.325294	0.0693082	0.879859	0.722315	1.07177	NA	NA	NA	NA	NA	NA	NA	NA	-0.129749	0.178268	0.0963886	-0.318671	0.0591723	0.878316	0.727115	1.06096	NA	NA	NA	NA	NA	NA	NA	NA	1	rs35991856	NA	NA	NA
388	aparc-Desikan_rh_volume_lingual	GMV	MS	-0.00391292	0.92783	0.0432005	-0.088586	0.0807602	0.996095	0.915224	1.08411	NA	NA	NA	NA	NA	NA	NA	NA	0.018199	0.636277	0.0384831	-0.0572278	0.0936259	1.01837	0.944379	1.09815	NA	NA	NA	NA	NA	NA	NA	NA	2	rs2732651	rs35991856	NA	NA
388	aparc-Desikan_rh_volume_lingual	GMV	PD	-0.0293874	0.146988	0.0202636	-0.069104	0.0103293	0.97104	0.93323	1.01038	NA	NA	NA	NA	NA	NA	NA	NA	-0.0251901	0.181914	0.0188706	-0.0621764	0.0117963	0.975125	0.939717	1.01187	NA	NA	NA	NA	NA	NA	NA	NA	1	rs35991856	NA	NA	NA
396	aparc-Desikan_rh_volume_pericalcarine	GMV	AD	-0.02155	0.412338	0.0262873	-0.0730732	0.0299732	0.978681	0.929533	1.03043	NA	NA	NA	NA	NA	NA	NA	NA	-0.0123111	0.625988	0.0252597	-0.0618202	0.0371979	0.987764	0.940052	1.0379	NA	NA	NA	NA	NA	NA	NA	NA	2	rs10939881	rs17698176	NA	NA
396	aparc-Desikan_rh_volume_pericalcarine	GMV	ALS	-0.00116539	0.958913	0.022621	-0.0455026	0.0431718	0.998835	0.955517	1.04412	NA	NA	NA	NA	NA	NA	NA	NA	0.0120755	0.590365	0.0224324	-0.031892	0.056043	1.01215	0.968611	1.05764	NA	NA	NA	NA	NA	NA	NA	NA	2	rs10939881	rs17698176	NA	NA
396	aparc-Desikan_rh_volume_pericalcarine	GMV	FTD	0.0544069	0.578411	0.0979057	-0.137488	0.246302	1.05591	0.871545	1.27929	NA	NA	NA	NA	NA	NA	NA	NA	0.0476422	0.593426	0.0892379	-0.127264	0.222549	1.0488	0.880501	1.24926	NA	NA	NA	NA	NA	NA	NA	NA	1	rs10939881	NA	NA	NA
396	aparc-Desikan_rh_volume_pericalcarine	GMV	HD	0.00981225	0.860782	0.0559487	-0.0998473	0.119472	1.00986	0.904976	1.1269	NA	NA	NA	NA	NA	NA	NA	NA	0.00744366	0.889422	0.0535376	-0.0974901	0.112377	1.00747	0.907111	1.11894	NA	NA	NA	NA	NA	NA	NA	NA	2	rs10939881	rs17698176	NA	NA
396	aparc-Desikan_rh_volume_pericalcarine	GMV	LBD	-0.144018	0.0301361	0.0664198	-0.274201	-0.0138351	0.865872	0.76018	0.98626	NA	NA	NA	NA	NA	NA	NA	NA	-0.13698	0.0308714	0.0634539	-0.261349	-0.0126099	0.871988	0.770012	0.987469	NA	NA	NA	NA	NA	NA	NA	NA	2	rs10939881	rs17698176	NA	NA
396	aparc-Desikan_rh_volume_pericalcarine	GMV	MS	-0.0439726	0.0365205	0.0210286	-0.0851886	-0.00275653	0.95698	0.918339	0.997247	NA	NA	NA	NA	NA	NA	NA	NA	-0.037098	0.0706508	0.0205221	-0.0773213	0.0031252	0.963582	0.925592	1.00313	NA	NA	NA	NA	NA	NA	NA	NA	2	rs10939881	rs17698176	NA	NA
396	aparc-Desikan_rh_volume_pericalcarine	GMV	PD	0.0202831	0.142018	0.0138138	-0.00679199	0.0473581	1.02049	0.993231	1.0485	NA	NA	NA	NA	NA	NA	NA	NA	0.0321459	0.0259443	0.0144344	0.00385461	0.0604373	1.03267	1.00386	1.0623	NA	NA	NA	NA	NA	NA	NA	NA	2	rs10939881	rs17698176	NA	NA
400	aparc-Desikan_rh_volume_precuneus	GMV	AD	0.0121308	0.779283	0.0432853	-0.0727083	0.09697	1.0122	0.929872	1.10183	NA	NA	NA	NA	NA	NA	NA	NA	0.0121308	0.779283	0.0432853	-0.0727083	0.09697	1.0122	0.929872	1.10183	NA	NA	NA	NA	NA	NA	NA	NA	1	rs6867851	NA	NA	NA
400	aparc-Desikan_rh_volume_precuneus	GMV	ALS	0.0306147	0.456633	0.0411264	-0.0499932	0.111222	1.03109	0.951236	1.11764	NA	NA	NA	NA	NA	NA	NA	NA	0.0335573	0.372105	0.0375976	-0.040134	0.107249	1.03413	0.960661	1.11321	NA	NA	NA	NA	NA	NA	NA	NA	1	rs6867851	NA	NA	NA
400	aparc-Desikan_rh_volume_precuneus	GMV	FTD	-0.200873	0.112651	0.126623	-0.449053	0.0473074	0.818017	0.638232	1.04844	NA	NA	NA	NA	NA	NA	NA	NA	-0.200873	0.112651	0.126623	-0.449053	0.0473074	0.818017	0.638232	1.04844	NA	NA	NA	NA	NA	NA	NA	NA	1	rs6867851	NA	NA	NA
400	aparc-Desikan_rh_volume_precuneus	GMV	HD	0.0384799	0.661867	0.0879868	-0.133974	0.210934	1.03923	0.874612	1.23483	NA	NA	NA	NA	NA	NA	NA	NA	0.0465203	0.583756	0.0849055	-0.119895	0.212935	1.04762	0.887014	1.2373	NA	NA	NA	NA	NA	NA	NA	NA	1	rs6867851	NA	NA	NA
400	aparc-Desikan_rh_volume_precuneus	GMV	LBD	0.113375	0.258735	0.100387	-0.0833826	0.310133	1.12005	0.919999	1.36361	NA	NA	NA	NA	NA	NA	NA	NA	0.114176	0.239461	0.0970611	-0.0760635	0.304416	1.12095	0.926757	1.35583	NA	NA	NA	NA	NA	NA	NA	NA	1	rs6867851	NA	NA	NA
400	aparc-Desikan_rh_volume_precuneus	GMV	MS	-0.0420111	0.166843	0.0303896	-0.101575	0.0175525	0.958859	0.903414	1.01771	NA	NA	NA	NA	NA	NA	NA	NA	-0.0420111	0.166843	0.0303896	-0.101575	0.0175525	0.958859	0.903414	1.01771	NA	NA	NA	NA	NA	NA	NA	NA	1	rs6867851	NA	NA	NA
400	aparc-Desikan_rh_volume_precuneus	GMV	PD	-0.0138299	0.353262	0.0148985	-0.0430309	0.015371	0.986265	0.957882	1.01549	NA	NA	NA	NA	NA	NA	NA	NA	-0.0116436	0.403332	0.0139329	-0.0389521	0.015665	0.988424	0.961797	1.01579	NA	NA	NA	NA	NA	NA	NA	NA	1	rs6867851	NA	NA	NA
403	aparc-Desikan_rh_volume_superiorfrontal	GMV	ALS	-0.0811076	0.251561	0.0707396	-0.219757	0.057542	0.922094	0.802714	1.05923	NA	NA	NA	NA	NA	NA	NA	NA	-0.0811076	0.251561	0.0707396	-0.219757	0.057542	0.922094	0.802714	1.05923	NA	NA	NA	NA	NA	NA	NA	NA	1	rs12534506	NA	NA	NA
403	aparc-Desikan_rh_volume_superiorfrontal	GMV	HD	0.251522	0.123658	0.163369	-0.0686805	0.571725	1.28598	0.933625	1.77132	NA	NA	NA	NA	NA	NA	NA	NA	0.251522	0.123658	0.163369	-0.0686805	0.571725	1.28598	0.933625	1.77132	NA	NA	NA	NA	NA	NA	NA	NA	1	rs12534506	NA	NA	NA
403	aparc-Desikan_rh_volume_superiorfrontal	GMV	LBD	0.0024867	0.98819	0.168001	-0.326795	0.331768	1.00249	0.721232	1.39343	NA	NA	NA	NA	NA	NA	NA	NA	0.0024867	0.98819	0.168001	-0.326795	0.331768	1.00249	0.721232	1.39343	NA	NA	NA	NA	NA	NA	NA	NA	1	rs12534506	NA	NA	NA
404	aparc-Desikan_rh_volume_superiorparietal	GMV	AD	0.0396768	0.283701	0.0370105	-0.0328638	0.112218	1.04047	0.96767	1.11876	NA	NA	NA	NA	NA	NA	NA	NA	0.0390482	0.272243	0.0355659	-0.030661	0.108757	1.03982	0.969804	1.11489	NA	NA	NA	NA	NA	NA	NA	NA	1	rs34492796	NA	NA	NA
404	aparc-Desikan_rh_volume_superiorparietal	GMV	ALS	0.0298828	0.48055	0.0423618	-0.0531464	0.112912	1.03033	0.948241	1.11953	NA	NA	NA	NA	NA	NA	NA	NA	0.0335819	0.380694	0.0383085	-0.0415027	0.108667	1.03415	0.959347	1.11479	NA	NA	NA	NA	NA	NA	NA	NA	1	rs34492796	NA	NA	NA
404	aparc-Desikan_rh_volume_superiorparietal	GMV	FTD	0.0369708	0.791603	0.13992	-0.237272	0.311213	1.03766	0.788777	1.36508	NA	NA	NA	NA	NA	NA	NA	NA	0.0405896	0.758865	0.132226	-0.218573	0.299753	1.04142	0.803665	1.34952	NA	NA	NA	NA	NA	NA	NA	NA	1	rs34492796	NA	NA	NA
404	aparc-Desikan_rh_volume_superiorparietal	GMV	HD	-0.0514232	0.634944	0.10831	-0.26371	0.160864	0.949877	0.768196	1.17452	NA	NA	NA	NA	NA	NA	NA	NA	-0.0496502	0.610531	0.0974843	-0.24072	0.141419	0.951562	0.786062	1.15191	NA	NA	NA	NA	NA	NA	NA	NA	1	rs34492796	NA	NA	NA
404	aparc-Desikan_rh_volume_superiorparietal	GMV	LBD	0.210129	0.137526	0.141495	-0.0672003	0.487459	1.23384	0.935008	1.62817	NA	NA	NA	NA	NA	NA	NA	NA	0.147933	0.308473	0.145255	-0.136768	0.432633	1.15943	0.872173	1.54131	NA	NA	NA	NA	NA	NA	NA	NA	1	rs34492796	NA	NA	NA
404	aparc-Desikan_rh_volume_superiorparietal	GMV	MS	-0.0317321	0.452645	0.0422524	-0.114547	0.0510826	0.968766	0.89177	1.05241	NA	NA	NA	NA	NA	NA	NA	NA	0.0082333	0.895535	0.062704	-0.114667	0.131133	1.00827	0.891663	1.14012	NA	NA	NA	NA	NA	NA	NA	NA	1	rs34492796	NA	NA	NA
404	aparc-Desikan_rh_volume_superiorparietal	GMV	PD	0.01215	0.614035	0.0240917	-0.0350698	0.0593698	1.01222	0.965538	1.06117	NA	NA	NA	NA	NA	NA	NA	NA	0.00837828	0.705496	0.0221699	-0.0350747	0.0518313	1.00841	0.965533	1.0532	NA	NA	NA	NA	NA	NA	NA	NA	1	rs34492796	NA	NA	NA
648	aparc-Desikan_lh_area_TotalSurface	SA	AD	-0.0495682	0.26291	0.0442755	-0.136348	0.0372119	0.95164	0.872539	1.03791	NA	NA	NA	NA	NA	NA	NA	NA	-0.0387525	0.351792	0.0416193	-0.120326	0.0428213	0.961989	0.886631	1.04375	NA	NA	NA	NA	NA	NA	NA	NA	1	rs13107325	NA	NA	NA
648	aparc-Desikan_lh_area_TotalSurface	SA	ALS	-0.0330131	0.227775	0.0273716	-0.0866613	0.0206352	0.967526	0.916988	1.02085	NA	NA	NA	NA	NA	NA	NA	NA	-0.0221238	0.407458	0.0267075	-0.0744704	0.0302228	0.978119	0.928235	1.03068	NA	NA	NA	NA	NA	NA	NA	NA	1	rs13107325	NA	NA	NA
648	aparc-Desikan_lh_area_TotalSurface	SA	FTD	0.184963	0.120517	0.119131	-0.0485332	0.41846	1.20317	0.952626	1.51962	NA	NA	NA	NA	NA	NA	NA	NA	0.146161	0.184623	0.110173	-0.0697776	0.3621	1.15738	0.932601	1.43634	NA	NA	NA	NA	NA	NA	NA	NA	1	rs13107325	NA	NA	NA
648	aparc-Desikan_lh_area_TotalSurface	SA	HD	0.0504667	0.586421	0.0927647	-0.131352	0.232285	1.05176	0.876909	1.26148	NA	NA	NA	NA	NA	NA	NA	NA	0.0367653	0.668177	0.0857697	-0.131343	0.204874	1.03745	0.876917	1.22737	NA	NA	NA	NA	NA	NA	NA	NA	1	rs13107325	NA	NA	NA
648	aparc-Desikan_lh_area_TotalSurface	SA	LBD	-0.0698625	0.464758	0.0955666	-0.257173	0.117448	0.932522	0.773234	1.12462	NA	NA	NA	NA	NA	NA	NA	NA	-0.0584742	0.518735	0.0906159	-0.236081	0.119133	0.943203	0.789716	1.12652	NA	NA	NA	NA	NA	NA	NA	NA	1	rs13107325	NA	NA	NA
648	aparc-Desikan_lh_area_TotalSurface	SA	MS	-0.0435539	0.187385	0.0330365	-0.108306	0.0211977	0.957381	0.897353	1.02142	NA	NA	NA	NA	NA	NA	NA	NA	-0.0138227	0.727764	0.0397088	-0.0916519	0.0640066	0.986272	0.912423	1.0661	NA	NA	NA	NA	NA	NA	NA	NA	1	rs13107325	NA	NA	NA
648	aparc-Desikan_lh_area_TotalSurface	SA	PD	0.00560738	0.622755	0.0113983	-0.0167333	0.027948	1.00562	0.983406	1.02834	NA	NA	NA	NA	NA	NA	NA	NA	0.00213375	0.844767	0.0108976	-0.0192255	0.023493	1.00214	0.980958	1.02377	NA	NA	NA	NA	NA	NA	NA	NA	1	rs13107325	NA	NA	NA
655	aparc-Desikan_lh_area_inferiorparietal	SA	AD	0.0708686	0.163455	0.0508548	-0.0288069	0.170544	1.07344	0.971604	1.18595	NA	NA	NA	NA	NA	NA	NA	NA	0.0963197	0.0320148	0.0449205	0.0082755	0.184364	1.10111	1.00831	1.20245	NA	NA	NA	NA	NA	NA	NA	NA	1	rs4630591	NA	NA	NA
655	aparc-Desikan_lh_area_inferiorparietal	SA	ALS	-0.039516	0.338429	0.0412797	-0.120424	0.0413922	0.961255	0.886544	1.04226	NA	NA	NA	NA	NA	NA	NA	NA	0.0212785	0.719243	0.0591939	-0.0947415	0.137298	1.02151	0.909608	1.14717	NA	NA	NA	NA	NA	NA	NA	NA	1	rs4630591	NA	NA	NA
655	aparc-Desikan_lh_area_inferiorparietal	SA	FTD	-0.115806	0.44968	0.153192	-0.416063	0.184451	0.890648	0.659639	1.20256	NA	NA	NA	NA	NA	NA	NA	NA	0.100795	0.648984	0.221442	-0.333231	0.53482	1.10605	0.716604	1.70714	NA	NA	NA	NA	NA	NA	NA	NA	1	rs4630591	NA	NA	NA
655	aparc-Desikan_lh_area_inferiorparietal	SA	HD	0.196467	0.111051	0.123294	-0.0451885	0.438123	1.2171	0.955817	1.5498	NA	NA	NA	NA	NA	NA	NA	NA	0.146155	0.184489	0.110135	-0.0697085	0.362019	1.15738	0.932666	1.43623	NA	NA	NA	NA	NA	NA	NA	NA	1	rs4630591	NA	NA	NA
655	aparc-Desikan_lh_area_inferiorparietal	SA	MS	-0.034031	0.367769	0.0377844	-0.108088	0.0400265	0.966542	0.897548	1.04084	NA	NA	NA	NA	NA	NA	NA	NA	0.0131424	0.779772	0.0470015	-0.0789806	0.105265	1.01323	0.924058	1.11101	NA	NA	NA	NA	NA	NA	NA	NA	1	rs4630591	NA	NA	NA
656	aparc-Desikan_lh_area_inferiortemporal	SA	AD	NA	NA	NA	NA	NA	NA	NA	NA	NA	NA	NA	NA	NA	NA	NA	NA	NA	NA	NA	NA	NA	NA	NA	NA	0.301349	0.0120309	0.12	0.0661484	0.536549	1.35168	1.06839	1.7101	1	rs77804065	NA	NA	NA
656	aparc-Desikan_lh_area_inferiortemporal	SA	ALS	NA	NA	NA	NA	NA	NA	NA	NA	NA	NA	NA	NA	NA	NA	NA	NA	NA	NA	NA	NA	NA	NA	NA	NA	0.380934	0.000574005	0.11062	0.164118	0.59775	1.46365	1.17835	1.81802	1	rs77804065	NA	NA	NA
656	aparc-Desikan_lh_area_inferiortemporal	SA	HD	NA	NA	NA	NA	NA	NA	NA	NA	NA	NA	NA	NA	NA	NA	NA	NA	NA	NA	NA	NA	NA	NA	NA	NA	-0.077114	0.812484	0.32507	-0.714252	0.560024	0.925784	0.489558	1.75071	1	rs77804065	NA	NA	NA
656	aparc-Desikan_lh_area_inferiortemporal	SA	LBD	NA	NA	NA	NA	NA	NA	NA	NA	NA	NA	NA	NA	NA	NA	NA	NA	NA	NA	NA	NA	NA	NA	NA	NA	0.742401	0.0509825	0.380401	-0.00318514	1.48799	2.10097	0.99682	4.42817	1	rs77804065	NA	NA	NA
657	aparc-Desikan_lh_area_isthmuscingulate	SA	AD	NA	NA	NA	NA	NA	NA	NA	NA	0.0292035	0.817228	0.126361	-0.218465	0.276872	1.02963	0.803752	1.319	0.0536859	0.460465	0.0727371	-0.0888788	0.196251	1.05515	0.914956	1.21683	NA	NA	NA	NA	NA	NA	NA	NA	1	rs13107325	NA	NA	NA
657	aparc-Desikan_lh_area_isthmuscingulate	SA	ALS	4.42e-05	0.999561	0.0803754	-0.157491	0.15758	1.00004	0.854284	1.17067	NA	NA	NA	NA	NA	NA	NA	NA	0.0391158	0.494057	0.0571976	-0.0729915	0.151223	1.03989	0.929609	1.16326	NA	NA	NA	NA	NA	NA	NA	NA	1	rs13107325	NA	NA	NA
657	aparc-Desikan_lh_area_isthmuscingulate	SA	FTD	NA	NA	NA	NA	NA	NA	NA	NA	0.804921	0.0427735	0.397312	0.0261887	1.58365	2.23652	1.02653	4.87272	0.213132	0.609034	0.41672	-0.603639	1.0299	1.23755	0.546818	2.8008	NA	NA	NA	NA	NA	NA	NA	NA	1	rs13107325	NA	NA	NA
657	aparc-Desikan_lh_area_isthmuscingulate	SA	HD	-0.252969	0.296074	0.242101	-0.727487	0.221549	0.776492	0.483121	1.24801	NA	NA	NA	NA	NA	NA	NA	NA	-0.173201	0.30871	0.170149	-0.506694	0.160292	0.840969	0.602484	1.17385	NA	NA	NA	NA	NA	NA	NA	NA	1	rs13107325	NA	NA	NA
657	aparc-Desikan_lh_area_isthmuscingulate	SA	LBD	0.167105	0.55769	0.285027	-0.391549	0.725758	1.18188	0.676009	2.0663	NA	NA	NA	NA	NA	NA	NA	NA	0.102195	0.605971	0.198116	-0.286113	0.490502	1.1076	0.751178	1.63314	NA	NA	NA	NA	NA	NA	NA	NA	1	rs13107325	NA	NA	NA
657	aparc-Desikan_lh_area_isthmuscingulate	SA	MS	NA	NA	NA	NA	NA	NA	NA	NA	0.0174679	0.8524	0.0938844	-0.166546	0.201481	1.01762	0.846584	1.22321	0.138185	0.103914	0.0849759	-0.0283675	0.304738	1.14819	0.972031	1.35627	NA	NA	NA	NA	NA	NA	NA	NA	1	rs13107325	NA	NA	NA
657	aparc-Desikan_lh_area_isthmuscingulate	SA	PD	0.0151496	0.646702	0.0330526	-0.0496335	0.0799327	1.01526	0.951578	1.08321	NA	NA	NA	NA	NA	NA	NA	NA	-0.00844606	0.718533	0.0234339	-0.0543766	0.0374845	0.99159	0.947075	1.0382	NA	NA	NA	NA	NA	NA	NA	NA	1	rs13107325	NA	NA	NA
658	aparc-Desikan_lh_area_lateraloccipital	SA	AD	0.00755975	0.828318	0.0348603	-0.0607664	0.0758859	1.00759	0.941043	1.07884	NA	NA	NA	NA	NA	NA	NA	NA	0.0343527	0.302632	0.0333261	-0.0309664	0.0996719	1.03495	0.969508	1.10481	NA	NA	NA	NA	NA	NA	NA	NA	1	rs4627402	NA	NA	NA
658	aparc-Desikan_lh_area_lateraloccipital	SA	ALS	-0.0520823	0.0546076	0.0270982	-0.105195	0.00103013	0.949251	0.900149	1.00103	NA	NA	NA	NA	NA	NA	NA	NA	-0.0142291	0.644236	0.0308134	-0.0746233	0.0461651	0.985872	0.928093	1.04725	NA	NA	NA	NA	NA	NA	NA	NA	1	rs4627402	NA	NA	NA
658	aparc-Desikan_lh_area_lateraloccipital	SA	FTD	-0.0275356	0.834175	0.131529	-0.285333	0.230262	0.97284	0.751764	1.25893	NA	NA	NA	NA	NA	NA	NA	NA	0.181966	0.26143	0.162033	-0.135619	0.499551	1.19957	0.873176	1.64798	NA	NA	NA	NA	NA	NA	NA	NA	1	rs4627402	NA	NA	NA
658	aparc-Desikan_lh_area_lateraloccipital	SA	HD	0.0761964	0.542554	0.125126	-0.169051	0.321444	1.07917	0.844466	1.37912	NA	NA	NA	NA	NA	NA	NA	NA	0.0496754	0.663237	0.114079	-0.173919	0.27327	1.05093	0.840365	1.31426	NA	NA	NA	NA	NA	NA	NA	NA	1	rs4627402	NA	NA	NA
658	aparc-Desikan_lh_area_lateraloccipital	SA	LBD	-0.0458332	0.678328	0.110509	-0.262431	0.170765	0.955201	0.76918	1.18621	NA	NA	NA	NA	NA	NA	NA	NA	0.0181957	0.867328	0.108921	-0.19529	0.231681	1.01836	0.822596	1.26072	NA	NA	NA	NA	NA	NA	NA	NA	1	rs4627402	NA	NA	NA
658	aparc-Desikan_lh_area_lateraloccipital	SA	MS	0.00759931	0.78414	0.027742	-0.046775	0.0619737	1.00763	0.954302	1.06393	NA	NA	NA	NA	NA	NA	NA	NA	0.0367257	0.204276	0.0289301	-0.0199774	0.0934287	1.03741	0.980221	1.09793	NA	NA	NA	NA	NA	NA	NA	NA	1	rs4627402	NA	NA	NA
659	aparc-Desikan_lh_area_lateralorbitofrontal	SA	AD	-0.0135317	0.728285	0.0389504	-0.0898745	0.0628111	0.986559	0.914046	1.06483	NA	NA	NA	NA	NA	NA	NA	NA	-0.00276409	0.938332	0.0357274	-0.0727898	0.0672616	0.99724	0.929796	1.06958	NA	NA	NA	NA	NA	NA	NA	NA	1	rs13107325	NA	NA	NA
659	aparc-Desikan_lh_area_lateralorbitofrontal	SA	ALS	-0.0175662	0.602484	0.0337272	-0.0836715	0.0485391	0.982587	0.919733	1.04974	NA	NA	NA	NA	NA	NA	NA	NA	-0.00773796	0.809216	0.0320496	-0.0705551	0.0550792	0.992292	0.931876	1.05662	NA	NA	NA	NA	NA	NA	NA	NA	1	rs13107325	NA	NA	NA
659	aparc-Desikan_lh_area_lateralorbitofrontal	SA	FTD	0.00414233	0.972464	0.120004	-0.231066	0.23935	1.00415	0.793687	1.27042	NA	NA	NA	NA	NA	NA	NA	NA	-0.00777589	0.944768	0.112241	-0.227769	0.212217	0.992254	0.796308	1.23642	NA	NA	NA	NA	NA	NA	NA	NA	1	rs13107325	NA	NA	NA
659	aparc-Desikan_lh_area_lateralorbitofrontal	SA	HD	-0.00669985	0.938908	0.0874166	-0.178036	0.164637	0.993323	0.836912	1.17896	NA	NA	NA	NA	NA	NA	NA	NA	-0.0162445	0.845202	0.0832011	-0.179319	0.14683	0.983887	0.83584	1.15816	NA	NA	NA	NA	NA	NA	NA	NA	1	rs13107325	NA	NA	NA
659	aparc-Desikan_lh_area_lateralorbitofrontal	SA	LBD	-0.082721	0.47986	0.117081	-0.3122	0.146758	0.920608	0.731835	1.15807	NA	NA	NA	NA	NA	NA	NA	NA	-0.068532	0.518173	0.10606	-0.276409	0.139345	0.933764	0.758502	1.14952	NA	NA	NA	NA	NA	NA	NA	NA	1	rs13107325	NA	NA	NA
659	aparc-Desikan_lh_area_lateralorbitofrontal	SA	MS	-0.0835144	0.00610405	0.0304559	-0.143208	-0.0238208	0.919878	0.866574	0.976461	NA	NA	NA	NA	NA	NA	NA	NA	-0.0416654	0.36252	0.0457573	-0.13135	0.0480189	0.959191	0.876911	1.04919	NA	NA	NA	NA	NA	NA	NA	NA	1	rs13107325	NA	NA	NA
659	aparc-Desikan_lh_area_lateralorbitofrontal	SA	PD	0.00818163	0.651535	0.0181157	-0.0273252	0.0436885	1.00822	0.973045	1.04466	NA	NA	NA	NA	NA	NA	NA	NA	0.00342974	0.838468	0.0168245	-0.0295462	0.0364057	1.00344	0.970886	1.03708	NA	NA	NA	NA	NA	NA	NA	NA	1	rs13107325	NA	NA	NA
660	aparc-Desikan_lh_area_lingual	SA	AD	-0.0135156	0.60947	0.026458	-0.0653733	0.0383422	0.986575	0.936718	1.03909	NA	NA	NA	NA	NA	NA	NA	NA	0.00880698	0.74755	0.0273618	-0.0448221	0.062436	1.00885	0.956168	1.06443	NA	NA	NA	NA	NA	NA	NA	NA	3	rs10939881	rs35518360	rs4630591	NA
660	aparc-Desikan_lh_area_lingual	SA	ALS	-0.0197467	0.490209	0.0286195	-0.0758409	0.0363474	0.980447	0.926964	1.03702	NA	NA	NA	NA	NA	NA	NA	NA	0.0157021	0.610085	0.0307914	-0.0446489	0.0760532	1.01583	0.956333	1.07902	NA	NA	NA	NA	NA	NA	NA	NA	3	rs10939881	rs35518360	rs4630591	NA
660	aparc-Desikan_lh_area_lingual	SA	FTD	-0.000886564	0.993203	0.104075	-0.204873	0.2031	0.999114	0.81475	1.2252	NA	NA	NA	NA	NA	NA	NA	NA	0.10702	0.352735	0.115163	-0.118698	0.332739	1.11296	0.888076	1.39478	NA	NA	NA	NA	NA	NA	NA	NA	3	rs10939881	rs35518360	rs4630591	NA
660	aparc-Desikan_lh_area_lingual	SA	HD	-0.00318784	0.965829	0.0744127	-0.149037	0.142661	0.996817	0.861537	1.15334	NA	NA	NA	NA	NA	NA	NA	NA	-0.0133273	0.830661	0.0623196	-0.135474	0.108819	0.986761	0.873302	1.11496	NA	NA	NA	NA	NA	NA	NA	NA	3	rs10939881	rs35518360	rs4630591	NA
660	aparc-Desikan_lh_area_lingual	SA	LBD	-0.118937	0.129273	0.0784042	-0.27261	0.034735	0.887863	0.76139	1.03535	NA	NA	NA	NA	NA	NA	NA	NA	-0.104487	0.170901	0.0763057	-0.254046	0.0450726	0.900787	0.775656	1.0461	NA	NA	NA	NA	NA	NA	NA	NA	1	rs10939881	NA	NA	NA
660	aparc-Desikan_lh_area_lingual	SA	MS	-0.0369701	0.104368	0.0227643	-0.0815881	0.007648	0.963705	0.921651	1.00768	NA	NA	NA	NA	NA	NA	NA	NA	-0.0188572	0.436704	0.0242452	-0.0663777	0.0286633	0.981319	0.935777	1.02908	NA	NA	NA	NA	NA	NA	NA	NA	3	rs10939881	rs35518360	rs4630591	NA
660	aparc-Desikan_lh_area_lingual	SA	PD	-0.00562575	0.625014	0.0115103	-0.028186	0.0169345	0.99439	0.972208	1.01708	NA	NA	NA	NA	NA	NA	NA	NA	0.00276686	0.850627	0.0146925	-0.0260304	0.0315641	1.00277	0.974305	1.03207	NA	NA	NA	NA	NA	NA	NA	NA	2	rs10939881	rs35518360	NA	NA
664	aparc-Desikan_lh_area_paracentral	SA	AD	0.0590754	0.377234	0.0669028	-0.072054	0.190205	1.06086	0.930481	1.2095	NA	NA	NA	NA	NA	NA	NA	NA	0.105566	0.109795	0.0660154	-0.0238241	0.234956	1.11134	0.976457	1.26485	NA	NA	NA	NA	NA	NA	NA	NA	1	rs439945	NA	NA	NA
664	aparc-Desikan_lh_area_paracentral	SA	ALS	0.00361399	0.952168	0.0602494	-0.114475	0.121703	1.00362	0.891834	1.12942	NA	NA	NA	NA	NA	NA	NA	NA	0.0859565	0.376151	0.0971248	-0.104408	0.276321	1.08976	0.900858	1.31827	NA	NA	NA	NA	NA	NA	NA	NA	1	rs439945	NA	NA	NA
664	aparc-Desikan_lh_area_paracentral	SA	FTD	-0.241761	0.250561	0.210412	-0.654169	0.170647	0.785244	0.519874	1.18607	NA	NA	NA	NA	NA	NA	NA	NA	0.0461101	0.887381	0.325592	-0.592049	0.68427	1.04719	0.553192	1.98232	NA	NA	NA	NA	NA	NA	NA	NA	1	rs439945	NA	NA	NA
664	aparc-Desikan_lh_area_paracentral	SA	HD	0.4194	0.0961675	0.252085	-0.0746867	0.913487	1.52105	0.928034	2.493	NA	NA	NA	NA	NA	NA	NA	NA	0.32503	0.115279	0.206381	-0.079477	0.729537	1.38407	0.923599	2.07412	NA	NA	NA	NA	NA	NA	NA	NA	1	rs439945	NA	NA	NA
664	aparc-Desikan_lh_area_paracentral	SA	MS	-0.0453813	0.536703	0.0734555	-0.189354	0.0985916	0.955633	0.827493	1.10362	NA	NA	NA	NA	NA	NA	NA	NA	0.0253014	0.78236	0.0915906	-0.154216	0.204819	1.02562	0.857087	1.2273	NA	NA	NA	NA	NA	NA	NA	NA	1	rs439945	NA	NA	NA
668	aparc-Desikan_lh_area_pericalcarine	SA	AD	-0.0257565	0.284285	0.0240548	-0.0729038	0.0213908	0.974572	0.92969	1.02162	NA	NA	NA	NA	NA	NA	NA	NA	-0.0136556	0.556979	0.0232501	-0.0592259	0.0319146	0.986437	0.942494	1.03243	NA	NA	NA	NA	NA	NA	NA	NA	2	rs13107325	rs4700393	NA	NA
668	aparc-Desikan_lh_area_pericalcarine	SA	ALS	0.00832015	0.65649	0.0187069	-0.0283453	0.0449856	1.00835	0.972053	1.04601	NA	NA	NA	NA	NA	NA	NA	NA	0.0172237	0.344831	0.0182326	-0.0185122	0.0529596	1.01737	0.981658	1.05439	NA	NA	NA	NA	NA	NA	NA	NA	2	rs13107325	rs4700393	NA	NA
668	aparc-Desikan_lh_area_pericalcarine	SA	FTD	-0.000973499	0.990108	0.0785235	-0.15488	0.152933	0.999027	0.856518	1.16525	NA	NA	NA	NA	NA	NA	NA	NA	-0.00715353	0.918025	0.0695042	-0.143382	0.129075	0.992872	0.866423	1.13778	NA	NA	NA	NA	NA	NA	NA	NA	2	rs13107325	rs4700393	NA	NA
668	aparc-Desikan_lh_area_pericalcarine	SA	HD	0.0147147	0.742702	0.0448241	-0.0731405	0.10257	1.01482	0.92947	1.10801	NA	NA	NA	NA	NA	NA	NA	NA	0.00681844	0.874173	0.0430565	-0.0775724	0.0912093	1.00684	0.92536	1.0955	NA	NA	NA	NA	NA	NA	NA	NA	2	rs13107325	rs4700393	NA	NA
668	aparc-Desikan_lh_area_pericalcarine	SA	LBD	-0.0911721	0.0900585	0.053786	-0.196593	0.0142485	0.912861	0.821525	1.01435	NA	NA	NA	NA	NA	NA	NA	NA	-0.0799037	0.121081	0.0515424	-0.180927	0.0211195	0.923205	0.834496	1.02134	NA	NA	NA	NA	NA	NA	NA	NA	2	rs13107325	rs4700393	NA	NA
668	aparc-Desikan_lh_area_pericalcarine	SA	MS	-0.0241829	0.141538	0.01645	-0.0564248	0.00805901	0.976107	0.945138	1.00809	NA	NA	NA	NA	NA	NA	NA	NA	-0.0137844	0.411351	0.0167792	-0.0466716	0.0191028	0.98631	0.954401	1.01929	NA	NA	NA	NA	NA	NA	NA	NA	2	rs13107325	rs4700393	NA	NA
668	aparc-Desikan_lh_area_pericalcarine	SA	PD	0.00856727	0.338591	0.00895265	-0.00897992	0.0261145	1.0086	0.99106	1.02646	NA	NA	NA	NA	NA	NA	NA	NA	0.00768313	0.361135	0.00841337	-0.00880708	0.0241733	1.00771	0.991232	1.02447	NA	NA	NA	NA	NA	NA	NA	NA	2	rs13107325	rs4700393	NA	NA
669	aparc-Desikan_lh_area_postcentral	SA	AD	-0.00511728	0.91778	0.0495716	-0.102278	0.092043	0.994896	0.902779	1.09641	NA	NA	NA	NA	NA	NA	NA	NA	-0.00641136	0.880161	0.0425256	-0.0897616	0.0769389	0.993609	0.914149	1.07998	NA	NA	NA	NA	NA	NA	NA	NA	1	rs7218235	NA	NA	NA
669	aparc-Desikan_lh_area_postcentral	SA	ALS	0.00682296	0.801233	0.0271019	-0.0462968	0.0599427	1.00685	0.954759	1.06178	NA	NA	NA	NA	NA	NA	NA	NA	0.0292507	0.410604	0.0355488	-0.040425	0.0989264	1.02968	0.960381	1.10399	NA	NA	NA	NA	NA	NA	NA	NA	2	rs55938136	rs7218235	NA	NA
669	aparc-Desikan_lh_area_postcentral	SA	HD	0.0204095	0.828417	0.0941695	-0.164163	0.204982	1.02062	0.848604	1.2275	NA	NA	NA	NA	NA	NA	NA	NA	0.0198537	0.803398	0.0797492	-0.136455	0.176162	1.02005	0.872446	1.19263	NA	NA	NA	NA	NA	NA	NA	NA	2	rs55938136	rs7218235	NA	NA
669	aparc-Desikan_lh_area_postcentral	SA	LBD	-0.0478131	0.614016	0.0948015	-0.233624	0.137998	0.953312	0.791659	1.14797	NA	NA	NA	NA	NA	NA	NA	NA	-0.0493854	0.590992	0.091897	-0.229503	0.130733	0.951814	0.794928	1.13966	NA	NA	NA	NA	NA	NA	NA	NA	1	rs7218235	NA	NA	NA
669	aparc-Desikan_lh_area_postcentral	SA	MS	0.013347	0.619257	0.0268604	-0.0392993	0.0659933	1.01344	0.961463	1.06822	NA	NA	NA	NA	NA	NA	NA	NA	0.010712	0.677241	0.0257356	-0.0397298	0.0611537	1.01077	0.961049	1.06306	NA	NA	NA	NA	NA	NA	NA	NA	1	rs7218235	NA	NA	NA
669	aparc-Desikan_lh_area_postcentral	SA	PD	0.00435801	0.706638	0.0115789	-0.0183366	0.0270526	1.00437	0.98183	1.02742	NA	NA	NA	NA	NA	NA	NA	NA	0.00283575	0.800226	0.0112061	-0.0191282	0.0247997	1.00284	0.981054	1.02511	NA	NA	NA	NA	NA	NA	NA	NA	1	rs7218235	NA	NA	NA
670	aparc-Desikan_lh_area_posteriorcingulate	SA	AD	NA	NA	NA	NA	NA	NA	NA	NA	-0.201535	0.0474752	0.101681	-0.400829	-0.00224063	0.817475	0.669764	0.997762	-0.0669097	0.637455	0.14198	-0.345191	0.211372	0.93528	0.708085	1.23537	NA	NA	NA	NA	NA	NA	NA	NA	1	rs13135092	NA	NA	NA
670	aparc-Desikan_lh_area_posteriorcingulate	SA	ALS	-0.102363	0.183466	0.0769555	-0.253196	0.0484697	0.902702	0.776316	1.04966	NA	NA	NA	NA	NA	NA	NA	NA	-0.0457994	0.551788	0.0769631	-0.196647	0.105048	0.955234	0.821481	1.11076	NA	NA	NA	NA	NA	NA	NA	NA	1	rs13135092	NA	NA	NA
670	aparc-Desikan_lh_area_posteriorcingulate	SA	FTD	NA	NA	NA	NA	NA	NA	NA	NA	NA	NA	NA	NA	NA	NA	NA	NA	NA	NA	NA	NA	NA	NA	NA	NA	-0.0490843	0.884295	0.337285	-0.710164	0.611995	0.952101	0.491564	1.84411	1	rs13135092	NA	NA	NA
670	aparc-Desikan_lh_area_posteriorcingulate	SA	HD	0.00564517	0.973725	0.171397	-0.330292	0.341582	1.00566	0.718714	1.40717	NA	NA	NA	NA	NA	NA	NA	NA	-0.0197259	0.892889	0.146498	-0.306862	0.26741	0.980467	0.735752	1.30658	NA	NA	NA	NA	NA	NA	NA	NA	1	rs13135092	NA	NA	NA
670	aparc-Desikan_lh_area_posteriorcingulate	SA	MS	NA	NA	NA	NA	NA	NA	NA	NA	-0.0568319	0.4519	0.0755492	-0.204908	0.0912445	0.944753	0.814722	1.09554	0.0843787	0.570973	0.148916	-0.207497	0.376255	1.08804	0.812616	1.45682	NA	NA	NA	NA	NA	NA	NA	NA	1	rs13135092	NA	NA	NA
670	aparc-Desikan_lh_area_posteriorcingulate	SA	PD	0.0091494	0.837881	0.0447173	-0.0784966	0.0967954	1.00919	0.924505	1.10163	NA	NA	NA	NA	NA	NA	NA	NA	-0.00718866	0.823306	0.0321936	-0.0702881	0.0559108	0.992837	0.932125	1.0575	NA	NA	NA	NA	NA	NA	NA	NA	1	rs13135092	NA	NA	NA
672	aparc-Desikan_lh_area_precuneus	SA	AD	0.0217101	0.539729	0.0354033	-0.0476804	0.0911006	1.02195	0.953438	1.09538	NA	NA	NA	NA	NA	NA	NA	NA	0.0184632	0.544106	0.0304364	-0.0411922	0.0781187	1.01863	0.959645	1.08125	NA	NA	NA	NA	NA	NA	NA	NA	2	rs17669337	rs7218235	NA	NA
672	aparc-Desikan_lh_area_precuneus	SA	ALS	0.0591809	0.049401	0.0301158	0.00015403	0.118208	1.06097	1.00015	1.12548	NA	NA	NA	NA	NA	NA	NA	NA	0.057943	0.0392312	0.0281038	0.00285965	0.113026	1.05965	1.00286	1.11966	NA	NA	NA	NA	NA	NA	NA	NA	2	rs17669337	rs7218235	NA	NA
672	aparc-Desikan_lh_area_precuneus	SA	FTD	-0.0702742	0.526169	0.110866	-0.287572	0.147024	0.932138	0.750083	1.15838	NA	NA	NA	NA	NA	NA	NA	NA	-0.105759	0.319279	0.10619	-0.313893	0.102374	0.899641	0.730597	1.1078	NA	NA	NA	NA	NA	NA	NA	NA	1	rs17669337	NA	NA	NA
672	aparc-Desikan_lh_area_precuneus	SA	HD	-0.0577826	0.548882	0.096395	-0.246717	0.131152	0.943855	0.781362	1.14014	NA	NA	NA	NA	NA	NA	NA	NA	-0.0390982	0.639158	0.0833869	-0.202537	0.12434	0.961656	0.816657	1.1324	NA	NA	NA	NA	NA	NA	NA	NA	2	rs17669337	rs7218235	NA	NA
672	aparc-Desikan_lh_area_precuneus	SA	LBD	0.206555	0.0332164	0.0969988	0.0164372	0.396673	1.22944	1.01657	1.48687	NA	NA	NA	NA	NA	NA	NA	NA	0.178159	0.0504675	0.0910842	-0.000366156	0.356684	1.19502	0.999634	1.42858	NA	NA	NA	NA	NA	NA	NA	NA	2	rs17669337	rs7218235	NA	NA
672	aparc-Desikan_lh_area_precuneus	SA	MS	-0.0367744	0.213329	0.0295504	-0.0946931	0.0211444	0.963894	0.909652	1.02137	NA	NA	NA	NA	NA	NA	NA	NA	-0.0321826	0.229788	0.0267987	-0.084708	0.0203427	0.96833	0.918781	1.02055	NA	NA	NA	NA	NA	NA	NA	NA	2	rs17669337	rs7218235	NA	NA
672	aparc-Desikan_lh_area_precuneus	SA	PD	0.0196829	0.194783	0.0151809	-0.0100716	0.0494375	1.01988	0.989979	1.05068	NA	NA	NA	NA	NA	NA	NA	NA	0.0156031	0.228036	0.0129439	-0.00976706	0.0409732	1.01573	0.99028	1.04182	NA	NA	NA	NA	NA	NA	NA	NA	2	rs17669337	rs7218235	NA	NA
678	aparc-Desikan_lh_area_supramarginal	SA	AD	0.0499424	0.224197	0.0410899	-0.0305938	0.130479	1.05121	0.969869	1.13937	NA	NA	NA	NA	NA	NA	NA	NA	0.0496817	0.202083	0.0389465	-0.0266534	0.126017	1.05094	0.973699	1.1343	NA	NA	NA	NA	NA	NA	NA	NA	1	rs6556982	NA	NA	NA
678	aparc-Desikan_lh_area_supramarginal	SA	ALS	-0.0115289	0.776533	0.0406177	-0.0911396	0.0680817	0.988537	0.91289	1.07045	NA	NA	NA	NA	NA	NA	NA	NA	0.0377934	0.462296	0.0514146	-0.0629792	0.138566	1.03852	0.938963	1.14863	NA	NA	NA	NA	NA	NA	NA	NA	2	rs6556982	rs886249	NA	NA
678	aparc-Desikan_lh_area_supramarginal	SA	FTD	-0.0994275	0.508048	0.15022	-0.393858	0.195003	0.905356	0.67445	1.21531	NA	NA	NA	NA	NA	NA	NA	NA	0.0659879	0.796125	0.255405	-0.434606	0.566582	1.06821	0.64752	1.76223	NA	NA	NA	NA	NA	NA	NA	NA	2	rs6556982	rs886249	NA	NA
678	aparc-Desikan_lh_area_supramarginal	SA	HD	-0.057488	0.567184	0.100468	-0.254405	0.139429	0.944133	0.775378	1.14962	NA	NA	NA	NA	NA	NA	NA	NA	-0.0566134	0.518069	0.0875928	-0.228295	0.115069	0.944959	0.795889	1.12195	NA	NA	NA	NA	NA	NA	NA	NA	2	rs6556982	rs886249	NA	NA
678	aparc-Desikan_lh_area_supramarginal	SA	LBD	-0.0153321	0.901855	0.124329	-0.259018	0.228353	0.984785	0.771809	1.25653	NA	NA	NA	NA	NA	NA	NA	NA	0.0713532	0.562736	0.123282	-0.170279	0.312985	1.07396	0.84343	1.3675	NA	NA	NA	NA	NA	NA	NA	NA	2	rs6556982	rs886249	NA	NA
678	aparc-Desikan_lh_area_supramarginal	SA	MS	-0.0385174	0.207071	0.0305291	-0.0983544	0.0213197	0.962215	0.906328	1.02155	NA	NA	NA	NA	NA	NA	NA	NA	-0.0388495	0.17941	0.0289366	-0.0955652	0.0178662	0.961895	0.908859	1.01803	NA	NA	NA	NA	NA	NA	NA	NA	1	rs6556982	NA	NA	NA
678	aparc-Desikan_lh_area_supramarginal	SA	PD	0.00587303	0.661662	0.0134204	-0.020431	0.032177	1.00589	0.979776	1.0327	NA	NA	NA	NA	NA	NA	NA	NA	0.00571079	0.656854	0.0128546	-0.0194842	0.0309057	1.00573	0.980704	1.03139	NA	NA	NA	NA	NA	NA	NA	NA	1	rs6556982	NA	NA	NA
682	aparc-Desikan_rh_area_TotalSurface	SA	AD	-0.0643946	0.074187	0.0360662	-0.135084	0.00629505	0.937635	0.873642	1.00631	NA	NA	NA	NA	NA	NA	NA	NA	-0.02409	0.48534	0.0345258	-0.0917606	0.0435806	0.976198	0.912323	1.04454	NA	NA	NA	NA	NA	NA	NA	NA	2	rs13107325	rs4627402	NA	NA
682	aparc-Desikan_rh_area_TotalSurface	SA	ALS	0.00666555	0.808727	0.0275358	-0.0473046	0.0606357	1.00669	0.953797	1.06251	NA	NA	NA	NA	NA	NA	NA	NA	0.0407309	0.134454	0.0272126	-0.0126057	0.0940676	1.04157	0.987473	1.09863	NA	NA	NA	NA	NA	NA	NA	NA	2	rs13107325	rs4627402	NA	NA
682	aparc-Desikan_rh_area_TotalSurface	SA	FTD	0.097056	0.341237	0.101979	-0.102823	0.296935	1.10192	0.902286	1.34573	NA	NA	NA	NA	NA	NA	NA	NA	0.203827	0.0337814	0.0960237	0.0156203	0.392033	1.22609	1.01574	1.47999	NA	NA	NA	NA	NA	NA	NA	NA	2	rs13107325	rs4627402	NA	NA
682	aparc-Desikan_rh_area_TotalSurface	SA	HD	0.0488664	0.577184	0.0876523	-0.122932	0.220665	1.05008	0.884324	1.24691	NA	NA	NA	NA	NA	NA	NA	NA	0.0150629	0.838527	0.0739179	-0.129816	0.159942	1.01518	0.878257	1.17344	NA	NA	NA	NA	NA	NA	NA	NA	2	rs13107325	rs4627402	NA	NA
682	aparc-Desikan_rh_area_TotalSurface	SA	LBD	-0.0550364	0.528341	0.0872846	-0.226114	0.116041	0.946451	0.797627	1.12304	NA	NA	NA	NA	NA	NA	NA	NA	0.0209766	0.781451	0.0756107	-0.12722	0.169174	1.0212	0.88054	1.18433	NA	NA	NA	NA	NA	NA	NA	NA	2	rs13107325	rs4627402	NA	NA
682	aparc-Desikan_rh_area_TotalSurface	SA	MS	-0.0218768	0.453383	0.0291773	-0.0790643	0.0353108	0.978361	0.923981	1.03594	NA	NA	NA	NA	NA	NA	NA	NA	0.0233351	0.445971	0.0306175	-0.0366751	0.0833453	1.02361	0.963989	1.08692	NA	NA	NA	NA	NA	NA	NA	NA	2	rs13107325	rs4627402	NA	NA
682	aparc-Desikan_rh_area_TotalSurface	SA	PD	-0.000340599	0.972498	0.0098795	-0.0197044	0.0190232	0.999659	0.980488	1.01921	NA	NA	NA	NA	NA	NA	NA	NA	-0.00284701	0.762642	0.00942677	-0.0213235	0.0156295	0.997157	0.978902	1.01575	NA	NA	NA	NA	NA	NA	NA	NA	1	rs13107325	NA	NA	NA
686	aparc-Desikan_rh_area_cuneus	SA	AD	0.0158402	0.639727	0.0338407	-0.0504876	0.082168	1.01597	0.950766	1.08564	NA	NA	NA	NA	NA	NA	NA	NA	0.0199761	0.530219	0.0318258	-0.0424023	0.0823546	1.02018	0.958484	1.08584	NA	NA	NA	NA	NA	NA	NA	NA	1	rs13107325	NA	NA	NA
686	aparc-Desikan_rh_area_cuneus	SA	ALS	0.0274081	0.177787	0.0203384	-0.0124553	0.0672714	1.02779	0.987622	1.06959	NA	NA	NA	NA	NA	NA	NA	NA	0.0302463	0.128429	0.0198946	-0.0087471	0.0692396	1.03071	0.991291	1.07169	NA	NA	NA	NA	NA	NA	NA	NA	1	rs13107325	NA	NA	NA
686	aparc-Desikan_rh_area_cuneus	SA	FTD	-0.0562089	0.589795	0.104258	-0.260555	0.148137	0.945342	0.770624	1.15967	NA	NA	NA	NA	NA	NA	NA	NA	-0.0589802	0.542298	0.0967932	-0.248695	0.130734	0.942725	0.779818	1.13967	NA	NA	NA	NA	NA	NA	NA	NA	1	rs13107325	NA	NA	NA
686	aparc-Desikan_rh_area_cuneus	SA	HD	0.0152549	0.828942	0.0706053	-0.123132	0.153641	1.01537	0.884147	1.16607	NA	NA	NA	NA	NA	NA	NA	NA	0.00992762	0.883251	0.0676041	-0.122576	0.142432	1.00998	0.884638	1.15307	NA	NA	NA	NA	NA	NA	NA	NA	1	rs13107325	NA	NA	NA
686	aparc-Desikan_rh_area_cuneus	SA	LBD	-0.104051	0.137377	0.0700382	-0.241326	0.0332242	0.90118	0.785586	1.03378	NA	NA	NA	NA	NA	NA	NA	NA	-0.0972292	0.155527	0.0684579	-0.231407	0.0369482	0.907348	0.793417	1.03764	NA	NA	NA	NA	NA	NA	NA	NA	1	rs13107325	NA	NA	NA
686	aparc-Desikan_rh_area_cuneus	SA	MS	-0.00928384	0.777888	0.032913	-0.0737933	0.0552257	0.990759	0.928864	1.05678	NA	NA	NA	NA	NA	NA	NA	NA	0.00827658	0.812285	0.0348518	-0.0600329	0.0765861	1.00831	0.941734	1.0796	NA	NA	NA	NA	NA	NA	NA	NA	1	rs13107325	NA	NA	NA
686	aparc-Desikan_rh_area_cuneus	SA	PD	0.0134084	0.33913	0.0140272	-0.0140849	0.0409016	1.0135	0.986014	1.04175	NA	NA	NA	NA	NA	NA	NA	NA	0.0106496	0.431314	0.0135328	-0.0158747	0.0371739	1.01071	0.984251	1.03787	NA	NA	NA	NA	NA	NA	NA	NA	1	rs13107325	NA	NA	NA
688	aparc-Desikan_rh_area_fusiform	SA	AD	-0.00194911	0.984819	0.102435	-0.202722	0.198824	0.998053	0.816505	1.21997	NA	NA	NA	NA	NA	NA	NA	NA	0.072791	0.249692	0.0632361	-0.0511518	0.196734	1.07551	0.950134	1.21742	NA	NA	NA	NA	NA	NA	NA	NA	1	rs79730878	NA	NA	NA
688	aparc-Desikan_rh_area_fusiform	SA	ALS	0.112485	0.0661836	0.0612272	-0.00752003	0.232491	1.11906	0.992508	1.26174	NA	NA	NA	NA	NA	NA	NA	NA	0.156697	6.63e-05	0.0392787	0.0797104	0.233683	1.16964	1.08297	1.26324	NA	NA	NA	NA	NA	NA	NA	NA	1	rs79730878	NA	NA	NA
688	aparc-Desikan_rh_area_fusiform	SA	HD	0.266642	0.499557	0.394915	-0.507392	1.04067	1.30557	0.602064	2.83113	NA	NA	NA	NA	NA	NA	NA	NA	0.0727484	0.678322	0.175402	-0.271039	0.416536	1.07546	0.762587	1.5167	NA	NA	NA	NA	NA	NA	NA	NA	1	rs79730878	NA	NA	NA
689	aparc-Desikan_rh_area_inferiorparietal	SA	AD	0.0180012	0.801073	0.071445	-0.122031	0.158033	1.01816	0.885121	1.17121	NA	NA	NA	NA	NA	NA	NA	NA	0.0180012	0.801073	0.071445	-0.122031	0.158033	1.01816	0.885121	1.17121	NA	NA	NA	NA	NA	NA	NA	NA	1	rs6867851	NA	NA	NA
689	aparc-Desikan_rh_area_inferiorparietal	SA	ALS	-0.0283931	0.654224	0.0633913	-0.15264	0.0958538	0.972006	0.858439	1.1006	NA	NA	NA	NA	NA	NA	NA	NA	-0.0193176	0.736541	0.0574181	-0.131857	0.0932219	0.980868	0.876466	1.09771	NA	NA	NA	NA	NA	NA	NA	NA	1	rs6867851	NA	NA	NA
689	aparc-Desikan_rh_area_inferiorparietal	SA	FTD	-0.0638698	0.69845	0.164862	-0.386999	0.25926	0.938127	0.679092	1.29597	NA	NA	NA	NA	NA	NA	NA	NA	-0.0638698	0.69845	0.164862	-0.386999	0.25926	0.938127	0.679092	1.29597	NA	NA	NA	NA	NA	NA	NA	NA	1	rs6867851	NA	NA	NA
689	aparc-Desikan_rh_area_inferiorparietal	SA	HD	0.127165	0.249469	0.110421	-0.0892597	0.34359	1.1356	0.914608	1.41	NA	NA	NA	NA	NA	NA	NA	NA	0.130228	0.196545	0.100838	-0.0674141	0.327869	1.13909	0.934808	1.38801	NA	NA	NA	NA	NA	NA	NA	NA	1	rs6867851	NA	NA	NA
689	aparc-Desikan_rh_area_inferiorparietal	SA	LBD	0.0173837	0.89181	0.127808	-0.233119	0.267887	1.01754	0.792059	1.3072	NA	NA	NA	NA	NA	NA	NA	NA	0.0259449	0.823424	0.11627	-0.201945	0.253835	1.02628	0.81714	1.28896	NA	NA	NA	NA	NA	NA	NA	NA	1	rs6867851	NA	NA	NA
689	aparc-Desikan_rh_area_inferiorparietal	SA	MS	-0.0186649	0.720026	0.0520749	-0.120732	0.0834019	0.981508	0.886272	1.08698	NA	NA	NA	NA	NA	NA	NA	NA	-0.0186649	0.720026	0.0520749	-0.120732	0.0834019	0.981508	0.886272	1.08698	NA	NA	NA	NA	NA	NA	NA	NA	1	rs6867851	NA	NA	NA
689	aparc-Desikan_rh_area_inferiorparietal	SA	PD	-0.0252551	0.276853	0.0232248	-0.0707757	0.0202656	0.975061	0.931671	1.02047	NA	NA	NA	NA	NA	NA	NA	NA	-0.0207183	0.323844	0.0209999	-0.0618781	0.0204415	0.979495	0.939997	1.02065	NA	NA	NA	NA	NA	NA	NA	NA	1	rs6867851	NA	NA	NA
690	aparc-Desikan_rh_area_inferiortemporal	SA	AD	0.057542	0.37592	0.0649869	-0.0698324	0.184916	1.05923	0.93255	1.20312	NA	NA	NA	NA	NA	NA	NA	NA	0.0863394	0.135912	0.0578998	-0.0271442	0.199823	1.09018	0.973221	1.22119	NA	NA	NA	NA	NA	NA	NA	NA	1	rs4627402	NA	NA	NA
690	aparc-Desikan_rh_area_inferiortemporal	SA	ALS	-0.0311292	0.535936	0.0502919	-0.129701	0.067443	0.96935	0.878358	1.06977	NA	NA	NA	NA	NA	NA	NA	NA	0.0385474	0.567431	0.0674096	-0.0935753	0.17067	1.0393	0.910669	1.1861	NA	NA	NA	NA	NA	NA	NA	NA	1	rs4627402	NA	NA	NA
690	aparc-Desikan_rh_area_inferiortemporal	SA	FTD	-0.0169964	0.902557	0.138823	-0.289089	0.255096	0.983147	0.748946	1.29059	NA	NA	NA	NA	NA	NA	NA	NA	0.181721	0.331725	0.187216	-0.185223	0.548665	1.19928	0.830919	1.73094	NA	NA	NA	NA	NA	NA	NA	NA	1	rs4627402	NA	NA	NA
690	aparc-Desikan_rh_area_inferiortemporal	SA	HD	-0.0178204	0.894656	0.13458	-0.281597	0.245957	0.982337	0.754577	1.27884	NA	NA	NA	NA	NA	NA	NA	NA	-0.0497119	0.675202	0.118639	-0.282244	0.18282	0.951503	0.75409	1.2006	NA	NA	NA	NA	NA	NA	NA	NA	1	rs4627402	NA	NA	NA
690	aparc-Desikan_rh_area_inferiortemporal	SA	LBD	0.0950535	0.563512	0.164557	-0.227478	0.417585	1.09972	0.79654	1.51829	NA	NA	NA	NA	NA	NA	NA	NA	0.197215	0.200224	0.153964	-0.104555	0.498986	1.21801	0.900725	1.64705	NA	NA	NA	NA	NA	NA	NA	NA	1	rs4627402	NA	NA	NA
690	aparc-Desikan_rh_area_inferiortemporal	SA	MS	-0.0487238	0.165493	0.0351332	-0.117585	0.0201373	0.952444	0.889065	1.02034	NA	NA	NA	NA	NA	NA	NA	NA	0.000533074	0.990366	0.04415	-0.0860009	0.087067	1.00053	0.917593	1.09097	NA	NA	NA	NA	NA	NA	NA	NA	1	rs4627402	NA	NA	NA
691	aparc-Desikan_rh_area_isthmuscingulate	SA	AD	-0.00674163	0.90834	0.0585551	-0.12151	0.108026	0.993281	0.885583	1.11408	NA	NA	NA	NA	NA	NA	NA	NA	0.0315179	0.540969	0.0515546	-0.0695292	0.132565	1.03202	0.932833	1.14175	NA	NA	NA	NA	NA	NA	NA	NA	1	rs6855246	NA	NA	NA
691	aparc-Desikan_rh_area_isthmuscingulate	SA	ALS	-0.0388113	0.492936	0.0566055	-0.149758	0.0721355	0.961932	0.860916	1.0748	NA	NA	NA	NA	NA	NA	NA	NA	-0.0274276	0.568509	0.0480976	-0.121699	0.0668438	0.972945	0.885415	1.06913	NA	NA	NA	NA	NA	NA	NA	NA	1	rs6855246	NA	NA	NA
691	aparc-Desikan_rh_area_isthmuscingulate	SA	FTD	-0.0523537	0.779361	0.186876	-0.418631	0.313923	0.948993	0.657947	1.36878	NA	NA	NA	NA	NA	NA	NA	NA	-0.0961247	0.557764	0.163989	-0.417543	0.225294	0.908351	0.658663	1.25269	NA	NA	NA	NA	NA	NA	NA	NA	1	rs6855246	NA	NA	NA
691	aparc-Desikan_rh_area_isthmuscingulate	SA	HD	-0.0837411	0.698289	0.216033	-0.507166	0.339684	0.919669	0.6022	1.4045	NA	NA	NA	NA	NA	NA	NA	NA	-0.0848291	0.632029	0.177143	-0.432029	0.262371	0.918669	0.64919	1.30001	NA	NA	NA	NA	NA	NA	NA	NA	1	rs6855246	NA	NA	NA
691	aparc-Desikan_rh_area_isthmuscingulate	SA	MS	0.0675798	0.277069	0.0621752	-0.0542835	0.189443	1.06992	0.947164	1.20858	NA	NA	NA	NA	NA	NA	NA	NA	0.0882191	0.0769207	0.049874	-0.00953394	0.185972	1.09223	0.990511	1.20439	NA	NA	NA	NA	NA	NA	NA	NA	1	rs6855246	NA	NA	NA
691	aparc-Desikan_rh_area_isthmuscingulate	SA	PD	-0.0160506	0.477807	0.0226117	-0.0603696	0.0282684	0.984078	0.941417	1.02867	NA	NA	NA	NA	NA	NA	NA	NA	-0.0213997	0.279991	0.0198083	-0.0602241	0.0174246	0.978828	0.941554	1.01758	NA	NA	NA	NA	NA	NA	NA	NA	1	rs6855246	NA	NA	NA
693	aparc-Desikan_rh_area_lateralorbitofrontal	SA	AD	0.0254442	0.777449	0.090022	-0.150999	0.201887	1.02577	0.859849	1.22371	NA	NA	NA	NA	NA	NA	NA	NA	0.0372999	0.568851	0.0654677	-0.0910168	0.165617	1.038	0.913002	1.18012	NA	NA	NA	NA	NA	NA	NA	NA	1	rs13107325	NA	NA	NA
693	aparc-Desikan_rh_area_lateralorbitofrontal	SA	ALS	-0.00652917	0.882299	0.0440994	-0.092964	0.0799056	0.993492	0.911226	1.08318	NA	NA	NA	NA	NA	NA	NA	NA	0.0111587	0.779821	0.0399163	-0.0670773	0.0893946	1.01122	0.935123	1.09351	NA	NA	NA	NA	NA	NA	NA	NA	1	rs13107325	NA	NA	NA
693	aparc-Desikan_rh_area_lateralorbitofrontal	SA	FTD	0.169256	0.279791	0.156604	-0.137688	0.476201	1.18442	0.87137	1.60995	NA	NA	NA	NA	NA	NA	NA	NA	0.119331	0.397	0.140888	-0.15681	0.395472	1.12674	0.854867	1.48508	NA	NA	NA	NA	NA	NA	NA	NA	1	rs13107325	NA	NA	NA
693	aparc-Desikan_rh_area_lateralorbitofrontal	SA	HD	0.168607	0.199414	0.131394	-0.0889245	0.426139	1.18366	0.914915	1.53133	NA	NA	NA	NA	NA	NA	NA	NA	0.117093	0.323597	0.118625	-0.115411	0.349598	1.12422	0.891	1.4185	NA	NA	NA	NA	NA	NA	NA	NA	1	rs13107325	NA	NA	NA
693	aparc-Desikan_rh_area_lateralorbitofrontal	SA	LBD	0.0200315	0.910099	0.177405	-0.327683	0.367746	1.02023	0.720592	1.44447	NA	NA	NA	NA	NA	NA	NA	NA	0.0262408	0.861176	0.150053	-0.267863	0.320345	1.02659	0.765013	1.3776	NA	NA	NA	NA	NA	NA	NA	NA	1	rs13107325	NA	NA	NA
693	aparc-Desikan_rh_area_lateralorbitofrontal	SA	MS	-0.0651974	0.285082	0.0609907	-0.184739	0.0543444	0.936883	0.831321	1.05585	NA	NA	NA	NA	NA	NA	NA	NA	0.00377075	0.964206	0.0840269	-0.160922	0.168463	1.00378	0.851359	1.18348	NA	NA	NA	NA	NA	NA	NA	NA	1	rs13107325	NA	NA	NA
693	aparc-Desikan_rh_area_lateralorbitofrontal	SA	PD	0.0492116	0.0736588	0.0275121	-0.00471207	0.103135	1.05044	0.995299	1.10864	NA	NA	NA	NA	NA	NA	NA	NA	0.029763	0.300251	0.0287317	-0.0265511	0.0860772	1.03021	0.973798	1.08989	NA	NA	NA	NA	NA	NA	NA	NA	1	rs13107325	NA	NA	NA
694	aparc-Desikan_rh_area_lingual	SA	AD	-0.0482773	0.0530915	0.0249601	-0.0971991	0.000644574	0.95287	0.907375	1.00064	NA	NA	NA	NA	NA	NA	NA	NA	-0.0215147	0.437672	0.0277205	-0.0758468	0.0328174	0.978715	0.926958	1.03336	NA	NA	NA	NA	NA	NA	NA	NA	4	rs35518360	rs55994735	rs6882046	rs7221390
694	aparc-Desikan_rh_area_lingual	SA	ALS	-0.0133056	0.577242	0.0238702	-0.0600911	0.0334799	0.986782	0.941679	1.03405	NA	NA	NA	NA	NA	NA	NA	NA	0.0125138	0.629731	0.0259566	-0.0383611	0.0633888	1.01259	0.962365	1.06544	NA	NA	NA	NA	NA	NA	NA	NA	4	rs35518360	rs55994735	rs6882046	rs7221390
694	aparc-Desikan_rh_area_lingual	SA	FTD	0.0844672	0.347708	0.0899502	-0.0918351	0.26077	1.08814	0.912256	1.29793	NA	NA	NA	NA	NA	NA	NA	NA	0.153406	0.0777202	0.0869614	-0.0170384	0.32385	1.1658	0.983106	1.38244	NA	NA	NA	NA	NA	NA	NA	NA	4	rs35518360	rs55994735	rs6882046	rs7221390
694	aparc-Desikan_rh_area_lingual	SA	HD	0.00580198	0.937962	0.074545	-0.140306	0.15191	1.00582	0.869092	1.16406	NA	NA	NA	NA	NA	NA	NA	NA	0.00349062	0.956763	0.0643838	-0.122702	0.129683	1.0035	0.884528	1.13847	NA	NA	NA	NA	NA	NA	NA	NA	4	rs35518360	rs55994735	rs6882046	rs7221390
694	aparc-Desikan_rh_area_lingual	SA	LBD	-0.0870447	0.225423	0.0718052	-0.227783	0.0536935	0.916636	0.796297	1.05516	NA	NA	NA	NA	NA	NA	NA	NA	-0.0417463	0.540211	0.068158	-0.175336	0.0918434	0.959113	0.839175	1.09619	NA	NA	NA	NA	NA	NA	NA	NA	3	rs55994735	rs6882046	rs7221390	NA
694	aparc-Desikan_rh_area_lingual	SA	MS	-0.0411831	0.0848216	0.0238968	-0.0880209	0.0056547	0.959653	0.915742	1.00567	NA	NA	NA	NA	NA	NA	NA	NA	-0.0143375	0.560019	0.0246004	-0.0625543	0.0338794	0.985765	0.939362	1.03446	NA	NA	NA	NA	NA	NA	NA	NA	4	rs35518360	rs55994735	rs6882046	rs7221390
694	aparc-Desikan_rh_area_lingual	SA	PD	0.000658159	0.96483	0.0149265	-0.0285977	0.029914	1.00066	0.971807	1.03037	NA	NA	NA	NA	NA	NA	NA	NA	0.00118824	0.92831	0.0132069	-0.0246972	0.0270737	1.00119	0.975605	1.02744	NA	NA	NA	NA	NA	NA	NA	NA	3	rs35518360	rs55994735	rs6882046	NA
699	aparc-Desikan_rh_area_parsopercularis	SA	AD	NA	NA	NA	NA	NA	NA	NA	NA	0.00727754	0.915214	0.0683569	-0.126702	0.141257	1.0073	0.880996	1.15172	0.0688441	0.538853	0.112024	-0.150722	0.288411	1.07127	0.860086	1.33431	NA	NA	NA	NA	NA	NA	NA	NA	1	rs55974014	NA	NA	NA
699	aparc-Desikan_rh_area_parsopercularis	SA	ALS	NA	NA	NA	NA	NA	NA	NA	NA	0.015612	0.791133	0.0589487	-0.0999275	0.131151	1.01573	0.904903	1.14014	0.0995076	0.535137	0.160449	-0.214972	0.413987	1.10463	0.806564	1.51284	NA	NA	NA	NA	NA	NA	NA	NA	1	rs55974014	NA	NA	NA
699	aparc-Desikan_rh_area_parsopercularis	SA	FTD	NA	NA	NA	NA	NA	NA	NA	NA	-0.123104	0.566921	0.214994	-0.544493	0.298285	0.884172	0.580136	1.34755	0.190132	0.73851	0.569553	-0.926192	1.30646	1.20941	0.396059	3.69306	NA	NA	NA	NA	NA	NA	NA	NA	1	rs55974014	NA	NA	NA
699	aparc-Desikan_rh_area_parsopercularis	SA	HD	NA	NA	NA	NA	NA	NA	NA	NA	0.0441188	0.804267	0.178021	-0.304803	0.393041	1.04511	0.737269	1.48148	0.0265822	0.865397	0.156819	-0.280783	0.333948	1.02694	0.755192	1.39647	NA	NA	NA	NA	NA	NA	NA	NA	1	rs55974014	NA	NA	NA
699	aparc-Desikan_rh_area_parsopercularis	SA	LBD	0.0409394	0.814423	0.174415	-0.300914	0.382793	1.04179	0.740142	1.46637	NA	NA	NA	NA	NA	NA	NA	NA	0.139491	0.450037	0.18467	-0.222462	0.501444	1.14969	0.800545	1.6511	NA	NA	NA	NA	NA	NA	NA	NA	1	rs55974014	NA	NA	NA
699	aparc-Desikan_rh_area_parsopercularis	SA	MS	NA	NA	NA	NA	NA	NA	NA	NA	-0.0553141	0.2761	0.0507878	-0.154858	0.0442299	0.946188	0.856537	1.04522	0.0133277	0.915021	0.124899	-0.231475	0.25813	1.01342	0.793363	1.29451	NA	NA	NA	NA	NA	NA	NA	NA	1	rs55974014	NA	NA	NA
702	aparc-Desikan_rh_area_pericalcarine	SA	AD	-0.0239528	0.376039	0.0270586	-0.0769876	0.0290821	0.976332	0.925901	1.02951	NA	NA	NA	NA	NA	NA	NA	NA	-0.00974732	0.703894	0.0256462	-0.0600138	0.0405192	0.9903	0.941752	1.04135	NA	NA	NA	NA	NA	NA	NA	NA	2	rs10939881	rs13107325	NA	NA
702	aparc-Desikan_rh_area_pericalcarine	SA	ALS	-0.00310438	0.874688	0.0196845	-0.0416861	0.0354773	0.9969	0.959171	1.03611	NA	NA	NA	NA	NA	NA	NA	NA	0.00808205	0.674202	0.0192252	-0.0295993	0.0457634	1.00811	0.970834	1.04683	NA	NA	NA	NA	NA	NA	NA	NA	2	rs10939881	rs13107325	NA	NA
702	aparc-Desikan_rh_area_pericalcarine	SA	FTD	-0.0373005	0.666283	0.086493	-0.206827	0.132226	0.963387	0.813161	1.14137	NA	NA	NA	NA	NA	NA	NA	NA	-0.0370147	0.636483	0.0783179	-0.190518	0.116488	0.963662	0.826531	1.12354	NA	NA	NA	NA	NA	NA	NA	NA	2	rs10939881	rs13107325	NA	NA
702	aparc-Desikan_rh_area_pericalcarine	SA	HD	0.0116308	0.825177	0.052654	-0.091571	0.114833	1.0117	0.912497	1.12169	NA	NA	NA	NA	NA	NA	NA	NA	0.000927319	0.984912	0.0490347	-0.0951807	0.0970354	1.00093	0.909209	1.1019	NA	NA	NA	NA	NA	NA	NA	NA	2	rs10939881	rs13107325	NA	NA
702	aparc-Desikan_rh_area_pericalcarine	SA	LBD	-0.10593	0.0709221	0.0586552	-0.220894	0.00903431	0.899488	0.801802	1.00908	NA	NA	NA	NA	NA	NA	NA	NA	-0.0880176	0.114803	0.0558145	-0.197414	0.0213788	0.915745	0.820851	1.02161	NA	NA	NA	NA	NA	NA	NA	NA	2	rs10939881	rs13107325	NA	NA
702	aparc-Desikan_rh_area_pericalcarine	SA	MS	-0.0226759	0.213165	0.0182149	-0.058377	0.0130253	0.977579	0.943294	1.01311	NA	NA	NA	NA	NA	NA	NA	NA	-0.0121927	0.468168	0.0168067	-0.0451339	0.0207485	0.987881	0.95587	1.02097	NA	NA	NA	NA	NA	NA	NA	NA	2	rs10939881	rs13107325	NA	NA
702	aparc-Desikan_rh_area_pericalcarine	SA	PD	0.0100172	0.292325	0.00951268	-0.00862768	0.028662	1.01007	0.991409	1.02908	NA	NA	NA	NA	NA	NA	NA	NA	0.0160646	0.121166	0.0103649	-0.00425066	0.0363798	1.01619	0.995758	1.03705	NA	NA	NA	NA	NA	NA	NA	NA	2	rs10939881	rs13107325	NA	NA
703	aparc-Desikan_rh_area_postcentral	SA	AD	0.0364291	0.341147	0.0382698	-0.0385798	0.111438	1.0371	0.962155	1.11788	NA	NA	NA	NA	NA	NA	NA	NA	0.0243856	0.515136	0.0374667	-0.0490491	0.0978203	1.02469	0.952134	1.10276	NA	NA	NA	NA	NA	NA	NA	NA	1	rs11759026	NA	NA	NA
703	aparc-Desikan_rh_area_postcentral	SA	ALS	-0.00370529	0.899696	0.0293965	-0.0613225	0.0539119	0.996302	0.94052	1.05539	NA	NA	NA	NA	NA	NA	NA	NA	-0.0145358	0.607332	0.0282861	-0.0699765	0.0409049	0.985569	0.932416	1.04175	NA	NA	NA	NA	NA	NA	NA	NA	1	rs11759026	NA	NA	NA
703	aparc-Desikan_rh_area_postcentral	SA	FTD	0.00118562	0.991765	0.114865	-0.22395	0.226321	1.00119	0.799355	1.25398	NA	NA	NA	NA	NA	NA	NA	NA	-0.0164802	0.880171	0.10932	-0.230747	0.197787	0.983655	0.79394	1.2187	NA	NA	NA	NA	NA	NA	NA	NA	1	rs11759026	NA	NA	NA
703	aparc-Desikan_rh_area_postcentral	SA	HD	0.0116333	0.915206	0.10926	-0.202516	0.225783	1.0117	0.816673	1.2533	NA	NA	NA	NA	NA	NA	NA	NA	0.0211017	0.827682	0.0969409	-0.168903	0.211106	1.02133	0.844591	1.23504	NA	NA	NA	NA	NA	NA	NA	NA	1	rs11759026	NA	NA	NA
703	aparc-Desikan_rh_area_postcentral	SA	LBD	0.00214747	0.985107	0.115041	-0.223334	0.227629	1.00215	0.799848	1.25562	NA	NA	NA	NA	NA	NA	NA	NA	0.00489084	0.961388	0.101025	-0.193117	0.202899	1.0049	0.824385	1.22495	NA	NA	NA	NA	NA	NA	NA	NA	1	rs11759026	NA	NA	NA
703	aparc-Desikan_rh_area_postcentral	SA	MS	0.00259175	0.916471	0.0247115	-0.0458429	0.0510264	1.0026	0.955192	1.05235	NA	NA	NA	NA	NA	NA	NA	NA	-0.00816891	0.730443	0.0237099	-0.0546403	0.0383025	0.991864	0.946826	1.03905	NA	NA	NA	NA	NA	NA	NA	NA	1	rs11759026	NA	NA	NA
703	aparc-Desikan_rh_area_postcentral	SA	PD	-0.00846514	0.505285	0.0127066	-0.0333702	0.0164399	0.991571	0.96718	1.01658	NA	NA	NA	NA	NA	NA	NA	NA	0.000840285	0.961258	0.0172988	-0.0330653	0.0347459	1.00084	0.967475	1.03536	NA	NA	NA	NA	NA	NA	NA	NA	1	rs11759026	NA	NA	NA
705	aparc-Desikan_rh_area_precentral	SA	AD	-0.0120394	0.665929	0.0278856	-0.0666952	0.0426165	0.988033	0.93548	1.04354	NA	NA	NA	NA	NA	NA	NA	NA	-0.0129512	0.623279	0.026366	-0.0646285	0.0387261	0.987132	0.937416	1.03949	NA	NA	NA	NA	NA	NA	NA	NA	2	rs11759026	rs13107325	NA	NA
705	aparc-Desikan_rh_area_precentral	SA	ALS	-0.0137252	0.596264	0.0259072	-0.0645033	0.037053	0.986369	0.937533	1.03775	NA	NA	NA	NA	NA	NA	NA	NA	-0.0152555	0.552218	0.0256637	-0.0655563	0.0350453	0.98486	0.936546	1.03567	NA	NA	NA	NA	NA	NA	NA	NA	2	rs11759026	rs13107325	NA	NA
705	aparc-Desikan_rh_area_precentral	SA	FTD	NA	NA	NA	NA	NA	NA	NA	NA	0.270848	0.461355	0.367692	-0.449828	0.991523	1.31108	0.637738	2.69534	-0.0120362	0.954155	0.209363	-0.422387	0.398314	0.988036	0.65548	1.48931	NA	NA	NA	NA	NA	NA	NA	NA	2	rs11759026	rs13107325	NA	NA
705	aparc-Desikan_rh_area_precentral	SA	HD	0.0626594	0.412597	0.0764762	-0.0872339	0.212553	1.06466	0.916463	1.23683	NA	NA	NA	NA	NA	NA	NA	NA	0.0581049	0.386888	0.0671519	-0.0735128	0.189723	1.05983	0.929124	1.20891	NA	NA	NA	NA	NA	NA	NA	NA	2	rs11759026	rs13107325	NA	NA
705	aparc-Desikan_rh_area_precentral	SA	LBD	0.00813509	0.935305	0.100219	-0.188295	0.204565	1.00817	0.82837	1.22699	NA	NA	NA	NA	NA	NA	NA	NA	0.0119944	0.882019	0.0808191	-0.146411	0.1704	1.01207	0.863803	1.18578	NA	NA	NA	NA	NA	NA	NA	NA	2	rs11759026	rs13107325	NA	NA
705	aparc-Desikan_rh_area_precentral	SA	MS	0.0244563	0.2503	0.0212734	-0.0172395	0.0661522	1.02476	0.982908	1.06839	NA	NA	NA	NA	NA	NA	NA	NA	0.027403	0.47456	0.0383217	-0.0477074	0.102513	1.02778	0.953413	1.10795	NA	NA	NA	NA	NA	NA	NA	NA	2	rs11759026	rs13107325	NA	NA
705	aparc-Desikan_rh_area_precentral	SA	PD	-0.0120481	0.262005	0.0107413	-0.0331011	0.00900481	0.988024	0.967441	1.00905	NA	NA	NA	NA	NA	NA	NA	NA	-0.00690153	0.645243	0.0149909	-0.0362837	0.0224807	0.993122	0.964367	1.02274	NA	NA	NA	NA	NA	NA	NA	NA	2	rs11759026	rs13107325	NA	NA
706	aparc-Desikan_rh_area_precuneus	SA	AD	0.0372502	0.483907	0.0532121	-0.0670456	0.141546	1.03795	0.935153	1.15205	NA	NA	NA	NA	NA	NA	NA	NA	0.0349918	0.467311	0.0481409	-0.0593645	0.129348	1.03561	0.942363	1.13809	NA	NA	NA	NA	NA	NA	NA	NA	1	rs17669337	NA	NA	NA
706	aparc-Desikan_rh_area_precuneus	SA	ALS	0.0283883	0.445269	0.0371903	-0.0445047	0.101281	1.0288	0.956471	1.10659	NA	NA	NA	NA	NA	NA	NA	NA	0.0664012	0.11016	0.0415663	-0.0150688	0.147871	1.06866	0.985044	1.15936	NA	NA	NA	NA	NA	NA	NA	NA	2	rs10445367	rs17669337	NA	NA
706	aparc-Desikan_rh_area_precuneus	SA	FTD	-0.133624	0.386335	0.15425	-0.435953	0.168705	0.874919	0.646648	1.18377	NA	NA	NA	NA	NA	NA	NA	NA	0.0555029	0.80113	0.220351	-0.376384	0.48739	1.05707	0.686339	1.62806	NA	NA	NA	NA	NA	NA	NA	NA	2	rs10445367	rs17669337	NA	NA
706	aparc-Desikan_rh_area_precuneus	SA	HD	0.157618	0.150454	0.109615	-0.0572268	0.372464	1.17072	0.94438	1.45131	NA	NA	NA	NA	NA	NA	NA	NA	0.111702	0.246259	0.0963376	-0.0771198	0.300524	1.11818	0.925779	1.35057	NA	NA	NA	NA	NA	NA	NA	NA	2	rs10445367	rs17669337	NA	NA
706	aparc-Desikan_rh_area_precuneus	SA	LBD	0.151349	0.122637	0.0980371	-0.0408032	0.343502	1.1634	0.960018	1.40988	NA	NA	NA	NA	NA	NA	NA	NA	0.141318	0.135363	0.094636	-0.0441682	0.326805	1.15179	0.956793	1.38653	NA	NA	NA	NA	NA	NA	NA	NA	1	rs17669337	NA	NA	NA
706	aparc-Desikan_rh_area_precuneus	SA	MS	-0.0989401	0.0766804	0.0558895	-0.208484	0.0106033	0.905797	0.811814	1.01066	NA	NA	NA	NA	NA	NA	NA	NA	-0.0803899	0.0897616	0.0473814	-0.173257	0.0124776	0.922757	0.840921	1.01256	NA	NA	NA	NA	NA	NA	NA	NA	1	rs17669337	NA	NA	NA
706	aparc-Desikan_rh_area_precuneus	SA	PD	-0.000778602	0.962007	0.016345	-0.0328147	0.0312575	0.999222	0.967718	1.03175	NA	NA	NA	NA	NA	NA	NA	NA	-0.000258765	0.985866	0.014607	-0.0288885	0.028371	0.999741	0.971525	1.02878	NA	NA	NA	NA	NA	NA	NA	NA	1	rs17669337	NA	NA	NA
709	aparc-Desikan_rh_area_superiorfrontal	SA	AD	-0.00476144	0.959664	0.0941456	-0.189287	0.179764	0.99525	0.827549	1.19693	NA	NA	NA	NA	NA	NA	NA	NA	-0.0202242	0.790652	0.076184	-0.169545	0.129096	0.979979	0.844049	1.1378	NA	NA	NA	NA	NA	NA	NA	NA	1	rs78519266	NA	NA	NA
709	aparc-Desikan_rh_area_superiorfrontal	SA	ALS	-0.0646881	0.209655	0.0515643	-0.165754	0.0363778	0.93736	0.847255	1.03705	NA	NA	NA	NA	NA	NA	NA	NA	-0.0733333	0.115228	0.0465572	-0.164585	0.0179187	0.929291	0.848245	1.01808	NA	NA	NA	NA	NA	NA	NA	NA	2	rs12534506	rs78519266	NA	NA
709	aparc-Desikan_rh_area_superiorfrontal	SA	HD	0.16495	0.520757	0.256859	-0.338495	0.668394	1.17933	0.712843	1.9511	NA	NA	NA	NA	NA	NA	NA	NA	0.214585	0.306878	0.210008	-0.197031	0.626201	1.23935	0.821165	1.87049	NA	NA	NA	NA	NA	NA	NA	NA	2	rs12534506	rs78519266	NA	NA
709	aparc-Desikan_rh_area_superiorfrontal	SA	LBD	0.00108774	0.994224	0.150254	-0.293409	0.295585	1.00109	0.745717	1.34391	NA	NA	NA	NA	NA	NA	NA	NA	0.0607423	0.663579	0.139645	-0.212962	0.334446	1.06263	0.808187	1.39717	NA	NA	NA	NA	NA	NA	NA	NA	2	rs12534506	rs78519266	NA	NA
709	aparc-Desikan_rh_area_superiorfrontal	SA	PD	0.049515	0.0129655	0.0199278	0.0104565	0.0885736	1.05076	1.01051	1.09261	NA	NA	NA	NA	NA	NA	NA	NA	0.0468116	0.00981076	0.018127	0.0112827	0.0823404	1.04792	1.01135	1.08583	NA	NA	NA	NA	NA	NA	NA	NA	1	rs78519266	NA	NA	NA
710	aparc-Desikan_rh_area_superiorparietal	SA	ALS	0.0114211	0.750638	0.0359382	-0.0590177	0.0818599	1.01149	0.94269	1.0853	NA	NA	NA	NA	NA	NA	NA	NA	0.0335394	0.424504	0.041996	-0.0487728	0.115852	1.03411	0.952397	1.12283	NA	NA	NA	NA	NA	NA	NA	NA	1	rs10445367	NA	NA	NA
710	aparc-Desikan_rh_area_superiorparietal	SA	FTD	0.0105872	0.928365	0.117763	-0.220228	0.241403	1.01064	0.802336	1.27303	NA	NA	NA	NA	NA	NA	NA	NA	0.133699	0.400368	0.158983	-0.177907	0.445306	1.14305	0.83702	1.56097	NA	NA	NA	NA	NA	NA	NA	NA	1	rs10445367	NA	NA	NA
710	aparc-Desikan_rh_area_superiorparietal	SA	HD	0.0217487	0.806773	0.0889188	-0.152532	0.19603	1.02199	0.858531	1.21656	NA	NA	NA	NA	NA	NA	NA	NA	0.00426253	0.959927	0.0848347	-0.162013	0.170539	1.00427	0.85043	1.18594	NA	NA	NA	NA	NA	NA	NA	NA	1	rs10445367	NA	NA	NA
711	aparc-Desikan_rh_area_superiortemporal	SA	AD	-0.107133	0.216895	0.0867597	-0.277182	0.0629158	0.898406	0.757916	1.06494	NA	NA	NA	NA	NA	NA	NA	NA	-0.0688757	0.385867	0.0794289	-0.224556	0.086805	0.933443	0.79887	1.09068	NA	NA	NA	NA	NA	NA	NA	NA	1	rs73078305	NA	NA	NA
711	aparc-Desikan_rh_area_superiortemporal	SA	ALS	0.0104677	0.880684	0.0697372	-0.126217	0.147153	1.01052	0.881423	1.15853	NA	NA	NA	NA	NA	NA	NA	NA	0.0388237	0.54514	0.0641653	-0.0869403	0.164588	1.03959	0.916732	1.17891	NA	NA	NA	NA	NA	NA	NA	NA	1	rs73078305	NA	NA	NA
711	aparc-Desikan_rh_area_superiortemporal	SA	HD	0.251943	0.0926169	0.14981	-0.0416843	0.54557	1.28652	0.959173	1.72559	NA	NA	NA	NA	NA	NA	NA	NA	0.256525	0.0630387	0.137997	-0.0139489	0.526998	1.29243	0.986148	1.69384	NA	NA	NA	NA	NA	NA	NA	NA	1	rs73078305	NA	NA	NA
711	aparc-Desikan_rh_area_superiortemporal	SA	LBD	-0.0431376	0.82378	0.193715	-0.422819	0.336544	0.95778	0.655197	1.4001	NA	NA	NA	NA	NA	NA	NA	NA	-0.0128218	0.941195	0.173813	-0.353495	0.327852	0.98726	0.702229	1.38798	NA	NA	NA	NA	NA	NA	NA	NA	1	rs73078305	NA	NA	NA
711	aparc-Desikan_rh_area_superiortemporal	SA	MS	-0.071342	0.254728	0.0626389	-0.194114	0.0514303	0.931143	0.823564	1.05278	NA	NA	NA	NA	NA	NA	NA	NA	-0.0902553	0.0894712	0.0531478	-0.194425	0.0139144	0.913698	0.823308	1.01401	NA	NA	NA	NA	NA	NA	NA	NA	1	rs73078305	NA	NA	NA
711	aparc-Desikan_rh_area_superiortemporal	SA	PD	0.0159859	0.427563	0.0201494	-0.0235069	0.0554787	1.01611	0.976767	1.05705	NA	NA	NA	NA	NA	NA	NA	NA	0.0318338	0.152654	0.022258	-0.0117919	0.0754596	1.03235	0.988277	1.07838	NA	NA	NA	NA	NA	NA	NA	NA	1	rs73078305	NA	NA	NA
1020	aparc-Desikan_lh_thickness_GlobalMeanThickness	CT	AD	0.0425037	0.300324	0.0410371	-0.037929	0.122936	1.04342	0.962781	1.13081	NA	NA	NA	NA	NA	NA	NA	NA	0.0244867	0.51773	0.0378553	-0.0497098	0.0986831	1.02479	0.951506	1.10372	NA	NA	NA	NA	NA	NA	NA	NA	1	rs13107325	NA	NA	NA
1020	aparc-Desikan_lh_thickness_GlobalMeanThickness	CT	ALS	-0.0187895	0.754432	0.0600687	-0.136524	0.0989451	0.981386	0.872385	1.10401	NA	NA	NA	NA	NA	NA	NA	NA	-0.0269471	0.613981	0.0534242	-0.131659	0.0777643	0.973413	0.87664	1.08087	NA	NA	NA	NA	NA	NA	NA	NA	1	rs13107325	NA	NA	NA
1020	aparc-Desikan_lh_thickness_GlobalMeanThickness	CT	FTD	-0.382206	0.168866	0.277795	-0.926684	0.162272	0.682355	0.395864	1.17618	NA	NA	NA	NA	NA	NA	NA	NA	-0.246975	0.278981	0.228129	-0.694108	0.200158	0.78116	0.49952	1.2216	NA	NA	NA	NA	NA	NA	NA	NA	1	rs13107325	NA	NA	NA
1020	aparc-Desikan_lh_thickness_GlobalMeanThickness	CT	HD	-0.0696873	0.549025	0.116296	-0.297628	0.158254	0.932685	0.742577	1.17146	NA	NA	NA	NA	NA	NA	NA	NA	-0.0467899	0.652748	0.103989	-0.250609	0.15703	0.954288	0.778326	1.17003	NA	NA	NA	NA	NA	NA	NA	NA	1	rs13107325	NA	NA	NA
1020	aparc-Desikan_lh_thickness_GlobalMeanThickness	CT	LBD	0.202724	0.223494	0.166537	-0.123689	0.529137	1.22473	0.883655	1.69747	NA	NA	NA	NA	NA	NA	NA	NA	0.161201	0.268214	0.145596	-0.124166	0.446568	1.17492	0.883233	1.56294	NA	NA	NA	NA	NA	NA	NA	NA	1	rs13107325	NA	NA	NA
1020	aparc-Desikan_lh_thickness_GlobalMeanThickness	CT	MS	-0.0242032	0.439536	0.0313116	-0.085574	0.0371677	0.976087	0.917985	1.03787	NA	NA	NA	NA	NA	NA	NA	NA	-0.0560009	0.100483	0.0340946	-0.122826	0.0108245	0.945538	0.884417	1.01088	NA	NA	NA	NA	NA	NA	NA	NA	1	rs13107325	NA	NA	NA
1020	aparc-Desikan_lh_thickness_GlobalMeanThickness	CT	PD	-0.00709436	0.699767	0.0183965	-0.0431516	0.0289629	0.992931	0.957766	1.02939	NA	NA	NA	NA	NA	NA	NA	NA	-0.000659081	0.96827	0.0165687	-0.0331338	0.0318156	0.999341	0.967409	1.03233	NA	NA	NA	NA	NA	NA	NA	NA	1	rs13107325	NA	NA	NA
1024	aparc-Desikan_lh_thickness_cuneus	CT	AD	-0.0152214	0.787551	0.0564819	-0.125926	0.0954831	0.984894	0.88168	1.10019	NA	NA	NA	NA	NA	NA	NA	NA	-0.0296695	0.501232	0.0441147	-0.116134	0.0567954	0.970766	0.890356	1.05844	NA	NA	NA	NA	NA	NA	NA	NA	1	rs13107325	NA	NA	NA
1024	aparc-Desikan_lh_thickness_cuneus	CT	ALS	-0.106598	0.105001	0.0657574	-0.235482	0.0222867	0.898887	0.79019	1.02254	NA	NA	NA	NA	NA	NA	NA	NA	-0.0875825	0.0400291	0.0426514	-0.171179	-0.00398573	0.916143	0.84267	0.996022	NA	NA	NA	NA	NA	NA	NA	NA	1	rs13107325	NA	NA	NA
1024	aparc-Desikan_lh_thickness_cuneus	CT	FTD	-0.372153	0.259146	0.329803	-1.01857	0.27426	0.689249	0.361112	1.31556	NA	NA	NA	NA	NA	NA	NA	NA	-0.202189	0.406413	0.243536	-0.679518	0.275141	0.816941	0.506861	1.31672	NA	NA	NA	NA	NA	NA	NA	NA	1	rs13107325	NA	NA	NA
1024	aparc-Desikan_lh_thickness_cuneus	CT	HD	0.10184	0.500928	0.151315	-0.194738	0.398417	1.10721	0.823051	1.48946	NA	NA	NA	NA	NA	NA	NA	NA	0.0916993	0.438459	0.118353	-0.140272	0.32367	1.09604	0.869122	1.38219	NA	NA	NA	NA	NA	NA	NA	NA	1	rs13107325	NA	NA	NA
1024	aparc-Desikan_lh_thickness_cuneus	CT	LBD	-0.0872695	0.630274	0.181305	-0.442627	0.268088	0.91643	0.642347	1.30746	NA	NA	NA	NA	NA	NA	NA	NA	-0.0651716	0.64065	0.139616	-0.33882	0.208477	0.936907	0.712611	1.2318	NA	NA	NA	NA	NA	NA	NA	NA	1	rs13107325	NA	NA	NA
1024	aparc-Desikan_lh_thickness_cuneus	CT	MS	-0.0155646	0.710717	0.0419652	-0.0978163	0.0666871	0.984556	0.906815	1.06896	NA	NA	NA	NA	NA	NA	NA	NA	-0.0708191	0.0786383	0.0402692	-0.149747	0.00810851	0.93163	0.860926	1.00814	NA	NA	NA	NA	NA	NA	NA	NA	1	rs13107325	NA	NA	NA
1024	aparc-Desikan_lh_thickness_cuneus	CT	PD	-0.0445068	0.0326327	0.0208309	-0.0853355	-0.00367819	0.956469	0.918204	0.996329	NA	NA	NA	NA	NA	NA	NA	NA	-0.0175751	0.381201	0.0200701	-0.0569126	0.0217623	0.982578	0.944677	1.022	NA	NA	NA	NA	NA	NA	NA	NA	1	rs13107325	NA	NA	NA
1027	aparc-Desikan_lh_thickness_inferiorparietal	CT	AD	0.0145131	0.834028	0.0692624	-0.121241	0.150267	1.01462	0.88582	1.16214	NA	NA	NA	NA	NA	NA	NA	NA	-0.0340656	0.603912	0.0656644	-0.162768	0.0946367	0.966508	0.849788	1.09926	NA	NA	NA	NA	NA	NA	NA	NA	1	rs62055718	NA	NA	NA
1027	aparc-Desikan_lh_thickness_inferiorparietal	CT	ALS	0.0248033	0.47284	0.0345514	-0.0429175	0.092524	1.02511	0.95799	1.09694	NA	NA	NA	NA	NA	NA	NA	NA	-0.0255212	0.517575	0.0394401	-0.102824	0.0517814	0.974802	0.902286	1.05315	NA	NA	NA	NA	NA	NA	NA	NA	1	rs62055718	NA	NA	NA
1027	aparc-Desikan_lh_thickness_inferiorparietal	CT	FTD	-0.185279	0.266381	0.166703	-0.512016	0.141458	0.830872	0.599286	1.15195	NA	NA	NA	NA	NA	NA	NA	NA	-0.370783	0.00839038	0.140664	-0.646486	-0.0950812	0.690193	0.523884	0.909299	NA	NA	NA	NA	NA	NA	NA	NA	1	rs62055718	NA	NA	NA
1027	aparc-Desikan_lh_thickness_inferiorparietal	CT	HD	-0.126473	0.253303	0.110712	-0.343469	0.0905223	0.881198	0.709305	1.09475	NA	NA	NA	NA	NA	NA	NA	NA	-0.0926468	0.344111	0.0979276	-0.284585	0.0992913	0.911515	0.752326	1.10439	NA	NA	NA	NA	NA	NA	NA	NA	1	rs62055718	NA	NA	NA
1027	aparc-Desikan_lh_thickness_inferiorparietal	CT	LBD	0.0996732	0.504286	0.149265	-0.192885	0.392232	1.10481	0.824576	1.48028	NA	NA	NA	NA	NA	NA	NA	NA	-0.0101241	0.946244	0.150154	-0.304426	0.284178	0.989927	0.737547	1.32867	NA	NA	NA	NA	NA	NA	NA	NA	1	rs62055718	NA	NA	NA
1027	aparc-Desikan_lh_thickness_inferiorparietal	CT	MS	-0.0094364	0.784911	0.0345752	-0.0772037	0.0583309	0.990608	0.925701	1.06007	NA	NA	NA	NA	NA	NA	NA	NA	-0.0458845	0.169275	0.0333818	-0.111313	0.0195439	0.955152	0.894659	1.01974	NA	NA	NA	NA	NA	NA	NA	NA	1	rs62055718	NA	NA	NA
1028	aparc-Desikan_lh_thickness_inferiortemporal	CT	AD	NA	NA	NA	NA	NA	NA	NA	NA	0.0578789	0.61944	0.11654	-0.170539	0.286297	1.05959	0.84321	1.33149	-0.0868907	0.365287	0.0959761	-0.275004	0.101222	0.916777	0.759569	1.10652	NA	NA	NA	NA	NA	NA	NA	NA	1	rs4630591	NA	NA	NA
1028	aparc-Desikan_lh_thickness_inferiortemporal	CT	ALS	0.00959061	0.879352	0.0631829	-0.114248	0.133429	1.00964	0.892037	1.14274	NA	NA	NA	NA	NA	NA	NA	NA	-0.0984511	0.187636	0.0747197	-0.244902	0.0479995	0.90624	0.782782	1.04917	NA	NA	NA	NA	NA	NA	NA	NA	1	rs4630591	NA	NA	NA
1028	aparc-Desikan_lh_thickness_inferiortemporal	CT	FTD	0.178672	0.709148	0.479013	-0.760194	1.11754	1.19563	0.467576	3.05732	NA	NA	NA	NA	NA	NA	NA	NA	-0.360193	0.392835	0.421531	-1.18639	0.466008	0.697541	0.30532	1.59362	NA	NA	NA	NA	NA	NA	NA	NA	1	rs4630591	NA	NA	NA
1028	aparc-Desikan_lh_thickness_inferiortemporal	CT	HD	0.0651432	0.851332	0.34758	-0.616113	0.746399	1.06731	0.540039	2.10939	NA	NA	NA	NA	NA	NA	NA	NA	0.0571985	0.783151	0.207832	-0.350152	0.464548	1.05887	0.704581	1.5913	NA	NA	NA	NA	NA	NA	NA	NA	1	rs4630591	NA	NA	NA
1028	aparc-Desikan_lh_thickness_inferiortemporal	CT	MS	NA	NA	NA	NA	NA	NA	NA	NA	0.0997525	0.2493	0.0865868	-0.0699576	0.269463	1.1049	0.932433	1.30926	-0.0707122	0.531506	0.113011	-0.292215	0.15079	0.93173	0.746608	1.16275	NA	NA	NA	NA	NA	NA	NA	NA	1	rs4630591	NA	NA	NA
1029	aparc-Desikan_lh_thickness_isthmuscingulate	CT	AD	-0.0252203	0.831748	0.118706	-0.257884	0.207443	0.975095	0.772685	1.23053	NA	NA	NA	NA	NA	NA	NA	NA	-0.0451648	0.469506	0.0624441	-0.167555	0.0772257	0.95584	0.84573	1.08029	NA	NA	NA	NA	NA	NA	NA	NA	1	rs13107325	NA	NA	NA
1029	aparc-Desikan_lh_thickness_isthmuscingulate	CT	ALS	-0.099952	0.200741	0.0781215	-0.25307	0.0531662	0.904881	0.776413	1.0546	NA	NA	NA	NA	NA	NA	NA	NA	-0.0903969	0.110159	0.0565872	-0.201308	0.0205141	0.913569	0.817661	1.02073	NA	NA	NA	NA	NA	NA	NA	NA	1	rs13107325	NA	NA	NA
1029	aparc-Desikan_lh_thickness_isthmuscingulate	CT	FTD	0.283605	0.299994	0.273632	-0.252714	0.819923	1.32791	0.77669	2.27033	NA	NA	NA	NA	NA	NA	NA	NA	0.185356	0.345283	0.196398	-0.199584	0.570296	1.20365	0.819072	1.76879	NA	NA	NA	NA	NA	NA	NA	NA	1	rs13107325	NA	NA	NA
1029	aparc-Desikan_lh_thickness_isthmuscingulate	CT	HD	-0.0254824	0.912973	0.233163	-0.482483	0.431518	0.97484	0.617249	1.53959	NA	NA	NA	NA	NA	NA	NA	NA	0.033278	0.842626	0.167617	-0.295252	0.361808	1.03384	0.744344	1.43592	NA	NA	NA	NA	NA	NA	NA	NA	1	rs13107325	NA	NA	NA
1029	aparc-Desikan_lh_thickness_isthmuscingulate	CT	LBD	0.098901	0.858918	0.556399	-0.99164	1.18944	1.10396	0.370968	3.28525	NA	NA	NA	NA	NA	NA	NA	NA	0.0306734	0.914819	0.28677	-0.531395	0.592742	1.03115	0.587785	1.80894	NA	NA	NA	NA	NA	NA	NA	NA	1	rs13107325	NA	NA	NA
1029	aparc-Desikan_lh_thickness_isthmuscingulate	CT	MS	-0.205563	0.00469099	0.0727007	-0.348056	-0.0630694	0.814189	0.706059	0.938878	NA	NA	NA	NA	NA	NA	NA	NA	-0.20268	1.25e-05	0.0463937	-0.293611	-0.111748	0.81654	0.745566	0.89427	NA	NA	NA	NA	NA	NA	NA	NA	1	rs13107325	NA	NA	NA
1029	aparc-Desikan_lh_thickness_isthmuscingulate	CT	PD	0.0514878	0.110292	0.0322427	-0.011708	0.114684	1.05284	0.98836	1.12152	NA	NA	NA	NA	NA	NA	NA	NA	0.0423849	0.0680759	0.0232309	-0.00314769	0.0879175	1.0433	0.996857	1.0919	NA	NA	NA	NA	NA	NA	NA	NA	1	rs13107325	NA	NA	NA
1030	aparc-Desikan_lh_thickness_lateraloccipital	CT	AD	-0.0124178	0.887528	0.0877995	-0.184505	0.159669	0.987659	0.831516	1.17312	NA	NA	NA	NA	NA	NA	NA	NA	-0.061436	0.319972	0.0617748	-0.182515	0.0596427	0.940413	0.833172	1.06146	NA	NA	NA	NA	NA	NA	NA	NA	2	rs13107325	rs62053943	NA	NA
1030	aparc-Desikan_lh_thickness_lateraloccipital	CT	ALS	-0.0207944	0.826021	0.0946026	-0.206215	0.164627	0.97942	0.813658	1.17895	NA	NA	NA	NA	NA	NA	NA	NA	-0.112185	0.12398	0.0729291	-0.255126	0.0307558	0.893879	0.774819	1.03123	NA	NA	NA	NA	NA	NA	NA	NA	3	rs13107325	rs55938136	rs62053943	NA
1030	aparc-Desikan_lh_thickness_lateraloccipital	CT	FTD	-0.281042	0.57204	0.497376	-1.2559	0.693815	0.754997	0.28482	2.00134	NA	NA	NA	NA	NA	NA	NA	NA	-0.246164	0.401783	0.293598	-0.821616	0.329287	0.781794	0.439721	1.38998	NA	NA	NA	NA	NA	NA	NA	NA	2	rs13107325	rs62053943	NA	NA
1030	aparc-Desikan_lh_thickness_lateraloccipital	CT	HD	0.259421	0.215858	0.209613	-0.151421	0.670262	1.29618	0.859486	1.95475	NA	NA	NA	NA	NA	NA	NA	NA	0.103218	0.349721	0.110378	-0.113123	0.319559	1.10873	0.893041	1.37652	NA	NA	NA	NA	NA	NA	NA	NA	3	rs13107325	rs55938136	rs62053943	NA
1030	aparc-Desikan_lh_thickness_lateraloccipital	CT	LBD	-0.0246653	0.929767	0.279849	-0.57317	0.523839	0.975636	0.563736	1.6885	NA	NA	NA	NA	NA	NA	NA	NA	-0.127737	0.513335	0.195419	-0.510758	0.255285	0.880085	0.600041	1.29083	NA	NA	NA	NA	NA	NA	NA	NA	2	rs13107325	rs62053943	NA	NA
1030	aparc-Desikan_lh_thickness_lateraloccipital	CT	MS	0.0886954	0.30982	0.087333	-0.0824773	0.259868	1.09275	0.920832	1.29676	NA	NA	NA	NA	NA	NA	NA	NA	-0.0572697	0.43518	0.0733889	-0.201112	0.0865726	0.944339	0.817821	1.09043	NA	NA	NA	NA	NA	NA	NA	NA	2	rs13107325	rs62053943	NA	NA
1030	aparc-Desikan_lh_thickness_lateraloccipital	CT	PD	0.0042287	0.882253	0.0285503	-0.0517298	0.0601872	1.00424	0.949585	1.06204	NA	NA	NA	NA	NA	NA	NA	NA	0.0137635	0.429507	0.0174214	-0.0203824	0.0479095	1.01386	0.979824	1.04908	NA	NA	NA	NA	NA	NA	NA	NA	1	rs13107325	NA	NA	NA
1031	aparc-Desikan_lh_thickness_lateralorbitofrontal	CT	AD	NA	NA	NA	NA	NA	NA	NA	NA	-0.17787	0.17393	0.130817	-0.434272	0.0785318	0.837051	0.647736	1.0817	-0.122309	0.143464	0.0836011	-0.286168	0.0415487	0.884874	0.751137	1.04242	NA	NA	NA	NA	NA	NA	NA	NA	1	rs13135092	NA	NA	NA
1031	aparc-Desikan_lh_thickness_lateralorbitofrontal	CT	ALS	NA	NA	NA	NA	NA	NA	NA	NA	0.0909766	0.435329	0.116621	-0.137601	0.319554	1.09524	0.871447	1.37651	-0.0301105	0.766886	0.10157	-0.229188	0.168967	0.970338	0.795179	1.18408	NA	NA	NA	NA	NA	NA	NA	NA	1	rs13135092	NA	NA	NA
1031	aparc-Desikan_lh_thickness_lateralorbitofrontal	CT	FTD	NA	NA	NA	NA	NA	NA	NA	NA	0.525654	0.201356	0.411407	-0.280704	1.33201	1.69157	0.755252	3.78866	0.24414	0.353139	0.262935	-0.271213	0.759492	1.27652	0.762454	2.13719	NA	NA	NA	NA	NA	NA	NA	NA	1	rs13135092	NA	NA	NA
1031	aparc-Desikan_lh_thickness_lateralorbitofrontal	CT	HD	NA	NA	NA	NA	NA	NA	NA	NA	0.448299	0.184922	0.338147	-0.21447	1.11107	1.56565	0.806969	3.0376	0.239297	0.27321	0.218396	-0.18876	0.667354	1.27036	0.827985	1.94907	NA	NA	NA	NA	NA	NA	NA	NA	1	rs13135092	NA	NA	NA
1031	aparc-Desikan_lh_thickness_lateralorbitofrontal	CT	MS	NA	NA	NA	NA	NA	NA	NA	NA	-0.0498548	0.608001	0.0971964	-0.24036	0.14065	0.951368	0.786345	1.15102	-0.165129	0.084679	0.0957734	-0.352845	0.0225872	0.847785	0.702686	1.02284	NA	NA	NA	NA	NA	NA	NA	NA	1	rs13135092	NA	NA	NA
1031	aparc-Desikan_lh_thickness_lateralorbitofrontal	CT	PD	NA	NA	NA	NA	NA	NA	NA	NA	-0.0449346	0.33775	0.0468743	-0.136808	0.0469389	0.95606	0.872137	1.04806	0.00312196	0.939516	0.0411445	-0.0775213	0.0837652	1.00313	0.925407	1.08737	NA	NA	NA	NA	NA	NA	NA	NA	1	rs13135092	NA	NA	NA
1032	aparc-Desikan_lh_thickness_lingual	CT	AD	0.0227551	0.857623	0.12684	-0.22585	0.27136	1.02302	0.797837	1.31175	NA	NA	NA	NA	NA	NA	NA	NA	-0.0187096	0.804824	0.0757143	-0.16711	0.12969	0.981464	0.846107	1.13848	NA	NA	NA	NA	NA	NA	NA	NA	1	rs13107325	NA	NA	NA
1032	aparc-Desikan_lh_thickness_lingual	CT	ALS	0.0444049	0.567934	0.0777538	-0.107992	0.196802	1.04541	0.897634	1.2175	NA	NA	NA	NA	NA	NA	NA	NA	-0.0115991	0.844658	0.0591976	-0.127626	0.104428	0.988468	0.880182	1.11008	NA	NA	NA	NA	NA	NA	NA	NA	1	rs13107325	NA	NA	NA
1032	aparc-Desikan_lh_thickness_lingual	CT	FTD	-0.168378	0.709733	0.452369	-1.05502	0.718265	0.845034	0.348185	2.05087	NA	NA	NA	NA	NA	NA	NA	NA	-0.0844392	0.786299	0.311447	-0.694874	0.525996	0.919028	0.499137	1.69214	NA	NA	NA	NA	NA	NA	NA	NA	1	rs13107325	NA	NA	NA
1032	aparc-Desikan_lh_thickness_lingual	CT	HD	0.268099	0.250957	0.23353	-0.18962	0.725817	1.30748	0.827274	2.06642	NA	NA	NA	NA	NA	NA	NA	NA	0.198611	0.259481	0.176133	-0.14661	0.543832	1.21971	0.863631	1.72259	NA	NA	NA	NA	NA	NA	NA	NA	1	rs13107325	NA	NA	NA
1032	aparc-Desikan_lh_thickness_lingual	CT	LBD	NA	NA	NA	NA	NA	NA	NA	NA	0.795362	0.0376644	0.382664	0.0453413	1.54538	2.21524	1.04638	4.68977	0.285802	0.487383	0.411536	-0.520808	1.09241	1.33083	0.59404	2.98146	NA	NA	NA	NA	NA	NA	NA	NA	1	rs13107325	NA	NA	NA
1032	aparc-Desikan_lh_thickness_lingual	CT	MS	-0.00165543	0.979459	0.0642954	-0.127674	0.124364	0.998346	0.88014	1.13243	NA	NA	NA	NA	NA	NA	NA	NA	-0.0962959	0.228576	0.0799776	-0.253052	0.0604602	0.908195	0.776428	1.06233	NA	NA	NA	NA	NA	NA	NA	NA	1	rs13107325	NA	NA	NA
1032	aparc-Desikan_lh_thickness_lingual	CT	PD	-0.0556299	0.0829086	0.0320808	-0.118508	0.00724855	0.945889	0.888244	1.00727	NA	NA	NA	NA	NA	NA	NA	NA	-0.016536	0.635067	0.0348414	-0.0848252	0.0517532	0.9836	0.918673	1.05312	NA	NA	NA	NA	NA	NA	NA	NA	1	rs13107325	NA	NA	NA
1036	aparc-Desikan_lh_thickness_paracentral	CT	AD	0.0751544	0.519539	0.116689	-0.153556	0.303865	1.07805	0.857652	1.35509	NA	NA	NA	NA	NA	NA	NA	NA	0.0207463	0.802418	0.0829128	-0.141763	0.183255	1.02096	0.867827	1.20112	NA	NA	NA	NA	NA	NA	NA	NA	1	rs13107325	NA	NA	NA
1036	aparc-Desikan_lh_thickness_paracentral	CT	ALS	0.0485842	0.416054	0.0597381	-0.0685024	0.165671	1.04978	0.933791	1.18018	NA	NA	NA	NA	NA	NA	NA	NA	0.000953895	0.983615	0.0464468	-0.0900819	0.0919896	1.00095	0.913856	1.09635	NA	NA	NA	NA	NA	NA	NA	NA	1	rs13107325	NA	NA	NA
1036	aparc-Desikan_lh_thickness_paracentral	CT	FTD	-0.42323	0.398262	0.501025	-1.40524	0.558778	0.654928	0.245308	1.74854	NA	NA	NA	NA	NA	NA	NA	NA	-0.2133	0.532119	0.341404	-0.882452	0.455851	0.807913	0.413767	1.57752	NA	NA	NA	NA	NA	NA	NA	NA	1	rs13107325	NA	NA	NA
1036	aparc-Desikan_lh_thickness_paracentral	CT	HD	-0.150341	0.404528	0.18036	-0.503847	0.203165	0.860414	0.604202	1.22527	NA	NA	NA	NA	NA	NA	NA	NA	-0.0535666	0.699345	0.1387	-0.325419	0.218285	0.947843	0.722225	1.24394	NA	NA	NA	NA	NA	NA	NA	NA	1	rs13107325	NA	NA	NA
1036	aparc-Desikan_lh_thickness_paracentral	CT	LBD	0.138594	0.51505	0.212895	-0.278681	0.555869	1.14866	0.756781	1.74346	NA	NA	NA	NA	NA	NA	NA	NA	0.0644984	0.690681	0.162084	-0.253187	0.382184	1.06662	0.776323	1.46548	NA	NA	NA	NA	NA	NA	NA	NA	1	rs13107325	NA	NA	NA
1036	aparc-Desikan_lh_thickness_paracentral	CT	MS	-0.00852863	0.890732	0.0620817	-0.130209	0.113151	0.991508	0.877912	1.1198	NA	NA	NA	NA	NA	NA	NA	NA	-0.0970592	0.11418	0.0614423	-0.217486	0.0233676	0.907502	0.804539	1.02364	NA	NA	NA	NA	NA	NA	NA	NA	1	rs13107325	NA	NA	NA
1036	aparc-Desikan_lh_thickness_paracentral	CT	PD	0.0255888	0.47296	0.0356553	-0.0442956	0.0954732	1.02592	0.956671	1.10018	NA	NA	NA	NA	NA	NA	NA	NA	0.0272836	0.203988	0.0214786	-0.0148144	0.0693816	1.02766	0.985295	1.07185	NA	NA	NA	NA	NA	NA	NA	NA	1	rs13107325	NA	NA	NA
1040	aparc-Desikan_lh_thickness_pericalcarine	CT	AD	-0.190659	0.367248	0.211458	-0.605116	0.223798	0.826414	0.546011	1.25082	NA	NA	NA	NA	NA	NA	NA	NA	-0.153491	0.217673	0.124512	-0.397535	0.0905528	0.857708	0.671974	1.09478	NA	NA	NA	NA	NA	NA	NA	NA	1	rs13107325	NA	NA	NA
1040	aparc-Desikan_lh_thickness_pericalcarine	CT	ALS	-0.0322702	0.72464	0.0916078	-0.211821	0.147281	0.968245	0.809109	1.15868	NA	NA	NA	NA	NA	NA	NA	NA	-0.0583619	0.367403	0.0647495	-0.185271	0.0685471	0.943308	0.830879	1.07095	NA	NA	NA	NA	NA	NA	NA	NA	1	rs13107325	NA	NA	NA
1040	aparc-Desikan_lh_thickness_pericalcarine	CT	FTD	0.132375	0.838408	0.649122	-1.1399	1.40465	1.14154	0.31985	4.07412	NA	NA	NA	NA	NA	NA	NA	NA	0.123241	0.737001	0.366977	-0.596034	0.842516	1.13116	0.550993	2.3222	NA	NA	NA	NA	NA	NA	NA	NA	1	rs13107325	NA	NA	NA
1040	aparc-Desikan_lh_thickness_pericalcarine	CT	HD	0.201941	0.403737	0.241856	-0.272096	0.675979	1.22378	0.761781	1.96596	NA	NA	NA	NA	NA	NA	NA	NA	0.174625	0.364847	0.192707	-0.203081	0.552331	1.1908	0.816212	1.7373	NA	NA	NA	NA	NA	NA	NA	NA	1	rs13107325	NA	NA	NA
1040	aparc-Desikan_lh_thickness_pericalcarine	CT	LBD	NA	NA	NA	NA	NA	NA	NA	NA	-0.193983	0.627104	0.3993	-0.976611	0.588645	0.823672	0.376585	1.80155	-0.118921	0.660059	0.270378	-0.648863	0.411021	0.887878	0.52264	1.50836	NA	NA	NA	NA	NA	NA	NA	NA	1	rs13107325	NA	NA	NA
1040	aparc-Desikan_lh_thickness_pericalcarine	CT	MS	0.0227302	0.731588	0.066266	-0.107151	0.152612	1.02299	0.89839	1.16487	NA	NA	NA	NA	NA	NA	NA	NA	-0.0808496	0.422209	0.100735	-0.278291	0.116592	0.922332	0.757077	1.12366	NA	NA	NA	NA	NA	NA	NA	NA	1	rs13107325	NA	NA	NA
1040	aparc-Desikan_lh_thickness_pericalcarine	CT	PD	-0.00798526	0.843427	0.0404293	-0.0872268	0.0712562	0.992047	0.916469	1.07386	NA	NA	NA	NA	NA	NA	NA	NA	0.0102301	0.721657	0.0287165	-0.0460542	0.0665144	1.01028	0.95499	1.06878	NA	NA	NA	NA	NA	NA	NA	NA	1	rs13107325	NA	NA	NA
1041	aparc-Desikan_lh_thickness_postcentral	CT	AD	0.0443207	0.45969	0.0599449	-0.0731713	0.161813	1.04532	0.929442	1.17564	NA	NA	NA	NA	NA	NA	NA	NA	0.0331228	0.530496	0.0528065	-0.0703779	0.136624	1.03368	0.932042	1.1464	NA	NA	NA	NA	NA	NA	NA	NA	1	rs13107325	NA	NA	NA
1041	aparc-Desikan_lh_thickness_postcentral	CT	ALS	0.00398232	0.899127	0.0314152	-0.0575915	0.0655561	1.00399	0.944036	1.06775	NA	NA	NA	NA	NA	NA	NA	NA	-0.00480231	0.873139	0.0300759	-0.063751	0.0541464	0.995209	0.938239	1.05564	NA	NA	NA	NA	NA	NA	NA	NA	1	rs13107325	NA	NA	NA
1041	aparc-Desikan_lh_thickness_postcentral	CT	FTD	0.0819536	0.478082	0.115527	-0.144479	0.308386	1.08541	0.865473	1.36123	NA	NA	NA	NA	NA	NA	NA	NA	0.0839125	0.4453	0.109938	-0.131565	0.29939	1.08753	0.876722	1.34904	NA	NA	NA	NA	NA	NA	NA	NA	1	rs13107325	NA	NA	NA
1041	aparc-Desikan_lh_thickness_postcentral	CT	HD	-0.0107117	0.910099	0.0948667	-0.19665	0.175227	0.989345	0.821478	1.19152	NA	NA	NA	NA	NA	NA	NA	NA	0.000928136	0.991827	0.0906086	-0.176665	0.178521	1.00093	0.838061	1.19545	NA	NA	NA	NA	NA	NA	NA	NA	1	rs13107325	NA	NA	NA
1041	aparc-Desikan_lh_thickness_postcentral	CT	LBD	-0.0116402	0.92931	0.131212	-0.268815	0.245535	0.988427	0.764284	1.2783	NA	NA	NA	NA	NA	NA	NA	NA	-0.0153263	0.884036	0.105079	-0.221281	0.190628	0.984791	0.801491	1.21001	NA	NA	NA	NA	NA	NA	NA	NA	1	rs13107325	NA	NA	NA
1041	aparc-Desikan_lh_thickness_postcentral	CT	MS	0.0317982	0.33622	0.0330659	-0.033011	0.0966074	1.03231	0.967528	1.10143	NA	NA	NA	NA	NA	NA	NA	NA	0.0069582	0.886207	0.0486229	-0.0883426	0.102259	1.00698	0.915447	1.10767	NA	NA	NA	NA	NA	NA	NA	NA	1	rs13107325	NA	NA	NA
1041	aparc-Desikan_lh_thickness_postcentral	CT	PD	-0.00438502	0.738264	0.0131228	-0.0301057	0.0213356	0.995625	0.970343	1.02156	NA	NA	NA	NA	NA	NA	NA	NA	-0.000407641	0.974064	0.0125385	-0.0249831	0.0241679	0.999592	0.975326	1.02446	NA	NA	NA	NA	NA	NA	NA	NA	1	rs13107325	NA	NA	NA
1043	aparc-Desikan_lh_thickness_precentral	CT	AD	0.0569725	0.430748	0.0723082	-0.0847515	0.198696	1.05863	0.918741	1.21981	NA	NA	NA	NA	NA	NA	NA	NA	0.00859658	0.878926	0.0564338	-0.102014	0.119207	1.00863	0.903017	1.1266	NA	NA	NA	NA	NA	NA	NA	NA	1	rs13107325	NA	NA	NA
1043	aparc-Desikan_lh_thickness_precentral	CT	ALS	0.0323545	0.568736	0.0567709	-0.0789163	0.143625	1.03288	0.924117	1.15445	NA	NA	NA	NA	NA	NA	NA	NA	-0.00380219	0.935233	0.0467888	-0.0955081	0.0879038	0.996205	0.908911	1.09188	NA	NA	NA	NA	NA	NA	NA	NA	1	rs13107325	NA	NA	NA
1043	aparc-Desikan_lh_thickness_precentral	CT	FTD	NA	NA	NA	NA	NA	NA	NA	NA	0.243789	0.435439	0.312583	-0.368874	0.856451	1.27607	0.691513	2.35479	0.154857	0.461212	0.21016	-0.257057	0.56677	1.16749	0.773324	1.76256	NA	NA	NA	NA	NA	NA	NA	NA	1	rs13107325	NA	NA	NA
1043	aparc-Desikan_lh_thickness_precentral	CT	HD	-0.120753	0.470059	0.167158	-0.448383	0.206878	0.886253	0.63866	1.22983	NA	NA	NA	NA	NA	NA	NA	NA	-0.0507756	0.712256	0.137667	-0.320604	0.219052	0.950492	0.725711	1.2449	NA	NA	NA	NA	NA	NA	NA	NA	1	rs13107325	NA	NA	NA
1043	aparc-Desikan_lh_thickness_precentral	CT	LBD	0.214349	0.668372	0.500367	-0.766371	1.19507	1.23905	0.464696	3.30379	NA	NA	NA	NA	NA	NA	NA	NA	0.100452	0.718595	0.278771	-0.445939	0.646842	1.10567	0.640223	1.9095	NA	NA	NA	NA	NA	NA	NA	NA	1	rs13107325	NA	NA	NA
1043	aparc-Desikan_lh_thickness_precentral	CT	MS	NA	NA	NA	NA	NA	NA	NA	NA	0.0187652	0.799401	0.073843	-0.125967	0.163497	1.01894	0.881644	1.17762	-0.101626	0.352643	0.109337	-0.315927	0.112675	0.903367	0.729113	1.11927	NA	NA	NA	NA	NA	NA	NA	NA	1	rs13107325	NA	NA	NA
1043	aparc-Desikan_lh_thickness_precentral	CT	PD	0.011352	0.686445	0.028121	-0.0437651	0.0664691	1.01142	0.957179	1.06873	NA	NA	NA	NA	NA	NA	NA	NA	0.0179555	0.367667	0.0199317	-0.0211106	0.0570217	1.01812	0.979111	1.05868	NA	NA	NA	NA	NA	NA	NA	NA	1	rs13107325	NA	NA	NA
1044	aparc-Desikan_lh_thickness_precuneus	CT	AD	0.097901	0.0305242	0.045257	0.00919716	0.186605	1.10285	1.00924	1.20515	NA	NA	NA	NA	NA	NA	NA	NA	0.0682102	0.0973118	0.0411394	-0.0124229	0.148843	1.07059	0.987654	1.16049	NA	NA	NA	NA	NA	NA	NA	NA	1	rs13107325	NA	NA	NA
1044	aparc-Desikan_lh_thickness_precuneus	CT	ALS	0.00346374	0.936933	0.0437757	-0.0823366	0.089264	1.00347	0.920962	1.09337	NA	NA	NA	NA	NA	NA	NA	NA	-0.00991991	0.801791	0.0395168	-0.0873728	0.067533	0.990129	0.916335	1.06987	NA	NA	NA	NA	NA	NA	NA	NA	1	rs13107325	NA	NA	NA
1044	aparc-Desikan_lh_thickness_precuneus	CT	FTD	0.0916563	0.665102	0.211736	-0.323346	0.506659	1.09599	0.723723	1.65974	NA	NA	NA	NA	NA	NA	NA	NA	0.0910187	0.566148	0.158643	-0.219921	0.401958	1.09529	0.802582	1.49475	NA	NA	NA	NA	NA	NA	NA	NA	1	rs13107325	NA	NA	NA
1044	aparc-Desikan_lh_thickness_precuneus	CT	HD	-0.195729	0.0788662	0.11138	-0.414034	0.0225765	0.822235	0.660978	1.02283	NA	NA	NA	NA	NA	NA	NA	NA	-0.150581	0.142603	0.102704	-0.351882	0.0507188	0.860208	0.703363	1.05203	NA	NA	NA	NA	NA	NA	NA	NA	1	rs13107325	NA	NA	NA
1044	aparc-Desikan_lh_thickness_precuneus	CT	LBD	-0.102728	0.637324	0.217901	-0.529815	0.324359	0.902372	0.588714	1.38314	NA	NA	NA	NA	NA	NA	NA	NA	-0.0930733	0.61282	0.18392	-0.453557	0.267411	0.911127	0.635364	1.30658	NA	NA	NA	NA	NA	NA	NA	NA	1	rs13107325	NA	NA	NA
1044	aparc-Desikan_lh_thickness_precuneus	CT	MS	-0.0332374	0.322928	0.0336255	-0.0991433	0.0326685	0.967309	0.905613	1.03321	NA	NA	NA	NA	NA	NA	NA	NA	-0.0656311	0.0545734	0.0341427	-0.132551	0.00128863	0.936476	0.875858	1.00129	NA	NA	NA	NA	NA	NA	NA	NA	1	rs13107325	NA	NA	NA
1044	aparc-Desikan_lh_thickness_precuneus	CT	PD	-0.00640699	0.729503	0.0185288	-0.0427234	0.0299094	0.993613	0.958176	1.03036	NA	NA	NA	NA	NA	NA	NA	NA	0.000467489	0.977756	0.0167666	-0.0323951	0.0333301	1.00047	0.968124	1.03389	NA	NA	NA	NA	NA	NA	NA	NA	1	rs13107325	NA	NA	NA
1048	aparc-Desikan_lh_thickness_superiorparietal	CT	AD	0.0820625	0.0614683	0.0438811	-0.00394438	0.168069	1.08552	0.996063	1.18302	NA	NA	NA	NA	NA	NA	NA	NA	0.0584893	0.174049	0.0430287	-0.0258469	0.142826	1.06023	0.974484	1.15353	NA	NA	NA	NA	NA	NA	NA	NA	1	rs13107325	NA	NA	NA
1048	aparc-Desikan_lh_thickness_superiorparietal	CT	ALS	0.0727298	0.0244286	0.0323198	0.0093831	0.136077	1.07544	1.00943	1.14577	NA	NA	NA	NA	NA	NA	NA	NA	0.0550415	0.0712545	0.0305133	-0.00476459	0.114848	1.05658	0.995247	1.1217	NA	NA	NA	NA	NA	NA	NA	NA	1	rs13107325	NA	NA	NA
1048	aparc-Desikan_lh_thickness_superiorparietal	CT	FTD	0.0739227	0.664175	0.170268	-0.259802	0.407647	1.07672	0.771205	1.50328	NA	NA	NA	NA	NA	NA	NA	NA	0.0771762	0.5819	0.140165	-0.197547	0.351899	1.08023	0.820742	1.42176	NA	NA	NA	NA	NA	NA	NA	NA	1	rs13107325	NA	NA	NA
1048	aparc-Desikan_lh_thickness_superiorparietal	CT	HD	-0.122805	0.202543	0.0963676	-0.311686	0.0660755	0.884436	0.732212	1.06831	NA	NA	NA	NA	NA	NA	NA	NA	-0.0970097	0.28552	0.090833	-0.275042	0.0810229	0.907547	0.75954	1.0844	NA	NA	NA	NA	NA	NA	NA	NA	1	rs13107325	NA	NA	NA
1048	aparc-Desikan_lh_thickness_superiorparietal	CT	LBD	0.132795	0.333381	0.13728	-0.136275	0.401864	1.14202	0.872603	1.49461	NA	NA	NA	NA	NA	NA	NA	NA	0.112079	0.365495	0.123852	-0.130671	0.354829	1.1186	0.877507	1.42594	NA	NA	NA	NA	NA	NA	NA	NA	1	rs13107325	NA	NA	NA
1048	aparc-Desikan_lh_thickness_superiorparietal	CT	MS	0.00954269	0.842719	0.0480941	-0.0847218	0.103807	1.00959	0.918768	1.10939	NA	NA	NA	NA	NA	NA	NA	NA	-0.0257175	0.619943	0.051857	-0.127357	0.0759222	0.97461	0.880419	1.07888	NA	NA	NA	NA	NA	NA	NA	NA	1	rs13107325	NA	NA	NA
1048	aparc-Desikan_lh_thickness_superiorparietal	CT	PD	0.0101321	0.548222	0.0168749	-0.0229426	0.0432069	1.01018	0.977319	1.04415	NA	NA	NA	NA	NA	NA	NA	NA	0.0135303	0.369341	0.0150721	-0.016011	0.0430716	1.01362	0.984117	1.04401	NA	NA	NA	NA	NA	NA	NA	NA	1	rs13107325	NA	NA	NA
1049	aparc-Desikan_lh_thickness_superiortemporal	CT	AD	0.0620484	0.389061	0.0720386	-0.0791473	0.203244	1.06401	0.923904	1.22537	NA	NA	NA	NA	NA	NA	NA	NA	0.0332265	0.589121	0.061518	-0.0873488	0.153802	1.03378	0.916357	1.16626	NA	NA	NA	NA	NA	NA	NA	NA	1	rs9267812	NA	NA	NA
1049	aparc-Desikan_lh_thickness_superiortemporal	CT	ALS	NA	NA	NA	NA	NA	NA	NA	NA	-0.0394947	0.622858	0.0803058	-0.196894	0.117905	0.961275	0.821278	1.12514	0.00721123	0.910922	0.0644575	-0.119126	0.133548	1.00724	0.887696	1.14288	NA	NA	NA	NA	NA	NA	NA	NA	1	rs9267812	NA	NA	NA
1049	aparc-Desikan_lh_thickness_superiortemporal	CT	FTD	-0.030713	0.951499	0.50494	-1.0204	0.95897	0.969754	0.360452	2.60901	NA	NA	NA	NA	NA	NA	NA	NA	-0.0783016	0.800512	0.309878	-0.685663	0.52906	0.924685	0.503756	1.69734	NA	NA	NA	NA	NA	NA	NA	NA	1	rs9267812	NA	NA	NA
1049	aparc-Desikan_lh_thickness_superiortemporal	CT	LBD	0.337845	0.139671	0.228735	-0.110475	0.786166	1.40192	0.895409	2.19497	NA	NA	NA	NA	NA	NA	NA	NA	0.172651	0.399815	0.205061	-0.229268	0.574571	1.18845	0.795115	1.77637	NA	NA	NA	NA	NA	NA	NA	NA	1	rs9267812	NA	NA	NA
1049	aparc-Desikan_lh_thickness_superiortemporal	CT	PD	0.0587958	0.0440968	0.0292056	0.00155286	0.116039	1.06056	1.00155	1.12304	NA	NA	NA	NA	NA	NA	NA	NA	0.0416386	0.0491521	0.0211657	0.000153875	0.0831234	1.04252	1.00015	1.08668	NA	NA	NA	NA	NA	NA	NA	NA	1	rs9267812	NA	NA	NA
1052	aparc-Desikan_lh_thickness_transversetemporal	CT	AD	0.0734917	0.389135	0.0853376	-0.0937701	0.240753	1.07626	0.910492	1.27221	NA	NA	NA	NA	NA	NA	NA	NA	0.00987204	0.877228	0.0639032	-0.115378	0.135122	1.00992	0.891029	1.14468	NA	NA	NA	NA	NA	NA	NA	NA	1	rs13107325	NA	NA	NA
1052	aparc-Desikan_lh_thickness_transversetemporal	CT	ALS	NA	NA	NA	NA	NA	NA	NA	NA	0.210843	0.068001	0.115531	-0.0155966	0.437283	1.23472	0.984524	1.54849	0.0234729	0.869728	0.143123	-0.257049	0.303995	1.02375	0.77333	1.35526	NA	NA	NA	NA	NA	NA	NA	NA	1	rs13107325	NA	NA	NA
1052	aparc-Desikan_lh_thickness_transversetemporal	CT	FTD	NA	NA	NA	NA	NA	NA	NA	NA	-0.296774	0.417061	0.365697	-1.01354	0.419992	0.743212	0.362932	1.52195	-0.0693479	0.766412	0.233438	-0.526886	0.38819	0.933002	0.590441	1.47431	NA	NA	NA	NA	NA	NA	NA	NA	1	rs13107325	NA	NA	NA
1052	aparc-Desikan_lh_thickness_transversetemporal	CT	HD	NA	NA	NA	NA	NA	NA	NA	NA	-0.0930241	0.790507	0.350173	-0.779362	0.593314	0.911172	0.458698	1.80998	0.0338194	0.871063	0.208366	-0.374578	0.442217	1.0344	0.687579	1.55615	NA	NA	NA	NA	NA	NA	NA	NA	1	rs13107325	NA	NA	NA
1052	aparc-Desikan_lh_thickness_transversetemporal	CT	LBD	-0.192512	0.47955	0.272283	-0.726186	0.341163	0.824885	0.48375	1.40658	NA	NA	NA	NA	NA	NA	NA	NA	-0.125569	0.532613	0.201226	-0.519973	0.268834	0.881994	0.594537	1.30844	NA	NA	NA	NA	NA	NA	NA	NA	1	rs13107325	NA	NA	NA
1052	aparc-Desikan_lh_thickness_transversetemporal	CT	MS	0.0388002	0.731394	0.11303	-0.182739	0.26034	1.03956	0.832985	1.29737	NA	NA	NA	NA	NA	NA	NA	NA	-0.0725218	0.498709	0.107198	-0.28263	0.137586	0.930045	0.753799	1.1475	NA	NA	NA	NA	NA	NA	NA	NA	1	rs13107325	NA	NA	NA
1052	aparc-Desikan_lh_thickness_transversetemporal	CT	PD	NA	NA	NA	NA	NA	NA	NA	NA	0.0279308	0.561994	0.0481665	-0.0664754	0.122337	1.02832	0.935686	1.13014	0.0324684	0.260337	0.0288455	-0.0240688	0.0890056	1.033	0.976219	1.09309	NA	NA	NA	NA	NA	NA	NA	NA	1	rs13107325	NA	NA	NA
1054	aparc-Desikan_rh_thickness_GlobalMeanThickness	CT	AD	0.0267184	0.443911	0.0348984	-0.0416825	0.0951193	1.02708	0.959174	1.09979	NA	NA	NA	NA	NA	NA	NA	NA	0.0130354	0.683812	0.0320069	-0.0496981	0.0757688	1.01312	0.951517	1.07871	NA	NA	NA	NA	NA	NA	NA	NA	1	rs13107325	NA	NA	NA
1054	aparc-Desikan_rh_thickness_GlobalMeanThickness	CT	ALS	-0.0395201	0.483144	0.0563563	-0.149978	0.0709381	0.961251	0.860727	1.07351	NA	NA	NA	NA	NA	NA	NA	NA	-0.0441023	0.379782	0.0502134	-0.142521	0.054316	0.956856	0.86717	1.05582	NA	NA	NA	NA	NA	NA	NA	NA	1	rs13107325	NA	NA	NA
1054	aparc-Desikan_rh_thickness_GlobalMeanThickness	CT	FTD	-0.00516497	0.976042	0.171989	-0.342263	0.331933	0.994848	0.710161	1.39366	NA	NA	NA	NA	NA	NA	NA	NA	0.00826456	0.955884	0.149398	-0.284556	0.301085	1.0083	0.752348	1.35132	NA	NA	NA	NA	NA	NA	NA	NA	1	rs13107325	NA	NA	NA
1054	aparc-Desikan_rh_thickness_GlobalMeanThickness	CT	HD	-0.225636	0.0156698	0.0933723	-0.408645	-0.042626	0.798009	0.66455	0.95827	NA	NA	NA	NA	NA	NA	NA	NA	-0.177278	0.0449027	0.088393	-0.350528	-0.00402757	0.837547	0.704316	0.995981	NA	NA	NA	NA	NA	NA	NA	NA	1	rs13107325	NA	NA	NA
1054	aparc-Desikan_rh_thickness_GlobalMeanThickness	CT	LBD	0.121231	0.372595	0.135966	-0.145263	0.387725	1.12889	0.864794	1.47362	NA	NA	NA	NA	NA	NA	NA	NA	0.0941936	0.430348	0.119444	-0.139918	0.328305	1.09877	0.86943	1.38861	NA	NA	NA	NA	NA	NA	NA	NA	1	rs13107325	NA	NA	NA
1054	aparc-Desikan_rh_thickness_GlobalMeanThickness	CT	MS	-0.0173511	0.618885	0.0348814	-0.0857186	0.0510165	0.982799	0.917852	1.05234	NA	NA	NA	NA	NA	NA	NA	NA	-0.0445862	0.20758	0.0353789	-0.113929	0.0247564	0.956393	0.892322	1.02507	NA	NA	NA	NA	NA	NA	NA	NA	1	rs13107325	NA	NA	NA
1054	aparc-Desikan_rh_thickness_GlobalMeanThickness	CT	PD	-0.00271263	0.85648	0.0149988	-0.0321103	0.026685	0.997291	0.9684	1.02704	NA	NA	NA	NA	NA	NA	NA	NA	0.00210673	0.877202	0.0136343	-0.0246166	0.02883	1.00211	0.975684	1.02925	NA	NA	NA	NA	NA	NA	NA	NA	1	rs13107325	NA	NA	NA
1058	aparc-Desikan_rh_thickness_cuneus	CT	AD	0.0377825	0.580126	0.0682981	-0.0960817	0.171647	1.03851	0.90839	1.18726	NA	NA	NA	NA	NA	NA	NA	NA	0.00127557	0.97942	0.0494491	-0.0956447	0.0981959	1.00128	0.908787	1.10318	NA	NA	NA	NA	NA	NA	NA	NA	1	rs13107325	NA	NA	NA
1058	aparc-Desikan_rh_thickness_cuneus	CT	ALS	-0.0666706	0.147974	0.0460838	-0.156995	0.0236537	0.935503	0.854708	1.02394	NA	NA	NA	NA	NA	NA	NA	NA	-0.0632438	0.0722014	0.0351775	-0.132192	0.00570417	0.938715	0.876173	1.00572	NA	NA	NA	NA	NA	NA	NA	NA	1	rs13107325	NA	NA	NA
1058	aparc-Desikan_rh_thickness_cuneus	CT	FTD	0.0545386	0.85832	0.305516	-0.544274	0.653351	1.05605	0.580263	1.92197	NA	NA	NA	NA	NA	NA	NA	NA	0.0567632	0.728694	0.163647	-0.263985	0.377512	1.05841	0.767985	1.45865	NA	NA	NA	NA	NA	NA	NA	NA	1	rs13107325	NA	NA	NA
1058	aparc-Desikan_rh_thickness_cuneus	CT	HD	0.00505027	0.976323	0.170162	-0.328468	0.338568	1.00506	0.720026	1.40294	NA	NA	NA	NA	NA	NA	NA	NA	0.0283765	0.816004	0.121951	-0.210648	0.267401	1.02878	0.810059	1.30656	NA	NA	NA	NA	NA	NA	NA	NA	1	rs13107325	NA	NA	NA
1058	aparc-Desikan_rh_thickness_cuneus	CT	LBD	0.299563	0.535437	0.483379	-0.64786	1.24699	1.34927	0.523164	3.47984	NA	NA	NA	NA	NA	NA	NA	NA	0.14496	0.632148	0.302816	-0.44856	0.738479	1.15599	0.638547	2.09275	NA	NA	NA	NA	NA	NA	NA	NA	1	rs13107325	NA	NA	NA
1058	aparc-Desikan_rh_thickness_cuneus	CT	MS	-0.00629951	0.924054	0.066082	-0.13582	0.123221	0.99372	0.873	1.13113	NA	NA	NA	NA	NA	NA	NA	NA	-0.0960898	0.0428471	0.0474471	-0.189086	-0.00309345	0.908382	0.827715	0.996911	NA	NA	NA	NA	NA	NA	NA	NA	1	rs13107325	NA	NA	NA
1058	aparc-Desikan_rh_thickness_cuneus	CT	PD	-0.0119313	0.596928	0.022562	-0.0561529	0.0322902	0.98814	0.945395	1.03282	NA	NA	NA	NA	NA	NA	NA	NA	0.000535695	0.976104	0.017884	-0.0345169	0.0355882	1.00054	0.966072	1.03623	NA	NA	NA	NA	NA	NA	NA	NA	1	rs13107325	NA	NA	NA
1060	aparc-Desikan_rh_thickness_fusiform	CT	AD	0.0303432	0.734459	0.0894551	-0.144989	0.205675	1.03081	0.865032	1.22835	NA	NA	NA	NA	NA	NA	NA	NA	-0.00284597	0.967169	0.0691458	-0.138372	0.13268	0.997158	0.870775	1.14188	NA	NA	NA	NA	NA	NA	NA	NA	1	rs13107325	NA	NA	NA
1060	aparc-Desikan_rh_thickness_fusiform	CT	ALS	0.0330043	0.549722	0.0551748	-0.0751384	0.141147	1.03355	0.927615	1.15159	NA	NA	NA	NA	NA	NA	NA	NA	0.00461636	0.925269	0.0492157	-0.0918464	0.101079	1.00463	0.912245	1.10636	NA	NA	NA	NA	NA	NA	NA	NA	1	rs13107325	NA	NA	NA
1060	aparc-Desikan_rh_thickness_fusiform	CT	FTD	NA	NA	NA	NA	NA	NA	NA	NA	NA	NA	NA	NA	NA	NA	NA	NA	NA	NA	NA	NA	NA	NA	NA	NA	0.107397	0.774074	0.37414	-0.625917	0.84071	1.11338	0.534771	2.31801	1	rs13107325	NA	NA	NA
1060	aparc-Desikan_rh_thickness_fusiform	CT	HD	-0.250757	0.126375	0.164048	-0.572292	0.0707781	0.778212	0.564231	1.07334	NA	NA	NA	NA	NA	NA	NA	NA	-0.171977	0.238727	0.145969	-0.458077	0.114122	0.841998	0.632499	1.12089	NA	NA	NA	NA	NA	NA	NA	NA	1	rs13107325	NA	NA	NA
1060	aparc-Desikan_rh_thickness_fusiform	CT	LBD	0.169671	0.56146	0.292196	-0.403034	0.742376	1.18491	0.66829	2.10092	NA	NA	NA	NA	NA	NA	NA	NA	0.120921	0.597057	0.228741	-0.327412	0.569254	1.12854	0.720787	1.76695	NA	NA	NA	NA	NA	NA	NA	NA	1	rs13107325	NA	NA	NA
1060	aparc-Desikan_rh_thickness_fusiform	CT	MS	-0.0190105	0.766789	0.0640997	-0.144646	0.106625	0.981169	0.865329	1.11252	NA	NA	NA	NA	NA	NA	NA	NA	-0.103732	0.226592	0.0857868	-0.271874	0.0644101	0.901467	0.76195	1.06653	NA	NA	NA	NA	NA	NA	NA	NA	1	rs13107325	NA	NA	NA
1060	aparc-Desikan_rh_thickness_fusiform	CT	PD	0.0211802	0.343958	0.0223803	-0.0226853	0.0650456	1.02141	0.97757	1.06721	NA	NA	NA	NA	NA	NA	NA	NA	0.0256329	0.199706	0.0199884	-0.0135443	0.0648101	1.02596	0.986547	1.06696	NA	NA	NA	NA	NA	NA	NA	NA	1	rs13107325	NA	NA	NA
1062	aparc-Desikan_rh_thickness_inferiortemporal	CT	AD	0.116088	0.0560034	0.0607471	-0.00297605	0.235153	1.1231	0.997028	1.2651	NA	NA	NA	NA	NA	NA	NA	NA	0.0740521	0.1714	0.0541427	-0.0320676	0.180172	1.07686	0.968441	1.19742	NA	NA	NA	NA	NA	NA	NA	NA	1	rs13107325	NA	NA	NA
1062	aparc-Desikan_rh_thickness_inferiortemporal	CT	ALS	0.0325335	0.497288	0.0479306	-0.0614104	0.126477	1.03307	0.940437	1.13482	NA	NA	NA	NA	NA	NA	NA	NA	0.0101329	0.817432	0.0438943	-0.0758998	0.0961657	1.01018	0.926909	1.10094	NA	NA	NA	NA	NA	NA	NA	NA	1	rs13107325	NA	NA	NA
1062	aparc-Desikan_rh_thickness_inferiortemporal	CT	FTD	0.14002	0.682529	0.342335	-0.530956	0.810996	1.1503	0.588043	2.25015	NA	NA	NA	NA	NA	NA	NA	NA	0.134841	0.630789	0.280559	-0.415054	0.684737	1.14436	0.660305	1.98325	NA	NA	NA	NA	NA	NA	NA	NA	1	rs13107325	NA	NA	NA
1062	aparc-Desikan_rh_thickness_inferiortemporal	CT	HD	-0.23213	0.121417	0.149872	-0.525881	0.0616195	0.792843	0.591035	1.06356	NA	NA	NA	NA	NA	NA	NA	NA	-0.172646	0.205278	0.1363	-0.439794	0.0945026	0.841436	0.644169	1.09911	NA	NA	NA	NA	NA	NA	NA	NA	1	rs13107325	NA	NA	NA
1062	aparc-Desikan_rh_thickness_inferiortemporal	CT	LBD	-0.0400311	0.892191	0.295363	-0.618942	0.53888	0.96076	0.538514	1.71409	NA	NA	NA	NA	NA	NA	NA	NA	-0.0433411	0.848753	0.227263	-0.488776	0.402094	0.957585	0.613377	1.49495	NA	NA	NA	NA	NA	NA	NA	NA	1	rs13107325	NA	NA	NA
1062	aparc-Desikan_rh_thickness_inferiortemporal	CT	MS	0.0987431	0.0286869	0.0451343	0.0102799	0.187206	1.10378	1.01033	1.20588	NA	NA	NA	NA	NA	NA	NA	NA	0.0237853	0.755208	0.0762888	-0.125741	0.173311	1.02407	0.881843	1.18924	NA	NA	NA	NA	NA	NA	NA	NA	1	rs13107325	NA	NA	NA
1062	aparc-Desikan_rh_thickness_inferiortemporal	CT	PD	0.0409508	0.107213	0.0254219	-0.0088762	0.0907778	1.0418	0.991163	1.09503	NA	NA	NA	NA	NA	NA	NA	NA	0.0415389	0.0600074	0.0220865	-0.00175059	0.0848285	1.04241	0.998251	1.08853	NA	NA	NA	NA	NA	NA	NA	NA	1	rs13107325	NA	NA	NA
1064	aparc-Desikan_rh_thickness_lateraloccipital	CT	AD	0.0456569	0.381215	0.05214	-0.0565375	0.147851	1.04672	0.945031	1.15934	NA	NA	NA	NA	NA	NA	NA	NA	0.0179525	0.646934	0.0391954	-0.0588704	0.0947754	1.01811	0.942829	1.09941	NA	NA	NA	NA	NA	NA	NA	NA	2	rs13107325	rs7218235	NA	NA
1064	aparc-Desikan_rh_thickness_lateraloccipital	CT	ALS	0.0166619	0.77942	0.0594907	-0.0999399	0.133264	1.0168	0.904892	1.14255	NA	NA	NA	NA	NA	NA	NA	NA	-0.00404391	0.926978	0.0441243	-0.0905275	0.0824396	0.995964	0.913449	1.08593	NA	NA	NA	NA	NA	NA	NA	NA	2	rs13107325	rs7218235	NA	NA
1064	aparc-Desikan_rh_thickness_lateraloccipital	CT	FTD	-0.269536	0.241968	0.230356	-0.721034	0.181963	0.763734	0.486249	1.19957	NA	NA	NA	NA	NA	NA	NA	NA	-0.15544	0.390893	0.181166	-0.510526	0.199645	0.856038	0.60018	1.22097	NA	NA	NA	NA	NA	NA	NA	NA	1	rs13107325	NA	NA	NA
1064	aparc-Desikan_rh_thickness_lateraloccipital	CT	HD	-0.000104394	0.999257	0.11216	-0.219938	0.21973	0.999896	0.802568	1.24574	NA	NA	NA	NA	NA	NA	NA	NA	0.0080129	0.928551	0.089362	-0.167137	0.183162	1.00805	0.846084	1.20101	NA	NA	NA	NA	NA	NA	NA	NA	2	rs13107325	rs7218235	NA	NA
1064	aparc-Desikan_rh_thickness_lateraloccipital	CT	LBD	-0.103474	0.659765	0.235042	-0.564156	0.357208	0.901699	0.56884	1.42933	NA	NA	NA	NA	NA	NA	NA	NA	-0.0693617	0.679614	0.16795	-0.398544	0.259821	0.932989	0.671297	1.2967	NA	NA	NA	NA	NA	NA	NA	NA	2	rs13107325	rs7218235	NA	NA
1064	aparc-Desikan_rh_thickness_lateraloccipital	CT	MS	0.00523806	0.946081	0.0774534	-0.146571	0.157047	1.00525	0.863665	1.17005	NA	NA	NA	NA	NA	NA	NA	NA	-0.0397034	0.482565	0.0565429	-0.150528	0.0711207	0.961074	0.860254	1.07371	NA	NA	NA	NA	NA	NA	NA	NA	2	rs13107325	rs7218235	NA	NA
1064	aparc-Desikan_rh_thickness_lateraloccipital	CT	PD	-0.00738267	0.698199	0.0190396	-0.0447003	0.029935	0.992645	0.956284	1.03039	NA	NA	NA	NA	NA	NA	NA	NA	0.00268613	0.851845	0.0143824	-0.0255034	0.0308757	1.00269	0.974819	1.03136	NA	NA	NA	NA	NA	NA	NA	NA	2	rs13107325	rs7218235	NA	NA
1065	aparc-Desikan_rh_thickness_lateralorbitofrontal	CT	AD	0.0186834	0.853295	0.101037	-0.17935	0.216717	1.01886	0.835813	1.24199	NA	NA	NA	NA	NA	NA	NA	NA	-0.00824965	0.88311	0.0561092	-0.118224	0.101724	0.991784	0.888497	1.10708	NA	NA	NA	NA	NA	NA	NA	NA	2	rs13107325	rs7218235	NA	NA
1065	aparc-Desikan_rh_thickness_lateralorbitofrontal	CT	ALS	0.139025	0.0462596	0.0697563	0.00230311	0.275748	1.14915	1.00231	1.31752	NA	NA	NA	NA	NA	NA	NA	NA	0.0462788	0.471027	0.064204	-0.0795611	0.172119	1.04737	0.923522	1.18782	NA	NA	NA	NA	NA	NA	NA	NA	2	rs13107325	rs7218235	NA	NA
1065	aparc-Desikan_rh_thickness_lateralorbitofrontal	CT	FTD	-0.111586	0.653104	0.248269	-0.598193	0.375022	0.894415	0.549804	1.45502	NA	NA	NA	NA	NA	NA	NA	NA	-0.0371983	0.851427	0.198605	-0.426463	0.352067	0.963485	0.652814	1.422	NA	NA	NA	NA	NA	NA	NA	NA	1	rs13107325	NA	NA	NA
1065	aparc-Desikan_rh_thickness_lateralorbitofrontal	CT	HD	-0.14464	0.488495	0.208805	-0.553899	0.264618	0.865334	0.574705	1.30293	NA	NA	NA	NA	NA	NA	NA	NA	-0.0696025	0.639431	0.148567	-0.360793	0.221588	0.932764	0.697123	1.24806	NA	NA	NA	NA	NA	NA	NA	NA	2	rs13107325	rs7218235	NA	NA
1065	aparc-Desikan_rh_thickness_lateralorbitofrontal	CT	LBD	0.361851	0.352012	0.388797	-0.400192	1.12389	1.43599	0.670191	3.07681	NA	NA	NA	NA	NA	NA	NA	NA	0.184355	0.336091	0.191653	-0.191286	0.559995	1.20244	0.825896	1.75066	NA	NA	NA	NA	NA	NA	NA	NA	2	rs13107325	rs7218235	NA	NA
1065	aparc-Desikan_rh_thickness_lateralorbitofrontal	CT	MS	-0.0295842	0.821579	0.131185	-0.286708	0.227539	0.970849	0.750731	1.25551	NA	NA	NA	NA	NA	NA	NA	NA	-0.0775479	0.327275	0.0791615	-0.232704	0.0776086	0.925383	0.792388	1.0807	NA	NA	NA	NA	NA	NA	NA	NA	2	rs13107325	rs7218235	NA	NA
1065	aparc-Desikan_rh_thickness_lateralorbitofrontal	CT	PD	-0.010016	0.729339	0.0289476	-0.0667534	0.0467213	0.990034	0.935426	1.04783	NA	NA	NA	NA	NA	NA	NA	NA	0.00967631	0.640163	0.0206993	-0.0308943	0.0502469	1.00972	0.969578	1.05153	NA	NA	NA	NA	NA	NA	NA	NA	2	rs13107325	rs7218235	NA	NA
1066	aparc-Desikan_rh_thickness_lingual	CT	AD	0.0431559	0.563577	0.074724	-0.103303	0.189615	1.0441	0.901854	1.20878	NA	NA	NA	NA	NA	NA	NA	NA	0.00569623	0.917681	0.0551134	-0.102326	0.113718	1.00571	0.902735	1.12044	NA	NA	NA	NA	NA	NA	NA	NA	1	rs13107325	NA	NA	NA
1066	aparc-Desikan_rh_thickness_lingual	CT	ALS	0.0319258	0.550781	0.0535137	-0.0729611	0.136813	1.03244	0.929637	1.14661	NA	NA	NA	NA	NA	NA	NA	NA	-0.00347061	0.93433	0.0421197	-0.0860253	0.0790841	0.996535	0.917571	1.0823	NA	NA	NA	NA	NA	NA	NA	NA	1	rs13107325	NA	NA	NA
1066	aparc-Desikan_rh_thickness_lingual	CT	FTD	-0.0559007	0.89312	0.416059	-0.871375	0.759574	0.945633	0.418376	2.13737	NA	NA	NA	NA	NA	NA	NA	NA	-0.00273585	0.991775	0.265401	-0.522923	0.517451	0.997268	0.592786	1.67775	NA	NA	NA	NA	NA	NA	NA	NA	1	rs13107325	NA	NA	NA
1066	aparc-Desikan_rh_thickness_lingual	CT	HD	0.114298	0.486453	0.164231	-0.207595	0.436192	1.12109	0.812536	1.54681	NA	NA	NA	NA	NA	NA	NA	NA	0.0978362	0.412452	0.119373	-0.136134	0.331807	1.10278	0.872726	1.39348	NA	NA	NA	NA	NA	NA	NA	NA	1	rs13107325	NA	NA	NA
1066	aparc-Desikan_rh_thickness_lingual	CT	LBD	-0.123488	0.584499	0.225826	-0.566107	0.319132	0.883833	0.567731	1.37593	NA	NA	NA	NA	NA	NA	NA	NA	-0.0882305	0.58955	0.163545	-0.408779	0.232318	0.91555	0.664461	1.26152	NA	NA	NA	NA	NA	NA	NA	NA	1	rs13107325	NA	NA	NA
1066	aparc-Desikan_rh_thickness_lingual	CT	MS	-0.0336191	0.404424	0.0403229	-0.112652	0.0454138	0.96694	0.893462	1.04646	NA	NA	NA	NA	NA	NA	NA	NA	-0.0792497	0.0250541	0.0353704	-0.148576	-0.00992376	0.923809	0.861935	0.990125	NA	NA	NA	NA	NA	NA	NA	NA	1	rs13107325	NA	NA	NA
1066	aparc-Desikan_rh_thickness_lingual	CT	PD	-0.0209985	0.341991	0.0220981	-0.0643108	0.0223139	0.97922	0.937713	1.02256	NA	NA	NA	NA	NA	NA	NA	NA	-0.000805809	0.960693	0.0163504	-0.0328526	0.031241	0.999195	0.967681	1.03173	NA	NA	NA	NA	NA	NA	NA	NA	1	rs13107325	NA	NA	NA
1070	aparc-Desikan_rh_thickness_paracentral	CT	AD	0.0841547	0.466168	0.115482	-0.142189	0.310499	1.0878	0.867457	1.36411	NA	NA	NA	NA	NA	NA	NA	NA	0.0207199	0.797487	0.0807475	-0.137545	0.178985	1.02094	0.871495	1.196	NA	NA	NA	NA	NA	NA	NA	NA	1	rs13107325	NA	NA	NA
1070	aparc-Desikan_rh_thickness_paracentral	CT	ALS	NA	NA	NA	NA	NA	NA	NA	NA	0.00329976	0.97437	0.102705	-0.198002	0.204602	1.00331	0.820368	1.22704	-0.0454629	0.432089	0.0578687	-0.158886	0.0679598	0.955555	0.853094	1.07032	NA	NA	NA	NA	NA	NA	NA	NA	1	rs13107325	NA	NA	NA
1070	aparc-Desikan_rh_thickness_paracentral	CT	FTD	NA	NA	NA	NA	NA	NA	NA	NA	-0.039194	0.922695	0.403898	-0.830833	0.752445	0.961564	0.435686	2.12218	0.0407141	0.843905	0.206774	-0.364563	0.445991	1.04155	0.6945	1.56204	NA	NA	NA	NA	NA	NA	NA	NA	1	rs13107325	NA	NA	NA
1070	aparc-Desikan_rh_thickness_paracentral	CT	HD	NA	NA	NA	NA	NA	NA	NA	NA	NA	NA	NA	NA	NA	NA	NA	NA	NA	NA	NA	NA	NA	NA	NA	NA	0.0820323	0.690163	0.205784	-0.321304	0.485368	1.08549	0.725203	1.62477	1	rs13107325	NA	NA	NA
1070	aparc-Desikan_rh_thickness_paracentral	CT	LBD	0.313835	0.236785	0.265274	-0.206102	0.833773	1.36866	0.81375	2.30199	NA	NA	NA	NA	NA	NA	NA	NA	0.119506	0.499019	0.176776	-0.226974	0.465987	1.12694	0.796941	1.59359	NA	NA	NA	NA	NA	NA	NA	NA	1	rs13107325	NA	NA	NA
1070	aparc-Desikan_rh_thickness_paracentral	CT	MS	NA	NA	NA	NA	NA	NA	NA	NA	0.121623	0.202401	0.0954096	-0.0653803	0.308625	1.12933	0.936711	1.36155	-0.0938334	0.464913	0.128402	-0.3455	0.157834	0.910434	0.707866	1.17097	NA	NA	NA	NA	NA	NA	NA	NA	1	rs13107325	NA	NA	NA
1070	aparc-Desikan_rh_thickness_paracentral	CT	PD	NA	NA	NA	NA	NA	NA	NA	NA	0.0674865	0.0814565	0.0387342	-0.00843256	0.143406	1.06982	0.991603	1.1542	0.0417864	0.0692766	0.0230024	-0.00329828	0.086871	1.04267	0.996707	1.09076	NA	NA	NA	NA	NA	NA	NA	NA	1	rs13107325	NA	NA	NA
1074	aparc-Desikan_rh_thickness_pericalcarine	CT	AD	NA	NA	NA	NA	NA	NA	NA	NA	0.0145938	0.906085	0.1237	-0.227858	0.257046	1.0147	0.796237	1.2931	-0.0368423	0.56977	0.0648186	-0.163887	0.0902023	0.963828	0.848838	1.0944	NA	NA	NA	NA	NA	NA	NA	NA	1	rs13107325	NA	NA	NA
1074	aparc-Desikan_rh_thickness_pericalcarine	CT	ALS	0.122675	0.122259	0.0793827	-0.0329151	0.278265	1.13052	0.967621	1.32084	NA	NA	NA	NA	NA	NA	NA	NA	0.0150776	0.832896	0.0714612	-0.124986	0.155142	1.01519	0.882509	1.16782	NA	NA	NA	NA	NA	NA	NA	NA	1	rs13107325	NA	NA	NA
1074	aparc-Desikan_rh_thickness_pericalcarine	CT	FTD	0.0677207	0.892085	0.49917	-0.910652	1.04609	1.07007	0.402262	2.84651	NA	NA	NA	NA	NA	NA	NA	NA	0.0682862	0.767419	0.23089	-0.384258	0.52083	1.07067	0.680956	1.68343	NA	NA	NA	NA	NA	NA	NA	NA	1	rs13107325	NA	NA	NA
1074	aparc-Desikan_rh_thickness_pericalcarine	CT	HD	0.0429472	0.857132	0.23856	-0.424631	0.510526	1.04388	0.654011	1.66617	NA	NA	NA	NA	NA	NA	NA	NA	0.0652	0.674646	0.15532	-0.239226	0.369626	1.06737	0.787237	1.44719	NA	NA	NA	NA	NA	NA	NA	NA	1	rs13107325	NA	NA	NA
1074	aparc-Desikan_rh_thickness_pericalcarine	CT	LBD	NA	NA	NA	NA	NA	NA	NA	NA	-0.419844	0.275188	0.384757	-1.17397	0.33428	0.657149	0.309138	1.39693	-0.140435	0.484806	0.201025	-0.534445	0.253575	0.86898	0.585995	1.28862	NA	NA	NA	NA	NA	NA	NA	NA	1	rs13107325	NA	NA	NA
1074	aparc-Desikan_rh_thickness_pericalcarine	CT	MS	NA	NA	NA	NA	NA	NA	NA	NA	-0.0224646	0.8069	0.0919071	-0.202602	0.157673	0.977786	0.816603	1.17078	-0.129058	0.0490623	0.0655768	-0.257589	-0.000527871	0.878923	0.772913	0.999472	NA	NA	NA	NA	NA	NA	NA	NA	1	rs13107325	NA	NA	NA
1074	aparc-Desikan_rh_thickness_pericalcarine	CT	PD	NA	NA	NA	NA	NA	NA	NA	NA	-0.0486634	0.295188	0.0464874	-0.139779	0.0424519	0.952502	0.869551	1.04337	0.00686317	0.83983	0.0339574	-0.0596934	0.0734198	1.00689	0.942053	1.07618	NA	NA	NA	NA	NA	NA	NA	NA	1	rs13107325	NA	NA	NA
1075	aparc-Desikan_rh_thickness_postcentral	CT	AD	-0.0453601	0.665964	0.105075	-0.251306	0.160586	0.955653	0.777784	1.1742	NA	NA	NA	NA	NA	NA	NA	NA	-0.0496383	0.483906	0.0709085	-0.188619	0.0893423	0.951574	0.828102	1.09345	NA	NA	NA	NA	NA	NA	NA	NA	1	rs13107325	NA	NA	NA
1075	aparc-Desikan_rh_thickness_postcentral	CT	ALS	0.0156919	0.796546	0.0608641	-0.103602	0.134986	1.01582	0.901584	1.14452	NA	NA	NA	NA	NA	NA	NA	NA	0.00446472	0.925659	0.0478492	-0.0893196	0.0982491	1.00447	0.914553	1.10324	NA	NA	NA	NA	NA	NA	NA	NA	1	rs13107325	NA	NA	NA
1075	aparc-Desikan_rh_thickness_postcentral	CT	FTD	0.035329	0.831991	0.166529	-0.291068	0.361726	1.03596	0.747465	1.43581	NA	NA	NA	NA	NA	NA	NA	NA	0.0426213	0.719217	0.118555	-0.189747	0.27499	1.04354	0.827168	1.31652	NA	NA	NA	NA	NA	NA	NA	NA	1	rs13107325	NA	NA	NA
1075	aparc-Desikan_rh_thickness_postcentral	CT	HD	0.0916999	0.772565	0.317277	-0.530162	0.713562	1.09604	0.588509	2.04125	NA	NA	NA	NA	NA	NA	NA	NA	0.095032	0.655702	0.213146	-0.322734	0.512798	1.09969	0.724167	1.66996	NA	NA	NA	NA	NA	NA	NA	NA	1	rs13107325	NA	NA	NA
1075	aparc-Desikan_rh_thickness_postcentral	CT	LBD	0.0553024	0.648811	0.121433	-0.182706	0.293311	1.05686	0.833013	1.34086	NA	NA	NA	NA	NA	NA	NA	NA	0.0442284	0.700927	0.115157	-0.18148	0.269937	1.04522	0.834035	1.30988	NA	NA	NA	NA	NA	NA	NA	NA	1	rs13107325	NA	NA	NA
1075	aparc-Desikan_rh_thickness_postcentral	CT	MS	0.0133523	0.778614	0.0474957	-0.0797392	0.106444	1.01344	0.923357	1.11232	NA	NA	NA	NA	NA	NA	NA	NA	-0.0150307	0.822677	0.0670705	-0.146489	0.116427	0.985082	0.863735	1.12348	NA	NA	NA	NA	NA	NA	NA	NA	1	rs13107325	NA	NA	NA
1075	aparc-Desikan_rh_thickness_postcentral	CT	PD	-0.00391205	0.785734	0.0143902	-0.0321169	0.0242928	0.996096	0.968393	1.02459	NA	NA	NA	NA	NA	NA	NA	NA	0.000619757	0.963839	0.0136701	-0.0261737	0.0274132	1.00062	0.974166	1.02779	NA	NA	NA	NA	NA	NA	NA	NA	1	rs13107325	NA	NA	NA
1077	aparc-Desikan_rh_thickness_precentral	CT	AD	0.0860899	0.256367	0.0758489	-0.0625738	0.234754	1.0899	0.939344	1.2646	NA	NA	NA	NA	NA	NA	NA	NA	0.0510974	0.442808	0.0665798	-0.0793991	0.181594	1.05243	0.923671	1.19913	NA	NA	NA	NA	NA	NA	NA	NA	1	rs13107325	NA	NA	NA
1077	aparc-Desikan_rh_thickness_precentral	CT	ALS	-0.0579584	0.399134	0.0687388	-0.192686	0.0767696	0.943689	0.824741	1.07979	NA	NA	NA	NA	NA	NA	NA	NA	-0.0647305	0.225952	0.0534586	-0.169509	0.0400484	0.93732	0.844079	1.04086	NA	NA	NA	NA	NA	NA	NA	NA	1	rs13107325	NA	NA	NA
1077	aparc-Desikan_rh_thickness_precentral	CT	FTD	-0.207404	0.360091	0.226624	-0.651587	0.236779	0.812691	0.521218	1.26716	NA	NA	NA	NA	NA	NA	NA	NA	-0.100749	0.577405	0.18082	-0.455155	0.253657	0.90416	0.63435	1.28873	NA	NA	NA	NA	NA	NA	NA	NA	1	rs13107325	NA	NA	NA
1077	aparc-Desikan_rh_thickness_precentral	CT	HD	-0.267817	0.12961	0.176702	-0.614154	0.0785195	0.765047	0.541098	1.08168	NA	NA	NA	NA	NA	NA	NA	NA	-0.172238	0.263964	0.154187	-0.474445	0.129969	0.841779	0.62223	1.13879	NA	NA	NA	NA	NA	NA	NA	NA	1	rs13107325	NA	NA	NA
1077	aparc-Desikan_rh_thickness_precentral	CT	LBD	0.331538	0.0407927	0.162071	0.0138783	0.649197	1.39311	1.01398	1.914	NA	NA	NA	NA	NA	NA	NA	NA	0.244552	0.0893883	0.14397	-0.037629	0.526734	1.27705	0.96307	1.69339	NA	NA	NA	NA	NA	NA	NA	NA	1	rs13107325	NA	NA	NA
1077	aparc-Desikan_rh_thickness_precentral	CT	MS	0.0206889	0.586152	0.0380016	-0.0537943	0.095172	1.0209	0.947627	1.09985	NA	NA	NA	NA	NA	NA	NA	NA	-0.0313552	0.492574	0.0456927	-0.120913	0.0582024	0.969131	0.886111	1.05993	NA	NA	NA	NA	NA	NA	NA	NA	1	rs13107325	NA	NA	NA
1077	aparc-Desikan_rh_thickness_precentral	CT	PD	-0.0126506	0.542521	0.0207725	-0.0533647	0.0280636	0.987429	0.948034	1.02846	NA	NA	NA	NA	NA	NA	NA	NA	-0.000656424	0.97082	0.017945	-0.0358286	0.0345158	0.999344	0.964806	1.03512	NA	NA	NA	NA	NA	NA	NA	NA	1	rs13107325	NA	NA	NA
1078	aparc-Desikan_rh_thickness_precuneus	CT	AD	0.100659	0.0162975	0.0419031	0.0185289	0.182789	1.1059	1.0187	1.20056	NA	NA	NA	NA	NA	NA	NA	NA	0.0740731	0.0547363	0.0385604	-0.00150525	0.149651	1.07689	0.998496	1.16143	NA	NA	NA	NA	NA	NA	NA	NA	1	rs13107325	NA	NA	NA
1078	aparc-Desikan_rh_thickness_precuneus	CT	ALS	-0.0303863	0.412289	0.0370622	-0.103028	0.0422556	0.970071	0.902102	1.04316	NA	NA	NA	NA	NA	NA	NA	NA	-0.0370017	0.270412	0.0335734	-0.102806	0.0288022	0.963674	0.902302	1.02922	NA	NA	NA	NA	NA	NA	NA	NA	1	rs13107325	NA	NA	NA
1078	aparc-Desikan_rh_thickness_precuneus	CT	FTD	-0.291645	0.157509	0.206329	-0.696049	0.112759	0.747034	0.498551	1.11936	NA	NA	NA	NA	NA	NA	NA	NA	-0.195085	0.265415	0.175171	-0.538419	0.14825	0.822765	0.58367	1.1598	NA	NA	NA	NA	NA	NA	NA	NA	1	rs13107325	NA	NA	NA
1078	aparc-Desikan_rh_thickness_precuneus	CT	HD	-0.298802	0.00348286	0.102275	-0.49926	-0.0983431	0.741707	0.60698	0.906338	NA	NA	NA	NA	NA	NA	NA	NA	-0.246346	0.0101158	0.0957855	-0.434085	-0.058606	0.781652	0.647857	0.943078	NA	NA	NA	NA	NA	NA	NA	NA	1	rs13107325	NA	NA	NA
1078	aparc-Desikan_rh_thickness_precuneus	CT	LBD	0.128744	0.464826	0.176139	-0.216489	0.473978	1.1374	0.805341	1.60637	NA	NA	NA	NA	NA	NA	NA	NA	0.0995746	0.509237	0.150865	-0.19612	0.395269	1.1047	0.821914	1.48478	NA	NA	NA	NA	NA	NA	NA	NA	1	rs13107325	NA	NA	NA
1078	aparc-Desikan_rh_thickness_precuneus	CT	MS	-0.00816264	0.816788	0.0352326	-0.0772186	0.0608933	0.991871	0.925688	1.06279	NA	NA	NA	NA	NA	NA	NA	NA	-0.0478787	0.249742	0.0415983	-0.129411	0.033654	0.953249	0.878612	1.03423	NA	NA	NA	NA	NA	NA	NA	NA	1	rs13107325	NA	NA	NA
1078	aparc-Desikan_rh_thickness_precuneus	CT	PD	0.00971456	0.615937	0.0193665	-0.0282437	0.0476728	1.00976	0.972151	1.04883	NA	NA	NA	NA	NA	NA	NA	NA	0.0130367	0.451093	0.0172994	-0.0208701	0.0469436	1.01312	0.979346	1.04806	NA	NA	NA	NA	NA	NA	NA	NA	1	rs13107325	NA	NA	NA
1082	aparc-Desikan_rh_thickness_superiorparietal	CT	AD	0.0435231	0.434135	0.0556464	-0.065544	0.15259	1.04448	0.936558	1.16485	NA	NA	NA	NA	NA	NA	NA	NA	0.0192048	0.694099	0.04883	-0.0765021	0.114912	1.01939	0.926351	1.12177	NA	NA	NA	NA	NA	NA	NA	NA	1	rs13107325	NA	NA	NA
1082	aparc-Desikan_rh_thickness_superiorparietal	CT	ALS	0.105975	0.0153787	0.0437309	0.0202621	0.191687	1.11179	1.02047	1.21129	NA	NA	NA	NA	NA	NA	NA	NA	0.06697	0.0857284	0.0389729	-0.00941685	0.143357	1.06926	0.990627	1.15414	NA	NA	NA	NA	NA	NA	NA	NA	1	rs13107325	NA	NA	NA
1082	aparc-Desikan_rh_thickness_superiorparietal	CT	FTD	0.0707183	0.678168	0.17042	-0.263306	0.404742	1.07328	0.768507	1.49892	NA	NA	NA	NA	NA	NA	NA	NA	0.0742252	0.615042	0.147597	-0.215066	0.363516	1.07705	0.806489	1.43838	NA	NA	NA	NA	NA	NA	NA	NA	1	rs13107325	NA	NA	NA
1082	aparc-Desikan_rh_thickness_superiorparietal	CT	HD	-0.221729	0.0906757	0.131057	-0.478601	0.0351438	0.801133	0.61965	1.03577	NA	NA	NA	NA	NA	NA	NA	NA	-0.153279	0.187567	0.116313	-0.381252	0.074695	0.857891	0.683006	1.07756	NA	NA	NA	NA	NA	NA	NA	NA	1	rs13107325	NA	NA	NA
1082	aparc-Desikan_rh_thickness_superiorparietal	CT	LBD	0.14798	0.450935	0.196297	-0.236762	0.532723	1.15949	0.789179	1.70357	NA	NA	NA	NA	NA	NA	NA	NA	0.106417	0.510835	0.161842	-0.210793	0.423627	1.11229	0.809942	1.52749	NA	NA	NA	NA	NA	NA	NA	NA	1	rs13107325	NA	NA	NA
1082	aparc-Desikan_rh_thickness_superiorparietal	CT	MS	-0.0446208	0.22186	0.0365267	-0.116213	0.0269714	0.95636	0.890285	1.02734	NA	NA	NA	NA	NA	NA	NA	NA	-0.0799941	0.0341527	0.037764	-0.154011	-0.00597668	0.923122	0.857262	0.994041	NA	NA	NA	NA	NA	NA	NA	NA	1	rs13107325	NA	NA	NA
1082	aparc-Desikan_rh_thickness_superiorparietal	CT	PD	-0.000607468	0.978149	0.0221786	-0.0440776	0.0428626	0.999393	0.95688	1.04379	NA	NA	NA	NA	NA	NA	NA	NA	0.00658721	0.72768	0.0189171	-0.0304904	0.0436648	1.00661	0.96997	1.04463	NA	NA	NA	NA	NA	NA	NA	NA	1	rs13107325	NA	NA	NA
1084	aparc-Desikan_rh_thickness_supramarginal	CT	AD	-0.0132726	0.8043	0.0535649	-0.11826	0.0917146	0.986815	0.888465	1.09605	NA	NA	NA	NA	NA	NA	NA	NA	-0.0260158	0.592772	0.0486438	-0.121358	0.069326	0.97432	0.885717	1.07179	NA	NA	NA	NA	NA	NA	NA	NA	1	rs13107325	NA	NA	NA
1084	aparc-Desikan_rh_thickness_supramarginal	CT	ALS	0.115768	0.0259622	0.0519889	0.0138694	0.217666	1.12273	1.01397	1.24317	NA	NA	NA	NA	NA	NA	NA	NA	0.0734757	0.144194	0.0503138	-0.0251393	0.172091	1.07624	0.975174	1.18779	NA	NA	NA	NA	NA	NA	NA	NA	1	rs13107325	NA	NA	NA
1084	aparc-Desikan_rh_thickness_supramarginal	CT	FTD	0.585553	0.00686598	0.216609	0.161	1.01011	1.79598	1.17469	2.74589	NA	NA	NA	NA	NA	NA	NA	NA	0.460573	0.0134438	0.186332	0.0953627	0.825783	1.58498	1.10006	2.28367	NA	NA	NA	NA	NA	NA	NA	NA	1	rs13107325	NA	NA	NA
1084	aparc-Desikan_rh_thickness_supramarginal	CT	HD	0.025171	0.871597	0.155733	-0.280065	0.330407	1.02549	0.755735	1.39153	NA	NA	NA	NA	NA	NA	NA	NA	0.0449485	0.747072	0.139374	-0.228225	0.318122	1.04597	0.795945	1.37454	NA	NA	NA	NA	NA	NA	NA	NA	1	rs13107325	NA	NA	NA
1084	aparc-Desikan_rh_thickness_supramarginal	CT	LBD	0.136795	0.458884	0.184687	-0.225191	0.498781	1.14659	0.798364	1.64671	NA	NA	NA	NA	NA	NA	NA	NA	0.0976695	0.548764	0.162888	-0.22159	0.416929	1.1026	0.801244	1.5173	NA	NA	NA	NA	NA	NA	NA	NA	1	rs13107325	NA	NA	NA
1084	aparc-Desikan_rh_thickness_supramarginal	CT	MS	-0.0896806	0.0432722	0.0443727	-0.176651	-0.00270999	0.914223	0.838072	0.997294	NA	NA	NA	NA	NA	NA	NA	NA	-0.124991	0.00153884	0.0394636	-0.20234	-0.0476428	0.882504	0.816817	0.953474	NA	NA	NA	NA	NA	NA	NA	NA	1	rs13107325	NA	NA	NA
1084	aparc-Desikan_rh_thickness_supramarginal	CT	PD	0.00331302	0.874711	0.0210113	-0.0378692	0.0444952	1.00332	0.962839	1.0455	NA	NA	NA	NA	NA	NA	NA	NA	0.0106929	0.571794	0.0189117	-0.026374	0.0477597	1.01075	0.973971	1.04892	NA	NA	NA	NA	NA	NA	NA	NA	1	rs13107325	NA	NA	NA
1086	aparc-Desikan_rh_thickness_transversetemporal	CT	AD	NA	NA	NA	NA	NA	NA	NA	NA	-0.0430919	0.741953	0.130872	-0.299601	0.213417	0.957823	0.741114	1.2379	-0.0556458	0.422587	0.0693889	-0.191648	0.0803565	0.945874	0.825597	1.08367	NA	NA	NA	NA	NA	NA	NA	NA	1	rs13107325	NA	NA	NA
1086	aparc-Desikan_rh_thickness_transversetemporal	CT	ALS	NA	NA	NA	NA	NA	NA	NA	NA	0.28102	0.0132025	0.113394	0.0587676	0.503272	1.32448	1.06053	1.65412	0.0346373	0.831465	0.162751	-0.284355	0.35363	1.03524	0.752499	1.42423	NA	NA	NA	NA	NA	NA	NA	NA	1	rs13107325	NA	NA	NA
1086	aparc-Desikan_rh_thickness_transversetemporal	CT	FTD	NA	NA	NA	NA	NA	NA	NA	NA	-0.346314	0.400135	0.411602	-1.15305	0.460427	0.707291	0.315671	1.58475	-0.0442472	0.839335	0.218242	-0.472001	0.383507	0.956717	0.623753	1.46742	NA	NA	NA	NA	NA	NA	NA	NA	1	rs13107325	NA	NA	NA
1086	aparc-Desikan_rh_thickness_transversetemporal	CT	HD	NA	NA	NA	NA	NA	NA	NA	NA	-0.110489	0.746734	0.342126	-0.781056	0.560078	0.895396	0.457922	1.75081	0.0297173	0.872434	0.185077	-0.333034	0.392468	1.03016	0.716746	1.48063	NA	NA	NA	NA	NA	NA	NA	NA	1	rs13107325	NA	NA	NA
1086	aparc-Desikan_rh_thickness_transversetemporal	CT	LBD	NA	NA	NA	NA	NA	NA	NA	NA	0.0219034	0.956526	0.401802	-0.765628	0.809435	1.02215	0.465042	2.24664	-0.0210853	0.921664	0.214417	-0.441342	0.399171	0.979135	0.643173	1.49059	NA	NA	NA	NA	NA	NA	NA	NA	1	rs13107325	NA	NA	NA
1086	aparc-Desikan_rh_thickness_transversetemporal	CT	MS	NA	NA	NA	NA	NA	NA	NA	NA	0.0543349	0.576301	0.0972355	-0.136247	0.244916	1.05584	0.872627	1.27751	-0.115687	0.276539	0.106318	-0.32407	0.0926955	0.890754	0.7232	1.09713	NA	NA	NA	NA	NA	NA	NA	NA	1	rs13107325	NA	NA	NA
1086	aparc-Desikan_rh_thickness_transversetemporal	CT	PD	NA	NA	NA	NA	NA	NA	NA	NA	0.0061391	0.894801	0.046427	-0.0848577	0.0971359	1.00616	0.918643	1.10201	0.0225822	0.376471	0.0255335	-0.0274633	0.0726278	1.02284	0.97291	1.07533	NA	NA	NA	NA	NA	NA	NA	NA	1	rs13107325	NA	NA	NA
1454	IDP_dMRI_TBSS_FA_Genu_of_corpus_callosum	FA	AD	0.0144092	0.712401	0.0390882	-0.0622037	0.0910222	1.01451	0.939691	1.09529	NA	NA	NA	NA	NA	NA	NA	NA	0.031368	0.395959	0.0369531	-0.04106	0.103796	1.03187	0.959772	1.10937	NA	NA	NA	NA	NA	NA	NA	NA	1	rs199498	NA	NA	NA
1454	IDP_dMRI_TBSS_FA_Genu_of_corpus_callosum	FA	ALS	0.00203805	0.947324	0.0308478	-0.0584237	0.0624998	1.00204	0.94325	1.06449	NA	NA	NA	NA	NA	NA	NA	NA	0.0309502	0.370569	0.0345655	-0.0367982	0.0986986	1.03143	0.963871	1.10373	NA	NA	NA	NA	NA	NA	NA	NA	1	rs199498	NA	NA	NA
1454	IDP_dMRI_TBSS_FA_Genu_of_corpus_callosum	FA	FTD	-0.0888895	0.423003	0.110942	-0.306336	0.128557	0.914947	0.736139	1.13719	NA	NA	NA	NA	NA	NA	NA	NA	0.0364879	0.785825	0.134277	-0.226695	0.299671	1.03716	0.797164	1.34941	NA	NA	NA	NA	NA	NA	NA	NA	1	rs199498	NA	NA	NA
1454	IDP_dMRI_TBSS_FA_Genu_of_corpus_callosum	FA	HD	-0.0411078	0.587076	0.0756941	-0.189468	0.107253	0.959726	0.827399	1.11322	NA	NA	NA	NA	NA	NA	NA	NA	-0.0134161	0.849307	0.0706099	-0.151811	0.124979	0.986673	0.85915	1.13312	NA	NA	NA	NA	NA	NA	NA	NA	1	rs199498	NA	NA	NA
1454	IDP_dMRI_TBSS_FA_Genu_of_corpus_callosum	FA	LBD	-0.0122809	0.937613	0.156903	-0.319811	0.295249	0.987794	0.726287	1.34346	NA	NA	NA	NA	NA	NA	NA	NA	0.06506	0.657853	0.146902	-0.222868	0.352988	1.06722	0.80022	1.42331	NA	NA	NA	NA	NA	NA	NA	NA	1	rs199498	NA	NA	NA
1454	IDP_dMRI_TBSS_FA_Genu_of_corpus_callosum	FA	MS	0.0477723	0.276353	0.0438862	-0.0382447	0.133789	1.04893	0.962477	1.14315	NA	NA	NA	NA	NA	NA	NA	NA	0.0599774	0.131943	0.0398129	-0.0180558	0.138011	1.06181	0.982106	1.14799	NA	NA	NA	NA	NA	NA	NA	NA	1	rs199498	NA	NA	NA
1454	IDP_dMRI_TBSS_FA_Genu_of_corpus_callosum	FA	PD	-0.00344948	0.754595	0.0110353	-0.0250786	0.0181796	0.996556	0.975233	1.01835	NA	NA	NA	NA	NA	NA	NA	NA	0.00177711	0.92449	0.0187498	-0.0349725	0.0385267	1.00178	0.965632	1.03928	NA	NA	NA	NA	NA	NA	NA	NA	1	rs199498	NA	NA	NA
1455	IDP_dMRI_TBSS_FA_Body_of_corpus_callosum	FA	AD	0.0571662	0.119524	0.036721	-0.0148069	0.129139	1.05883	0.985302	1.13785	NA	NA	NA	NA	NA	NA	NA	NA	0.0693682	0.0460776	0.0347766	0.00120613	0.13753	1.07183	1.00121	1.14744	NA	NA	NA	NA	NA	NA	NA	NA	1	rs199498	NA	NA	NA
1455	IDP_dMRI_TBSS_FA_Body_of_corpus_callosum	FA	ALS	-0.00321025	0.929461	0.0362644	-0.0742884	0.0678679	0.996795	0.928404	1.07022	NA	NA	NA	NA	NA	NA	NA	NA	0.0263827	0.480968	0.0374358	-0.0469914	0.0997568	1.02673	0.954096	1.1049	NA	NA	NA	NA	NA	NA	NA	NA	2	rs199498	rs4806187	NA	NA
1455	IDP_dMRI_TBSS_FA_Body_of_corpus_callosum	FA	FTD	-0.0686501	0.505905	0.103198	-0.270918	0.133618	0.933653	0.762679	1.14296	NA	NA	NA	NA	NA	NA	NA	NA	0.0695901	0.528324	0.110361	-0.146718	0.285898	1.07207	0.863537	1.33096	NA	NA	NA	NA	NA	NA	NA	NA	2	rs199498	rs4806187	NA	NA
1455	IDP_dMRI_TBSS_FA_Body_of_corpus_callosum	FA	HD	0.0430681	0.62629	0.0884436	-0.130281	0.216418	1.04401	0.877848	1.24162	NA	NA	NA	NA	NA	NA	NA	NA	0.0410923	0.596945	0.0777088	-0.111217	0.193402	1.04195	0.894745	1.21337	NA	NA	NA	NA	NA	NA	NA	NA	2	rs199498	rs4806187	NA	NA
1455	IDP_dMRI_TBSS_FA_Body_of_corpus_callosum	FA	LBD	0.171563	0.208933	0.13654	-0.0960552	0.439182	1.18716	0.908414	1.55144	NA	NA	NA	NA	NA	NA	NA	NA	0.20549	0.0837838	0.118839	-0.0274351	0.438415	1.22813	0.972938	1.55025	NA	NA	NA	NA	NA	NA	NA	NA	2	rs199498	rs4806187	NA	NA
1455	IDP_dMRI_TBSS_FA_Body_of_corpus_callosum	FA	MS	0.0189151	0.575756	0.0338014	-0.0473357	0.0851658	1.0191	0.953767	1.0889	NA	NA	NA	NA	NA	NA	NA	NA	0.0343646	0.30096	0.0332225	-0.0307515	0.0994807	1.03496	0.969716	1.1046	NA	NA	NA	NA	NA	NA	NA	NA	1	rs199498	NA	NA	NA
1455	IDP_dMRI_TBSS_FA_Body_of_corpus_callosum	FA	PD	0.0231474	0.176737	0.0171352	-0.0104376	0.0567324	1.02342	0.989617	1.05837	NA	NA	NA	NA	NA	NA	NA	NA	0.0278023	0.232373	0.0232798	-0.0178261	0.0734307	1.02819	0.982332	1.07619	NA	NA	NA	NA	NA	NA	NA	NA	1	rs199498	NA	NA	NA
1456	IDP_dMRI_TBSS_FA_Splenium_of_corpus_callosum	FA	AD	0.0805168	0.0011096	0.0246897	0.032125	0.128909	1.08385	1.03265	1.13759	NA	NA	NA	NA	NA	NA	NA	NA	0.0855503	0.000385936	0.0241019	0.0383105	0.13279	1.08932	1.03905	1.14201	NA	NA	NA	NA	NA	NA	NA	NA	1	rs199442	NA	NA	NA
1456	IDP_dMRI_TBSS_FA_Splenium_of_corpus_callosum	FA	ALS	-0.0146164	0.553429	0.0246636	-0.0629571	0.0337243	0.98549	0.938984	1.0343	NA	NA	NA	NA	NA	NA	NA	NA	0.00210284	0.945327	0.0306642	-0.0579991	0.0622048	1.00211	0.943651	1.06418	NA	NA	NA	NA	NA	NA	NA	NA	1	rs199442	NA	NA	NA
1456	IDP_dMRI_TBSS_FA_Splenium_of_corpus_callosum	FA	FTD	0.0306325	0.750936	0.0965093	-0.158526	0.219791	1.03111	0.853401	1.24582	NA	NA	NA	NA	NA	NA	NA	NA	0.11073	0.360013	0.120971	-0.126374	0.347834	1.11709	0.881285	1.416	NA	NA	NA	NA	NA	NA	NA	NA	1	rs199442	NA	NA	NA
1456	IDP_dMRI_TBSS_FA_Splenium_of_corpus_callosum	FA	HD	-0.0125383	0.862225	0.0722492	-0.154147	0.12907	0.98754	0.857146	1.13777	NA	NA	NA	NA	NA	NA	NA	NA	0.00590914	0.933927	0.0712759	-0.133792	0.14561	1.00593	0.874772	1.15674	NA	NA	NA	NA	NA	NA	NA	NA	1	rs199442	NA	NA	NA
1456	IDP_dMRI_TBSS_FA_Splenium_of_corpus_callosum	FA	LBD	0.130831	0.246196	0.112821	-0.0902977	0.351961	1.13978	0.913659	1.42185	NA	NA	NA	NA	NA	NA	NA	NA	0.168284	0.138324	0.113547	-0.0542688	0.390837	1.18327	0.947177	1.47822	NA	NA	NA	NA	NA	NA	NA	NA	1	rs199442	NA	NA	NA
1456	IDP_dMRI_TBSS_FA_Splenium_of_corpus_callosum	FA	MS	0.00513034	0.856315	0.028334	-0.0504042	0.0606649	1.00514	0.950845	1.06254	NA	NA	NA	NA	NA	NA	NA	NA	0.0181592	0.553319	0.0306332	-0.0418819	0.0782003	1.01833	0.958983	1.08134	NA	NA	NA	NA	NA	NA	NA	NA	1	rs199442	NA	NA	NA
1460	IDP_dMRI_TBSS_FA_Medial_lemniscus_R	FA	AD	-0.0450325	0.351965	0.0483812	-0.13986	0.0497946	0.955966	0.86948	1.05106	NA	NA	NA	NA	NA	NA	NA	NA	-0.0359078	0.41792	0.0443287	-0.122792	0.0509765	0.964729	0.884448	1.0523	NA	NA	NA	NA	NA	NA	NA	NA	1	rs74050914	NA	NA	NA
1460	IDP_dMRI_TBSS_FA_Medial_lemniscus_R	FA	ALS	0.0824923	0.134612	0.055136	-0.0255743	0.190559	1.08599	0.97475	1.20993	NA	NA	NA	NA	NA	NA	NA	NA	0.0531598	0.312721	0.052658	-0.0500499	0.15637	1.0546	0.951182	1.16926	NA	NA	NA	NA	NA	NA	NA	NA	1	rs74050914	NA	NA	NA
1460	IDP_dMRI_TBSS_FA_Medial_lemniscus_R	FA	HD	-0.271318	0.267769	0.244824	-0.751174	0.208538	0.762374	0.471812	1.23188	NA	NA	NA	NA	NA	NA	NA	NA	-0.179079	0.402222	0.213785	-0.598099	0.23994	0.83604	0.549856	1.27117	NA	NA	NA	NA	NA	NA	NA	NA	1	rs74050914	NA	NA	NA
1460	IDP_dMRI_TBSS_FA_Medial_lemniscus_R	FA	LBD	-0.0917149	0.578339	0.16501	-0.415135	0.231706	0.912365	0.660251	1.26075	NA	NA	NA	NA	NA	NA	NA	NA	-0.0228261	0.878482	0.149294	-0.315443	0.269791	0.977432	0.729465	1.30969	NA	NA	NA	NA	NA	NA	NA	NA	1	rs74050914	NA	NA	NA
1460	IDP_dMRI_TBSS_FA_Medial_lemniscus_R	FA	MS	0.0408356	0.412017	0.0497783	-0.0567299	0.138401	1.04168	0.944849	1.14844	NA	NA	NA	NA	NA	NA	NA	NA	0.0140917	0.774179	0.049115	-0.0821737	0.110357	1.01419	0.921112	1.11668	NA	NA	NA	NA	NA	NA	NA	NA	1	rs74050914	NA	NA	NA
1460	IDP_dMRI_TBSS_FA_Medial_lemniscus_R	FA	PD	-0.00386608	0.855217	0.0211879	-0.0453944	0.0376622	0.996141	0.955621	1.03838	NA	NA	NA	NA	NA	NA	NA	NA	0.00680118	0.73109	0.0197895	-0.0319862	0.0455886	1.00682	0.96852	1.04664	NA	NA	NA	NA	NA	NA	NA	NA	1	rs74050914	NA	NA	NA
1461	IDP_dMRI_TBSS_FA_Medial_lemniscus_L	FA	AD	-0.0202565	0.710298	0.0545328	-0.127141	0.0866278	0.979947	0.88061	1.09049	NA	NA	NA	NA	NA	NA	NA	NA	0.00062297	0.989915	0.0492861	-0.0959777	0.0972237	1.00062	0.908484	1.10211	NA	NA	NA	NA	NA	NA	NA	NA	1	rs11122147	NA	NA	NA
1461	IDP_dMRI_TBSS_FA_Medial_lemniscus_L	FA	ALS	0.0523829	0.238315	0.0444221	-0.0346843	0.13945	1.05378	0.96591	1.14964	NA	NA	NA	NA	NA	NA	NA	NA	0.0262952	0.519609	0.0408344	-0.0537402	0.106331	1.02664	0.947678	1.11219	NA	NA	NA	NA	NA	NA	NA	NA	1	rs11122147	NA	NA	NA
1461	IDP_dMRI_TBSS_FA_Medial_lemniscus_L	FA	FTD	-0.0294892	0.875021	0.187489	-0.396968	0.33799	0.970941	0.672355	1.40213	NA	NA	NA	NA	NA	NA	NA	NA	-0.107286	0.524135	0.168428	-0.437405	0.222833	0.898269	0.64571	1.24961	NA	NA	NA	NA	NA	NA	NA	NA	1	rs11122147	NA	NA	NA
1461	IDP_dMRI_TBSS_FA_Medial_lemniscus_L	FA	HD	-0.186971	0.265646	0.167967	-0.516185	0.142243	0.829468	0.596793	1.15286	NA	NA	NA	NA	NA	NA	NA	NA	-0.0994321	0.543329	0.163597	-0.420082	0.221218	0.905351	0.656993	1.2476	NA	NA	NA	NA	NA	NA	NA	NA	1	rs11122147	NA	NA	NA
1461	IDP_dMRI_TBSS_FA_Medial_lemniscus_L	FA	LBD	-0.146961	0.389101	0.170636	-0.481408	0.187487	0.863328	0.617913	1.20621	NA	NA	NA	NA	NA	NA	NA	NA	-0.0749361	0.627391	0.15438	-0.37752	0.227648	0.927803	0.685559	1.25564	NA	NA	NA	NA	NA	NA	NA	NA	1	rs11122147	NA	NA	NA
1461	IDP_dMRI_TBSS_FA_Medial_lemniscus_L	FA	MS	0.0303843	0.601113	0.0581183	-0.0835276	0.144296	1.03085	0.919866	1.15523	NA	NA	NA	NA	NA	NA	NA	NA	0.0129409	0.794917	0.0497858	-0.0846393	0.110521	1.01302	0.918844	1.11686	NA	NA	NA	NA	NA	NA	NA	NA	1	rs11122147	NA	NA	NA
1461	IDP_dMRI_TBSS_FA_Medial_lemniscus_L	FA	PD	-0.0226822	0.247175	0.0196003	-0.0610987	0.0157344	0.977573	0.94073	1.01586	NA	NA	NA	NA	NA	NA	NA	NA	-0.0111096	0.57267	0.0196936	-0.049709	0.0274898	0.988952	0.951506	1.02787	NA	NA	NA	NA	NA	NA	NA	NA	1	rs11122147	NA	NA	NA
1467	IDP_dMRI_TBSS_FA_Cerebral_peduncle_L	FA	AD	0.0660916	0.17884	0.049163	-0.0302679	0.162451	1.06832	0.970186	1.17639	NA	NA	NA	NA	NA	NA	NA	NA	0.0682521	0.122214	0.0441605	-0.0183024	0.154807	1.07064	0.981864	1.16743	NA	NA	NA	NA	NA	NA	NA	NA	1	rs607062	NA	NA	NA
1467	IDP_dMRI_TBSS_FA_Cerebral_peduncle_L	FA	ALS	-0.0171952	0.623769	0.0350553	-0.0859035	0.0515132	0.982952	0.917683	1.05286	NA	NA	NA	NA	NA	NA	NA	NA	-0.0374428	0.324009	0.0379646	-0.111853	0.0369679	0.96325	0.894175	1.03766	NA	NA	NA	NA	NA	NA	NA	NA	1	rs607062	NA	NA	NA
1467	IDP_dMRI_TBSS_FA_Cerebral_peduncle_L	FA	FTD	0.113558	0.410914	0.1381	-0.157118	0.384233	1.12026	0.854603	1.46849	NA	NA	NA	NA	NA	NA	NA	NA	0.0977268	0.446264	0.128308	-0.153757	0.34921	1.10266	0.857481	1.41795	NA	NA	NA	NA	NA	NA	NA	NA	1	rs607062	NA	NA	NA
1467	IDP_dMRI_TBSS_FA_Cerebral_peduncle_L	FA	HD	0.051846	0.747313	0.16092	-0.263558	0.36725	1.05321	0.768313	1.44376	NA	NA	NA	NA	NA	NA	NA	NA	0.0425232	0.766102	0.142946	-0.237651	0.322697	1.04344	0.788478	1.38085	NA	NA	NA	NA	NA	NA	NA	NA	1	rs607062	NA	NA	NA
1467	IDP_dMRI_TBSS_FA_Cerebral_peduncle_L	FA	LBD	0.272988	0.150782	0.190001	-0.0994129	0.645389	1.31388	0.905369	1.90673	NA	NA	NA	NA	NA	NA	NA	NA	0.216924	0.228073	0.179969	-0.135816	0.569664	1.24225	0.873003	1.76767	NA	NA	NA	NA	NA	NA	NA	NA	1	rs607062	NA	NA	NA
1467	IDP_dMRI_TBSS_FA_Cerebral_peduncle_L	FA	MS	0.0595335	0.154367	0.0417992	-0.0223929	0.14146	1.06134	0.977856	1.15195	NA	NA	NA	NA	NA	NA	NA	NA	0.0516094	0.181796	0.0386515	-0.0241477	0.127366	1.05296	0.976142	1.13583	NA	NA	NA	NA	NA	NA	NA	NA	1	rs607062	NA	NA	NA
1467	IDP_dMRI_TBSS_FA_Cerebral_peduncle_L	FA	PD	-0.00422585	0.801938	0.0168468	-0.0372456	0.0287939	0.995783	0.96344	1.02921	NA	NA	NA	NA	NA	NA	NA	NA	-0.00181348	0.904403	0.0150997	-0.0314088	0.0277818	0.998188	0.969079	1.02817	NA	NA	NA	NA	NA	NA	NA	NA	1	rs607062	NA	NA	NA
1468	IDP_dMRI_TBSS_FA_Anterior_limb_of_internal_capsule_R	FA	AD	0.0245163	0.594694	0.0460793	-0.0657991	0.114832	1.02482	0.936319	1.12168	NA	NA	NA	NA	NA	NA	NA	NA	0.0143391	0.739702	0.0431576	-0.0702499	0.098928	1.01444	0.932161	1.10399	NA	NA	NA	NA	NA	NA	NA	NA	1	rs807478	NA	NA	NA
1468	IDP_dMRI_TBSS_FA_Anterior_limb_of_internal_capsule_R	FA	ALS	0.0105675	0.793071	0.0402841	-0.0683893	0.0895243	1.01062	0.933897	1.09365	NA	NA	NA	NA	NA	NA	NA	NA	0.0567873	0.200989	0.0444088	-0.030254	0.143829	1.05843	0.970199	1.15469	NA	NA	NA	NA	NA	NA	NA	NA	3	rs199470	rs55938136	rs807478	NA
1468	IDP_dMRI_TBSS_FA_Anterior_limb_of_internal_capsule_R	FA	FTD	-0.11614	0.349609	0.124168	-0.359508	0.127229	0.890351	0.69802	1.13568	NA	NA	NA	NA	NA	NA	NA	NA	-0.0629807	0.589306	0.116665	-0.291645	0.165683	0.938962	0.747034	1.1802	NA	NA	NA	NA	NA	NA	NA	NA	1	rs807478	NA	NA	NA
1468	IDP_dMRI_TBSS_FA_Anterior_limb_of_internal_capsule_R	FA	HD	0.104091	0.313886	0.103357	-0.0984891	0.306672	1.1097	0.906206	1.35889	NA	NA	NA	NA	NA	NA	NA	NA	0.0819497	0.346203	0.0869973	-0.0885649	0.252464	1.0854	0.915244	1.28719	NA	NA	NA	NA	NA	NA	NA	NA	3	rs199470	rs55938136	rs807478	NA
1468	IDP_dMRI_TBSS_FA_Anterior_limb_of_internal_capsule_R	FA	LBD	-0.0423047	0.806382	0.172605	-0.38061	0.296001	0.958578	0.683444	1.34447	NA	NA	NA	NA	NA	NA	NA	NA	-0.0248584	0.873944	0.156687	-0.331964	0.282247	0.975448	0.717513	1.32611	NA	NA	NA	NA	NA	NA	NA	NA	1	rs807478	NA	NA	NA
1468	IDP_dMRI_TBSS_FA_Anterior_limb_of_internal_capsule_R	FA	MS	0.00743251	0.789922	0.0278985	-0.0472486	0.0621137	1.00746	0.95385	1.06408	NA	NA	NA	NA	NA	NA	NA	NA	0.0269884	0.386208	0.0311459	-0.0340575	0.0880343	1.02736	0.966516	1.09203	NA	NA	NA	NA	NA	NA	NA	NA	1	rs807478	NA	NA	NA
1468	IDP_dMRI_TBSS_FA_Anterior_limb_of_internal_capsule_R	FA	PD	-0.00442334	0.755096	0.0141807	-0.0322175	0.0233708	0.995586	0.968296	1.02365	NA	NA	NA	NA	NA	NA	NA	NA	-0.000616414	0.96354	0.0134849	-0.0270468	0.025814	0.999384	0.973316	1.02615	NA	NA	NA	NA	NA	NA	NA	NA	1	rs807478	NA	NA	NA
1475	IDP_dMRI_TBSS_FA_Anterior_corona_radiata_L	FA	AD	-0.0505137	0.368991	0.0562285	-0.160722	0.0596942	0.950741	0.851529	1.06151	NA	NA	NA	NA	NA	NA	NA	NA	-0.0243349	0.665266	0.0562457	-0.134576	0.0859066	0.975959	0.874086	1.0897	NA	NA	NA	NA	NA	NA	NA	NA	1	rs199498	NA	NA	NA
1475	IDP_dMRI_TBSS_FA_Anterior_corona_radiata_L	FA	ALS	-0.0076094	0.788132	0.0283154	-0.0631076	0.0478888	0.992419	0.938842	1.04905	NA	NA	NA	NA	NA	NA	NA	NA	0.0184578	0.591998	0.0344398	-0.0490442	0.0859598	1.01863	0.952139	1.08976	NA	NA	NA	NA	NA	NA	NA	NA	1	rs199498	NA	NA	NA
1475	IDP_dMRI_TBSS_FA_Anterior_corona_radiata_L	FA	FTD	-0.28834	0.0323534	0.134737	-0.552425	-0.024255	0.749507	0.575552	0.976037	NA	NA	NA	NA	NA	NA	NA	NA	-0.121755	0.540068	0.198715	-0.511237	0.267727	0.885365	0.599753	1.30699	NA	NA	NA	NA	NA	NA	NA	NA	1	rs199498	NA	NA	NA
1475	IDP_dMRI_TBSS_FA_Anterior_corona_radiata_L	FA	HD	0.0407002	0.623861	0.0829963	-0.121973	0.203373	1.04154	0.885173	1.22553	NA	NA	NA	NA	NA	NA	NA	NA	0.0573734	0.470601	0.0795195	-0.0984848	0.213232	1.05905	0.906209	1.23767	NA	NA	NA	NA	NA	NA	NA	NA	1	rs199498	NA	NA	NA
1475	IDP_dMRI_TBSS_FA_Anterior_corona_radiata_L	FA	LBD	-0.0565368	0.685776	0.139737	-0.330422	0.217348	0.945032	0.71862	1.24278	NA	NA	NA	NA	NA	NA	NA	NA	0.00846943	0.952236	0.141396	-0.268667	0.285606	1.00851	0.764398	1.33057	NA	NA	NA	NA	NA	NA	NA	NA	1	rs199498	NA	NA	NA
1475	IDP_dMRI_TBSS_FA_Anterior_corona_radiata_L	FA	MS	-0.0455117	0.0880936	0.0266846	-0.0978134	0.00679014	0.955508	0.906818	1.00681	NA	NA	NA	NA	NA	NA	NA	NA	-0.0207854	0.525518	0.03274	-0.0849557	0.0433849	0.979429	0.918553	1.04434	NA	NA	NA	NA	NA	NA	NA	NA	1	rs199498	NA	NA	NA
1475	IDP_dMRI_TBSS_FA_Anterior_corona_radiata_L	FA	PD	0.015536	0.248856	0.0134728	-0.0108708	0.0419427	1.01566	0.989188	1.04283	NA	NA	NA	NA	NA	NA	NA	NA	0.0201693	0.388194	0.0233739	-0.0256436	0.0659821	1.02037	0.974682	1.06821	NA	NA	NA	NA	NA	NA	NA	NA	1	rs199498	NA	NA	NA
1477	IDP_dMRI_TBSS_FA_Superior_corona_radiata_L	FA	ALS	0.0345027	0.328499	0.0353099	-0.0347046	0.10371	1.0351	0.965891	1.10928	NA	NA	NA	NA	NA	NA	NA	NA	0.0352632	0.27533	0.0323258	-0.0280953	0.0986217	1.03589	0.972296	1.10365	NA	NA	NA	NA	NA	NA	NA	NA	1	rs4806187	NA	NA	NA
1477	IDP_dMRI_TBSS_FA_Superior_corona_radiata_L	FA	FTD	0.104845	0.533005	0.168175	-0.224779	0.434468	1.11054	0.798693	1.54414	NA	NA	NA	NA	NA	NA	NA	NA	0.130646	0.384808	0.150329	-0.163998	0.425291	1.13956	0.848744	1.53004	NA	NA	NA	NA	NA	NA	NA	NA	1	rs4806187	NA	NA	NA
1477	IDP_dMRI_TBSS_FA_Superior_corona_radiata_L	FA	HD	0.0218728	0.804407	0.088322	-0.151238	0.194984	1.02211	0.859643	1.21529	NA	NA	NA	NA	NA	NA	NA	NA	0.00297305	0.972088	0.0849689	-0.163566	0.169512	1.00298	0.84911	1.18473	NA	NA	NA	NA	NA	NA	NA	NA	1	rs4806187	NA	NA	NA
1477	IDP_dMRI_TBSS_FA_Superior_corona_radiata_L	FA	LBD	-0.00732619	0.961315	0.151045	-0.303375	0.288723	0.992701	0.738322	1.33472	NA	NA	NA	NA	NA	NA	NA	NA	-0.00145286	0.991647	0.138772	-0.273447	0.270541	0.998548	0.760753	1.31067	NA	NA	NA	NA	NA	NA	NA	NA	1	rs4806187	NA	NA	NA
1484	IDP_dMRI_TBSS_FA_External_capsule_R	FA	ALS	-0.0103643	0.781753	0.0374114	-0.0836905	0.062962	0.989689	0.919716	1.06499	NA	NA	NA	NA	NA	NA	NA	NA	-0.00145953	0.967739	0.036087	-0.0721901	0.069271	0.998542	0.930354	1.07173	NA	NA	NA	NA	NA	NA	NA	NA	1	rs56116382	NA	NA	NA
1484	IDP_dMRI_TBSS_FA_External_capsule_R	FA	FTD	0.19641	0.0977324	0.118609	-0.0360633	0.428883	1.21703	0.964579	1.53554	NA	NA	NA	NA	NA	NA	NA	NA	0.226507	0.0444973	0.112725	0.00556587	0.447447	1.25421	1.00558	1.56431	NA	NA	NA	NA	NA	NA	NA	NA	1	rs56116382	NA	NA	NA
1484	IDP_dMRI_TBSS_FA_External_capsule_R	FA	HD	0.177832	0.069244	0.0978806	-0.0140141	0.369678	1.19462	0.986084	1.44727	NA	NA	NA	NA	NA	NA	NA	NA	0.155732	0.0926712	0.0926167	-0.0257963	0.337261	1.16851	0.974534	1.4011	NA	NA	NA	NA	NA	NA	NA	NA	1	rs56116382	NA	NA	NA
1486	IDP_dMRI_TBSS_FA_Cingulum_cingulate_gyrus_R	FA	AD	-0.0706213	0.0217978	0.0307869	-0.130964	-0.0102789	0.931815	0.87725	0.989774	NA	NA	NA	NA	NA	NA	NA	NA	-0.0728554	0.0139608	0.0296368	-0.130944	-0.0147671	0.929735	0.877267	0.985341	NA	NA	NA	NA	NA	NA	NA	NA	1	rs4241406	NA	NA	NA
1486	IDP_dMRI_TBSS_FA_Cingulum_cingulate_gyrus_R	FA	ALS	0.0208904	0.538541	0.033967	-0.0456849	0.0874657	1.02111	0.955343	1.0914	NA	NA	NA	NA	NA	NA	NA	NA	0.0208455	0.50801	0.0314916	-0.040878	0.082569	1.02106	0.959946	1.08607	NA	NA	NA	NA	NA	NA	NA	NA	1	rs4241406	NA	NA	NA
1486	IDP_dMRI_TBSS_FA_Cingulum_cingulate_gyrus_R	FA	FTD	-0.111543	0.430753	0.141569	-0.389018	0.165932	0.894453	0.677722	1.18049	NA	NA	NA	NA	NA	NA	NA	NA	-0.0706706	0.597663	0.133906	-0.333125	0.191784	0.931769	0.71668	1.21141	NA	NA	NA	NA	NA	NA	NA	NA	1	rs4241406	NA	NA	NA
1486	IDP_dMRI_TBSS_FA_Cingulum_cingulate_gyrus_R	FA	HD	0.0703791	0.369423	0.078412	-0.0833084	0.224067	1.07291	0.920067	1.25115	NA	NA	NA	NA	NA	NA	NA	NA	0.0709559	0.348753	0.0757258	-0.0774667	0.219378	1.07353	0.925458	1.2453	NA	NA	NA	NA	NA	NA	NA	NA	1	rs4241406	NA	NA	NA
1486	IDP_dMRI_TBSS_FA_Cingulum_cingulate_gyrus_R	FA	LBD	0.103188	0.375555	0.11645	-0.125054	0.33143	1.1087	0.882449	1.39296	NA	NA	NA	NA	NA	NA	NA	NA	0.105472	0.325465	0.107265	-0.104766	0.315711	1.11124	0.900535	1.37123	NA	NA	NA	NA	NA	NA	NA	NA	1	rs4241406	NA	NA	NA
1486	IDP_dMRI_TBSS_FA_Cingulum_cingulate_gyrus_R	FA	MS	-0.0222469	0.373192	0.0249822	-0.071212	0.0267182	0.977999	0.931264	1.02708	NA	NA	NA	NA	NA	NA	NA	NA	-0.0122711	0.624698	0.0250838	-0.0614354	0.0368932	0.987804	0.940414	1.03758	NA	NA	NA	NA	NA	NA	NA	NA	1	rs4241406	NA	NA	NA
1486	IDP_dMRI_TBSS_FA_Cingulum_cingulate_gyrus_R	FA	PD	0.00208208	0.845431	0.0106799	-0.0188506	0.0230148	1.00208	0.981326	1.02328	NA	NA	NA	NA	NA	NA	NA	NA	0.00146951	0.886754	0.0103187	-0.0187551	0.0216942	1.00147	0.98142	1.02193	NA	NA	NA	NA	NA	NA	NA	NA	1	rs4241406	NA	NA	NA
1487	IDP_dMRI_TBSS_FA_Cingulum_cingulate_gyrus_L	FA	AD	0.0210367	0.728024	0.0604928	-0.0975291	0.139602	1.02126	0.907076	1.14982	NA	NA	NA	NA	NA	NA	NA	NA	0.0120431	0.824795	0.0543996	-0.0945801	0.118666	1.01212	0.909755	1.12599	NA	NA	NA	NA	NA	NA	NA	NA	1	rs12496226	NA	NA	NA
1487	IDP_dMRI_TBSS_FA_Cingulum_cingulate_gyrus_L	FA	ALS	0.02162	0.592312	0.0403744	-0.0575138	0.100754	1.02186	0.944109	1.106	NA	NA	NA	NA	NA	NA	NA	NA	0.032309	0.399392	0.0383395	-0.0428365	0.107455	1.03284	0.958068	1.11344	NA	NA	NA	NA	NA	NA	NA	NA	1	rs12496226	NA	NA	NA
1487	IDP_dMRI_TBSS_FA_Cingulum_cingulate_gyrus_L	FA	HD	-0.0795649	0.404824	0.0955117	-0.266768	0.107638	0.923518	0.765851	1.11364	NA	NA	NA	NA	NA	NA	NA	NA	-0.0791877	0.365573	0.0875198	-0.250726	0.0923511	0.923867	0.778235	1.09675	NA	NA	NA	NA	NA	NA	NA	NA	1	rs12496226	NA	NA	NA
1487	IDP_dMRI_TBSS_FA_Cingulum_cingulate_gyrus_L	FA	MS	0.00862372	0.786431	0.0318279	-0.0537589	0.0710064	1.00866	0.947661	1.07359	NA	NA	NA	NA	NA	NA	NA	NA	0.0227837	0.441205	0.0295831	-0.0351992	0.0807666	1.02305	0.965413	1.08412	NA	NA	NA	NA	NA	NA	NA	NA	1	rs12496226	NA	NA	NA
1487	IDP_dMRI_TBSS_FA_Cingulum_cingulate_gyrus_L	FA	PD	-0.0099221	0.424105	0.0124132	-0.0342519	0.0144077	0.990127	0.966328	1.01451	NA	NA	NA	NA	NA	NA	NA	NA	-0.00872785	0.461108	0.011842	-0.0319382	0.0144825	0.99131	0.968566	1.01459	NA	NA	NA	NA	NA	NA	NA	NA	1	rs12496226	NA	NA	NA
1490	IDP_dMRI_TBSS_FA_Fornix_cres+Stria_terminalis_R	FA	AD	-0.0692004	0.465176	0.0947497	-0.25491	0.116509	0.93314	0.774986	1.12357	NA	NA	NA	NA	NA	NA	NA	NA	0.0523699	0.608593	0.102268	-0.148076	0.252816	1.05377	0.862365	1.28765	NA	NA	NA	NA	NA	NA	NA	NA	1	rs11710277	NA	NA	NA
1490	IDP_dMRI_TBSS_FA_Fornix_cres+Stria_terminalis_R	FA	ALS	0.00712005	0.897638	0.0553464	-0.101359	0.115599	1.00715	0.903609	1.12255	NA	NA	NA	NA	NA	NA	NA	NA	0.0572813	0.256691	0.0505016	-0.0417018	0.156264	1.05895	0.959156	1.16914	NA	NA	NA	NA	NA	NA	NA	NA	1	rs11710277	NA	NA	NA
1490	IDP_dMRI_TBSS_FA_Fornix_cres+Stria_terminalis_R	FA	FTD	NA	NA	NA	NA	NA	NA	NA	NA	0.0772294	0.844512	0.393774	-0.694569	0.849027	1.08029	0.49929	2.33737	0.223892	0.384077	0.257227	-0.280272	0.728056	1.25094	0.755578	2.07105	NA	NA	NA	NA	NA	NA	NA	NA	1	rs11710277	NA	NA	NA
1490	IDP_dMRI_TBSS_FA_Fornix_cres+Stria_terminalis_R	FA	HD	0.0553788	0.793225	0.211268	-0.358707	0.469465	1.05694	0.698579	1.59914	NA	NA	NA	NA	NA	NA	NA	NA	0.0755033	0.648267	0.165515	-0.248906	0.399913	1.07843	0.779653	1.4917	NA	NA	NA	NA	NA	NA	NA	NA	1	rs11710277	NA	NA	NA
1490	IDP_dMRI_TBSS_FA_Fornix_cres+Stria_terminalis_R	FA	MS	NA	NA	NA	NA	NA	NA	NA	NA	0.0922547	0.321302	0.0930188	-0.0900621	0.274571	1.09664	0.913874	1.31597	-0.0103333	0.907064	0.0885136	-0.18382	0.163153	0.98972	0.832086	1.17722	NA	NA	NA	NA	NA	NA	NA	NA	1	rs11710277	NA	NA	NA
1490	IDP_dMRI_TBSS_FA_Fornix_cres+Stria_terminalis_R	FA	PD	-0.0088918	0.666734	0.0206481	-0.0493621	0.0315786	0.991148	0.951836	1.03208	NA	NA	NA	NA	NA	NA	NA	NA	-0.000385745	0.983309	0.018438	-0.0365243	0.0357528	0.999614	0.964135	1.0364	NA	NA	NA	NA	NA	NA	NA	NA	1	rs11710277	NA	NA	NA
1491	IDP_dMRI_TBSS_FA_Fornix_cres+Stria_terminalis_L	FA	AD	0.0652634	0.345604	0.0691972	-0.0703631	0.20089	1.06744	0.932055	1.22249	NA	NA	NA	NA	NA	NA	NA	NA	0.0911583	0.14213	0.062101	-0.0305597	0.212876	1.09544	0.969903	1.23723	NA	NA	NA	NA	NA	NA	NA	NA	1	rs2696532	NA	NA	NA
1491	IDP_dMRI_TBSS_FA_Fornix_cres+Stria_terminalis_L	FA	ALS	-0.0398676	0.408275	0.0482113	-0.134362	0.0546267	0.960917	0.874274	1.05615	NA	NA	NA	NA	NA	NA	NA	NA	0.0411627	0.560141	0.0706495	-0.0973104	0.179636	1.04202	0.907274	1.19678	NA	NA	NA	NA	NA	NA	NA	NA	1	rs2696532	NA	NA	NA
1491	IDP_dMRI_TBSS_FA_Fornix_cres+Stria_terminalis_L	FA	HD	0.113284	0.42809	0.142952	-0.166901	0.393469	1.11995	0.846283	1.48211	NA	NA	NA	NA	NA	NA	NA	NA	0.111332	0.375756	0.125694	-0.135027	0.357692	1.11777	0.873692	1.43002	NA	NA	NA	NA	NA	NA	NA	NA	1	rs2696532	NA	NA	NA
1491	IDP_dMRI_TBSS_FA_Fornix_cres+Stria_terminalis_L	FA	MS	0.0961432	0.0178016	0.0405715	0.016623	0.175663	1.10092	1.01676	1.19204	NA	NA	NA	NA	NA	NA	NA	NA	0.114322	0.0012488	0.0354213	0.0448962	0.183748	1.12111	1.04592	1.20171	NA	NA	NA	NA	NA	NA	NA	NA	1	rs2696532	NA	NA	NA
1495	IDP_dMRI_TBSS_FA_Superior_fronto-occipital_fasciculus_L	FA	AD	0.0364016	0.31832	0.0364776	-0.0350946	0.107898	1.03707	0.965514	1.11393	NA	NA	NA	NA	NA	NA	NA	NA	0.0553463	0.101503	0.033797	-0.0108959	0.121588	1.05691	0.989163	1.12929	NA	NA	NA	NA	NA	NA	NA	NA	1	rs199498	NA	NA	NA
1495	IDP_dMRI_TBSS_FA_Superior_fronto-occipital_fasciculus_L	FA	ALS	-0.0265775	0.483989	0.0379733	-0.101005	0.0478501	0.973773	0.903928	1.04901	NA	NA	NA	NA	NA	NA	NA	NA	0.0106483	0.8144	0.0453594	-0.0782561	0.0995527	1.01071	0.924728	1.10468	NA	NA	NA	NA	NA	NA	NA	NA	1	rs199498	NA	NA	NA
1495	IDP_dMRI_TBSS_FA_Superior_fronto-occipital_fasciculus_L	FA	FTD	-0.101374	0.376904	0.114726	-0.326236	0.123489	0.903595	0.721635	1.13144	NA	NA	NA	NA	NA	NA	NA	NA	0.0470116	0.737223	0.14011	-0.227604	0.321628	1.04813	0.796439	1.37937	NA	NA	NA	NA	NA	NA	NA	NA	1	rs199498	NA	NA	NA
1495	IDP_dMRI_TBSS_FA_Superior_fronto-occipital_fasciculus_L	FA	HD	0.138398	0.139393	0.093635	-0.045127	0.321922	1.14843	0.955876	1.37978	NA	NA	NA	NA	NA	NA	NA	NA	0.147662	0.086518	0.0861476	-0.0211873	0.316511	1.15912	0.979036	1.37233	NA	NA	NA	NA	NA	NA	NA	NA	1	rs199498	NA	NA	NA
1495	IDP_dMRI_TBSS_FA_Superior_fronto-occipital_fasciculus_L	FA	LBD	-0.0702688	0.58905	0.130076	-0.325217	0.18468	0.932143	0.72237	1.20283	NA	NA	NA	NA	NA	NA	NA	NA	0.00793881	0.952087	0.132123	-0.251022	0.2669	1.00797	0.778005	1.30591	NA	NA	NA	NA	NA	NA	NA	NA	1	rs199498	NA	NA	NA
1495	IDP_dMRI_TBSS_FA_Superior_fronto-occipital_fasciculus_L	FA	MS	-0.0363022	0.218041	0.029472	-0.0940673	0.0214628	0.964349	0.910222	1.02169	NA	NA	NA	NA	NA	NA	NA	NA	-0.00813558	0.814116	0.0346019	-0.0759553	0.0596841	0.991897	0.926858	1.0615	NA	NA	NA	NA	NA	NA	NA	NA	1	rs199498	NA	NA	NA
1495	IDP_dMRI_TBSS_FA_Superior_fronto-occipital_fasciculus_L	FA	PD	0.0282463	0.086199	0.0164625	-0.00402017	0.0605127	1.02865	0.995988	1.06238	NA	NA	NA	NA	NA	NA	NA	NA	0.0347986	0.186963	0.0263702	-0.016887	0.0864841	1.03541	0.983255	1.09033	NA	NA	NA	NA	NA	NA	NA	NA	1	rs199498	NA	NA	NA
1604	IDP_dMRI_TBSS_MD_Genu_of_corpus_callosum	MD	AD	-0.0199076	0.589798	0.0369256	-0.0922818	0.0524665	0.980289	0.911848	1.05387	NA	NA	NA	NA	NA	NA	NA	NA	-0.0337676	0.325849	0.0343688	-0.101131	0.0335952	0.966796	0.903815	1.03417	NA	NA	NA	NA	NA	NA	NA	NA	1	rs199498	NA	NA	NA
1604	IDP_dMRI_TBSS_MD_Genu_of_corpus_callosum	MD	ALS	9.34e-05	0.997374	0.0283853	-0.0555418	0.0557286	1.00009	0.945973	1.05731	NA	NA	NA	NA	NA	NA	NA	NA	-0.024822	0.412998	0.0303214	-0.0842521	0.034608	0.975483	0.9192	1.03521	NA	NA	NA	NA	NA	NA	NA	NA	1	rs199498	NA	NA	NA
1604	IDP_dMRI_TBSS_MD_Genu_of_corpus_callosum	MD	FTD	-0.00932369	0.934694	0.113786	-0.232345	0.213698	0.99072	0.792673	1.23825	NA	NA	NA	NA	NA	NA	NA	NA	-0.112233	0.363236	0.12344	-0.354176	0.129709	0.893836	0.701752	1.1385	NA	NA	NA	NA	NA	NA	NA	NA	1	rs199498	NA	NA	NA
1604	IDP_dMRI_TBSS_MD_Genu_of_corpus_callosum	MD	HD	0.0617225	0.354198	0.0666207	-0.068854	0.192299	1.06367	0.933463	1.21203	NA	NA	NA	NA	NA	NA	NA	NA	0.033679	0.587256	0.0620449	-0.087929	0.155287	1.03425	0.915826	1.16799	NA	NA	NA	NA	NA	NA	NA	NA	1	rs199498	NA	NA	NA
1604	IDP_dMRI_TBSS_MD_Genu_of_corpus_callosum	MD	LBD	0.00291139	0.985339	0.158432	-0.307615	0.313438	1.00292	0.735198	1.36812	NA	NA	NA	NA	NA	NA	NA	NA	-0.0781287	0.587062	0.143857	-0.360089	0.203832	0.924845	0.697614	1.22609	NA	NA	NA	NA	NA	NA	NA	NA	1	rs199498	NA	NA	NA
1604	IDP_dMRI_TBSS_MD_Genu_of_corpus_callosum	MD	MS	-0.0360316	0.298148	0.034632	-0.10391	0.0318471	0.96461	0.901306	1.03236	NA	NA	NA	NA	NA	NA	NA	NA	-0.0474169	0.135859	0.0317937	-0.109733	0.0148988	0.95369	0.896074	1.01501	NA	NA	NA	NA	NA	NA	NA	NA	1	rs199498	NA	NA	NA
1604	IDP_dMRI_TBSS_MD_Genu_of_corpus_callosum	MD	PD	0.00913661	0.336708	0.00951046	-0.00950389	0.0277771	1.00918	0.990541	1.02817	NA	NA	NA	NA	NA	NA	NA	NA	0.00435016	0.782021	0.0157224	-0.0264657	0.035166	1.00436	0.973881	1.03579	NA	NA	NA	NA	NA	NA	NA	NA	1	rs199498	NA	NA	NA
1605	IDP_dMRI_TBSS_MD_Body_of_corpus_callosum	MD	AD	0.00973923	0.759697	0.0318402	-0.0526675	0.072146	1.00979	0.948695	1.07481	NA	NA	NA	NA	NA	NA	NA	NA	-0.000266688	0.992882	0.029892	-0.058855	0.0583217	0.999733	0.942843	1.06006	NA	NA	NA	NA	NA	NA	NA	NA	1	rs117300236	NA	NA	NA
1605	IDP_dMRI_TBSS_MD_Body_of_corpus_callosum	MD	ALS	0.00781198	0.794715	0.0300238	-0.0510347	0.0666586	1.00784	0.950246	1.06893	NA	NA	NA	NA	NA	NA	NA	NA	-0.0531335	0.213505	0.0427123	-0.13685	0.0305826	0.948253	0.872101	1.03106	NA	NA	NA	NA	NA	NA	NA	NA	2	rs117300236	rs55938136	NA	NA
1605	IDP_dMRI_TBSS_MD_Body_of_corpus_callosum	MD	HD	0.0438601	0.621838	0.0889213	-0.130426	0.218146	1.04484	0.877722	1.24377	NA	NA	NA	NA	NA	NA	NA	NA	0.0108167	0.891541	0.0793279	-0.144666	0.166299	1.01088	0.865311	1.18093	NA	NA	NA	NA	NA	NA	NA	NA	2	rs117300236	rs55938136	NA	NA
1616	IDP_dMRI_TBSS_MD_Cerebral_peduncle_R	MD	AD	0.0386397	0.524013	0.0606425	-0.0802196	0.157499	1.0394	0.922914	1.17058	NA	NA	NA	NA	NA	NA	NA	NA	0.00630242	0.900921	0.0506228	-0.0929183	0.105523	1.00632	0.911268	1.11129	NA	NA	NA	NA	NA	NA	NA	NA	1	rs13107325	NA	NA	NA
1616	IDP_dMRI_TBSS_MD_Cerebral_peduncle_R	MD	ALS	-0.00712146	0.896367	0.0546747	-0.114284	0.100041	0.992904	0.892005	1.10522	NA	NA	NA	NA	NA	NA	NA	NA	-0.025483	0.563894	0.0441594	-0.112035	0.0610695	0.974839	0.894013	1.06297	NA	NA	NA	NA	NA	NA	NA	NA	1	rs13107325	NA	NA	NA
1616	IDP_dMRI_TBSS_MD_Cerebral_peduncle_R	MD	FTD	0.204167	0.284413	0.190728	-0.169661	0.577995	1.2265	0.843951	1.78246	NA	NA	NA	NA	NA	NA	NA	NA	0.16744	0.292963	0.159217	-0.144626	0.479505	1.18227	0.865346	1.61527	NA	NA	NA	NA	NA	NA	NA	NA	1	rs13107325	NA	NA	NA
1616	IDP_dMRI_TBSS_MD_Cerebral_peduncle_R	MD	HD	-0.0905334	0.529863	0.144112	-0.372993	0.191926	0.913444	0.68867	1.21158	NA	NA	NA	NA	NA	NA	NA	NA	-0.0425776	0.732366	0.124503	-0.286604	0.201448	0.958316	0.750809	1.22317	NA	NA	NA	NA	NA	NA	NA	NA	1	rs13107325	NA	NA	NA
1616	IDP_dMRI_TBSS_MD_Cerebral_peduncle_R	MD	LBD	0.0728363	0.81062	0.303958	-0.522921	0.668594	1.07555	0.592786	1.95149	NA	NA	NA	NA	NA	NA	NA	NA	0.0428726	0.850868	0.228032	-0.40407	0.489815	1.0438	0.667598	1.63201	NA	NA	NA	NA	NA	NA	NA	NA	1	rs13107325	NA	NA	NA
1616	IDP_dMRI_TBSS_MD_Cerebral_peduncle_R	MD	MS	-0.0520193	0.248278	0.0450563	-0.14033	0.0362909	0.949311	0.869072	1.03696	NA	NA	NA	NA	NA	NA	NA	NA	-0.0982943	0.0341336	0.0463983	-0.189235	-0.00735366	0.906382	0.827592	0.992673	NA	NA	NA	NA	NA	NA	NA	NA	1	rs13107325	NA	NA	NA
1616	IDP_dMRI_TBSS_MD_Cerebral_peduncle_R	MD	PD	0.0186779	0.341438	0.0196335	-0.0198038	0.0571597	1.01885	0.980391	1.05882	NA	NA	NA	NA	NA	NA	NA	NA	0.022299	0.190797	0.0170452	-0.0111096	0.0557076	1.02255	0.988952	1.05729	NA	NA	NA	NA	NA	NA	NA	NA	1	rs13107325	NA	NA	NA
1617	IDP_dMRI_TBSS_MD_Cerebral_peduncle_L	MD	AD	0.0063528	0.896173	0.0486813	-0.0890625	0.101768	1.00637	0.914788	1.10713	NA	NA	NA	NA	NA	NA	NA	NA	-0.010932	0.794909	0.0420556	-0.093361	0.071497	0.989128	0.910865	1.07411	NA	NA	NA	NA	NA	NA	NA	NA	1	rs13107325	NA	NA	NA
1617	IDP_dMRI_TBSS_MD_Cerebral_peduncle_L	MD	ALS	-0.0613508	0.154625	0.043102	-0.145831	0.0231292	0.940493	0.864304	1.0234	NA	NA	NA	NA	NA	NA	NA	NA	-0.0644866	0.0858184	0.0375385	-0.138062	0.00908878	0.937549	0.871045	1.00913	NA	NA	NA	NA	NA	NA	NA	NA	1	rs13107325	NA	NA	NA
1617	IDP_dMRI_TBSS_MD_Cerebral_peduncle_L	MD	FTD	0.0524174	0.732081	0.153107	-0.247672	0.352506	1.05382	0.780616	1.42263	NA	NA	NA	NA	NA	NA	NA	NA	0.0582436	0.659692	0.13227	-0.201006	0.317493	1.05997	0.817908	1.37368	NA	NA	NA	NA	NA	NA	NA	NA	1	rs13107325	NA	NA	NA
1617	IDP_dMRI_TBSS_MD_Cerebral_peduncle_L	MD	HD	-0.0193948	0.881046	0.129607	-0.273424	0.234634	0.980792	0.76077	1.26445	NA	NA	NA	NA	NA	NA	NA	NA	0.00782321	0.944435	0.112247	-0.21218	0.227827	1.00785	0.808819	1.25587	NA	NA	NA	NA	NA	NA	NA	NA	1	rs13107325	NA	NA	NA
1617	IDP_dMRI_TBSS_MD_Cerebral_peduncle_L	MD	LBD	-0.194098	0.623359	0.395236	-0.968761	0.580564	0.823577	0.379553	1.78705	NA	NA	NA	NA	NA	NA	NA	NA	-0.136731	0.598687	0.259801	-0.645942	0.37248	0.872205	0.524169	1.45133	NA	NA	NA	NA	NA	NA	NA	NA	1	rs13107325	NA	NA	NA
1617	IDP_dMRI_TBSS_MD_Cerebral_peduncle_L	MD	MS	-0.0804662	0.0261003	0.0361692	-0.151358	-0.00957459	0.922686	0.85954	0.990471	NA	NA	NA	NA	NA	NA	NA	NA	-0.107205	0.00152151	0.0338126	-0.173477	-0.0409319	0.898342	0.840736	0.959895	NA	NA	NA	NA	NA	NA	NA	NA	1	rs13107325	NA	NA	NA
1617	IDP_dMRI_TBSS_MD_Cerebral_peduncle_L	MD	PD	0.0142427	0.420375	0.0176758	-0.020402	0.0488873	1.01434	0.979805	1.0501	NA	NA	NA	NA	NA	NA	NA	NA	0.0181493	0.237925	0.0153783	-0.0119922	0.0482908	1.01832	0.988079	1.04948	NA	NA	NA	NA	NA	NA	NA	NA	1	rs13107325	NA	NA	NA
1618	IDP_dMRI_TBSS_MD_Anterior_limb_of_internal_capsule_R	MD	AD	-0.0639025	0.249934	0.0555428	-0.172766	0.0449613	0.938096	0.841334	1.04599	NA	NA	NA	NA	NA	NA	NA	NA	-0.0753244	0.123759	0.0489378	-0.171243	0.0205937	0.927443	0.842617	1.02081	NA	NA	NA	NA	NA	NA	NA	NA	1	rs75257416	NA	NA	NA
1618	IDP_dMRI_TBSS_MD_Anterior_limb_of_internal_capsule_R	MD	ALS	0.026585	0.320346	0.0267523	-0.0258495	0.0790196	1.02694	0.974482	1.08223	NA	NA	NA	NA	NA	NA	NA	NA	-0.010386	0.763669	0.0345434	-0.0780912	0.0573191	0.989668	0.92488	1.05899	NA	NA	NA	NA	NA	NA	NA	NA	1	rs75257416	NA	NA	NA
1618	IDP_dMRI_TBSS_MD_Anterior_limb_of_internal_capsule_R	MD	HD	0.131057	0.115522	0.0832715	-0.0321553	0.294269	1.14003	0.968356	1.34215	NA	NA	NA	NA	NA	NA	NA	NA	0.0932629	0.23446	0.0784414	-0.0604824	0.247008	1.09775	0.94131	1.28019	NA	NA	NA	NA	NA	NA	NA	NA	1	rs75257416	NA	NA	NA
1620	IDP_dMRI_TBSS_MD_Posterior_limb_of_internal_capsule_R	MD	AD	-0.0858731	0.142259	0.0585193	-0.200571	0.0288247	0.917711	0.818263	1.02924	NA	NA	NA	NA	NA	NA	NA	NA	-0.0853309	0.0743783	0.0478238	-0.179065	0.00840363	0.918208	0.836051	1.00844	NA	NA	NA	NA	NA	NA	NA	NA	1	rs199460	NA	NA	NA
1620	IDP_dMRI_TBSS_MD_Posterior_limb_of_internal_capsule_R	MD	ALS	-0.0398391	0.268072	0.0359717	-0.110344	0.0306654	0.960944	0.895526	1.03114	NA	NA	NA	NA	NA	NA	NA	NA	-0.0622392	0.0832347	0.0359303	-0.132663	0.00818428	0.939658	0.875761	1.00822	NA	NA	NA	NA	NA	NA	NA	NA	1	rs199460	NA	NA	NA
1620	IDP_dMRI_TBSS_MD_Posterior_limb_of_internal_capsule_R	MD	FTD	-0.0254434	0.862343	0.146739	-0.313052	0.262165	0.974878	0.731212	1.29974	NA	NA	NA	NA	NA	NA	NA	NA	-0.177448	0.155619	0.124967	-0.422383	0.0674869	0.837404	0.655483	1.06982	NA	NA	NA	NA	NA	NA	NA	NA	1	rs199460	NA	NA	NA
1620	IDP_dMRI_TBSS_MD_Posterior_limb_of_internal_capsule_R	MD	HD	-0.00761412	0.930711	0.0875681	-0.179248	0.164019	0.992415	0.835899	1.17824	NA	NA	NA	NA	NA	NA	NA	NA	-0.0371516	0.643749	0.0803341	-0.194606	0.120303	0.96353	0.823159	1.12784	NA	NA	NA	NA	NA	NA	NA	NA	1	rs199460	NA	NA	NA
1620	IDP_dMRI_TBSS_MD_Posterior_limb_of_internal_capsule_R	MD	MS	0.0415556	0.283807	0.0387715	-0.0344366	0.117548	1.04243	0.96615	1.12474	NA	NA	NA	NA	NA	NA	NA	NA	0.00435586	0.921106	0.0439805	-0.081846	0.0905577	1.00437	0.921414	1.09478	NA	NA	NA	NA	NA	NA	NA	NA	1	rs199460	NA	NA	NA
1623	IDP_dMRI_TBSS_MD_Retrolenticular_part_of_internal_capsule_L	MD	AD	0.0153486	0.681273	0.0373693	-0.0578953	0.0885925	1.01547	0.943749	1.09264	NA	NA	NA	NA	NA	NA	NA	NA	0.00789518	0.826926	0.0361096	-0.0628796	0.0786699	1.00793	0.939057	1.08185	NA	NA	NA	NA	NA	NA	NA	NA	1	rs9379831	NA	NA	NA
1623	IDP_dMRI_TBSS_MD_Retrolenticular_part_of_internal_capsule_L	MD	ALS	-0.0150286	0.509243	0.02277	-0.0596579	0.0296006	0.985084	0.942087	1.03004	NA	NA	NA	NA	NA	NA	NA	NA	-0.00585567	0.797067	0.0227719	-0.0504885	0.0387772	0.994161	0.950765	1.03954	NA	NA	NA	NA	NA	NA	NA	NA	1	rs9379831	NA	NA	NA
1623	IDP_dMRI_TBSS_MD_Retrolenticular_part_of_internal_capsule_L	MD	FTD	0.135847	0.379198	0.154481	-0.166936	0.43863	1.14551	0.846253	1.55058	NA	NA	NA	NA	NA	NA	NA	NA	0.209177	0.180785	0.156296	-0.0971628	0.515518	1.23266	0.907408	1.67451	NA	NA	NA	NA	NA	NA	NA	NA	1	rs9379831	NA	NA	NA
1623	IDP_dMRI_TBSS_MD_Retrolenticular_part_of_internal_capsule_L	MD	HD	-0.0150467	0.821764	0.066792	-0.145959	0.115866	0.985066	0.864193	1.12284	NA	NA	NA	NA	NA	NA	NA	NA	-0.00387686	0.952554	0.0651576	-0.131586	0.123832	0.996131	0.876704	1.13183	NA	NA	NA	NA	NA	NA	NA	NA	1	rs9379831	NA	NA	NA
1623	IDP_dMRI_TBSS_MD_Retrolenticular_part_of_internal_capsule_L	MD	LBD	-0.105061	0.281087	0.0974697	-0.296101	0.0859799	0.90027	0.743712	1.08978	NA	NA	NA	NA	NA	NA	NA	NA	-0.118526	0.206597	0.0938467	-0.302466	0.0654131	0.888228	0.738994	1.0676	NA	NA	NA	NA	NA	NA	NA	NA	1	rs9379831	NA	NA	NA
1623	IDP_dMRI_TBSS_MD_Retrolenticular_part_of_internal_capsule_L	MD	MS	0.00357485	0.923216	0.0370897	-0.0691209	0.0762706	1.00358	0.933214	1.07925	NA	NA	NA	NA	NA	NA	NA	NA	-0.0110625	0.772542	0.0382716	-0.0860749	0.0639499	0.988998	0.917526	1.06604	NA	NA	NA	NA	NA	NA	NA	NA	1	rs9379831	NA	NA	NA
1623	IDP_dMRI_TBSS_MD_Retrolenticular_part_of_internal_capsule_L	MD	PD	0.00834524	0.485904	0.0119759	-0.0151275	0.0318179	1.00838	0.984986	1.03233	NA	NA	NA	NA	NA	NA	NA	NA	0.00871458	0.442266	0.0113416	-0.013515	0.0309441	1.00875	0.986576	1.03143	NA	NA	NA	NA	NA	NA	NA	NA	1	rs9379831	NA	NA	NA
1624	IDP_dMRI_TBSS_MD_Anterior_corona_radiata_R	MD	AD	-0.00520715	0.859512	0.0294197	-0.0628697	0.0524554	0.994806	0.939066	1.05386	NA	NA	NA	NA	NA	NA	NA	NA	-0.0250734	0.377984	0.0284402	-0.0808162	0.0306695	0.975238	0.922363	1.03114	NA	NA	NA	NA	NA	NA	NA	NA	2	rs199498	rs806789	NA	NA
1624	IDP_dMRI_TBSS_MD_Anterior_corona_radiata_R	MD	ALS	0.00105968	0.965512	0.0245081	-0.0469762	0.0490955	1.00106	0.95411	1.05032	NA	NA	NA	NA	NA	NA	NA	NA	-0.012997	0.625678	0.0266431	-0.0652175	0.0392235	0.987087	0.936864	1.04	NA	NA	NA	NA	NA	NA	NA	NA	2	rs199498	rs806789	NA	NA
1624	IDP_dMRI_TBSS_MD_Anterior_corona_radiata_R	MD	FTD	0.126808	0.10654	0.0785704	-0.02719	0.280806	1.1352	0.973176	1.3242	NA	NA	NA	NA	NA	NA	NA	NA	0.0734482	0.454646	0.0982333	-0.119089	0.265985	1.07621	0.887729	1.30472	NA	NA	NA	NA	NA	NA	NA	NA	2	rs199498	rs806789	NA	NA
1624	IDP_dMRI_TBSS_MD_Anterior_corona_radiata_R	MD	HD	0.0212213	0.729028	0.0612589	-0.0988462	0.141289	1.02145	0.905882	1.15176	NA	NA	NA	NA	NA	NA	NA	NA	0.00775394	0.891801	0.0570035	-0.103973	0.119481	1.00778	0.90125	1.12691	NA	NA	NA	NA	NA	NA	NA	NA	2	rs199498	rs806789	NA	NA
1624	IDP_dMRI_TBSS_MD_Anterior_corona_radiata_R	MD	LBD	-0.175939	0.146015	0.121024	-0.413146	0.0612684	0.838669	0.661566	1.06318	NA	NA	NA	NA	NA	NA	NA	NA	-0.211114	0.0580244	0.111376	-0.42941	0.00718218	0.809682	0.650893	1.00721	NA	NA	NA	NA	NA	NA	NA	NA	1	rs199498	NA	NA	NA
1624	IDP_dMRI_TBSS_MD_Anterior_corona_radiata_R	MD	MS	-0.00494676	0.902931	0.0405607	-0.0844457	0.0745522	0.995065	0.919022	1.0774	NA	NA	NA	NA	NA	NA	NA	NA	-0.0264482	0.483111	0.0377126	-0.100365	0.0474686	0.973899	0.904507	1.04861	NA	NA	NA	NA	NA	NA	NA	NA	2	rs199498	rs806789	NA	NA
1624	IDP_dMRI_TBSS_MD_Anterior_corona_radiata_R	MD	PD	0.0233023	0.00492186	0.00828642	0.00706089	0.0395437	1.02358	1.00709	1.04034	NA	NA	NA	NA	NA	NA	NA	NA	0.0216764	0.0762723	0.0122276	-0.00228978	0.0456425	1.02191	0.997713	1.0467	NA	NA	NA	NA	NA	NA	NA	NA	2	rs199498	rs806789	NA	NA
1625	IDP_dMRI_TBSS_MD_Anterior_corona_radiata_L	MD	AD	-0.0222324	0.429231	0.0281241	-0.0773557	0.0328909	0.978013	0.925561	1.03344	NA	NA	NA	NA	NA	NA	NA	NA	-0.0245718	0.365945	0.0271783	-0.0778413	0.0286978	0.975728	0.925111	1.02911	NA	NA	NA	NA	NA	NA	NA	NA	1	rs2066295	NA	NA	NA
1625	IDP_dMRI_TBSS_MD_Anterior_corona_radiata_L	MD	ALS	-0.0116717	0.614601	0.0231804	-0.0571052	0.0337618	0.988396	0.944495	1.03434	NA	NA	NA	NA	NA	NA	NA	NA	-0.00375794	0.876921	0.0242647	-0.0513167	0.0438008	0.996249	0.949978	1.04477	NA	NA	NA	NA	NA	NA	NA	NA	1	rs2066295	NA	NA	NA
1625	IDP_dMRI_TBSS_MD_Anterior_corona_radiata_L	MD	FTD	-0.0094997	0.932934	0.112884	-0.230752	0.211753	0.990545	0.793936	1.23584	NA	NA	NA	NA	NA	NA	NA	NA	0.0227722	0.843448	0.115311	-0.203238	0.248783	1.02303	0.816084	1.28246	NA	NA	NA	NA	NA	NA	NA	NA	1	rs2066295	NA	NA	NA
1625	IDP_dMRI_TBSS_MD_Anterior_corona_radiata_L	MD	HD	-0.00246561	0.966068	0.0579597	-0.116067	0.111135	0.997537	0.890416	1.11755	NA	NA	NA	NA	NA	NA	NA	NA	0.000849816	0.988108	0.0570175	-0.110905	0.112604	1.00085	0.895024	1.11919	NA	NA	NA	NA	NA	NA	NA	NA	1	rs2066295	NA	NA	NA
1625	IDP_dMRI_TBSS_MD_Anterior_corona_radiata_L	MD	LBD	-0.125856	0.27144	0.11444	-0.350159	0.098447	0.881742	0.704576	1.10346	NA	NA	NA	NA	NA	NA	NA	NA	-0.116067	0.284511	0.108449	-0.328627	0.0964936	0.890416	0.719912	1.1013	NA	NA	NA	NA	NA	NA	NA	NA	1	rs2066295	NA	NA	NA
1625	IDP_dMRI_TBSS_MD_Anterior_corona_radiata_L	MD	MS	-0.00950485	0.766899	0.032064	-0.0723504	0.0533407	0.99054	0.930205	1.05479	NA	NA	NA	NA	NA	NA	NA	NA	-0.0129044	0.678364	0.0311178	-0.0738954	0.0480865	0.987178	0.928769	1.04926	NA	NA	NA	NA	NA	NA	NA	NA	1	rs2066295	NA	NA	NA
1625	IDP_dMRI_TBSS_MD_Anterior_corona_radiata_L	MD	PD	0.0177071	0.0625686	0.00950848	-0.0009295	0.0363437	1.01786	0.999071	1.03701	NA	NA	NA	NA	NA	NA	NA	NA	0.0179679	0.0489972	0.00912718	7.86e-05	0.0358572	1.01813	1.00008	1.03651	NA	NA	NA	NA	NA	NA	NA	NA	1	rs2066295	NA	NA	NA
1628	IDP_dMRI_TBSS_MD_Posterior_corona_radiata_R	MD	ALS	0.00742194	0.760036	0.0242997	-0.0402054	0.0550493	1.00745	0.960592	1.05659	NA	NA	NA	NA	NA	NA	NA	NA	-0.0115311	0.701546	0.0300889	-0.0705053	0.0474431	0.988535	0.931923	1.04859	NA	NA	NA	NA	NA	NA	NA	NA	1	rs55938136	NA	NA	NA
1628	IDP_dMRI_TBSS_MD_Posterior_corona_radiata_R	MD	HD	-0.0229681	0.745624	0.0707987	-0.161734	0.115797	0.977294	0.850668	1.12277	NA	NA	NA	NA	NA	NA	NA	NA	-0.0177283	0.797517	0.0690996	-0.153163	0.117707	0.982428	0.857989	1.12491	NA	NA	NA	NA	NA	NA	NA	NA	1	rs55938136	NA	NA	NA
1634	IDP_dMRI_TBSS_MD_External_capsule_R	MD	AD	0.0271336	0.369508	0.030236	-0.0321289	0.0863961	1.02751	0.968382	1.09024	NA	NA	NA	NA	NA	NA	NA	NA	0.00773034	0.804485	0.0312277	-0.0534759	0.0689366	1.00776	0.947929	1.07137	NA	NA	NA	NA	NA	NA	NA	NA	1	rs199498	NA	NA	NA
1634	IDP_dMRI_TBSS_MD_External_capsule_R	MD	ALS	0.0240593	0.439722	0.0311382	-0.0369715	0.0850902	1.02435	0.963704	1.08882	NA	NA	NA	NA	NA	NA	NA	NA	-0.00363683	0.918241	0.0354293	-0.0730783	0.0658046	0.99637	0.929528	1.06802	NA	NA	NA	NA	NA	NA	NA	NA	1	rs199498	NA	NA	NA
1634	IDP_dMRI_TBSS_MD_External_capsule_R	MD	FTD	0.0979134	0.301908	0.0948451	-0.0879829	0.28381	1.10287	0.915777	1.32818	NA	NA	NA	NA	NA	NA	NA	NA	-0.0242196	0.84514	0.123997	-0.267254	0.218815	0.976071	0.765478	1.2446	NA	NA	NA	NA	NA	NA	NA	NA	1	rs199498	NA	NA	NA
1634	IDP_dMRI_TBSS_MD_External_capsule_R	MD	HD	-0.0143042	0.870231	0.0875597	-0.185921	0.157313	0.985798	0.830339	1.17036	NA	NA	NA	NA	NA	NA	NA	NA	-0.0321519	0.690581	0.08077	-0.190461	0.126157	0.96836	0.826578	1.13446	NA	NA	NA	NA	NA	NA	NA	NA	1	rs199498	NA	NA	NA
1634	IDP_dMRI_TBSS_MD_External_capsule_R	MD	LBD	-0.116323	0.2715	0.105785	-0.323663	0.0910162	0.890187	0.723494	1.09529	NA	NA	NA	NA	NA	NA	NA	NA	-0.169026	0.0931174	0.10066	-0.36632	0.0282676	0.844487	0.693281	1.02867	NA	NA	NA	NA	NA	NA	NA	NA	1	rs199498	NA	NA	NA
1634	IDP_dMRI_TBSS_MD_External_capsule_R	MD	MS	-0.0298816	0.233451	0.0250787	-0.0790358	0.0192726	0.97056	0.924007	1.01946	NA	NA	NA	NA	NA	NA	NA	NA	-0.0430605	0.0813081	0.0247027	-0.0914778	0.00535689	0.957853	0.912582	1.00537	NA	NA	NA	NA	NA	NA	NA	NA	1	rs199498	NA	NA	NA
1634	IDP_dMRI_TBSS_MD_External_capsule_R	MD	PD	0.0147131	0.237413	0.0124532	-0.00969506	0.0391213	1.01482	0.990352	1.0399	NA	NA	NA	NA	NA	NA	NA	NA	0.0104714	0.566049	0.0182467	-0.0252921	0.046235	1.01053	0.975025	1.04732	NA	NA	NA	NA	NA	NA	NA	NA	1	rs199498	NA	NA	NA
1636	IDP_dMRI_TBSS_MD_Cingulum_cingulate_gyrus_R	MD	AD	-0.0499571	0.110953	0.0313423	-0.111388	0.0114737	0.95127	0.894592	1.01154	NA	NA	NA	NA	NA	NA	NA	NA	-0.0483963	0.103068	0.0296881	-0.106585	0.00979231	0.952756	0.898899	1.00984	NA	NA	NA	NA	NA	NA	NA	NA	1	rs648044	NA	NA	NA
1636	IDP_dMRI_TBSS_MD_Cingulum_cingulate_gyrus_R	MD	ALS	-0.00204846	0.915588	0.0193264	-0.0399282	0.0358313	0.997954	0.960858	1.03648	NA	NA	NA	NA	NA	NA	NA	NA	-0.000965351	0.959212	0.0188755	-0.0379614	0.0360307	0.999035	0.96275	1.03669	NA	NA	NA	NA	NA	NA	NA	NA	1	rs648044	NA	NA	NA
1636	IDP_dMRI_TBSS_MD_Cingulum_cingulate_gyrus_R	MD	FTD	-0.0672261	0.606896	0.130661	-0.323321	0.188869	0.934984	0.723742	1.20788	NA	NA	NA	NA	NA	NA	NA	NA	-0.0533767	0.656639	0.120067	-0.288707	0.181954	0.948023	0.749232	1.19956	NA	NA	NA	NA	NA	NA	NA	NA	1	rs648044	NA	NA	NA
1636	IDP_dMRI_TBSS_MD_Cingulum_cingulate_gyrus_R	MD	HD	0.00437713	0.937451	0.0557779	-0.104948	0.113702	1.00439	0.900372	1.12042	NA	NA	NA	NA	NA	NA	NA	NA	0.0111445	0.838167	0.0545659	-0.0958046	0.118094	1.01121	0.908642	1.12535	NA	NA	NA	NA	NA	NA	NA	NA	1	rs648044	NA	NA	NA
1636	IDP_dMRI_TBSS_MD_Cingulum_cingulate_gyrus_R	MD	LBD	-0.0928706	0.290295	0.0878229	-0.265004	0.0792623	0.911311	0.767203	1.08249	NA	NA	NA	NA	NA	NA	NA	NA	-0.0919012	0.266771	0.0827544	-0.2541	0.0702975	0.912195	0.775614	1.07283	NA	NA	NA	NA	NA	NA	NA	NA	1	rs648044	NA	NA	NA
1636	IDP_dMRI_TBSS_MD_Cingulum_cingulate_gyrus_R	MD	MS	-0.0102357	0.652092	0.0227027	-0.0547331	0.0342616	0.989816	0.946738	1.03486	NA	NA	NA	NA	NA	NA	NA	NA	-0.0113299	0.595824	0.0213604	-0.0531964	0.0305365	0.988734	0.948194	1.03101	NA	NA	NA	NA	NA	NA	NA	NA	1	rs648044	NA	NA	NA
1636	IDP_dMRI_TBSS_MD_Cingulum_cingulate_gyrus_R	MD	PD	0.0105611	0.182912	0.00792967	-0.00498109	0.0261032	1.01062	0.995031	1.02645	NA	NA	NA	NA	NA	NA	NA	NA	0.0104573	0.186944	0.00792416	-0.00507405	0.0259886	1.01051	0.994939	1.02633	NA	NA	NA	NA	NA	NA	NA	NA	1	rs648044	NA	NA	NA
1639	IDP_dMRI_TBSS_MD_Cingulum_hippocampus_L	MD	AD	-0.0278229	0.281424	0.0258307	-0.078451	0.0228053	0.972561	0.924547	1.02307	NA	NA	NA	NA	NA	NA	NA	NA	-0.0275924	0.256702	0.0243272	-0.0752736	0.0200889	0.972785	0.92749	1.02029	NA	NA	NA	NA	NA	NA	NA	NA	1	rs648044	NA	NA	NA
1639	IDP_dMRI_TBSS_MD_Cingulum_hippocampus_L	MD	ALS	-0.00517004	0.843808	0.0262405	-0.0566015	0.0462614	0.994843	0.944971	1.04735	NA	NA	NA	NA	NA	NA	NA	NA	-0.00395022	0.872997	0.0247116	-0.052385	0.0444845	0.996058	0.948963	1.04549	NA	NA	NA	NA	NA	NA	NA	NA	1	rs648044	NA	NA	NA
1639	IDP_dMRI_TBSS_MD_Cingulum_hippocampus_L	MD	FTD	0.0258833	0.821643	0.114817	-0.199157	0.250924	1.02622	0.819421	1.28521	NA	NA	NA	NA	NA	NA	NA	NA	0.033444	0.757761	0.108436	-0.17909	0.245978	1.03401	0.836031	1.27887	NA	NA	NA	NA	NA	NA	NA	NA	1	rs648044	NA	NA	NA
1639	IDP_dMRI_TBSS_MD_Cingulum_hippocampus_L	MD	HD	0.0533144	0.416384	0.0656006	-0.0752629	0.181892	1.05476	0.9275	1.19948	NA	NA	NA	NA	NA	NA	NA	NA	0.0589483	0.359863	0.0643804	-0.0672372	0.185134	1.06072	0.934973	1.20338	NA	NA	NA	NA	NA	NA	NA	NA	1	rs648044	NA	NA	NA
1639	IDP_dMRI_TBSS_MD_Cingulum_hippocampus_L	MD	LBD	-0.0549864	0.706978	0.146273	-0.341681	0.231708	0.946498	0.710575	1.26075	NA	NA	NA	NA	NA	NA	NA	NA	-0.0577057	0.665239	0.133365	-0.319101	0.203689	0.943928	0.726802	1.22592	NA	NA	NA	NA	NA	NA	NA	NA	1	rs648044	NA	NA	NA
1639	IDP_dMRI_TBSS_MD_Cingulum_hippocampus_L	MD	MS	-0.00313198	0.907033	0.0268191	-0.0556975	0.0494335	0.996873	0.945825	1.05068	NA	NA	NA	NA	NA	NA	NA	NA	-0.00436343	0.863227	0.0253294	-0.054009	0.0452822	0.995646	0.947424	1.04632	NA	NA	NA	NA	NA	NA	NA	NA	1	rs648044	NA	NA	NA
1639	IDP_dMRI_TBSS_MD_Cingulum_hippocampus_L	MD	PD	0.00742889	0.528114	0.0117753	-0.0156507	0.0305085	1.00746	0.984471	1.03098	NA	NA	NA	NA	NA	NA	NA	NA	0.00731676	0.515845	0.0112606	-0.0147541	0.0293876	1.00734	0.985354	1.02982	NA	NA	NA	NA	NA	NA	NA	NA	1	rs648044	NA	NA	NA
1640	IDP_dMRI_TBSS_MD_Fornix_cres+Stria_terminalis_R	MD	AD	0.031729	0.687567	0.0788967	-0.122909	0.186367	1.03224	0.884345	1.20486	NA	NA	NA	NA	NA	NA	NA	NA	-0.0497362	0.545567	0.082288	-0.211021	0.111548	0.95148	0.809757	1.11801	NA	NA	NA	NA	NA	NA	NA	NA	1	rs199498	NA	NA	NA
1640	IDP_dMRI_TBSS_MD_Fornix_cres+Stria_terminalis_R	MD	ALS	0.049132	0.521285	0.0766051	-0.101014	0.199278	1.05036	0.90392	1.22052	NA	NA	NA	NA	NA	NA	NA	NA	-0.0774362	0.55539	0.131314	-0.334812	0.17994	0.925486	0.715473	1.19714	NA	NA	NA	NA	NA	NA	NA	NA	1	rs199498	NA	NA	NA
1640	IDP_dMRI_TBSS_MD_Fornix_cres+Stria_terminalis_R	MD	FTD	0.267592	0.280848	0.248135	-0.218752	0.753936	1.30681	0.803521	2.12535	NA	NA	NA	NA	NA	NA	NA	NA	-0.216237	0.654733	0.483539	-1.16397	0.7315	0.805544	0.312243	2.0782	NA	NA	NA	NA	NA	NA	NA	NA	1	rs199498	NA	NA	NA
1640	IDP_dMRI_TBSS_MD_Fornix_cres+Stria_terminalis_R	MD	HD	0.0554523	0.795802	0.21428	-0.364537	0.475442	1.05702	0.694518	1.60872	NA	NA	NA	NA	NA	NA	NA	NA	-0.0537019	0.75601	0.172828	-0.392444	0.28504	0.947715	0.675404	1.32982	NA	NA	NA	NA	NA	NA	NA	NA	1	rs199498	NA	NA	NA
1640	IDP_dMRI_TBSS_MD_Fornix_cres+Stria_terminalis_R	MD	LBD	NA	NA	NA	NA	NA	NA	NA	NA	0.515239	0.182006	0.386062	-0.241442	1.27192	1.67404	0.785494	3.5677	-0.163952	0.78489	0.600661	-1.34125	1.01334	0.848783	0.261519	2.7548	NA	NA	NA	NA	NA	NA	NA	NA	1	rs199498	NA	NA	NA
1640	IDP_dMRI_TBSS_MD_Fornix_cres+Stria_terminalis_R	MD	MS	-0.0925644	0.513671	0.141724	-0.370343	0.185214	0.911591	0.690498	1.20348	NA	NA	NA	NA	NA	NA	NA	NA	-0.128849	0.148032	0.0890751	-0.303436	0.0457386	0.879107	0.738277	1.0468	NA	NA	NA	NA	NA	NA	NA	NA	1	rs199498	NA	NA	NA
1640	IDP_dMRI_TBSS_MD_Fornix_cres+Stria_terminalis_R	MD	PD	0.0146692	0.687509	0.0364689	-0.0568098	0.0861481	1.01478	0.944774	1.08997	NA	NA	NA	NA	NA	NA	NA	NA	-0.0111085	0.919298	0.10964	-0.226002	0.203785	0.988953	0.797716	1.22604	NA	NA	NA	NA	NA	NA	NA	NA	1	rs199498	NA	NA	NA
1644	IDP_dMRI_TBSS_MD_Superior_fronto-occipital_fasciculus_R	MD	AD	-0.104243	0.0506979	0.0533478	-0.208805	0.000318568	0.901006	0.811554	1.00032	NA	NA	NA	NA	NA	NA	NA	NA	-0.115282	0.00418369	0.0402524	-0.194176	-0.0363869	0.891115	0.823513	0.964267	NA	NA	NA	NA	NA	NA	NA	NA	1	rs79172804	NA	NA	NA
1644	IDP_dMRI_TBSS_MD_Superior_fronto-occipital_fasciculus_R	MD	ALS	0.0216641	0.712608	0.058813	-0.0936094	0.136938	1.0219	0.910638	1.14676	NA	NA	NA	NA	NA	NA	NA	NA	-0.0495829	0.426684	0.0623779	-0.171844	0.0726779	0.951626	0.842111	1.07538	NA	NA	NA	NA	NA	NA	NA	NA	1	rs79172804	NA	NA	NA
1644	IDP_dMRI_TBSS_MD_Superior_fronto-occipital_fasciculus_R	MD	HD	0.135155	0.316765	0.135003	-0.12945	0.399761	1.14471	0.878578	1.49147	NA	NA	NA	NA	NA	NA	NA	NA	0.122478	0.245064	0.105364	-0.0840358	0.328991	1.13029	0.919398	1.38957	NA	NA	NA	NA	NA	NA	NA	NA	1	rs79172804	NA	NA	NA
1645	IDP_dMRI_TBSS_MD_Superior_fronto-occipital_fasciculus_L	MD	AD	-0.0262792	0.604179	0.0506928	-0.125637	0.0730788	0.974063	0.881935	1.07582	NA	NA	NA	NA	NA	NA	NA	NA	-0.0681851	0.104376	0.0419858	-0.150477	0.0141072	0.934088	0.860297	1.01421	NA	NA	NA	NA	NA	NA	NA	NA	1	rs79172804	NA	NA	NA
1645	IDP_dMRI_TBSS_MD_Superior_fronto-occipital_fasciculus_L	MD	ALS	0.0147123	0.684591	0.0362187	-0.0562763	0.0857009	1.01482	0.945278	1.08948	NA	NA	NA	NA	NA	NA	NA	NA	-0.0454455	0.356277	0.0492644	-0.142004	0.0511126	0.955572	0.867618	1.05244	NA	NA	NA	NA	NA	NA	NA	NA	1	rs79172804	NA	NA	NA
1645	IDP_dMRI_TBSS_MD_Superior_fronto-occipital_fasciculus_L	MD	HD	0.101453	0.348928	0.108313	-0.110839	0.313746	1.10678	0.895082	1.36854	NA	NA	NA	NA	NA	NA	NA	NA	0.102669	0.281934	0.0954186	-0.0843514	0.289689	1.10812	0.919108	1.33601	NA	NA	NA	NA	NA	NA	NA	NA	1	rs79172804	NA	NA	NA
