# Supplementary material for: Bidirectional two-sample Mendelian randomization analyses support causal relationships between structural and diffusion imaging-derived phenotypes and the risk of major neurodegenerative diseases
Source: Transl Psychiatry. 2024 May 28;14:215. doi: 10.1038/s41398-024-02939-3 (PMC11133432; doi:10.1038/s41398-024-02939-3)
Supplement: Supplementary file 13 — Supplementary Table S12 [file 41398_2024_2939_MOESM13_ESM.xlsx]

## Sheet: Sheet1
Table S12. Comparing the IVW results before and after confounder filtering in reverse MR analyses.
IDP ID	IDP short name	Category	Disease	Result after removing confounders in the IVW method					Result after removing confounders in the Wald ratio method					Result before removing confounders in the IVW method					Result before removing confounders in the Wald ratio method					Information of SNPs associated with counfounders
				Effect	P	SE	CI Lower	CI Upper	Effect	P	SE	CI Lower	CI Upper	Effect	P	SE	CI Lower	CI Upper	Effect	P	SE	CI Lower	CI Upper	Number of SNPs	SNP1	SNP2	SNP3	SNP4
122	IDP_T1_FAST_ROIs_L_thalamus	GMV	PD	0.111974	0.553334	0.1889	-0.258269	0.482218	NA	NA	NA	NA	NA	0.0214429	0.909962	0.189615	-0.350202	0.393088	NA	NA	NA	NA	NA	1	rs58879558	NA	NA	NA
122	IDP_T1_FAST_ROIs_L_thalamus	GMV	MS	-0.0141709	0.713555	0.0386038	-0.0898343	0.0614925	NA	NA	NA	NA	NA	-0.00979647	0.766704	0.0330194	-0.0745144	0.0549215	NA	NA	NA	NA	NA	3	rs2857700	rs4808760	rs7975763	NA
123	IDP_T1_FAST_ROIs_R_thalamus	GMV	PD	0.110498	0.541115	0.18081	-0.24389	0.464886	NA	NA	NA	NA	NA	0.00214582	0.990891	0.187945	-0.366227	0.370518	NA	NA	NA	NA	NA	1	rs58879558	NA	NA	NA
123	IDP_T1_FAST_ROIs_R_thalamus	GMV	MS	-0.0226844	0.555722	0.0384998	-0.0981439	0.0527752	NA	NA	NA	NA	NA	-0.0287516	0.373591	0.0323137	-0.0920864	0.0345832	NA	NA	NA	NA	NA	3	rs2857700	rs4808760	rs7975763	NA
124	IDP_T1_FAST_ROIs_L_caudate	GMV	PD	0.0161855	0.913062	0.14825	-0.274384	0.306755	NA	NA	NA	NA	NA	-0.108579	0.51692	0.167533	-0.436944	0.219787	NA	NA	NA	NA	NA	1	rs58879558	NA	NA	NA
124	IDP_T1_FAST_ROIs_L_caudate	GMV	MS	-0.0216116	0.530884	0.0344871	-0.0892062	0.0459831	NA	NA	NA	NA	NA	-0.0612139	0.040703	0.0299109	-0.119839	-0.00258857	NA	NA	NA	NA	NA	3	rs2857700	rs4808760	rs7975763	NA
125	IDP_T1_FAST_ROIs_R_caudate	GMV	PD	0.00893412	0.945446	0.130565	-0.246973	0.264841	NA	NA	NA	NA	NA	-0.117322	0.448374	0.154752	-0.420636	0.185992	NA	NA	NA	NA	NA	1	rs58879558	NA	NA	NA
125	IDP_T1_FAST_ROIs_R_caudate	GMV	MS	-0.0459519	0.21148	0.0367761	-0.118033	0.0261292	NA	NA	NA	NA	NA	-0.0692622	0.02628	0.0311704	-0.130356	-0.00816816	NA	NA	NA	NA	NA	3	rs2857700	rs4808760	rs7975763	NA
126	IDP_T1_FAST_ROIs_L_putamen	GMV	PD	-0.0445634	0.69852	0.115056	-0.270074	0.180947	NA	NA	NA	NA	NA	-0.146056	0.262783	0.130426	-0.40169	0.109579	NA	NA	NA	NA	NA	1	rs58879558	NA	NA	NA
126	IDP_T1_FAST_ROIs_L_putamen	GMV	MS	-0.0566862	0.147256	0.039113	-0.133348	0.0199753	NA	NA	NA	NA	NA	-0.0722578	0.0273014	0.0327376	-0.136423	-0.00809214	NA	NA	NA	NA	NA	3	rs2857700	rs4808760	rs7975763	NA
127	IDP_T1_FAST_ROIs_R_putamen	GMV	PD	-0.0191029	0.868133	0.115057	-0.244614	0.206408	NA	NA	NA	NA	NA	-0.110845	0.336203	0.11526	-0.336753	0.115064	NA	NA	NA	NA	NA	1	rs58879558	NA	NA	NA
127	IDP_T1_FAST_ROIs_R_putamen	GMV	MS	-0.0455596	0.24937	0.0395524	-0.123082	0.031963	NA	NA	NA	NA	NA	-0.067115	0.0435668	0.0332543	-0.132293	-0.00193655	NA	NA	NA	NA	NA	3	rs2857700	rs4808760	rs7975763	NA
128	IDP_T1_FAST_ROIs_L_pallidum	GMV	MS	-0.0231496	0.600715	0.0442315	-0.109843	0.0635442	NA	NA	NA	NA	NA	-0.0144764	0.697633	0.0372606	-0.0875071	0.0585543	NA	NA	NA	NA	NA	3	rs2857700	rs4808760	rs7975763	NA
129	IDP_T1_FAST_ROIs_R_pallidum	GMV	MS	-0.000137533	0.997445	0.0429482	-0.084316	0.084041	NA	NA	NA	NA	NA	0.0178605	0.622096	0.0362369	-0.0531638	0.0888848	NA	NA	NA	NA	NA	3	rs2857700	rs4808760	rs7975763	NA
130	IDP_T1_FAST_ROIs_L_hippocampus	GMV	PD	0.0913458	0.559735	0.156619	-0.215628	0.39832	NA	NA	NA	NA	NA	0.118262	0.424732	0.148154	-0.172119	0.408643	NA	NA	NA	NA	NA	1	rs58879558	NA	NA	NA
130	IDP_T1_FAST_ROIs_L_hippocampus	GMV	MS	-0.00940931	0.809418	0.0390141	-0.085877	0.0670584	NA	NA	NA	NA	NA	0.00178508	0.957362	0.0333883	-0.063656	0.0672262	NA	NA	NA	NA	NA	3	rs2857700	rs4808760	rs7975763	NA
131	IDP_T1_FAST_ROIs_R_hippocampus	GMV	PD	0.193839	0.180285	0.144669	-0.0897124	0.47739	NA	NA	NA	NA	NA	0.250527	0.0778759	0.142091	-0.0279712	0.529025	NA	NA	NA	NA	NA	1	rs58879558	NA	NA	NA
131	IDP_T1_FAST_ROIs_R_hippocampus	GMV	MS	-0.0361622	0.334172	0.0374448	-0.109554	0.0372297	NA	NA	NA	NA	NA	-0.0211634	0.504368	0.0316992	-0.0832938	0.040967	NA	NA	NA	NA	NA	3	rs2857700	rs4808760	rs7975763	NA
132	IDP_T1_FAST_ROIs_L_amygdala	GMV	PD	-0.0634665	0.646359	0.138324	-0.334581	0.207648	NA	NA	NA	NA	NA	-0.0124933	0.92635	0.135154	-0.277394	0.252408	NA	NA	NA	NA	NA	1	rs58879558	NA	NA	NA
132	IDP_T1_FAST_ROIs_L_amygdala	GMV	MS	-0.0191125	0.57384	0.0339835	-0.0857201	0.0474951	NA	NA	NA	NA	NA	-0.0460406	0.109706	0.0287841	-0.102457	0.0103762	NA	NA	NA	NA	NA	3	rs2857700	rs4808760	rs7975763	NA
133	IDP_T1_FAST_ROIs_R_amygdala	GMV	PD	0.157842	0.234166	0.132674	-0.102199	0.417883	NA	NA	NA	NA	NA	0.196947	0.123151	0.127748	-0.0534394	0.447333	NA	NA	NA	NA	NA	1	rs58879558	NA	NA	NA
133	IDP_T1_FAST_ROIs_R_amygdala	GMV	MS	-0.0460501	0.165442	0.0332012	-0.111124	0.0190243	NA	NA	NA	NA	NA	-0.0556695	0.0459695	0.0278951	-0.110344	-0.000995105	NA	NA	NA	NA	NA	3	rs2857700	rs4808760	rs7975763	NA
134	IDP_T1_FAST_ROIs_L_ventral_striatum	GMV	PD	0.115632	0.368115	0.128479	-0.136186	0.36745	NA	NA	NA	NA	NA	0.258902	0.108718	0.161412	-0.0574659	0.57527	NA	NA	NA	NA	NA	1	rs58879558	NA	NA	NA
134	IDP_T1_FAST_ROIs_L_ventral_striatum	GMV	MS	-0.0126169	0.702196	0.0329975	-0.077292	0.0520583	NA	NA	NA	NA	NA	-0.0379489	0.173698	0.027895	-0.0926232	0.0167254	NA	NA	NA	NA	NA	3	rs2857700	rs4808760	rs7975763	NA
135	IDP_T1_FAST_ROIs_R_ventral_striatum	GMV	PD	0.0313114	0.792806	0.119205	-0.20233	0.264953	NA	NA	NA	NA	NA	0.0964612	0.428923	0.121943	-0.142547	0.33547	NA	NA	NA	NA	NA	1	rs58879558	NA	NA	NA
135	IDP_T1_FAST_ROIs_R_ventral_striatum	GMV	MS	-0.0177677	0.590263	0.0329976	-0.082443	0.0469076	NA	NA	NA	NA	NA	-0.0485806	0.0815806	0.0278944	-0.103254	0.00609248	NA	NA	NA	NA	NA	3	rs2857700	rs4808760	rs7975763	NA
136	IDP_T1_FAST_ROIs_brain_stem	GMV	PD	0.284145	0.0135251	0.115056	0.0586362	0.509654	NA	NA	NA	NA	NA	0.387136	0.0031118	0.130945	0.130483	0.643788	NA	NA	NA	NA	NA	1	rs58879558	NA	NA	NA
136	IDP_T1_FAST_ROIs_brain_stem	GMV	MS	-0.00529374	0.872544	0.0329977	-0.0699691	0.0593817	NA	NA	NA	NA	NA	-0.0252592	0.365197	0.0278951	-0.0799336	0.0294152	NA	NA	NA	NA	NA	3	rs2857700	rs4808760	rs7975763	NA
137	IDP_T1_FAST_ROIs_L_cerebellum_I-IV	GMV	PD	0.00344689	0.982072	0.153394	-0.297206	0.3041	NA	NA	NA	NA	NA	0.102587	0.52622	0.161864	-0.214666	0.41984	NA	NA	NA	NA	NA	1	rs58879558	NA	NA	NA
137	IDP_T1_FAST_ROIs_L_cerebellum_I-IV	GMV	MS	-0.0248771	0.450905	0.0329976	-0.0895525	0.0397982	NA	NA	NA	NA	NA	-0.0282049	0.337767	0.0294234	-0.0858748	0.029465	NA	NA	NA	NA	NA	3	rs2857700	rs4808760	rs7975763	NA
138	IDP_T1_FAST_ROIs_R_cerebellum_I-IV	GMV	PD	-0.041052	0.77657	0.144656	-0.324577	0.242473	NA	NA	NA	NA	NA	0.0880509	0.597192	0.166623	-0.238531	0.414632	NA	NA	NA	NA	NA	1	rs58879558	NA	NA	NA
138	IDP_T1_FAST_ROIs_R_cerebellum_I-IV	GMV	MS	-0.028248	0.391962	0.0329975	-0.0929232	0.0364271	NA	NA	NA	NA	NA	-0.018769	0.548377	0.0312716	-0.0800613	0.0425233	NA	NA	NA	NA	NA	3	rs2857700	rs4808760	rs7975763	NA
139	IDP_T1_FAST_ROIs_L_cerebellum_V	GMV	PD	-0.100715	0.464806	0.137786	-0.370775	0.169345	NA	NA	NA	NA	NA	-0.0358455	0.795052	0.137997	-0.306319	0.234628	NA	NA	NA	NA	NA	1	rs58879558	NA	NA	NA
139	IDP_T1_FAST_ROIs_L_cerebellum_V	GMV	MS	-0.0174044	0.611196	0.0342359	-0.0845069	0.049698	NA	NA	NA	NA	NA	-0.0182827	0.563278	0.0316321	-0.0802816	0.0437162	NA	NA	NA	NA	NA	3	rs2857700	rs4808760	rs7975763	NA
140	IDP_T1_FAST_ROIs_R_cerebellum_V	GMV	PD	-0.0450049	0.750995	0.141825	-0.322981	0.232972	NA	NA	NA	NA	NA	0.0596513	0.699209	0.154382	-0.242937	0.36224	NA	NA	NA	NA	NA	1	rs58879558	NA	NA	NA
140	IDP_T1_FAST_ROIs_R_cerebellum_V	GMV	MS	-0.040966	0.214426	0.0329976	-0.105641	0.0237092	NA	NA	NA	NA	NA	-0.0207878	0.511297	0.0316492	-0.0828203	0.0412446	NA	NA	NA	NA	NA	3	rs2857700	rs4808760	rs7975763	NA
141	IDP_T1_FAST_ROIs_L_cerebellum_VI	GMV	MS	-0.010625	0.779754	0.0379951	-0.0850954	0.0638455	NA	NA	NA	NA	NA	-0.0187778	0.579101	0.0338523	-0.0851284	0.0475727	NA	NA	NA	NA	NA	3	rs2857700	rs4808760	rs7975763	NA
142	IDP_T1_FAST_ROIs_V_cerebellum_VI	GMV	PD	-0.010175	0.950802	0.164911	-0.3334	0.31305	NA	NA	NA	NA	NA	0.124074	0.501223	0.184478	-0.237503	0.48565	NA	NA	NA	NA	NA	1	rs58879558	NA	NA	NA
142	IDP_T1_FAST_ROIs_V_cerebellum_VI	GMV	MS	0.0421069	0.201933	0.0329975	-0.0225682	0.106782	NA	NA	NA	NA	NA	0.0712777	0.0265487	0.0321347	0.00829364	0.134262	NA	NA	NA	NA	NA	3	rs2857700	rs4808760	rs7975763	NA
143	IDP_T1_FAST_ROIs_R_cerebellum_VI	GMV	MS	-0.0357552	0.318218	0.0358223	-0.105967	0.0344565	NA	NA	NA	NA	NA	-0.0191634	0.53753	0.0310814	-0.080083	0.0417563	NA	NA	NA	NA	NA	3	rs2857700	rs4808760	rs7975763	NA
144	IDP_T1_FAST_ROIs_L_cerebellum_crus_I	GMV	PD	-0.0632978	0.640503	0.135543	-0.328961	0.202366	NA	NA	NA	NA	NA	-0.00475727	0.971765	0.134404	-0.26819	0.258675	NA	NA	NA	NA	NA	1	rs58879558	NA	NA	NA
144	IDP_T1_FAST_ROIs_L_cerebellum_crus_I	GMV	MS	-0.018471	0.575638	0.0329977	-0.0831464	0.0462044	NA	NA	NA	NA	NA	0.00162199	0.953632	0.0278951	-0.0530524	0.0562964	NA	NA	NA	NA	NA	3	rs2857700	rs4808760	rs7975763	NA
145	IDP_T1_FAST_ROIs_V_cerebellum_crus_I	GMV	PD	-0.00639592	0.956369	0.116903	-0.235527	0.222735	NA	NA	NA	NA	NA	0.0783332	0.536318	0.126673	-0.169945	0.326612	NA	NA	NA	NA	NA	1	rs58879558	NA	NA	NA
145	IDP_T1_FAST_ROIs_V_cerebellum_crus_I	GMV	MS	0.040638	0.264295	0.0364043	-0.0307144	0.11199	NA	NA	NA	NA	NA	0.0320173	0.300259	0.0309084	-0.0285631	0.0925978	NA	NA	NA	NA	NA	3	rs2857700	rs4808760	rs7975763	NA
146	IDP_T1_FAST_ROIs_R_cerebellum_crus_I	GMV	PD	-0.12209	0.355093	0.132024	-0.380856	0.136677	NA	NA	NA	NA	NA	-0.0558416	0.67537	0.13334	-0.317189	0.205506	NA	NA	NA	NA	NA	1	rs58879558	NA	NA	NA
146	IDP_T1_FAST_ROIs_R_cerebellum_crus_I	GMV	MS	0.0314065	0.360364	0.0343364	-0.0358928	0.0987059	NA	NA	NA	NA	NA	0.0398195	0.169754	0.0290019	-0.0170243	0.0966633	NA	NA	NA	NA	NA	3	rs2857700	rs4808760	rs7975763	NA
147	IDP_T1_FAST_ROIs_L_cerebellum_crus_II	GMV	MS	-0.0180277	0.647798	0.0394632	-0.0953756	0.0593202	NA	NA	NA	NA	NA	-0.00145844	0.965206	0.0334344	-0.0669898	0.0640729	NA	NA	NA	NA	NA	3	rs2857700	rs4808760	rs7975763	NA
148	IDP_T1_FAST_ROIs_V_cerebellum_crus_II	GMV	PD	0.143856	0.354001	0.155208	-0.160352	0.448063	NA	NA	NA	NA	NA	0.235756	0.143036	0.160972	-0.0797494	0.551262	NA	NA	NA	NA	NA	1	rs58879558	NA	NA	NA
148	IDP_T1_FAST_ROIs_V_cerebellum_crus_II	GMV	MS	0.03256	0.330059	0.0334293	-0.0329615	0.0980815	NA	NA	NA	NA	NA	0.032946	0.268473	0.0297727	-0.0254085	0.0913005	NA	NA	NA	NA	NA	3	rs2857700	rs4808760	rs7975763	NA
149	IDP_T1_FAST_ROIs_R_cerebellum_crus_II	GMV	MS	-0.00363565	0.927896	0.0401762	-0.0823809	0.0751096	NA	NA	NA	NA	NA	0.0154404	0.650233	0.0340517	-0.051301	0.0821817	NA	NA	NA	NA	NA	3	rs2857700	rs4808760	rs7975763	NA
150	IDP_T1_FAST_ROIs_L_cerebellum_VIIb	GMV	MS	-0.0503662	0.151273	0.0350972	-0.119157	0.0184243	NA	NA	NA	NA	NA	-0.0251971	0.404554	0.0302299	-0.0844478	0.0340536	NA	NA	NA	NA	NA	3	rs2857700	rs4808760	rs7975763	NA
151	IDP_T1_FAST_ROIs_V_cerebellum_VIIb	GMV	PD	0.0970969	0.562944	0.16785	-0.231889	0.426083	NA	NA	NA	NA	NA	0.242819	0.204963	0.191567	-0.132653	0.61829	NA	NA	NA	NA	NA	1	rs58879558	NA	NA	NA
151	IDP_T1_FAST_ROIs_V_cerebellum_VIIb	GMV	MS	0.0243912	0.529225	0.0387661	-0.0515903	0.100373	NA	NA	NA	NA	NA	0.0298782	0.369814	0.0333157	-0.0354205	0.0951769	NA	NA	NA	NA	NA	3	rs2857700	rs4808760	rs7975763	NA
152	IDP_T1_FAST_ROIs_R_cerebellum_VIIb	GMV	MS	-0.0230511	0.533542	0.0370234	-0.095617	0.0495148	NA	NA	NA	NA	NA	-0.00634505	0.84136	0.0317008	-0.0684785	0.0557884	NA	NA	NA	NA	NA	3	rs2857700	rs4808760	rs7975763	NA
153	IDP_T1_FAST_ROIs_L_cerebellum_VIIIa	GMV	PD	0.211221	0.117383	0.134892	-0.0531675	0.475609	NA	NA	NA	NA	NA	0.355042	0.0326687	0.166208	0.0292745	0.680809	NA	NA	NA	NA	NA	1	rs58879558	NA	NA	NA
153	IDP_T1_FAST_ROIs_L_cerebellum_VIIIa	GMV	MS	-0.0550008	0.0955516	0.0329976	-0.119676	0.00967446	NA	NA	NA	NA	NA	-0.0528439	0.0593432	0.0280243	-0.107772	0.00208384	NA	NA	NA	NA	NA	3	rs2857700	rs4808760	rs7975763	NA
154	IDP_T1_FAST_ROIs_V_cerebellum_VIIIa	GMV	MS	-0.0447015	0.193313	0.0343635	-0.112054	0.022651	NA	NA	NA	NA	NA	-0.0448177	0.131461	0.0297127	-0.103055	0.0134193	NA	NA	NA	NA	NA	3	rs2857700	rs4808760	rs7975763	NA
155	IDP_T1_FAST_ROIs_R_cerebellum_VIIIa	GMV	MS	-0.062857	0.0629727	0.0338053	-0.129115	0.00340134	NA	NA	NA	NA	NA	-0.0487805	0.0985439	0.029529	-0.106657	0.00909628	NA	NA	NA	NA	NA	3	rs2857700	rs4808760	rs7975763	NA
156	IDP_T1_FAST_ROIs_L_cerebellum_VIIIb	GMV	PD	0.315349	0.00612839	0.115056	0.0898393	0.540858	NA	NA	NA	NA	NA	0.410626	0.000944485	0.124185	0.167223	0.654029	NA	NA	NA	NA	NA	1	rs58879558	NA	NA	NA
156	IDP_T1_FAST_ROIs_L_cerebellum_VIIIb	GMV	MS	-0.0400508	0.252955	0.0350339	-0.108717	0.0286157	NA	NA	NA	NA	NA	-0.0551426	0.0897369	0.0324982	-0.118839	0.00855395	NA	NA	NA	NA	NA	3	rs2857700	rs4808760	rs7975763	NA
157	IDP_T1_FAST_ROIs_V_cerebellum_VIIIb	GMV	PD	0.106699	0.422746	0.133097	-0.154171	0.367569	NA	NA	NA	NA	NA	0.231784	0.137592	0.156103	-0.0741775	0.537746	NA	NA	NA	NA	NA	1	rs58879558	NA	NA	NA
157	IDP_T1_FAST_ROIs_V_cerebellum_VIIIb	GMV	MS	0.00121553	0.97143	0.033939	-0.0653049	0.067736	NA	NA	NA	NA	NA	-0.00352949	0.902919	0.0289363	-0.0602446	0.0531856	NA	NA	NA	NA	NA	3	rs2857700	rs4808760	rs7975763	NA
158	IDP_T1_FAST_ROIs_R_cerebellum_VIIIb	GMV	MS	-0.051122	0.121318	0.0329976	-0.115797	0.0135532	NA	NA	NA	NA	NA	-0.044395	0.146753	0.0305941	-0.104359	0.0155694	NA	NA	NA	NA	NA	3	rs2857700	rs4808760	rs7975763	NA
159	IDP_T1_FAST_ROIs_L_cerebellum_IX	GMV	PD	0.158236	0.171317	0.115671	-0.0684792	0.384951	NA	NA	NA	NA	NA	0.254053	0.0508157	0.130082	-0.00090631	0.509013	NA	NA	NA	NA	NA	1	rs58879558	NA	NA	NA
159	IDP_T1_FAST_ROIs_L_cerebellum_IX	GMV	MS	-0.0341432	0.300801	0.0329977	-0.0988187	0.0305322	NA	NA	NA	NA	NA	-0.0389124	0.16303	0.0278951	-0.0935868	0.015762	NA	NA	NA	NA	NA	3	rs2857700	rs4808760	rs7975763	NA
160	IDP_T1_FAST_ROIs_V_cerebellum_IX	GMV	PD	-0.149221	0.222897	0.122426	-0.389176	0.0907347	NA	NA	NA	NA	NA	-0.0551801	0.682065	0.134702	-0.319195	0.208835	NA	NA	NA	NA	NA	1	rs58879558	NA	NA	NA
160	IDP_T1_FAST_ROIs_V_cerebellum_IX	GMV	MS	-0.0309247	0.348663	0.0329975	-0.0955998	0.0337503	NA	NA	NA	NA	NA	-0.0226039	0.43002	0.0286431	-0.0787444	0.0335366	NA	NA	NA	NA	NA	3	rs2857700	rs4808760	rs7975763	NA
161	IDP_T1_FAST_ROIs_R_cerebellum_IX	GMV	PD	0.068564	0.551233	0.115057	-0.156947	0.294075	NA	NA	NA	NA	NA	0.162541	0.166535	0.117492	-0.0677428	0.392824	NA	NA	NA	NA	NA	1	rs58879558	NA	NA	NA
161	IDP_T1_FAST_ROIs_R_cerebellum_IX	GMV	MS	-0.0400019	0.225409	0.0329976	-0.104677	0.0246733	NA	NA	NA	NA	NA	-0.0330848	0.235605	0.0278951	-0.0877591	0.0215895	NA	NA	NA	NA	NA	3	rs2857700	rs4808760	rs7975763	NA
162	IDP_T1_FAST_ROIs_L_cerebellum_X	GMV	PD	0.250145	0.0556166	0.13069	-0.00600816	0.506298	NA	NA	NA	NA	NA	0.325147	0.0158535	0.134789	0.0609611	0.589333	NA	NA	NA	NA	NA	1	rs58879558	NA	NA	NA
162	IDP_T1_FAST_ROIs_L_cerebellum_X	GMV	MS	-0.0133457	0.685887	0.0329976	-0.078021	0.0513297	NA	NA	NA	NA	NA	0.0108463	0.711592	0.0293366	-0.0466535	0.0683461	NA	NA	NA	NA	NA	3	rs2857700	rs4808760	rs7975763	NA
163	IDP_T1_FAST_ROIs_V_cerebellum_X	GMV	PD	0.100367	0.500874	0.149108	-0.191885	0.392618	NA	NA	NA	NA	NA	0.199284	0.207859	0.158228	-0.110842	0.50941	NA	NA	NA	NA	NA	1	rs58879558	NA	NA	NA
163	IDP_T1_FAST_ROIs_V_cerebellum_X	GMV	MS	-0.00497292	0.880208	0.0329976	-0.0696482	0.0597023	NA	NA	NA	NA	NA	0.0108553	0.697168	0.0278951	-0.043819	0.0655296	NA	NA	NA	NA	NA	3	rs2857700	rs4808760	rs7975763	NA
164	IDP_T1_FAST_ROIs_R_cerebellum_X	GMV	PD	0.182434	0.205809	0.144197	-0.100192	0.46506	NA	NA	NA	NA	NA	0.320097	0.0598454	0.17009	-0.0132787	0.653473	NA	NA	NA	NA	NA	1	rs58879558	NA	NA	NA
164	IDP_T1_FAST_ROIs_R_cerebellum_X	GMV	MS	-0.0870503	0.0187666	0.0370406	-0.15965	-0.0144508	NA	NA	NA	NA	NA	-0.0584894	0.0788848	0.0332857	-0.123729	0.00675053	NA	NA	NA	NA	NA	3	rs2857700	rs4808760	rs7975763	NA
344	aparc-Desikan_lh_volume_bankssts	GMV	PD	-0.104629	0.37259	0.117346	-0.334627	0.125369	NA	NA	NA	NA	NA	-0.0394739	0.726125	0.112691	-0.260348	0.1814	NA	NA	NA	NA	NA	1	rs58879558	NA	NA	NA
344	aparc-Desikan_lh_volume_bankssts	GMV	MS	-0.00158299	0.971282	0.043971	-0.0877662	0.0846002	NA	NA	NA	NA	NA	0.0561214	0.143034	0.038319	-0.0189838	0.131227	NA	NA	NA	NA	NA	3	rs2857700	rs4808760	rs7975763	NA
345	aparc-Desikan_lh_volume_caudalanteriorcingulate	GMV	PD	-0.142654	0.270055	0.12934	-0.39616	0.110853	NA	NA	NA	NA	NA	-0.0978271	0.436821	0.125811	-0.344416	0.148762	NA	NA	NA	NA	NA	1	rs58879558	NA	NA	NA
345	aparc-Desikan_lh_volume_caudalanteriorcingulate	GMV	MS	-0.0444678	0.222482	0.0364503	-0.11591	0.0269749	NA	NA	NA	NA	NA	-0.0448401	0.139415	0.0303389	-0.104304	0.0146242	NA	NA	NA	NA	NA	3	rs2857700	rs4808760	rs7975763	NA
346	aparc-Desikan_lh_volume_caudalmiddlefrontal	GMV	PD	-0.238189	0.0423743	0.117345	-0.468184	-0.00819365	NA	NA	NA	NA	NA	-0.142697	0.267349	0.12865	-0.394852	0.109457	NA	NA	NA	NA	NA	1	rs58879558	NA	NA	NA
346	aparc-Desikan_lh_volume_caudalmiddlefrontal	GMV	MS	0.000967139	0.979512	0.0376608	-0.0728481	0.0747824	NA	NA	NA	NA	NA	0.00779404	0.803967	0.0314002	-0.0537504	0.0693385	NA	NA	NA	NA	NA	3	rs2857700	rs4808760	rs7975763	NA
347	aparc-Desikan_lh_volume_cuneus	GMV	PD	-0.15381	0.247578	0.133025	-0.414539	0.106918	NA	NA	NA	NA	NA	-0.105481	0.416613	0.129853	-0.359994	0.149031	NA	NA	NA	NA	NA	1	rs58879558	NA	NA	NA
347	aparc-Desikan_lh_volume_cuneus	GMV	MS	-0.0237745	0.490927	0.0345141	-0.0914221	0.0438731	NA	NA	NA	NA	NA	-0.0396792	0.1713	0.0290045	-0.096528	0.0171696	NA	NA	NA	NA	NA	3	rs2857700	rs4808760	rs7975763	NA
348	aparc-Desikan_lh_volume_entorhinal	GMV	PD	-0.269608	0.0335214	0.126828	-0.518191	-0.0210257	NA	NA	NA	NA	NA	-0.268702	0.0237853	0.118864	-0.501675	-0.0357281	NA	NA	NA	NA	NA	1	rs58879558	NA	NA	NA
348	aparc-Desikan_lh_volume_entorhinal	GMV	MS	0.0191884	0.58817	0.0354364	-0.0502669	0.0886438	NA	NA	NA	NA	NA	-0.0143046	0.652494	0.0317667	-0.0765674	0.0479582	NA	NA	NA	NA	NA	3	rs2857700	rs4808760	rs7975763	NA
349	aparc-Desikan_lh_volume_fusiform	GMV	MS	0.0324836	0.44578	0.0426032	-0.0510186	0.115986	NA	NA	NA	NA	NA	0.0247548	0.488454	0.0357331	-0.0452821	0.0947916	NA	NA	NA	NA	NA	3	rs2857700	rs4808760	rs7975763	NA
350	aparc-Desikan_lh_volume_inferiorparietal	GMV	PD	-0.0152032	0.916181	0.144455	-0.298336	0.26793	NA	NA	NA	NA	NA	0.0417672	0.768641	0.141991	-0.236536	0.32007	NA	NA	NA	NA	NA	1	rs58879558	NA	NA	NA
350	aparc-Desikan_lh_volume_inferiorparietal	GMV	MS	-0.0212749	0.564864	0.0369592	-0.093715	0.0511652	NA	NA	NA	NA	NA	0.0123115	0.70097	0.0320603	-0.0505266	0.0751496	NA	NA	NA	NA	NA	3	rs2857700	rs4808760	rs7975763	NA
351	aparc-Desikan_lh_volume_inferiortemporal	GMV	PD	-0.141062	0.272564	0.128568	-0.393056	0.110932	NA	NA	NA	NA	NA	-0.157099	0.194519	0.121094	-0.394444	0.0802461	NA	NA	NA	NA	NA	1	rs58879558	NA	NA	NA
351	aparc-Desikan_lh_volume_inferiortemporal	GMV	MS	0.00446537	0.912775	0.0407649	-0.0754339	0.0843647	NA	NA	NA	NA	NA	0.0195645	0.570098	0.0344502	-0.0479578	0.0870868	NA	NA	NA	NA	NA	3	rs2857700	rs4808760	rs7975763	NA
352	aparc-Desikan_lh_volume_isthmuscingulate	GMV	PD	0.0567115	0.628894	0.117346	-0.173287	0.286709	NA	NA	NA	NA	NA	0.0663444	0.556046	0.112692	-0.154531	0.28722	NA	NA	NA	NA	NA	1	rs58879558	NA	NA	NA
352	aparc-Desikan_lh_volume_isthmuscingulate	GMV	MS	-0.0218541	0.515861	0.0336352	-0.087779	0.0440709	NA	NA	NA	NA	NA	-0.0372731	0.18984	0.0284299	-0.0929957	0.0184495	NA	NA	NA	NA	NA	3	rs2857700	rs4808760	rs7975763	NA
353	aparc-Desikan_lh_volume_lateraloccipital	GMV	PD	-0.0288412	0.805849	0.117344	-0.258835	0.201152	NA	NA	NA	NA	NA	0.0859993	0.535059	0.138641	-0.185737	0.357736	NA	NA	NA	NA	NA	1	rs58879558	NA	NA	NA
353	aparc-Desikan_lh_volume_lateraloccipital	GMV	MS	-0.0604215	0.0811181	0.0346407	-0.128317	0.00747425	NA	NA	NA	NA	NA	-0.0504108	0.0856077	0.029325	-0.107888	0.00706626	NA	NA	NA	NA	NA	3	rs2857700	rs4808760	rs7975763	NA
354	aparc-Desikan_lh_volume_lateralorbitofrontal	GMV	PD	-0.0218738	0.85213	0.117348	-0.251875	0.208128	NA	NA	NA	NA	NA	0.0287751	0.803234	0.115486	-0.197578	0.255128	NA	NA	NA	NA	NA	1	rs58879558	NA	NA	NA
354	aparc-Desikan_lh_volume_lateralorbitofrontal	GMV	MS	-0.0461813	0.218255	0.0375098	-0.119701	0.0273379	NA	NA	NA	NA	NA	0.00373734	0.909709	0.0329555	-0.0608555	0.0683302	NA	NA	NA	NA	NA	3	rs2857700	rs4808760	rs7975763	NA
355	aparc-Desikan_lh_volume_lingual	GMV	PD	0.0797894	0.49653	0.117344	-0.150205	0.309784	NA	NA	NA	NA	NA	0.22746	0.137242	0.153054	-0.0725259	0.527445	NA	NA	NA	NA	NA	1	rs58879558	NA	NA	NA
355	aparc-Desikan_lh_volume_lingual	GMV	MS	-0.00521833	0.891322	0.0381927	-0.0800759	0.0696393	NA	NA	NA	NA	NA	-0.0338979	0.294296	0.0323224	-0.0972499	0.029454	NA	NA	NA	NA	NA	3	rs2857700	rs4808760	rs7975763	NA
356	aparc-Desikan_lh_volume_medialorbitofrontal	GMV	PD	-0.110215	0.495851	0.161835	-0.42741	0.206981	NA	NA	NA	NA	NA	-0.177419	0.267059	0.159857	-0.490738	0.135901	NA	NA	NA	NA	NA	1	rs58879558	NA	NA	NA
356	aparc-Desikan_lh_volume_medialorbitofrontal	GMV	MS	-0.0181359	0.589749	0.0336348	-0.08406	0.0477883	NA	NA	NA	NA	NA	-0.0068499	0.8096	0.0284296	-0.062572	0.0488722	NA	NA	NA	NA	NA	3	rs2857700	rs4808760	rs7975763	NA
357	aparc-Desikan_lh_volume_middletemporal	GMV	PD	-0.145214	0.2159	0.117344	-0.375209	0.0847808	NA	NA	NA	NA	NA	-0.261657	0.0518689	0.134582	-0.525438	0.00212369	NA	NA	NA	NA	NA	1	rs58879558	NA	NA	NA
357	aparc-Desikan_lh_volume_middletemporal	GMV	MS	-0.015935	0.708337	0.0425966	-0.0994243	0.0675543	NA	NA	NA	NA	NA	0.0119511	0.740255	0.0360497	-0.0587064	0.0826085	NA	NA	NA	NA	NA	3	rs2857700	rs4808760	rs7975763	NA
358	aparc-Desikan_lh_volume_parahippocampal	GMV	PD	-0.1482	0.206602	0.117343	-0.378194	0.0817926	NA	NA	NA	NA	NA	-0.135802	0.228166	0.112689	-0.356673	0.0850695	NA	NA	NA	NA	NA	1	rs58879558	NA	NA	NA
358	aparc-Desikan_lh_volume_parahippocampal	GMV	MS	-0.00352118	0.919227	0.0347229	-0.0715781	0.0645357	NA	NA	NA	NA	NA	0.0104115	0.720242	0.0290713	-0.0465683	0.0673912	NA	NA	NA	NA	NA	3	rs2857700	rs4808760	rs7975763	NA
359	aparc-Desikan_lh_volume_paracentral	GMV	PD	-0.248897	0.0339152	0.117344	-0.478892	-0.0189017	NA	NA	NA	NA	NA	-0.150257	0.235862	0.126757	-0.398701	0.0981867	NA	NA	NA	NA	NA	1	rs58879558	NA	NA	NA
359	aparc-Desikan_lh_volume_paracentral	GMV	MS	-0.0703044	0.0706151	0.0388864	-0.146522	0.00591287	NA	NA	NA	NA	NA	-0.025589	0.445595	0.0335471	-0.0913413	0.0401632	NA	NA	NA	NA	NA	3	rs2857700	rs4808760	rs7975763	NA
360	aparc-Desikan_lh_volume_parsopercularis	GMV	PD	-0.191237	0.103161	0.117344	-0.421231	0.0387567	NA	NA	NA	NA	NA	-0.134229	0.238406	0.113852	-0.35738	0.0889209	NA	NA	NA	NA	NA	1	rs58879558	NA	NA	NA
360	aparc-Desikan_lh_volume_parsopercularis	GMV	MS	0.000247012	0.995133	0.0404933	-0.0791198	0.0796138	NA	NA	NA	NA	NA	-3.08e-05	0.99927	0.0336953	-0.0660737	0.066012	NA	NA	NA	NA	NA	3	rs2857700	rs4808760	rs7975763	NA
361	aparc-Desikan_lh_volume_parsorbitalis	GMV	PD	-0.141557	0.227696	0.117347	-0.371557	0.0884424	NA	NA	NA	NA	NA	-0.15313	0.1742	0.112692	-0.374007	0.0677472	NA	NA	NA	NA	NA	1	rs58879558	NA	NA	NA
361	aparc-Desikan_lh_volume_parsorbitalis	GMV	MS	-0.0273996	0.481546	0.0389299	-0.103702	0.048903	NA	NA	NA	NA	NA	-0.0065789	0.842744	0.0331624	-0.0715772	0.0584194	NA	NA	NA	NA	NA	3	rs2857700	rs4808760	rs7975763	NA
362	aparc-Desikan_lh_volume_parstriangularis	GMV	PD	-0.0430856	0.743001	0.131406	-0.300642	0.21447	NA	NA	NA	NA	NA	-0.15647	0.296076	0.149748	-0.449976	0.137037	NA	NA	NA	NA	NA	1	rs58879558	NA	NA	NA
362	aparc-Desikan_lh_volume_parstriangularis	GMV	MS	-0.0313496	0.352678	0.0337307	-0.0974617	0.0347626	NA	NA	NA	NA	NA	-0.0181428	0.523365	0.0284296	-0.0738648	0.0375792	NA	NA	NA	NA	NA	3	rs2857700	rs4808760	rs7975763	NA
363	aparc-Desikan_lh_volume_pericalcarine	GMV	PD	-0.0838872	0.585015	0.153619	-0.38498	0.217205	NA	NA	NA	NA	NA	-0.042256	0.774258	0.147331	-0.331025	0.246513	NA	NA	NA	NA	NA	1	rs58879558	NA	NA	NA
363	aparc-Desikan_lh_volume_pericalcarine	GMV	MS	-0.0115782	0.738842	0.034729	-0.0796471	0.0564907	NA	NA	NA	NA	NA	-0.0633001	0.0398751	0.0308024	-0.123673	-0.00292747	NA	NA	NA	NA	NA	3	rs2857700	rs4808760	rs7975763	NA
364	aparc-Desikan_lh_volume_postcentral	GMV	PD	-0.0639144	0.613672	0.126604	-0.312057	0.184229	NA	NA	NA	NA	NA	-0.00258003	0.983829	0.12729	-0.252069	0.246909	NA	NA	NA	NA	NA	1	rs58879558	NA	NA	NA
364	aparc-Desikan_lh_volume_postcentral	GMV	MS	-0.0158569	0.673242	0.0376021	-0.0895571	0.0578432	NA	NA	NA	NA	NA	0.0159252	0.618711	0.0319989	-0.0467927	0.078643	NA	NA	NA	NA	NA	3	rs2857700	rs4808760	rs7975763	NA
365	aparc-Desikan_lh_volume_posteriorcingulate	GMV	PD	-0.148595	0.29807	0.1428	-0.428482	0.131293	NA	NA	NA	NA	NA	-0.114661	0.400003	0.136239	-0.381689	0.152367	NA	NA	NA	NA	NA	1	rs58879558	NA	NA	NA
365	aparc-Desikan_lh_volume_posteriorcingulate	GMV	MS	-0.0322905	0.337047	0.0336354	-0.0982158	0.0336348	NA	NA	NA	NA	NA	-0.049313	0.0828227	0.02843	-0.105036	0.0064099	NA	NA	NA	NA	NA	3	rs2857700	rs4808760	rs7975763	NA
366	aparc-Desikan_lh_volume_precentral	GMV	PD	-0.215746	0.0659776	0.117344	-0.44574	0.0142484	NA	NA	NA	NA	NA	-0.148866	0.196005	0.115131	-0.374523	0.0767902	NA	NA	NA	NA	NA	1	rs58879558	NA	NA	NA
366	aparc-Desikan_lh_volume_precentral	GMV	MS	-0.0263355	0.444775	0.0344636	-0.0938841	0.0412131	NA	NA	NA	NA	NA	0.00796279	0.787482	0.0295376	-0.0499309	0.0658565	NA	NA	NA	NA	NA	3	rs2857700	rs4808760	rs7975763	NA
367	aparc-Desikan_lh_volume_precuneus	GMV	PD	-0.0722265	0.584667	0.132142	-0.331226	0.186773	NA	NA	NA	NA	NA	-0.0114753	0.930719	0.13199	-0.270176	0.247226	NA	NA	NA	NA	NA	1	rs58879558	NA	NA	NA
367	aparc-Desikan_lh_volume_precuneus	GMV	MS	-0.0297954	0.417744	0.0367689	-0.101862	0.0422717	NA	NA	NA	NA	NA	0.00123627	0.969008	0.031819	-0.061129	0.0636016	NA	NA	NA	NA	NA	3	rs2857700	rs4808760	rs7975763	NA
368	aparc-Desikan_lh_volume_rostralanteriorcingulate	GMV	PD	-0.139927	0.233092	0.117346	-0.369926	0.0900714	NA	NA	NA	NA	NA	-0.0406859	0.746713	0.125971	-0.28759	0.206218	NA	NA	NA	NA	NA	1	rs58879558	NA	NA	NA
368	aparc-Desikan_lh_volume_rostralanteriorcingulate	GMV	MS	-0.010576	0.762944	0.0350642	-0.0793017	0.0581498	NA	NA	NA	NA	NA	0.0012004	0.968407	0.0303079	-0.058203	0.0606039	NA	NA	NA	NA	NA	3	rs2857700	rs4808760	rs7975763	NA
369	aparc-Desikan_lh_volume_rostralmiddlefrontal	GMV	PD	-0.216021	0.0656345	0.117345	-0.446017	0.0139744	NA	NA	NA	NA	NA	-0.218531	0.0524753	0.112691	-0.439404	0.00234237	NA	NA	NA	NA	NA	1	rs58879558	NA	NA	NA
369	aparc-Desikan_lh_volume_rostralmiddlefrontal	GMV	MS	-0.0258104	0.462453	0.035125	-0.0946554	0.0430347	NA	NA	NA	NA	NA	0.00905446	0.765809	0.0303982	-0.050526	0.0686349	NA	NA	NA	NA	NA	3	rs2857700	rs4808760	rs7975763	NA
370	aparc-Desikan_lh_volume_superiorfrontal	GMV	PD	-0.308877	0.0121417	0.123157	-0.550265	-0.0674898	NA	NA	NA	NA	NA	-0.244751	0.0503746	0.125079	-0.489906	0.000404093	NA	NA	NA	NA	NA	1	rs58879558	NA	NA	NA
370	aparc-Desikan_lh_volume_superiorfrontal	GMV	MS	-0.0460455	0.282325	0.0428285	-0.129989	0.0378984	NA	NA	NA	NA	NA	0.012824	0.737693	0.0382909	-0.0622261	0.0878742	NA	NA	NA	NA	NA	3	rs2857700	rs4808760	rs7975763	NA
371	aparc-Desikan_lh_volume_superiorparietal	GMV	PD	-0.0614523	0.600493	0.117344	-0.291447	0.168543	NA	NA	NA	NA	NA	-0.0596629	0.596499	0.11269	-0.280536	0.16121	NA	NA	NA	NA	NA	1	rs58879558	NA	NA	NA
371	aparc-Desikan_lh_volume_superiorparietal	GMV	MS	-0.0185154	0.627182	0.0381213	-0.0932332	0.0562024	NA	NA	NA	NA	NA	0.00913761	0.780467	0.0327852	-0.0551215	0.0733967	NA	NA	NA	NA	NA	3	rs2857700	rs4808760	rs7975763	NA
372	aparc-Desikan_lh_volume_superiortemporal	GMV	PD	-0.335493	0.00424865	0.117343	-0.565486	-0.105501	NA	NA	NA	NA	NA	-0.259534	0.0267974	0.1172	-0.489246	-0.0298223	NA	NA	NA	NA	NA	1	rs58879558	NA	NA	NA
372	aparc-Desikan_lh_volume_superiortemporal	GMV	MS	0.000709131	0.984262	0.0359503	-0.0697535	0.0711717	NA	NA	NA	NA	NA	0.0735425	0.0306715	0.0340268	0.00684991	0.140235	NA	NA	NA	NA	NA	3	rs2857700	rs4808760	rs7975763	NA
373	aparc-Desikan_lh_volume_supramarginal	GMV	PD	0.0123117	0.91644	0.117345	-0.217684	0.242307	NA	NA	NA	NA	NA	0.116268	0.387632	0.134582	-0.147513	0.380049	NA	NA	NA	NA	NA	1	rs58879558	NA	NA	NA
373	aparc-Desikan_lh_volume_supramarginal	GMV	MS	-0.00644324	0.853089	0.0347947	-0.0746409	0.0617544	NA	NA	NA	NA	NA	0.0349922	0.248096	0.0302966	-0.0243892	0.0943735	NA	NA	NA	NA	NA	3	rs2857700	rs4808760	rs7975763	NA
374	aparc-Desikan_lh_volume_frontalpole	GMV	PD	-0.217561	0.111468	0.136691	-0.485475	0.050353	NA	NA	NA	NA	NA	-0.29037	0.0371143	0.139299	-0.563397	-0.0173434	NA	NA	NA	NA	NA	1	rs58879558	NA	NA	NA
374	aparc-Desikan_lh_volume_frontalpole	GMV	MS	-0.0334139	0.40128	0.0398098	-0.111441	0.0446134	NA	NA	NA	NA	NA	-0.00691176	0.83673	0.0335395	-0.0726492	0.0588257	NA	NA	NA	NA	NA	3	rs2857700	rs4808760	rs7975763	NA
375	aparc-Desikan_lh_volume_transversetemporal	GMV	PD	-0.110195	0.394755	0.129485	-0.363987	0.143596	NA	NA	NA	NA	NA	0.00825814	0.956239	0.150494	-0.28671	0.303226	NA	NA	NA	NA	NA	1	rs58879558	NA	NA	NA
375	aparc-Desikan_lh_volume_transversetemporal	GMV	MS	-0.012489	0.739146	0.0375064	-0.0860015	0.0610235	NA	NA	NA	NA	NA	0.00489228	0.876364	0.0314454	-0.0567408	0.0665253	NA	NA	NA	NA	NA	3	rs2857700	rs4808760	rs7975763	NA
376	aparc-Desikan_lh_volume_insula	GMV	PD	-0.258913	0.0965752	0.155813	-0.564308	0.0464809	NA	NA	NA	NA	NA	-0.357125	0.0290545	0.163613	-0.677806	-0.0364442	NA	NA	NA	NA	NA	1	rs58879558	NA	NA	NA
376	aparc-Desikan_lh_volume_insula	GMV	MS	0.00298289	0.929333	0.0336348	-0.0629413	0.0689071	NA	NA	NA	NA	NA	0.0132838	0.64032	0.0284297	-0.0424384	0.0690059	NA	NA	NA	NA	NA	3	rs2857700	rs4808760	rs7975763	NA
377	aparc-Desikan_rh_volume_bankssts	GMV	PD	-0.00724921	0.951222	0.118505	-0.239519	0.22502	NA	NA	NA	NA	NA	0.0110607	0.921811	0.112689	-0.209811	0.231932	NA	NA	NA	NA	NA	1	rs58879558	NA	NA	NA
377	aparc-Desikan_rh_volume_bankssts	GMV	MS	0.0163362	0.627185	0.0336348	-0.0495881	0.0822605	NA	NA	NA	NA	NA	0.0338922	0.233206	0.0284297	-0.02183	0.0896144	NA	NA	NA	NA	NA	3	rs2857700	rs4808760	rs7975763	NA
378	aparc-Desikan_rh_volume_caudalanteriorcingulate	GMV	PD	0.0643403	0.590676	0.119623	-0.170122	0.298802	NA	NA	NA	NA	NA	0.132844	0.28155	0.123364	-0.10895	0.374638	NA	NA	NA	NA	NA	1	rs58879558	NA	NA	NA
378	aparc-Desikan_rh_volume_caudalanteriorcingulate	GMV	MS	-0.0243406	0.542322	0.0399481	-0.102639	0.0539578	NA	NA	NA	NA	NA	0.0270629	0.458932	0.0365415	-0.0445585	0.0986843	NA	NA	NA	NA	NA	3	rs2857700	rs4808760	rs7975763	NA
379	aparc-Desikan_rh_volume_caudalmiddlefrontal	GMV	PD	-0.06149	0.662028	0.140673	-0.337208	0.214228	NA	NA	NA	NA	NA	0.0122652	0.931656	0.143014	-0.268043	0.292573	NA	NA	NA	NA	NA	1	rs58879558	NA	NA	NA
379	aparc-Desikan_rh_volume_caudalmiddlefrontal	GMV	MS	-0.00430399	0.901663	0.0348328	-0.0725763	0.0639684	NA	NA	NA	NA	NA	0.00796444	0.792144	0.0302223	-0.0512713	0.0672002	NA	NA	NA	NA	NA	3	rs2857700	rs4808760	rs7975763	NA
380	aparc-Desikan_rh_volume_cuneus	GMV	PD	-0.063009	0.665079	0.145547	-0.348281	0.222263	NA	NA	NA	NA	NA	0.0559158	0.731676	0.163069	-0.263699	0.375531	NA	NA	NA	NA	NA	1	rs58879558	NA	NA	NA
380	aparc-Desikan_rh_volume_cuneus	GMV	MS	-0.020986	0.532667	0.0336347	-0.0869101	0.044938	NA	NA	NA	NA	NA	-0.027804	0.328076	0.0284296	-0.0835261	0.027918	NA	NA	NA	NA	NA	3	rs2857700	rs4808760	rs7975763	NA
381	aparc-Desikan_rh_volume_entorhinal	GMV	PD	-0.0531104	0.661587	0.121333	-0.290924	0.184703	NA	NA	NA	NA	NA	-0.0353759	0.757334	0.114491	-0.259779	0.189027	NA	NA	NA	NA	NA	1	rs58879558	NA	NA	NA
381	aparc-Desikan_rh_volume_entorhinal	GMV	MS	-0.0188386	0.575418	0.0336349	-0.0847629	0.0470858	NA	NA	NA	NA	NA	-0.045291	0.124481	0.0294819	-0.103075	0.0124935	NA	NA	NA	NA	NA	3	rs2857700	rs4808760	rs7975763	NA
382	aparc-Desikan_rh_volume_fusiform	GMV	MS	-0.0136376	0.716924	0.0376135	-0.0873601	0.0600849	NA	NA	NA	NA	NA	0.00744819	0.813762	0.0316169	-0.054521	0.0694174	NA	NA	NA	NA	NA	3	rs2857700	rs4808760	rs7975763	NA
383	aparc-Desikan_rh_volume_inferiorparietal	GMV	PD	-0.0769481	0.62893	0.159236	-0.38905	0.235154	NA	NA	NA	NA	NA	0.00144951	0.992792	0.160443	-0.313018	0.315917	NA	NA	NA	NA	NA	1	rs58879558	NA	NA	NA
383	aparc-Desikan_rh_volume_inferiorparietal	GMV	MS	0.0121052	0.719356	0.0336894	-0.0539259	0.0781364	NA	NA	NA	NA	NA	0.0611008	0.0408792	0.0298818	0.00253257	0.119669	NA	NA	NA	NA	NA	3	rs2857700	rs4808760	rs7975763	NA
384	aparc-Desikan_rh_volume_inferiortemporal	GMV	PD	-0.0381324	0.78693	0.141075	-0.314639	0.238374	NA	NA	NA	NA	NA	0.0161337	0.907172	0.138361	-0.255053	0.287321	NA	NA	NA	NA	NA	1	rs58879558	NA	NA	NA
384	aparc-Desikan_rh_volume_inferiortemporal	GMV	MS	0.0688054	0.0531095	0.0355762	-0.000923936	0.138535	NA	NA	NA	NA	NA	0.068072	0.0220639	0.0297353	0.00979081	0.126353	NA	NA	NA	NA	NA	3	rs2857700	rs4808760	rs7975763	NA
385	aparc-Desikan_rh_volume_isthmuscingulate	GMV	PD	0.0803011	0.58578	0.147352	-0.208509	0.369111	NA	NA	NA	NA	NA	0.112415	0.422625	0.14019	-0.162358	0.387188	NA	NA	NA	NA	NA	1	rs58879558	NA	NA	NA
385	aparc-Desikan_rh_volume_isthmuscingulate	GMV	MS	0.031351	0.41856	0.0387565	-0.0446118	0.107314	NA	NA	NA	NA	NA	0.000377371	0.990908	0.0331157	-0.0645293	0.0652841	NA	NA	NA	NA	NA	3	rs2857700	rs4808760	rs7975763	NA
386	aparc-Desikan_rh_volume_lateraloccipital	GMV	PD	-0.206664	0.0890396	0.121532	-0.444867	0.0315394	NA	NA	NA	NA	NA	-0.0575247	0.718825	0.159778	-0.37069	0.25564	NA	NA	NA	NA	NA	1	rs58879558	NA	NA	NA
386	aparc-Desikan_rh_volume_lateraloccipital	GMV	MS	-0.0657098	0.0754137	0.0369584	-0.138148	0.00672863	NA	NA	NA	NA	NA	-0.0313662	0.332606	0.0323737	-0.0948186	0.0320862	NA	NA	NA	NA	NA	3	rs2857700	rs4808760	rs7975763	NA
387	aparc-Desikan_rh_volume_lateralorbitofrontal	GMV	PD	-0.0869954	0.562158	0.150085	-0.381163	0.207172	NA	NA	NA	NA	NA	-0.147966	0.317202	0.147933	-0.437915	0.141983	NA	NA	NA	NA	NA	1	rs58879558	NA	NA	NA
387	aparc-Desikan_rh_volume_lateralorbitofrontal	GMV	MS	-0.0320272	0.340993	0.0336348	-0.0979514	0.033897	NA	NA	NA	NA	NA	-0.00412979	0.884503	0.0284297	-0.0598519	0.0515924	NA	NA	NA	NA	NA	3	rs2857700	rs4808760	rs7975763	NA
388	aparc-Desikan_rh_volume_lingual	GMV	MS	0.00307305	0.935146	0.0377655	-0.0709474	0.0770935	NA	NA	NA	NA	NA	0.00523442	0.869047	0.0317489	-0.0569934	0.0674622	NA	NA	NA	NA	NA	3	rs2857700	rs4808760	rs7975763	NA
389	aparc-Desikan_rh_volume_medialorbitofrontal	GMV	PD	-0.0852152	0.599797	0.16241	-0.403539	0.233108	NA	NA	NA	NA	NA	-0.187091	0.272153	0.170374	-0.521025	0.146843	NA	NA	NA	NA	NA	1	rs58879558	NA	NA	NA
389	aparc-Desikan_rh_volume_medialorbitofrontal	GMV	MS	-0.0415834	0.254186	0.0364689	-0.113062	0.0298957	NA	NA	NA	NA	NA	-0.0204994	0.514299	0.0314332	-0.0821085	0.0411096	NA	NA	NA	NA	NA	3	rs2857700	rs4808760	rs7975763	NA
390	aparc-Desikan_rh_volume_middletemporal	GMV	PD	-0.115047	0.435113	0.147407	-0.403964	0.17387	NA	NA	NA	NA	NA	-0.158646	0.263834	0.141981	-0.436929	0.119637	NA	NA	NA	NA	NA	1	rs58879558	NA	NA	NA
390	aparc-Desikan_rh_volume_middletemporal	GMV	MS	0.0268119	0.510096	0.0407051	-0.05297	0.106594	NA	NA	NA	NA	NA	0.0233369	0.490858	0.0338734	-0.043055	0.0897288	NA	NA	NA	NA	NA	3	rs2857700	rs4808760	rs7975763	NA
391	aparc-Desikan_rh_volume_parahippocampal	GMV	PD	0.128347	0.349765	0.137263	-0.140688	0.397382	NA	NA	NA	NA	NA	0.0780009	0.560767	0.134091	-0.184817	0.340819	NA	NA	NA	NA	NA	1	rs58879558	NA	NA	NA
391	aparc-Desikan_rh_volume_parahippocampal	GMV	MS	-0.0390433	0.245723	0.0336348	-0.104968	0.0268809	NA	NA	NA	NA	NA	-0.00717976	0.80062	0.0284297	-0.0629019	0.0485424	NA	NA	NA	NA	NA	3	rs2857700	rs4808760	rs7975763	NA
392	aparc-Desikan_rh_volume_paracentral	GMV	PD	-0.152034	0.228783	0.126326	-0.399633	0.0955659	NA	NA	NA	NA	NA	-0.0913713	0.471392	0.126867	-0.34003	0.157287	NA	NA	NA	NA	NA	1	rs58879558	NA	NA	NA
392	aparc-Desikan_rh_volume_paracentral	GMV	MS	-0.0524533	0.198915	0.0408309	-0.132482	0.0275752	NA	NA	NA	NA	NA	-0.0269509	0.438433	0.0347824	-0.0951245	0.0412227	NA	NA	NA	NA	NA	3	rs2857700	rs4808760	rs7975763	NA
393	aparc-Desikan_rh_volume_parsopercularis	GMV	PD	-0.105519	0.400666	0.125553	-0.351602	0.140565	NA	NA	NA	NA	NA	-0.0118198	0.931309	0.137125	-0.280584	0.256945	NA	NA	NA	NA	NA	1	rs58879558	NA	NA	NA
393	aparc-Desikan_rh_volume_parsopercularis	GMV	MS	0.0459265	0.211683	0.036772	-0.0261467	0.118	NA	NA	NA	NA	NA	0.0628618	0.0423708	0.0309685	0.00216346	0.12356	NA	NA	NA	NA	NA	3	rs2857700	rs4808760	rs7975763	NA
394	aparc-Desikan_rh_volume_parsorbitalis	GMV	PD	0.0615978	0.599648	0.11735	-0.168408	0.291604	NA	NA	NA	NA	NA	0.0240972	0.830683	0.112695	-0.196786	0.24498	NA	NA	NA	NA	NA	1	rs58879558	NA	NA	NA
394	aparc-Desikan_rh_volume_parsorbitalis	GMV	MS	0.00925969	0.783092	0.0336358	-0.0566666	0.0751859	NA	NA	NA	NA	NA	-0.0120829	0.678114	0.0291127	-0.0691438	0.044978	NA	NA	NA	NA	NA	3	rs2857700	rs4808760	rs7975763	NA
395	aparc-Desikan_rh_volume_parstriangularis	GMV	PD	-0.185038	0.20891	0.147257	-0.473662	0.103585	NA	NA	NA	NA	NA	-0.115302	0.43477	0.147624	-0.404645	0.17404	NA	NA	NA	NA	NA	1	rs58879558	NA	NA	NA
395	aparc-Desikan_rh_volume_parstriangularis	GMV	MS	0.00916754	0.78519	0.0336347	-0.0567565	0.0750915	NA	NA	NA	NA	NA	0.0472024	0.104254	0.0290553	-0.009746	0.104151	NA	NA	NA	NA	NA	3	rs2857700	rs4808760	rs7975763	NA
396	aparc-Desikan_rh_volume_pericalcarine	GMV	PD	0.00199263	0.990803	0.172865	-0.336822	0.340807	NA	NA	NA	NA	NA	0.0684428	0.686417	0.169529	-0.263835	0.40072	NA	NA	NA	NA	NA	1	rs58879558	NA	NA	NA
396	aparc-Desikan_rh_volume_pericalcarine	GMV	MS	-0.00556627	0.870148	0.0340507	-0.0723056	0.0611731	NA	NA	NA	NA	NA	-0.0335335	0.278302	0.0309309	-0.0941581	0.0270911	NA	NA	NA	NA	NA	3	rs2857700	rs4808760	rs7975763	NA
397	aparc-Desikan_rh_volume_postcentral	GMV	PD	0.0505635	0.666546	0.117346	-0.179434	0.280561	NA	NA	NA	NA	NA	0.127142	0.276288	0.116784	-0.101754	0.356038	NA	NA	NA	NA	NA	1	rs58879558	NA	NA	NA
397	aparc-Desikan_rh_volume_postcentral	GMV	MS	-0.019324	0.606095	0.0374747	-0.0927744	0.0541263	NA	NA	NA	NA	NA	-0.0121961	0.696235	0.0312393	-0.0734251	0.049033	NA	NA	NA	NA	NA	3	rs2857700	rs4808760	rs7975763	NA
398	aparc-Desikan_rh_volume_posteriorcingulate	GMV	PD	-0.000919744	0.99442	0.131508	-0.258675	0.256835	NA	NA	NA	NA	NA	0.0737653	0.585964	0.135425	-0.191668	0.339199	NA	NA	NA	NA	NA	1	rs58879558	NA	NA	NA
398	aparc-Desikan_rh_volume_posteriorcingulate	GMV	MS	-0.0616237	0.0669287	0.0336346	-0.127548	0.0043001	NA	NA	NA	NA	NA	-0.0183158	0.519413	0.0284295	-0.0740377	0.0374062	NA	NA	NA	NA	NA	3	rs2857700	rs4808760	rs7975763	NA
399	aparc-Desikan_rh_volume_precentral	GMV	PD	-0.101739	0.426687	0.127993	-0.352606	0.149128	NA	NA	NA	NA	NA	-0.058308	0.639047	0.124316	-0.301967	0.185351	NA	NA	NA	NA	NA	1	rs58879558	NA	NA	NA
399	aparc-Desikan_rh_volume_precentral	GMV	MS	-0.0295142	0.428839	0.037304	-0.10263	0.0436016	NA	NA	NA	NA	NA	-0.0269262	0.400764	0.0320452	-0.0897347	0.0358823	NA	NA	NA	NA	NA	3	rs2857700	rs4808760	rs7975763	NA
400	aparc-Desikan_rh_volume_precuneus	GMV	PD	-0.00220503	0.987157	0.136982	-0.27069	0.26628	NA	NA	NA	NA	NA	0.0846472	0.556692	0.144016	-0.197624	0.366919	NA	NA	NA	NA	NA	1	rs58879558	NA	NA	NA
400	aparc-Desikan_rh_volume_precuneus	GMV	MS	-0.00349709	0.924399	0.0368524	-0.0757278	0.0687336	NA	NA	NA	NA	NA	-0.0047867	0.877719	0.0311106	-0.0657634	0.05619	NA	NA	NA	NA	NA	3	rs2857700	rs4808760	rs7975763	NA
401	aparc-Desikan_rh_volume_rostralanteriorcingulate	GMV	PD	-0.051617	0.660033	0.117347	-0.281617	0.178383	NA	NA	NA	NA	NA	0.0537771	0.652539	0.119442	-0.180328	0.287883	NA	NA	NA	NA	NA	1	rs58879558	NA	NA	NA
401	aparc-Desikan_rh_volume_rostralanteriorcingulate	GMV	MS	-0.03942	0.281851	0.0366299	-0.111215	0.0323746	NA	NA	NA	NA	NA	-0.0044966	0.887564	0.0318035	-0.0668315	0.0578383	NA	NA	NA	NA	NA	3	rs2857700	rs4808760	rs7975763	NA
402	aparc-Desikan_rh_volume_rostralmiddlefrontal	GMV	PD	-0.176925	0.23939	0.150381	-0.471671	0.117821	NA	NA	NA	NA	NA	-0.16426	0.244894	0.141257	-0.441124	0.112604	NA	NA	NA	NA	NA	1	rs58879558	NA	NA	NA
402	aparc-Desikan_rh_volume_rostralmiddlefrontal	GMV	MS	-0.025172	0.454226	0.0336349	-0.0910964	0.0407524	NA	NA	NA	NA	NA	0.0177891	0.531487	0.0284291	-0.0379318	0.0735101	NA	NA	NA	NA	NA	3	rs2857700	rs4808760	rs7975763	NA
403	aparc-Desikan_rh_volume_superiorfrontal	GMV	PD	-0.252268	0.0437939	0.125129	-0.497522	-0.00701457	NA	NA	NA	NA	NA	-0.240221	0.0411158	0.117619	-0.470756	-0.00968719	NA	NA	NA	NA	NA	1	rs58879558	NA	NA	NA
403	aparc-Desikan_rh_volume_superiorfrontal	GMV	MS	-0.00621038	0.866287	0.036884	-0.0785029	0.0660822	NA	NA	NA	NA	NA	0.0191216	0.539225	0.0311434	-0.0419194	0.0801625	NA	NA	NA	NA	NA	3	rs2857700	rs4808760	rs7975763	NA
404	aparc-Desikan_rh_volume_superiorparietal	GMV	PD	-0.167711	0.152942	0.117345	-0.397707	0.0622848	NA	NA	NA	NA	NA	-0.103455	0.358595	0.11269	-0.324327	0.117418	NA	NA	NA	NA	NA	1	rs58879558	NA	NA	NA
404	aparc-Desikan_rh_volume_superiorparietal	GMV	MS	-0.0449749	0.307683	0.0440889	-0.131389	0.0414393	NA	NA	NA	NA	NA	-0.0265531	0.473446	0.0370396	-0.0991507	0.0460445	NA	NA	NA	NA	NA	3	rs2857700	rs4808760	rs7975763	NA
405	aparc-Desikan_rh_volume_superiortemporal	GMV	PD	-0.14673	0.211143	0.117344	-0.376725	0.0832642	NA	NA	NA	NA	NA	-0.113535	0.313694	0.11269	-0.334407	0.107337	NA	NA	NA	NA	NA	1	rs58879558	NA	NA	NA
405	aparc-Desikan_rh_volume_superiortemporal	GMV	MS	-0.0802946	0.0292939	0.0368407	-0.152502	-0.00808684	NA	NA	NA	NA	NA	-0.0297907	0.365276	0.032905	-0.0942845	0.034703	NA	NA	NA	NA	NA	3	rs2857700	rs4808760	rs7975763	NA
406	aparc-Desikan_rh_volume_supramarginal	GMV	PD	-0.0327509	0.79757	0.127687	-0.283018	0.217516	NA	NA	NA	NA	NA	0.0339542	0.79355	0.129743	-0.220342	0.28825	NA	NA	NA	NA	NA	1	rs58879558	NA	NA	NA
406	aparc-Desikan_rh_volume_supramarginal	GMV	MS	-0.0721863	0.0642072	0.0390041	-0.148634	0.00426166	NA	NA	NA	NA	NA	-0.0597982	0.0676458	0.0327238	-0.123937	0.00434052	NA	NA	NA	NA	NA	3	rs2857700	rs4808760	rs7975763	NA
407	aparc-Desikan_rh_volume_frontalpole	GMV	PD	-0.0589017	0.677677	0.141715	-0.336663	0.21886	NA	NA	NA	NA	NA	-0.211983	0.227574	0.175681	-0.556318	0.132353	NA	NA	NA	NA	NA	1	rs58879558	NA	NA	NA
407	aparc-Desikan_rh_volume_frontalpole	GMV	MS	0.011855	0.724496	0.0336354	-0.0540704	0.0777804	NA	NA	NA	NA	NA	0.011643	0.682149	0.02843	-0.0440799	0.0673659	NA	NA	NA	NA	NA	3	rs2857700	rs4808760	rs7975763	NA
408	aparc-Desikan_rh_volume_transversetemporal	GMV	PD	-0.175736	0.158427	0.124602	-0.419955	0.0684832	NA	NA	NA	NA	NA	-0.093574	0.478702	0.132093	-0.352477	0.165329	NA	NA	NA	NA	NA	1	rs58879558	NA	NA	NA
408	aparc-Desikan_rh_volume_transversetemporal	GMV	MS	-0.0849417	0.0439427	0.0421623	-0.16758	-0.00230364	NA	NA	NA	NA	NA	-0.0540117	0.129745	0.0356488	-0.123883	0.0158599	NA	NA	NA	NA	NA	3	rs2857700	rs4808760	rs7975763	NA
409	aparc-Desikan_rh_volume_insula	GMV	PD	-0.191508	0.209182	0.152497	-0.490402	0.107386	NA	NA	NA	NA	NA	-0.175823	0.220174	0.143405	-0.456896	0.10525	NA	NA	NA	NA	NA	1	rs58879558	NA	NA	NA
409	aparc-Desikan_rh_volume_insula	GMV	MS	-0.0254714	0.448874	0.0336348	-0.0913956	0.0404528	NA	NA	NA	NA	NA	0.0115295	0.685078	0.0284297	-0.0441927	0.0672516	NA	NA	NA	NA	NA	3	rs2857700	rs4808760	rs7975763	NA
648	aparc-Desikan_lh_area_TotalSurface	SA	MS	0.00350688	0.920622	0.0351919	-0.0654693	0.0724831	NA	NA	NA	NA	NA	0.03563	0.247373	0.0308017	-0.0247413	0.0960013	NA	NA	NA	NA	NA	3	rs2857700	rs4808760	rs7975763	NA
649	aparc-Desikan_lh_area_bankssts	SA	PD	-0.124718	0.287856	0.117344	-0.354713	0.105277	NA	NA	NA	NA	NA	0.00351323	0.980139	0.141126	-0.273094	0.28012	NA	NA	NA	NA	NA	1	rs58879558	NA	NA	NA
649	aparc-Desikan_lh_area_bankssts	SA	MS	0.00139429	0.975029	0.0445434	-0.0859107	0.0886993	NA	NA	NA	NA	NA	0.0655748	0.0942226	0.0391835	-0.0112248	0.142374	NA	NA	NA	NA	NA	3	rs2857700	rs4808760	rs7975763	NA
650	aparc-Desikan_lh_area_caudalanteriorcingulate	SA	PD	-0.251292	0.0824067	0.144679	-0.534862	0.0322794	NA	NA	NA	NA	NA	-0.0939654	0.601407	0.17988	-0.44653	0.258599	NA	NA	NA	NA	NA	1	rs58879558	NA	NA	NA
650	aparc-Desikan_lh_area_caudalanteriorcingulate	SA	MS	0.00897924	0.796944	0.0348974	-0.0594196	0.0773781	NA	NA	NA	NA	NA	-0.0148007	0.614898	0.0294193	-0.0724626	0.0428612	NA	NA	NA	NA	NA	3	rs2857700	rs4808760	rs7975763	NA
651	aparc-Desikan_lh_area_caudalmiddlefrontal	SA	PD	-0.195074	0.0997274	0.118501	-0.427336	0.0371884	NA	NA	NA	NA	NA	-0.0267708	0.873608	0.168288	-0.356614	0.303073	NA	NA	NA	NA	NA	1	rs58879558	NA	NA	NA
651	aparc-Desikan_lh_area_caudalmiddlefrontal	SA	MS	0.0457681	0.210625	0.0365604	-0.0258903	0.117426	NA	NA	NA	NA	NA	0.0452644	0.136706	0.0304162	-0.0143513	0.10488	NA	NA	NA	NA	NA	3	rs2857700	rs4808760	rs7975763	NA
652	aparc-Desikan_lh_area_cuneus	SA	PD	-0.0776992	0.580798	0.140704	-0.353478	0.19808	NA	NA	NA	NA	NA	0.0741909	0.670514	0.174386	-0.267605	0.415987	NA	NA	NA	NA	NA	1	rs58879558	NA	NA	NA
652	aparc-Desikan_lh_area_cuneus	SA	MS	-0.0162068	0.635106	0.0341518	-0.0831444	0.0507307	NA	NA	NA	NA	NA	-0.0378045	0.19881	0.029421	-0.0954696	0.0198606	NA	NA	NA	NA	NA	3	rs2857700	rs4808760	rs7975763	NA
653	aparc-Desikan_lh_area_entorhinal	SA	PD	0.0165131	0.898164	0.129027	-0.236381	0.269407	NA	NA	NA	NA	NA	0.094812	0.480788	0.134478	-0.168765	0.358389	NA	NA	NA	NA	NA	1	rs58879558	NA	NA	NA
653	aparc-Desikan_lh_area_entorhinal	SA	MS	0.0535665	0.16926	0.0389692	-0.0228131	0.129946	NA	NA	NA	NA	NA	0.0143396	0.668959	0.0335369	-0.0513927	0.0800718	NA	NA	NA	NA	NA	3	rs2857700	rs4808760	rs7975763	NA
654	aparc-Desikan_lh_area_fusiform	SA	MS	0.0477889	0.179778	0.0356251	-0.0220363	0.117614	NA	NA	NA	NA	NA	0.0331599	0.277882	0.0305596	-0.0267369	0.0930567	NA	NA	NA	NA	NA	3	rs2857700	rs4808760	rs7975763	NA
655	aparc-Desikan_lh_area_inferiorparietal	SA	MS	-0.0194078	0.582412	0.0352955	-0.088587	0.0497715	NA	NA	NA	NA	NA	0.0176324	0.568081	0.0308864	-0.0429049	0.0781698	NA	NA	NA	NA	NA	3	rs2857700	rs4808760	rs7975763	NA
656	aparc-Desikan_lh_area_inferiortemporal	SA	PD	-0.139008	0.239213	0.118108	-0.3705	0.0924839	NA	NA	NA	NA	NA	0.0302393	0.85764	0.168577	-0.300172	0.360651	NA	NA	NA	NA	NA	1	rs58879558	NA	NA	NA
656	aparc-Desikan_lh_area_inferiortemporal	SA	MS	0.0105424	0.803299	0.0423255	-0.0724155	0.0935003	NA	NA	NA	NA	NA	0.0162663	0.645126	0.0353199	-0.0529606	0.0854933	NA	NA	NA	NA	NA	3	rs2857700	rs4808760	rs7975763	NA
657	aparc-Desikan_lh_area_isthmuscingulate	SA	PD	0.045192	0.700149	0.117346	-0.184806	0.27519	NA	NA	NA	NA	NA	0.136187	0.291308	0.129056	-0.116763	0.389137	NA	NA	NA	NA	NA	1	rs58879558	NA	NA	NA
657	aparc-Desikan_lh_area_isthmuscingulate	SA	MS	-0.000585262	0.986117	0.033635	-0.0665099	0.0653394	NA	NA	NA	NA	NA	-0.0320288	0.26355	0.0286473	-0.0881775	0.0241199	NA	NA	NA	NA	NA	3	rs2857700	rs4808760	rs7975763	NA
658	aparc-Desikan_lh_area_lateraloccipital	SA	MS	-0.0434965	0.19594	0.0336347	-0.10942	0.0224275	NA	NA	NA	NA	NA	-0.05755	0.0429391	0.0284296	-0.113272	-0.00182807	NA	NA	NA	NA	NA	3	rs2857700	rs4808760	rs7975763	NA
659	aparc-Desikan_lh_area_lateralorbitofrontal	SA	PD	-0.0822114	0.535233	0.132591	-0.34209	0.177667	NA	NA	NA	NA	NA	0.0893626	0.617681	0.179034	-0.261543	0.440268	NA	NA	NA	NA	NA	1	rs58879558	NA	NA	NA
659	aparc-Desikan_lh_area_lateralorbitofrontal	SA	MS	-0.035048	0.309154	0.0344621	-0.102594	0.0324978	NA	NA	NA	NA	NA	0.010084	0.73817	0.0301666	-0.0490425	0.0692105	NA	NA	NA	NA	NA	3	rs2857700	rs4808760	rs7975763	NA
660	aparc-Desikan_lh_area_lingual	SA	MS	-0.0148696	0.660585	0.0338632	-0.0812415	0.0515024	NA	NA	NA	NA	NA	-0.0554836	0.0681735	0.030421	-0.115109	0.00414156	NA	NA	NA	NA	NA	3	rs2857700	rs4808760	rs7975763	NA
661	aparc-Desikan_lh_area_medialorbitofrontal	SA	PD	-0.160842	0.234507	0.135294	-0.426019	0.104335	NA	NA	NA	NA	NA	-0.0856649	0.537154	0.138814	-0.357739	0.18641	NA	NA	NA	NA	NA	1	rs58879558	NA	NA	NA
661	aparc-Desikan_lh_area_medialorbitofrontal	SA	MS	0.00150813	0.964236	0.0336348	-0.0644161	0.0674324	NA	NA	NA	NA	NA	-0.000638462	0.982083	0.0284297	-0.0563606	0.0550837	NA	NA	NA	NA	NA	3	rs2857700	rs4808760	rs7975763	NA
662	aparc-Desikan_lh_area_middletemporal	SA	PD	-0.106593	0.432638	0.135842	-0.372843	0.159657	NA	NA	NA	NA	NA	-0.0577917	0.662689	0.132488	-0.317467	0.201884	NA	NA	NA	NA	NA	1	rs58879558	NA	NA	NA
662	aparc-Desikan_lh_area_middletemporal	SA	MS	-0.0338439	0.451216	0.0449222	-0.121891	0.0542035	NA	NA	NA	NA	NA	0.00358028	0.925407	0.0382406	-0.0713714	0.0785319	NA	NA	NA	NA	NA	3	rs2857700	rs4808760	rs7975763	NA
663	aparc-Desikan_lh_area_parahippocampal	SA	PD	-0.0623914	0.614642	0.123926	-0.305286	0.180503	NA	NA	NA	NA	NA	0.0747314	0.630263	0.155251	-0.229562	0.379024	NA	NA	NA	NA	NA	1	rs58879558	NA	NA	NA
663	aparc-Desikan_lh_area_parahippocampal	SA	MS	0.094608	0.00689711	0.035017	0.0259746	0.163241	NA	NA	NA	NA	NA	0.0939015	0.00129347	0.0291853	0.0366983	0.151105	NA	NA	NA	NA	NA	3	rs2857700	rs4808760	rs7975763	NA
664	aparc-Desikan_lh_area_paracentral	SA	PD	-0.165869	0.157502	0.117345	-0.395865	0.0641263	NA	NA	NA	NA	NA	0.00944884	0.952902	0.159978	-0.304109	0.323007	NA	NA	NA	NA	NA	1	rs58879558	NA	NA	NA
664	aparc-Desikan_lh_area_paracentral	SA	MS	-0.0239786	0.543486	0.0394677	-0.101335	0.0533781	NA	NA	NA	NA	NA	0.00367787	0.912074	0.0333071	-0.0616041	0.0689598	NA	NA	NA	NA	NA	3	rs2857700	rs4808760	rs7975763	NA
665	aparc-Desikan_lh_area_parsopercularis	SA	PD	-0.184482	0.135144	0.123472	-0.426488	0.0575231	NA	NA	NA	NA	NA	-0.0610573	0.680538	0.148295	-0.351715	0.2296	NA	NA	NA	NA	NA	1	rs58879558	NA	NA	NA
665	aparc-Desikan_lh_area_parsopercularis	SA	MS	0.0143865	0.687363	0.0357485	-0.0556806	0.0844535	NA	NA	NA	NA	NA	0.0233931	0.432359	0.029794	-0.0350032	0.0817894	NA	NA	NA	NA	NA	3	rs2857700	rs4808760	rs7975763	NA
666	aparc-Desikan_lh_area_parsorbitalis	SA	PD	-0.0212485	0.876571	0.136806	-0.289389	0.246892	NA	NA	NA	NA	NA	0.132941	0.441667	0.172789	-0.205726	0.471608	NA	NA	NA	NA	NA	1	rs58879558	NA	NA	NA
666	aparc-Desikan_lh_area_parsorbitalis	SA	MS	-0.0215426	0.559174	0.0368837	-0.0938346	0.0507494	NA	NA	NA	NA	NA	0.0200387	0.550304	0.0335484	-0.0457163	0.0857936	NA	NA	NA	NA	NA	3	rs2857700	rs4808760	rs7975763	NA
667	aparc-Desikan_lh_area_parstriangularis	SA	PD	-0.0976534	0.59875	0.185583	-0.461395	0.266088	NA	NA	NA	NA	NA	-0.106074	0.542211	0.174042	-0.447197	0.235049	NA	NA	NA	NA	NA	1	rs58879558	NA	NA	NA
667	aparc-Desikan_lh_area_parstriangularis	SA	MS	-0.00105545	0.975058	0.0337584	-0.067222	0.0651111	NA	NA	NA	NA	NA	0.0116667	0.684277	0.0286909	-0.0445674	0.0679008	NA	NA	NA	NA	NA	3	rs2857700	rs4808760	rs7975763	NA
668	aparc-Desikan_lh_area_pericalcarine	SA	PD	-0.0937508	0.579298	0.1691	-0.425187	0.237685	NA	NA	NA	NA	NA	0.0264882	0.884551	0.182423	-0.331061	0.384037	NA	NA	NA	NA	NA	1	rs58879558	NA	NA	NA
668	aparc-Desikan_lh_area_pericalcarine	SA	MS	-0.0253158	0.451648	0.0336346	-0.0912396	0.0406081	NA	NA	NA	NA	NA	-0.0718823	0.0146259	0.0294417	-0.129588	-0.0141765	NA	NA	NA	NA	NA	3	rs2857700	rs4808760	rs7975763	NA
669	aparc-Desikan_lh_area_postcentral	SA	MS	0.0221287	0.510594	0.0336347	-0.0437953	0.0880527	NA	NA	NA	NA	NA	0.043872	0.122788	0.0284296	-0.0118501	0.099594	NA	NA	NA	NA	NA	3	rs2857700	rs4808760	rs7975763	NA
670	aparc-Desikan_lh_area_posteriorcingulate	SA	PD	-0.125899	0.40412	0.150907	-0.421677	0.169878	NA	NA	NA	NA	NA	-0.0140377	0.932003	0.164521	-0.336498	0.308423	NA	NA	NA	NA	NA	1	rs58879558	NA	NA	NA
670	aparc-Desikan_lh_area_posteriorcingulate	SA	MS	0.00127165	0.969841	0.0336352	-0.0646533	0.0671966	NA	NA	NA	NA	NA	-0.0297715	0.295002	0.0284292	-0.0854928	0.0259499	NA	NA	NA	NA	NA	3	rs2857700	rs4808760	rs7975763	NA
671	aparc-Desikan_lh_area_precentral	SA	PD	-0.11814	0.358044	0.128539	-0.370076	0.133796	NA	NA	NA	NA	NA	0.0451839	0.792725	0.17195	-0.291838	0.382205	NA	NA	NA	NA	NA	1	rs58879558	NA	NA	NA
671	aparc-Desikan_lh_area_precentral	SA	MS	0.0265966	0.473058	0.0370677	-0.0460562	0.0992493	NA	NA	NA	NA	NA	0.0540214	0.0857653	0.0314412	-0.00760336	0.115646	NA	NA	NA	NA	NA	3	rs2857700	rs4808760	rs7975763	NA
672	aparc-Desikan_lh_area_precuneus	SA	MS	-0.00521772	0.87672	0.0336348	-0.0711419	0.0607064	NA	NA	NA	NA	NA	0.026608	0.3493	0.028429	-0.0291128	0.0823288	NA	NA	NA	NA	NA	3	rs2857700	rs4808760	rs7975763	NA
673	aparc-Desikan_lh_area_rostralanteriorcingulate	SA	PD	-0.0853504	0.46702	0.117346	-0.315349	0.144649	NA	NA	NA	NA	NA	0.0922109	0.581639	0.167354	-0.235803	0.420225	NA	NA	NA	NA	NA	1	rs58879558	NA	NA	NA
673	aparc-Desikan_lh_area_rostralanteriorcingulate	SA	MS	-0.00695805	0.849066	0.0365615	-0.0786186	0.0647025	NA	NA	NA	NA	NA	0.00808246	0.792234	0.0306839	-0.0520581	0.068223	NA	NA	NA	NA	NA	3	rs2857700	rs4808760	rs7975763	NA
674	aparc-Desikan_lh_area_rostralmiddlefrontal	SA	PD	-0.198527	0.14495	0.136201	-0.465481	0.0684267	NA	NA	NA	NA	NA	-0.0750198	0.63453	0.157816	-0.38434	0.2343	NA	NA	NA	NA	NA	1	rs58879558	NA	NA	NA
674	aparc-Desikan_lh_area_rostralmiddlefrontal	SA	MS	0.0236381	0.543483	0.0389068	-0.0526194	0.0998955	NA	NA	NA	NA	NA	0.0551678	0.101656	0.0337031	-0.0108903	0.121226	NA	NA	NA	NA	NA	3	rs2857700	rs4808760	rs7975763	NA
675	aparc-Desikan_lh_area_superiorfrontal	SA	PD	-0.281123	0.0363506	0.134317	-0.544384	-0.017862	NA	NA	NA	NA	NA	-0.124994	0.467572	0.172064	-0.462239	0.212252	NA	NA	NA	NA	NA	1	rs58879558	NA	NA	NA
675	aparc-Desikan_lh_area_superiorfrontal	SA	MS	-0.00903927	0.79754	0.0352364	-0.0781026	0.060024	NA	NA	NA	NA	NA	0.0361214	0.262177	0.032215	-0.02702	0.0992627	NA	NA	NA	NA	NA	3	rs2857700	rs4808760	rs7975763	NA
676	aparc-Desikan_lh_area_superiorparietal	SA	PD	0.0426785	0.758269	0.138677	-0.229128	0.314485	NA	NA	NA	NA	NA	0.147666	0.331417	0.152035	-0.150323	0.445656	NA	NA	NA	NA	NA	1	rs58879558	NA	NA	NA
676	aparc-Desikan_lh_area_superiorparietal	SA	MS	0.00387256	0.911295	0.0347612	-0.0642593	0.0720045	NA	NA	NA	NA	NA	0.0216493	0.463756	0.0295482	-0.0362652	0.0795637	NA	NA	NA	NA	NA	3	rs2857700	rs4808760	rs7975763	NA
677	aparc-Desikan_lh_area_superiortemporal	SA	PD	-0.379884	0.00644116	0.139436	-0.653177	-0.10659	NA	NA	NA	NA	NA	-0.237608	0.159329	0.168836	-0.568526	0.0933105	NA	NA	NA	NA	NA	1	rs58879558	NA	NA	NA
677	aparc-Desikan_lh_area_superiortemporal	SA	MS	-0.00186459	0.960651	0.0377932	-0.0759393	0.0722101	NA	NA	NA	NA	NA	0.0586239	0.091608	0.0347509	-0.00948782	0.126736	NA	NA	NA	NA	NA	3	rs2857700	rs4808760	rs7975763	NA
678	aparc-Desikan_lh_area_supramarginal	SA	MS	0.00691566	0.837094	0.0336346	-0.0590082	0.0728395	NA	NA	NA	NA	NA	0.0519062	0.0755114	0.0292043	-0.00533431	0.109147	NA	NA	NA	NA	NA	3	rs2857700	rs4808760	rs7975763	NA
679	aparc-Desikan_lh_area_frontalpole	SA	PD	-0.134076	0.341048	0.140822	-0.410087	0.141935	NA	NA	NA	NA	NA	-0.0711717	0.611673	0.140188	-0.345941	0.203597	NA	NA	NA	NA	NA	1	rs58879558	NA	NA	NA
679	aparc-Desikan_lh_area_frontalpole	SA	MS	0.0331228	0.32474	0.0336353	-0.0328023	0.0990479	NA	NA	NA	NA	NA	0.0513453	0.070907	0.0284293	-0.00437604	0.107067	NA	NA	NA	NA	NA	3	rs2857700	rs4808760	rs7975763	NA
680	aparc-Desikan_lh_area_transversetemporal	SA	MS	0.0131947	0.703693	0.0346917	-0.0548011	0.0811904	NA	NA	NA	NA	NA	0.0300766	0.306641	0.0294206	-0.0275878	0.0877409	NA	NA	NA	NA	NA	3	rs2857700	rs4808760	rs7975763	NA
681	aparc-Desikan_lh_area_insula	SA	PD	-0.267964	0.141044	0.182051	-0.624784	0.0888567	NA	NA	NA	NA	NA	-0.216256	0.216519	0.174987	-0.559231	0.126719	NA	NA	NA	NA	NA	1	rs58879558	NA	NA	NA
681	aparc-Desikan_lh_area_insula	SA	MS	0.00940785	0.791773	0.0356346	-0.0604359	0.0792516	NA	NA	NA	NA	NA	0.00649302	0.82703	0.0297147	-0.0517477	0.0647338	NA	NA	NA	NA	NA	3	rs2857700	rs4808760	rs7975763	NA
682	aparc-Desikan_rh_area_TotalSurface	SA	MS	-0.0204699	0.556917	0.0348468	-0.0887697	0.0478298	NA	NA	NA	NA	NA	0.0176731	0.564347	0.0306614	-0.0424231	0.0777694	NA	NA	NA	NA	NA	3	rs2857700	rs4808760	rs7975763	NA
683	aparc-Desikan_rh_area_bankssts	SA	PD	-0.0215216	0.85448	0.117344	-0.251517	0.208474	NA	NA	NA	NA	NA	0.0793491	0.537201	0.128594	-0.172695	0.331393	NA	NA	NA	NA	NA	1	rs58879558	NA	NA	NA
683	aparc-Desikan_rh_area_bankssts	SA	MS	0.0327371	0.341951	0.0344486	-0.0347821	0.100256	NA	NA	NA	NA	NA	0.0507254	0.0798254	0.0289578	-0.00603192	0.107483	NA	NA	NA	NA	NA	3	rs2857700	rs4808760	rs7975763	NA
684	aparc-Desikan_rh_area_caudalanteriorcingulate	SA	PD	-0.103364	0.485744	0.148278	-0.393989	0.187261	NA	NA	NA	NA	NA	0.0665907	0.724184	0.188711	-0.303282	0.436463	NA	NA	NA	NA	NA	1	rs58879558	NA	NA	NA
684	aparc-Desikan_rh_area_caudalanteriorcingulate	SA	MS	-0.0109273	0.767636	0.0369828	-0.0834135	0.0615589	NA	NA	NA	NA	NA	0.0362372	0.280456	0.0335748	-0.0295695	0.102044	NA	NA	NA	NA	NA	3	rs2857700	rs4808760	rs7975763	NA
685	aparc-Desikan_rh_area_caudalmiddlefrontal	SA	PD	-0.0359028	0.780836	0.12904	-0.288821	0.217016	NA	NA	NA	NA	NA	0.106052	0.510726	0.161245	-0.209988	0.422092	NA	NA	NA	NA	NA	1	rs58879558	NA	NA	NA
685	aparc-Desikan_rh_area_caudalmiddlefrontal	SA	MS	0.0195528	0.56102	0.0336347	-0.0463713	0.0854768	NA	NA	NA	NA	NA	0.0357351	0.212179	0.0286432	-0.0204055	0.0918758	NA	NA	NA	NA	NA	3	rs2857700	rs4808760	rs7975763	NA
686	aparc-Desikan_rh_area_cuneus	SA	MS	-0.0207583	0.537124	0.0336349	-0.0866827	0.045166	NA	NA	NA	NA	NA	-0.0287675	0.311595	0.0284297	-0.0844896	0.0269547	NA	NA	NA	NA	NA	3	rs2857700	rs4808760	rs7975763	NA
687	aparc-Desikan_rh_area_entorhinal	SA	PD	0.0370654	0.76107	0.121895	-0.201849	0.27598	NA	NA	NA	NA	NA	0.150879	0.290371	0.142701	-0.128815	0.430573	NA	NA	NA	NA	NA	1	rs58879558	NA	NA	NA
687	aparc-Desikan_rh_area_entorhinal	SA	MS	-0.00215509	0.949168	0.0338048	-0.0684125	0.0641023	NA	NA	NA	NA	NA	-0.0319429	0.267205	0.0287898	-0.088371	0.0244851	NA	NA	NA	NA	NA	3	rs2857700	rs4808760	rs7975763	NA
688	aparc-Desikan_rh_area_fusiform	SA	MS	-0.0343795	0.34076	0.0360877	-0.105111	0.0363524	NA	NA	NA	NA	NA	-0.0117384	0.700824	0.0305521	-0.0716206	0.0481438	NA	NA	NA	NA	NA	3	rs2857700	rs4808760	rs7975763	NA
689	aparc-Desikan_rh_area_inferiorparietal	SA	MS	0.0235118	0.544673	0.0388136	-0.0525629	0.0995865	NA	NA	NA	NA	NA	0.070916	0.0356089	0.0337476	0.00477075	0.137061	NA	NA	NA	NA	NA	3	rs2857700	rs4808760	rs7975763	NA
690	aparc-Desikan_rh_area_inferiortemporal	SA	MS	0.0359011	0.364885	0.0396217	-0.0417575	0.11356	NA	NA	NA	NA	NA	0.0331584	0.316155	0.0330794	-0.0316772	0.097994	NA	NA	NA	NA	NA	3	rs2857700	rs4808760	rs7975763	NA
691	aparc-Desikan_rh_area_isthmuscingulate	SA	PD	0.0507868	0.732345	0.148496	-0.240265	0.341839	NA	NA	NA	NA	NA	0.167939	0.307798	0.16467	-0.154814	0.490693	NA	NA	NA	NA	NA	1	rs58879558	NA	NA	NA
691	aparc-Desikan_rh_area_isthmuscingulate	SA	MS	0.0456133	0.183268	0.0342761	-0.0215679	0.112795	NA	NA	NA	NA	NA	0.0150094	0.613614	0.0297263	-0.0432541	0.0732729	NA	NA	NA	NA	NA	3	rs2857700	rs4808760	rs7975763	NA
692	aparc-Desikan_rh_area_lateraloccipital	SA	MS	-0.0656924	0.0595006	0.0348598	-0.134018	0.00263274	NA	NA	NA	NA	NA	-0.0462049	0.123599	0.0300063	-0.105017	0.0126074	NA	NA	NA	NA	NA	3	rs2857700	rs4808760	rs7975763	NA
693	aparc-Desikan_rh_area_lateralorbitofrontal	SA	PD	-0.0846328	0.555353	0.143504	-0.365901	0.196636	NA	NA	NA	NA	NA	-0.0285627	0.839399	0.140938	-0.304801	0.247675	NA	NA	NA	NA	NA	1	rs58879558	NA	NA	NA
693	aparc-Desikan_rh_area_lateralorbitofrontal	SA	MS	-0.0496739	0.139714	0.0336349	-0.115598	0.0162505	NA	NA	NA	NA	NA	-0.0181551	0.523086	0.0284297	-0.0738773	0.0375671	NA	NA	NA	NA	NA	3	rs2857700	rs4808760	rs7975763	NA
694	aparc-Desikan_rh_area_lingual	SA	MS	-0.00268185	0.938265	0.0346263	-0.0705495	0.0651858	NA	NA	NA	NA	NA	-0.0126042	0.679277	0.0304855	-0.0723557	0.0471473	NA	NA	NA	NA	NA	3	rs2857700	rs4808760	rs7975763	NA
695	aparc-Desikan_rh_area_medialorbitofrontal	SA	PD	-0.177183	0.134032	0.118249	-0.408951	0.0545851	NA	NA	NA	NA	NA	-0.0805121	0.543457	0.13251	-0.340231	0.179207	NA	NA	NA	NA	NA	1	rs58879558	NA	NA	NA
695	aparc-Desikan_rh_area_medialorbitofrontal	SA	MS	0.000873368	0.97973	0.0343739	-0.0664995	0.0682462	NA	NA	NA	NA	NA	0.00993773	0.730529	0.0288534	-0.0466149	0.0664904	NA	NA	NA	NA	NA	3	rs2857700	rs4808760	rs7975763	NA
696	aparc-Desikan_rh_area_middletemporal	SA	PD	-0.0862802	0.574451	0.153658	-0.38745	0.214889	NA	NA	NA	NA	NA	0.031453	0.852364	0.169008	-0.299803	0.36271	NA	NA	NA	NA	NA	1	rs58879558	NA	NA	NA
696	aparc-Desikan_rh_area_middletemporal	SA	MS	0.0110561	0.813414	0.046843	-0.0807561	0.102868	NA	NA	NA	NA	NA	0.0085451	0.826543	0.0389942	-0.0678836	0.0849738	NA	NA	NA	NA	NA	3	rs2857700	rs4808760	rs7975763	NA
697	aparc-Desikan_rh_area_parahippocampal	SA	PD	0.185629	0.14715	0.128049	-0.0653468	0.436605	NA	NA	NA	NA	NA	0.224261	0.0693172	0.123468	-0.0177366	0.466259	NA	NA	NA	NA	NA	1	rs58879558	NA	NA	NA
697	aparc-Desikan_rh_area_parahippocampal	SA	MS	0.0267787	0.448444	0.0353276	-0.0424633	0.0960208	NA	NA	NA	NA	NA	0.0313857	0.288598	0.0295756	-0.0265825	0.0893538	NA	NA	NA	NA	NA	3	rs2857700	rs4808760	rs7975763	NA
698	aparc-Desikan_rh_area_paracentral	SA	PD	-0.272688	0.0201348	0.117344	-0.502683	-0.0426929	NA	NA	NA	NA	NA	-0.182352	0.117941	0.116632	-0.410951	0.0462479	NA	NA	NA	NA	NA	1	rs58879558	NA	NA	NA
698	aparc-Desikan_rh_area_paracentral	SA	MS	-0.0279088	0.499449	0.0413246	-0.108905	0.0530874	NA	NA	NA	NA	NA	-0.00885208	0.798561	0.0346856	-0.0768358	0.0591316	NA	NA	NA	NA	NA	3	rs2857700	rs4808760	rs7975763	NA
699	aparc-Desikan_rh_area_parsopercularis	SA	PD	-0.121781	0.450312	0.161322	-0.437971	0.194409	NA	NA	NA	NA	NA	0.0370336	0.84752	0.192598	-0.340458	0.414526	NA	NA	NA	NA	NA	1	rs58879558	NA	NA	NA
699	aparc-Desikan_rh_area_parsopercularis	SA	MS	0.0549968	0.125052	0.035854	-0.0152771	0.125271	NA	NA	NA	NA	NA	0.0684427	0.0240267	0.0303286	0.00899858	0.127887	NA	NA	NA	NA	NA	3	rs2857700	rs4808760	rs7975763	NA
700	aparc-Desikan_rh_area_parsorbitalis	SA	PD	0.050625	0.732632	0.148188	-0.239824	0.341074	NA	NA	NA	NA	NA	0.147852	0.346094	0.156923	-0.159718	0.455421	NA	NA	NA	NA	NA	1	rs58879558	NA	NA	NA
700	aparc-Desikan_rh_area_parsorbitalis	SA	MS	0.0214801	0.523076	0.0336357	-0.0444458	0.0874061	NA	NA	NA	NA	NA	0.0214613	0.46167	0.0291555	-0.0356835	0.0786061	NA	NA	NA	NA	NA	3	rs2857700	rs4808760	rs7975763	NA
701	aparc-Desikan_rh_area_parstriangularis	SA	PD	-0.134381	0.41396	0.164492	-0.456784	0.188023	NA	NA	NA	NA	NA	0.00971439	0.958872	0.188378	-0.359506	0.378935	NA	NA	NA	NA	NA	1	rs58879558	NA	NA	NA
701	aparc-Desikan_rh_area_parstriangularis	SA	MS	0.0138849	0.692259	0.0350814	-0.0548747	0.0826445	NA	NA	NA	NA	NA	0.0552812	0.0713291	0.0306543	-0.00480118	0.115364	NA	NA	NA	NA	NA	3	rs2857700	rs4808760	rs7975763	NA
702	aparc-Desikan_rh_area_pericalcarine	SA	PD	-0.00798293	0.968621	0.202934	-0.405733	0.389767	NA	NA	NA	NA	NA	0.134288	0.538205	0.218166	-0.293317	0.561893	NA	NA	NA	NA	NA	1	rs58879558	NA	NA	NA
702	aparc-Desikan_rh_area_pericalcarine	SA	MS	-0.0153503	0.648114	0.0336346	-0.0812742	0.0505735	NA	NA	NA	NA	NA	-0.0446696	0.14046	0.0303034	-0.104064	0.0147251	NA	NA	NA	NA	NA	3	rs2857700	rs4808760	rs7975763	NA
703	aparc-Desikan_rh_area_postcentral	SA	PD	0.0244635	0.834858	0.117345	-0.205533	0.25446	NA	NA	NA	NA	NA	0.183264	0.249489	0.15914	-0.12865	0.495178	NA	NA	NA	NA	NA	1	rs58879558	NA	NA	NA
703	aparc-Desikan_rh_area_postcentral	SA	MS	-0.0197621	0.589199	0.0365966	-0.0914914	0.0519673	NA	NA	NA	NA	NA	-0.00932431	0.76037	0.0305721	-0.0692456	0.050597	NA	NA	NA	NA	NA	3	rs2857700	rs4808760	rs7975763	NA
704	aparc-Desikan_rh_area_posteriorcingulate	SA	MS	-0.0444018	0.186797	0.0336349	-0.110326	0.0215225	NA	NA	NA	NA	NA	0.0071112	0.80248	0.028429	-0.0486097	0.0628321	NA	NA	NA	NA	NA	3	rs2857700	rs4808760	rs7975763	NA
705	aparc-Desikan_rh_area_precentral	SA	PD	-0.0019246	0.987821	0.126086	-0.249054	0.245205	NA	NA	NA	NA	NA	0.135749	0.387366	0.157043	-0.172056	0.443553	NA	NA	NA	NA	NA	1	rs58879558	NA	NA	NA
705	aparc-Desikan_rh_area_precentral	SA	MS	0.0081011	0.818075	0.0352189	-0.060928	0.0771302	NA	NA	NA	NA	NA	0.0244021	0.422559	0.0304269	-0.0352347	0.0840388	NA	NA	NA	NA	NA	3	rs2857700	rs4808760	rs7975763	NA
706	aparc-Desikan_rh_area_precuneus	SA	MS	0.00960408	0.775231	0.0336348	-0.0563202	0.0755283	NA	NA	NA	NA	NA	0.0161711	0.569486	0.0284297	-0.0395511	0.0718932	NA	NA	NA	NA	NA	3	rs2857700	rs4808760	rs7975763	NA
707	aparc-Desikan_rh_area_rostralanteriorcingulate	SA	PD	-0.125076	0.321225	0.126092	-0.372216	0.122064	NA	NA	NA	NA	NA	0.0294809	0.858766	0.165674	-0.29524	0.354202	NA	NA	NA	NA	NA	1	rs58879558	NA	NA	NA
707	aparc-Desikan_rh_area_rostralanteriorcingulate	SA	MS	-0.0253686	0.48589	0.0364041	-0.0967207	0.0459835	NA	NA	NA	NA	NA	0.00940992	0.772376	0.0325301	-0.054349	0.0731689	NA	NA	NA	NA	NA	3	rs2857700	rs4808760	rs7975763	NA
708	aparc-Desikan_rh_area_rostralmiddlefrontal	SA	PD	-0.16122	0.360634	0.176359	-0.506883	0.184444	NA	NA	NA	NA	NA	-0.0382838	0.839766	0.189343	-0.409396	0.332828	NA	NA	NA	NA	NA	1	rs58879558	NA	NA	NA
708	aparc-Desikan_rh_area_rostralmiddlefrontal	SA	MS	0.0221077	0.548159	0.0368142	-0.0500481	0.0942635	NA	NA	NA	NA	NA	0.0622838	0.0512047	0.0319443	-0.000327113	0.124895	NA	NA	NA	NA	NA	3	rs2857700	rs4808760	rs7975763	NA
709	aparc-Desikan_rh_area_superiorfrontal	SA	PD	-0.260191	0.026601	0.117345	-0.490187	-0.0301955	NA	NA	NA	NA	NA	-0.176083	0.148936	0.122	-0.415203	0.0630376	NA	NA	NA	NA	NA	1	rs58879558	NA	NA	NA
709	aparc-Desikan_rh_area_superiorfrontal	SA	MS	0.00832334	0.809271	0.0344843	-0.0592659	0.0759125	NA	NA	NA	NA	NA	0.0337958	0.249714	0.029361	-0.0237518	0.0913435	NA	NA	NA	NA	NA	3	rs2857700	rs4808760	rs7975763	NA
710	aparc-Desikan_rh_area_superiorparietal	SA	PD	-0.0544082	0.650998	0.120272	-0.290142	0.181325	NA	NA	NA	NA	NA	0.0978787	0.542243	0.160609	-0.216914	0.412671	NA	NA	NA	NA	NA	1	rs58879558	NA	NA	NA
710	aparc-Desikan_rh_area_superiorparietal	SA	MS	-0.0308704	0.467959	0.0425326	-0.114234	0.0524936	NA	NA	NA	NA	NA	-0.00846087	0.81255	0.0356791	-0.0783919	0.0614702	NA	NA	NA	NA	NA	3	rs2857700	rs4808760	rs7975763	NA
711	aparc-Desikan_rh_area_superiortemporal	SA	PD	-0.174863	0.150809	0.121713	-0.41342	0.0636948	NA	NA	NA	NA	NA	-0.100104	0.431124	0.127153	-0.349325	0.149117	NA	NA	NA	NA	NA	1	rs58879558	NA	NA	NA
711	aparc-Desikan_rh_area_superiortemporal	SA	MS	-0.0952747	0.00475956	0.033751	-0.161427	-0.0291228	NA	NA	NA	NA	NA	-0.0647678	0.031097	0.0300431	-0.123652	-0.00588332	NA	NA	NA	NA	NA	3	rs2857700	rs4808760	rs7975763	NA
712	aparc-Desikan_rh_area_supramarginal	SA	PD	0.0036021	0.975511	0.117344	-0.226392	0.233597	NA	NA	NA	NA	NA	0.14893	0.328523	0.152421	-0.149816	0.447675	NA	NA	NA	NA	NA	1	rs58879558	NA	NA	NA
712	aparc-Desikan_rh_area_supramarginal	SA	MS	-0.0494057	0.173454	0.0362959	-0.120546	0.0217344	NA	NA	NA	NA	NA	-0.0451595	0.13703	0.0303707	-0.104686	0.0143671	NA	NA	NA	NA	NA	3	rs2857700	rs4808760	rs7975763	NA
713	aparc-Desikan_rh_area_frontalpole	SA	PD	-0.0720488	0.631003	0.150003	-0.366054	0.221957	NA	NA	NA	NA	NA	-0.105292	0.460866	0.142784	-0.385149	0.174565	NA	NA	NA	NA	NA	1	rs58879558	NA	NA	NA
713	aparc-Desikan_rh_area_frontalpole	SA	MS	0.0822726	0.0144435	0.033635	0.0163479	0.148197	NA	NA	NA	NA	NA	0.0664999	0.0193308	0.0284298	0.0107774	0.122222	NA	NA	NA	NA	NA	3	rs2857700	rs4808760	rs7975763	NA
714	aparc-Desikan_rh_area_transversetemporal	SA	PD	-0.261054	0.0405771	0.127479	-0.510912	-0.0111959	NA	NA	NA	NA	NA	-0.0970004	0.572006	0.171652	-0.433438	0.239437	NA	NA	NA	NA	NA	1	rs58879558	NA	NA	NA
714	aparc-Desikan_rh_area_transversetemporal	SA	MS	-0.0617997	0.107095	0.0383518	-0.136969	0.0133699	NA	NA	NA	NA	NA	-0.0426175	0.185546	0.0321916	-0.105713	0.0204781	NA	NA	NA	NA	NA	3	rs2857700	rs4808760	rs7975763	NA
715	aparc-Desikan_rh_area_insula	SA	PD	-0.129382	0.355748	0.1401	-0.403978	0.145214	NA	NA	NA	NA	NA	-0.012902	0.934835	0.157798	-0.322186	0.296381	NA	NA	NA	NA	NA	1	rs58879558	NA	NA	NA
715	aparc-Desikan_rh_area_insula	SA	MS	-0.038544	0.27738	0.0354844	-0.108094	0.0310055	NA	NA	NA	NA	NA	-0.0131316	0.661882	0.0300277	-0.071986	0.0457228	NA	NA	NA	NA	NA	3	rs2857700	rs4808760	rs7975763	NA
1020	aparc-Desikan_lh_thickness_GlobalMeanThickness	CT	MS	-0.0353199	0.410278	0.042895	-0.119394	0.0487543	NA	NA	NA	NA	NA	-0.00952165	0.791687	0.0360503	-0.0801803	0.061137	NA	NA	NA	NA	NA	3	rs2857700	rs4808760	rs7975763	NA
1021	aparc-Desikan_lh_thickness_bankssts	CT	PD	-0.0227957	0.845969	0.117344	-0.25279	0.207198	NA	NA	NA	NA	NA	-0.13211	0.319273	0.132647	-0.392098	0.127878	NA	NA	NA	NA	NA	1	rs58879558	NA	NA	NA
1021	aparc-Desikan_lh_thickness_bankssts	CT	MS	-0.0236914	0.481198	0.0336346	-0.0896152	0.0422324	NA	NA	NA	NA	NA	0.00144622	0.959429	0.0284295	-0.0542757	0.0571681	NA	NA	NA	NA	NA	3	rs2857700	rs4808760	rs7975763	NA
1022	aparc-Desikan_lh_thickness_caudalanteriorcingulate	CT	PD	-0.0133483	0.927015	0.145722	-0.298963	0.272267	NA	NA	NA	NA	NA	-0.1371	0.406639	0.165216	-0.460924	0.186724	NA	NA	NA	NA	NA	1	rs58879558	NA	NA	NA
1022	aparc-Desikan_lh_thickness_caudalanteriorcingulate	CT	MS	-0.0412969	0.238471	0.0350325	-0.109961	0.0273668	NA	NA	NA	NA	NA	-0.0166912	0.573667	0.0296648	-0.0748342	0.0414519	NA	NA	NA	NA	NA	3	rs2857700	rs4808760	rs7975763	NA
1023	aparc-Desikan_lh_thickness_caudalmiddlefrontal	CT	PD	-0.0249207	0.831818	0.117345	-0.254917	0.205076	NA	NA	NA	NA	NA	-0.133945	0.313189	0.132809	-0.394251	0.126361	NA	NA	NA	NA	NA	1	rs58879558	NA	NA	NA
1023	aparc-Desikan_lh_thickness_caudalmiddlefrontal	CT	MS	-0.0790584	0.0520822	0.0407003	-0.158831	0.000714129	NA	NA	NA	NA	NA	-0.0608653	0.0738922	0.0340547	-0.127612	0.00588192	NA	NA	NA	NA	NA	3	rs2857700	rs4808760	rs7975763	NA
1024	aparc-Desikan_lh_thickness_cuneus	CT	PD	-0.173264	0.194112	0.133433	-0.434792	0.0882643	NA	NA	NA	NA	NA	-0.256581	0.0665489	0.139849	-0.530684	0.0175219	NA	NA	NA	NA	NA	1	rs58879558	NA	NA	NA
1024	aparc-Desikan_lh_thickness_cuneus	CT	MS	-0.0199524	0.627603	0.0411302	-0.100567	0.0606627	NA	NA	NA	NA	NA	-0.0129672	0.705471	0.0343096	-0.0802141	0.0542797	NA	NA	NA	NA	NA	3	rs2857700	rs4808760	rs7975763	NA
1025	aparc-Desikan_lh_thickness_entorhinal	CT	PD	-0.258253	0.0337559	0.121647	-0.496681	-0.0198254	NA	NA	NA	NA	NA	-0.297502	0.0115256	0.11776	-0.528311	-0.0666929	NA	NA	NA	NA	NA	1	rs58879558	NA	NA	NA
1025	aparc-Desikan_lh_thickness_entorhinal	CT	MS	-0.0348653	0.29994	0.0336355	-0.100791	0.0310602	NA	NA	NA	NA	NA	-0.0231218	0.416053	0.0284301	-0.0788447	0.0326011	NA	NA	NA	NA	NA	3	rs2857700	rs4808760	rs7975763	NA
1026	aparc-Desikan_lh_thickness_fusiform	CT	PD	-0.125524	0.297202	0.120412	-0.361532	0.110484	NA	NA	NA	NA	NA	-0.270108	0.0846183	0.15663	-0.577103	0.036887	NA	NA	NA	NA	NA	1	rs58879558	NA	NA	NA
1026	aparc-Desikan_lh_thickness_fusiform	CT	MS	-0.0118533	0.763725	0.0394331	-0.0891421	0.0654355	NA	NA	NA	NA	NA	0.00227036	0.945024	0.0329244	-0.0622616	0.0668023	NA	NA	NA	NA	NA	3	rs2857700	rs4808760	rs7975763	NA
1027	aparc-Desikan_lh_thickness_inferiorparietal	CT	MS	0.00332832	0.933455	0.039861	-0.0747992	0.0814559	NA	NA	NA	NA	NA	-0.000693773	0.983407	0.0333584	-0.0660763	0.0646887	NA	NA	NA	NA	NA	3	rs2857700	rs4808760	rs7975763	NA
1028	aparc-Desikan_lh_thickness_inferiortemporal	CT	MS	0.0042783	0.911446	0.038469	-0.071121	0.0796776	NA	NA	NA	NA	NA	0.0180248	0.574676	0.0321195	-0.0449294	0.0809789	NA	NA	NA	NA	NA	3	rs2857700	rs4808760	rs7975763	NA
1029	aparc-Desikan_lh_thickness_isthmuscingulate	CT	PD	-0.0260698	0.824187	0.117345	-0.256067	0.203927	NA	NA	NA	NA	NA	-0.0511253	0.650062	0.112691	-0.272	0.169749	NA	NA	NA	NA	NA	1	rs58879558	NA	NA	NA
1029	aparc-Desikan_lh_thickness_isthmuscingulate	CT	MS	-0.0054646	0.872069	0.0339351	-0.0719774	0.0610482	NA	NA	NA	NA	NA	0.0115389	0.686716	0.0286101	-0.0445369	0.0676147	NA	NA	NA	NA	NA	3	rs2857700	rs4808760	rs7975763	NA
1030	aparc-Desikan_lh_thickness_lateraloccipital	CT	MS	-0.0235899	0.572217	0.0417677	-0.105455	0.0582747	NA	NA	NA	NA	NA	0.0119148	0.736958	0.035473	-0.0576122	0.0814419	NA	NA	NA	NA	NA	3	rs2857700	rs4808760	rs7975763	NA
1031	aparc-Desikan_lh_thickness_lateralorbitofrontal	CT	PD	0.103047	0.47713	0.144948	-0.18105	0.387144	NA	NA	NA	NA	NA	-0.0166842	0.918439	0.162932	-0.336031	0.302662	NA	NA	NA	NA	NA	1	rs58879558	NA	NA	NA
1031	aparc-Desikan_lh_thickness_lateralorbitofrontal	CT	MS	-0.0179773	0.667511	0.0418499	-0.100003	0.0640485	NA	NA	NA	NA	NA	-0.00862592	0.804758	0.0348952	-0.0770206	0.0597687	NA	NA	NA	NA	NA	3	rs2857700	rs4808760	rs7975763	NA
1032	aparc-Desikan_lh_thickness_lingual	CT	PD	0.0570487	0.650431	0.12589	-0.189695	0.303793	NA	NA	NA	NA	NA	0.012012	0.922041	0.122742	-0.228562	0.252586	NA	NA	NA	NA	NA	1	rs58879558	NA	NA	NA
1032	aparc-Desikan_lh_thickness_lingual	CT	MS	0.00259337	0.945793	0.0381434	-0.0721676	0.0773544	NA	NA	NA	NA	NA	0.00595453	0.8536	0.0322691	-0.0572929	0.069202	NA	NA	NA	NA	NA	3	rs2857700	rs4808760	rs7975763	NA
1033	aparc-Desikan_lh_thickness_medialorbitofrontal	CT	MS	-0.00792056	0.846788	0.0409929	-0.0882666	0.0724254	NA	NA	NA	NA	NA	0.00823968	0.813357	0.0348995	-0.0601633	0.0766426	NA	NA	NA	NA	NA	3	rs2857700	rs4808760	rs7975763	NA
1034	aparc-Desikan_lh_thickness_middletemporal	CT	MS	0.0441994	0.263906	0.0395624	-0.0333429	0.121742	NA	NA	NA	NA	NA	0.0313386	0.346917	0.0333182	-0.033965	0.0966422	NA	NA	NA	NA	NA	3	rs2857700	rs4808760	rs7975763	NA
1035	aparc-Desikan_lh_thickness_parahippocampal	CT	PD	-0.0737367	0.529759	0.117345	-0.303733	0.15626	NA	NA	NA	NA	NA	-0.149892	0.192115	0.114917	-0.375129	0.0753454	NA	NA	NA	NA	NA	1	rs58879558	NA	NA	NA
1035	aparc-Desikan_lh_thickness_parahippocampal	CT	MS	-0.0600047	0.141845	0.0408485	-0.140068	0.0200584	NA	NA	NA	NA	NA	-0.0519099	0.128746	0.0341723	-0.118888	0.0150677	NA	NA	NA	NA	NA	3	rs2857700	rs4808760	rs7975763	NA
1036	aparc-Desikan_lh_thickness_paracentral	CT	PD	-0.0577664	0.646621	0.126	-0.304727	0.189195	NA	NA	NA	NA	NA	-0.121823	0.339419	0.127521	-0.371764	0.128118	NA	NA	NA	NA	NA	1	rs58879558	NA	NA	NA
1036	aparc-Desikan_lh_thickness_paracentral	CT	MS	-0.056378	0.14634	0.0388123	-0.13245	0.0196941	NA	NA	NA	NA	NA	-0.0324985	0.319856	0.0326699	-0.0965316	0.0315345	NA	NA	NA	NA	NA	3	rs2857700	rs4808760	rs7975763	NA
1037	aparc-Desikan_lh_thickness_parsopercularis	CT	PD	0.0410942	0.72619	0.117345	-0.188903	0.271091	NA	NA	NA	NA	NA	-0.0596183	0.652937	0.132578	-0.31947	0.200234	NA	NA	NA	NA	NA	1	rs58879558	NA	NA	NA
1037	aparc-Desikan_lh_thickness_parsopercularis	CT	MS	-0.0373102	0.313754	0.037037	-0.109903	0.0352822	NA	NA	NA	NA	NA	-0.0432913	0.160331	0.0308351	-0.103728	0.0171455	NA	NA	NA	NA	NA	3	rs2857700	rs4808760	rs7975763	NA
1038	aparc-Desikan_lh_thickness_parsorbitalis	CT	PD	-0.158818	0.217202	0.128701	-0.411072	0.0934367	NA	NA	NA	NA	NA	-0.30386	0.0615676	0.162545	-0.622447	0.0147271	NA	NA	NA	NA	NA	1	rs58879558	NA	NA	NA
1038	aparc-Desikan_lh_thickness_parsorbitalis	CT	MS	-0.0291947	0.421445	0.0363156	-0.100373	0.0419838	NA	NA	NA	NA	NA	-0.0495597	0.105002	0.0305721	-0.109481	0.0103617	NA	NA	NA	NA	NA	3	rs2857700	rs4808760	rs7975763	NA
1039	aparc-Desikan_lh_thickness_parstriangularis	CT	PD	0.136253	0.373437	0.153084	-0.163791	0.436297	NA	NA	NA	NA	NA	-0.0280745	0.882083	0.189272	-0.399048	0.342899	NA	NA	NA	NA	NA	1	rs58879558	NA	NA	NA
1039	aparc-Desikan_lh_thickness_parstriangularis	CT	MS	-0.063929	0.0573443	0.0336348	-0.129853	0.00199532	NA	NA	NA	NA	NA	-0.0577808	0.0421122	0.0284297	-0.113503	-0.00205859	NA	NA	NA	NA	NA	3	rs2857700	rs4808760	rs7975763	NA
1040	aparc-Desikan_lh_thickness_pericalcarine	CT	PD	0.0431499	0.717824	0.119407	-0.190888	0.277188	NA	NA	NA	NA	NA	-0.0441066	0.733811	0.129702	-0.298322	0.210109	NA	NA	NA	NA	NA	1	rs58879558	NA	NA	NA
1040	aparc-Desikan_lh_thickness_pericalcarine	CT	MS	0.0209909	0.62244	0.0426303	-0.0625644	0.104546	NA	NA	NA	NA	NA	0.0103756	0.773607	0.0360689	-0.0603195	0.0810707	NA	NA	NA	NA	NA	3	rs2857700	rs4808760	rs7975763	NA
1041	aparc-Desikan_lh_thickness_postcentral	CT	PD	-0.158594	0.176529	0.117345	-0.38859	0.0714021	NA	NA	NA	NA	NA	-0.241368	0.0341357	0.113935	-0.464681	-0.0180547	NA	NA	NA	NA	NA	1	rs58879558	NA	NA	NA
1041	aparc-Desikan_lh_thickness_postcentral	CT	MS	-0.0407228	0.318115	0.0407905	-0.120672	0.0392267	NA	NA	NA	NA	NA	-0.0195275	0.568528	0.0342455	-0.0866487	0.0475937	NA	NA	NA	NA	NA	3	rs2857700	rs4808760	rs7975763	NA
1042	aparc-Desikan_lh_thickness_posteriorcingulate	CT	PD	-0.123197	0.322195	0.124446	-0.367112	0.120718	NA	NA	NA	NA	NA	-0.182393	0.143965	0.124825	-0.42705	0.0622649	NA	NA	NA	NA	NA	1	rs58879558	NA	NA	NA
1042	aparc-Desikan_lh_thickness_posteriorcingulate	CT	MS	-0.0664304	0.0501633	0.0339178	-0.132909	4.85e-05	NA	NA	NA	NA	NA	-0.0246281	0.403116	0.029457	-0.0823638	0.0331076	NA	NA	NA	NA	NA	3	rs2857700	rs4808760	rs7975763	NA
1043	aparc-Desikan_lh_thickness_precentral	CT	PD	-0.131656	0.309194	0.129466	-0.385408	0.122097	NA	NA	NA	NA	NA	-0.206247	0.1228	0.133655	-0.46821	0.055717	NA	NA	NA	NA	NA	1	rs58879558	NA	NA	NA
1043	aparc-Desikan_lh_thickness_precentral	CT	MS	-0.051684	0.177424	0.0383205	-0.126792	0.0234242	NA	NA	NA	NA	NA	-0.0357154	0.265156	0.0320523	-0.0985378	0.027107	NA	NA	NA	NA	NA	3	rs2857700	rs4808760	rs7975763	NA
1044	aparc-Desikan_lh_thickness_precuneus	CT	PD	-0.0975186	0.447772	0.12846	-0.349301	0.154264	NA	NA	NA	NA	NA	-0.23747	0.137369	0.159841	-0.550759	0.0758189	NA	NA	NA	NA	NA	1	rs58879558	NA	NA	NA
1044	aparc-Desikan_lh_thickness_precuneus	CT	MS	-0.0395877	0.370819	0.044235	-0.126288	0.0471129	NA	NA	NA	NA	NA	-0.0352347	0.343015	0.0371586	-0.108066	0.0375961	NA	NA	NA	NA	NA	3	rs2857700	rs4808760	rs7975763	NA
1045	aparc-Desikan_lh_thickness_rostralanteriorcingulate	CT	PD	-0.0682793	0.673965	0.162294	-0.386376	0.249818	NA	NA	NA	NA	NA	-0.196773	0.274716	0.180151	-0.549869	0.156323	NA	NA	NA	NA	NA	1	rs58879558	NA	NA	NA
1045	aparc-Desikan_lh_thickness_rostralanteriorcingulate	CT	MS	0.00600261	0.86459	0.0351989	-0.0629871	0.0749924	NA	NA	NA	NA	NA	0.00264442	0.929034	0.0296925	-0.0555529	0.0608417	NA	NA	NA	NA	NA	3	rs2857700	rs4808760	rs7975763	NA
1046	aparc-Desikan_lh_thickness_rostralmiddlefrontal	CT	PD	-0.0260199	0.8722	0.16175	-0.343049	0.29101	NA	NA	NA	NA	NA	-0.187603	0.334026	0.194199	-0.568233	0.193026	NA	NA	NA	NA	NA	1	rs58879558	NA	NA	NA
1046	aparc-Desikan_lh_thickness_rostralmiddlefrontal	CT	MS	-0.0864559	0.0429215	0.0427054	-0.170159	-0.00275336	NA	NA	NA	NA	NA	-0.075767	0.0338045	0.0356988	-0.145737	-0.00579734	NA	NA	NA	NA	NA	3	rs2857700	rs4808760	rs7975763	NA
1047	aparc-Desikan_lh_thickness_superiorfrontal	CT	PD	-0.0834199	0.59949	0.158855	-0.394775	0.227935	NA	NA	NA	NA	NA	-0.15179	0.335151	0.157493	-0.460477	0.156897	NA	NA	NA	NA	NA	1	rs58879558	NA	NA	NA
1047	aparc-Desikan_lh_thickness_superiorfrontal	CT	MS	-0.0530763	0.208873	0.0422357	-0.135858	0.0297056	NA	NA	NA	NA	NA	-0.0226081	0.526205	0.0356701	-0.0925214	0.0473053	NA	NA	NA	NA	NA	3	rs2857700	rs4808760	rs7975763	NA
1048	aparc-Desikan_lh_thickness_superiorparietal	CT	PD	-0.236198	0.0441275	0.117344	-0.466192	-0.00620483	NA	NA	NA	NA	NA	-0.333764	0.0084998	0.126832	-0.582354	-0.0851731	NA	NA	NA	NA	NA	1	rs58879558	NA	NA	NA
1048	aparc-Desikan_lh_thickness_superiorparietal	CT	MS	-0.0268676	0.548535	0.0447825	-0.114641	0.0609061	NA	NA	NA	NA	NA	-0.00642448	0.865598	0.0379579	-0.0808219	0.0679729	NA	NA	NA	NA	NA	3	rs2857700	rs4808760	rs7975763	NA
1049	aparc-Desikan_lh_thickness_superiortemporal	CT	PD	-0.0199407	0.867762	0.119763	-0.254676	0.214794	NA	NA	NA	NA	NA	-0.0326683	0.771896	0.11269	-0.25354	0.188203	NA	NA	NA	NA	NA	1	rs58879558	NA	NA	NA
1049	aparc-Desikan_lh_thickness_superiortemporal	CT	MS	0.0104762	0.770535	0.0359175	-0.0599221	0.0808745	NA	NA	NA	NA	NA	0.0472124	0.128341	0.0310469	-0.0136396	0.108064	NA	NA	NA	NA	NA	3	rs2857700	rs4808760	rs7975763	NA
1050	aparc-Desikan_lh_thickness_supramarginal	CT	PD	-0.132485	0.258885	0.117344	-0.362478	0.0975092	NA	NA	NA	NA	NA	-0.280857	0.0677745	0.153768	-0.582241	0.0205275	NA	NA	NA	NA	NA	1	rs58879558	NA	NA	NA
1050	aparc-Desikan_lh_thickness_supramarginal	CT	MS	-0.0235924	0.529744	0.0375437	-0.097178	0.0499933	NA	NA	NA	NA	NA	-0.0268319	0.39574	0.0315947	-0.0887574	0.0350936	NA	NA	NA	NA	NA	3	rs2857700	rs4808760	rs7975763	NA
1051	aparc-Desikan_lh_thickness_frontalpole	CT	PD	-0.148836	0.355248	0.160998	-0.464391	0.16672	NA	NA	NA	NA	NA	-0.235799	0.151556	0.164428	-0.558077	0.0864795	NA	NA	NA	NA	NA	1	rs58879558	NA	NA	NA
1051	aparc-Desikan_lh_thickness_frontalpole	CT	MS	-0.0840708	0.034113	0.0396798	-0.161843	-0.00629849	NA	NA	NA	NA	NA	-0.0645654	0.0526945	0.0333255	-0.129883	0.000752631	NA	NA	NA	NA	NA	3	rs2857700	rs4808760	rs7975763	NA
1052	aparc-Desikan_lh_thickness_transversetemporal	CT	PD	0.114386	0.386505	0.13209	-0.14451	0.373283	NA	NA	NA	NA	NA	0.0528225	0.689381	0.132157	-0.206205	0.31185	NA	NA	NA	NA	NA	1	rs58879558	NA	NA	NA
1052	aparc-Desikan_lh_thickness_transversetemporal	CT	MS	-0.0539727	0.187182	0.0409206	-0.134177	0.0262317	NA	NA	NA	NA	NA	-0.0412953	0.22819	0.034269	-0.108463	0.0258719	NA	NA	NA	NA	NA	3	rs2857700	rs4808760	rs7975763	NA
1053	aparc-Desikan_lh_thickness_insula	CT	PD	0.113939	0.489686	0.164936	-0.209335	0.437213	NA	NA	NA	NA	NA	-0.00846777	0.962452	0.17987	-0.361012	0.344077	NA	NA	NA	NA	NA	1	rs58879558	NA	NA	NA
1053	aparc-Desikan_lh_thickness_insula	CT	MS	-0.017947	0.642658	0.0386801	-0.09376	0.057866	NA	NA	NA	NA	NA	0.0231356	0.495965	0.0339804	-0.043466	0.0897372	NA	NA	NA	NA	NA	3	rs2857700	rs4808760	rs7975763	NA
1054	aparc-Desikan_rh_thickness_GlobalMeanThickness	CT	PD	-0.0320633	0.80337	0.128774	-0.284461	0.220334	NA	NA	NA	NA	NA	-0.186495	0.265264	0.167405	-0.514609	0.141619	NA	NA	NA	NA	NA	1	rs58879558	NA	NA	NA
1054	aparc-Desikan_rh_thickness_GlobalMeanThickness	CT	MS	-0.0230896	0.574503	0.0411263	-0.103697	0.0575179	NA	NA	NA	NA	NA	-0.00754388	0.826583	0.0344334	-0.0750333	0.0599456	NA	NA	NA	NA	NA	3	rs2857700	rs4808760	rs7975763	NA
1055	aparc-Desikan_rh_thickness_bankssts	CT	PD	0.072096	0.543645	0.118713	-0.160582	0.304774	NA	NA	NA	NA	NA	-0.0464381	0.744541	0.142515	-0.325768	0.232892	NA	NA	NA	NA	NA	1	rs58879558	NA	NA	NA
1055	aparc-Desikan_rh_thickness_bankssts	CT	MS	-0.0117281	0.742363	0.0356775	-0.0816561	0.0581999	NA	NA	NA	NA	NA	-0.00106488	0.971962	0.0302975	-0.060448	0.0583183	NA	NA	NA	NA	NA	3	rs2857700	rs4808760	rs7975763	NA
1056	aparc-Desikan_rh_thickness_caudalanteriorcingulate	CT	PD	0.192971	0.100088	0.117348	-0.0370318	0.422974	NA	NA	NA	NA	NA	0.0687197	0.620177	0.13866	-0.203054	0.340493	NA	NA	NA	NA	NA	1	rs58879558	NA	NA	NA
1056	aparc-Desikan_rh_thickness_caudalanteriorcingulate	CT	MS	0.00319631	0.924293	0.0336357	-0.0627297	0.0691223	NA	NA	NA	NA	NA	0.0124467	0.661532	0.0284302	-0.0432765	0.0681699	NA	NA	NA	NA	NA	3	rs2857700	rs4808760	rs7975763	NA
1057	aparc-Desikan_rh_thickness_caudalmiddlefrontal	CT	PD	-0.0153818	0.903641	0.127057	-0.264413	0.233649	NA	NA	NA	NA	NA	-0.107761	0.434317	0.137833	-0.377913	0.162391	NA	NA	NA	NA	NA	1	rs58879558	NA	NA	NA
1057	aparc-Desikan_rh_thickness_caudalmiddlefrontal	CT	MS	-0.0340096	0.37679	0.0384799	-0.10943	0.0414111	NA	NA	NA	NA	NA	-0.0438197	0.171971	0.0320813	-0.106699	0.0190595	NA	NA	NA	NA	NA	3	rs2857700	rs4808760	rs7975763	NA
1058	aparc-Desikan_rh_thickness_cuneus	CT	PD	-0.0904933	0.484621	0.129482	-0.344277	0.163291	NA	NA	NA	NA	NA	-0.147839	0.250948	0.128774	-0.400236	0.104558	NA	NA	NA	NA	NA	1	rs58879558	NA	NA	NA
1058	aparc-Desikan_rh_thickness_cuneus	CT	MS	-0.0169729	0.644096	0.0367396	-0.0889825	0.0550366	NA	NA	NA	NA	NA	-0.0136109	0.660352	0.0309743	-0.0743205	0.0470986	NA	NA	NA	NA	NA	3	rs2857700	rs4808760	rs7975763	NA
1059	aparc-Desikan_rh_thickness_entorhinal	CT	PD	-0.084019	0.473986	0.117344	-0.314012	0.145974	NA	NA	NA	NA	NA	-0.143989	0.201335	0.112689	-0.36486	0.076881	NA	NA	NA	NA	NA	1	rs58879558	NA	NA	NA
1059	aparc-Desikan_rh_thickness_entorhinal	CT	MS	-0.00143894	0.965876	0.0336348	-0.0673632	0.0644853	NA	NA	NA	NA	NA	-0.00986401	0.72862	0.0284297	-0.0655862	0.0458582	NA	NA	NA	NA	NA	3	rs2857700	rs4808760	rs7975763	NA
1060	aparc-Desikan_rh_thickness_fusiform	CT	PD	-0.00193236	0.988261	0.131336	-0.25935	0.255486	NA	NA	NA	NA	NA	-0.162351	0.345944	0.172259	-0.499979	0.175276	NA	NA	NA	NA	NA	1	rs58879558	NA	NA	NA
1060	aparc-Desikan_rh_thickness_fusiform	CT	MS	0.0177304	0.6767	0.042522	-0.0656126	0.101073	NA	NA	NA	NA	NA	0.0352895	0.3209	0.0355523	-0.0343929	0.104972	NA	NA	NA	NA	NA	3	rs2857700	rs4808760	rs7975763	NA
1061	aparc-Desikan_rh_thickness_inferiorparietal	CT	MS	-0.0213551	0.600808	0.0408133	-0.101349	0.0586389	NA	NA	NA	NA	NA	-0.00695969	0.839661	0.0343983	-0.0743803	0.0604609	NA	NA	NA	NA	NA	3	rs2857700	rs4808760	rs7975763	NA
1062	aparc-Desikan_rh_thickness_inferiortemporal	CT	MS	0.0408132	0.288191	0.038427	-0.0345036	0.11613	NA	NA	NA	NA	NA	0.0385624	0.22884	0.0320458	-0.0242474	0.101372	NA	NA	NA	NA	NA	3	rs2857700	rs4808760	rs7975763	NA
1063	aparc-Desikan_rh_thickness_isthmuscingulate	CT	PD	0.113787	0.46129	0.15445	-0.188935	0.416508	NA	NA	NA	NA	NA	0.0506489	0.739512	0.152328	-0.247913	0.349211	NA	NA	NA	NA	NA	1	rs58879558	NA	NA	NA
1063	aparc-Desikan_rh_thickness_isthmuscingulate	CT	MS	-0.0234907	0.598536	0.0446162	-0.110938	0.063957	NA	NA	NA	NA	NA	-0.0272808	0.462698	0.0371464	-0.100088	0.0455262	NA	NA	NA	NA	NA	3	rs2857700	rs4808760	rs7975763	NA
1064	aparc-Desikan_rh_thickness_lateraloccipital	CT	MS	-0.00599175	0.878557	0.0392132	-0.0828497	0.0708662	NA	NA	NA	NA	NA	0.0209159	0.532217	0.0334856	-0.0447158	0.0865476	NA	NA	NA	NA	NA	3	rs2857700	rs4808760	rs7975763	NA
1065	aparc-Desikan_rh_thickness_lateralorbitofrontal	CT	PD	0.0704602	0.583365	0.128465	-0.181332	0.322252	NA	NA	NA	NA	NA	-0.0421712	0.774453	0.147166	-0.330616	0.246274	NA	NA	NA	NA	NA	1	rs58879558	NA	NA	NA
1065	aparc-Desikan_rh_thickness_lateralorbitofrontal	CT	MS	0.0303039	0.382424	0.0346949	-0.0376981	0.0983059	NA	NA	NA	NA	NA	0.0279409	0.333109	0.0288684	-0.0286412	0.084523	NA	NA	NA	NA	NA	3	rs2857700	rs4808760	rs7975763	NA
1066	aparc-Desikan_rh_thickness_lingual	CT	PD	0.0344526	0.769065	0.117346	-0.195546	0.264451	NA	NA	NA	NA	NA	0.00297902	0.97891	0.112692	-0.217896	0.223854	NA	NA	NA	NA	NA	1	rs58879558	NA	NA	NA
1066	aparc-Desikan_rh_thickness_lingual	CT	MS	0.00779391	0.828965	0.0360781	-0.0629192	0.078507	NA	NA	NA	NA	NA	0.028379	0.350158	0.0303751	-0.0311563	0.0879142	NA	NA	NA	NA	NA	3	rs2857700	rs4808760	rs7975763	NA
1067	aparc-Desikan_rh_thickness_medialorbitofrontal	CT	MS	-0.0373681	0.307623	0.0366275	-0.109158	0.0344217	NA	NA	NA	NA	NA	-0.0292793	0.340268	0.0307028	-0.0894569	0.0308982	NA	NA	NA	NA	NA	3	rs2857700	rs4808760	rs7975763	NA
1068	aparc-Desikan_rh_thickness_middletemporal	CT	MS	0.0235629	0.526224	0.0371783	-0.0493065	0.0964323	NA	NA	NA	NA	NA	0.0292158	0.34688	0.0310589	-0.0316596	0.0900913	NA	NA	NA	NA	NA	3	rs2857700	rs4808760	rs7975763	NA
1069	aparc-Desikan_rh_thickness_parahippocampal	CT	PD	-0.0247433	0.849125	0.130067	-0.279674	0.230188	NA	NA	NA	NA	NA	-0.108903	0.427766	0.137326	-0.378062	0.160257	NA	NA	NA	NA	NA	1	rs58879558	NA	NA	NA
1069	aparc-Desikan_rh_thickness_parahippocampal	CT	MS	-0.0523981	0.212456	0.0420248	-0.134767	0.0299704	NA	NA	NA	NA	NA	-0.031632	0.369101	0.0352188	-0.100661	0.0373968	NA	NA	NA	NA	NA	3	rs2857700	rs4808760	rs7975763	NA
1070	aparc-Desikan_rh_thickness_paracentral	CT	PD	0.0948613	0.463219	0.129317	-0.1586	0.348322	NA	NA	NA	NA	NA	0.0651251	0.597187	0.123238	-0.176421	0.306672	NA	NA	NA	NA	NA	1	rs58879558	NA	NA	NA
1070	aparc-Desikan_rh_thickness_paracentral	CT	MS	-0.0313111	0.389855	0.0364133	-0.102681	0.040059	NA	NA	NA	NA	NA	-0.0228117	0.457226	0.0306847	-0.0829536	0.0373303	NA	NA	NA	NA	NA	3	rs2857700	rs4808760	rs7975763	NA
1071	aparc-Desikan_rh_thickness_parsopercularis	CT	PD	0.116512	0.320753	0.117344	-0.113482	0.346507	NA	NA	NA	NA	NA	0.0294257	0.813977	0.125057	-0.215686	0.274537	NA	NA	NA	NA	NA	1	rs58879558	NA	NA	NA
1071	aparc-Desikan_rh_thickness_parsopercularis	CT	MS	-0.0404112	0.321602	0.0407712	-0.120323	0.0395003	NA	NA	NA	NA	NA	-0.0164622	0.63632	0.0348147	-0.084699	0.0517746	NA	NA	NA	NA	NA	3	rs2857700	rs4808760	rs7975763	NA
1072	aparc-Desikan_rh_thickness_parsorbitalis	CT	PD	-0.0643226	0.583603	0.117349	-0.294327	0.165682	NA	NA	NA	NA	NA	-0.212478	0.170669	0.155087	-0.516448	0.0914921	NA	NA	NA	NA	NA	1	rs58879558	NA	NA	NA
1072	aparc-Desikan_rh_thickness_parsorbitalis	CT	MS	-0.0109911	0.775934	0.0386164	-0.0866792	0.0646971	NA	NA	NA	NA	NA	-0.0375486	0.250467	0.0326733	-0.101588	0.026491	NA	NA	NA	NA	NA	3	rs2857700	rs4808760	rs7975763	NA
1073	aparc-Desikan_rh_thickness_parstriangularis	CT	PD	-0.0789569	0.541169	0.129216	-0.33222	0.174306	NA	NA	NA	NA	NA	-0.179789	0.208175	0.142848	-0.459771	0.100194	NA	NA	NA	NA	NA	1	rs58879558	NA	NA	NA
1073	aparc-Desikan_rh_thickness_parstriangularis	CT	MS	-0.00949099	0.802646	0.0379755	-0.083923	0.064941	NA	NA	NA	NA	NA	-0.00468843	0.882324	0.0316735	-0.0667685	0.0573917	NA	NA	NA	NA	NA	3	rs2857700	rs4808760	rs7975763	NA
1074	aparc-Desikan_rh_thickness_pericalcarine	CT	PD	0.0189762	0.892031	0.139804	-0.255041	0.292993	NA	NA	NA	NA	NA	-0.0703702	0.632664	0.147224	-0.35893	0.218189	NA	NA	NA	NA	NA	1	rs58879558	NA	NA	NA
1074	aparc-Desikan_rh_thickness_pericalcarine	CT	MS	0.0137449	0.708594	0.0367763	-0.0583366	0.0858264	NA	NA	NA	NA	NA	0.0128221	0.67516	0.0305961	-0.0471463	0.0727905	NA	NA	NA	NA	NA	3	rs2857700	rs4808760	rs7975763	NA
1075	aparc-Desikan_rh_thickness_postcentral	CT	PD	0.0227743	0.846113	0.117345	-0.207222	0.252771	NA	NA	NA	NA	NA	-0.00352454	0.975049	0.112691	-0.224398	0.217349	NA	NA	NA	NA	NA	1	rs58879558	NA	NA	NA
1075	aparc-Desikan_rh_thickness_postcentral	CT	MS	-0.0187231	0.63037	0.0389088	-0.0949843	0.0575381	NA	NA	NA	NA	NA	-0.0146084	0.652501	0.0324422	-0.078195	0.0489782	NA	NA	NA	NA	NA	3	rs2857700	rs4808760	rs7975763	NA
1076	aparc-Desikan_rh_thickness_posteriorcingulate	CT	PD	0.0556925	0.670609	0.130945	-0.20096	0.312345	NA	NA	NA	NA	NA	-0.072168	0.643322	0.15585	-0.377635	0.233299	NA	NA	NA	NA	NA	1	rs58879558	NA	NA	NA
1076	aparc-Desikan_rh_thickness_posteriorcingulate	CT	MS	-0.0347445	0.357308	0.037745	-0.108725	0.0392357	NA	NA	NA	NA	NA	-0.052166	0.0990185	0.0316229	-0.114147	0.00981476	NA	NA	NA	NA	NA	3	rs2857700	rs4808760	rs7975763	NA
1077	aparc-Desikan_rh_thickness_precentral	CT	PD	-0.146858	0.239088	0.124744	-0.391356	0.0976413	NA	NA	NA	NA	NA	-0.226828	0.0844202	0.131449	-0.484469	0.0308123	NA	NA	NA	NA	NA	1	rs58879558	NA	NA	NA
1077	aparc-Desikan_rh_thickness_precentral	CT	MS	-0.0407735	0.282913	0.0379712	-0.115197	0.0336502	NA	NA	NA	NA	NA	-0.0458387	0.149984	0.0318415	-0.108248	0.0165707	NA	NA	NA	NA	NA	3	rs2857700	rs4808760	rs7975763	NA
1078	aparc-Desikan_rh_thickness_precuneus	CT	PD	-0.0368289	0.773931	0.128218	-0.288136	0.214478	NA	NA	NA	NA	NA	-0.146084	0.315469	0.145529	-0.431322	0.139153	NA	NA	NA	NA	NA	1	rs58879558	NA	NA	NA
1078	aparc-Desikan_rh_thickness_precuneus	CT	MS	-0.0210738	0.560884	0.0362386	-0.0921015	0.0499539	NA	NA	NA	NA	NA	-0.0269192	0.388946	0.0312459	-0.0881611	0.0343227	NA	NA	NA	NA	NA	3	rs2857700	rs4808760	rs7975763	NA
1079	aparc-Desikan_rh_thickness_rostralanteriorcingulate	CT	PD	0.109327	0.488059	0.157668	-0.199703	0.418357	NA	NA	NA	NA	NA	0.00418542	0.980072	0.167561	-0.324234	0.332605	NA	NA	NA	NA	NA	1	rs58879558	NA	NA	NA
1079	aparc-Desikan_rh_thickness_rostralanteriorcingulate	CT	MS	-0.00470392	0.888777	0.0336351	-0.0706287	0.0612209	NA	NA	NA	NA	NA	0.00416239	0.883598	0.0284298	-0.0515601	0.0598849	NA	NA	NA	NA	NA	3	rs2857700	rs4808760	rs7975763	NA
1080	aparc-Desikan_rh_thickness_rostralmiddlefrontal	CT	PD	-0.0221438	0.883222	0.150755	-0.317623	0.273336	NA	NA	NA	NA	NA	-0.170844	0.342859	0.180115	-0.523869	0.18218	NA	NA	NA	NA	NA	1	rs58879558	NA	NA	NA
1080	aparc-Desikan_rh_thickness_rostralmiddlefrontal	CT	MS	-0.0948391	0.0138249	0.0385246	-0.170347	-0.0193309	NA	NA	NA	NA	NA	-0.085062	0.00809001	0.0321196	-0.148016	-0.0221076	NA	NA	NA	NA	NA	3	rs2857700	rs4808760	rs7975763	NA
1081	aparc-Desikan_rh_thickness_superiorfrontal	CT	PD	-0.000327975	0.998397	0.163269	-0.320335	0.319679	NA	NA	NA	NA	NA	-0.0345277	0.8239	0.155158	-0.338637	0.269582	NA	NA	NA	NA	NA	1	rs58879558	NA	NA	NA
1081	aparc-Desikan_rh_thickness_superiorfrontal	CT	MS	-0.0353957	0.34518	0.0374963	-0.108888	0.038097	NA	NA	NA	NA	NA	-0.0192098	0.540227	0.0313645	-0.0806842	0.0422646	NA	NA	NA	NA	NA	3	rs2857700	rs4808760	rs7975763	NA
1082	aparc-Desikan_rh_thickness_superiorparietal	CT	PD	-0.182155	0.120589	0.117344	-0.412149	0.0478404	NA	NA	NA	NA	NA	-0.253669	0.0243823	0.112689	-0.47454	-0.0327983	NA	NA	NA	NA	NA	1	rs58879558	NA	NA	NA
1082	aparc-Desikan_rh_thickness_superiorparietal	CT	MS	-0.0164866	0.682209	0.0402652	-0.0954063	0.0624331	NA	NA	NA	NA	NA	-0.0150259	0.658572	0.034004	-0.0816737	0.051622	NA	NA	NA	NA	NA	3	rs2857700	rs4808760	rs7975763	NA
1083	aparc-Desikan_rh_thickness_superiortemporal	CT	PD	0.069829	0.587445	0.128707	-0.182437	0.322095	NA	NA	NA	NA	NA	0.0633997	0.599459	0.12072	-0.173212	0.300011	NA	NA	NA	NA	NA	1	rs58879558	NA	NA	NA
1083	aparc-Desikan_rh_thickness_superiortemporal	CT	MS	0.00310005	0.943332	0.0436119	-0.0823793	0.0885794	NA	NA	NA	NA	NA	0.0468281	0.210098	0.0373639	-0.0264053	0.120061	NA	NA	NA	NA	NA	3	rs2857700	rs4808760	rs7975763	NA
1084	aparc-Desikan_rh_thickness_supramarginal	CT	PD	-0.0488404	0.721072	0.136798	-0.316964	0.219284	NA	NA	NA	NA	NA	-0.144451	0.325654	0.146964	-0.4325	0.143598	NA	NA	NA	NA	NA	1	rs58879558	NA	NA	NA
1084	aparc-Desikan_rh_thickness_supramarginal	CT	MS	-0.0508957	0.179883	0.0379503	-0.125278	0.0234869	NA	NA	NA	NA	NA	-0.0220665	0.495352	0.0323641	-0.0855001	0.0413671	NA	NA	NA	NA	NA	3	rs2857700	rs4808760	rs7975763	NA
1085	aparc-Desikan_rh_thickness_frontalpole	CT	PD	-0.0629463	0.610094	0.123439	-0.304886	0.178994	NA	NA	NA	NA	NA	-0.171615	0.225517	0.141598	-0.449148	0.105917	NA	NA	NA	NA	NA	1	rs58879558	NA	NA	NA
1085	aparc-Desikan_rh_thickness_frontalpole	CT	MS	-0.0520265	0.121914	0.0336352	-0.117951	0.0138985	NA	NA	NA	NA	NA	-0.0354423	0.212524	0.0284299	-0.0911649	0.0202803	NA	NA	NA	NA	NA	3	rs2857700	rs4808760	rs7975763	NA
1086	aparc-Desikan_rh_thickness_transversetemporal	CT	PD	0.0954843	0.424052	0.119443	-0.138625	0.329593	NA	NA	NA	NA	NA	0.0708733	0.532195	0.113459	-0.151507	0.293254	NA	NA	NA	NA	NA	1	rs58879558	NA	NA	NA
1086	aparc-Desikan_rh_thickness_transversetemporal	CT	MS	-0.0365966	0.350126	0.0391682	-0.113366	0.0401731	NA	NA	NA	NA	NA	-0.00499039	0.880736	0.0332611	-0.0701822	0.0602014	NA	NA	NA	NA	NA	3	rs2857700	rs4808760	rs7975763	NA
1087	aparc-Desikan_rh_thickness_insula	CT	PD	-0.0829843	0.47945	0.117344	-0.312979	0.14701	NA	NA	NA	NA	NA	-0.166687	0.185746	0.125966	-0.413581	0.0802067	NA	NA	NA	NA	NA	1	rs58879558	NA	NA	NA
1087	aparc-Desikan_rh_thickness_insula	CT	MS	0.00231208	0.954038	0.0401144	-0.0763121	0.0809363	NA	NA	NA	NA	NA	0.0286299	0.39944	0.0339771	-0.0379653	0.095225	NA	NA	NA	NA	NA	3	rs2857700	rs4808760	rs7975763	NA
1452	IDP_dMRI_TBSS_FA_Middle_cerebellar_peduncle	FA	PD	-0.00549419	0.96912	0.141926	-0.283669	0.272681	NA	NA	NA	NA	NA	0.0914906	0.546442	0.1517	-0.205842	0.388823	NA	NA	NA	NA	NA	1	rs58879558	NA	NA	NA
1452	IDP_dMRI_TBSS_FA_Middle_cerebellar_peduncle	FA	MS	0.0214222	0.573524	0.0380589	-0.0531732	0.0960176	NA	NA	NA	NA	NA	0.018491	0.583459	0.0337219	-0.0476039	0.084586	NA	NA	NA	NA	NA	3	rs2857700	rs4808760	rs7975763	NA
1453	IDP_dMRI_TBSS_FA_Pontine_crossing_tract	FA	PD	-0.0770007	0.670751	0.181128	-0.432012	0.278011	NA	NA	NA	NA	NA	0.0570997	0.772436	0.197447	-0.329897	0.444096	NA	NA	NA	NA	NA	1	rs58879558	NA	NA	NA
1453	IDP_dMRI_TBSS_FA_Pontine_crossing_tract	FA	MS	-0.00603006	0.859033	0.033952	-0.072576	0.0605159	NA	NA	NA	NA	NA	-0.027707	0.350289	0.029664	-0.0858484	0.0304344	NA	NA	NA	NA	NA	3	rs2857700	rs4808760	rs7975763	NA
1454	IDP_dMRI_TBSS_FA_Genu_of_corpus_callosum	FA	MS	-0.0562113	0.199103	0.0437745	-0.142009	0.0295866	NA	NA	NA	NA	NA	-0.0303896	0.409151	0.0368186	-0.102554	0.0417748	NA	NA	NA	NA	NA	3	rs2857700	rs4808760	rs7975763	NA
1455	IDP_dMRI_TBSS_FA_Body_of_corpus_callosum	FA	MS	-0.0842118	0.0428465	0.0415819	-0.165712	-0.00271126	NA	NA	NA	NA	NA	-0.0486989	0.168564	0.0353703	-0.118025	0.0206268	NA	NA	NA	NA	NA	3	rs2857700	rs4808760	rs7975763	NA
1456	IDP_dMRI_TBSS_FA_Splenium_of_corpus_callosum	FA	MS	-0.0187019	0.668257	0.0436408	-0.104238	0.0668341	NA	NA	NA	NA	NA	-0.0438832	0.233731	0.0368518	-0.116113	0.0283464	NA	NA	NA	NA	NA	3	rs2857700	rs4808760	rs7975763	NA
1457	IDP_dMRI_TBSS_FA_Fornix	FA	PD	0.167421	0.157552	0.118457	-0.0647542	0.399597	NA	NA	NA	NA	NA	0.297324	0.0199687	0.127775	0.046885	0.547762	NA	NA	NA	NA	NA	1	rs58879558	NA	NA	NA
1457	IDP_dMRI_TBSS_FA_Fornix	FA	MS	-0.014086	0.686056	0.0348479	-0.082388	0.0542159	NA	NA	NA	NA	NA	-0.019229	0.50836	0.0290734	-0.0762129	0.0377549	NA	NA	NA	NA	NA	3	rs2857700	rs4808760	rs7975763	NA
1458	IDP_dMRI_TBSS_FA_Corticospinal_tract_R	FA	PD	-0.138404	0.242647	0.118456	-0.370578	0.0937703	NA	NA	NA	NA	NA	-0.028455	0.836115	0.137553	-0.29806	0.24115	NA	NA	NA	NA	NA	1	rs58879558	NA	NA	NA
1458	IDP_dMRI_TBSS_FA_Corticospinal_tract_R	FA	MS	-0.00439455	0.897917	0.0342538	-0.0715321	0.062743	NA	NA	NA	NA	NA	0.00273306	0.929752	0.0310024	-0.0580316	0.0634977	NA	NA	NA	NA	NA	3	rs2857700	rs4808760	rs7975763	NA
1459	IDP_dMRI_TBSS_FA_Corticospinal_tract_L	FA	PD	-0.185619	0.223742	0.152567	-0.48465	0.113412	NA	NA	NA	NA	NA	-0.142382	0.331579	0.146644	-0.429804	0.14504	NA	NA	NA	NA	NA	1	rs58879558	NA	NA	NA
1459	IDP_dMRI_TBSS_FA_Corticospinal_tract_L	FA	MS	-0.0123463	0.753768	0.0393603	-0.0894926	0.0647999	NA	NA	NA	NA	NA	0.0117951	0.738886	0.0353858	-0.057561	0.0811512	NA	NA	NA	NA	NA	3	rs2857700	rs4808760	rs7975763	NA
1460	IDP_dMRI_TBSS_FA_Medial_lemniscus_R	FA	PD	-0.122332	0.42033	0.151804	-0.419868	0.175205	NA	NA	NA	NA	NA	-0.119642	0.400453	0.142293	-0.398536	0.159252	NA	NA	NA	NA	NA	1	rs58879558	NA	NA	NA
1460	IDP_dMRI_TBSS_FA_Medial_lemniscus_R	FA	MS	-0.0403958	0.35587	0.0437533	-0.126152	0.0453606	NA	NA	NA	NA	NA	-0.012167	0.741186	0.036838	-0.0843695	0.0600355	NA	NA	NA	NA	NA	3	rs2857700	rs4808760	rs7975763	NA
1461	IDP_dMRI_TBSS_FA_Medial_lemniscus_L	FA	PD	0.00293547	0.984411	0.150238	-0.291531	0.297402	NA	NA	NA	NA	NA	0.0235209	0.868126	0.141659	-0.25413	0.301172	NA	NA	NA	NA	NA	1	rs58879558	NA	NA	NA
1461	IDP_dMRI_TBSS_FA_Medial_lemniscus_L	FA	MS	-0.0262724	0.553881	0.0443825	-0.113262	0.0607172	NA	NA	NA	NA	NA	0.00148542	0.968327	0.0374094	-0.071837	0.0748079	NA	NA	NA	NA	NA	3	rs2857700	rs4808760	rs7975763	NA
1462	IDP_dMRI_TBSS_FA_Inferior_cerebellar_peduncle_R	FA	PD	-0.0210958	0.859667	0.119322	-0.254966	0.212775	NA	NA	NA	NA	NA	-0.0438938	0.699625	0.113765	-0.266874	0.179086	NA	NA	NA	NA	NA	1	rs58879558	NA	NA	NA
1462	IDP_dMRI_TBSS_FA_Inferior_cerebellar_peduncle_R	FA	MS	-0.0391028	0.351878	0.042003	-0.121429	0.0432231	NA	NA	NA	NA	NA	0.0039419	0.913584	0.0363245	-0.0672541	0.0751379	NA	NA	NA	NA	NA	3	rs2857700	rs4808760	rs7975763	NA
1463	IDP_dMRI_TBSS_FA_Inferior_cerebellar_peduncle_L	FA	PD	0.156436	0.186634	0.118458	-0.0757418	0.388614	NA	NA	NA	NA	NA	0.100799	0.375605	0.113766	-0.122182	0.32378	NA	NA	NA	NA	NA	1	rs58879558	NA	NA	NA
1463	IDP_dMRI_TBSS_FA_Inferior_cerebellar_peduncle_L	FA	MS	-0.0267127	0.515709	0.0410981	-0.107265	0.0538396	NA	NA	NA	NA	NA	0.0219903	0.553299	0.0370942	-0.0507143	0.094695	NA	NA	NA	NA	NA	3	rs2857700	rs4808760	rs7975763	NA
1464	IDP_dMRI_TBSS_FA_Superior_cerebellar_peduncle_R	FA	PD	0.0264073	0.861278	0.151118	-0.269783	0.322598	NA	NA	NA	NA	NA	0.138639	0.400402	0.164869	-0.184504	0.461783	NA	NA	NA	NA	NA	1	rs58879558	NA	NA	NA
1464	IDP_dMRI_TBSS_FA_Superior_cerebellar_peduncle_R	FA	MS	-0.0199621	0.579529	0.0360279	-0.0905767	0.0506525	NA	NA	NA	NA	NA	0.0120922	0.693533	0.0306857	-0.0480519	0.0722362	NA	NA	NA	NA	NA	3	rs2857700	rs4808760	rs7975763	NA
1465	IDP_dMRI_TBSS_FA_Superior_cerebellar_peduncle_L	FA	PD	0.0320365	0.824327	0.14432	-0.25083	0.314903	NA	NA	NA	NA	NA	0.141094	0.372397	0.158179	-0.168937	0.451126	NA	NA	NA	NA	NA	1	rs58879558	NA	NA	NA
1465	IDP_dMRI_TBSS_FA_Superior_cerebellar_peduncle_L	FA	MS	-0.0354504	0.3482	0.0377901	-0.109519	0.0386182	NA	NA	NA	NA	NA	0.0104025	0.75069	0.03274	-0.0537679	0.0745728	NA	NA	NA	NA	NA	3	rs2857700	rs4808760	rs7975763	NA
1466	IDP_dMRI_TBSS_FA_Cerebral_peduncle_R	FA	PD	0.0207225	0.877204	0.134113	-0.242139	0.283584	NA	NA	NA	NA	NA	0.0274404	0.827328	0.125799	-0.219125	0.274006	NA	NA	NA	NA	NA	1	rs58879558	NA	NA	NA
1466	IDP_dMRI_TBSS_FA_Cerebral_peduncle_R	FA	MS	-0.0452235	0.223477	0.0371496	-0.118037	0.0275898	NA	NA	NA	NA	NA	-0.027429	0.379346	0.0312011	-0.0885832	0.0337252	NA	NA	NA	NA	NA	3	rs2857700	rs4808760	rs7975763	NA
1467	IDP_dMRI_TBSS_FA_Cerebral_peduncle_L	FA	PD	0.003156	0.981423	0.13554	-0.262503	0.268815	NA	NA	NA	NA	NA	-0.0183817	0.885867	0.128063	-0.269386	0.232622	NA	NA	NA	NA	NA	1	rs58879558	NA	NA	NA
1467	IDP_dMRI_TBSS_FA_Cerebral_peduncle_L	FA	MS	-0.0338226	0.367819	0.037557	-0.107434	0.0397892	NA	NA	NA	NA	NA	-0.0186329	0.56242	0.0321673	-0.0816808	0.044415	NA	NA	NA	NA	NA	3	rs2857700	rs4808760	rs7975763	NA
1468	IDP_dMRI_TBSS_FA_Anterior_limb_of_internal_capsule_R	FA	MS	-0.00377087	0.932372	0.0444357	-0.0908647	0.083323	NA	NA	NA	NA	NA	-0.0126141	0.734951	0.0372596	-0.0856429	0.0604147	NA	NA	NA	NA	NA	3	rs2857700	rs4808760	rs7975763	NA
1469	IDP_dMRI_TBSS_FA_Anterior_limb_of_internal_capsule_L	FA	MS	-0.0222908	0.574674	0.0397212	-0.100144	0.0555627	NA	NA	NA	NA	NA	-0.0135997	0.68246	0.0332423	-0.0787545	0.0515551	NA	NA	NA	NA	NA	3	rs2857700	rs4808760	rs7975763	NA
1470	IDP_dMRI_TBSS_FA_Posterior_limb_of_internal_capsule_R	FA	PD	-0.0317432	0.834745	0.152159	-0.329974	0.266488	NA	NA	NA	NA	NA	0.00210831	0.988388	0.144865	-0.281827	0.286043	NA	NA	NA	NA	NA	1	rs58879558	NA	NA	NA
1470	IDP_dMRI_TBSS_FA_Posterior_limb_of_internal_capsule_R	FA	MS	-0.0374153	0.359489	0.0408313	-0.117445	0.042614	NA	NA	NA	NA	NA	-0.039404	0.248582	0.0341515	-0.106341	0.027533	NA	NA	NA	NA	NA	3	rs2857700	rs4808760	rs7975763	NA
1471	IDP_dMRI_TBSS_FA_Posterior_limb_of_internal_capsule_L	FA	PD	0.0327837	0.818835	0.143133	-0.247758	0.313325	NA	NA	NA	NA	NA	0.150436	0.349189	0.160694	-0.164524	0.465395	NA	NA	NA	NA	NA	1	rs58879558	NA	NA	NA
1471	IDP_dMRI_TBSS_FA_Posterior_limb_of_internal_capsule_L	FA	MS	-0.0389222	0.346976	0.0413859	-0.120039	0.0421941	NA	NA	NA	NA	NA	-0.0276265	0.437179	0.0355569	-0.0973179	0.042065	NA	NA	NA	NA	NA	3	rs2857700	rs4808760	rs7975763	NA
1472	IDP_dMRI_TBSS_FA_Retrolenticular_part_of_internal_capsule_R	FA	PD	0.106792	0.36731	0.118457	-0.125384	0.338967	NA	NA	NA	NA	NA	0.132155	0.245376	0.113765	-0.0908239	0.355135	NA	NA	NA	NA	NA	1	rs58879558	NA	NA	NA
1472	IDP_dMRI_TBSS_FA_Retrolenticular_part_of_internal_capsule_R	FA	MS	-0.015555	0.693503	0.039469	-0.0929142	0.0618043	NA	NA	NA	NA	NA	-0.0105765	0.748837	0.0330338	-0.0753228	0.0541698	NA	NA	NA	NA	NA	3	rs2857700	rs4808760	rs7975763	NA
1473	IDP_dMRI_TBSS_FA_Retrolenticular_part_of_internal_capsule_L	FA	PD	0.0819524	0.491842	0.119224	-0.151726	0.315631	NA	NA	NA	NA	NA	0.167073	0.194499	0.128777	-0.0853295	0.419476	NA	NA	NA	NA	NA	1	rs58879558	NA	NA	NA
1473	IDP_dMRI_TBSS_FA_Retrolenticular_part_of_internal_capsule_L	FA	MS	-0.0128552	0.761034	0.0422698	-0.095704	0.0699935	NA	NA	NA	NA	NA	-0.0188239	0.592905	0.0352091	-0.0878338	0.050186	NA	NA	NA	NA	NA	3	rs2857700	rs4808760	rs7975763	NA
1474	IDP_dMRI_TBSS_FA_Anterior_corona_radiata_R	FA	MS	-0.006334	0.878837	0.0415499	-0.0877719	0.0751039	NA	NA	NA	NA	NA	0.000598766	0.986358	0.0350196	-0.0680397	0.0692372	NA	NA	NA	NA	NA	3	rs2857700	rs4808760	rs7975763	NA
1475	IDP_dMRI_TBSS_FA_Anterior_corona_radiata_L	FA	MS	-0.0229361	0.532657	0.0367592	-0.0949841	0.049112	NA	NA	NA	NA	NA	-0.000166405	0.995723	0.0310459	-0.0610164	0.0606836	NA	NA	NA	NA	NA	3	rs2857700	rs4808760	rs7975763	NA
1476	IDP_dMRI_TBSS_FA_Superior_corona_radiata_R	FA	PD	0.0522947	0.712375	0.141847	-0.225726	0.330316	NA	NA	NA	NA	NA	0.16977	0.2875	0.159615	-0.143075	0.482614	NA	NA	NA	NA	NA	1	rs58879558	NA	NA	NA
1476	IDP_dMRI_TBSS_FA_Superior_corona_radiata_R	FA	MS	-0.024383	0.526696	0.0385162	-0.0998748	0.0511089	NA	NA	NA	NA	NA	0.0052553	0.87443	0.0332542	-0.059923	0.0704336	NA	NA	NA	NA	NA	3	rs2857700	rs4808760	rs7975763	NA
1477	IDP_dMRI_TBSS_FA_Superior_corona_radiata_L	FA	PD	0.0771384	0.59057	0.143377	-0.203881	0.358157	NA	NA	NA	NA	NA	0.169776	0.262009	0.151362	-0.126893	0.466445	NA	NA	NA	NA	NA	1	rs58879558	NA	NA	NA
1477	IDP_dMRI_TBSS_FA_Superior_corona_radiata_L	FA	MS	-0.0219965	0.587541	0.0405539	-0.101482	0.0574891	NA	NA	NA	NA	NA	0.00109881	0.974451	0.0343091	-0.066147	0.0683446	NA	NA	NA	NA	NA	3	rs2857700	rs4808760	rs7975763	NA
1478	IDP_dMRI_TBSS_FA_Posterior_corona_radiata_R	FA	PD	-0.0219545	0.864658	0.128805	-0.274411	0.230502	NA	NA	NA	NA	NA	-0.00372318	0.975553	0.121498	-0.241859	0.234412	NA	NA	NA	NA	NA	1	rs58879558	NA	NA	NA
1478	IDP_dMRI_TBSS_FA_Posterior_corona_radiata_R	FA	MS	-0.0652048	0.117077	0.041607	-0.146755	0.0163449	NA	NA	NA	NA	NA	-0.0486454	0.163173	0.0348843	-0.117019	0.0197277	NA	NA	NA	NA	NA	3	rs2857700	rs4808760	rs7975763	NA
1479	IDP_dMRI_TBSS_FA_Posterior_corona_radiata_L	FA	PD	-0.0278994	0.835549	0.134396	-0.291316	0.235518	NA	NA	NA	NA	NA	0.0413515	0.761603	0.136304	-0.225805	0.308508	NA	NA	NA	NA	NA	1	rs58879558	NA	NA	NA
1479	IDP_dMRI_TBSS_FA_Posterior_corona_radiata_L	FA	MS	-0.0701751	0.0813649	0.0402652	-0.149095	0.00874476	NA	NA	NA	NA	NA	-0.0521444	0.123136	0.0338218	-0.118435	0.0141462	NA	NA	NA	NA	NA	3	rs2857700	rs4808760	rs7975763	NA
1480	IDP_dMRI_TBSS_FA_Posterior_thalamic_radiation_R	FA	PD	-0.151644	0.309315	0.149159	-0.443996	0.140708	NA	NA	NA	NA	NA	-0.146651	0.294347	0.139849	-0.420755	0.127454	NA	NA	NA	NA	NA	1	rs58879558	NA	NA	NA
1480	IDP_dMRI_TBSS_FA_Posterior_thalamic_radiation_R	FA	MS	-0.0556761	0.118041	0.0356202	-0.125492	0.0141394	NA	NA	NA	NA	NA	-0.0475011	0.122837	0.0307854	-0.10784	0.0128382	NA	NA	NA	NA	NA	3	rs2857700	rs4808760	rs7975763	NA
1481	IDP_dMRI_TBSS_FA_Posterior_thalamic_radiation_L	FA	PD	-0.0722284	0.599702	0.137623	-0.341969	0.197512	NA	NA	NA	NA	NA	-0.056324	0.663708	0.12954	-0.310223	0.197575	NA	NA	NA	NA	NA	1	rs58879558	NA	NA	NA
1481	IDP_dMRI_TBSS_FA_Posterior_thalamic_radiation_L	FA	MS	-0.0706804	0.0517413	0.0363343	-0.141896	0.000534841	NA	NA	NA	NA	NA	-0.0540625	0.0848639	0.0313745	-0.115556	0.00743148	NA	NA	NA	NA	NA	3	rs2857700	rs4808760	rs7975763	NA
1482	IDP_dMRI_TBSS_FA_Sagittal_stratum_R	FA	PD	-0.00678382	0.965471	0.15671	-0.313936	0.300369	NA	NA	NA	NA	NA	0.0348051	0.816716	0.15017	-0.259528	0.329138	NA	NA	NA	NA	NA	1	rs58879558	NA	NA	NA
1482	IDP_dMRI_TBSS_FA_Sagittal_stratum_R	FA	MS	-0.0463208	0.240377	0.039454	-0.123651	0.031009	NA	NA	NA	NA	NA	-0.0408233	0.21443	0.0328829	-0.105274	0.0236272	NA	NA	NA	NA	NA	3	rs2857700	rs4808760	rs7975763	NA
1483	IDP_dMRI_TBSS_FA_Sagittal_stratum_L	FA	PD	-0.165799	0.27682	0.15246	-0.464621	0.133023	NA	NA	NA	NA	NA	-0.121228	0.408826	0.146772	-0.408902	0.166445	NA	NA	NA	NA	NA	1	rs58879558	NA	NA	NA
1483	IDP_dMRI_TBSS_FA_Sagittal_stratum_L	FA	MS	-0.044033	0.308504	0.0432389	-0.128781	0.0407151	NA	NA	NA	NA	NA	-0.0529783	0.146142	0.036454	-0.124428	0.0184715	NA	NA	NA	NA	NA	3	rs2857700	rs4808760	rs7975763	NA
1484	IDP_dMRI_TBSS_FA_External_capsule_R	FA	PD	0.0240953	0.838815	0.118457	-0.208081	0.256271	NA	NA	NA	NA	NA	0.0645267	0.570583	0.113765	-0.158453	0.287506	NA	NA	NA	NA	NA	1	rs58879558	NA	NA	NA
1484	IDP_dMRI_TBSS_FA_External_capsule_R	FA	MS	-0.0163384	0.741651	0.0495604	-0.113477	0.0807998	NA	NA	NA	NA	NA	-0.0121998	0.769412	0.0416172	-0.0937696	0.0693699	NA	NA	NA	NA	NA	3	rs2857700	rs4808760	rs7975763	NA
1485	IDP_dMRI_TBSS_FA_External_capsule_L	FA	PD	-0.11871	0.316274	0.118456	-0.350885	0.113464	NA	NA	NA	NA	NA	-0.0182358	0.886398	0.127644	-0.268418	0.231947	NA	NA	NA	NA	NA	1	rs58879558	NA	NA	NA
1485	IDP_dMRI_TBSS_FA_External_capsule_L	FA	MS	-0.0358203	0.461617	0.0486566	-0.131187	0.0595466	NA	NA	NA	NA	NA	-0.0303622	0.457478	0.040864	-0.110456	0.0497312	NA	NA	NA	NA	NA	3	rs2857700	rs4808760	rs7975763	NA
1486	IDP_dMRI_TBSS_FA_Cingulum_cingulate_gyrus_R	FA	PD	-0.131757	0.323909	0.133566	-0.393545	0.130032	NA	NA	NA	NA	NA	-0.0785914	0.549812	0.131415	-0.336164	0.178981	NA	NA	NA	NA	NA	1	rs58879558	NA	NA	NA
1486	IDP_dMRI_TBSS_FA_Cingulum_cingulate_gyrus_R	FA	MS	-0.00821078	0.853409	0.0444376	-0.0953085	0.0788869	NA	NA	NA	NA	NA	-0.0616634	0.109352	0.0385129	-0.137149	0.0138218	NA	NA	NA	NA	NA	3	rs2857700	rs4808760	rs7975763	NA
1487	IDP_dMRI_TBSS_FA_Cingulum_cingulate_gyrus_L	FA	PD	-0.0998331	0.441573	0.129731	-0.354106	0.154439	NA	NA	NA	NA	NA	0.028685	0.853472	0.155314	-0.27573	0.3331	NA	NA	NA	NA	NA	1	rs58879558	NA	NA	NA
1487	IDP_dMRI_TBSS_FA_Cingulum_cingulate_gyrus_L	FA	MS	-0.00921688	0.828295	0.0424958	-0.0925086	0.0740748	NA	NA	NA	NA	NA	-0.0356223	0.319675	0.0357968	-0.105784	0.0345393	NA	NA	NA	NA	NA	3	rs2857700	rs4808760	rs7975763	NA
1488	IDP_dMRI_TBSS_FA_Cingulum_hippocampus_R	FA	PD	0.197854	0.111092	0.124178	-0.0455354	0.441243	NA	NA	NA	NA	NA	0.284875	0.0328765	0.133519	0.0231773	0.546573	NA	NA	NA	NA	NA	1	rs58879558	NA	NA	NA
1488	IDP_dMRI_TBSS_FA_Cingulum_hippocampus_R	FA	MS	-0.0249278	0.566777	0.0435188	-0.110225	0.060369	NA	NA	NA	NA	NA	-0.0394156	0.286756	0.0370007	-0.111937	0.0331058	NA	NA	NA	NA	NA	3	rs2857700	rs4808760	rs7975763	NA
1489	IDP_dMRI_TBSS_FA_Cingulum_hippocampus_L	FA	PD	0.210462	0.0888838	0.123705	-0.0320007	0.452925	NA	NA	NA	NA	NA	0.303822	0.0249883	0.135539	0.0381655	0.569478	NA	NA	NA	NA	NA	1	rs58879558	NA	NA	NA
1489	IDP_dMRI_TBSS_FA_Cingulum_hippocampus_L	FA	MS	0.00209007	0.961193	0.0429551	-0.0821019	0.0862821	NA	NA	NA	NA	NA	-0.0419431	0.261609	0.0373626	-0.115174	0.0312875	NA	NA	NA	NA	NA	3	rs2857700	rs4808760	rs7975763	NA
1490	IDP_dMRI_TBSS_FA_Fornix_cres+Stria_terminalis_R	FA	PD	0.0385374	0.792845	0.146743	-0.249079	0.326154	NA	NA	NA	NA	NA	0.189895	0.287416	0.178505	-0.159975	0.539764	NA	NA	NA	NA	NA	1	rs58879558	NA	NA	NA
1490	IDP_dMRI_TBSS_FA_Fornix_cres+Stria_terminalis_R	FA	MS	-0.0597601	0.1403	0.0405243	-0.139188	0.0196675	NA	NA	NA	NA	NA	-0.0498231	0.144939	0.0341806	-0.116817	0.0171708	NA	NA	NA	NA	NA	3	rs2857700	rs4808760	rs7975763	NA
1491	IDP_dMRI_TBSS_FA_Fornix_cres+Stria_terminalis_L	FA	MS	-0.0572975	0.0914875	0.033952	-0.123843	0.00924843	NA	NA	NA	NA	NA	-0.0605458	0.0349191	0.0287043	-0.116806	-0.00428542	NA	NA	NA	NA	NA	3	rs2857700	rs4808760	rs7975763	NA
1492	IDP_dMRI_TBSS_FA_Superior_longitudinal_fasciculus_R	FA	PD	-0.0365662	0.814526	0.155872	-0.342076	0.268943	NA	NA	NA	NA	NA	0.028021	0.855575	0.153954	-0.273729	0.329771	NA	NA	NA	NA	NA	1	rs58879558	NA	NA	NA
1492	IDP_dMRI_TBSS_FA_Superior_longitudinal_fasciculus_R	FA	MS	0.00343933	0.929268	0.0387462	-0.0725033	0.0793819	NA	NA	NA	NA	NA	0.000676618	0.98326	0.0322472	-0.0625279	0.0638811	NA	NA	NA	NA	NA	3	rs2857700	rs4808760	rs7975763	NA
1493	IDP_dMRI_TBSS_FA_Superior_longitudinal_fasciculus_L	FA	PD	-0.0959969	0.571388	0.169603	-0.428419	0.236426	NA	NA	NA	NA	NA	-0.0399809	0.807911	0.164448	-0.362299	0.282337	NA	NA	NA	NA	NA	1	rs58879558	NA	NA	NA
1493	IDP_dMRI_TBSS_FA_Superior_longitudinal_fasciculus_L	FA	MS	-0.00470965	0.904497	0.0392527	-0.0816449	0.0722257	NA	NA	NA	NA	NA	0.0134138	0.683984	0.0329553	-0.0511785	0.0780061	NA	NA	NA	NA	NA	3	rs2857700	rs4808760	rs7975763	NA
1494	IDP_dMRI_TBSS_FA_Superior_fronto-occipital_fasciculus_R	FA	PD	0.364071	0.010806	0.142834	0.0841165	0.644026	NA	NA	NA	NA	NA	0.451936	0.00246715	0.149285	0.159338	0.744534	NA	NA	NA	NA	NA	1	rs58879558	NA	NA	NA
1494	IDP_dMRI_TBSS_FA_Superior_fronto-occipital_fasciculus_R	FA	MS	-0.00402694	0.918701	0.0394528	-0.0813543	0.0733005	NA	NA	NA	NA	NA	-0.0130735	0.69423	0.0332556	-0.0782545	0.0521075	NA	NA	NA	NA	NA	3	rs2857700	rs4808760	rs7975763	NA
1495	IDP_dMRI_TBSS_FA_Superior_fronto-occipital_fasciculus_L	FA	MS	-0.0256685	0.481373	0.036456	-0.0971222	0.0457852	NA	NA	NA	NA	NA	-0.012773	0.678749	0.0308399	-0.0732191	0.0476732	NA	NA	NA	NA	NA	3	rs2857700	rs4808760	rs7975763	NA
1496	IDP_dMRI_TBSS_FA_Uncinate_fasciculus_R	FA	PD	0.112885	0.340611	0.118458	-0.119292	0.345063	NA	NA	NA	NA	NA	-0.0494537	0.760514	0.162247	-0.367457	0.26855	NA	NA	NA	NA	NA	1	rs58879558	NA	NA	NA
1496	IDP_dMRI_TBSS_FA_Uncinate_fasciculus_R	FA	MS	-0.039188	0.353035	0.0421958	-0.121892	0.0435157	NA	NA	NA	NA	NA	-0.0539365	0.12611	0.0352613	-0.123049	0.0151756	NA	NA	NA	NA	NA	3	rs2857700	rs4808760	rs7975763	NA
1497	IDP_dMRI_TBSS_FA_Uncinate_fasciculus_L	FA	PD	-0.136459	0.267474	0.123058	-0.377653	0.104735	NA	NA	NA	NA	NA	-0.232692	0.0874511	0.136157	-0.499559	0.0341755	NA	NA	NA	NA	NA	1	rs58879558	NA	NA	NA
1497	IDP_dMRI_TBSS_FA_Uncinate_fasciculus_L	FA	MS	-0.0391646	0.376796	0.0443131	-0.126018	0.0476891	NA	NA	NA	NA	NA	-0.0200062	0.592618	0.0373916	-0.0932937	0.0532813	NA	NA	NA	NA	NA	3	rs2857700	rs4808760	rs7975763	NA
1498	IDP_dMRI_TBSS_FA_Tapetum_R	FA	PD	-0.167726	0.178577	0.124689	-0.412117	0.0766653	NA	NA	NA	NA	NA	-0.0554163	0.700729	0.144187	-0.338023	0.22719	NA	NA	NA	NA	NA	1	rs58879558	NA	NA	NA
1498	IDP_dMRI_TBSS_FA_Tapetum_R	FA	MS	-0.0297397	0.398794	0.035246	-0.0988218	0.0393424	NA	NA	NA	NA	NA	-0.0404051	0.169851	0.0294352	-0.098098	0.0172878	NA	NA	NA	NA	NA	3	rs2857700	rs4808760	rs7975763	NA
1499	IDP_dMRI_TBSS_FA_Tapetum_L	FA	PD	-0.193322	0.136743	0.129918	-0.447962	0.0613178	NA	NA	NA	NA	NA	-0.11494	0.395536	0.135284	-0.380097	0.150217	NA	NA	NA	NA	NA	1	rs58879558	NA	NA	NA
1499	IDP_dMRI_TBSS_FA_Tapetum_L	FA	MS	-0.017074	0.615045	0.0339522	-0.0836203	0.0494723	NA	NA	NA	NA	NA	-0.0363372	0.205545	0.0287044	-0.0925978	0.0199234	NA	NA	NA	NA	NA	3	rs2857700	rs4808760	rs7975763	NA
1602	IDP_dMRI_TBSS_MD_Middle_cerebellar_peduncle	MD	PD	-0.0534122	0.652064	0.118458	-0.285589	0.178765	NA	NA	NA	NA	NA	-0.126023	0.286241	0.118175	-0.357646	0.105601	NA	NA	NA	NA	NA	1	rs58879558	NA	NA	NA
1602	IDP_dMRI_TBSS_MD_Middle_cerebellar_peduncle	MD	MS	-0.0289338	0.510055	0.0439221	-0.115021	0.0571536	NA	NA	NA	NA	NA	-0.0438449	0.267145	0.039512	-0.121288	0.0335986	NA	NA	NA	NA	NA	3	rs2857700	rs4808760	rs7975763	NA
1603	IDP_dMRI_TBSS_MD_Pontine_crossing_tract	MD	PD	0.185696	0.14976	0.128921	-0.0669901	0.438381	NA	NA	NA	NA	NA	0.0857854	0.546569	0.142286	-0.193095	0.364665	NA	NA	NA	NA	NA	1	rs58879558	NA	NA	NA
1603	IDP_dMRI_TBSS_MD_Pontine_crossing_tract	MD	MS	-0.0128357	0.758321	0.0417167	-0.0946005	0.0689291	NA	NA	NA	NA	NA	0.0140383	0.707919	0.0374702	-0.0594033	0.08748	NA	NA	NA	NA	NA	3	rs2857700	rs4808760	rs7975763	NA
1604	IDP_dMRI_TBSS_MD_Genu_of_corpus_callosum	MD	MS	0.033941	0.371963	0.0380162	-0.0405708	0.108453	NA	NA	NA	NA	NA	0.00955165	0.767773	0.0323467	-0.0538479	0.0729512	NA	NA	NA	NA	NA	3	rs2857700	rs4808760	rs7975763	NA
1605	IDP_dMRI_TBSS_MD_Body_of_corpus_callosum	MD	MS	0.0749114	0.0695694	0.0412802	-0.00599785	0.155821	NA	NA	NA	NA	NA	0.0456067	0.1906	0.034846	-0.0226915	0.113905	NA	NA	NA	NA	NA	3	rs2857700	rs4808760	rs7975763	NA
1606	IDP_dMRI_TBSS_MD_Splenium_of_corpus_callosum	MD	PD	0.128686	0.466004	0.176525	-0.217303	0.474675	NA	NA	NA	NA	NA	-0.0312214	0.878665	0.204514	-0.432069	0.369626	NA	NA	NA	NA	NA	1	rs58879558	NA	NA	NA
1606	IDP_dMRI_TBSS_MD_Splenium_of_corpus_callosum	MD	MS	0.0328451	0.445794	0.0430786	-0.051589	0.117279	NA	NA	NA	NA	NA	0.0419166	0.247457	0.0362429	-0.0291194	0.112953	NA	NA	NA	NA	NA	3	rs2857700	rs4808760	rs7975763	NA
1607	IDP_dMRI_TBSS_MD_Fornix	MD	PD	-0.191284	0.106353	0.118457	-0.423459	0.0408906	NA	NA	NA	NA	NA	-0.328323	0.0197805	0.140882	-0.604451	-0.0521947	NA	NA	NA	NA	NA	1	rs58879558	NA	NA	NA
1607	IDP_dMRI_TBSS_MD_Fornix	MD	MS	0.0314734	0.353929	0.0339521	-0.0350727	0.0980196	NA	NA	NA	NA	NA	0.0211022	0.462254	0.028705	-0.0351596	0.077364	NA	NA	NA	NA	NA	3	rs2857700	rs4808760	rs7975763	NA
1608	IDP_dMRI_TBSS_MD_Corticospinal_tract_R	MD	PD	0.219523	0.0639486	0.118499	-0.0127341	0.451781	NA	NA	NA	NA	NA	0.136065	0.28616	0.127571	-0.113974	0.386103	NA	NA	NA	NA	NA	1	rs58879558	NA	NA	NA
1608	IDP_dMRI_TBSS_MD_Corticospinal_tract_R	MD	MS	0.0204659	0.631699	0.0426963	-0.0632188	0.104151	NA	NA	NA	NA	NA	0.0382386	0.317306	0.0382383	-0.0367084	0.113186	NA	NA	NA	NA	NA	3	rs2857700	rs4808760	rs7975763	NA
1609	IDP_dMRI_TBSS_MD_Corticospinal_tract_L	MD	PD	0.26473	0.0415264	0.129882	0.0101613	0.519299	NA	NA	NA	NA	NA	0.181438	0.185069	0.136903	-0.0868909	0.449767	NA	NA	NA	NA	NA	1	rs58879558	NA	NA	NA
1609	IDP_dMRI_TBSS_MD_Corticospinal_tract_L	MD	MS	-0.042165	0.291018	0.0399331	-0.120434	0.0361039	NA	NA	NA	NA	NA	-0.0314901	0.368241	0.0349978	-0.100086	0.0371056	NA	NA	NA	NA	NA	3	rs2857700	rs4808760	rs7975763	NA
1610	IDP_dMRI_TBSS_MD_Medial_lemniscus_R	MD	PD	0.084932	0.568825	0.14906	-0.207226	0.37709	NA	NA	NA	NA	NA	-0.0702895	0.699397	0.182034	-0.427076	0.286497	NA	NA	NA	NA	NA	1	rs58879558	NA	NA	NA
1610	IDP_dMRI_TBSS_MD_Medial_lemniscus_R	MD	MS	-0.00268063	0.938484	0.0347345	-0.0707603	0.065399	NA	NA	NA	NA	NA	0.00125639	0.967911	0.0312318	-0.0599579	0.0624707	NA	NA	NA	NA	NA	3	rs2857700	rs4808760	rs7975763	NA
1611	IDP_dMRI_TBSS_MD_Medial_lemniscus_L	MD	PD	0.0772842	0.605565	0.149655	-0.21604	0.370609	NA	NA	NA	NA	NA	-0.0687795	0.699424	0.17814	-0.417933	0.280374	NA	NA	NA	NA	NA	1	rs58879558	NA	NA	NA
1611	IDP_dMRI_TBSS_MD_Medial_lemniscus_L	MD	MS	-0.0177105	0.629629	0.0367248	-0.0896911	0.0542701	NA	NA	NA	NA	NA	-0.0183592	0.569247	0.0322565	-0.081582	0.0448636	NA	NA	NA	NA	NA	3	rs2857700	rs4808760	rs7975763	NA
1612	IDP_dMRI_TBSS_MD_Inferior_cerebellar_peduncle_R	MD	PD	0.104833	0.437319	0.134967	-0.159702	0.369367	NA	NA	NA	NA	NA	-0.0108665	0.943573	0.153527	-0.311779	0.290046	NA	NA	NA	NA	NA	1	rs58879558	NA	NA	NA
1612	IDP_dMRI_TBSS_MD_Inferior_cerebellar_peduncle_R	MD	MS	0.0224396	0.508664	0.0339521	-0.0441064	0.0889856	NA	NA	NA	NA	NA	0.00618723	0.829342	0.028705	-0.0500745	0.062449	NA	NA	NA	NA	NA	3	rs2857700	rs4808760	rs7975763	NA
1613	IDP_dMRI_TBSS_MD_Inferior_cerebellar_peduncle_L	MD	PD	-0.0135173	0.923835	0.141389	-0.290639	0.263604	NA	NA	NA	NA	NA	-0.0965649	0.509786	0.146494	-0.383694	0.190564	NA	NA	NA	NA	NA	1	rs58879558	NA	NA	NA
1613	IDP_dMRI_TBSS_MD_Inferior_cerebellar_peduncle_L	MD	MS	0.0431023	0.246276	0.037175	-0.0297608	0.115965	NA	NA	NA	NA	NA	0.0236516	0.448422	0.0312006	-0.0375016	0.0848048	NA	NA	NA	NA	NA	3	rs2857700	rs4808760	rs7975763	NA
1614	IDP_dMRI_TBSS_MD_Superior_cerebellar_peduncle_R	MD	PD	-0.102227	0.528407	0.162152	-0.420046	0.215592	NA	NA	NA	NA	NA	-0.25373	0.181552	0.189919	-0.625971	0.118511	NA	NA	NA	NA	NA	1	rs58879558	NA	NA	NA
1614	IDP_dMRI_TBSS_MD_Superior_cerebellar_peduncle_R	MD	MS	0.0122302	0.718683	0.0339521	-0.0543159	0.0787763	NA	NA	NA	NA	NA	-0.0184003	0.521504	0.0287043	-0.0746608	0.0378602	NA	NA	NA	NA	NA	3	rs2857700	rs4808760	rs7975763	NA
1615	IDP_dMRI_TBSS_MD_Superior_cerebellar_peduncle_L	MD	MS	0.0125907	0.71707	0.0347448	-0.0555091	0.0806905	NA	NA	NA	NA	NA	-0.0147326	0.619086	0.0296344	-0.0728161	0.0433508	NA	NA	NA	NA	NA	3	rs2857700	rs4808760	rs7975763	NA
1616	IDP_dMRI_TBSS_MD_Cerebral_peduncle_R	MD	PD	0.014265	0.904148	0.118457	-0.21791	0.24644	NA	NA	NA	NA	NA	-0.129549	0.377719	0.146864	-0.417403	0.158304	NA	NA	NA	NA	NA	1	rs58879558	NA	NA	NA
1616	IDP_dMRI_TBSS_MD_Cerebral_peduncle_R	MD	MS	-0.0392521	0.300818	0.0379364	-0.113607	0.0351032	NA	NA	NA	NA	NA	-0.0764833	0.018904	0.0325819	-0.140344	-0.0126228	NA	NA	NA	NA	NA	3	rs2857700	rs4808760	rs7975763	NA
1617	IDP_dMRI_TBSS_MD_Cerebral_peduncle_L	MD	PD	0.00809543	0.945515	0.118458	-0.224082	0.240272	NA	NA	NA	NA	NA	-0.0848664	0.455678	0.113765	-0.307845	0.138112	NA	NA	NA	NA	NA	1	rs58879558	NA	NA	NA
1617	IDP_dMRI_TBSS_MD_Cerebral_peduncle_L	MD	MS	-0.00358744	0.915851	0.0339521	-0.0701336	0.0629587	NA	NA	NA	NA	NA	-0.0547294	0.0725769	0.0304817	-0.114473	0.00501479	NA	NA	NA	NA	NA	3	rs2857700	rs4808760	rs7975763	NA
1618	IDP_dMRI_TBSS_MD_Anterior_limb_of_internal_capsule_R	MD	MS	-0.0173996	0.665649	0.040265	-0.096319	0.0615198	NA	NA	NA	NA	NA	-0.0228385	0.498164	0.0337159	-0.0889217	0.0432446	NA	NA	NA	NA	NA	3	rs2857700	rs4808760	rs7975763	NA
1619	IDP_dMRI_TBSS_MD_Anterior_limb_of_internal_capsule_L	MD	MS	0.00219756	0.957564	0.0412988	-0.0787482	0.0831433	NA	NA	NA	NA	NA	-0.0151508	0.665646	0.0350605	-0.0838694	0.0535679	NA	NA	NA	NA	NA	3	rs2857700	rs4808760	rs7975763	NA
1620	IDP_dMRI_TBSS_MD_Posterior_limb_of_internal_capsule_R	MD	MS	0.00789854	0.851058	0.0420653	-0.0745494	0.0903464	NA	NA	NA	NA	NA	-0.000769639	0.982618	0.0353265	-0.0700096	0.0684703	NA	NA	NA	NA	NA	3	rs2857700	rs4808760	rs7975763	NA
1621	IDP_dMRI_TBSS_MD_Posterior_limb_of_internal_capsule_L	MD	MS	0.047791	0.241544	0.0408075	-0.0321916	0.127774	NA	NA	NA	NA	NA	0.0215174	0.53315	0.034527	-0.0461555	0.0891903	NA	NA	NA	NA	NA	3	rs2857700	rs4808760	rs7975763	NA
1622	IDP_dMRI_TBSS_MD_Retrolenticular_part_of_internal_capsule_R	MD	PD	0.00104689	0.992949	0.118457	-0.231129	0.233223	NA	NA	NA	NA	NA	-0.149144	0.33486	0.154654	-0.452267	0.153978	NA	NA	NA	NA	NA	1	rs58879558	NA	NA	NA
1622	IDP_dMRI_TBSS_MD_Retrolenticular_part_of_internal_capsule_R	MD	MS	0.0383645	0.308428	0.0376667	-0.0354622	0.112191	NA	NA	NA	NA	NA	0.0144184	0.649258	0.0317032	-0.0477199	0.0765567	NA	NA	NA	NA	NA	3	rs2857700	rs4808760	rs7975763	NA
1623	IDP_dMRI_TBSS_MD_Retrolenticular_part_of_internal_capsule_L	MD	MS	0.00138091	0.969749	0.0364133	-0.0699891	0.0727509	NA	NA	NA	NA	NA	-0.00785515	0.795851	0.0303615	-0.0673637	0.0516534	NA	NA	NA	NA	NA	3	rs2857700	rs4808760	rs7975763	NA
1624	IDP_dMRI_TBSS_MD_Anterior_corona_radiata_R	MD	MS	0.0271784	0.476658	0.0381886	-0.0476713	0.102028	NA	NA	NA	NA	NA	0.0134356	0.673625	0.0318999	-0.0490883	0.0759594	NA	NA	NA	NA	NA	3	rs2857700	rs4808760	rs7975763	NA
1625	IDP_dMRI_TBSS_MD_Anterior_corona_radiata_L	MD	MS	0.0277554	0.471516	0.0385484	-0.0477994	0.10331	NA	NA	NA	NA	NA	0.0083268	0.796625	0.0323098	-0.0550004	0.071654	NA	NA	NA	NA	NA	3	rs2857700	rs4808760	rs7975763	NA
1626	IDP_dMRI_TBSS_MD_Superior_corona_radiata_R	MD	MS	0.0221839	0.53353	0.0356295	-0.04765	0.0920178	NA	NA	NA	NA	NA	0.00864124	0.772621	0.0299058	-0.0499742	0.0672567	NA	NA	NA	NA	NA	3	rs2857700	rs4808760	rs7975763	NA
1627	IDP_dMRI_TBSS_MD_Superior_corona_radiata_L	MD	MS	0.0204591	0.584726	0.037437	-0.0529174	0.0938356	NA	NA	NA	NA	NA	0.00689327	0.825904	0.031339	-0.0545311	0.0683177	NA	NA	NA	NA	NA	3	rs2857700	rs4808760	rs7975763	NA
1628	IDP_dMRI_TBSS_MD_Posterior_corona_radiata_R	MD	MS	0.0680165	0.0997935	0.0413259	-0.0129823	0.149015	NA	NA	NA	NA	NA	0.0443324	0.202139	0.0347574	-0.0237921	0.112457	NA	NA	NA	NA	NA	3	rs2857700	rs4808760	rs7975763	NA
1629	IDP_dMRI_TBSS_MD_Posterior_corona_radiata_L	MD	MS	0.0738913	0.0448656	0.0368368	0.00169126	0.146091	NA	NA	NA	NA	NA	0.0549539	0.0753944	0.0309067	-0.00562325	0.115531	NA	NA	NA	NA	NA	3	rs2857700	rs4808760	rs7975763	NA
1630	IDP_dMRI_TBSS_MD_Posterior_thalamic_radiation_R	MD	PD	-0.0262348	0.824726	0.118457	-0.258411	0.205942	NA	NA	NA	NA	NA	-0.15069	0.294771	0.143828	-0.432592	0.131212	NA	NA	NA	NA	NA	1	rs58879558	NA	NA	NA
1630	IDP_dMRI_TBSS_MD_Posterior_thalamic_radiation_R	MD	MS	0.0397493	0.266379	0.0357638	-0.0303477	0.109846	NA	NA	NA	NA	NA	0.0156342	0.606486	0.0303521	-0.0438559	0.0751244	NA	NA	NA	NA	NA	3	rs2857700	rs4808760	rs7975763	NA
1631	IDP_dMRI_TBSS_MD_Posterior_thalamic_radiation_L	MD	PD	-0.0310589	0.79317	0.118456	-0.263234	0.201116	NA	NA	NA	NA	NA	-0.178324	0.249904	0.154986	-0.482095	0.125448	NA	NA	NA	NA	NA	1	rs58879558	NA	NA	NA
1631	IDP_dMRI_TBSS_MD_Posterior_thalamic_radiation_L	MD	MS	0.0802067	0.0181588	0.0339519	0.013661	0.146752	NA	NA	NA	NA	NA	0.0494225	0.0891285	0.0290718	-0.0075583	0.106403	NA	NA	NA	NA	NA	3	rs2857700	rs4808760	rs7975763	NA
1632	IDP_dMRI_TBSS_MD_Sagittal_stratum_R	MD	PD	0.0803041	0.610143	0.1575	-0.228395	0.389003	NA	NA	NA	NA	NA	-0.0624057	0.732378	0.182492	-0.420091	0.295279	NA	NA	NA	NA	NA	1	rs58879558	NA	NA	NA
1632	IDP_dMRI_TBSS_MD_Sagittal_stratum_R	MD	MS	0.035021	0.396433	0.0412979	-0.0459229	0.115965	NA	NA	NA	NA	NA	0.028801	0.405258	0.0346055	-0.0390258	0.0966279	NA	NA	NA	NA	NA	3	rs2857700	rs4808760	rs7975763	NA
1633	IDP_dMRI_TBSS_MD_Sagittal_stratum_L	MD	PD	0.149083	0.267737	0.134516	-0.114569	0.412734	NA	NA	NA	NA	NA	0.00581434	0.97203	0.165828	-0.319208	0.330836	NA	NA	NA	NA	NA	1	rs58879558	NA	NA	NA
1633	IDP_dMRI_TBSS_MD_Sagittal_stratum_L	MD	MS	0.0717128	0.0535107	0.037142	-0.00108541	0.144511	NA	NA	NA	NA	NA	0.0541336	0.0828422	0.0312112	-0.00704038	0.115308	NA	NA	NA	NA	NA	3	rs2857700	rs4808760	rs7975763	NA
1634	IDP_dMRI_TBSS_MD_External_capsule_R	MD	MS	0.0543037	0.219578	0.0442338	-0.0323947	0.141002	NA	NA	NA	NA	NA	0.0330682	0.372328	0.037067	-0.0395831	0.10572	NA	NA	NA	NA	NA	3	rs2857700	rs4808760	rs7975763	NA
1635	IDP_dMRI_TBSS_MD_External_capsule_L	MD	MS	0.0233314	0.558699	0.0398981	-0.0548689	0.101532	NA	NA	NA	NA	NA	0.0116527	0.726507	0.0333147	-0.0536441	0.0769495	NA	NA	NA	NA	NA	3	rs2857700	rs4808760	rs7975763	NA
1636	IDP_dMRI_TBSS_MD_Cingulum_cingulate_gyrus_R	MD	MS	0.0225032	0.600491	0.04297	-0.0617181	0.106724	NA	NA	NA	NA	NA	-0.000546595	0.98815	0.0368019	-0.0726783	0.0715852	NA	NA	NA	NA	NA	3	rs2857700	rs4808760	rs7975763	NA
1637	IDP_dMRI_TBSS_MD_Cingulum_cingulate_gyrus_L	MD	MS	0.00910444	0.815454	0.0390085	-0.0673523	0.0855612	NA	NA	NA	NA	NA	0.00440718	0.894745	0.0333114	-0.0608832	0.0696975	NA	NA	NA	NA	NA	3	rs2857700	rs4808760	rs7975763	NA
1638	IDP_dMRI_TBSS_MD_Cingulum_hippocampus_R	MD	PD	0.187203	0.154255	0.131402	-0.0703444	0.444751	NA	NA	NA	NA	NA	0.0662424	0.665259	0.153104	-0.233841	0.366325	NA	NA	NA	NA	NA	1	rs58879558	NA	NA	NA
1638	IDP_dMRI_TBSS_MD_Cingulum_hippocampus_R	MD	MS	-0.0289703	0.480513	0.0410648	-0.109457	0.0515167	NA	NA	NA	NA	NA	-0.0508888	0.157016	0.0359592	-0.121369	0.0195913	NA	NA	NA	NA	NA	3	rs2857700	rs4808760	rs7975763	NA
1639	IDP_dMRI_TBSS_MD_Cingulum_hippocampus_L	MD	PD	0.247958	0.0424065	0.122176	0.00849235	0.487423	NA	NA	NA	NA	NA	0.108564	0.484336	0.155236	-0.195699	0.412827	NA	NA	NA	NA	NA	1	rs58879558	NA	NA	NA
1639	IDP_dMRI_TBSS_MD_Cingulum_hippocampus_L	MD	MS	-0.0188224	0.633199	0.039441	-0.0961268	0.058482	NA	NA	NA	NA	NA	-0.045468	0.189797	0.0346771	-0.113435	0.0224992	NA	NA	NA	NA	NA	3	rs2857700	rs4808760	rs7975763	NA
1640	IDP_dMRI_TBSS_MD_Fornix_cres+Stria_terminalis_R	MD	PD	-0.0713278	0.614256	0.141521	-0.34871	0.206054	NA	NA	NA	NA	NA	-0.237761	0.192245	0.182337	-0.595142	0.119619	NA	NA	NA	NA	NA	1	rs58879558	NA	NA	NA
1640	IDP_dMRI_TBSS_MD_Fornix_cres+Stria_terminalis_R	MD	MS	0.0388116	0.327748	0.0396579	-0.0389179	0.116541	NA	NA	NA	NA	NA	0.0129742	0.702441	0.0339615	-0.0535903	0.0795387	NA	NA	NA	NA	NA	3	rs2857700	rs4808760	rs7975763	NA
1641	IDP_dMRI_TBSS_MD_Fornix_cres+Stria_terminalis_L	MD	MS	0.0152353	0.678104	0.0367071	-0.0567105	0.0871812	NA	NA	NA	NA	NA	-0.00760409	0.808105	0.0313091	-0.0689698	0.0537617	NA	NA	NA	NA	NA	3	rs2857700	rs4808760	rs7975763	NA
1642	IDP_dMRI_TBSS_MD_Superior_longitudinal_fasciculus_R	MD	MS	0.0218005	0.56503	0.0378884	-0.0524607	0.0960617	NA	NA	NA	NA	NA	0.0164521	0.602006	0.0315466	-0.0453792	0.0782835	NA	NA	NA	NA	NA	3	rs2857700	rs4808760	rs7975763	NA
1643	IDP_dMRI_TBSS_MD_Superior_longitudinal_fasciculus_L	MD	MS	0.0126222	0.732959	0.0369944	-0.0598868	0.0851313	NA	NA	NA	NA	NA	0.00125118	0.967676	0.0308754	-0.0592646	0.061767	NA	NA	NA	NA	NA	3	rs2857700	rs4808760	rs7975763	NA
1644	IDP_dMRI_TBSS_MD_Superior_fronto-occipital_fasciculus_R	MD	MS	-0.00534299	0.874954	0.033952	-0.0718889	0.0612029	NA	NA	NA	NA	NA	-0.020466	0.475859	0.0287049	-0.0767277	0.0357957	NA	NA	NA	NA	NA	3	rs2857700	rs4808760	rs7975763	NA
1645	IDP_dMRI_TBSS_MD_Superior_fronto-occipital_fasciculus_L	MD	MS	0.00457957	0.903383	0.0377264	-0.0693642	0.0785234	NA	NA	NA	NA	NA	-0.0216261	0.500448	0.0320965	-0.0845351	0.041283	NA	NA	NA	NA	NA	3	rs2857700	rs4808760	rs7975763	NA
1646	IDP_dMRI_TBSS_MD_Uncinate_fasciculus_R	MD	PD	-0.0581436	0.623539	0.118457	-0.29032	0.174032	NA	NA	NA	NA	NA	-0.171483	0.198363	0.133322	-0.432795	0.0898286	NA	NA	NA	NA	NA	1	rs58879558	NA	NA	NA
1646	IDP_dMRI_TBSS_MD_Uncinate_fasciculus_R	MD	MS	-0.0317866	0.452004	0.0422651	-0.114626	0.0510529	NA	NA	NA	NA	NA	-0.0196832	0.577108	0.035299	-0.0888692	0.0495028	NA	NA	NA	NA	NA	3	rs2857700	rs4808760	rs7975763	NA
1647	IDP_dMRI_TBSS_MD_Uncinate_fasciculus_L	MD	PD	0.0379778	0.748511	0.118457	-0.194199	0.270154	NA	NA	NA	NA	NA	-0.0956069	0.472294	0.133018	-0.356322	0.165108	NA	NA	NA	NA	NA	1	rs58879558	NA	NA	NA
1647	IDP_dMRI_TBSS_MD_Uncinate_fasciculus_L	MD	MS	-0.0318109	0.380928	0.0363061	-0.102971	0.039349	NA	NA	NA	NA	NA	-0.037387	0.222327	0.030636	-0.0974335	0.0226595	NA	NA	NA	NA	NA	3	rs2857700	rs4808760	rs7975763	NA
1648	IDP_dMRI_TBSS_MD_Tapetum_R	MD	PD	0.0140684	0.917738	0.136212	-0.252907	0.281043	NA	NA	NA	NA	NA	-0.0343775	0.79568	0.132761	-0.29459	0.225834	NA	NA	NA	NA	NA	1	rs58879558	NA	NA	NA
1648	IDP_dMRI_TBSS_MD_Tapetum_R	MD	MS	0.0364107	0.285983	0.0341252	-0.0304747	0.103296	NA	NA	NA	NA	NA	0.0435679	0.131511	0.0288879	-0.0130524	0.100188	NA	NA	NA	NA	NA	3	rs2857700	rs4808760	rs7975763	NA
1649	IDP_dMRI_TBSS_MD_Tapetum_L	MD	PD	0.102956	0.4959	0.151193	-0.193383	0.399294	NA	NA	NA	NA	NA	0.074187	0.604785	0.143348	-0.206774	0.355148	NA	NA	NA	NA	NA	1	rs58879558	NA	NA	NA
1649	IDP_dMRI_TBSS_MD_Tapetum_L	MD	MS	0.0253866	0.468105	0.0349887	-0.0431912	0.0939643	NA	NA	NA	NA	NA	0.0554018	0.0661558	0.0301528	-0.00369774	0.114501	NA	NA	NA	NA	NA	3	rs2857700	rs4808760	rs7975763	NA
