# Supplementary material for: Bidirectional two-sample Mendelian randomization analyses support causal relationships between structural and diffusion imaging-derived phenotypes and the risk of major neurodegenerative diseases
Source: Transl Psychiatry. 2024 May 28;14:215. doi: 10.1038/s41398-024-02939-3 (PMC11133432; doi:10.1038/s41398-024-02939-3)
Supplement: Supplementary file 14 — Supplementary Table S13 [file 41398_2024_2939_MOESM14_ESM.xlsx]

## Sheet: Sheet1
Table S13. Forward MR analysis results after excluding IVs within MHC.
ID	IDP ID	IDP short name	Category	Disease	IV	Inverse variance weighted								Wald ratio
						Effect	P	SE	CI Lower	CI Upper	OR	CI Lower OR	CI Upper OR	Effect	P	SE	CI Lower	CI Upper	OR	CI Lower OR	CI Upper OR
1	122	IDP_T1_FAST_ROIs_L_thalamus	GMV	AD	13	0.0257604	0.577417	0.0462351	-0.0648604	0.116381	1.0261	0.937198	1.12342	NA	NA	NA	NA	NA	NA	NA	NA
2	123	IDP_T1_FAST_ROIs_R_thalamus	GMV	AD	10	-0.062822	0.19687	0.0486796	-0.158234	0.0325899	0.939111	0.85365	1.03313	NA	NA	NA	NA	NA	NA	NA	NA
3	124	IDP_T1_FAST_ROIs_L_caudate	GMV	AD	13	0.0208163	0.56348	0.0360342	-0.0498108	0.0914433	1.02103	0.951409	1.09575	NA	NA	NA	NA	NA	NA	NA	NA
4	125	IDP_T1_FAST_ROIs_R_caudate	GMV	AD	13	0.0348613	0.353866	0.0376018	-0.0388383	0.108561	1.03548	0.961906	1.11467	NA	NA	NA	NA	NA	NA	NA	NA
5	126	IDP_T1_FAST_ROIs_L_putamen	GMV	AD	21	0.0149107	0.579569	0.026914	-0.0378407	0.0676621	1.01502	0.962866	1.07	NA	NA	NA	NA	NA	NA	NA	NA
6	127	IDP_T1_FAST_ROIs_R_putamen	GMV	AD	15	0.0038409	0.908605	0.0334579	-0.0617367	0.0694185	1.00385	0.94013	1.07188	NA	NA	NA	NA	NA	NA	NA	NA
7	128	IDP_T1_FAST_ROIs_L_pallidum	GMV	AD	4	0.0908147	0.316613	0.0906838	-0.0869255	0.268555	1.09507	0.916745	1.30807	NA	NA	NA	NA	NA	NA	NA	NA
8	129	IDP_T1_FAST_ROIs_R_pallidum	GMV	AD	2	0.159026	0.288848	0.149932	-0.134841	0.452893	1.17237	0.873855	1.57286	NA	NA	NA	NA	NA	NA	NA	NA
9	130	IDP_T1_FAST_ROIs_L_hippocampus	GMV	AD	12	0.0710681	0.0170825	0.0297989	0.0126623	0.129474	1.07365	1.01274	1.13823	NA	NA	NA	NA	NA	NA	NA	NA
10	131	IDP_T1_FAST_ROIs_R_hippocampus	GMV	AD	11	0.0599812	0.0619834	0.0321371	-0.00300757	0.12297	1.06182	0.996997	1.13085	NA	NA	NA	NA	NA	NA	NA	NA
11	132	IDP_T1_FAST_ROIs_L_amygdala	GMV	AD	2	0.15512	0.292422	0.147337	-0.133661	0.4439	1.1678	0.874887	1.55878	NA	NA	NA	NA	NA	NA	NA	NA
12	133	IDP_T1_FAST_ROIs_R_amygdala	GMV	AD	1	NA	NA	NA	NA	NA	NA	NA	NA	0.263364	0.0654251	0.142951	-0.0168192	0.543548	1.3013	0.983321	1.72211
13	134	IDP_T1_FAST_ROIs_L_ventral_striatum	GMV	AD	13	0.0328925	0.313608	0.0326417	-0.0310853	0.0968702	1.03344	0.969393	1.10172	NA	NA	NA	NA	NA	NA	NA	NA
14	135	IDP_T1_FAST_ROIs_R_ventral_striatum	GMV	AD	14	0.00760891	0.806583	0.0310776	-0.0533031	0.068521	1.00764	0.948093	1.07092	NA	NA	NA	NA	NA	NA	NA	NA
15	136	IDP_T1_FAST_ROIs_brain_stem	GMV	AD	10	0.061601	0.154384	0.0432526	-0.0231741	0.146376	1.06354	0.977092	1.15763	NA	NA	NA	NA	NA	NA	NA	NA
16	137	IDP_T1_FAST_ROIs_L_cerebellum_I-IV	GMV	AD	9	-0.0563285	0.315342	0.0560999	-0.166284	0.0536273	0.945229	0.846805	1.05509	NA	NA	NA	NA	NA	NA	NA	NA
17	138	IDP_T1_FAST_ROIs_R_cerebellum_I-IV	GMV	AD	10	-0.0215467	0.568366	0.0377708	-0.0955775	0.052484	0.978684	0.908848	1.05389	NA	NA	NA	NA	NA	NA	NA	NA
18	139	IDP_T1_FAST_ROIs_L_cerebellum_V	GMV	AD	12	-0.00220343	0.962967	0.0474564	-0.0952179	0.090811	0.997799	0.909175	1.09506	NA	NA	NA	NA	NA	NA	NA	NA
19	140	IDP_T1_FAST_ROIs_R_cerebellum_V	GMV	AD	12	0.0214401	0.502832	0.0319982	-0.0412763	0.0841565	1.02167	0.959564	1.0878	NA	NA	NA	NA	NA	NA	NA	NA
20	141	IDP_T1_FAST_ROIs_L_cerebellum_VI	GMV	AD	14	-0.0279174	0.378039	0.0316698	-0.0899902	0.0341554	0.972469	0.91394	1.03475	NA	NA	NA	NA	NA	NA	NA	NA
21	142	IDP_T1_FAST_ROIs_V_cerebellum_VI	GMV	AD	10	0.0350002	0.345846	0.0371285	-0.0377717	0.107772	1.03562	0.962933	1.11379	NA	NA	NA	NA	NA	NA	NA	NA
22	143	IDP_T1_FAST_ROIs_R_cerebellum_VI	GMV	AD	16	0.0107797	0.721653	0.0302587	-0.0485274	0.0700867	1.01084	0.952631	1.0726	NA	NA	NA	NA	NA	NA	NA	NA
23	144	IDP_T1_FAST_ROIs_L_cerebellum_crus_I	GMV	AD	26	0.00141947	0.94109	0.0192078	-0.0362278	0.0390668	1.00142	0.964421	1.03984	NA	NA	NA	NA	NA	NA	NA	NA
24	145	IDP_T1_FAST_ROIs_V_cerebellum_crus_I	GMV	AD	3	0.0016882	0.983041	0.0794188	-0.153973	0.157349	1.00169	0.857295	1.1704	NA	NA	NA	NA	NA	NA	NA	NA
25	146	IDP_T1_FAST_ROIs_R_cerebellum_crus_I	GMV	AD	21	0.00518186	0.796411	0.0200851	-0.034185	0.0445487	1.0052	0.966393	1.04556	NA	NA	NA	NA	NA	NA	NA	NA
26	147	IDP_T1_FAST_ROIs_L_cerebellum_crus_II	GMV	AD	22	0.0195624	0.336569	0.020357	-0.0203374	0.0594622	1.01976	0.979868	1.06127	NA	NA	NA	NA	NA	NA	NA	NA
27	148	IDP_T1_FAST_ROIs_V_cerebellum_crus_II	GMV	AD	19	-0.0167752	0.473983	0.0234286	-0.0626952	0.0291448	0.983365	0.93923	1.02957	NA	NA	NA	NA	NA	NA	NA	NA
28	149	IDP_T1_FAST_ROIs_R_cerebellum_crus_II	GMV	AD	25	0.0281133	0.155871	0.0198107	-0.0107156	0.0669422	1.02851	0.989342	1.06923	NA	NA	NA	NA	NA	NA	NA	NA
29	150	IDP_T1_FAST_ROIs_L_cerebellum_VIIb	GMV	AD	18	0.00407489	0.856074	0.0224668	-0.0399601	0.0481099	1.00408	0.960828	1.04929	NA	NA	NA	NA	NA	NA	NA	NA
30	151	IDP_T1_FAST_ROIs_V_cerebellum_VIIb	GMV	AD	13	0.0249391	0.437339	0.0321093	-0.0379951	0.0878733	1.02525	0.962718	1.09185	NA	NA	NA	NA	NA	NA	NA	NA
31	152	IDP_T1_FAST_ROIs_R_cerebellum_VIIb	GMV	AD	18	0.0257501	0.253539	0.0225523	-0.0184524	0.0699527	1.02608	0.981717	1.07246	NA	NA	NA	NA	NA	NA	NA	NA
32	153	IDP_T1_FAST_ROIs_L_cerebellum_VIIIa	GMV	AD	18	0.0146522	0.578189	0.0263514	-0.0369966	0.066301	1.01476	0.963679	1.06855	NA	NA	NA	NA	NA	NA	NA	NA
33	154	IDP_T1_FAST_ROIs_V_cerebellum_VIIIa	GMV	AD	15	-0.003924	0.879209	0.0258205	-0.0545321	0.0466841	0.996084	0.946928	1.04779	NA	NA	NA	NA	NA	NA	NA	NA
34	155	IDP_T1_FAST_ROIs_R_cerebellum_VIIIa	GMV	AD	12	0.035528	0.37909	0.0403922	-0.0436408	0.114697	1.03617	0.957298	1.12153	NA	NA	NA	NA	NA	NA	NA	NA
35	156	IDP_T1_FAST_ROIs_L_cerebellum_VIIIb	GMV	AD	11	0.0281581	0.471563	0.0391118	-0.0485011	0.104817	1.02856	0.952656	1.11051	NA	NA	NA	NA	NA	NA	NA	NA
36	157	IDP_T1_FAST_ROIs_V_cerebellum_VIIIb	GMV	AD	15	0.0446295	0.0733844	0.0249267	-0.00422675	0.0934858	1.04564	0.995782	1.098	NA	NA	NA	NA	NA	NA	NA	NA
37	158	IDP_T1_FAST_ROIs_R_cerebellum_VIIIb	GMV	AD	7	0.0181146	0.736355	0.0538029	-0.0873391	0.123568	1.01828	0.916366	1.13153	NA	NA	NA	NA	NA	NA	NA	NA
38	159	IDP_T1_FAST_ROIs_L_cerebellum_IX	GMV	AD	21	0.0300328	0.263516	0.0268601	-0.022613	0.0826787	1.03049	0.977641	1.08619	NA	NA	NA	NA	NA	NA	NA	NA
39	160	IDP_T1_FAST_ROIs_V_cerebellum_IX	GMV	AD	16	-0.0107907	0.758287	0.0350654	-0.079519	0.0579375	0.989267	0.92356	1.05965	NA	NA	NA	NA	NA	NA	NA	NA
40	161	IDP_T1_FAST_ROIs_R_cerebellum_IX	GMV	AD	17	0.0270005	0.387787	0.0312636	-0.0342763	0.0882772	1.02737	0.966304	1.09229	NA	NA	NA	NA	NA	NA	NA	NA
41	162	IDP_T1_FAST_ROIs_L_cerebellum_X	GMV	AD	8	-0.0296525	0.478593	0.0418485	-0.111675	0.0523706	0.970783	0.894334	1.05377	NA	NA	NA	NA	NA	NA	NA	NA
42	163	IDP_T1_FAST_ROIs_V_cerebellum_X	GMV	AD	6	-0.0149562	0.84192	0.0749916	-0.16194	0.132027	0.985155	0.850492	1.14114	NA	NA	NA	NA	NA	NA	NA	NA
43	164	IDP_T1_FAST_ROIs_R_cerebellum_X	GMV	AD	8	-0.0210079	0.527742	0.0332691	-0.0862153	0.0441994	0.979211	0.917397	1.04519	NA	NA	NA	NA	NA	NA	NA	NA
44	344	aparc-Desikan_lh_volume_bankssts	GMV	AD	3	-0.123853	0.256547	0.109161	-0.337808	0.0901023	0.88351	0.713332	1.09429	NA	NA	NA	NA	NA	NA	NA	NA
45	345	aparc-Desikan_lh_volume_caudalanteriorcingulate	GMV	AD	1	NA	NA	NA	NA	NA	NA	NA	NA	-0.051551	0.68324	0.126336	-0.29917	0.196068	0.949755	0.741433	1.21661
46	346	aparc-Desikan_lh_volume_caudalmiddlefrontal	GMV	AD	6	-0.0264092	0.550927	0.0442831	-0.113204	0.0603857	0.973936	0.892968	1.06225	NA	NA	NA	NA	NA	NA	NA	NA
47	347	aparc-Desikan_lh_volume_cuneus	GMV	AD	14	-0.0308533	0.410064	0.0374533	-0.104262	0.0425551	0.969618	0.900989	1.04347	NA	NA	NA	NA	NA	NA	NA	NA
48	348	aparc-Desikan_lh_volume_entorhinal	GMV	AD	NA	NA	NA	NA	NA	NA	NA	NA	NA	NA	NA	NA	NA	NA	NA	NA	NA
49	349	aparc-Desikan_lh_volume_fusiform	GMV	AD	NA	NA	NA	NA	NA	NA	NA	NA	NA	NA	NA	NA	NA	NA	NA	NA	NA
50	350	aparc-Desikan_lh_volume_inferiorparietal	GMV	AD	3	0.121551	0.0761481	0.0685376	-0.0127832	0.255884	1.12925	0.987298	1.2916	NA	NA	NA	NA	NA	NA	NA	NA
51	351	aparc-Desikan_lh_volume_inferiortemporal	GMV	AD	1	NA	NA	NA	NA	NA	NA	NA	NA	0.0714898	0.563991	0.123916	-0.171385	0.314365	1.07411	0.842497	1.36939
52	352	aparc-Desikan_lh_volume_isthmuscingulate	GMV	AD	NA	NA	NA	NA	NA	NA	NA	NA	NA	NA	NA	NA	NA	NA	NA	NA	NA
53	353	aparc-Desikan_lh_volume_lateraloccipital	GMV	AD	8	0.00845748	0.844604	0.0431488	-0.0761141	0.0930291	1.00849	0.92671	1.09749	NA	NA	NA	NA	NA	NA	NA	NA
54	354	aparc-Desikan_lh_volume_lateralorbitofrontal	GMV	AD	4	0.0320563	0.594111	0.0601558	-0.085849	0.149962	1.03258	0.917733	1.16179	NA	NA	NA	NA	NA	NA	NA	NA
55	355	aparc-Desikan_lh_volume_lingual	GMV	AD	12	-0.0281122	0.41423	0.0344313	-0.0955975	0.0393731	0.972279	0.90883	1.04016	NA	NA	NA	NA	NA	NA	NA	NA
56	356	aparc-Desikan_lh_volume_medialorbitofrontal	GMV	AD	1	NA	NA	NA	NA	NA	NA	NA	NA	0.119741	0.305252	0.116794	-0.109175	0.348658	1.12721	0.896574	1.41716
57	357	aparc-Desikan_lh_volume_middletemporal	GMV	AD	5	-0.00112127	0.988147	0.0754726	-0.149048	0.146805	0.998879	0.861528	1.15813	NA	NA	NA	NA	NA	NA	NA	NA
58	358	aparc-Desikan_lh_volume_parahippocampal	GMV	AD	3	0.00588702	0.931576	0.0685634	-0.128497	0.140271	1.0059	0.879416	1.15059	NA	NA	NA	NA	NA	NA	NA	NA
59	359	aparc-Desikan_lh_volume_paracentral	GMV	AD	NA	NA	NA	NA	NA	NA	NA	NA	NA	NA	NA	NA	NA	NA	NA	NA	NA
60	360	aparc-Desikan_lh_volume_parsopercularis	GMV	AD	1	NA	NA	NA	NA	NA	NA	NA	NA	0.0589254	0.443752	0.0769388	-0.0918748	0.209726	1.0607	0.912219	1.23334
61	361	aparc-Desikan_lh_volume_parsorbitalis	GMV	AD	5	-0.0510259	0.380236	0.0581517	-0.165003	0.0629515	0.950254	0.847891	1.06498	NA	NA	NA	NA	NA	NA	NA	NA
62	362	aparc-Desikan_lh_volume_parstriangularis	GMV	AD	5	-0.0112582	0.786912	0.0416473	-0.0928869	0.0703705	0.988805	0.911297	1.07291	NA	NA	NA	NA	NA	NA	NA	NA
63	363	aparc-Desikan_lh_volume_pericalcarine	GMV	AD	21	-0.0300886	0.272667	0.0274295	-0.0838505	0.0236733	0.97036	0.919569	1.02396	NA	NA	NA	NA	NA	NA	NA	NA
64	364	aparc-Desikan_lh_volume_postcentral	GMV	AD	5	-0.0128077	0.642084	0.027556	-0.0668175	0.0412021	0.987274	0.935366	1.04206	NA	NA	NA	NA	NA	NA	NA	NA
65	365	aparc-Desikan_lh_volume_posteriorcingulate	GMV	AD	NA	NA	NA	NA	NA	NA	NA	NA	NA	NA	NA	NA	NA	NA	NA	NA	NA
66	366	aparc-Desikan_lh_volume_precentral	GMV	AD	3	-0.0257824	0.423253	0.0321962	-0.0888869	0.0373221	0.974547	0.914949	1.03803	NA	NA	NA	NA	NA	NA	NA	NA
67	367	aparc-Desikan_lh_volume_precuneus	GMV	AD	8	0.0515156	0.15789	0.0364789	-0.019983	0.123014	1.05287	0.980215	1.1309	NA	NA	NA	NA	NA	NA	NA	NA
68	368	aparc-Desikan_lh_volume_rostralanteriorcingulate	GMV	AD	2	-0.0428188	0.628045	0.0883809	-0.216045	0.130408	0.958085	0.805699	1.13929	NA	NA	NA	NA	NA	NA	NA	NA
69	369	aparc-Desikan_lh_volume_rostralmiddlefrontal	GMV	AD	5	-0.125691	0.0375019	0.0604208	-0.244116	-0.00726604	0.881887	0.783397	0.99276	NA	NA	NA	NA	NA	NA	NA	NA
70	370	aparc-Desikan_lh_volume_superiorfrontal	GMV	AD	8	0.00236802	0.954173	0.0412062	-0.0783962	0.0831322	1.00237	0.924598	1.08669	NA	NA	NA	NA	NA	NA	NA	NA
71	371	aparc-Desikan_lh_volume_superiorparietal	GMV	AD	13	0.0418655	0.142248	0.028529	-0.0140514	0.0977824	1.04275	0.986047	1.10272	NA	NA	NA	NA	NA	NA	NA	NA
72	372	aparc-Desikan_lh_volume_superiortemporal	GMV	AD	5	-0.062324	0.262252	0.0555926	-0.171286	0.0466376	0.939578	0.842581	1.04774	NA	NA	NA	NA	NA	NA	NA	NA
73	373	aparc-Desikan_lh_volume_supramarginal	GMV	AD	4	0.015862	0.709399	0.042564	-0.0675634	0.0992874	1.01599	0.934669	1.10438	NA	NA	NA	NA	NA	NA	NA	NA
74	374	aparc-Desikan_lh_volume_frontalpole	GMV	AD	NA	NA	NA	NA	NA	NA	NA	NA	NA	NA	NA	NA	NA	NA	NA	NA	NA
75	375	aparc-Desikan_lh_volume_transversetemporal	GMV	AD	2	0.132805	0.520933	0.206891	-0.272701	0.538311	1.14203	0.76132	1.71311	NA	NA	NA	NA	NA	NA	NA	NA
76	376	aparc-Desikan_lh_volume_insula	GMV	AD	8	-0.0354807	0.39775	0.0419569	-0.117716	0.0467548	0.965141	0.888948	1.04787	NA	NA	NA	NA	NA	NA	NA	NA
77	377	aparc-Desikan_rh_volume_bankssts	GMV	AD	NA	NA	NA	NA	NA	NA	NA	NA	NA	NA	NA	NA	NA	NA	NA	NA	NA
78	378	aparc-Desikan_rh_volume_caudalanteriorcingulate	GMV	AD	2	0.135776	0.187006	0.1029	-0.0659088	0.337461	1.14543	0.936216	1.40138	NA	NA	NA	NA	NA	NA	NA	NA
79	379	aparc-Desikan_rh_volume_caudalmiddlefrontal	GMV	AD	3	-0.00375161	0.953552	0.0644093	-0.129994	0.122491	0.996255	0.878101	1.13031	NA	NA	NA	NA	NA	NA	NA	NA
80	380	aparc-Desikan_rh_volume_cuneus	GMV	AD	18	-0.0149345	0.546023	0.0247371	-0.0634193	0.0335502	0.985176	0.93855	1.03412	NA	NA	NA	NA	NA	NA	NA	NA
81	381	aparc-Desikan_rh_volume_entorhinal	GMV	AD	2	0.174	0.0255917	0.0779446	0.0212283	0.326771	1.19006	1.02146	1.38648	NA	NA	NA	NA	NA	NA	NA	NA
82	382	aparc-Desikan_rh_volume_fusiform	GMV	AD	3	-0.0564827	0.402138	0.0674171	-0.18862	0.0756548	0.945083	0.828101	1.07859	NA	NA	NA	NA	NA	NA	NA	NA
83	383	aparc-Desikan_rh_volume_inferiorparietal	GMV	AD	2	0.0309678	0.705242	0.0818706	-0.129499	0.191434	1.03145	0.878536	1.21099	NA	NA	NA	NA	NA	NA	NA	NA
84	384	aparc-Desikan_rh_volume_inferiortemporal	GMV	AD	4	0.0371725	0.591229	0.0692154	-0.0984896	0.172835	1.03787	0.906205	1.18867	NA	NA	NA	NA	NA	NA	NA	NA
85	385	aparc-Desikan_rh_volume_isthmuscingulate	GMV	AD	2	0.0527253	0.503978	0.0789013	-0.101921	0.207372	1.05414	0.903101	1.23044	NA	NA	NA	NA	NA	NA	NA	NA
86	386	aparc-Desikan_rh_volume_lateraloccipital	GMV	AD	9	-0.0374692	0.393573	0.0439184	-0.123549	0.0486108	0.963224	0.883778	1.04981	NA	NA	NA	NA	NA	NA	NA	NA
87	387	aparc-Desikan_rh_volume_lateralorbitofrontal	GMV	AD	9	-0.0400294	0.341386	0.0420729	-0.122492	0.0424335	0.960761	0.884713	1.04335	NA	NA	NA	NA	NA	NA	NA	NA
88	388	aparc-Desikan_rh_volume_lingual	GMV	AD	9	-0.0308824	0.368623	0.0343498	-0.0982081	0.0364432	0.96959	0.90646	1.03712	NA	NA	NA	NA	NA	NA	NA	NA
89	389	aparc-Desikan_rh_volume_medialorbitofrontal	GMV	AD	2	0.0404873	0.691037	0.101868	-0.159174	0.240148	1.04132	0.852848	1.27144	NA	NA	NA	NA	NA	NA	NA	NA
90	390	aparc-Desikan_rh_volume_middletemporal	GMV	AD	2	0.0472365	0.561769	0.0814119	-0.112331	0.206804	1.04837	0.893749	1.22974	NA	NA	NA	NA	NA	NA	NA	NA
91	391	aparc-Desikan_rh_volume_parahippocampal	GMV	AD	3	0.0533544	0.591531	0.0994272	-0.141523	0.248232	1.0548	0.868035	1.28176	NA	NA	NA	NA	NA	NA	NA	NA
92	392	aparc-Desikan_rh_volume_paracentral	GMV	AD	1	NA	NA	NA	NA	NA	NA	NA	NA	0.0235536	0.837155	0.114597	-0.201057	0.248165	1.02383	0.817866	1.28167
93	393	aparc-Desikan_rh_volume_parsopercularis	GMV	AD	1	NA	NA	NA	NA	NA	NA	NA	NA	0.00612257	0.915214	0.0575085	-0.106594	0.118839	1.00614	0.898891	1.12619
94	394	aparc-Desikan_rh_volume_parsorbitalis	GMV	AD	3	-0.0055701	0.930234	0.0636214	-0.130268	0.119128	0.994445	0.87786	1.12651	NA	NA	NA	NA	NA	NA	NA	NA
95	395	aparc-Desikan_rh_volume_parstriangularis	GMV	AD	5	0.000748795	0.984875	0.0394996	-0.0766704	0.0781679	1.00075	0.926195	1.0813	NA	NA	NA	NA	NA	NA	NA	NA
96	396	aparc-Desikan_rh_volume_pericalcarine	GMV	AD	18	-0.02155	0.412338	0.0262873	-0.0730732	0.0299732	0.978681	0.929533	1.03043	NA	NA	NA	NA	NA	NA	NA	NA
97	397	aparc-Desikan_rh_volume_postcentral	GMV	AD	4	-0.00654159	0.817884	0.0284087	-0.0622226	0.0491394	0.99348	0.939674	1.05037	NA	NA	NA	NA	NA	NA	NA	NA
98	398	aparc-Desikan_rh_volume_posteriorcingulate	GMV	AD	1	NA	NA	NA	NA	NA	NA	NA	NA	0.136963	0.288961	0.129161	-0.116193	0.390119	1.14679	0.890303	1.47716
99	399	aparc-Desikan_rh_volume_precentral	GMV	AD	4	-0.0127787	0.656168	0.0287026	-0.0690359	0.0434784	0.987303	0.933293	1.04444	NA	NA	NA	NA	NA	NA	NA	NA
100	400	aparc-Desikan_rh_volume_precuneus	GMV	AD	12	0.0121308	0.779283	0.0432853	-0.0727083	0.09697	1.0122	0.929872	1.10183	NA	NA	NA	NA	NA	NA	NA	NA
101	401	aparc-Desikan_rh_volume_rostralanteriorcingulate	GMV	AD	NA	NA	NA	NA	NA	NA	NA	NA	NA	NA	NA	NA	NA	NA	NA	NA	NA
102	402	aparc-Desikan_rh_volume_rostralmiddlefrontal	GMV	AD	5	-0.0576965	0.494947	0.0845417	-0.223398	0.108005	0.943936	0.799796	1.11405	NA	NA	NA	NA	NA	NA	NA	NA
103	403	aparc-Desikan_rh_volume_superiorfrontal	GMV	AD	5	0.00411629	0.933274	0.0491635	-0.0922441	0.100477	1.00412	0.911883	1.1057	NA	NA	NA	NA	NA	NA	NA	NA
104	404	aparc-Desikan_rh_volume_superiorparietal	GMV	AD	8	0.0396768	0.283701	0.0370105	-0.0328638	0.112218	1.04047	0.96767	1.11876	NA	NA	NA	NA	NA	NA	NA	NA
105	405	aparc-Desikan_rh_volume_superiortemporal	GMV	AD	3	-0.0502031	0.473289	0.0700048	-0.187413	0.0870062	0.951036	0.829102	1.0909	NA	NA	NA	NA	NA	NA	NA	NA
106	406	aparc-Desikan_rh_volume_supramarginal	GMV	AD	4	0.0283825	0.443784	0.0370616	-0.0442583	0.101023	1.02879	0.956707	1.1063	NA	NA	NA	NA	NA	NA	NA	NA
107	407	aparc-Desikan_rh_volume_frontalpole	GMV	AD	1	NA	NA	NA	NA	NA	NA	NA	NA	0.285203	0.0199629	0.12256	0.044985	0.525421	1.33003	1.04601	1.69117
108	408	aparc-Desikan_rh_volume_transversetemporal	GMV	AD	3	-0.0162896	0.82138	0.072151	-0.157706	0.125126	0.983842	0.854101	1.13329	NA	NA	NA	NA	NA	NA	NA	NA
109	409	aparc-Desikan_rh_volume_insula	GMV	AD	3	-0.161824	0.00985494	0.0627012	-0.284719	-0.0389298	0.850591	0.752226	0.961818	NA	NA	NA	NA	NA	NA	NA	NA
110	648	aparc-Desikan_lh_area_TotalSurface	SA	AD	13	-0.0495682	0.26291	0.0442755	-0.136348	0.0372119	0.95164	0.872539	1.03791	NA	NA	NA	NA	NA	NA	NA	NA
111	649	aparc-Desikan_lh_area_bankssts	SA	AD	4	-0.0860552	0.385809	0.0992286	-0.280543	0.108433	0.917544	0.755373	1.11453	NA	NA	NA	NA	NA	NA	NA	NA
112	650	aparc-Desikan_lh_area_caudalanteriorcingulate	SA	AD	NA	NA	NA	NA	NA	NA	NA	NA	NA	NA	NA	NA	NA	NA	NA	NA	NA
113	651	aparc-Desikan_lh_area_caudalmiddlefrontal	SA	AD	3	0.0233657	0.686931	0.057976	-0.0902673	0.136999	1.02364	0.913687	1.14683	NA	NA	NA	NA	NA	NA	NA	NA
114	652	aparc-Desikan_lh_area_cuneus	SA	AD	14	-0.0264559	0.281087	0.0245444	-0.0745628	0.0216511	0.973891	0.928149	1.02189	NA	NA	NA	NA	NA	NA	NA	NA
115	653	aparc-Desikan_lh_area_entorhinal	SA	AD	2	0.163427	0.314575	0.162506	-0.155084	0.481938	1.17754	0.856343	1.61921	NA	NA	NA	NA	NA	NA	NA	NA
116	654	aparc-Desikan_lh_area_fusiform	SA	AD	3	0.0652664	0.399974	0.0775442	-0.0867202	0.217253	1.06744	0.916934	1.24266	NA	NA	NA	NA	NA	NA	NA	NA
117	655	aparc-Desikan_lh_area_inferiorparietal	SA	AD	5	0.0708686	0.163455	0.0508548	-0.0288069	0.170544	1.07344	0.971604	1.18595	NA	NA	NA	NA	NA	NA	NA	NA
118	656	aparc-Desikan_lh_area_inferiortemporal	SA	AD	NA	NA	NA	NA	NA	NA	NA	NA	NA	NA	NA	NA	NA	NA	NA	NA	NA
119	657	aparc-Desikan_lh_area_isthmuscingulate	SA	AD	1	NA	NA	NA	NA	NA	NA	NA	NA	0.0292035	0.817228	0.126361	-0.218465	0.276872	1.02963	0.803752	1.319
120	658	aparc-Desikan_lh_area_lateraloccipital	SA	AD	10	0.00755975	0.828318	0.0348603	-0.0607664	0.0758859	1.00759	0.941043	1.07884	NA	NA	NA	NA	NA	NA	NA	NA
121	659	aparc-Desikan_lh_area_lateralorbitofrontal	SA	AD	9	-0.0135317	0.728285	0.0389504	-0.0898745	0.0628111	0.986559	0.914046	1.06483	NA	NA	NA	NA	NA	NA	NA	NA
122	660	aparc-Desikan_lh_area_lingual	SA	AD	16	-0.0135156	0.60947	0.026458	-0.0653733	0.0383422	0.986575	0.936718	1.03909	NA	NA	NA	NA	NA	NA	NA	NA
123	661	aparc-Desikan_lh_area_medialorbitofrontal	SA	AD	1	NA	NA	NA	NA	NA	NA	NA	NA	-0.324952	0.00855431	0.123586	-0.56718	-0.0827245	0.722562	0.567123	0.920605
124	662	aparc-Desikan_lh_area_middletemporal	SA	AD	7	0.000849218	0.985066	0.0453689	-0.0880738	0.0897722	1.00085	0.915693	1.09393	NA	NA	NA	NA	NA	NA	NA	NA
125	663	aparc-Desikan_lh_area_parahippocampal	SA	AD	1	NA	NA	NA	NA	NA	NA	NA	NA	-0.214156	0.0397921	0.104167	-0.418323	-0.00998965	0.807222	0.65815	0.99006
126	664	aparc-Desikan_lh_area_paracentral	SA	AD	3	0.0590754	0.377234	0.0669028	-0.072054	0.190205	1.06086	0.930481	1.2095	NA	NA	NA	NA	NA	NA	NA	NA
127	665	aparc-Desikan_lh_area_parsopercularis	SA	AD	2	0.0419131	0.553887	0.0708058	-0.0968662	0.180692	1.0428	0.907677	1.19805	NA	NA	NA	NA	NA	NA	NA	NA
128	666	aparc-Desikan_lh_area_parsorbitalis	SA	AD	5	0.0132998	0.815477	0.0569912	-0.0984029	0.125002	1.01339	0.906284	1.13315	NA	NA	NA	NA	NA	NA	NA	NA
129	667	aparc-Desikan_lh_area_parstriangularis	SA	AD	10	-0.0455581	0.119242	0.029242	-0.102872	0.0117564	0.955464	0.902242	1.01183	NA	NA	NA	NA	NA	NA	NA	NA
130	668	aparc-Desikan_lh_area_pericalcarine	SA	AD	28	-0.0257565	0.284285	0.0240548	-0.0729038	0.0213908	0.974572	0.92969	1.02162	NA	NA	NA	NA	NA	NA	NA	NA
131	669	aparc-Desikan_lh_area_postcentral	SA	AD	5	-0.00511728	0.91778	0.0495716	-0.102278	0.092043	0.994896	0.902779	1.09641	NA	NA	NA	NA	NA	NA	NA	NA
132	670	aparc-Desikan_lh_area_posteriorcingulate	SA	AD	1	NA	NA	NA	NA	NA	NA	NA	NA	-0.201535	0.0474752	0.101681	-0.400829	-0.00224063	0.817475	0.669764	0.997762
133	671	aparc-Desikan_lh_area_precentral	SA	AD	5	-0.0227658	0.414677	0.0279098	-0.0774691	0.0319375	0.977491	0.925456	1.03245	NA	NA	NA	NA	NA	NA	NA	NA
134	672	aparc-Desikan_lh_area_precuneus	SA	AD	11	0.0217101	0.539729	0.0354033	-0.0476804	0.0911006	1.02195	0.953438	1.09538	NA	NA	NA	NA	NA	NA	NA	NA
135	673	aparc-Desikan_lh_area_rostralanteriorcingulate	SA	AD	1	NA	NA	NA	NA	NA	NA	NA	NA	-0.03445	0.773933	0.119937	-0.269527	0.200627	0.966137	0.763741	1.22217
136	674	aparc-Desikan_lh_area_rostralmiddlefrontal	SA	AD	4	-0.025667	0.674119	0.0610391	-0.145304	0.0939696	0.97466	0.86476	1.09853	NA	NA	NA	NA	NA	NA	NA	NA
137	675	aparc-Desikan_lh_area_superiorfrontal	SA	AD	9	-0.058331	0.170317	0.0425405	-0.14171	0.0250484	0.943338	0.867873	1.02536	NA	NA	NA	NA	NA	NA	NA	NA
138	676	aparc-Desikan_lh_area_superiorparietal	SA	AD	11	0.0235748	0.453911	0.0314788	-0.0381237	0.0852733	1.02385	0.962594	1.08901	NA	NA	NA	NA	NA	NA	NA	NA
139	677	aparc-Desikan_lh_area_superiortemporal	SA	AD	5	-0.238232	5.99e-06	0.0526293	-0.341385	-0.135078	0.78802	0.710785	0.873647	NA	NA	NA	NA	NA	NA	NA	NA
140	678	aparc-Desikan_lh_area_supramarginal	SA	AD	5	0.0499424	0.224197	0.0410899	-0.0305938	0.130479	1.05121	0.969869	1.13937	NA	NA	NA	NA	NA	NA	NA	NA
141	679	aparc-Desikan_lh_area_frontalpole	SA	AD	1	NA	NA	NA	NA	NA	NA	NA	NA	0.211541	0.0235188	0.0933997	0.0284776	0.394604	1.23558	1.02889	1.4838
142	680	aparc-Desikan_lh_area_transversetemporal	SA	AD	5	0.0679639	0.447798	0.0895333	-0.107521	0.243449	1.07033	0.898057	1.27564	NA	NA	NA	NA	NA	NA	NA	NA
143	681	aparc-Desikan_lh_area_insula	SA	AD	3	-0.130958	0.0494483	0.0666552	-0.261602	-0.000313648	0.877255	0.769817	0.999686	NA	NA	NA	NA	NA	NA	NA	NA
144	682	aparc-Desikan_rh_area_TotalSurface	SA	AD	16	-0.0643946	0.074187	0.0360662	-0.135084	0.00629505	0.937635	0.873642	1.00631	NA	NA	NA	NA	NA	NA	NA	NA
145	683	aparc-Desikan_rh_area_bankssts	SA	AD	2	0.078546	0.341749	0.0826178	-0.083385	0.240477	1.08171	0.919997	1.27186	NA	NA	NA	NA	NA	NA	NA	NA
146	684	aparc-Desikan_rh_area_caudalanteriorcingulate	SA	AD	5	0.0112091	0.865775	0.0663156	-0.118769	0.141188	1.01127	0.888013	1.15164	NA	NA	NA	NA	NA	NA	NA	NA
147	685	aparc-Desikan_rh_area_caudalmiddlefrontal	SA	AD	5	-0.0626169	0.221612	0.0512308	-0.163029	0.0377954	0.939303	0.849566	1.03852	NA	NA	NA	NA	NA	NA	NA	NA
148	686	aparc-Desikan_rh_area_cuneus	SA	AD	15	0.0158402	0.639727	0.0338407	-0.0504876	0.082168	1.01597	0.950766	1.08564	NA	NA	NA	NA	NA	NA	NA	NA
149	687	aparc-Desikan_rh_area_entorhinal	SA	AD	3	-0.0552735	0.68558	0.136525	-0.322862	0.212315	0.946226	0.724074	1.23654	NA	NA	NA	NA	NA	NA	NA	NA
150	688	aparc-Desikan_rh_area_fusiform	SA	AD	3	-0.00194911	0.984819	0.102435	-0.202722	0.198824	0.998053	0.816505	1.21997	NA	NA	NA	NA	NA	NA	NA	NA
151	689	aparc-Desikan_rh_area_inferiorparietal	SA	AD	5	0.00173129	0.984096	0.0868521	-0.168499	0.171961	1.00173	0.844932	1.18763	NA	NA	NA	NA	NA	NA	NA	NA
152	690	aparc-Desikan_rh_area_inferiortemporal	SA	AD	7	0.057542	0.37592	0.0649869	-0.0698324	0.184916	1.05923	0.93255	1.20312	NA	NA	NA	NA	NA	NA	NA	NA
153	691	aparc-Desikan_rh_area_isthmuscingulate	SA	AD	3	-0.00674163	0.90834	0.0585551	-0.12151	0.108026	0.993281	0.885583	1.11408	NA	NA	NA	NA	NA	NA	NA	NA
154	692	aparc-Desikan_rh_area_lateraloccipital	SA	AD	17	0.00451755	0.896212	0.034631	-0.0633591	0.0723942	1.00453	0.938606	1.07508	NA	NA	NA	NA	NA	NA	NA	NA
155	693	aparc-Desikan_rh_area_lateralorbitofrontal	SA	AD	3	0.0254442	0.777449	0.090022	-0.150999	0.201887	1.02577	0.859849	1.22371	NA	NA	NA	NA	NA	NA	NA	NA
156	694	aparc-Desikan_rh_area_lingual	SA	AD	16	-0.0482773	0.0530915	0.0249601	-0.0971991	0.000644574	0.95287	0.907375	1.00064	NA	NA	NA	NA	NA	NA	NA	NA
157	695	aparc-Desikan_rh_area_medialorbitofrontal	SA	AD	3	0.0253428	0.729608	0.0733197	-0.118364	0.169049	1.02567	0.888373	1.18418	NA	NA	NA	NA	NA	NA	NA	NA
158	696	aparc-Desikan_rh_area_middletemporal	SA	AD	5	-0.0350118	0.517856	0.0541431	-0.141132	0.0711086	0.965594	0.868375	1.0737	NA	NA	NA	NA	NA	NA	NA	NA
159	697	aparc-Desikan_rh_area_parahippocampal	SA	AD	3	0.00453353	0.958859	0.0878835	-0.167718	0.176785	1.00454	0.845592	1.19337	NA	NA	NA	NA	NA	NA	NA	NA
160	698	aparc-Desikan_rh_area_paracentral	SA	AD	4	-0.0246581	0.848982	0.129495	-0.278467	0.229151	0.975643	0.756943	1.25753	NA	NA	NA	NA	NA	NA	NA	NA
161	699	aparc-Desikan_rh_area_parsopercularis	SA	AD	1	NA	NA	NA	NA	NA	NA	NA	NA	0.00727754	0.915214	0.0683569	-0.126702	0.141257	1.0073	0.880996	1.15172
162	700	aparc-Desikan_rh_area_parsorbitalis	SA	AD	3	-0.0473033	0.388274	0.0548284	-0.154767	0.0601603	0.953798	0.856615	1.06201	NA	NA	NA	NA	NA	NA	NA	NA
163	701	aparc-Desikan_rh_area_parstriangularis	SA	AD	5	-0.00398895	0.917804	0.0386527	-0.0797482	0.0717703	0.996019	0.923349	1.07441	NA	NA	NA	NA	NA	NA	NA	NA
164	702	aparc-Desikan_rh_area_pericalcarine	SA	AD	22	-0.0239528	0.376039	0.0270586	-0.0769876	0.0290821	0.976332	0.925901	1.02951	NA	NA	NA	NA	NA	NA	NA	NA
165	703	aparc-Desikan_rh_area_postcentral	SA	AD	6	0.0364291	0.341147	0.0382698	-0.0385798	0.111438	1.0371	0.962155	1.11788	NA	NA	NA	NA	NA	NA	NA	NA
166	704	aparc-Desikan_rh_area_posteriorcingulate	SA	AD	3	-0.107894	0.101169	0.0658207	-0.236903	0.0211143	0.897723	0.789068	1.02134	NA	NA	NA	NA	NA	NA	NA	NA
167	705	aparc-Desikan_rh_area_precentral	SA	AD	3	-0.0120394	0.665929	0.0278856	-0.0666952	0.0426165	0.988033	0.93548	1.04354	NA	NA	NA	NA	NA	NA	NA	NA
168	706	aparc-Desikan_rh_area_precuneus	SA	AD	9	0.0372502	0.483907	0.0532121	-0.0670456	0.141546	1.03795	0.935153	1.15205	NA	NA	NA	NA	NA	NA	NA	NA
169	707	aparc-Desikan_rh_area_rostralanteriorcingulate	SA	AD	1	NA	NA	NA	NA	NA	NA	NA	NA	0.093307	0.468624	0.128749	-0.159041	0.345655	1.0978	0.852961	1.41292
170	708	aparc-Desikan_rh_area_rostralmiddlefrontal	SA	AD	5	-0.100746	0.110174	0.0630681	-0.224359	0.0228677	0.904163	0.799028	1.02313	NA	NA	NA	NA	NA	NA	NA	NA
171	709	aparc-Desikan_rh_area_superiorfrontal	SA	AD	4	-0.00476144	0.959664	0.0941456	-0.189287	0.179764	0.99525	0.827549	1.19693	NA	NA	NA	NA	NA	NA	NA	NA
172	710	aparc-Desikan_rh_area_superiorparietal	SA	AD	12	0.0251018	0.484844	0.035935	-0.0453308	0.0955344	1.02542	0.955681	1.10025	NA	NA	NA	NA	NA	NA	NA	NA
173	711	aparc-Desikan_rh_area_superiortemporal	SA	AD	4	-0.107133	0.216895	0.0867597	-0.277182	0.0629158	0.898406	0.757916	1.06494	NA	NA	NA	NA	NA	NA	NA	NA
174	712	aparc-Desikan_rh_area_supramarginal	SA	AD	8	0.0250515	0.43617	0.0321719	-0.0380054	0.0881084	1.02537	0.962708	1.09211	NA	NA	NA	NA	NA	NA	NA	NA
175	713	aparc-Desikan_rh_area_frontalpole	SA	AD	1	NA	NA	NA	NA	NA	NA	NA	NA	-0.0810758	0.504144	0.121374	-0.318969	0.156817	0.922124	0.726898	1.16978
176	714	aparc-Desikan_rh_area_transversetemporal	SA	AD	2	-0.0748582	0.51227	0.114234	-0.298757	0.14904	0.927875	0.74174	1.16072	NA	NA	NA	NA	NA	NA	NA	NA
177	715	aparc-Desikan_rh_area_insula	SA	AD	2	-0.0595651	0.528684	0.0945452	-0.244874	0.125744	0.942174	0.782803	1.13399	NA	NA	NA	NA	NA	NA	NA	NA
178	1020	aparc-Desikan_lh_thickness_GlobalMeanThickness	CT	AD	8	0.0425037	0.300324	0.0410371	-0.037929	0.122936	1.04342	0.962781	1.13081	NA	NA	NA	NA	NA	NA	NA	NA
179	1021	aparc-Desikan_lh_thickness_bankssts	CT	AD	1	NA	NA	NA	NA	NA	NA	NA	NA	-0.355376	0.00144788	0.11158	-0.574073	-0.136678	0.70091	0.563227	0.872251
180	1022	aparc-Desikan_lh_thickness_caudalanteriorcingulate	CT	AD	NA	NA	NA	NA	NA	NA	NA	NA	NA	NA	NA	NA	NA	NA	NA	NA	NA
181	1023	aparc-Desikan_lh_thickness_caudalmiddlefrontal	CT	AD	4	0.0890662	0.325452	0.0905775	-0.0884657	0.266598	1.09315	0.915335	1.30552	NA	NA	NA	NA	NA	NA	NA	NA
182	1024	aparc-Desikan_lh_thickness_cuneus	CT	AD	3	-0.0152214	0.787551	0.0564819	-0.125926	0.0954831	0.984894	0.88168	1.10019	NA	NA	NA	NA	NA	NA	NA	NA
183	1025	aparc-Desikan_lh_thickness_entorhinal	CT	AD	NA	NA	NA	NA	NA	NA	NA	NA	NA	NA	NA	NA	NA	NA	NA	NA	NA
184	1026	aparc-Desikan_lh_thickness_fusiform	CT	AD	4	-0.0188574	0.737464	0.0562549	-0.129117	0.0914021	0.981319	0.878871	1.09571	NA	NA	NA	NA	NA	NA	NA	NA
185	1027	aparc-Desikan_lh_thickness_inferiorparietal	CT	AD	6	0.0145131	0.834028	0.0692624	-0.121241	0.150267	1.01462	0.88582	1.16214	NA	NA	NA	NA	NA	NA	NA	NA
186	1028	aparc-Desikan_lh_thickness_inferiortemporal	CT	AD	1	NA	NA	NA	NA	NA	NA	NA	NA	0.0578789	0.61944	0.11654	-0.170539	0.286297	1.05959	0.84321	1.33149
187	1029	aparc-Desikan_lh_thickness_isthmuscingulate	CT	AD	2	-0.0252203	0.831748	0.118706	-0.257884	0.207443	0.975095	0.772685	1.23053	NA	NA	NA	NA	NA	NA	NA	NA
188	1030	aparc-Desikan_lh_thickness_lateraloccipital	CT	AD	4	-0.0124178	0.887528	0.0877995	-0.184505	0.159669	0.987659	0.831516	1.17312	NA	NA	NA	NA	NA	NA	NA	NA
189	1031	aparc-Desikan_lh_thickness_lateralorbitofrontal	CT	AD	1	NA	NA	NA	NA	NA	NA	NA	NA	-0.17787	0.17393	0.130817	-0.434272	0.0785318	0.837051	0.647736	1.0817
190	1032	aparc-Desikan_lh_thickness_lingual	CT	AD	2	0.0227551	0.857623	0.12684	-0.22585	0.27136	1.02302	0.797837	1.31175	NA	NA	NA	NA	NA	NA	NA	NA
191	1033	aparc-Desikan_lh_thickness_medialorbitofrontal	CT	AD	1	NA	NA	NA	NA	NA	NA	NA	NA	-0.260776	0.022271	0.11409	-0.484392	-0.0371606	0.770453	0.616072	0.963521
192	1034	aparc-Desikan_lh_thickness_middletemporal	CT	AD	NA	NA	NA	NA	NA	NA	NA	NA	NA	NA	NA	NA	NA	NA	NA	NA	NA
193	1035	aparc-Desikan_lh_thickness_parahippocampal	CT	AD	2	-0.00152783	0.985378	0.0833651	-0.164923	0.161868	0.998473	0.847959	1.1757	NA	NA	NA	NA	NA	NA	NA	NA
194	1036	aparc-Desikan_lh_thickness_paracentral	CT	AD	3	0.0751544	0.519539	0.116689	-0.153556	0.303865	1.07805	0.857652	1.35509	NA	NA	NA	NA	NA	NA	NA	NA
195	1037	aparc-Desikan_lh_thickness_parsopercularis	CT	AD	5	0.0210164	0.744567	0.0645047	-0.105413	0.147446	1.02124	0.899953	1.15887	NA	NA	NA	NA	NA	NA	NA	NA
196	1038	aparc-Desikan_lh_thickness_parsorbitalis	CT	AD	1	NA	NA	NA	NA	NA	NA	NA	NA	-0.310147	0.0117915	0.123156	-0.551534	-0.0687612	0.733339	0.576066	0.93355
197	1039	aparc-Desikan_lh_thickness_parstriangularis	CT	AD	2	0.165261	0.0603574	0.0879903	-0.00719994	0.337722	1.1797	0.992826	1.40175	NA	NA	NA	NA	NA	NA	NA	NA
198	1040	aparc-Desikan_lh_thickness_pericalcarine	CT	AD	2	-0.190659	0.367248	0.211458	-0.605116	0.223798	0.826414	0.546011	1.25082	NA	NA	NA	NA	NA	NA	NA	NA
199	1041	aparc-Desikan_lh_thickness_postcentral	CT	AD	4	0.0443207	0.45969	0.0599449	-0.0731713	0.161813	1.04532	0.929442	1.17564	NA	NA	NA	NA	NA	NA	NA	NA
200	1042	aparc-Desikan_lh_thickness_posteriorcingulate	CT	AD	2	0.0615287	0.500698	0.0913713	-0.117559	0.240616	1.06346	0.889088	1.27203	NA	NA	NA	NA	NA	NA	NA	NA
201	1043	aparc-Desikan_lh_thickness_precentral	CT	AD	2	0.0569725	0.430748	0.0723082	-0.0847515	0.198696	1.05863	0.918741	1.21981	NA	NA	NA	NA	NA	NA	NA	NA
202	1044	aparc-Desikan_lh_thickness_precuneus	CT	AD	6	0.097901	0.0305242	0.045257	0.00919716	0.186605	1.10285	1.00924	1.20515	NA	NA	NA	NA	NA	NA	NA	NA
203	1045	aparc-Desikan_lh_thickness_rostralanteriorcingulate	CT	AD	2	-0.0312336	0.763623	0.10386	-0.2348	0.172333	0.969249	0.790729	1.18807	NA	NA	NA	NA	NA	NA	NA	NA
204	1046	aparc-Desikan_lh_thickness_rostralmiddlefrontal	CT	AD	7	0.0793755	0.17705	0.0588013	-0.0358751	0.194626	1.08261	0.964761	1.21486	NA	NA	NA	NA	NA	NA	NA	NA
205	1047	aparc-Desikan_lh_thickness_superiorfrontal	CT	AD	10	0.0648349	0.110538	0.0406289	-0.0147979	0.144468	1.06698	0.985311	1.15542	NA	NA	NA	NA	NA	NA	NA	NA
206	1048	aparc-Desikan_lh_thickness_superiorparietal	CT	AD	7	0.0820625	0.0614683	0.0438811	-0.00394438	0.168069	1.08552	0.996063	1.18302	NA	NA	NA	NA	NA	NA	NA	NA
207	1049	aparc-Desikan_lh_thickness_superiortemporal	CT	AD	2	0.0620484	0.389061	0.0720386	-0.0791473	0.203244	1.06401	0.923904	1.22537	NA	NA	NA	NA	NA	NA	NA	NA
208	1050	aparc-Desikan_lh_thickness_supramarginal	CT	AD	4	0.0778806	0.206277	0.0616208	-0.0428961	0.198657	1.08099	0.958011	1.21976	NA	NA	NA	NA	NA	NA	NA	NA
209	1051	aparc-Desikan_lh_thickness_frontalpole	CT	AD	2	0.0340343	0.684817	0.0838493	-0.13031	0.198379	1.03462	0.877823	1.21942	NA	NA	NA	NA	NA	NA	NA	NA
210	1052	aparc-Desikan_lh_thickness_transversetemporal	CT	AD	2	0.0734917	0.389135	0.0853376	-0.0937701	0.240753	1.07626	0.910492	1.27221	NA	NA	NA	NA	NA	NA	NA	NA
211	1053	aparc-Desikan_lh_thickness_insula	CT	AD	1	NA	NA	NA	NA	NA	NA	NA	NA	0.134345	0.280142	0.124393	-0.109466	0.378155	1.14379	0.896313	1.45959
212	1054	aparc-Desikan_rh_thickness_GlobalMeanThickness	CT	AD	12	0.0267184	0.443911	0.0348984	-0.0416825	0.0951193	1.02708	0.959174	1.09979	NA	NA	NA	NA	NA	NA	NA	NA
213	1055	aparc-Desikan_rh_thickness_bankssts	CT	AD	1	NA	NA	NA	NA	NA	NA	NA	NA	-0.305963	0.0100697	0.118893	-0.538994	-0.0729324	0.736414	0.583335	0.929664
214	1056	aparc-Desikan_rh_thickness_caudalanteriorcingulate	CT	AD	3	-0.171133	0.00807784	0.0646076	-0.297764	-0.0445016	0.84271	0.742477	0.956474	NA	NA	NA	NA	NA	NA	NA	NA
215	1057	aparc-Desikan_rh_thickness_caudalmiddlefrontal	CT	AD	1	NA	NA	NA	NA	NA	NA	NA	NA	0.250142	0.0416	0.122769	0.00951459	0.490768	1.28421	1.00956	1.63357
216	1058	aparc-Desikan_rh_thickness_cuneus	CT	AD	4	0.0377825	0.580126	0.0682981	-0.0960817	0.171647	1.03851	0.90839	1.18726	NA	NA	NA	NA	NA	NA	NA	NA
217	1059	aparc-Desikan_rh_thickness_entorhinal	CT	AD	NA	NA	NA	NA	NA	NA	NA	NA	NA	NA	NA	NA	NA	NA	NA	NA	NA
218	1060	aparc-Desikan_rh_thickness_fusiform	CT	AD	3	0.0303432	0.734459	0.0894551	-0.144989	0.205675	1.03081	0.865032	1.22835	NA	NA	NA	NA	NA	NA	NA	NA
219	1061	aparc-Desikan_rh_thickness_inferiorparietal	CT	AD	3	0.0230496	0.733772	0.0677706	-0.109781	0.15588	1.02332	0.896031	1.16869	NA	NA	NA	NA	NA	NA	NA	NA
220	1062	aparc-Desikan_rh_thickness_inferiortemporal	CT	AD	4	0.116088	0.0560034	0.0607471	-0.00297605	0.235153	1.1231	0.997028	1.2651	NA	NA	NA	NA	NA	NA	NA	NA
221	1063	aparc-Desikan_rh_thickness_isthmuscingulate	CT	AD	3	0.0550768	0.425006	0.0690387	-0.0802391	0.190393	1.05662	0.922896	1.20972	NA	NA	NA	NA	NA	NA	NA	NA
222	1064	aparc-Desikan_rh_thickness_lateraloccipital	CT	AD	8	0.0456569	0.381215	0.05214	-0.0565375	0.147851	1.04672	0.945031	1.15934	NA	NA	NA	NA	NA	NA	NA	NA
223	1065	aparc-Desikan_rh_thickness_lateralorbitofrontal	CT	AD	2	0.0186834	0.853295	0.101037	-0.17935	0.216717	1.01886	0.835813	1.24199	NA	NA	NA	NA	NA	NA	NA	NA
224	1066	aparc-Desikan_rh_thickness_lingual	CT	AD	5	0.0431559	0.563577	0.074724	-0.103303	0.189615	1.0441	0.901854	1.20878	NA	NA	NA	NA	NA	NA	NA	NA
225	1067	aparc-Desikan_rh_thickness_medialorbitofrontal	CT	AD	3	0.0479797	0.477654	0.0675693	-0.0844562	0.180416	1.04915	0.919012	1.19771	NA	NA	NA	NA	NA	NA	NA	NA
226	1068	aparc-Desikan_rh_thickness_middletemporal	CT	AD	2	-0.22513	0.00896314	0.0861427	-0.39397	-0.0562905	0.798412	0.674374	0.945264	NA	NA	NA	NA	NA	NA	NA	NA
227	1069	aparc-Desikan_rh_thickness_parahippocampal	CT	AD	3	0.0150128	0.896425	0.115324	-0.211023	0.241048	1.01513	0.809756	1.27258	NA	NA	NA	NA	NA	NA	NA	NA
228	1070	aparc-Desikan_rh_thickness_paracentral	CT	AD	3	0.0841547	0.466168	0.115482	-0.142189	0.310499	1.0878	0.867457	1.36411	NA	NA	NA	NA	NA	NA	NA	NA
229	1071	aparc-Desikan_rh_thickness_parsopercularis	CT	AD	3	0.0772715	0.336531	0.0804039	-0.0803201	0.234863	1.08034	0.922821	1.26474	NA	NA	NA	NA	NA	NA	NA	NA
230	1072	aparc-Desikan_rh_thickness_parsorbitalis	CT	AD	NA	NA	NA	NA	NA	NA	NA	NA	NA	NA	NA	NA	NA	NA	NA	NA	NA
231	1073	aparc-Desikan_rh_thickness_parstriangularis	CT	AD	3	0.0884271	0.190059	0.0674807	-0.043835	0.220689	1.09245	0.957112	1.24694	NA	NA	NA	NA	NA	NA	NA	NA
232	1074	aparc-Desikan_rh_thickness_pericalcarine	CT	AD	1	NA	NA	NA	NA	NA	NA	NA	NA	0.0145938	0.906085	0.1237	-0.227858	0.257046	1.0147	0.796237	1.2931
233	1075	aparc-Desikan_rh_thickness_postcentral	CT	AD	2	-0.0453601	0.665964	0.105075	-0.251306	0.160586	0.955653	0.777784	1.1742	NA	NA	NA	NA	NA	NA	NA	NA
234	1076	aparc-Desikan_rh_thickness_posteriorcingulate	CT	AD	1	NA	NA	NA	NA	NA	NA	NA	NA	-0.0182202	0.887044	0.12827	-0.269629	0.233189	0.981945	0.763663	1.26262
235	1077	aparc-Desikan_rh_thickness_precentral	CT	AD	6	0.0860899	0.256367	0.0758489	-0.0625738	0.234754	1.0899	0.939344	1.2646	NA	NA	NA	NA	NA	NA	NA	NA
236	1078	aparc-Desikan_rh_thickness_precuneus	CT	AD	8	0.100659	0.0162975	0.0419031	0.0185289	0.182789	1.1059	1.0187	1.20056	NA	NA	NA	NA	NA	NA	NA	NA
237	1079	aparc-Desikan_rh_thickness_rostralanteriorcingulate	CT	AD	2	0.130423	0.122774	0.0845126	-0.035222	0.296067	1.13931	0.965391	1.34456	NA	NA	NA	NA	NA	NA	NA	NA
238	1080	aparc-Desikan_rh_thickness_rostralmiddlefrontal	CT	AD	2	0.0757648	0.720834	0.212021	-0.339797	0.491327	1.07871	0.711915	1.63448	NA	NA	NA	NA	NA	NA	NA	NA
239	1081	aparc-Desikan_rh_thickness_superiorfrontal	CT	AD	7	-0.00578591	0.934146	0.0700226	-0.14303	0.131458	0.994231	0.866728	1.14049	NA	NA	NA	NA	NA	NA	NA	NA
240	1082	aparc-Desikan_rh_thickness_superiorparietal	CT	AD	6	0.0435231	0.434135	0.0556464	-0.065544	0.15259	1.04448	0.936558	1.16485	NA	NA	NA	NA	NA	NA	NA	NA
241	1083	aparc-Desikan_rh_thickness_superiortemporal	CT	AD	2	0.0443472	0.524058	0.0696076	-0.0920838	0.180778	1.04535	0.912029	1.19815	NA	NA	NA	NA	NA	NA	NA	NA
242	1084	aparc-Desikan_rh_thickness_supramarginal	CT	AD	5	-0.0132726	0.8043	0.0535649	-0.11826	0.0917146	0.986815	0.888465	1.09605	NA	NA	NA	NA	NA	NA	NA	NA
243	1085	aparc-Desikan_rh_thickness_frontalpole	CT	AD	1	NA	NA	NA	NA	NA	NA	NA	NA	-0.0820209	0.488008	0.118274	-0.313838	0.149796	0.921253	0.730637	1.1616
244	1086	aparc-Desikan_rh_thickness_transversetemporal	CT	AD	1	NA	NA	NA	NA	NA	NA	NA	NA	-0.0430919	0.741953	0.130872	-0.299601	0.213417	0.957823	0.741114	1.2379
245	1087	aparc-Desikan_rh_thickness_insula	CT	AD	4	0.0468247	0.511442	0.0713145	-0.0929518	0.186601	1.04794	0.911237	1.20515	NA	NA	NA	NA	NA	NA	NA	NA
246	1452	IDP_dMRI_TBSS_FA_Middle_cerebellar_peduncle	FA	AD	6	-0.00318126	0.952821	0.0537694	-0.108569	0.102207	0.996824	0.897117	1.10761	NA	NA	NA	NA	NA	NA	NA	NA
247	1453	IDP_dMRI_TBSS_FA_Pontine_crossing_tract	FA	AD	3	0.0618488	0.642332	0.133168	-0.199161	0.322859	1.0638	0.819418	1.38107	NA	NA	NA	NA	NA	NA	NA	NA
248	1454	IDP_dMRI_TBSS_FA_Genu_of_corpus_callosum	FA	AD	11	0.0206146	0.618077	0.0413468	-0.0604252	0.101654	1.02083	0.941364	1.107	NA	NA	NA	NA	NA	NA	NA	NA
249	1455	IDP_dMRI_TBSS_FA_Body_of_corpus_callosum	FA	AD	11	0.0670649	0.0750161	0.0376692	-0.00676665	0.140896	1.06936	0.993256	1.15131	NA	NA	NA	NA	NA	NA	NA	NA
250	1456	IDP_dMRI_TBSS_FA_Splenium_of_corpus_callosum	FA	AD	15	0.0805168	0.0011096	0.0246897	0.032125	0.128909	1.08385	1.03265	1.13759	NA	NA	NA	NA	NA	NA	NA	NA
251	1457	IDP_dMRI_TBSS_FA_Fornix	FA	AD	8	0.0798278	0.072603	0.0444644	-0.00732246	0.166978	1.0831	0.992704	1.18173	NA	NA	NA	NA	NA	NA	NA	NA
252	1458	IDP_dMRI_TBSS_FA_Corticospinal_tract_R	FA	AD	2	0.00297353	0.970782	0.0811834	-0.156146	0.162093	1.00298	0.855434	1.17597	NA	NA	NA	NA	NA	NA	NA	NA
253	1459	IDP_dMRI_TBSS_FA_Corticospinal_tract_L	FA	AD	1	NA	NA	NA	NA	NA	NA	NA	NA	0.0234729	0.844977	0.120047	-0.21182	0.258766	1.02375	0.809111	1.29533
254	1460	IDP_dMRI_TBSS_FA_Medial_lemniscus_R	FA	AD	5	-0.0450325	0.351965	0.0483812	-0.13986	0.0497946	0.955966	0.86948	1.05106	NA	NA	NA	NA	NA	NA	NA	NA
255	1461	IDP_dMRI_TBSS_FA_Medial_lemniscus_L	FA	AD	5	-0.0202565	0.710298	0.0545328	-0.127141	0.0866278	0.979947	0.88061	1.09049	NA	NA	NA	NA	NA	NA	NA	NA
256	1462	IDP_dMRI_TBSS_FA_Inferior_cerebellar_peduncle_R	FA	AD	9	0.0237888	0.504628	0.0356533	-0.0460917	0.0936693	1.02407	0.954954	1.0982	NA	NA	NA	NA	NA	NA	NA	NA
257	1463	IDP_dMRI_TBSS_FA_Inferior_cerebellar_peduncle_L	FA	AD	8	0.000603222	0.987788	0.0394121	-0.0766444	0.0778509	1.0006	0.926219	1.08096	NA	NA	NA	NA	NA	NA	NA	NA
258	1464	IDP_dMRI_TBSS_FA_Superior_cerebellar_peduncle_R	FA	AD	12	-0.00387915	0.907413	0.0333542	-0.0692534	0.0614951	0.996128	0.93309	1.06343	NA	NA	NA	NA	NA	NA	NA	NA
259	1465	IDP_dMRI_TBSS_FA_Superior_cerebellar_peduncle_L	FA	AD	11	0.00466771	0.893274	0.0347914	-0.0635234	0.0728588	1.00468	0.938452	1.07558	NA	NA	NA	NA	NA	NA	NA	NA
260	1466	IDP_dMRI_TBSS_FA_Cerebral_peduncle_R	FA	AD	7	0.0785352	0.163984	0.0564272	-0.0320621	0.189132	1.0817	0.968446	1.2082	NA	NA	NA	NA	NA	NA	NA	NA
261	1467	IDP_dMRI_TBSS_FA_Cerebral_peduncle_L	FA	AD	7	0.0811702	0.115869	0.0516234	-0.0200117	0.182352	1.08456	0.980187	1.20004	NA	NA	NA	NA	NA	NA	NA	NA
262	1468	IDP_dMRI_TBSS_FA_Anterior_limb_of_internal_capsule_R	FA	AD	11	0.0336417	0.489566	0.0486857	-0.0617822	0.129066	1.03421	0.940088	1.13776	NA	NA	NA	NA	NA	NA	NA	NA
263	1469	IDP_dMRI_TBSS_FA_Anterior_limb_of_internal_capsule_L	FA	AD	8	0.0421883	0.301711	0.0408496	-0.0378769	0.122253	1.04309	0.962831	1.13004	NA	NA	NA	NA	NA	NA	NA	NA
264	1470	IDP_dMRI_TBSS_FA_Posterior_limb_of_internal_capsule_R	FA	AD	21	0.0637902	0.0209788	0.0276344	0.00962686	0.117954	1.06587	1.00967	1.12519	NA	NA	NA	NA	NA	NA	NA	NA
265	1471	IDP_dMRI_TBSS_FA_Posterior_limb_of_internal_capsule_L	FA	AD	17	0.0832639	0.00195975	0.0268917	0.0305561	0.135972	1.08683	1.03103	1.14565	NA	NA	NA	NA	NA	NA	NA	NA
266	1472	IDP_dMRI_TBSS_FA_Retrolenticular_part_of_internal_capsule_R	FA	AD	10	-0.00677056	0.888642	0.0483532	-0.101543	0.0880017	0.993252	0.903442	1.09199	NA	NA	NA	NA	NA	NA	NA	NA
267	1473	IDP_dMRI_TBSS_FA_Retrolenticular_part_of_internal_capsule_L	FA	AD	7	-0.0389075	0.510711	0.0591541	-0.15485	0.0770346	0.96184	0.856544	1.08008	NA	NA	NA	NA	NA	NA	NA	NA
268	1474	IDP_dMRI_TBSS_FA_Anterior_corona_radiata_R	FA	AD	12	-0.0161411	0.612362	0.0318551	-0.0785772	0.0462949	0.983988	0.924431	1.04738	NA	NA	NA	NA	NA	NA	NA	NA
269	1475	IDP_dMRI_TBSS_FA_Anterior_corona_radiata_L	FA	AD	8	-0.046921	0.456038	0.0629485	-0.1703	0.0764581	0.954163	0.843412	1.07946	NA	NA	NA	NA	NA	NA	NA	NA
270	1476	IDP_dMRI_TBSS_FA_Superior_corona_radiata_R	FA	AD	12	-0.0465205	0.264477	0.0416899	-0.128233	0.0351916	0.954545	0.879649	1.03582	NA	NA	NA	NA	NA	NA	NA	NA
271	1477	IDP_dMRI_TBSS_FA_Superior_corona_radiata_L	FA	AD	10	0.00274255	0.952346	0.045892	-0.0872058	0.0926909	1.00275	0.916488	1.09712	NA	NA	NA	NA	NA	NA	NA	NA
272	1478	IDP_dMRI_TBSS_FA_Posterior_corona_radiata_R	FA	AD	5	0.0434877	0.314403	0.0432273	-0.0412377	0.128213	1.04445	0.959601	1.1368	NA	NA	NA	NA	NA	NA	NA	NA
273	1479	IDP_dMRI_TBSS_FA_Posterior_corona_radiata_L	FA	AD	8	8.85e-05	0.998101	0.0371807	-0.0727857	0.0729627	1.00009	0.9298	1.07569	NA	NA	NA	NA	NA	NA	NA	NA
274	1480	IDP_dMRI_TBSS_FA_Posterior_thalamic_radiation_R	FA	AD	9	0.02419	0.527661	0.0383007	-0.0508793	0.0992593	1.02448	0.950393	1.10435	NA	NA	NA	NA	NA	NA	NA	NA
275	1481	IDP_dMRI_TBSS_FA_Posterior_thalamic_radiation_L	FA	AD	11	0.0239774	0.605318	0.0463987	-0.0669641	0.114919	1.02427	0.935229	1.12178	NA	NA	NA	NA	NA	NA	NA	NA
276	1482	IDP_dMRI_TBSS_FA_Sagittal_stratum_R	FA	AD	13	-0.0197955	0.486243	0.0284297	-0.0755177	0.0359267	0.980399	0.927263	1.03658	NA	NA	NA	NA	NA	NA	NA	NA
277	1483	IDP_dMRI_TBSS_FA_Sagittal_stratum_L	FA	AD	10	0.0114801	0.802291	0.0458502	-0.0783862	0.101346	1.01155	0.924607	1.10666	NA	NA	NA	NA	NA	NA	NA	NA
278	1484	IDP_dMRI_TBSS_FA_External_capsule_R	FA	AD	11	0.0145212	0.722762	0.0409314	-0.0657043	0.0947468	1.01463	0.936408	1.09938	NA	NA	NA	NA	NA	NA	NA	NA
279	1485	IDP_dMRI_TBSS_FA_External_capsule_L	FA	AD	8	-0.000413084	0.991868	0.0405277	-0.0798475	0.0790213	0.999587	0.923257	1.08223	NA	NA	NA	NA	NA	NA	NA	NA
280	1486	IDP_dMRI_TBSS_FA_Cingulum_cingulate_gyrus_R	FA	AD	12	-0.0706213	0.0217978	0.0307869	-0.130964	-0.0102789	0.931815	0.87725	0.989774	NA	NA	NA	NA	NA	NA	NA	NA
281	1487	IDP_dMRI_TBSS_FA_Cingulum_cingulate_gyrus_L	FA	AD	9	0.0210367	0.728024	0.0604928	-0.0975291	0.139602	1.02126	0.907076	1.14982	NA	NA	NA	NA	NA	NA	NA	NA
282	1488	IDP_dMRI_TBSS_FA_Cingulum_hippocampus_R	FA	AD	7	0.0207624	0.676852	0.0498182	-0.0768814	0.118406	1.02098	0.926	1.1257	NA	NA	NA	NA	NA	NA	NA	NA
283	1489	IDP_dMRI_TBSS_FA_Cingulum_hippocampus_L	FA	AD	6	-0.00706463	0.880499	0.046992	-0.099169	0.0850397	0.99296	0.90559	1.08876	NA	NA	NA	NA	NA	NA	NA	NA
284	1490	IDP_dMRI_TBSS_FA_Fornix_cres+Stria_terminalis_R	FA	AD	2	-0.0692004	0.465176	0.0947497	-0.25491	0.116509	0.93314	0.774986	1.12357	NA	NA	NA	NA	NA	NA	NA	NA
285	1491	IDP_dMRI_TBSS_FA_Fornix_cres+Stria_terminalis_L	FA	AD	7	0.0652634	0.345604	0.0691972	-0.0703631	0.20089	1.06744	0.932055	1.22249	NA	NA	NA	NA	NA	NA	NA	NA
286	1492	IDP_dMRI_TBSS_FA_Superior_longitudinal_fasciculus_R	FA	AD	11	0.0466059	0.362263	0.0511556	-0.0536591	0.146871	1.04771	0.947755	1.1582	NA	NA	NA	NA	NA	NA	NA	NA
287	1493	IDP_dMRI_TBSS_FA_Superior_longitudinal_fasciculus_L	FA	AD	13	0.0127264	0.74838	0.0396738	-0.0650343	0.0904871	1.01281	0.937035	1.09471	NA	NA	NA	NA	NA	NA	NA	NA
288	1494	IDP_dMRI_TBSS_FA_Superior_fronto-occipital_fasciculus_R	FA	AD	8	0.0558309	0.331705	0.0575169	-0.0569023	0.168564	1.05742	0.944686	1.1836	NA	NA	NA	NA	NA	NA	NA	NA
289	1495	IDP_dMRI_TBSS_FA_Superior_fronto-occipital_fasciculus_L	FA	AD	9	0.0364016	0.31832	0.0364776	-0.0350946	0.107898	1.03707	0.965514	1.11393	NA	NA	NA	NA	NA	NA	NA	NA
290	1496	IDP_dMRI_TBSS_FA_Uncinate_fasciculus_R	FA	AD	4	-0.0176761	0.732849	0.0517847	-0.119174	0.083822	0.982479	0.887653	1.08744	NA	NA	NA	NA	NA	NA	NA	NA
291	1497	IDP_dMRI_TBSS_FA_Uncinate_fasciculus_L	FA	AD	8	0.0454923	0.223761	0.0373934	-0.0277987	0.118783	1.04654	0.972584	1.12613	NA	NA	NA	NA	NA	NA	NA	NA
292	1498	IDP_dMRI_TBSS_FA_Tapetum_R	FA	AD	11	0.0190276	0.572415	0.033707	-0.0470382	0.0850933	1.01921	0.954051	1.08882	NA	NA	NA	NA	NA	NA	NA	NA
293	1499	IDP_dMRI_TBSS_FA_Tapetum_L	FA	AD	10	-0.00130487	0.969165	0.0337561	-0.0674669	0.0648571	0.998696	0.934759	1.06701	NA	NA	NA	NA	NA	NA	NA	NA
294	1602	IDP_dMRI_TBSS_MD_Middle_cerebellar_peduncle	MD	AD	4	-0.00796287	0.868855	0.0482267	-0.102487	0.0865614	0.992069	0.90259	1.09042	NA	NA	NA	NA	NA	NA	NA	NA
295	1603	IDP_dMRI_TBSS_MD_Pontine_crossing_tract	MD	AD	4	-0.0455315	0.413834	0.0557189	-0.15474	0.0636774	0.95549	0.856637	1.06575	NA	NA	NA	NA	NA	NA	NA	NA
296	1604	IDP_dMRI_TBSS_MD_Genu_of_corpus_callosum	MD	AD	14	-0.0199076	0.589798	0.0369256	-0.0922818	0.0524665	0.980289	0.911848	1.05387	NA	NA	NA	NA	NA	NA	NA	NA
297	1605	IDP_dMRI_TBSS_MD_Body_of_corpus_callosum	MD	AD	9	0.0152473	0.650266	0.0336295	-0.0506664	0.0811611	1.01536	0.950596	1.08455	NA	NA	NA	NA	NA	NA	NA	NA
298	1606	IDP_dMRI_TBSS_MD_Splenium_of_corpus_callosum	MD	AD	13	-0.0631682	0.08364	0.0365146	-0.134737	0.00840035	0.938786	0.873946	1.00844	NA	NA	NA	NA	NA	NA	NA	NA
299	1607	IDP_dMRI_TBSS_MD_Fornix	MD	AD	10	-0.0494114	0.299783	0.047653	-0.142811	0.0439886	0.951789	0.866918	1.04497	NA	NA	NA	NA	NA	NA	NA	NA
300	1608	IDP_dMRI_TBSS_MD_Corticospinal_tract_R	MD	AD	4	-0.0441385	0.388634	0.051199	-0.144489	0.0562116	0.956821	0.865465	1.05782	NA	NA	NA	NA	NA	NA	NA	NA
301	1609	IDP_dMRI_TBSS_MD_Corticospinal_tract_L	MD	AD	4	-0.0156773	0.764429	0.0523151	-0.118215	0.0868603	0.984445	0.888505	1.09074	NA	NA	NA	NA	NA	NA	NA	NA
302	1610	IDP_dMRI_TBSS_MD_Medial_lemniscus_R	MD	AD	1	NA	NA	NA	NA	NA	NA	NA	NA	-0.108294	0.36364	0.119207	-0.34194	0.125352	0.897364	0.710391	1.13355
303	1611	IDP_dMRI_TBSS_MD_Medial_lemniscus_L	MD	AD	NA	NA	NA	NA	NA	NA	NA	NA	NA	NA	NA	NA	NA	NA	NA	NA	NA
304	1612	IDP_dMRI_TBSS_MD_Inferior_cerebellar_peduncle_R	MD	AD	4	0.0280011	0.498694	0.0413882	-0.0531199	0.109122	1.0284	0.948266	1.1153	NA	NA	NA	NA	NA	NA	NA	NA
305	1613	IDP_dMRI_TBSS_MD_Inferior_cerebellar_peduncle_L	MD	AD	6	0.0398458	0.29349	0.0379304	-0.0344978	0.114189	1.04065	0.96609	1.12096	NA	NA	NA	NA	NA	NA	NA	NA
306	1614	IDP_dMRI_TBSS_MD_Superior_cerebellar_peduncle_R	MD	AD	8	-0.0178441	0.61165	0.0351456	-0.0867296	0.0510413	0.982314	0.916925	1.05237	NA	NA	NA	NA	NA	NA	NA	NA
307	1615	IDP_dMRI_TBSS_MD_Superior_cerebellar_peduncle_L	MD	AD	7	-0.00158516	0.976693	0.0542582	-0.107931	0.104761	0.998416	0.897689	1.11045	NA	NA	NA	NA	NA	NA	NA	NA
308	1616	IDP_dMRI_TBSS_MD_Cerebral_peduncle_R	MD	AD	3	0.0386397	0.524013	0.0606425	-0.0802196	0.157499	1.0394	0.922914	1.17058	NA	NA	NA	NA	NA	NA	NA	NA
309	1617	IDP_dMRI_TBSS_MD_Cerebral_peduncle_L	MD	AD	5	0.0063528	0.896173	0.0486813	-0.0890625	0.101768	1.00637	0.914788	1.10713	NA	NA	NA	NA	NA	NA	NA	NA
310	1618	IDP_dMRI_TBSS_MD_Anterior_limb_of_internal_capsule_R	MD	AD	11	-0.0639025	0.249934	0.0555428	-0.172766	0.0449613	0.938096	0.841334	1.04599	NA	NA	NA	NA	NA	NA	NA	NA
311	1619	IDP_dMRI_TBSS_MD_Anterior_limb_of_internal_capsule_L	MD	AD	11	0.00393776	0.924269	0.041425	-0.0772553	0.0851308	1.00395	0.925654	1.08886	NA	NA	NA	NA	NA	NA	NA	NA
312	1620	IDP_dMRI_TBSS_MD_Posterior_limb_of_internal_capsule_R	MD	AD	6	-0.0858731	0.142259	0.0585193	-0.200571	0.0288247	0.917711	0.818263	1.02924	NA	NA	NA	NA	NA	NA	NA	NA
313	1621	IDP_dMRI_TBSS_MD_Posterior_limb_of_internal_capsule_L	MD	AD	7	-0.0478151	0.35429	0.0516194	-0.148989	0.0533589	0.95331	0.861579	1.05481	NA	NA	NA	NA	NA	NA	NA	NA
314	1622	IDP_dMRI_TBSS_MD_Retrolenticular_part_of_internal_capsule_R	MD	AD	14	0.0101321	0.758342	0.032933	-0.0544165	0.0746808	1.01018	0.947038	1.07754	NA	NA	NA	NA	NA	NA	NA	NA
315	1623	IDP_dMRI_TBSS_MD_Retrolenticular_part_of_internal_capsule_L	MD	AD	14	0.00585272	0.874462	0.037044	-0.0667535	0.0784589	1.00587	0.935426	1.08162	NA	NA	NA	NA	NA	NA	NA	NA
316	1624	IDP_dMRI_TBSS_MD_Anterior_corona_radiata_R	MD	AD	15	-0.00958426	0.75461	0.0306631	-0.0696839	0.0505154	0.990462	0.932689	1.05181	NA	NA	NA	NA	NA	NA	NA	NA
317	1625	IDP_dMRI_TBSS_MD_Anterior_corona_radiata_L	MD	AD	18	-0.0291819	0.284887	0.027288	-0.0826663	0.0243025	0.97124	0.920658	1.0246	NA	NA	NA	NA	NA	NA	NA	NA
318	1626	IDP_dMRI_TBSS_MD_Superior_corona_radiata_R	MD	AD	20	0.000502246	0.984898	0.0265341	-0.0515045	0.052509	1.0005	0.949799	1.05391	NA	NA	NA	NA	NA	NA	NA	NA
319	1627	IDP_dMRI_TBSS_MD_Superior_corona_radiata_L	MD	AD	17	-0.00339427	0.887409	0.0239735	-0.0503824	0.0435938	0.996611	0.950866	1.04456	NA	NA	NA	NA	NA	NA	NA	NA
320	1628	IDP_dMRI_TBSS_MD_Posterior_corona_radiata_R	MD	AD	9	-0.00602236	0.846868	0.0311851	-0.0671452	0.0551005	0.993996	0.935059	1.05665	NA	NA	NA	NA	NA	NA	NA	NA
321	1629	IDP_dMRI_TBSS_MD_Posterior_corona_radiata_L	MD	AD	12	0.00345871	0.897733	0.0269106	-0.049286	0.0562034	1.00346	0.951909	1.05781	NA	NA	NA	NA	NA	NA	NA	NA
322	1630	IDP_dMRI_TBSS_MD_Posterior_thalamic_radiation_R	MD	AD	11	0.00629434	0.87535	0.0401255	-0.0723516	0.0849402	1.00631	0.930204	1.08865	NA	NA	NA	NA	NA	NA	NA	NA
323	1631	IDP_dMRI_TBSS_MD_Posterior_thalamic_radiation_L	MD	AD	17	-0.0118707	0.765624	0.0398207	-0.0899194	0.0661779	0.988199	0.914005	1.06842	NA	NA	NA	NA	NA	NA	NA	NA
324	1632	IDP_dMRI_TBSS_MD_Sagittal_stratum_R	MD	AD	14	0.0102112	0.677255	0.0245336	-0.0378746	0.058297	1.01026	0.962834	1.06003	NA	NA	NA	NA	NA	NA	NA	NA
325	1633	IDP_dMRI_TBSS_MD_Sagittal_stratum_L	MD	AD	18	-0.00272958	0.922715	0.028136	-0.0578761	0.052417	0.997274	0.943767	1.05382	NA	NA	NA	NA	NA	NA	NA	NA
326	1634	IDP_dMRI_TBSS_MD_External_capsule_R	MD	AD	13	0.0271336	0.369508	0.030236	-0.0321289	0.0863961	1.02751	0.968382	1.09024	NA	NA	NA	NA	NA	NA	NA	NA
327	1635	IDP_dMRI_TBSS_MD_External_capsule_L	MD	AD	12	-0.0327222	0.27296	0.0298486	-0.0912254	0.0257811	0.967807	0.912812	1.02612	NA	NA	NA	NA	NA	NA	NA	NA
328	1636	IDP_dMRI_TBSS_MD_Cingulum_cingulate_gyrus_R	MD	AD	15	-0.0532935	0.100259	0.0324249	-0.116846	0.0102593	0.948102	0.889722	1.01031	NA	NA	NA	NA	NA	NA	NA	NA
329	1637	IDP_dMRI_TBSS_MD_Cingulum_cingulate_gyrus_L	MD	AD	15	-0.0553156	0.0772832	0.0313106	-0.116684	0.00605322	0.946186	0.889866	1.00607	NA	NA	NA	NA	NA	NA	NA	NA
330	1638	IDP_dMRI_TBSS_MD_Cingulum_hippocampus_R	MD	AD	13	-0.0122087	0.590871	0.0227107	-0.0567217	0.0323043	0.987866	0.944857	1.03283	NA	NA	NA	NA	NA	NA	NA	NA
331	1639	IDP_dMRI_TBSS_MD_Cingulum_hippocampus_L	MD	AD	12	-0.0278229	0.281424	0.0258307	-0.078451	0.0228053	0.972561	0.924547	1.02307	NA	NA	NA	NA	NA	NA	NA	NA
332	1640	IDP_dMRI_TBSS_MD_Fornix_cres+Stria_terminalis_R	MD	AD	2	0.031729	0.687567	0.0788967	-0.122909	0.186367	1.03224	0.884345	1.20486	NA	NA	NA	NA	NA	NA	NA	NA
333	1641	IDP_dMRI_TBSS_MD_Fornix_cres+Stria_terminalis_L	MD	AD	1	NA	NA	NA	NA	NA	NA	NA	NA	-0.00421962	0.96455	0.0949415	-0.190305	0.181866	0.995789	0.826707	1.19945
334	1642	IDP_dMRI_TBSS_MD_Superior_longitudinal_fasciculus_R	MD	AD	23	-0.00760283	0.784914	0.0278573	-0.0622032	0.0469975	0.992426	0.939692	1.04812	NA	NA	NA	NA	NA	NA	NA	NA
335	1643	IDP_dMRI_TBSS_MD_Superior_longitudinal_fasciculus_L	MD	AD	24	-0.00632011	0.813048	0.0267239	-0.058699	0.0460588	0.9937	0.942991	1.04714	NA	NA	NA	NA	NA	NA	NA	NA
336	1644	IDP_dMRI_TBSS_MD_Superior_fronto-occipital_fasciculus_R	MD	AD	6	-0.104243	0.0506979	0.0533478	-0.208805	0.000318568	0.901006	0.811554	1.00032	NA	NA	NA	NA	NA	NA	NA	NA
337	1645	IDP_dMRI_TBSS_MD_Superior_fronto-occipital_fasciculus_L	MD	AD	4	-0.0299641	0.579358	0.0540554	-0.135913	0.0759844	0.97048	0.872919	1.07895	NA	NA	NA	NA	NA	NA	NA	NA
338	1646	IDP_dMRI_TBSS_MD_Uncinate_fasciculus_R	MD	AD	5	-0.0690549	0.195008	0.053287	-0.173497	0.0353877	0.933275	0.840719	1.03602	NA	NA	NA	NA	NA	NA	NA	NA
339	1647	IDP_dMRI_TBSS_MD_Uncinate_fasciculus_L	MD	AD	5	-0.0817563	0.156982	0.0577663	-0.194978	0.0314656	0.921497	0.822853	1.03197	NA	NA	NA	NA	NA	NA	NA	NA
340	1648	IDP_dMRI_TBSS_MD_Tapetum_R	MD	AD	8	-0.0690593	0.089391	0.0406561	-0.148745	0.0106268	0.933271	0.861789	1.01068	NA	NA	NA	NA	NA	NA	NA	NA
341	1649	IDP_dMRI_TBSS_MD_Tapetum_L	MD	AD	9	-0.00944186	0.811525	0.0395954	-0.0870488	0.0681651	0.990603	0.916632	1.07054	NA	NA	NA	NA	NA	NA	NA	NA
342	122	IDP_T1_FAST_ROIs_L_thalamus	GMV	ALS	15	-0.0196063	0.611246	0.0385727	-0.0952087	0.0559961	0.980585	0.909183	1.05759	NA	NA	NA	NA	NA	NA	NA	NA
343	123	IDP_T1_FAST_ROIs_R_thalamus	GMV	ALS	12	-0.0269582	0.568917	0.0473244	-0.119714	0.0657976	0.973402	0.887174	1.06801	NA	NA	NA	NA	NA	NA	NA	NA
344	124	IDP_T1_FAST_ROIs_L_caudate	GMV	ALS	19	0.0369901	0.134444	0.0247127	-0.0114468	0.0854271	1.03768	0.988618	1.08918	NA	NA	NA	NA	NA	NA	NA	NA
345	125	IDP_T1_FAST_ROIs_R_caudate	GMV	ALS	18	0.0348057	0.195637	0.0268961	-0.0179106	0.0875221	1.03542	0.982249	1.09147	NA	NA	NA	NA	NA	NA	NA	NA
346	126	IDP_T1_FAST_ROIs_L_putamen	GMV	ALS	24	0.0143435	0.546964	0.0238139	-0.0323317	0.0610187	1.01445	0.968185	1.06292	NA	NA	NA	NA	NA	NA	NA	NA
347	127	IDP_T1_FAST_ROIs_R_putamen	GMV	ALS	18	-0.0207406	0.457747	0.0279311	-0.0754854	0.0340043	0.979473	0.927293	1.03459	NA	NA	NA	NA	NA	NA	NA	NA
348	128	IDP_T1_FAST_ROIs_L_pallidum	GMV	ALS	4	0.0870848	0.174783	0.0641747	-0.0386976	0.212867	1.09099	0.962042	1.23722	NA	NA	NA	NA	NA	NA	NA	NA
349	129	IDP_T1_FAST_ROIs_R_pallidum	GMV	ALS	3	0.0719894	0.568724	0.126312	-0.175582	0.319561	1.07464	0.838968	1.37652	NA	NA	NA	NA	NA	NA	NA	NA
350	130	IDP_T1_FAST_ROIs_L_hippocampus	GMV	ALS	13	-0.0232624	0.386746	0.0268764	-0.0759402	0.0294153	0.977006	0.926872	1.02985	NA	NA	NA	NA	NA	NA	NA	NA
351	131	IDP_T1_FAST_ROIs_R_hippocampus	GMV	ALS	14	0.000890541	0.971447	0.0248799	-0.0478741	0.0496552	1.00089	0.953254	1.05091	NA	NA	NA	NA	NA	NA	NA	NA
352	132	IDP_T1_FAST_ROIs_L_amygdala	GMV	ALS	5	-0.0528422	0.343458	0.0557787	-0.162169	0.0564841	0.94853	0.850298	1.05811	NA	NA	NA	NA	NA	NA	NA	NA
353	133	IDP_T1_FAST_ROIs_R_amygdala	GMV	ALS	4	0.000993893	0.985657	0.0552851	-0.107365	0.109353	1.00099	0.898198	1.11556	NA	NA	NA	NA	NA	NA	NA	NA
354	134	IDP_T1_FAST_ROIs_L_ventral_striatum	GMV	ALS	15	0.0720965	0.0320396	0.0336284	0.00618482	0.138008	1.07476	1.0062	1.14798	NA	NA	NA	NA	NA	NA	NA	NA
355	135	IDP_T1_FAST_ROIs_R_ventral_striatum	GMV	ALS	20	0.0491255	0.084792	0.0285027	-0.00673993	0.104991	1.05035	0.993283	1.1107	NA	NA	NA	NA	NA	NA	NA	NA
356	136	IDP_T1_FAST_ROIs_brain_stem	GMV	ALS	10	0.099036	0.00345065	0.0338648	0.032661	0.165411	1.10411	1.0332	1.17988	NA	NA	NA	NA	NA	NA	NA	NA
357	137	IDP_T1_FAST_ROIs_L_cerebellum_I-IV	GMV	ALS	11	0.00410575	0.937185	0.052098	-0.0980062	0.106218	1.00411	0.906643	1.11206	NA	NA	NA	NA	NA	NA	NA	NA
358	138	IDP_T1_FAST_ROIs_R_cerebellum_I-IV	GMV	ALS	11	-0.0172201	0.629852	0.0357312	-0.0872532	0.052813	0.982927	0.916445	1.05423	NA	NA	NA	NA	NA	NA	NA	NA
359	139	IDP_T1_FAST_ROIs_L_cerebellum_V	GMV	ALS	15	0.0239411	0.595913	0.0451475	-0.064548	0.11243	1.02423	0.937491	1.11899	NA	NA	NA	NA	NA	NA	NA	NA
360	140	IDP_T1_FAST_ROIs_R_cerebellum_V	GMV	ALS	12	0.062641	0.0294419	0.0287671	0.0062574	0.119025	1.06464	1.00628	1.1264	NA	NA	NA	NA	NA	NA	NA	NA
361	141	IDP_T1_FAST_ROIs_L_cerebellum_VI	GMV	ALS	19	0.0164739	0.591348	0.0306842	-0.0436672	0.0766149	1.01661	0.957273	1.07963	NA	NA	NA	NA	NA	NA	NA	NA
362	142	IDP_T1_FAST_ROIs_V_cerebellum_VI	GMV	ALS	12	0.0500514	0.0920043	0.0297055	-0.00817144	0.108274	1.05133	0.991862	1.11435	NA	NA	NA	NA	NA	NA	NA	NA
363	143	IDP_T1_FAST_ROIs_R_cerebellum_VI	GMV	ALS	16	0.0354044	0.231964	0.0296193	-0.0226495	0.0934583	1.03604	0.977605	1.09796	NA	NA	NA	NA	NA	NA	NA	NA
364	144	IDP_T1_FAST_ROIs_L_cerebellum_crus_I	GMV	ALS	30	-0.00320761	0.861691	0.018411	-0.0392931	0.0328779	0.996798	0.961469	1.03342	NA	NA	NA	NA	NA	NA	NA	NA
365	145	IDP_T1_FAST_ROIs_V_cerebellum_crus_I	GMV	ALS	3	0.00361119	0.972569	0.105018	-0.202224	0.209446	1.00362	0.816912	1.233	NA	NA	NA	NA	NA	NA	NA	NA
366	146	IDP_T1_FAST_ROIs_R_cerebellum_crus_I	GMV	ALS	24	0.00993817	0.611895	0.0195876	-0.0284536	0.0483299	1.00999	0.971947	1.04952	NA	NA	NA	NA	NA	NA	NA	NA
367	147	IDP_T1_FAST_ROIs_L_cerebellum_crus_II	GMV	ALS	23	-0.00701762	0.755079	0.022496	-0.0511099	0.0370746	0.993007	0.950174	1.03777	NA	NA	NA	NA	NA	NA	NA	NA
368	148	IDP_T1_FAST_ROIs_V_cerebellum_crus_II	GMV	ALS	19	0.0219574	0.284643	0.020522	-0.0182656	0.0621804	1.0222	0.9819	1.06415	NA	NA	NA	NA	NA	NA	NA	NA
369	149	IDP_T1_FAST_ROIs_R_cerebellum_crus_II	GMV	ALS	26	0.0120733	0.522303	0.0188705	-0.0249129	0.0490595	1.01215	0.975395	1.05028	NA	NA	NA	NA	NA	NA	NA	NA
370	150	IDP_T1_FAST_ROIs_L_cerebellum_VIIb	GMV	ALS	14	-0.00558024	0.82553	0.0253143	-0.0551963	0.0440358	0.994435	0.946299	1.04502	NA	NA	NA	NA	NA	NA	NA	NA
371	151	IDP_T1_FAST_ROIs_V_cerebellum_VIIb	GMV	ALS	12	0.0124843	0.655114	0.0279497	-0.0422972	0.0672657	1.01256	0.958585	1.06958	NA	NA	NA	NA	NA	NA	NA	NA
372	152	IDP_T1_FAST_ROIs_R_cerebellum_VIIb	GMV	ALS	17	0.011771	0.643783	0.0254555	-0.0381217	0.0616637	1.01184	0.962596	1.0636	NA	NA	NA	NA	NA	NA	NA	NA
373	153	IDP_T1_FAST_ROIs_L_cerebellum_VIIIa	GMV	ALS	17	0.0107053	0.687562	0.026619	-0.041468	0.0628785	1.01076	0.95938	1.0649	NA	NA	NA	NA	NA	NA	NA	NA
374	154	IDP_T1_FAST_ROIs_V_cerebellum_VIIIa	GMV	ALS	18	0.000380607	0.990866	0.0332474	-0.0647842	0.0655454	1.00038	0.93727	1.06774	NA	NA	NA	NA	NA	NA	NA	NA
375	155	IDP_T1_FAST_ROIs_R_cerebellum_VIIIa	GMV	ALS	11	0.0138788	0.733721	0.0407984	-0.0660861	0.0938437	1.01398	0.93605	1.09839	NA	NA	NA	NA	NA	NA	NA	NA
376	156	IDP_T1_FAST_ROIs_L_cerebellum_VIIIb	GMV	ALS	13	0.00614695	0.854521	0.0335251	-0.0595623	0.0718562	1.00617	0.942177	1.0745	NA	NA	NA	NA	NA	NA	NA	NA
377	157	IDP_T1_FAST_ROIs_V_cerebellum_VIIIb	GMV	ALS	20	-0.0275093	0.233911	0.0231104	-0.0728055	0.017787	0.972866	0.929782	1.01795	NA	NA	NA	NA	NA	NA	NA	NA
378	158	IDP_T1_FAST_ROIs_R_cerebellum_VIIIb	GMV	ALS	9	0.015115	0.721537	0.0424096	-0.0680078	0.0982377	1.01523	0.934253	1.10323	NA	NA	NA	NA	NA	NA	NA	NA
379	159	IDP_T1_FAST_ROIs_L_cerebellum_IX	GMV	ALS	21	0.0339228	0.250566	0.0295243	-0.0239449	0.0917904	1.0345	0.976339	1.09614	NA	NA	NA	NA	NA	NA	NA	NA
380	160	IDP_T1_FAST_ROIs_V_cerebellum_IX	GMV	ALS	16	0.0298037	0.45689	0.04006	-0.0487138	0.108321	1.03025	0.952454	1.11441	NA	NA	NA	NA	NA	NA	NA	NA
381	161	IDP_T1_FAST_ROIs_R_cerebellum_IX	GMV	ALS	20	0.0366518	0.213587	0.0294684	-0.0211064	0.0944099	1.03733	0.979115	1.09901	NA	NA	NA	NA	NA	NA	NA	NA
382	162	IDP_T1_FAST_ROIs_L_cerebellum_X	GMV	ALS	9	0.0532764	0.133785	0.0355332	-0.0163686	0.122921	1.05472	0.983765	1.1308	NA	NA	NA	NA	NA	NA	NA	NA
383	163	IDP_T1_FAST_ROIs_V_cerebellum_X	GMV	ALS	6	-0.0539947	0.308918	0.0530662	-0.158005	0.0500152	0.947437	0.853846	1.05129	NA	NA	NA	NA	NA	NA	NA	NA
384	164	IDP_T1_FAST_ROIs_R_cerebellum_X	GMV	ALS	9	0.0154488	0.788388	0.0575579	-0.0973648	0.128262	1.01557	0.907225	1.13685	NA	NA	NA	NA	NA	NA	NA	NA
385	344	aparc-Desikan_lh_volume_bankssts	GMV	ALS	4	-0.0042317	0.953253	0.0721865	-0.145717	0.137254	0.995777	0.864402	1.14712	NA	NA	NA	NA	NA	NA	NA	NA
386	345	aparc-Desikan_lh_volume_caudalanteriorcingulate	GMV	ALS	1	NA	NA	NA	NA	NA	NA	NA	NA	-0.0923437	0.411706	0.112491	-0.312827	0.128139	0.911792	0.731376	1.13671
387	346	aparc-Desikan_lh_volume_caudalmiddlefrontal	GMV	ALS	4	0.00192275	0.966135	0.0452879	-0.0868415	0.090687	1.00192	0.916822	1.09493	NA	NA	NA	NA	NA	NA	NA	NA
388	347	aparc-Desikan_lh_volume_cuneus	GMV	ALS	16	-0.0141009	0.491409	0.0204935	-0.0542682	0.0260663	0.985998	0.947178	1.02641	NA	NA	NA	NA	NA	NA	NA	NA
389	348	aparc-Desikan_lh_volume_entorhinal	GMV	ALS	NA	NA	NA	NA	NA	NA	NA	NA	NA	NA	NA	NA	NA	NA	NA	NA	NA
390	349	aparc-Desikan_lh_volume_fusiform	GMV	ALS	NA	NA	NA	NA	NA	NA	NA	NA	NA	NA	NA	NA	NA	NA	NA	NA	NA
391	350	aparc-Desikan_lh_volume_inferiorparietal	GMV	ALS	5	-0.0529497	0.272279	0.0482313	-0.147483	0.0415836	0.948428	0.862877	1.04246	NA	NA	NA	NA	NA	NA	NA	NA
392	351	aparc-Desikan_lh_volume_inferiortemporal	GMV	ALS	NA	NA	NA	NA	NA	NA	NA	NA	NA	NA	NA	NA	NA	NA	NA	NA	NA
393	352	aparc-Desikan_lh_volume_isthmuscingulate	GMV	ALS	NA	NA	NA	NA	NA	NA	NA	NA	NA	NA	NA	NA	NA	NA	NA	NA	NA
394	353	aparc-Desikan_lh_volume_lateraloccipital	GMV	ALS	7	-0.0679519	0.118777	0.043561	-0.153331	0.0174276	0.934305	0.857845	1.01758	NA	NA	NA	NA	NA	NA	NA	NA
395	354	aparc-Desikan_lh_volume_lateralorbitofrontal	GMV	ALS	5	0.00471798	0.922867	0.0487277	-0.0907883	0.100224	1.00473	0.913211	1.10542	NA	NA	NA	NA	NA	NA	NA	NA
396	355	aparc-Desikan_lh_volume_lingual	GMV	ALS	14	-0.00134102	0.966171	0.0316195	-0.0633152	0.0606332	0.99866	0.938648	1.06251	NA	NA	NA	NA	NA	NA	NA	NA
397	356	aparc-Desikan_lh_volume_medialorbitofrontal	GMV	ALS	2	0.000963705	0.994943	0.152042	-0.297038	0.298965	1.00096	0.743016	1.34846	NA	NA	NA	NA	NA	NA	NA	NA
398	357	aparc-Desikan_lh_volume_middletemporal	GMV	ALS	6	0.0563849	0.287732	0.0530376	-0.0475689	0.160339	1.058	0.953545	1.17391	NA	NA	NA	NA	NA	NA	NA	NA
399	358	aparc-Desikan_lh_volume_parahippocampal	GMV	ALS	3	-0.00211788	0.972626	0.0617181	-0.123085	0.11885	0.997884	0.884188	1.1262	NA	NA	NA	NA	NA	NA	NA	NA
400	359	aparc-Desikan_lh_volume_paracentral	GMV	ALS	NA	NA	NA	NA	NA	NA	NA	NA	NA	NA	NA	NA	NA	NA	NA	NA	NA
401	360	aparc-Desikan_lh_volume_parsopercularis	GMV	ALS	1	NA	NA	NA	NA	NA	NA	NA	NA	0.00694656	0.916167	0.0659923	-0.122398	0.136291	1.00697	0.884796	1.14602
402	361	aparc-Desikan_lh_volume_parsorbitalis	GMV	ALS	5	0.078784	0.114393	0.0499027	-0.0190253	0.176593	1.08197	0.981155	1.19315	NA	NA	NA	NA	NA	NA	NA	NA
403	362	aparc-Desikan_lh_volume_parstriangularis	GMV	ALS	3	0.00143893	0.973662	0.0435831	-0.0839839	0.0868617	1.00144	0.919446	1.09075	NA	NA	NA	NA	NA	NA	NA	NA
404	363	aparc-Desikan_lh_volume_pericalcarine	GMV	ALS	28	-0.00472459	0.784447	0.0172728	-0.0385792	0.02913	0.995287	0.962155	1.02956	NA	NA	NA	NA	NA	NA	NA	NA
405	364	aparc-Desikan_lh_volume_postcentral	GMV	ALS	7	0.0093118	0.752449	0.0295227	-0.0485526	0.0671762	1.00936	0.952607	1.06948	NA	NA	NA	NA	NA	NA	NA	NA
406	365	aparc-Desikan_lh_volume_posteriorcingulate	GMV	ALS	NA	NA	NA	NA	NA	NA	NA	NA	NA	NA	NA	NA	NA	NA	NA	NA	NA
407	366	aparc-Desikan_lh_volume_precentral	GMV	ALS	3	-0.019805	0.68823	0.0493572	-0.116545	0.0769351	0.98039	0.88999	1.07997	NA	NA	NA	NA	NA	NA	NA	NA
408	367	aparc-Desikan_lh_volume_precuneus	GMV	ALS	8	0.0773158	0.0186326	0.0328612	0.0129079	0.141724	1.08038	1.01299	1.15226	NA	NA	NA	NA	NA	NA	NA	NA
409	368	aparc-Desikan_lh_volume_rostralanteriorcingulate	GMV	ALS	2	-0.109709	0.164652	0.0789507	-0.264453	0.045034	0.896095	0.767626	1.04606	NA	NA	NA	NA	NA	NA	NA	NA
410	369	aparc-Desikan_lh_volume_rostralmiddlefrontal	GMV	ALS	6	-0.00113078	0.979121	0.0432078	-0.0858181	0.0835565	0.99887	0.917761	1.08715	NA	NA	NA	NA	NA	NA	NA	NA
411	370	aparc-Desikan_lh_volume_superiorfrontal	GMV	ALS	7	-0.0624765	0.220426	0.0509848	-0.162407	0.0374536	0.939435	0.850095	1.03816	NA	NA	NA	NA	NA	NA	NA	NA
412	371	aparc-Desikan_lh_volume_superiorparietal	GMV	ALS	14	0.0141816	0.611364	0.0279095	-0.040521	0.0688842	1.01428	0.960289	1.07131	NA	NA	NA	NA	NA	NA	NA	NA
413	372	aparc-Desikan_lh_volume_superiortemporal	GMV	ALS	4	-0.0535369	0.671256	0.12614	-0.300771	0.193697	0.947871	0.740247	1.21373	NA	NA	NA	NA	NA	NA	NA	NA
414	373	aparc-Desikan_lh_volume_supramarginal	GMV	ALS	4	0.0424512	0.257876	0.0375201	-0.0310882	0.115991	1.04337	0.96939	1.12299	NA	NA	NA	NA	NA	NA	NA	NA
415	374	aparc-Desikan_lh_volume_frontalpole	GMV	ALS	NA	NA	NA	NA	NA	NA	NA	NA	NA	NA	NA	NA	NA	NA	NA	NA	NA
416	375	aparc-Desikan_lh_volume_transversetemporal	GMV	ALS	2	0.0077897	0.937612	0.0995222	-0.187274	0.202853	1.00782	0.829217	1.22489	NA	NA	NA	NA	NA	NA	NA	NA
417	376	aparc-Desikan_lh_volume_insula	GMV	ALS	10	0.0226131	0.488125	0.0326168	-0.0413159	0.086542	1.02287	0.959526	1.0904	NA	NA	NA	NA	NA	NA	NA	NA
418	377	aparc-Desikan_rh_volume_bankssts	GMV	ALS	NA	NA	NA	NA	NA	NA	NA	NA	NA	NA	NA	NA	NA	NA	NA	NA	NA
419	378	aparc-Desikan_rh_volume_caudalanteriorcingulate	GMV	ALS	2	0.0994215	0.368686	0.110599	-0.117352	0.316195	1.10453	0.889272	1.3719	NA	NA	NA	NA	NA	NA	NA	NA
420	379	aparc-Desikan_rh_volume_caudalmiddlefrontal	GMV	ALS	2	-0.119384	0.171212	0.0872484	-0.290391	0.0516233	0.887467	0.747971	1.05298	NA	NA	NA	NA	NA	NA	NA	NA
421	380	aparc-Desikan_rh_volume_cuneus	GMV	ALS	22	-0.00445294	0.822402	0.0198388	-0.043337	0.0344311	0.995557	0.957589	1.03503	NA	NA	NA	NA	NA	NA	NA	NA
422	381	aparc-Desikan_rh_volume_entorhinal	GMV	ALS	2	0.0373377	0.582718	0.0679586	-0.0958611	0.170537	1.03804	0.90859	1.18594	NA	NA	NA	NA	NA	NA	NA	NA
423	382	aparc-Desikan_rh_volume_fusiform	GMV	ALS	3	0.0948564	0.112595	0.0597847	-0.0223215	0.212034	1.0995	0.977926	1.23619	NA	NA	NA	NA	NA	NA	NA	NA
424	383	aparc-Desikan_rh_volume_inferiorparietal	GMV	ALS	4	0.0322955	0.707577	0.0860953	-0.136451	0.201042	1.03282	0.872449	1.22268	NA	NA	NA	NA	NA	NA	NA	NA
425	384	aparc-Desikan_rh_volume_inferiortemporal	GMV	ALS	4	0.0165181	0.84536	0.0846903	-0.149475	0.182511	1.01666	0.86116	1.20023	NA	NA	NA	NA	NA	NA	NA	NA
426	385	aparc-Desikan_rh_volume_isthmuscingulate	GMV	ALS	2	0.0344572	0.624307	0.070356	-0.103441	0.172355	1.03506	0.90173	1.1881	NA	NA	NA	NA	NA	NA	NA	NA
427	386	aparc-Desikan_rh_volume_lateraloccipital	GMV	ALS	8	-0.105041	0.00470055	0.0371581	-0.177871	-0.0322112	0.900288	0.837051	0.968302	NA	NA	NA	NA	NA	NA	NA	NA
428	387	aparc-Desikan_rh_volume_lateralorbitofrontal	GMV	ALS	10	0.0153099	0.664253	0.0352724	-0.053824	0.0844439	1.01543	0.947599	1.08811	NA	NA	NA	NA	NA	NA	NA	NA
429	388	aparc-Desikan_rh_volume_lingual	GMV	ALS	10	-0.0129923	0.730271	0.0376845	-0.0868538	0.0608693	0.987092	0.916811	1.06276	NA	NA	NA	NA	NA	NA	NA	NA
430	389	aparc-Desikan_rh_volume_medialorbitofrontal	GMV	ALS	2	0.0869643	0.506729	0.130982	-0.169761	0.34369	1.09086	0.843867	1.41014	NA	NA	NA	NA	NA	NA	NA	NA
431	390	aparc-Desikan_rh_volume_middletemporal	GMV	ALS	3	0.0272287	0.743487	0.0832073	-0.135858	0.190315	1.0276	0.872967	1.20963	NA	NA	NA	NA	NA	NA	NA	NA
432	391	aparc-Desikan_rh_volume_parahippocampal	GMV	ALS	3	0.0376197	0.495385	0.0551796	-0.0705324	0.145772	1.03834	0.931898	1.15693	NA	NA	NA	NA	NA	NA	NA	NA
433	392	aparc-Desikan_rh_volume_paracentral	GMV	ALS	NA	NA	NA	NA	NA	NA	NA	NA	NA	NA	NA	NA	NA	NA	NA	NA	NA
434	393	aparc-Desikan_rh_volume_parsopercularis	GMV	ALS	2	0.00041348	0.992598	0.0445705	-0.0869446	0.0877716	1.00041	0.916728	1.09174	NA	NA	NA	NA	NA	NA	NA	NA
435	394	aparc-Desikan_rh_volume_parsorbitalis	GMV	ALS	3	0.0392511	0.487959	0.0565938	-0.0716728	0.150175	1.04003	0.930835	1.16204	NA	NA	NA	NA	NA	NA	NA	NA
436	395	aparc-Desikan_rh_volume_parstriangularis	GMV	ALS	5	0.0656368	0.214655	0.052896	-0.0380392	0.169313	1.06784	0.962675	1.18449	NA	NA	NA	NA	NA	NA	NA	NA
437	396	aparc-Desikan_rh_volume_pericalcarine	GMV	ALS	25	-0.00116539	0.958913	0.022621	-0.0455026	0.0431718	0.998835	0.955517	1.04412	NA	NA	NA	NA	NA	NA	NA	NA
438	397	aparc-Desikan_rh_volume_postcentral	GMV	ALS	3	0.00694634	0.784579	0.0254112	-0.0428597	0.0567523	1.00697	0.958046	1.05839	NA	NA	NA	NA	NA	NA	NA	NA
439	398	aparc-Desikan_rh_volume_posteriorcingulate	GMV	ALS	1	NA	NA	NA	NA	NA	NA	NA	NA	0.166275	0.144051	0.113819	-0.0568105	0.38936	1.1809	0.944773	1.47604
440	399	aparc-Desikan_rh_volume_precentral	GMV	ALS	4	0.00139839	0.956187	0.0254535	-0.0484904	0.0512872	1.0014	0.952666	1.05263	NA	NA	NA	NA	NA	NA	NA	NA
441	400	aparc-Desikan_rh_volume_precuneus	GMV	ALS	10	0.0306147	0.456633	0.0411264	-0.0499932	0.111222	1.03109	0.951236	1.11764	NA	NA	NA	NA	NA	NA	NA	NA
442	401	aparc-Desikan_rh_volume_rostralanteriorcingulate	GMV	ALS	NA	NA	NA	NA	NA	NA	NA	NA	NA	NA	NA	NA	NA	NA	NA	NA	NA
443	402	aparc-Desikan_rh_volume_rostralmiddlefrontal	GMV	ALS	6	-0.0368946	0.39468	0.0433462	-0.121853	0.048064	0.963778	0.885278	1.04924	NA	NA	NA	NA	NA	NA	NA	NA
444	403	aparc-Desikan_rh_volume_superiorfrontal	GMV	ALS	3	-0.0811076	0.251561	0.0707396	-0.219757	0.057542	0.922094	0.802714	1.05923	NA	NA	NA	NA	NA	NA	NA	NA
445	404	aparc-Desikan_rh_volume_superiorparietal	GMV	ALS	8	0.0298828	0.48055	0.0423618	-0.0531464	0.112912	1.03033	0.948241	1.11953	NA	NA	NA	NA	NA	NA	NA	NA
446	405	aparc-Desikan_rh_volume_superiortemporal	GMV	ALS	4	0.127326	0.0874349	0.0744992	-0.0186929	0.273344	1.13579	0.981481	1.31435	NA	NA	NA	NA	NA	NA	NA	NA
447	406	aparc-Desikan_rh_volume_supramarginal	GMV	ALS	4	0.0260341	0.528207	0.0412751	-0.0548651	0.106933	1.02638	0.946613	1.11286	NA	NA	NA	NA	NA	NA	NA	NA
448	407	aparc-Desikan_rh_volume_frontalpole	GMV	ALS	1	NA	NA	NA	NA	NA	NA	NA	NA	-0.0535133	0.628477	0.110594	-0.270278	0.163251	0.947893	0.763167	1.17733
449	408	aparc-Desikan_rh_volume_transversetemporal	GMV	ALS	3	-0.0552606	0.37789	0.0626686	-0.178091	0.0675698	0.946239	0.836866	1.0699	NA	NA	NA	NA	NA	NA	NA	NA
450	409	aparc-Desikan_rh_volume_insula	GMV	ALS	4	0.0207219	0.678264	0.0499522	-0.0771845	0.118628	1.02094	0.925719	1.12595	NA	NA	NA	NA	NA	NA	NA	NA
451	648	aparc-Desikan_lh_area_TotalSurface	SA	ALS	13	-0.0330131	0.227775	0.0273716	-0.0866613	0.0206352	0.967526	0.916988	1.02085	NA	NA	NA	NA	NA	NA	NA	NA
452	649	aparc-Desikan_lh_area_bankssts	SA	ALS	4	0.0269672	0.714096	0.0736082	-0.117305	0.171239	1.02733	0.889314	1.18677	NA	NA	NA	NA	NA	NA	NA	NA
453	650	aparc-Desikan_lh_area_caudalanteriorcingulate	SA	ALS	NA	NA	NA	NA	NA	NA	NA	NA	NA	NA	NA	NA	NA	NA	NA	NA	NA
454	651	aparc-Desikan_lh_area_caudalmiddlefrontal	SA	ALS	4	-0.0106615	0.820357	0.0469494	-0.102682	0.0813592	0.989395	0.902414	1.08476	NA	NA	NA	NA	NA	NA	NA	NA
455	652	aparc-Desikan_lh_area_cuneus	SA	ALS	20	0.00364565	0.855163	0.0199723	-0.0355	0.0427913	1.00365	0.965123	1.04372	NA	NA	NA	NA	NA	NA	NA	NA
456	653	aparc-Desikan_lh_area_entorhinal	SA	ALS	2	0.131751	0.0397426	0.0640682	0.0061771	0.257324	1.14082	1.0062	1.29346	NA	NA	NA	NA	NA	NA	NA	NA
457	654	aparc-Desikan_lh_area_fusiform	SA	ALS	2	-0.0780194	0.533868	0.12541	-0.323824	0.167785	0.924946	0.723378	1.18268	NA	NA	NA	NA	NA	NA	NA	NA
458	655	aparc-Desikan_lh_area_inferiorparietal	SA	ALS	6	-0.039516	0.338429	0.0412797	-0.120424	0.0413922	0.961255	0.886544	1.04226	NA	NA	NA	NA	NA	NA	NA	NA
459	656	aparc-Desikan_lh_area_inferiortemporal	SA	ALS	NA	NA	NA	NA	NA	NA	NA	NA	NA	NA	NA	NA	NA	NA	NA	NA	NA
460	657	aparc-Desikan_lh_area_isthmuscingulate	SA	ALS	2	4.42e-05	0.999561	0.0803754	-0.157491	0.15758	1.00004	0.854284	1.17067	NA	NA	NA	NA	NA	NA	NA	NA
461	658	aparc-Desikan_lh_area_lateraloccipital	SA	ALS	14	-0.0520823	0.0546076	0.0270982	-0.105195	0.00103013	0.949251	0.900149	1.00103	NA	NA	NA	NA	NA	NA	NA	NA
462	659	aparc-Desikan_lh_area_lateralorbitofrontal	SA	ALS	12	-0.0175662	0.602484	0.0337272	-0.0836715	0.0485391	0.982587	0.919733	1.04974	NA	NA	NA	NA	NA	NA	NA	NA
463	660	aparc-Desikan_lh_area_lingual	SA	ALS	16	-0.0197467	0.490209	0.0286195	-0.0758409	0.0363474	0.980447	0.926964	1.03702	NA	NA	NA	NA	NA	NA	NA	NA
464	661	aparc-Desikan_lh_area_medialorbitofrontal	SA	ALS	1	NA	NA	NA	NA	NA	NA	NA	NA	0.014851	0.892505	0.109898	-0.200548	0.23025	1.01496	0.818282	1.25892
465	662	aparc-Desikan_lh_area_middletemporal	SA	ALS	8	0.0285075	0.562214	0.0491885	-0.067902	0.124917	1.02892	0.934352	1.13305	NA	NA	NA	NA	NA	NA	NA	NA
466	663	aparc-Desikan_lh_area_parahippocampal	SA	ALS	1	NA	NA	NA	NA	NA	NA	NA	NA	0.0644833	0.484919	0.0923283	-0.11648	0.245447	1.06661	0.890048	1.27819
467	664	aparc-Desikan_lh_area_paracentral	SA	ALS	3	0.00361399	0.952168	0.0602494	-0.114475	0.121703	1.00362	0.891834	1.12942	NA	NA	NA	NA	NA	NA	NA	NA
468	665	aparc-Desikan_lh_area_parsopercularis	SA	ALS	4	0.00165422	0.972167	0.0474111	-0.0912715	0.09458	1.00166	0.91277	1.0992	NA	NA	NA	NA	NA	NA	NA	NA
469	666	aparc-Desikan_lh_area_parsorbitalis	SA	ALS	6	0.00726226	0.868895	0.043997	-0.0789719	0.0934964	1.00729	0.924066	1.09801	NA	NA	NA	NA	NA	NA	NA	NA
470	667	aparc-Desikan_lh_area_parstriangularis	SA	ALS	8	0.0133743	0.636505	0.0283	-0.0420936	0.0688422	1.01346	0.95878	1.07127	NA	NA	NA	NA	NA	NA	NA	NA
471	668	aparc-Desikan_lh_area_pericalcarine	SA	ALS	35	0.00832015	0.65649	0.0187069	-0.0283453	0.0449856	1.00835	0.972053	1.04601	NA	NA	NA	NA	NA	NA	NA	NA
472	669	aparc-Desikan_lh_area_postcentral	SA	ALS	9	0.00682296	0.801233	0.0271019	-0.0462968	0.0599427	1.00685	0.954759	1.06178	NA	NA	NA	NA	NA	NA	NA	NA
473	670	aparc-Desikan_lh_area_posteriorcingulate	SA	ALS	3	-0.102363	0.183466	0.0769555	-0.253196	0.0484697	0.902702	0.776316	1.04966	NA	NA	NA	NA	NA	NA	NA	NA
474	671	aparc-Desikan_lh_area_precentral	SA	ALS	4	0.000511905	0.989693	0.0396265	-0.0771561	0.0781799	1.00051	0.925745	1.08132	NA	NA	NA	NA	NA	NA	NA	NA
475	672	aparc-Desikan_lh_area_precuneus	SA	ALS	10	0.0591809	0.049401	0.0301158	0.00015403	0.118208	1.06097	1.00015	1.12548	NA	NA	NA	NA	NA	NA	NA	NA
476	673	aparc-Desikan_lh_area_rostralanteriorcingulate	SA	ALS	2	-0.0721005	0.415606	0.0885681	-0.245694	0.101493	0.930437	0.782162	1.10682	NA	NA	NA	NA	NA	NA	NA	NA
477	674	aparc-Desikan_lh_area_rostralmiddlefrontal	SA	ALS	5	-0.0918185	0.0836735	0.0530817	-0.195859	0.0122216	0.912271	0.822128	1.0123	NA	NA	NA	NA	NA	NA	NA	NA
478	675	aparc-Desikan_lh_area_superiorfrontal	SA	ALS	8	-0.0707788	0.0675525	0.0387197	-0.146669	0.00511175	0.931668	0.863579	1.00512	NA	NA	NA	NA	NA	NA	NA	NA
479	676	aparc-Desikan_lh_area_superiorparietal	SA	ALS	13	0.00307005	0.910221	0.0272264	-0.0502937	0.0564337	1.00307	0.95095	1.05806	NA	NA	NA	NA	NA	NA	NA	NA
480	677	aparc-Desikan_lh_area_superiortemporal	SA	ALS	3	0.00944234	0.869511	0.0574771	-0.103213	0.122098	1.00949	0.901935	1.12986	NA	NA	NA	NA	NA	NA	NA	NA
481	678	aparc-Desikan_lh_area_supramarginal	SA	ALS	7	-0.0115289	0.776533	0.0406177	-0.0911396	0.0680817	0.988537	0.91289	1.07045	NA	NA	NA	NA	NA	NA	NA	NA
482	679	aparc-Desikan_lh_area_frontalpole	SA	ALS	1	NA	NA	NA	NA	NA	NA	NA	NA	0.0765469	0.351531	0.082165	-0.0844965	0.23759	1.07955	0.918975	1.26819
483	680	aparc-Desikan_lh_area_transversetemporal	SA	ALS	6	0.0188743	0.659147	0.0427899	-0.0649939	0.102742	1.01905	0.937073	1.10821	NA	NA	NA	NA	NA	NA	NA	NA
484	681	aparc-Desikan_lh_area_insula	SA	ALS	4	0.0587631	0.263437	0.0525466	-0.0442283	0.161754	1.06052	0.956736	1.17557	NA	NA	NA	NA	NA	NA	NA	NA
485	682	aparc-Desikan_rh_area_TotalSurface	SA	ALS	17	0.00666555	0.808727	0.0275358	-0.0473046	0.0606357	1.00669	0.953797	1.06251	NA	NA	NA	NA	NA	NA	NA	NA
486	683	aparc-Desikan_rh_area_bankssts	SA	ALS	3	-0.0983535	0.11303	0.0620637	-0.219998	0.0232913	0.906328	0.80252	1.02356	NA	NA	NA	NA	NA	NA	NA	NA
487	684	aparc-Desikan_rh_area_caudalanteriorcingulate	SA	ALS	4	0.035502	0.580918	0.0643101	-0.0905457	0.16155	1.03614	0.913433	1.17533	NA	NA	NA	NA	NA	NA	NA	NA
488	685	aparc-Desikan_rh_area_caudalmiddlefrontal	SA	ALS	5	-0.0194091	0.715955	0.0533408	-0.123957	0.0851388	0.980778	0.883418	1.08887	NA	NA	NA	NA	NA	NA	NA	NA
489	686	aparc-Desikan_rh_area_cuneus	SA	ALS	20	0.0274081	0.177787	0.0203384	-0.0124553	0.0672714	1.02779	0.987622	1.06959	NA	NA	NA	NA	NA	NA	NA	NA
490	687	aparc-Desikan_rh_area_entorhinal	SA	ALS	3	0.0567851	0.441819	0.0738308	-0.0879232	0.201493	1.05843	0.915831	1.22323	NA	NA	NA	NA	NA	NA	NA	NA
491	688	aparc-Desikan_rh_area_fusiform	SA	ALS	3	0.112485	0.0661836	0.0612272	-0.00752003	0.232491	1.11906	0.992508	1.26174	NA	NA	NA	NA	NA	NA	NA	NA
492	689	aparc-Desikan_rh_area_inferiorparietal	SA	ALS	7	0.0235076	0.615684	0.0468302	-0.0682795	0.115295	1.02379	0.933999	1.1222	NA	NA	NA	NA	NA	NA	NA	NA
493	690	aparc-Desikan_rh_area_inferiortemporal	SA	ALS	6	-0.0311292	0.535936	0.0502919	-0.129701	0.067443	0.96935	0.878358	1.06977	NA	NA	NA	NA	NA	NA	NA	NA
494	691	aparc-Desikan_rh_area_isthmuscingulate	SA	ALS	5	-0.0388113	0.492936	0.0566055	-0.149758	0.0721355	0.961932	0.860916	1.0748	NA	NA	NA	NA	NA	NA	NA	NA
495	692	aparc-Desikan_rh_area_lateraloccipital	SA	ALS	19	-0.0702635	0.0150698	0.0289067	-0.126921	-0.0136063	0.932148	0.880804	0.986486	NA	NA	NA	NA	NA	NA	NA	NA
496	693	aparc-Desikan_rh_area_lateralorbitofrontal	SA	ALS	4	-0.00652917	0.882299	0.0440994	-0.092964	0.0799056	0.993492	0.911226	1.08318	NA	NA	NA	NA	NA	NA	NA	NA
497	694	aparc-Desikan_rh_area_lingual	SA	ALS	19	-0.0133056	0.577242	0.0238702	-0.0600911	0.0334799	0.986782	0.941679	1.03405	NA	NA	NA	NA	NA	NA	NA	NA
498	695	aparc-Desikan_rh_area_medialorbitofrontal	SA	ALS	3	0.122773	0.134888	0.0821171	-0.0381763	0.283723	1.13063	0.962543	1.32806	NA	NA	NA	NA	NA	NA	NA	NA
499	696	aparc-Desikan_rh_area_middletemporal	SA	ALS	6	0.0209085	0.704733	0.0551763	-0.0872372	0.129054	1.02113	0.91646	1.13775	NA	NA	NA	NA	NA	NA	NA	NA
500	697	aparc-Desikan_rh_area_parahippocampal	SA	ALS	3	0.0868621	0.177234	0.0643748	-0.0393124	0.213037	1.09075	0.96145	1.23743	NA	NA	NA	NA	NA	NA	NA	NA
501	698	aparc-Desikan_rh_area_paracentral	SA	ALS	5	-0.0423769	0.376784	0.0479465	-0.136352	0.0515983	0.958508	0.872535	1.05295	NA	NA	NA	NA	NA	NA	NA	NA
502	699	aparc-Desikan_rh_area_parsopercularis	SA	ALS	1	NA	NA	NA	NA	NA	NA	NA	NA	0.015612	0.791133	0.0589487	-0.0999275	0.131151	1.01573	0.904903	1.14014
503	700	aparc-Desikan_rh_area_parsorbitalis	SA	ALS	3	0.000987726	0.983778	0.0485772	-0.0942236	0.096199	1.00099	0.910079	1.10098	NA	NA	NA	NA	NA	NA	NA	NA
504	701	aparc-Desikan_rh_area_parstriangularis	SA	ALS	5	0.0267495	0.433949	0.0341868	-0.0402566	0.0937557	1.02711	0.960543	1.09829	NA	NA	NA	NA	NA	NA	NA	NA
505	702	aparc-Desikan_rh_area_pericalcarine	SA	ALS	29	-0.00310438	0.874688	0.0196845	-0.0416861	0.0354773	0.9969	0.959171	1.03611	NA	NA	NA	NA	NA	NA	NA	NA
506	703	aparc-Desikan_rh_area_postcentral	SA	ALS	6	-0.00370529	0.899696	0.0293965	-0.0613225	0.0539119	0.996302	0.94052	1.05539	NA	NA	NA	NA	NA	NA	NA	NA
507	704	aparc-Desikan_rh_area_posteriorcingulate	SA	ALS	3	-0.00393124	0.968188	0.0985743	-0.197137	0.189274	0.996076	0.821078	1.20837	NA	NA	NA	NA	NA	NA	NA	NA
508	705	aparc-Desikan_rh_area_precentral	SA	ALS	4	-0.0137252	0.596264	0.0259072	-0.0645033	0.037053	0.986369	0.937533	1.03775	NA	NA	NA	NA	NA	NA	NA	NA
509	706	aparc-Desikan_rh_area_precuneus	SA	ALS	8	0.0283883	0.445269	0.0371903	-0.0445047	0.101281	1.0288	0.956471	1.10659	NA	NA	NA	NA	NA	NA	NA	NA
510	707	aparc-Desikan_rh_area_rostralanteriorcingulate	SA	ALS	2	0.213864	0.00243559	0.0705536	0.0755792	0.352149	1.23845	1.07851	1.42212	NA	NA	NA	NA	NA	NA	NA	NA
511	708	aparc-Desikan_rh_area_rostralmiddlefrontal	SA	ALS	6	-0.0618565	0.155247	0.0435229	-0.147161	0.0234483	0.940018	0.863155	1.02373	NA	NA	NA	NA	NA	NA	NA	NA
512	709	aparc-Desikan_rh_area_superiorfrontal	SA	ALS	4	-0.0646881	0.209655	0.0515643	-0.165754	0.0363778	0.93736	0.847255	1.03705	NA	NA	NA	NA	NA	NA	NA	NA
513	710	aparc-Desikan_rh_area_superiorparietal	SA	ALS	12	0.0114211	0.750638	0.0359382	-0.0590177	0.0818599	1.01149	0.94269	1.0853	NA	NA	NA	NA	NA	NA	NA	NA
514	711	aparc-Desikan_rh_area_superiortemporal	SA	ALS	4	0.0104677	0.880684	0.0697372	-0.126217	0.147153	1.01052	0.881423	1.15853	NA	NA	NA	NA	NA	NA	NA	NA
515	712	aparc-Desikan_rh_area_supramarginal	SA	ALS	9	0.0454613	0.110285	0.0284683	-0.0103365	0.101259	1.04651	0.989717	1.10656	NA	NA	NA	NA	NA	NA	NA	NA
516	713	aparc-Desikan_rh_area_frontalpole	SA	ALS	1	NA	NA	NA	NA	NA	NA	NA	NA	0.0845589	0.444975	0.110705	-0.132424	0.301542	1.08824	0.87597	1.35194
517	714	aparc-Desikan_rh_area_transversetemporal	SA	ALS	3	0.0467554	0.45136	0.0620798	-0.0749211	0.168432	1.04787	0.927817	1.18345	NA	NA	NA	NA	NA	NA	NA	NA
518	715	aparc-Desikan_rh_area_insula	SA	ALS	3	0.03222	0.61538	0.0641311	-0.093477	0.157917	1.03274	0.910759	1.17107	NA	NA	NA	NA	NA	NA	NA	NA
519	1020	aparc-Desikan_lh_thickness_GlobalMeanThickness	CT	ALS	10	-0.0187895	0.754432	0.0600687	-0.136524	0.0989451	0.981386	0.872385	1.10401	NA	NA	NA	NA	NA	NA	NA	NA
520	1021	aparc-Desikan_lh_thickness_bankssts	CT	ALS	1	NA	NA	NA	NA	NA	NA	NA	NA	-0.117207	0.238569	0.099448	-0.312125	0.0777115	0.889401	0.73189	1.08081
521	1022	aparc-Desikan_lh_thickness_caudalanteriorcingulate	CT	ALS	NA	NA	NA	NA	NA	NA	NA	NA	NA	NA	NA	NA	NA	NA	NA	NA	NA
522	1023	aparc-Desikan_lh_thickness_caudalmiddlefrontal	CT	ALS	3	0.0895007	0.151832	0.0624529	-0.032907	0.211908	1.09363	0.967629	1.23603	NA	NA	NA	NA	NA	NA	NA	NA
523	1024	aparc-Desikan_lh_thickness_cuneus	CT	ALS	2	-0.106598	0.105001	0.0657574	-0.235482	0.0222867	0.898887	0.79019	1.02254	NA	NA	NA	NA	NA	NA	NA	NA
524	1025	aparc-Desikan_lh_thickness_entorhinal	CT	ALS	NA	NA	NA	NA	NA	NA	NA	NA	NA	NA	NA	NA	NA	NA	NA	NA	NA
525	1026	aparc-Desikan_lh_thickness_fusiform	CT	ALS	4	0.0296762	0.56294	0.0513002	-0.0708723	0.130225	1.03012	0.931581	1.13908	NA	NA	NA	NA	NA	NA	NA	NA
526	1027	aparc-Desikan_lh_thickness_inferiorparietal	CT	ALS	9	0.0248033	0.47284	0.0345514	-0.0429175	0.092524	1.02511	0.95799	1.09694	NA	NA	NA	NA	NA	NA	NA	NA
527	1028	aparc-Desikan_lh_thickness_inferiortemporal	CT	ALS	3	0.00959061	0.879352	0.0631829	-0.114248	0.133429	1.00964	0.892037	1.14274	NA	NA	NA	NA	NA	NA	NA	NA
528	1029	aparc-Desikan_lh_thickness_isthmuscingulate	CT	ALS	2	-0.099952	0.200741	0.0781215	-0.25307	0.0531662	0.904881	0.776413	1.0546	NA	NA	NA	NA	NA	NA	NA	NA
529	1030	aparc-Desikan_lh_thickness_lateraloccipital	CT	ALS	3	-0.0207944	0.826021	0.0946026	-0.206215	0.164627	0.97942	0.813658	1.17895	NA	NA	NA	NA	NA	NA	NA	NA
530	1031	aparc-Desikan_lh_thickness_lateralorbitofrontal	CT	ALS	1	NA	NA	NA	NA	NA	NA	NA	NA	0.0909766	0.435329	0.116621	-0.137601	0.319554	1.09524	0.871447	1.37651
531	1032	aparc-Desikan_lh_thickness_lingual	CT	ALS	2	0.0444049	0.567934	0.0777538	-0.107992	0.196802	1.04541	0.897634	1.2175	NA	NA	NA	NA	NA	NA	NA	NA
532	1033	aparc-Desikan_lh_thickness_medialorbitofrontal	CT	ALS	NA	NA	NA	NA	NA	NA	NA	NA	NA	NA	NA	NA	NA	NA	NA	NA	NA
533	1034	aparc-Desikan_lh_thickness_middletemporal	CT	ALS	NA	NA	NA	NA	NA	NA	NA	NA	NA	NA	NA	NA	NA	NA	NA	NA	NA
534	1035	aparc-Desikan_lh_thickness_parahippocampal	CT	ALS	2	-0.0463407	0.777067	0.163665	-0.367125	0.274443	0.954717	0.692723	1.3158	NA	NA	NA	NA	NA	NA	NA	NA
535	1036	aparc-Desikan_lh_thickness_paracentral	CT	ALS	3	0.0485842	0.416054	0.0597381	-0.0685024	0.165671	1.04978	0.933791	1.18018	NA	NA	NA	NA	NA	NA	NA	NA
536	1037	aparc-Desikan_lh_thickness_parsopercularis	CT	ALS	7	0.0385339	0.348128	0.041071	-0.0419652	0.119033	1.03929	0.958903	1.12641	NA	NA	NA	NA	NA	NA	NA	NA
537	1038	aparc-Desikan_lh_thickness_parsorbitalis	CT	ALS	NA	NA	NA	NA	NA	NA	NA	NA	NA	NA	NA	NA	NA	NA	NA	NA	NA
538	1039	aparc-Desikan_lh_thickness_parstriangularis	CT	ALS	3	-0.0173788	0.783917	0.0633761	-0.141596	0.106838	0.982771	0.867972	1.11275	NA	NA	NA	NA	NA	NA	NA	NA
539	1040	aparc-Desikan_lh_thickness_pericalcarine	CT	ALS	2	-0.0322702	0.72464	0.0916078	-0.211821	0.147281	0.968245	0.809109	1.15868	NA	NA	NA	NA	NA	NA	NA	NA
540	1041	aparc-Desikan_lh_thickness_postcentral	CT	ALS	3	0.00398232	0.899127	0.0314152	-0.0575915	0.0655561	1.00399	0.944036	1.06775	NA	NA	NA	NA	NA	NA	NA	NA
541	1042	aparc-Desikan_lh_thickness_posteriorcingulate	CT	ALS	2	0.0153283	0.845816	0.0788252	-0.139169	0.169826	1.01545	0.870081	1.1851	NA	NA	NA	NA	NA	NA	NA	NA
542	1043	aparc-Desikan_lh_thickness_precentral	CT	ALS	3	0.0323545	0.568736	0.0567709	-0.0789163	0.143625	1.03288	0.924117	1.15445	NA	NA	NA	NA	NA	NA	NA	NA
543	1044	aparc-Desikan_lh_thickness_precuneus	CT	ALS	8	0.00346374	0.936933	0.0437757	-0.0823366	0.089264	1.00347	0.920962	1.09337	NA	NA	NA	NA	NA	NA	NA	NA
544	1045	aparc-Desikan_lh_thickness_rostralanteriorcingulate	CT	ALS	2	-0.0154137	0.841259	0.0769596	-0.166255	0.135427	0.984704	0.846831	1.14503	NA	NA	NA	NA	NA	NA	NA	NA
545	1046	aparc-Desikan_lh_thickness_rostralmiddlefrontal	CT	ALS	8	0.0419912	0.26507	0.0376776	-0.0318568	0.115839	1.04289	0.968645	1.12282	NA	NA	NA	NA	NA	NA	NA	NA
546	1047	aparc-Desikan_lh_thickness_superiorfrontal	CT	ALS	12	0.0526349	0.090934	0.0311359	-0.00839139	0.113661	1.05404	0.991644	1.12037	NA	NA	NA	NA	NA	NA	NA	NA
547	1048	aparc-Desikan_lh_thickness_superiorparietal	CT	ALS	10	0.0727298	0.0244286	0.0323198	0.0093831	0.136077	1.07544	1.00943	1.14577	NA	NA	NA	NA	NA	NA	NA	NA
548	1049	aparc-Desikan_lh_thickness_superiortemporal	CT	ALS	1	NA	NA	NA	NA	NA	NA	NA	NA	-0.0394947	0.622858	0.0803058	-0.196894	0.117905	0.961275	0.821278	1.12514
549	1050	aparc-Desikan_lh_thickness_supramarginal	CT	ALS	6	0.0589068	0.186129	0.0445548	-0.0284207	0.146234	1.06068	0.971979	1.15747	NA	NA	NA	NA	NA	NA	NA	NA
550	1051	aparc-Desikan_lh_thickness_frontalpole	CT	ALS	1	NA	NA	NA	NA	NA	NA	NA	NA	0.0118411	0.907596	0.102016	-0.18811	0.211793	1.01191	0.828523	1.23589
551	1052	aparc-Desikan_lh_thickness_transversetemporal	CT	ALS	1	NA	NA	NA	NA	NA	NA	NA	NA	0.210843	0.068001	0.115531	-0.0155966	0.437283	1.23472	0.984524	1.54849
552	1053	aparc-Desikan_lh_thickness_insula	CT	ALS	1	NA	NA	NA	NA	NA	NA	NA	NA	0.21852	0.046473	0.10975	0.00341008	0.433629	1.24423	1.00342	1.54285
553	1054	aparc-Desikan_rh_thickness_GlobalMeanThickness	CT	ALS	13	-0.0395201	0.483144	0.0563563	-0.149978	0.0709381	0.961251	0.860727	1.07351	NA	NA	NA	NA	NA	NA	NA	NA
554	1055	aparc-Desikan_rh_thickness_bankssts	CT	ALS	1	NA	NA	NA	NA	NA	NA	NA	NA	-0.0467654	0.658143	0.10569	-0.253917	0.160386	0.954311	0.775756	1.17396
555	1056	aparc-Desikan_rh_thickness_caudalanteriorcingulate	CT	ALS	1	NA	NA	NA	NA	NA	NA	NA	NA	-0.0090473	0.930474	0.103696	-0.212291	0.194197	0.990994	0.808729	1.21434
556	1057	aparc-Desikan_rh_thickness_caudalmiddlefrontal	CT	ALS	2	0.0629283	0.41658	0.0774628	-0.0888988	0.214755	1.06495	0.914938	1.23956	NA	NA	NA	NA	NA	NA	NA	NA
557	1058	aparc-Desikan_rh_thickness_cuneus	CT	ALS	5	-0.0666706	0.147974	0.0460838	-0.156995	0.0236537	0.935503	0.854708	1.02394	NA	NA	NA	NA	NA	NA	NA	NA
558	1059	aparc-Desikan_rh_thickness_entorhinal	CT	ALS	NA	NA	NA	NA	NA	NA	NA	NA	NA	NA	NA	NA	NA	NA	NA	NA	NA
559	1060	aparc-Desikan_rh_thickness_fusiform	CT	ALS	4	0.0330043	0.549722	0.0551748	-0.0751384	0.141147	1.03355	0.927615	1.15159	NA	NA	NA	NA	NA	NA	NA	NA
560	1061	aparc-Desikan_rh_thickness_inferiorparietal	CT	ALS	5	0.0546394	0.260515	0.0485608	-0.0405397	0.149818	1.05616	0.960271	1.16162	NA	NA	NA	NA	NA	NA	NA	NA
561	1062	aparc-Desikan_rh_thickness_inferiortemporal	CT	ALS	5	0.0325335	0.497288	0.0479306	-0.0614104	0.126477	1.03307	0.940437	1.13482	NA	NA	NA	NA	NA	NA	NA	NA
562	1063	aparc-Desikan_rh_thickness_isthmuscingulate	CT	ALS	3	-0.179392	0.00375499	0.0619009	-0.300717	-0.0580657	0.835779	0.740287	0.943588	NA	NA	NA	NA	NA	NA	NA	NA
563	1064	aparc-Desikan_rh_thickness_lateraloccipital	CT	ALS	8	0.0166619	0.77942	0.0594907	-0.0999399	0.133264	1.0168	0.904892	1.14255	NA	NA	NA	NA	NA	NA	NA	NA
564	1065	aparc-Desikan_rh_thickness_lateralorbitofrontal	CT	ALS	2	0.139025	0.0462596	0.0697563	0.00230311	0.275748	1.14915	1.00231	1.31752	NA	NA	NA	NA	NA	NA	NA	NA
565	1066	aparc-Desikan_rh_thickness_lingual	CT	ALS	5	0.0319258	0.550781	0.0535137	-0.0729611	0.136813	1.03244	0.929637	1.14661	NA	NA	NA	NA	NA	NA	NA	NA
566	1067	aparc-Desikan_rh_thickness_medialorbitofrontal	CT	ALS	3	-0.0799683	0.227966	0.0663298	-0.209975	0.0500382	0.923146	0.810605	1.05131	NA	NA	NA	NA	NA	NA	NA	NA
567	1068	aparc-Desikan_rh_thickness_middletemporal	CT	ALS	3	-0.20995	0.30954	0.206605	-0.614896	0.194997	0.810625	0.540697	1.21531	NA	NA	NA	NA	NA	NA	NA	NA
568	1069	aparc-Desikan_rh_thickness_parahippocampal	CT	ALS	3	0.00504561	0.934618	0.0615046	-0.115503	0.125595	1.00506	0.890918	1.13382	NA	NA	NA	NA	NA	NA	NA	NA
569	1070	aparc-Desikan_rh_thickness_paracentral	CT	ALS	1	NA	NA	NA	NA	NA	NA	NA	NA	0.00329976	0.97437	0.102705	-0.198002	0.204602	1.00331	0.820368	1.22704
570	1071	aparc-Desikan_rh_thickness_parsopercularis	CT	ALS	3	-0.00711433	0.909798	0.0627958	-0.130194	0.115965	0.992911	0.877925	1.12296	NA	NA	NA	NA	NA	NA	NA	NA
571	1072	aparc-Desikan_rh_thickness_parsorbitalis	CT	ALS	NA	NA	NA	NA	NA	NA	NA	NA	NA	NA	NA	NA	NA	NA	NA	NA	NA
572	1073	aparc-Desikan_rh_thickness_parstriangularis	CT	ALS	3	0.0289758	0.636579	0.061326	-0.0912232	0.149175	1.0294	0.912814	1.16088	NA	NA	NA	NA	NA	NA	NA	NA
573	1074	aparc-Desikan_rh_thickness_pericalcarine	CT	ALS	2	0.122675	0.122259	0.0793827	-0.0329151	0.278265	1.13052	0.967621	1.32084	NA	NA	NA	NA	NA	NA	NA	NA
574	1075	aparc-Desikan_rh_thickness_postcentral	CT	ALS	2	0.0156919	0.796546	0.0608641	-0.103602	0.134986	1.01582	0.901584	1.14452	NA	NA	NA	NA	NA	NA	NA	NA
575	1076	aparc-Desikan_rh_thickness_posteriorcingulate	CT	ALS	3	-0.0567084	0.421844	0.0706007	-0.195086	0.081669	0.94487	0.822764	1.0851	NA	NA	NA	NA	NA	NA	NA	NA
576	1077	aparc-Desikan_rh_thickness_precentral	CT	ALS	5	-0.0579584	0.399134	0.0687388	-0.192686	0.0767696	0.943689	0.824741	1.07979	NA	NA	NA	NA	NA	NA	NA	NA
577	1078	aparc-Desikan_rh_thickness_precuneus	CT	ALS	10	-0.0303863	0.412289	0.0370622	-0.103028	0.0422556	0.970071	0.902102	1.04316	NA	NA	NA	NA	NA	NA	NA	NA
578	1079	aparc-Desikan_rh_thickness_rostralanteriorcingulate	CT	ALS	2	-0.0890309	0.231259	0.0743708	-0.234798	0.0567357	0.914817	0.790731	1.05838	NA	NA	NA	NA	NA	NA	NA	NA
579	1080	aparc-Desikan_rh_thickness_rostralmiddlefrontal	CT	ALS	3	-0.235229	0.177677	0.17451	-0.577267	0.10681	0.79039	0.561431	1.11272	NA	NA	NA	NA	NA	NA	NA	NA
580	1081	aparc-Desikan_rh_thickness_superiorfrontal	CT	ALS	8	-0.00172899	0.965804	0.040329	-0.0807739	0.0773159	0.998273	0.922402	1.08038	NA	NA	NA	NA	NA	NA	NA	NA
581	1082	aparc-Desikan_rh_thickness_superiorparietal	CT	ALS	6	0.105975	0.0153787	0.0437309	0.0202621	0.191687	1.11179	1.02047	1.21129	NA	NA	NA	NA	NA	NA	NA	NA
582	1083	aparc-Desikan_rh_thickness_superiortemporal	CT	ALS	1	NA	NA	NA	NA	NA	NA	NA	NA	-0.0439591	0.582882	0.0800449	-0.200847	0.112929	0.956993	0.818037	1.11955
583	1084	aparc-Desikan_rh_thickness_supramarginal	CT	ALS	4	0.115768	0.0259622	0.0519889	0.0138694	0.217666	1.12273	1.01397	1.24317	NA	NA	NA	NA	NA	NA	NA	NA
584	1085	aparc-Desikan_rh_thickness_frontalpole	CT	ALS	NA	NA	NA	NA	NA	NA	NA	NA	NA	NA	NA	NA	NA	NA	NA	NA	NA
585	1086	aparc-Desikan_rh_thickness_transversetemporal	CT	ALS	1	NA	NA	NA	NA	NA	NA	NA	NA	0.28102	0.0132025	0.113394	0.0587676	0.503272	1.32448	1.06053	1.65412
586	1087	aparc-Desikan_rh_thickness_insula	CT	ALS	4	0.0591321	0.294511	0.0564089	-0.0514293	0.169694	1.06092	0.949871	1.18494	NA	NA	NA	NA	NA	NA	NA	NA
587	1452	IDP_dMRI_TBSS_FA_Middle_cerebellar_peduncle	FA	ALS	11	0.0104937	0.772787	0.036344	-0.0607405	0.0817278	1.01055	0.941067	1.08516	NA	NA	NA	NA	NA	NA	NA	NA
588	1453	IDP_dMRI_TBSS_FA_Pontine_crossing_tract	FA	ALS	4	-0.0514634	0.364436	0.0567436	-0.162681	0.0597542	0.949838	0.849862	1.06158	NA	NA	NA	NA	NA	NA	NA	NA
589	1454	IDP_dMRI_TBSS_FA_Genu_of_corpus_callosum	FA	ALS	12	0.00203805	0.947324	0.0308478	-0.0584237	0.0624998	1.00204	0.94325	1.06449	NA	NA	NA	NA	NA	NA	NA	NA
590	1455	IDP_dMRI_TBSS_FA_Body_of_corpus_callosum	FA	ALS	11	-0.00808588	0.836169	0.0391007	-0.0847233	0.0685515	0.991947	0.918767	1.07096	NA	NA	NA	NA	NA	NA	NA	NA
591	1456	IDP_dMRI_TBSS_FA_Splenium_of_corpus_callosum	FA	ALS	13	-0.0146164	0.553429	0.0246636	-0.0629571	0.0337243	0.98549	0.938984	1.0343	NA	NA	NA	NA	NA	NA	NA	NA
592	1457	IDP_dMRI_TBSS_FA_Fornix	FA	ALS	7	-0.0324607	0.344185	0.0343162	-0.0997205	0.0347991	0.96806	0.90509	1.03541	NA	NA	NA	NA	NA	NA	NA	NA
593	1458	IDP_dMRI_TBSS_FA_Corticospinal_tract_R	FA	ALS	2	-0.0806833	0.578918	0.145384	-0.365637	0.20427	0.922486	0.693755	1.22663	NA	NA	NA	NA	NA	NA	NA	NA
594	1459	IDP_dMRI_TBSS_FA_Corticospinal_tract_L	FA	ALS	2	0.034798	0.653865	0.077605	-0.117308	0.186904	1.03541	0.889311	1.20551	NA	NA	NA	NA	NA	NA	NA	NA
595	1460	IDP_dMRI_TBSS_FA_Medial_lemniscus_R	FA	ALS	4	0.0824923	0.134612	0.055136	-0.0255743	0.190559	1.08599	0.97475	1.20993	NA	NA	NA	NA	NA	NA	NA	NA
596	1461	IDP_dMRI_TBSS_FA_Medial_lemniscus_L	FA	ALS	6	0.0523829	0.238315	0.0444221	-0.0346843	0.13945	1.05378	0.96591	1.14964	NA	NA	NA	NA	NA	NA	NA	NA
597	1462	IDP_dMRI_TBSS_FA_Inferior_cerebellar_peduncle_R	FA	ALS	9	-0.0113415	0.723546	0.0320633	-0.0741856	0.0515025	0.988723	0.928499	1.05285	NA	NA	NA	NA	NA	NA	NA	NA
598	1463	IDP_dMRI_TBSS_FA_Inferior_cerebellar_peduncle_L	FA	ALS	8	-0.0284324	0.42466	0.0356133	-0.0982345	0.0413697	0.971968	0.906436	1.04224	NA	NA	NA	NA	NA	NA	NA	NA
599	1464	IDP_dMRI_TBSS_FA_Superior_cerebellar_peduncle_R	FA	ALS	12	-7.84e-05	0.99761	0.0261902	-0.0514113	0.0512544	0.999922	0.949888	1.05259	NA	NA	NA	NA	NA	NA	NA	NA
600	1465	IDP_dMRI_TBSS_FA_Superior_cerebellar_peduncle_L	FA	ALS	9	-0.0304659	0.297853	0.0292647	-0.0878247	0.0268928	0.969993	0.915921	1.02726	NA	NA	NA	NA	NA	NA	NA	NA
601	1466	IDP_dMRI_TBSS_FA_Cerebral_peduncle_R	FA	ALS	6	0.00327321	0.92991	0.0372131	-0.0696646	0.076211	1.00328	0.932707	1.07919	NA	NA	NA	NA	NA	NA	NA	NA
602	1467	IDP_dMRI_TBSS_FA_Cerebral_peduncle_L	FA	ALS	6	-0.0255459	0.490889	0.0370824	-0.0982274	0.0471356	0.974778	0.906443	1.04826	NA	NA	NA	NA	NA	NA	NA	NA
603	1468	IDP_dMRI_TBSS_FA_Anterior_limb_of_internal_capsule_R	FA	ALS	12	0.0138927	0.749307	0.0434755	-0.0713192	0.0991046	1.01399	0.931165	1.10418	NA	NA	NA	NA	NA	NA	NA	NA
604	1469	IDP_dMRI_TBSS_FA_Anterior_limb_of_internal_capsule_L	FA	ALS	10	-0.016137	0.68632	0.0399574	-0.0944535	0.0621795	0.983993	0.90987	1.06415	NA	NA	NA	NA	NA	NA	NA	NA
605	1470	IDP_dMRI_TBSS_FA_Posterior_limb_of_internal_capsule_R	FA	ALS	19	0.00475914	0.842059	0.023884	-0.0420534	0.0515717	1.00477	0.958819	1.05292	NA	NA	NA	NA	NA	NA	NA	NA
606	1471	IDP_dMRI_TBSS_FA_Posterior_limb_of_internal_capsule_L	FA	ALS	15	0.0101616	0.668134	0.0237026	-0.0362956	0.0566187	1.01021	0.964355	1.05825	NA	NA	NA	NA	NA	NA	NA	NA
607	1472	IDP_dMRI_TBSS_FA_Retrolenticular_part_of_internal_capsule_R	FA	ALS	10	-0.00773036	0.796079	0.0299134	-0.0663607	0.0508999	0.992299	0.935793	1.05222	NA	NA	NA	NA	NA	NA	NA	NA
608	1473	IDP_dMRI_TBSS_FA_Retrolenticular_part_of_internal_capsule_L	FA	ALS	7	0.0182332	0.602477	0.0350072	-0.0503809	0.0868474	1.0184	0.950867	1.09073	NA	NA	NA	NA	NA	NA	NA	NA
609	1474	IDP_dMRI_TBSS_FA_Anterior_corona_radiata_R	FA	ALS	15	0.0013053	0.966622	0.0311932	-0.0598333	0.0624439	1.00131	0.941922	1.06443	NA	NA	NA	NA	NA	NA	NA	NA
610	1475	IDP_dMRI_TBSS_FA_Anterior_corona_radiata_L	FA	ALS	11	-0.0123741	0.674329	0.0294472	-0.0700906	0.0453423	0.987702	0.932309	1.04639	NA	NA	NA	NA	NA	NA	NA	NA
611	1476	IDP_dMRI_TBSS_FA_Superior_corona_radiata_R	FA	ALS	11	-0.0329108	0.256262	0.0289894	-0.0897299	0.0239084	0.967625	0.914178	1.0242	NA	NA	NA	NA	NA	NA	NA	NA
612	1477	IDP_dMRI_TBSS_FA_Superior_corona_radiata_L	FA	ALS	11	0.0345027	0.328499	0.0353099	-0.0347046	0.10371	1.0351	0.965891	1.10928	NA	NA	NA	NA	NA	NA	NA	NA
613	1478	IDP_dMRI_TBSS_FA_Posterior_corona_radiata_R	FA	ALS	6	0.0427175	0.428967	0.0540071	-0.0631364	0.148572	1.04364	0.938815	1.16018	NA	NA	NA	NA	NA	NA	NA	NA
614	1479	IDP_dMRI_TBSS_FA_Posterior_corona_radiata_L	FA	ALS	9	-0.0188274	0.545352	0.0311331	-0.0798483	0.0421934	0.981349	0.923256	1.0431	NA	NA	NA	NA	NA	NA	NA	NA
615	1480	IDP_dMRI_TBSS_FA_Posterior_thalamic_radiation_R	FA	ALS	11	0.0210118	0.4502	0.0278273	-0.0335296	0.0755533	1.02123	0.967026	1.07848	NA	NA	NA	NA	NA	NA	NA	NA
616	1481	IDP_dMRI_TBSS_FA_Posterior_thalamic_radiation_L	FA	ALS	12	0.00788095	0.77151	0.0271382	-0.04531	0.0610719	1.00791	0.955701	1.06298	NA	NA	NA	NA	NA	NA	NA	NA
617	1482	IDP_dMRI_TBSS_FA_Sagittal_stratum_R	FA	ALS	14	0.0218533	0.379272	0.0248547	-0.026862	0.0705686	1.02209	0.973496	1.07312	NA	NA	NA	NA	NA	NA	NA	NA
618	1483	IDP_dMRI_TBSS_FA_Sagittal_stratum_L	FA	ALS	11	0.0185707	0.493168	0.0270995	-0.0345443	0.0716858	1.01874	0.966045	1.07432	NA	NA	NA	NA	NA	NA	NA	NA
619	1484	IDP_dMRI_TBSS_FA_External_capsule_R	FA	ALS	11	-0.0103643	0.781753	0.0374114	-0.0836905	0.062962	0.989689	0.919716	1.06499	NA	NA	NA	NA	NA	NA	NA	NA
620	1485	IDP_dMRI_TBSS_FA_External_capsule_L	FA	ALS	10	4.93e-05	0.998804	0.0328566	-0.0643496	0.0644482	1.00005	0.937677	1.06657	NA	NA	NA	NA	NA	NA	NA	NA
621	1486	IDP_dMRI_TBSS_FA_Cingulum_cingulate_gyrus_R	FA	ALS	13	0.0208904	0.538541	0.033967	-0.0456849	0.0874657	1.02111	0.955343	1.0914	NA	NA	NA	NA	NA	NA	NA	NA
622	1487	IDP_dMRI_TBSS_FA_Cingulum_cingulate_gyrus_L	FA	ALS	12	0.02162	0.592312	0.0403744	-0.0575138	0.100754	1.02186	0.944109	1.106	NA	NA	NA	NA	NA	NA	NA	NA
623	1488	IDP_dMRI_TBSS_FA_Cingulum_hippocampus_R	FA	ALS	9	-0.0222454	0.554395	0.0376284	-0.0959971	0.0515062	0.978	0.908467	1.05286	NA	NA	NA	NA	NA	NA	NA	NA
624	1489	IDP_dMRI_TBSS_FA_Cingulum_hippocampus_L	FA	ALS	7	0.0572429	0.143612	0.0391412	-0.0194738	0.13396	1.05891	0.980715	1.14335	NA	NA	NA	NA	NA	NA	NA	NA
625	1490	IDP_dMRI_TBSS_FA_Fornix_cres+Stria_terminalis_R	FA	ALS	4	0.00712005	0.897638	0.0553464	-0.101359	0.115599	1.00715	0.903609	1.12255	NA	NA	NA	NA	NA	NA	NA	NA
626	1491	IDP_dMRI_TBSS_FA_Fornix_cres+Stria_terminalis_L	FA	ALS	5	-0.0398676	0.408275	0.0482113	-0.134362	0.0546267	0.960917	0.874274	1.05615	NA	NA	NA	NA	NA	NA	NA	NA
627	1492	IDP_dMRI_TBSS_FA_Superior_longitudinal_fasciculus_R	FA	ALS	15	0.0465742	0.11681	0.0296971	-0.0116322	0.104781	1.04768	0.988435	1.11047	NA	NA	NA	NA	NA	NA	NA	NA
628	1493	IDP_dMRI_TBSS_FA_Superior_longitudinal_fasciculus_L	FA	ALS	14	0.0126471	0.662669	0.0289919	-0.0441769	0.0694712	1.01273	0.956785	1.07194	NA	NA	NA	NA	NA	NA	NA	NA
629	1494	IDP_dMRI_TBSS_FA_Superior_fronto-occipital_fasciculus_R	FA	ALS	8	0.0291841	0.442739	0.038021	-0.0453372	0.103705	1.02961	0.955675	1.10927	NA	NA	NA	NA	NA	NA	NA	NA
630	1495	IDP_dMRI_TBSS_FA_Superior_fronto-occipital_fasciculus_L	FA	ALS	10	-0.0265775	0.483989	0.0379733	-0.101005	0.0478501	0.973773	0.903928	1.04901	NA	NA	NA	NA	NA	NA	NA	NA
631	1496	IDP_dMRI_TBSS_FA_Uncinate_fasciculus_R	FA	ALS	11	0.0397526	0.160289	0.0283118	-0.0157385	0.0952436	1.04055	0.984385	1.09993	NA	NA	NA	NA	NA	NA	NA	NA
632	1497	IDP_dMRI_TBSS_FA_Uncinate_fasciculus_L	FA	ALS	10	0.0154722	0.601468	0.0296238	-0.0425904	0.0735348	1.01559	0.958304	1.07631	NA	NA	NA	NA	NA	NA	NA	NA
633	1498	IDP_dMRI_TBSS_FA_Tapetum_R	FA	ALS	12	-0.0593673	0.0352665	0.0281992	-0.114638	-0.00409692	0.942361	0.891689	0.995911	NA	NA	NA	NA	NA	NA	NA	NA
634	1499	IDP_dMRI_TBSS_FA_Tapetum_L	FA	ALS	13	-0.0604051	0.0245653	0.0268686	-0.113067	-0.00774275	0.941383	0.89309	0.992287	NA	NA	NA	NA	NA	NA	NA	NA
635	1602	IDP_dMRI_TBSS_MD_Middle_cerebellar_peduncle	MD	ALS	4	-0.102231	0.0509641	0.0523782	-0.204892	0.00043043	0.902821	0.814735	1.00043	NA	NA	NA	NA	NA	NA	NA	NA
636	1603	IDP_dMRI_TBSS_MD_Pontine_crossing_tract	MD	ALS	7	0.0479832	0.356141	0.0520005	-0.0539379	0.149904	1.04915	0.947491	1.16172	NA	NA	NA	NA	NA	NA	NA	NA
637	1604	IDP_dMRI_TBSS_MD_Genu_of_corpus_callosum	MD	ALS	15	9.34e-05	0.997374	0.0283853	-0.0555418	0.0557286	1.00009	0.945973	1.05731	NA	NA	NA	NA	NA	NA	NA	NA
638	1605	IDP_dMRI_TBSS_MD_Body_of_corpus_callosum	MD	ALS	8	0.0120592	0.702311	0.0315519	-0.0497824	0.0739008	1.01213	0.951436	1.0767	NA	NA	NA	NA	NA	NA	NA	NA
639	1606	IDP_dMRI_TBSS_MD_Splenium_of_corpus_callosum	MD	ALS	12	0.00180277	0.956527	0.033071	-0.0630163	0.0666219	1.0018	0.938928	1.06889	NA	NA	NA	NA	NA	NA	NA	NA
640	1607	IDP_dMRI_TBSS_MD_Fornix	MD	ALS	8	0.0594672	0.106841	0.0368776	-0.0128129	0.131747	1.06127	0.987269	1.14082	NA	NA	NA	NA	NA	NA	NA	NA
641	1608	IDP_dMRI_TBSS_MD_Corticospinal_tract_R	MD	ALS	5	0.0823591	0.0801937	0.0470741	-0.00990613	0.174624	1.08585	0.990143	1.1908	NA	NA	NA	NA	NA	NA	NA	NA
642	1609	IDP_dMRI_TBSS_MD_Corticospinal_tract_L	MD	ALS	4	0.040055	0.381729	0.0457921	-0.0496975	0.129807	1.04087	0.951517	1.13861	NA	NA	NA	NA	NA	NA	NA	NA
643	1610	IDP_dMRI_TBSS_MD_Medial_lemniscus_R	MD	ALS	1	NA	NA	NA	NA	NA	NA	NA	NA	0.0321629	0.761454	0.105948	-0.175496	0.239822	1.03269	0.839041	1.27102
644	1611	IDP_dMRI_TBSS_MD_Medial_lemniscus_L	MD	ALS	1	NA	NA	NA	NA	NA	NA	NA	NA	0.08954	0.385526	0.103185	-0.112703	0.291783	1.09367	0.893416	1.33881
645	1612	IDP_dMRI_TBSS_MD_Inferior_cerebellar_peduncle_R	MD	ALS	5	0.0208366	0.563682	0.0360882	-0.0498963	0.0915696	1.02106	0.951328	1.09589	NA	NA	NA	NA	NA	NA	NA	NA
646	1613	IDP_dMRI_TBSS_MD_Inferior_cerebellar_peduncle_L	MD	ALS	6	-0.0121215	0.733673	0.0356261	-0.0819486	0.0577056	0.987952	0.921319	1.0594	NA	NA	NA	NA	NA	NA	NA	NA
647	1614	IDP_dMRI_TBSS_MD_Superior_cerebellar_peduncle_R	MD	ALS	6	-0.00710468	0.836829	0.0344969	-0.0747187	0.0605093	0.992921	0.928004	1.06238	NA	NA	NA	NA	NA	NA	NA	NA
648	1615	IDP_dMRI_TBSS_MD_Superior_cerebellar_peduncle_L	MD	ALS	8	-0.0171622	0.60501	0.0331823	-0.0821995	0.0478751	0.982984	0.921088	1.04904	NA	NA	NA	NA	NA	NA	NA	NA
649	1616	IDP_dMRI_TBSS_MD_Cerebral_peduncle_R	MD	ALS	4	-0.00712146	0.896367	0.0546747	-0.114284	0.100041	0.992904	0.892005	1.10522	NA	NA	NA	NA	NA	NA	NA	NA
650	1617	IDP_dMRI_TBSS_MD_Cerebral_peduncle_L	MD	ALS	5	-0.0613508	0.154625	0.043102	-0.145831	0.0231292	0.940493	0.864304	1.0234	NA	NA	NA	NA	NA	NA	NA	NA
651	1618	IDP_dMRI_TBSS_MD_Anterior_limb_of_internal_capsule_R	MD	ALS	12	0.026585	0.320346	0.0267523	-0.0258495	0.0790196	1.02694	0.974482	1.08223	NA	NA	NA	NA	NA	NA	NA	NA
652	1619	IDP_dMRI_TBSS_MD_Anterior_limb_of_internal_capsule_L	MD	ALS	17	0.0482407	0.0341674	0.0227756	0.00360059	0.0928808	1.04942	1.00361	1.09733	NA	NA	NA	NA	NA	NA	NA	NA
653	1620	IDP_dMRI_TBSS_MD_Posterior_limb_of_internal_capsule_R	MD	ALS	9	-0.0398391	0.268072	0.0359717	-0.110344	0.0306654	0.960944	0.895526	1.03114	NA	NA	NA	NA	NA	NA	NA	NA
654	1621	IDP_dMRI_TBSS_MD_Posterior_limb_of_internal_capsule_L	MD	ALS	8	-0.0418216	0.172963	0.0306893	-0.101973	0.0183294	0.959041	0.903054	1.0185	NA	NA	NA	NA	NA	NA	NA	NA
655	1622	IDP_dMRI_TBSS_MD_Retrolenticular_part_of_internal_capsule_R	MD	ALS	16	-0.00242438	0.915751	0.0229174	-0.0473425	0.0424937	0.997579	0.953761	1.04341	NA	NA	NA	NA	NA	NA	NA	NA
656	1623	IDP_dMRI_TBSS_MD_Retrolenticular_part_of_internal_capsule_L	MD	ALS	16	-0.020632	0.377051	0.0233567	-0.0664112	0.0251472	0.979579	0.935746	1.02547	NA	NA	NA	NA	NA	NA	NA	NA
657	1624	IDP_dMRI_TBSS_MD_Anterior_corona_radiata_R	MD	ALS	17	0.00105968	0.965512	0.0245081	-0.0469762	0.0490955	1.00106	0.95411	1.05032	NA	NA	NA	NA	NA	NA	NA	NA
658	1625	IDP_dMRI_TBSS_MD_Anterior_corona_radiata_L	MD	ALS	19	-0.015927	0.501668	0.0237055	-0.0623898	0.0305359	0.984199	0.939517	1.03101	NA	NA	NA	NA	NA	NA	NA	NA
659	1626	IDP_dMRI_TBSS_MD_Superior_corona_radiata_R	MD	ALS	19	-0.00125793	0.96135	0.0259585	-0.0521366	0.0496208	0.998743	0.949199	1.05087	NA	NA	NA	NA	NA	NA	NA	NA
660	1627	IDP_dMRI_TBSS_MD_Superior_corona_radiata_L	MD	ALS	16	-0.0174359	0.542696	0.0286425	-0.0735753	0.0387035	0.982715	0.929066	1.03946	NA	NA	NA	NA	NA	NA	NA	NA
661	1628	IDP_dMRI_TBSS_MD_Posterior_corona_radiata_R	MD	ALS	12	0.00286309	0.908043	0.024787	-0.0457193	0.0514455	1.00287	0.95531	1.05279	NA	NA	NA	NA	NA	NA	NA	NA
662	1629	IDP_dMRI_TBSS_MD_Posterior_corona_radiata_L	MD	ALS	18	-0.0030497	0.886442	0.0213552	-0.0449059	0.0388066	0.996955	0.956087	1.03957	NA	NA	NA	NA	NA	NA	NA	NA
663	1630	IDP_dMRI_TBSS_MD_Posterior_thalamic_radiation_R	MD	ALS	15	-0.0190751	0.394219	0.0223889	-0.0629573	0.0248071	0.981106	0.938984	1.02512	NA	NA	NA	NA	NA	NA	NA	NA
664	1631	IDP_dMRI_TBSS_MD_Posterior_thalamic_radiation_L	MD	ALS	19	-0.0146076	0.485458	0.0209412	-0.0556524	0.0264372	0.985499	0.945868	1.02679	NA	NA	NA	NA	NA	NA	NA	NA
665	1632	IDP_dMRI_TBSS_MD_Sagittal_stratum_R	MD	ALS	16	-0.0253423	0.252862	0.0221635	-0.0687827	0.0180981	0.974976	0.93353	1.01826	NA	NA	NA	NA	NA	NA	NA	NA
666	1633	IDP_dMRI_TBSS_MD_Sagittal_stratum_L	MD	ALS	19	-0.0178865	0.346672	0.0190067	-0.0551396	0.0193666	0.982272	0.946353	1.01956	NA	NA	NA	NA	NA	NA	NA	NA
667	1634	IDP_dMRI_TBSS_MD_External_capsule_R	MD	ALS	13	0.0240593	0.439722	0.0311382	-0.0369715	0.0850902	1.02435	0.963704	1.08882	NA	NA	NA	NA	NA	NA	NA	NA
668	1635	IDP_dMRI_TBSS_MD_External_capsule_L	MD	ALS	12	0.00656707	0.836373	0.0317963	-0.0557537	0.0688879	1.00659	0.945772	1.07132	NA	NA	NA	NA	NA	NA	NA	NA
669	1636	IDP_dMRI_TBSS_MD_Cingulum_cingulate_gyrus_R	MD	ALS	17	-0.00719287	0.71381	0.0196128	-0.0456339	0.0312482	0.992833	0.955392	1.03174	NA	NA	NA	NA	NA	NA	NA	NA
670	1637	IDP_dMRI_TBSS_MD_Cingulum_cingulate_gyrus_L	MD	ALS	16	-0.00759921	0.702017	0.0198621	-0.0465289	0.0313305	0.99243	0.954537	1.03183	NA	NA	NA	NA	NA	NA	NA	NA
671	1638	IDP_dMRI_TBSS_MD_Cingulum_hippocampus_R	MD	ALS	12	-0.0010533	0.961557	0.021853	-0.0438852	0.0417786	0.998947	0.957064	1.04266	NA	NA	NA	NA	NA	NA	NA	NA
672	1639	IDP_dMRI_TBSS_MD_Cingulum_hippocampus_L	MD	ALS	12	-0.00517004	0.843808	0.0262405	-0.0566015	0.0462614	0.994843	0.944971	1.04735	NA	NA	NA	NA	NA	NA	NA	NA
673	1640	IDP_dMRI_TBSS_MD_Fornix_cres+Stria_terminalis_R	MD	ALS	2	0.049132	0.521285	0.0766051	-0.101014	0.199278	1.05036	0.90392	1.22052	NA	NA	NA	NA	NA	NA	NA	NA
674	1641	IDP_dMRI_TBSS_MD_Fornix_cres+Stria_terminalis_L	MD	ALS	1	NA	NA	NA	NA	NA	NA	NA	NA	-0.00557127	0.948374	0.0860452	-0.17422	0.163077	0.994444	0.840112	1.17713
675	1642	IDP_dMRI_TBSS_MD_Superior_longitudinal_fasciculus_R	MD	ALS	25	-0.0111707	0.56947	0.0196379	-0.0496609	0.0273196	0.988892	0.951552	1.0277	NA	NA	NA	NA	NA	NA	NA	NA
676	1643	IDP_dMRI_TBSS_MD_Superior_longitudinal_fasciculus_L	MD	ALS	26	-0.00411231	0.823597	0.0184474	-0.0402691	0.0320445	0.995896	0.960531	1.03256	NA	NA	NA	NA	NA	NA	NA	NA
677	1644	IDP_dMRI_TBSS_MD_Superior_fronto-occipital_fasciculus_R	MD	ALS	7	0.0216641	0.712608	0.058813	-0.0936094	0.136938	1.0219	0.910638	1.14676	NA	NA	NA	NA	NA	NA	NA	NA
678	1645	IDP_dMRI_TBSS_MD_Superior_fronto-occipital_fasciculus_L	MD	ALS	6	0.0130225	0.732717	0.0381317	-0.0617156	0.0877605	1.01311	0.94015	1.09173	NA	NA	NA	NA	NA	NA	NA	NA
679	1646	IDP_dMRI_TBSS_MD_Uncinate_fasciculus_R	MD	ALS	6	0.00710252	0.81777	0.030825	-0.0533144	0.0675195	1.00713	0.948082	1.06985	NA	NA	NA	NA	NA	NA	NA	NA
680	1647	IDP_dMRI_TBSS_MD_Uncinate_fasciculus_L	MD	ALS	6	0.020863	0.565688	0.0363206	-0.0503254	0.0920515	1.02108	0.95092	1.09642	NA	NA	NA	NA	NA	NA	NA	NA
681	1648	IDP_dMRI_TBSS_MD_Tapetum_R	MD	ALS	10	0.0437014	0.16573	0.0315293	-0.0180961	0.105499	1.04467	0.982067	1.11126	NA	NA	NA	NA	NA	NA	NA	NA
682	1649	IDP_dMRI_TBSS_MD_Tapetum_L	MD	ALS	11	0.056562	0.0726762	0.0315134	-0.00520416	0.118328	1.05819	0.994809	1.12561	NA	NA	NA	NA	NA	NA	NA	NA
683	122	IDP_T1_FAST_ROIs_L_thalamus	GMV	FTD	12	-0.0836527	0.412464	0.10207	-0.283709	0.116404	0.919751	0.752986	1.12345	NA	NA	NA	NA	NA	NA	NA	NA
684	123	IDP_T1_FAST_ROIs_R_thalamus	GMV	FTD	10	-0.0145377	0.900958	0.116814	-0.243493	0.214418	0.985567	0.783885	1.23914	NA	NA	NA	NA	NA	NA	NA	NA
685	124	IDP_T1_FAST_ROIs_L_caudate	GMV	FTD	10	-0.0106151	0.926226	0.11464	-0.23531	0.214079	0.989441	0.790326	1.23872	NA	NA	NA	NA	NA	NA	NA	NA
686	125	IDP_T1_FAST_ROIs_R_caudate	GMV	FTD	13	0.0357493	0.75018	0.112277	-0.184314	0.255812	1.0364	0.831675	1.29151	NA	NA	NA	NA	NA	NA	NA	NA
687	126	IDP_T1_FAST_ROIs_L_putamen	GMV	FTD	17	0.0465461	0.656255	0.104577	-0.158425	0.251517	1.04765	0.853487	1.28597	NA	NA	NA	NA	NA	NA	NA	NA
688	127	IDP_T1_FAST_ROIs_R_putamen	GMV	FTD	14	0.0278711	0.78196	0.100703	-0.169507	0.225249	1.02826	0.844081	1.25263	NA	NA	NA	NA	NA	NA	NA	NA
689	128	IDP_T1_FAST_ROIs_L_pallidum	GMV	FTD	3	0.120354	0.520041	0.187093	-0.246349	0.487056	1.1279	0.78165	1.62752	NA	NA	NA	NA	NA	NA	NA	NA
690	129	IDP_T1_FAST_ROIs_R_pallidum	GMV	FTD	1	NA	NA	NA	NA	NA	NA	NA	NA	0.419717	0.229545	0.349319	-0.264948	1.10438	1.52153	0.767246	3.01736
691	130	IDP_T1_FAST_ROIs_L_hippocampus	GMV	FTD	10	0.0534507	0.694982	0.136318	-0.213733	0.320635	1.05491	0.807564	1.378	NA	NA	NA	NA	NA	NA	NA	NA
692	131	IDP_T1_FAST_ROIs_R_hippocampus	GMV	FTD	12	0.0588213	0.57812	0.105768	-0.148484	0.266127	1.06059	0.862013	1.3049	NA	NA	NA	NA	NA	NA	NA	NA
693	132	IDP_T1_FAST_ROIs_L_amygdala	GMV	FTD	3	-0.38787	0.642656	0.835947	-2.02633	1.25059	0.6785	0.131819	3.49239	NA	NA	NA	NA	NA	NA	NA	NA
694	133	IDP_T1_FAST_ROIs_R_amygdala	GMV	FTD	2	-0.978249	0.385076	1.12626	-3.18572	1.22922	0.375969	0.0413485	3.41856	NA	NA	NA	NA	NA	NA	NA	NA
695	134	IDP_T1_FAST_ROIs_L_ventral_striatum	GMV	FTD	13	0.0990097	0.26698	0.0891943	-0.0758112	0.273831	1.10408	0.926991	1.31499	NA	NA	NA	NA	NA	NA	NA	NA
696	135	IDP_T1_FAST_ROIs_R_ventral_striatum	GMV	FTD	15	0.0882078	0.390829	0.102792	-0.113266	0.289681	1.09222	0.892914	1.336	NA	NA	NA	NA	NA	NA	NA	NA
697	136	IDP_T1_FAST_ROIs_brain_stem	GMV	FTD	10	0.00351781	0.977604	0.12531	-0.242089	0.249125	1.00352	0.784986	1.2829	NA	NA	NA	NA	NA	NA	NA	NA
698	137	IDP_T1_FAST_ROIs_L_cerebellum_I-IV	GMV	FTD	6	0.0462834	0.760209	0.151646	-0.250944	0.34351	1.04737	0.778066	1.40989	NA	NA	NA	NA	NA	NA	NA	NA
699	138	IDP_T1_FAST_ROIs_R_cerebellum_I-IV	GMV	FTD	9	-0.0977372	0.4644	0.13359	-0.359574	0.164099	0.906887	0.697974	1.17833	NA	NA	NA	NA	NA	NA	NA	NA
700	139	IDP_T1_FAST_ROIs_L_cerebellum_V	GMV	FTD	12	-0.000729045	0.995273	0.123051	-0.241908	0.24045	0.999271	0.785128	1.27182	NA	NA	NA	NA	NA	NA	NA	NA
701	140	IDP_T1_FAST_ROIs_R_cerebellum_V	GMV	FTD	10	-0.0224436	0.839097	0.110533	-0.239089	0.194202	0.977806	0.787345	1.21434	NA	NA	NA	NA	NA	NA	NA	NA
702	141	IDP_T1_FAST_ROIs_L_cerebellum_VI	GMV	FTD	14	-0.0582996	0.571361	0.102994	-0.260168	0.143569	0.943367	0.770922	1.15439	NA	NA	NA	NA	NA	NA	NA	NA
703	142	IDP_T1_FAST_ROIs_V_cerebellum_VI	GMV	FTD	7	0.0594558	0.622954	0.120927	-0.177561	0.296472	1.06126	0.83731	1.34511	NA	NA	NA	NA	NA	NA	NA	NA
704	143	IDP_T1_FAST_ROIs_R_cerebellum_VI	GMV	FTD	9	-0.185004	0.200847	0.144632	-0.468483	0.0984738	0.831101	0.625951	1.10349	NA	NA	NA	NA	NA	NA	NA	NA
705	144	IDP_T1_FAST_ROIs_L_cerebellum_crus_I	GMV	FTD	24	0.0514759	0.453724	0.0687059	-0.0831877	0.186139	1.05282	0.920178	1.20459	NA	NA	NA	NA	NA	NA	NA	NA
706	145	IDP_T1_FAST_ROIs_V_cerebellum_crus_I	GMV	FTD	1	NA	NA	NA	NA	NA	NA	NA	NA	-0.0197492	0.95863	0.380722	-0.765963	0.726465	0.980444	0.464886	2.06776
707	146	IDP_T1_FAST_ROIs_R_cerebellum_crus_I	GMV	FTD	18	0.0410409	0.586623	0.0754793	-0.106899	0.18898	1.04189	0.898617	1.20802	NA	NA	NA	NA	NA	NA	NA	NA
708	147	IDP_T1_FAST_ROIs_L_cerebellum_crus_II	GMV	FTD	16	0.0031691	0.973407	0.0950681	-0.183164	0.189503	1.00317	0.832631	1.20865	NA	NA	NA	NA	NA	NA	NA	NA
709	148	IDP_T1_FAST_ROIs_V_cerebellum_crus_II	GMV	FTD	15	0.0314978	0.734538	0.092888	-0.150563	0.213558	1.032	0.860224	1.23808	NA	NA	NA	NA	NA	NA	NA	NA
710	149	IDP_T1_FAST_ROIs_R_cerebellum_crus_II	GMV	FTD	19	0.0087133	0.912226	0.0790453	-0.146215	0.163642	1.00875	0.863972	1.17779	NA	NA	NA	NA	NA	NA	NA	NA
711	150	IDP_T1_FAST_ROIs_L_cerebellum_VIIb	GMV	FTD	14	0.0258151	0.780122	0.0924744	-0.155435	0.207065	1.02615	0.856043	1.23006	NA	NA	NA	NA	NA	NA	NA	NA
712	151	IDP_T1_FAST_ROIs_V_cerebellum_VIIb	GMV	FTD	9	0.104041	0.478805	0.146903	-0.18389	0.391971	1.10965	0.832028	1.47989	NA	NA	NA	NA	NA	NA	NA	NA
713	152	IDP_T1_FAST_ROIs_R_cerebellum_VIIb	GMV	FTD	15	0.0451223	0.613398	0.0893107	-0.129927	0.220171	1.04616	0.87816	1.24629	NA	NA	NA	NA	NA	NA	NA	NA
714	153	IDP_T1_FAST_ROIs_L_cerebellum_VIIIa	GMV	FTD	13	-0.0627251	0.546973	0.104142	-0.266844	0.141394	0.939202	0.765793	1.15188	NA	NA	NA	NA	NA	NA	NA	NA
715	154	IDP_T1_FAST_ROIs_V_cerebellum_VIIIa	GMV	FTD	14	-0.0810619	0.442376	0.105524	-0.287888	0.125764	0.922137	0.749845	1.13401	NA	NA	NA	NA	NA	NA	NA	NA
716	155	IDP_T1_FAST_ROIs_R_cerebellum_VIIIa	GMV	FTD	8	-0.0380496	0.775539	0.133443	-0.299599	0.2235	0.962665	0.741115	1.25045	NA	NA	NA	NA	NA	NA	NA	NA
717	156	IDP_T1_FAST_ROIs_L_cerebellum_VIIIb	GMV	FTD	7	0.367875	0.0095992	0.14204	0.0894769	0.646273	1.44466	1.0936	1.90841	NA	NA	NA	NA	NA	NA	NA	NA
718	157	IDP_T1_FAST_ROIs_V_cerebellum_VIIIb	GMV	FTD	13	0.0394583	0.664657	0.0910241	-0.138949	0.217866	1.04025	0.870272	1.24342	NA	NA	NA	NA	NA	NA	NA	NA
719	158	IDP_T1_FAST_ROIs_R_cerebellum_VIIIb	GMV	FTD	4	0.474211	0.0946187	0.2837	-0.0818414	1.03026	1.60675	0.921418	2.8018	NA	NA	NA	NA	NA	NA	NA	NA
720	159	IDP_T1_FAST_ROIs_L_cerebellum_IX	GMV	FTD	17	0.0608926	0.499442	0.0901621	-0.115825	0.23761	1.06278	0.890631	1.26822	NA	NA	NA	NA	NA	NA	NA	NA
721	160	IDP_T1_FAST_ROIs_V_cerebellum_IX	GMV	FTD	10	0.193858	0.106953	0.120256	-0.0418439	0.42956	1.21392	0.959019	1.53658	NA	NA	NA	NA	NA	NA	NA	NA
722	161	IDP_T1_FAST_ROIs_R_cerebellum_IX	GMV	FTD	14	0.0640714	0.513712	0.0981083	-0.128221	0.256364	1.06617	0.879659	1.29222	NA	NA	NA	NA	NA	NA	NA	NA
723	162	IDP_T1_FAST_ROIs_L_cerebellum_X	GMV	FTD	6	-0.182945	0.227057	0.151448	-0.479783	0.113893	0.832814	0.618918	1.12063	NA	NA	NA	NA	NA	NA	NA	NA
724	163	IDP_T1_FAST_ROIs_V_cerebellum_X	GMV	FTD	6	-0.289997	0.0313302	0.134704	-0.554016	-0.0259781	0.748266	0.574637	0.974356	NA	NA	NA	NA	NA	NA	NA	NA
725	164	IDP_T1_FAST_ROIs_R_cerebellum_X	GMV	FTD	8	-0.0331	0.771532	0.113992	-0.256524	0.190324	0.967442	0.773737	1.20964	NA	NA	NA	NA	NA	NA	NA	NA
726	344	aparc-Desikan_lh_volume_bankssts	GMV	FTD	3	0.374275	0.0606447	0.199499	-0.0167425	0.765292	1.45394	0.983397	2.14962	NA	NA	NA	NA	NA	NA	NA	NA
727	345	aparc-Desikan_lh_volume_caudalanteriorcingulate	GMV	FTD	1	NA	NA	NA	NA	NA	NA	NA	NA	0.308583	0.437384	0.397342	-0.470207	1.08737	1.36149	0.624873	2.96647
728	346	aparc-Desikan_lh_volume_caudalmiddlefrontal	GMV	FTD	3	-0.222931	0.214704	0.179677	-0.575097	0.129235	0.80017	0.56265	1.13796	NA	NA	NA	NA	NA	NA	NA	NA
729	347	aparc-Desikan_lh_volume_cuneus	GMV	FTD	12	-0.0520966	0.597703	0.0987227	-0.245593	0.1414	0.949237	0.78224	1.15189	NA	NA	NA	NA	NA	NA	NA	NA
730	348	aparc-Desikan_lh_volume_entorhinal	GMV	FTD	NA	NA	NA	NA	NA	NA	NA	NA	NA	NA	NA	NA	NA	NA	NA	NA	NA
731	349	aparc-Desikan_lh_volume_fusiform	GMV	FTD	NA	NA	NA	NA	NA	NA	NA	NA	NA	NA	NA	NA	NA	NA	NA	NA	NA
732	350	aparc-Desikan_lh_volume_inferiorparietal	GMV	FTD	3	-0.110213	0.701945	0.287991	-0.674676	0.45425	0.895643	0.509322	1.57499	NA	NA	NA	NA	NA	NA	NA	NA
733	351	aparc-Desikan_lh_volume_inferiortemporal	GMV	FTD	1	NA	NA	NA	NA	NA	NA	NA	NA	0.497475	0.201756	0.389698	-0.266333	1.26128	1.64456	0.766184	3.52995
734	352	aparc-Desikan_lh_volume_isthmuscingulate	GMV	FTD	NA	NA	NA	NA	NA	NA	NA	NA	NA	NA	NA	NA	NA	NA	NA	NA	NA
735	353	aparc-Desikan_lh_volume_lateraloccipital	GMV	FTD	4	-0.224695	0.25719	0.198309	-0.61338	0.16399	0.79876	0.541517	1.1782	NA	NA	NA	NA	NA	NA	NA	NA
736	354	aparc-Desikan_lh_volume_lateralorbitofrontal	GMV	FTD	3	-0.245548	0.487765	0.353883	-0.939158	0.448063	0.782276	0.390957	1.56528	NA	NA	NA	NA	NA	NA	NA	NA
737	355	aparc-Desikan_lh_volume_lingual	GMV	FTD	7	0.142436	0.340647	0.149478	-0.150541	0.435413	1.15308	0.860242	1.5456	NA	NA	NA	NA	NA	NA	NA	NA
738	356	aparc-Desikan_lh_volume_medialorbitofrontal	GMV	FTD	NA	NA	NA	NA	NA	NA	NA	NA	NA	NA	NA	NA	NA	NA	NA	NA	NA
739	357	aparc-Desikan_lh_volume_middletemporal	GMV	FTD	2	0.19792	0.482943	0.282107	-0.35501	0.75085	1.21886	0.701166	2.1188	NA	NA	NA	NA	NA	NA	NA	NA
740	358	aparc-Desikan_lh_volume_parahippocampal	GMV	FTD	3	0.253342	0.240051	0.215636	-0.169304	0.675988	1.28832	0.844252	1.96597	NA	NA	NA	NA	NA	NA	NA	NA
741	359	aparc-Desikan_lh_volume_paracentral	GMV	FTD	NA	NA	NA	NA	NA	NA	NA	NA	NA	NA	NA	NA	NA	NA	NA	NA	NA
742	360	aparc-Desikan_lh_volume_parsopercularis	GMV	FTD	1	NA	NA	NA	NA	NA	NA	NA	NA	-0.20405	0.399088	0.24198	-0.67833	0.270231	0.815422	0.507464	1.31027
743	361	aparc-Desikan_lh_volume_parsorbitalis	GMV	FTD	4	-0.148662	0.455074	0.199017	-0.538736	0.241411	0.86186	0.583486	1.27304	NA	NA	NA	NA	NA	NA	NA	NA
744	362	aparc-Desikan_lh_volume_parstriangularis	GMV	FTD	2	0.0289676	0.875699	0.185187	-0.333999	0.391934	1.02939	0.716054	1.47984	NA	NA	NA	NA	NA	NA	NA	NA
745	363	aparc-Desikan_lh_volume_pericalcarine	GMV	FTD	16	-0.0387452	0.698727	0.100107	-0.234954	0.157464	0.961996	0.790607	1.17054	NA	NA	NA	NA	NA	NA	NA	NA
746	364	aparc-Desikan_lh_volume_postcentral	GMV	FTD	3	-0.111958	0.602717	0.215098	-0.53355	0.309634	0.894082	0.586519	1.36293	NA	NA	NA	NA	NA	NA	NA	NA
747	365	aparc-Desikan_lh_volume_posteriorcingulate	GMV	FTD	NA	NA	NA	NA	NA	NA	NA	NA	NA	NA	NA	NA	NA	NA	NA	NA	NA
748	366	aparc-Desikan_lh_volume_precentral	GMV	FTD	2	0.467468	0.101066	0.285092	-0.0913125	1.02625	1.59595	0.912732	2.79058	NA	NA	NA	NA	NA	NA	NA	NA
749	367	aparc-Desikan_lh_volume_precuneus	GMV	FTD	7	-0.0317604	0.807104	0.130078	-0.286713	0.223192	0.968739	0.750727	1.25006	NA	NA	NA	NA	NA	NA	NA	NA
750	368	aparc-Desikan_lh_volume_rostralanteriorcingulate	GMV	FTD	2	-0.0601438	0.828705	0.277977	-0.60498	0.484692	0.941629	0.546086	1.62367	NA	NA	NA	NA	NA	NA	NA	NA
751	369	aparc-Desikan_lh_volume_rostralmiddlefrontal	GMV	FTD	5	0.0628891	0.709477	0.168803	-0.267965	0.393744	1.06491	0.764934	1.48252	NA	NA	NA	NA	NA	NA	NA	NA
752	370	aparc-Desikan_lh_volume_superiorfrontal	GMV	FTD	4	0.225386	0.424714	0.282344	-0.328007	0.77878	1.25281	0.720358	2.17881	NA	NA	NA	NA	NA	NA	NA	NA
753	371	aparc-Desikan_lh_volume_superiorparietal	GMV	FTD	11	0.0934434	0.348474	0.0996672	-0.101904	0.288791	1.09795	0.903116	1.33481	NA	NA	NA	NA	NA	NA	NA	NA
754	372	aparc-Desikan_lh_volume_superiortemporal	GMV	FTD	4	-0.293399	0.113801	0.185539	-0.657056	0.070257	0.745724	0.518375	1.07278	NA	NA	NA	NA	NA	NA	NA	NA
755	373	aparc-Desikan_lh_volume_supramarginal	GMV	FTD	3	-0.0896161	0.530731	0.142953	-0.369805	0.190573	0.914282	0.690869	1.20994	NA	NA	NA	NA	NA	NA	NA	NA
756	374	aparc-Desikan_lh_volume_frontalpole	GMV	FTD	NA	NA	NA	NA	NA	NA	NA	NA	NA	NA	NA	NA	NA	NA	NA	NA	NA
757	375	aparc-Desikan_lh_volume_transversetemporal	GMV	FTD	2	-0.550117	0.0226904	0.241427	-1.02331	-0.0769204	0.576883	0.359402	0.925964	NA	NA	NA	NA	NA	NA	NA	NA
758	376	aparc-Desikan_lh_volume_insula	GMV	FTD	9	0.00714873	0.955757	0.128854	-0.245404	0.259702	1.00717	0.782388	1.29654	NA	NA	NA	NA	NA	NA	NA	NA
759	377	aparc-Desikan_rh_volume_bankssts	GMV	FTD	NA	NA	NA	NA	NA	NA	NA	NA	NA	NA	NA	NA	NA	NA	NA	NA	NA
760	378	aparc-Desikan_rh_volume_caudalanteriorcingulate	GMV	FTD	1	NA	NA	NA	NA	NA	NA	NA	NA	0.228225	0.568678	0.400395	-0.55655	1.013	1.25637	0.573183	2.75385
761	379	aparc-Desikan_rh_volume_caudalmiddlefrontal	GMV	FTD	2	0.0396835	0.892623	0.293984	-0.536524	0.615891	1.04048	0.584777	1.85131	NA	NA	NA	NA	NA	NA	NA	NA
762	380	aparc-Desikan_rh_volume_cuneus	GMV	FTD	13	-0.16248	0.103738	0.0998652	-0.358216	0.0332554	0.850033	0.698922	1.03381	NA	NA	NA	NA	NA	NA	NA	NA
763	381	aparc-Desikan_rh_volume_entorhinal	GMV	FTD	1	NA	NA	NA	NA	NA	NA	NA	NA	0.294559	0.399925	0.349934	-0.391312	0.98043	1.34253	0.676169	2.6656
764	382	aparc-Desikan_rh_volume_fusiform	GMV	FTD	3	-0.00738426	0.98476	0.386578	-0.765076	0.750308	0.992643	0.465298	2.11765	NA	NA	NA	NA	NA	NA	NA	NA
765	383	aparc-Desikan_rh_volume_inferiorparietal	GMV	FTD	1	NA	NA	NA	NA	NA	NA	NA	NA	-0.158092	0.593709	0.296347	-0.738933	0.422749	0.853771	0.477623	1.52615
766	384	aparc-Desikan_rh_volume_inferiortemporal	GMV	FTD	4	-0.582283	0.00848146	0.221209	-1.01585	-0.148714	0.558622	0.362094	0.861816	NA	NA	NA	NA	NA	NA	NA	NA
767	385	aparc-Desikan_rh_volume_isthmuscingulate	GMV	FTD	2	0.187694	0.609271	0.367224	-0.532066	0.907453	1.20646	0.58739	2.478	NA	NA	NA	NA	NA	NA	NA	NA
768	386	aparc-Desikan_rh_volume_lateraloccipital	GMV	FTD	4	0.0163667	0.935894	0.203485	-0.382463	0.415196	1.0165	0.682179	1.51467	NA	NA	NA	NA	NA	NA	NA	NA
769	387	aparc-Desikan_rh_volume_lateralorbitofrontal	GMV	FTD	9	-0.0311826	0.801113	0.123787	-0.273804	0.211439	0.969299	0.760481	1.23545	NA	NA	NA	NA	NA	NA	NA	NA
770	388	aparc-Desikan_rh_volume_lingual	GMV	FTD	5	0.0844709	0.590416	0.156941	-0.223133	0.392075	1.08814	0.800008	1.48005	NA	NA	NA	NA	NA	NA	NA	NA
771	389	aparc-Desikan_rh_volume_medialorbitofrontal	GMV	FTD	NA	NA	NA	NA	NA	NA	NA	NA	NA	NA	NA	NA	NA	NA	NA	NA	NA
772	390	aparc-Desikan_rh_volume_middletemporal	GMV	FTD	1	NA	NA	NA	NA	NA	NA	NA	NA	-0.475992	0.183435	0.35782	-1.17732	0.225336	0.621268	0.308103	1.25274
773	391	aparc-Desikan_rh_volume_parahippocampal	GMV	FTD	2	0.443422	0.0622303	0.237804	-0.0226743	0.909518	1.55803	0.977581	2.48312	NA	NA	NA	NA	NA	NA	NA	NA
774	392	aparc-Desikan_rh_volume_paracentral	GMV	FTD	NA	NA	NA	NA	NA	NA	NA	NA	NA	NA	NA	NA	NA	NA	NA	NA	NA
775	393	aparc-Desikan_rh_volume_parsopercularis	GMV	FTD	1	NA	NA	NA	NA	NA	NA	NA	NA	-0.103567	0.566921	0.180874	-0.45808	0.250946	0.901616	0.632497	1.28524
776	394	aparc-Desikan_rh_volume_parsorbitalis	GMV	FTD	2	0.306309	0.23601	0.258485	-0.200321	0.81294	1.3584	0.818468	2.25453	NA	NA	NA	NA	NA	NA	NA	NA
777	395	aparc-Desikan_rh_volume_parstriangularis	GMV	FTD	5	0.0126842	0.918676	0.124231	-0.230808	0.256177	1.01276	0.793892	1.29198	NA	NA	NA	NA	NA	NA	NA	NA
778	396	aparc-Desikan_rh_volume_pericalcarine	GMV	FTD	15	0.0544069	0.578411	0.0979057	-0.137488	0.246302	1.05591	0.871545	1.27929	NA	NA	NA	NA	NA	NA	NA	NA
779	397	aparc-Desikan_rh_volume_postcentral	GMV	FTD	3	-0.00339045	0.987186	0.211108	-0.417163	0.410382	0.996615	0.658914	1.50739	NA	NA	NA	NA	NA	NA	NA	NA
780	398	aparc-Desikan_rh_volume_posteriorcingulate	GMV	FTD	1	NA	NA	NA	NA	NA	NA	NA	NA	0.0830449	0.838025	0.406247	-0.713199	0.879289	1.08659	0.490074	2.40918
781	399	aparc-Desikan_rh_volume_precentral	GMV	FTD	2	0.517645	0.0667707	0.28237	-0.0358005	1.07109	1.67807	0.964833	2.91856	NA	NA	NA	NA	NA	NA	NA	NA
782	400	aparc-Desikan_rh_volume_precuneus	GMV	FTD	8	-0.200873	0.112651	0.126623	-0.449053	0.0473074	0.818017	0.638232	1.04844	NA	NA	NA	NA	NA	NA	NA	NA
783	401	aparc-Desikan_rh_volume_rostralanteriorcingulate	GMV	FTD	NA	NA	NA	NA	NA	NA	NA	NA	NA	NA	NA	NA	NA	NA	NA	NA	NA
784	402	aparc-Desikan_rh_volume_rostralmiddlefrontal	GMV	FTD	6	-0.0624261	0.719556	0.173864	-0.403199	0.278346	0.939483	0.668179	1.32094	NA	NA	NA	NA	NA	NA	NA	NA
785	403	aparc-Desikan_rh_volume_superiorfrontal	GMV	FTD	4	0.156638	0.401256	0.186611	-0.20912	0.522396	1.16957	0.811298	1.68606	NA	NA	NA	NA	NA	NA	NA	NA
786	404	aparc-Desikan_rh_volume_superiorparietal	GMV	FTD	5	0.0369708	0.791603	0.13992	-0.237272	0.311213	1.03766	0.788777	1.36508	NA	NA	NA	NA	NA	NA	NA	NA
787	405	aparc-Desikan_rh_volume_superiortemporal	GMV	FTD	2	-0.262647	0.471037	0.364386	-0.976843	0.451549	0.769014	0.376498	1.57074	NA	NA	NA	NA	NA	NA	NA	NA
788	406	aparc-Desikan_rh_volume_supramarginal	GMV	FTD	3	-0.177366	0.205426	0.140073	-0.451908	0.0971764	0.837473	0.636412	1.10205	NA	NA	NA	NA	NA	NA	NA	NA
789	407	aparc-Desikan_rh_volume_frontalpole	GMV	FTD	1	NA	NA	NA	NA	NA	NA	NA	NA	0.522133	0.175537	0.385444	-0.233338	1.2776	1.68562	0.791886	3.58803
790	408	aparc-Desikan_rh_volume_transversetemporal	GMV	FTD	3	-0.292298	0.197706	0.226919	-0.737059	0.152464	0.746546	0.478519	1.1647	NA	NA	NA	NA	NA	NA	NA	NA
791	409	aparc-Desikan_rh_volume_insula	GMV	FTD	3	-0.113525	0.66982	0.266243	-0.635361	0.408311	0.892682	0.529744	1.50428	NA	NA	NA	NA	NA	NA	NA	NA
792	648	aparc-Desikan_lh_area_TotalSurface	SA	FTD	7	0.184963	0.120517	0.119131	-0.0485332	0.41846	1.20317	0.952626	1.51962	NA	NA	NA	NA	NA	NA	NA	NA
793	649	aparc-Desikan_lh_area_bankssts	SA	FTD	3	0.379545	0.0789228	0.216022	-0.0438588	0.802948	1.46162	0.957089	2.23211	NA	NA	NA	NA	NA	NA	NA	NA
794	650	aparc-Desikan_lh_area_caudalanteriorcingulate	SA	FTD	NA	NA	NA	NA	NA	NA	NA	NA	NA	NA	NA	NA	NA	NA	NA	NA	NA
795	651	aparc-Desikan_lh_area_caudalmiddlefrontal	SA	FTD	2	-0.116117	0.556853	0.197639	-0.503489	0.271255	0.890371	0.604418	1.31161	NA	NA	NA	NA	NA	NA	NA	NA
796	652	aparc-Desikan_lh_area_cuneus	SA	FTD	14	-0.00357931	0.965189	0.0820126	-0.164324	0.157165	0.996427	0.848467	1.17019	NA	NA	NA	NA	NA	NA	NA	NA
797	653	aparc-Desikan_lh_area_entorhinal	SA	FTD	2	-0.225082	0.486868	0.32372	-0.859572	0.409409	0.798451	0.423343	1.50593	NA	NA	NA	NA	NA	NA	NA	NA
798	654	aparc-Desikan_lh_area_fusiform	SA	FTD	2	0.0727783	0.873013	0.45534	-0.819688	0.965245	1.07549	0.440569	2.62543	NA	NA	NA	NA	NA	NA	NA	NA
799	655	aparc-Desikan_lh_area_inferiorparietal	SA	FTD	6	-0.115806	0.44968	0.153192	-0.416063	0.184451	0.890648	0.659639	1.20256	NA	NA	NA	NA	NA	NA	NA	NA
800	656	aparc-Desikan_lh_area_inferiortemporal	SA	FTD	NA	NA	NA	NA	NA	NA	NA	NA	NA	NA	NA	NA	NA	NA	NA	NA	NA
801	657	aparc-Desikan_lh_area_isthmuscingulate	SA	FTD	1	NA	NA	NA	NA	NA	NA	NA	NA	0.804921	0.0427735	0.397312	0.0261887	1.58365	2.23652	1.02653	4.87272
802	658	aparc-Desikan_lh_area_lateraloccipital	SA	FTD	6	-0.0275356	0.834175	0.131529	-0.285333	0.230262	0.97284	0.751764	1.25893	NA	NA	NA	NA	NA	NA	NA	NA
803	659	aparc-Desikan_lh_area_lateralorbitofrontal	SA	FTD	9	0.00414233	0.972464	0.120004	-0.231066	0.23935	1.00415	0.793687	1.27042	NA	NA	NA	NA	NA	NA	NA	NA
804	660	aparc-Desikan_lh_area_lingual	SA	FTD	10	-0.000886564	0.993203	0.104075	-0.204873	0.2031	0.999114	0.81475	1.2252	NA	NA	NA	NA	NA	NA	NA	NA
805	661	aparc-Desikan_lh_area_medialorbitofrontal	SA	FTD	1	NA	NA	NA	NA	NA	NA	NA	NA	0.371122	0.339692	0.388701	-0.390732	1.13298	1.44936	0.676561	3.10488
806	662	aparc-Desikan_lh_area_middletemporal	SA	FTD	5	-0.240879	0.164194	0.173157	-0.580265	0.0985083	0.785937	0.55975	1.10352	NA	NA	NA	NA	NA	NA	NA	NA
807	663	aparc-Desikan_lh_area_parahippocampal	SA	FTD	1	NA	NA	NA	NA	NA	NA	NA	NA	0.180738	0.581189	0.327633	-0.461423	0.8229	1.1981	0.630386	2.27709
808	664	aparc-Desikan_lh_area_paracentral	SA	FTD	3	-0.241761	0.250561	0.210412	-0.654169	0.170647	0.785244	0.519874	1.18607	NA	NA	NA	NA	NA	NA	NA	NA
809	665	aparc-Desikan_lh_area_parsopercularis	SA	FTD	3	0.0255212	0.927993	0.282407	-0.527997	0.57904	1.02585	0.589785	1.78432	NA	NA	NA	NA	NA	NA	NA	NA
810	666	aparc-Desikan_lh_area_parsorbitalis	SA	FTD	4	-0.0209571	0.911233	0.187983	-0.389404	0.34749	0.979261	0.677461	1.41551	NA	NA	NA	NA	NA	NA	NA	NA
811	667	aparc-Desikan_lh_area_parstriangularis	SA	FTD	8	0.0238997	0.810938	0.0999084	-0.171921	0.21972	1.02419	0.842046	1.24573	NA	NA	NA	NA	NA	NA	NA	NA
812	668	aparc-Desikan_lh_area_pericalcarine	SA	FTD	19	-0.000973499	0.990108	0.0785235	-0.15488	0.152933	0.999027	0.856518	1.16525	NA	NA	NA	NA	NA	NA	NA	NA
813	669	aparc-Desikan_lh_area_postcentral	SA	FTD	5	0.0905079	0.43287	0.115401	-0.135678	0.316694	1.09473	0.873124	1.37258	NA	NA	NA	NA	NA	NA	NA	NA
814	670	aparc-Desikan_lh_area_posteriorcingulate	SA	FTD	NA	NA	NA	NA	NA	NA	NA	NA	NA	NA	NA	NA	NA	NA	NA	NA	NA
815	671	aparc-Desikan_lh_area_precentral	SA	FTD	2	0.0436042	0.644072	0.0943788	-0.141378	0.228587	1.04457	0.868161	1.25682	NA	NA	NA	NA	NA	NA	NA	NA
816	672	aparc-Desikan_lh_area_precuneus	SA	FTD	11	-0.0702742	0.526169	0.110866	-0.287572	0.147024	0.932138	0.750083	1.15838	NA	NA	NA	NA	NA	NA	NA	NA
817	673	aparc-Desikan_lh_area_rostralanteriorcingulate	SA	FTD	1	NA	NA	NA	NA	NA	NA	NA	NA	0.0725993	0.847388	0.377232	-0.666775	0.811974	1.0753	0.513362	2.25235
818	674	aparc-Desikan_lh_area_rostralmiddlefrontal	SA	FTD	4	0.0737948	0.697818	0.190062	-0.298727	0.446316	1.07659	0.741762	1.56255	NA	NA	NA	NA	NA	NA	NA	NA
819	675	aparc-Desikan_lh_area_superiorfrontal	SA	FTD	5	-0.010287	0.949003	0.160839	-0.325532	0.304958	0.989766	0.722143	1.35657	NA	NA	NA	NA	NA	NA	NA	NA
820	676	aparc-Desikan_lh_area_superiorparietal	SA	FTD	7	0.0320491	0.783273	0.116518	-0.196327	0.260425	1.03257	0.821744	1.29748	NA	NA	NA	NA	NA	NA	NA	NA
821	677	aparc-Desikan_lh_area_superiortemporal	SA	FTD	3	0.395821	0.0520827	0.203774	-0.00357635	0.795218	1.4856	0.99643	2.21492	NA	NA	NA	NA	NA	NA	NA	NA
822	678	aparc-Desikan_lh_area_supramarginal	SA	FTD	3	-0.0994275	0.508048	0.15022	-0.393858	0.195003	0.905356	0.67445	1.21531	NA	NA	NA	NA	NA	NA	NA	NA
823	679	aparc-Desikan_lh_area_frontalpole	SA	FTD	NA	NA	NA	NA	NA	NA	NA	NA	NA	NA	NA	NA	NA	NA	NA	NA	NA
824	680	aparc-Desikan_lh_area_transversetemporal	SA	FTD	5	-0.0294611	0.932197	0.346269	-0.708149	0.649226	0.970969	0.492555	1.91406	NA	NA	NA	NA	NA	NA	NA	NA
825	681	aparc-Desikan_lh_area_insula	SA	FTD	2	-0.0182214	0.942004	0.250464	-0.50913	0.472687	0.981944	0.601018	1.6043	NA	NA	NA	NA	NA	NA	NA	NA
826	682	aparc-Desikan_rh_area_TotalSurface	SA	FTD	11	0.097056	0.341237	0.101979	-0.102823	0.296935	1.10192	0.902286	1.34573	NA	NA	NA	NA	NA	NA	NA	NA
827	683	aparc-Desikan_rh_area_bankssts	SA	FTD	2	0.0688978	0.790897	0.259849	-0.440406	0.578202	1.07133	0.643775	1.78283	NA	NA	NA	NA	NA	NA	NA	NA
828	684	aparc-Desikan_rh_area_caudalanteriorcingulate	SA	FTD	3	0.431663	0.0486696	0.218954	0.00251251	0.860813	1.53982	1.00252	2.36508	NA	NA	NA	NA	NA	NA	NA	NA
829	685	aparc-Desikan_rh_area_caudalmiddlefrontal	SA	FTD	4	-0.0317962	0.85296	0.171553	-0.368039	0.304447	0.968704	0.69209	1.35588	NA	NA	NA	NA	NA	NA	NA	NA
830	686	aparc-Desikan_rh_area_cuneus	SA	FTD	14	-0.0562089	0.589795	0.104258	-0.260555	0.148137	0.945342	0.770624	1.15967	NA	NA	NA	NA	NA	NA	NA	NA
831	687	aparc-Desikan_rh_area_entorhinal	SA	FTD	3	-0.125118	0.580549	0.226423	-0.568907	0.318672	0.882393	0.566144	1.3753	NA	NA	NA	NA	NA	NA	NA	NA
832	688	aparc-Desikan_rh_area_fusiform	SA	FTD	3	0.0412413	0.877516	0.267595	-0.483244	0.565727	1.0421	0.616779	1.76073	NA	NA	NA	NA	NA	NA	NA	NA
833	689	aparc-Desikan_rh_area_inferiorparietal	SA	FTD	3	-0.016299	0.931156	0.188666	-0.386085	0.353487	0.983833	0.679713	1.42402	NA	NA	NA	NA	NA	NA	NA	NA
834	690	aparc-Desikan_rh_area_inferiortemporal	SA	FTD	8	-0.0169964	0.902557	0.138823	-0.289089	0.255096	0.983147	0.748946	1.29059	NA	NA	NA	NA	NA	NA	NA	NA
835	691	aparc-Desikan_rh_area_isthmuscingulate	SA	FTD	3	-0.0523537	0.779361	0.186876	-0.418631	0.313923	0.948993	0.657947	1.36878	NA	NA	NA	NA	NA	NA	NA	NA
836	692	aparc-Desikan_rh_area_lateraloccipital	SA	FTD	11	0.16034	0.207343	0.127163	-0.0888987	0.409579	1.17391	0.914938	1.50618	NA	NA	NA	NA	NA	NA	NA	NA
837	693	aparc-Desikan_rh_area_lateralorbitofrontal	SA	FTD	4	0.169256	0.279791	0.156604	-0.137688	0.476201	1.18442	0.87137	1.60995	NA	NA	NA	NA	NA	NA	NA	NA
838	694	aparc-Desikan_rh_area_lingual	SA	FTD	14	0.0844672	0.347708	0.0899502	-0.0918351	0.26077	1.08814	0.912256	1.29793	NA	NA	NA	NA	NA	NA	NA	NA
839	695	aparc-Desikan_rh_area_medialorbitofrontal	SA	FTD	2	-0.664609	0.0198038	0.285234	-1.22367	-0.10555	0.514475	0.294149	0.89983	NA	NA	NA	NA	NA	NA	NA	NA
840	696	aparc-Desikan_rh_area_middletemporal	SA	FTD	4	-0.77719	4.17e-05	0.18967	-1.14894	-0.405436	0.459696	0.316971	0.666686	NA	NA	NA	NA	NA	NA	NA	NA
841	697	aparc-Desikan_rh_area_parahippocampal	SA	FTD	3	0.158996	0.616531	0.317501	-0.463306	0.781297	1.17233	0.6292	2.1843	NA	NA	NA	NA	NA	NA	NA	NA
842	698	aparc-Desikan_rh_area_paracentral	SA	FTD	3	-0.0588064	0.80737	0.241187	-0.531533	0.413921	0.942889	0.587703	1.51274	NA	NA	NA	NA	NA	NA	NA	NA
843	699	aparc-Desikan_rh_area_parsopercularis	SA	FTD	1	NA	NA	NA	NA	NA	NA	NA	NA	-0.123104	0.566921	0.214994	-0.544493	0.298285	0.884172	0.580136	1.34755
844	700	aparc-Desikan_rh_area_parsorbitalis	SA	FTD	3	-0.132624	0.690874	0.333503	-0.786291	0.521043	0.875794	0.455531	1.68378	NA	NA	NA	NA	NA	NA	NA	NA
845	701	aparc-Desikan_rh_area_parstriangularis	SA	FTD	4	0.0422426	0.748971	0.13201	-0.216497	0.300982	1.04315	0.805335	1.35119	NA	NA	NA	NA	NA	NA	NA	NA
846	702	aparc-Desikan_rh_area_pericalcarine	SA	FTD	16	-0.0373005	0.666283	0.086493	-0.206827	0.132226	0.963387	0.813161	1.14137	NA	NA	NA	NA	NA	NA	NA	NA
847	703	aparc-Desikan_rh_area_postcentral	SA	FTD	4	0.00118562	0.991765	0.114865	-0.22395	0.226321	1.00119	0.799355	1.25398	NA	NA	NA	NA	NA	NA	NA	NA
848	704	aparc-Desikan_rh_area_posteriorcingulate	SA	FTD	3	0.433585	0.0362045	0.206999	0.027867	0.839303	1.54278	1.02826	2.31475	NA	NA	NA	NA	NA	NA	NA	NA
849	705	aparc-Desikan_rh_area_precentral	SA	FTD	1	NA	NA	NA	NA	NA	NA	NA	NA	0.270848	0.461355	0.367692	-0.449828	0.991523	1.31108	0.637738	2.69534
850	706	aparc-Desikan_rh_area_precuneus	SA	FTD	5	-0.133624	0.386335	0.15425	-0.435953	0.168705	0.874919	0.646648	1.18377	NA	NA	NA	NA	NA	NA	NA	NA
851	707	aparc-Desikan_rh_area_rostralanteriorcingulate	SA	FTD	1	NA	NA	NA	NA	NA	NA	NA	NA	0.869473	0.00495415	0.309421	0.263008	1.47594	2.38565	1.30084	4.37514
852	708	aparc-Desikan_rh_area_rostralmiddlefrontal	SA	FTD	5	-0.0125222	0.939934	0.166181	-0.338237	0.313192	0.987556	0.713027	1.36778	NA	NA	NA	NA	NA	NA	NA	NA
853	709	aparc-Desikan_rh_area_superiorfrontal	SA	FTD	2	0.0119844	0.957417	0.224449	-0.427935	0.451904	1.01206	0.651854	1.5713	NA	NA	NA	NA	NA	NA	NA	NA
854	710	aparc-Desikan_rh_area_superiorparietal	SA	FTD	8	0.0105872	0.928365	0.117763	-0.220228	0.241403	1.01064	0.802336	1.27303	NA	NA	NA	NA	NA	NA	NA	NA
855	711	aparc-Desikan_rh_area_superiortemporal	SA	FTD	3	-0.022492	0.909831	0.198603	-0.411754	0.36677	0.977759	0.662487	1.44307	NA	NA	NA	NA	NA	NA	NA	NA
856	712	aparc-Desikan_rh_area_supramarginal	SA	FTD	6	-0.140962	0.225969	0.11642	-0.369144	0.0872206	0.868522	0.691326	1.09114	NA	NA	NA	NA	NA	NA	NA	NA
857	713	aparc-Desikan_rh_area_frontalpole	SA	FTD	1	NA	NA	NA	NA	NA	NA	NA	NA	0.220153	0.564139	0.381743	-0.528063	0.968369	1.24627	0.589746	2.63364
858	714	aparc-Desikan_rh_area_transversetemporal	SA	FTD	2	-0.242223	0.493685	0.35389	-0.935848	0.451401	0.784881	0.392253	1.57051	NA	NA	NA	NA	NA	NA	NA	NA
859	715	aparc-Desikan_rh_area_insula	SA	FTD	NA	NA	NA	NA	NA	NA	NA	NA	NA	NA	NA	NA	NA	NA	NA	NA	NA
860	1020	aparc-Desikan_lh_thickness_GlobalMeanThickness	CT	FTD	4	-0.382206	0.168866	0.277795	-0.926684	0.162272	0.682355	0.395864	1.17618	NA	NA	NA	NA	NA	NA	NA	NA
861	1021	aparc-Desikan_lh_thickness_bankssts	CT	FTD	1	NA	NA	NA	NA	NA	NA	NA	NA	0.58823	0.0936699	0.350899	-0.0995331	1.27599	1.8008	0.90526	3.58226
862	1022	aparc-Desikan_lh_thickness_caudalanteriorcingulate	CT	FTD	NA	NA	NA	NA	NA	NA	NA	NA	NA	NA	NA	NA	NA	NA	NA	NA	NA
863	1023	aparc-Desikan_lh_thickness_caudalmiddlefrontal	CT	FTD	2	-0.246482	0.340767	0.258733	-0.753599	0.260634	0.781545	0.47067	1.29775	NA	NA	NA	NA	NA	NA	NA	NA
864	1024	aparc-Desikan_lh_thickness_cuneus	CT	FTD	3	-0.372153	0.259146	0.329803	-1.01857	0.27426	0.689249	0.361112	1.31556	NA	NA	NA	NA	NA	NA	NA	NA
865	1025	aparc-Desikan_lh_thickness_entorhinal	CT	FTD	NA	NA	NA	NA	NA	NA	NA	NA	NA	NA	NA	NA	NA	NA	NA	NA	NA
866	1026	aparc-Desikan_lh_thickness_fusiform	CT	FTD	2	-0.0147362	0.972739	0.431214	-0.859916	0.830444	0.985372	0.423197	2.29434	NA	NA	NA	NA	NA	NA	NA	NA
867	1027	aparc-Desikan_lh_thickness_inferiorparietal	CT	FTD	5	-0.185279	0.266381	0.166703	-0.512016	0.141458	0.830872	0.599286	1.15195	NA	NA	NA	NA	NA	NA	NA	NA
868	1028	aparc-Desikan_lh_thickness_inferiortemporal	CT	FTD	2	0.178672	0.709148	0.479013	-0.760194	1.11754	1.19563	0.467576	3.05732	NA	NA	NA	NA	NA	NA	NA	NA
869	1029	aparc-Desikan_lh_thickness_isthmuscingulate	CT	FTD	2	0.283605	0.299994	0.273632	-0.252714	0.819923	1.32791	0.77669	2.27033	NA	NA	NA	NA	NA	NA	NA	NA
870	1030	aparc-Desikan_lh_thickness_lateraloccipital	CT	FTD	3	-0.281042	0.57204	0.497376	-1.2559	0.693815	0.754997	0.28482	2.00134	NA	NA	NA	NA	NA	NA	NA	NA
871	1031	aparc-Desikan_lh_thickness_lateralorbitofrontal	CT	FTD	1	NA	NA	NA	NA	NA	NA	NA	NA	0.525654	0.201356	0.411407	-0.280704	1.33201	1.69157	0.755252	3.78866
872	1032	aparc-Desikan_lh_thickness_lingual	CT	FTD	3	-0.168378	0.709733	0.452369	-1.05502	0.718265	0.845034	0.348185	2.05087	NA	NA	NA	NA	NA	NA	NA	NA
873	1033	aparc-Desikan_lh_thickness_medialorbitofrontal	CT	FTD	NA	NA	NA	NA	NA	NA	NA	NA	NA	NA	NA	NA	NA	NA	NA	NA	NA
874	1034	aparc-Desikan_lh_thickness_middletemporal	CT	FTD	NA	NA	NA	NA	NA	NA	NA	NA	NA	NA	NA	NA	NA	NA	NA	NA	NA
875	1035	aparc-Desikan_lh_thickness_parahippocampal	CT	FTD	3	-0.199918	0.343136	0.210887	-0.613256	0.21342	0.818798	0.541584	1.2379	NA	NA	NA	NA	NA	NA	NA	NA
876	1036	aparc-Desikan_lh_thickness_paracentral	CT	FTD	3	-0.42323	0.398262	0.501025	-1.40524	0.558778	0.654928	0.245308	1.74854	NA	NA	NA	NA	NA	NA	NA	NA
877	1037	aparc-Desikan_lh_thickness_parsopercularis	CT	FTD	4	-0.188424	0.341004	0.197886	-0.57628	0.199433	0.828264	0.561985	1.22071	NA	NA	NA	NA	NA	NA	NA	NA
878	1038	aparc-Desikan_lh_thickness_parsorbitalis	CT	FTD	NA	NA	NA	NA	NA	NA	NA	NA	NA	NA	NA	NA	NA	NA	NA	NA	NA
879	1039	aparc-Desikan_lh_thickness_parstriangularis	CT	FTD	2	0.134748	0.741968	0.409259	-0.667399	0.936895	1.14425	0.513041	2.55204	NA	NA	NA	NA	NA	NA	NA	NA
880	1040	aparc-Desikan_lh_thickness_pericalcarine	CT	FTD	2	0.132375	0.838408	0.649122	-1.1399	1.40465	1.14154	0.31985	4.07412	NA	NA	NA	NA	NA	NA	NA	NA
881	1041	aparc-Desikan_lh_thickness_postcentral	CT	FTD	3	0.0819536	0.478082	0.115527	-0.144479	0.308386	1.08541	0.865473	1.36123	NA	NA	NA	NA	NA	NA	NA	NA
882	1042	aparc-Desikan_lh_thickness_posteriorcingulate	CT	FTD	2	-0.77727	0.00550208	0.27999	-1.32605	-0.22849	0.459659	0.265524	0.795734	NA	NA	NA	NA	NA	NA	NA	NA
883	1043	aparc-Desikan_lh_thickness_precentral	CT	FTD	1	NA	NA	NA	NA	NA	NA	NA	NA	0.243789	0.435439	0.312583	-0.368874	0.856451	1.27607	0.691513	2.35479
884	1044	aparc-Desikan_lh_thickness_precuneus	CT	FTD	4	0.0916563	0.665102	0.211736	-0.323346	0.506659	1.09599	0.723723	1.65974	NA	NA	NA	NA	NA	NA	NA	NA
885	1045	aparc-Desikan_lh_thickness_rostralanteriorcingulate	CT	FTD	1	NA	NA	NA	NA	NA	NA	NA	NA	-0.0998808	0.795862	0.386078	-0.856593	0.656831	0.904945	0.424606	1.92867
886	1046	aparc-Desikan_lh_thickness_rostralmiddlefrontal	CT	FTD	8	0.0189479	0.915948	0.179534	-0.332938	0.370834	1.01913	0.716815	1.44894	NA	NA	NA	NA	NA	NA	NA	NA
887	1047	aparc-Desikan_lh_thickness_superiorfrontal	CT	FTD	7	-0.0057737	0.967662	0.142416	-0.28491	0.273362	0.994243	0.752082	1.31438	NA	NA	NA	NA	NA	NA	NA	NA
888	1048	aparc-Desikan_lh_thickness_superiorparietal	CT	FTD	6	0.0739227	0.664175	0.170268	-0.259802	0.407647	1.07672	0.771205	1.50328	NA	NA	NA	NA	NA	NA	NA	NA
889	1049	aparc-Desikan_lh_thickness_superiortemporal	CT	FTD	2	-0.030713	0.951499	0.50494	-1.0204	0.95897	0.969754	0.360452	2.60901	NA	NA	NA	NA	NA	NA	NA	NA
890	1050	aparc-Desikan_lh_thickness_supramarginal	CT	FTD	4	-0.0360515	0.885539	0.250442	-0.526917	0.454814	0.964591	0.590422	1.57588	NA	NA	NA	NA	NA	NA	NA	NA
891	1051	aparc-Desikan_lh_thickness_frontalpole	CT	FTD	1	NA	NA	NA	NA	NA	NA	NA	NA	0.305815	0.396294	0.360521	-0.400806	1.01244	1.35773	0.66978	2.7523
892	1052	aparc-Desikan_lh_thickness_transversetemporal	CT	FTD	1	NA	NA	NA	NA	NA	NA	NA	NA	-0.296774	0.417061	0.365697	-1.01354	0.419992	0.743212	0.362932	1.52195
893	1053	aparc-Desikan_lh_thickness_insula	CT	FTD	1	NA	NA	NA	NA	NA	NA	NA	NA	-0.0351479	0.928419	0.391251	-0.802	0.731704	0.965463	0.448431	2.07862
894	1054	aparc-Desikan_rh_thickness_GlobalMeanThickness	CT	FTD	11	-0.00516497	0.976042	0.171989	-0.342263	0.331933	0.994848	0.710161	1.39366	NA	NA	NA	NA	NA	NA	NA	NA
895	1055	aparc-Desikan_rh_thickness_bankssts	CT	FTD	1	NA	NA	NA	NA	NA	NA	NA	NA	0.644367	0.0848077	0.373883	-0.0884432	1.37718	1.90478	0.915355	3.9637
896	1056	aparc-Desikan_rh_thickness_caudalanteriorcingulate	CT	FTD	NA	NA	NA	NA	NA	NA	NA	NA	NA	NA	NA	NA	NA	NA	NA	NA	NA
897	1057	aparc-Desikan_rh_thickness_caudalmiddlefrontal	CT	FTD	1	NA	NA	NA	NA	NA	NA	NA	NA	-0.256128	0.507134	0.386138	-1.01296	0.500703	0.774043	0.363143	1.64988
898	1058	aparc-Desikan_rh_thickness_cuneus	CT	FTD	2	0.0545386	0.85832	0.305516	-0.544274	0.653351	1.05605	0.580263	1.92197	NA	NA	NA	NA	NA	NA	NA	NA
899	1059	aparc-Desikan_rh_thickness_entorhinal	CT	FTD	NA	NA	NA	NA	NA	NA	NA	NA	NA	NA	NA	NA	NA	NA	NA	NA	NA
900	1060	aparc-Desikan_rh_thickness_fusiform	CT	FTD	NA	NA	NA	NA	NA	NA	NA	NA	NA	NA	NA	NA	NA	NA	NA	NA	NA
901	1061	aparc-Desikan_rh_thickness_inferiorparietal	CT	FTD	4	0.201835	0.280104	0.18687	-0.164429	0.5681	1.22365	0.848378	1.76491	NA	NA	NA	NA	NA	NA	NA	NA
902	1062	aparc-Desikan_rh_thickness_inferiortemporal	CT	FTD	5	0.14002	0.682529	0.342335	-0.530956	0.810996	1.1503	0.588043	2.25015	NA	NA	NA	NA	NA	NA	NA	NA
903	1063	aparc-Desikan_rh_thickness_isthmuscingulate	CT	FTD	3	-0.191307	0.499715	0.283444	-0.746858	0.364243	0.825879	0.473853	1.43942	NA	NA	NA	NA	NA	NA	NA	NA
904	1064	aparc-Desikan_rh_thickness_lateraloccipital	CT	FTD	6	-0.269536	0.241968	0.230356	-0.721034	0.181963	0.763734	0.486249	1.19957	NA	NA	NA	NA	NA	NA	NA	NA
905	1065	aparc-Desikan_rh_thickness_lateralorbitofrontal	CT	FTD	2	-0.111586	0.653104	0.248269	-0.598193	0.375022	0.894415	0.549804	1.45502	NA	NA	NA	NA	NA	NA	NA	NA
906	1066	aparc-Desikan_rh_thickness_lingual	CT	FTD	4	-0.0559007	0.89312	0.416059	-0.871375	0.759574	0.945633	0.418376	2.13737	NA	NA	NA	NA	NA	NA	NA	NA
907	1067	aparc-Desikan_rh_thickness_medialorbitofrontal	CT	FTD	3	-0.239868	0.455436	0.321374	-0.869762	0.390025	0.786732	0.419051	1.47702	NA	NA	NA	NA	NA	NA	NA	NA
908	1068	aparc-Desikan_rh_thickness_middletemporal	CT	FTD	3	0.0337274	0.956851	0.623367	-1.18807	1.25553	1.0343	0.304808	3.50969	NA	NA	NA	NA	NA	NA	NA	NA
909	1069	aparc-Desikan_rh_thickness_parahippocampal	CT	FTD	2	0.142494	0.600088	0.271794	-0.390221	0.67521	1.15315	0.676907	1.96445	NA	NA	NA	NA	NA	NA	NA	NA
910	1070	aparc-Desikan_rh_thickness_paracentral	CT	FTD	1	NA	NA	NA	NA	NA	NA	NA	NA	-0.039194	0.922695	0.403898	-0.830833	0.752445	0.961564	0.435686	2.12218
911	1071	aparc-Desikan_rh_thickness_parsopercularis	CT	FTD	2	-0.283662	0.285024	0.265328	-0.803705	0.23638	0.753021	0.447667	1.26666	NA	NA	NA	NA	NA	NA	NA	NA
912	1072	aparc-Desikan_rh_thickness_parsorbitalis	CT	FTD	NA	NA	NA	NA	NA	NA	NA	NA	NA	NA	NA	NA	NA	NA	NA	NA	NA
913	1073	aparc-Desikan_rh_thickness_parstriangularis	CT	FTD	3	-0.0465153	0.893978	0.349024	-0.730603	0.637572	0.95455	0.481619	1.89188	NA	NA	NA	NA	NA	NA	NA	NA
914	1074	aparc-Desikan_rh_thickness_pericalcarine	CT	FTD	2	0.0677207	0.892085	0.49917	-0.910652	1.04609	1.07007	0.402262	2.84651	NA	NA	NA	NA	NA	NA	NA	NA
915	1075	aparc-Desikan_rh_thickness_postcentral	CT	FTD	2	0.035329	0.831991	0.166529	-0.291068	0.361726	1.03596	0.747465	1.43581	NA	NA	NA	NA	NA	NA	NA	NA
916	1076	aparc-Desikan_rh_thickness_posteriorcingulate	CT	FTD	2	0.0496394	0.860453	0.282368	-0.503802	0.60308	1.05089	0.604229	1.82774	NA	NA	NA	NA	NA	NA	NA	NA
917	1077	aparc-Desikan_rh_thickness_precentral	CT	FTD	3	-0.207404	0.360091	0.226624	-0.651587	0.236779	0.812691	0.521218	1.26716	NA	NA	NA	NA	NA	NA	NA	NA
918	1078	aparc-Desikan_rh_thickness_precuneus	CT	FTD	4	-0.291645	0.157509	0.206329	-0.696049	0.112759	0.747034	0.498551	1.11936	NA	NA	NA	NA	NA	NA	NA	NA
919	1079	aparc-Desikan_rh_thickness_rostralanteriorcingulate	CT	FTD	2	0.000193759	0.999632	0.4202	-0.823399	0.823787	1.00019	0.438937	2.27911	NA	NA	NA	NA	NA	NA	NA	NA
920	1080	aparc-Desikan_rh_thickness_rostralmiddlefrontal	CT	FTD	2	-0.696663	0.125418	0.454615	-1.58771	0.194382	0.498245	0.204394	1.21456	NA	NA	NA	NA	NA	NA	NA	NA
921	1081	aparc-Desikan_rh_thickness_superiorfrontal	CT	FTD	7	0.145808	0.302755	0.141487	-0.131506	0.423123	1.15697	0.876774	1.52672	NA	NA	NA	NA	NA	NA	NA	NA
922	1082	aparc-Desikan_rh_thickness_superiorparietal	CT	FTD	5	0.0707183	0.678168	0.17042	-0.263306	0.404742	1.07328	0.768507	1.49892	NA	NA	NA	NA	NA	NA	NA	NA
923	1083	aparc-Desikan_rh_thickness_superiortemporal	CT	FTD	2	-0.00484233	0.992007	0.483377	-0.95226	0.942576	0.995169	0.385868	2.56658	NA	NA	NA	NA	NA	NA	NA	NA
924	1084	aparc-Desikan_rh_thickness_supramarginal	CT	FTD	3	0.585553	0.00686598	0.216609	0.161	1.01011	1.79598	1.17469	2.74589	NA	NA	NA	NA	NA	NA	NA	NA
925	1085	aparc-Desikan_rh_thickness_frontalpole	CT	FTD	NA	NA	NA	NA	NA	NA	NA	NA	NA	NA	NA	NA	NA	NA	NA	NA	NA
926	1086	aparc-Desikan_rh_thickness_transversetemporal	CT	FTD	1	NA	NA	NA	NA	NA	NA	NA	NA	-0.346314	0.400135	0.411602	-1.15305	0.460427	0.707291	0.315671	1.58475
927	1087	aparc-Desikan_rh_thickness_insula	CT	FTD	2	0.244273	0.376773	0.276371	-0.297414	0.78596	1.27669	0.742736	2.19451	NA	NA	NA	NA	NA	NA	NA	NA
928	1452	IDP_dMRI_TBSS_FA_Middle_cerebellar_peduncle	FA	FTD	10	0.0969134	0.393736	0.113633	-0.125808	0.319635	1.10177	0.881784	1.37662	NA	NA	NA	NA	NA	NA	NA	NA
929	1453	IDP_dMRI_TBSS_FA_Pontine_crossing_tract	FA	FTD	3	-0.0519676	0.789404	0.194573	-0.433331	0.329396	0.94936	0.648346	1.39013	NA	NA	NA	NA	NA	NA	NA	NA
930	1454	IDP_dMRI_TBSS_FA_Genu_of_corpus_callosum	FA	FTD	10	-0.0546605	0.623171	0.111243	-0.272696	0.163376	0.946807	0.761324	1.17748	NA	NA	NA	NA	NA	NA	NA	NA
931	1455	IDP_dMRI_TBSS_FA_Body_of_corpus_callosum	FA	FTD	10	-0.0581795	0.586066	0.106841	-0.267587	0.151228	0.943481	0.765224	1.16326	NA	NA	NA	NA	NA	NA	NA	NA
932	1456	IDP_dMRI_TBSS_FA_Splenium_of_corpus_callosum	FA	FTD	9	0.0306325	0.750936	0.0965093	-0.158526	0.219791	1.03111	0.853401	1.24582	NA	NA	NA	NA	NA	NA	NA	NA
933	1457	IDP_dMRI_TBSS_FA_Fornix	FA	FTD	7	0.141071	0.426466	0.177391	-0.206615	0.488757	1.15151	0.813333	1.63029	NA	NA	NA	NA	NA	NA	NA	NA
934	1458	IDP_dMRI_TBSS_FA_Corticospinal_tract_R	FA	FTD	2	-0.317776	0.213272	0.255321	-0.818205	0.182652	0.727765	0.441223	1.2004	NA	NA	NA	NA	NA	NA	NA	NA
935	1459	IDP_dMRI_TBSS_FA_Corticospinal_tract_L	FA	FTD	2	-0.294747	0.275687	0.270395	-0.824722	0.235228	0.74472	0.438357	1.2652	NA	NA	NA	NA	NA	NA	NA	NA
936	1460	IDP_dMRI_TBSS_FA_Medial_lemniscus_R	FA	FTD	2	0.010547	0.979629	0.413047	-0.799025	0.820119	1.0106	0.449767	2.27077	NA	NA	NA	NA	NA	NA	NA	NA
937	1461	IDP_dMRI_TBSS_FA_Medial_lemniscus_L	FA	FTD	5	-0.0294892	0.875021	0.187489	-0.396968	0.33799	0.970941	0.672355	1.40213	NA	NA	NA	NA	NA	NA	NA	NA
938	1462	IDP_dMRI_TBSS_FA_Inferior_cerebellar_peduncle_R	FA	FTD	8	0.27505	0.0330554	0.129046	0.0221198	0.527981	1.3166	1.02237	1.69551	NA	NA	NA	NA	NA	NA	NA	NA
939	1463	IDP_dMRI_TBSS_FA_Inferior_cerebellar_peduncle_L	FA	FTD	7	0.198191	0.160557	0.141242	-0.0786433	0.475025	1.21919	0.92437	1.60805	NA	NA	NA	NA	NA	NA	NA	NA
940	1464	IDP_dMRI_TBSS_FA_Superior_cerebellar_peduncle_R	FA	FTD	8	0.03092	0.772974	0.10718	-0.179152	0.240992	1.0314	0.835979	1.27251	NA	NA	NA	NA	NA	NA	NA	NA
941	1465	IDP_dMRI_TBSS_FA_Superior_cerebellar_peduncle_L	FA	FTD	6	-0.121979	0.397008	0.144017	-0.404252	0.160294	0.885167	0.667476	1.17386	NA	NA	NA	NA	NA	NA	NA	NA
942	1466	IDP_dMRI_TBSS_FA_Cerebral_peduncle_R	FA	FTD	5	0.253111	0.096881	0.152461	-0.0457131	0.551936	1.28803	0.955316	1.73661	NA	NA	NA	NA	NA	NA	NA	NA
943	1467	IDP_dMRI_TBSS_FA_Cerebral_peduncle_L	FA	FTD	5	0.190576	0.189524	0.145258	-0.0941286	0.475281	1.20995	0.910166	1.60847	NA	NA	NA	NA	NA	NA	NA	NA
944	1468	IDP_dMRI_TBSS_FA_Anterior_limb_of_internal_capsule_R	FA	FTD	8	-0.115185	0.375887	0.130079	-0.37014	0.13977	0.891201	0.690638	1.15001	NA	NA	NA	NA	NA	NA	NA	NA
945	1469	IDP_dMRI_TBSS_FA_Anterior_limb_of_internal_capsule_L	FA	FTD	8	-0.0100637	0.934613	0.122665	-0.250487	0.230359	0.989987	0.778422	1.25905	NA	NA	NA	NA	NA	NA	NA	NA
946	1470	IDP_dMRI_TBSS_FA_Posterior_limb_of_internal_capsule_R	FA	FTD	19	-0.0104508	0.889057	0.0749177	-0.15729	0.136388	0.989604	0.854457	1.14613	NA	NA	NA	NA	NA	NA	NA	NA
947	1471	IDP_dMRI_TBSS_FA_Posterior_limb_of_internal_capsule_L	FA	FTD	15	0.0868008	0.28746	0.0816019	-0.0731388	0.24674	1.09068	0.929472	1.27985	NA	NA	NA	NA	NA	NA	NA	NA
948	1472	IDP_dMRI_TBSS_FA_Retrolenticular_part_of_internal_capsule_R	FA	FTD	9	-0.0958605	0.36521	0.105867	-0.303359	0.111638	0.908591	0.738334	1.11811	NA	NA	NA	NA	NA	NA	NA	NA
949	1473	IDP_dMRI_TBSS_FA_Retrolenticular_part_of_internal_capsule_L	FA	FTD	6	-0.228488	0.0795997	0.13034	-0.483954	0.0269786	0.795736	0.616342	1.02735	NA	NA	NA	NA	NA	NA	NA	NA
950	1474	IDP_dMRI_TBSS_FA_Anterior_corona_radiata_R	FA	FTD	10	0.0180471	0.86759	0.108248	-0.194119	0.230213	1.01821	0.82356	1.25887	NA	NA	NA	NA	NA	NA	NA	NA
951	1475	IDP_dMRI_TBSS_FA_Anterior_corona_radiata_L	FA	FTD	7	-0.273152	0.0739348	0.152853	-0.572744	0.0264411	0.760977	0.563976	1.02679	NA	NA	NA	NA	NA	NA	NA	NA
952	1476	IDP_dMRI_TBSS_FA_Superior_corona_radiata_R	FA	FTD	7	-0.155532	0.212971	0.124881	-0.400299	0.0892355	0.85596	0.670119	1.09334	NA	NA	NA	NA	NA	NA	NA	NA
953	1477	IDP_dMRI_TBSS_FA_Superior_corona_radiata_L	FA	FTD	8	0.104845	0.533005	0.168175	-0.224779	0.434468	1.11054	0.798693	1.54414	NA	NA	NA	NA	NA	NA	NA	NA
954	1478	IDP_dMRI_TBSS_FA_Posterior_corona_radiata_R	FA	FTD	6	-0.0874563	0.657191	0.197065	-0.473704	0.298791	0.916259	0.622692	1.34823	NA	NA	NA	NA	NA	NA	NA	NA
955	1479	IDP_dMRI_TBSS_FA_Posterior_corona_radiata_L	FA	FTD	7	-0.252863	0.0397809	0.122987	-0.493917	-0.0118088	0.776574	0.610231	0.988261	NA	NA	NA	NA	NA	NA	NA	NA
956	1480	IDP_dMRI_TBSS_FA_Posterior_thalamic_radiation_R	FA	FTD	9	-0.282158	0.111759	0.177421	-0.629903	0.0655862	0.754154	0.532643	1.06778	NA	NA	NA	NA	NA	NA	NA	NA
957	1481	IDP_dMRI_TBSS_FA_Posterior_thalamic_radiation_L	FA	FTD	10	-0.116476	0.243419	0.0998524	-0.312187	0.0792345	0.890051	0.731845	1.08246	NA	NA	NA	NA	NA	NA	NA	NA
958	1482	IDP_dMRI_TBSS_FA_Sagittal_stratum_R	FA	FTD	9	0.152387	0.188255	0.115817	-0.0746138	0.379387	1.16461	0.928102	1.46139	NA	NA	NA	NA	NA	NA	NA	NA
959	1483	IDP_dMRI_TBSS_FA_Sagittal_stratum_L	FA	FTD	8	-0.0451081	0.706815	0.119925	-0.280161	0.189945	0.955894	0.755662	1.20918	NA	NA	NA	NA	NA	NA	NA	NA
960	1484	IDP_dMRI_TBSS_FA_External_capsule_R	FA	FTD	8	0.19641	0.0977324	0.118609	-0.0360633	0.428883	1.21703	0.964579	1.53554	NA	NA	NA	NA	NA	NA	NA	NA
961	1485	IDP_dMRI_TBSS_FA_External_capsule_L	FA	FTD	8	0.0940378	0.42156	0.117003	-0.135289	0.323365	1.0986	0.873464	1.38177	NA	NA	NA	NA	NA	NA	NA	NA
962	1486	IDP_dMRI_TBSS_FA_Cingulum_cingulate_gyrus_R	FA	FTD	9	-0.111543	0.430753	0.141569	-0.389018	0.165932	0.894453	0.677722	1.18049	NA	NA	NA	NA	NA	NA	NA	NA
963	1487	IDP_dMRI_TBSS_FA_Cingulum_cingulate_gyrus_L	FA	FTD	6	-0.108474	0.491565	0.157706	-0.417577	0.20063	0.897202	0.65864	1.22217	NA	NA	NA	NA	NA	NA	NA	NA
964	1488	IDP_dMRI_TBSS_FA_Cingulum_hippocampus_R	FA	FTD	4	0.206367	0.269978	0.187077	-0.160304	0.573038	1.2292	0.851885	1.77365	NA	NA	NA	NA	NA	NA	NA	NA
965	1489	IDP_dMRI_TBSS_FA_Cingulum_hippocampus_L	FA	FTD	3	0.122254	0.577987	0.219751	-0.308459	0.552967	1.13004	0.734578	1.7384	NA	NA	NA	NA	NA	NA	NA	NA
966	1490	IDP_dMRI_TBSS_FA_Fornix_cres+Stria_terminalis_R	FA	FTD	1	NA	NA	NA	NA	NA	NA	NA	NA	0.0772294	0.844512	0.393774	-0.694569	0.849027	1.08029	0.49929	2.33737
967	1491	IDP_dMRI_TBSS_FA_Fornix_cres+Stria_terminalis_L	FA	FTD	5	-0.376852	0.101598	0.230187	-0.828019	0.0743148	0.686017	0.436914	1.07715	NA	NA	NA	NA	NA	NA	NA	NA
968	1492	IDP_dMRI_TBSS_FA_Superior_longitudinal_fasciculus_R	FA	FTD	11	-0.0131103	0.911644	0.118148	-0.244681	0.218461	0.986975	0.782954	1.24416	NA	NA	NA	NA	NA	NA	NA	NA
969	1493	IDP_dMRI_TBSS_FA_Superior_longitudinal_fasciculus_L	FA	FTD	11	-0.027022	0.808446	0.111463	-0.245489	0.191445	0.97334	0.782322	1.211	NA	NA	NA	NA	NA	NA	NA	NA
970	1494	IDP_dMRI_TBSS_FA_Superior_fronto-occipital_fasciculus_R	FA	FTD	8	-0.0165686	0.897485	0.1286	-0.268624	0.235487	0.983568	0.76443	1.26552	NA	NA	NA	NA	NA	NA	NA	NA
971	1495	IDP_dMRI_TBSS_FA_Superior_fronto-occipital_fasciculus_L	FA	FTD	9	-0.101374	0.376904	0.114726	-0.326236	0.123489	0.903595	0.721635	1.13144	NA	NA	NA	NA	NA	NA	NA	NA
972	1496	IDP_dMRI_TBSS_FA_Uncinate_fasciculus_R	FA	FTD	4	-0.111461	0.608457	0.217579	-0.537915	0.314994	0.894527	0.583965	1.37025	NA	NA	NA	NA	NA	NA	NA	NA
973	1497	IDP_dMRI_TBSS_FA_Uncinate_fasciculus_L	FA	FTD	7	0.027127	0.844641	0.138431	-0.244197	0.298451	1.0275	0.783333	1.34777	NA	NA	NA	NA	NA	NA	NA	NA
974	1498	IDP_dMRI_TBSS_FA_Tapetum_R	FA	FTD	8	-0.0114562	0.926974	0.124996	-0.256448	0.233536	0.988609	0.773795	1.26306	NA	NA	NA	NA	NA	NA	NA	NA
975	1499	IDP_dMRI_TBSS_FA_Tapetum_L	FA	FTD	8	-0.0497877	0.752286	0.157742	-0.358963	0.259388	0.951431	0.6984	1.29614	NA	NA	NA	NA	NA	NA	NA	NA
976	1602	IDP_dMRI_TBSS_MD_Middle_cerebellar_peduncle	MD	FTD	4	0.213343	0.159544	0.151672	-0.083934	0.510619	1.23781	0.919492	1.66632	NA	NA	NA	NA	NA	NA	NA	NA
977	1603	IDP_dMRI_TBSS_MD_Pontine_crossing_tract	MD	FTD	5	-0.0663182	0.654988	0.148415	-0.357211	0.224575	0.935833	0.699625	1.25179	NA	NA	NA	NA	NA	NA	NA	NA
978	1604	IDP_dMRI_TBSS_MD_Genu_of_corpus_callosum	MD	FTD	11	-0.00932369	0.934694	0.113786	-0.232345	0.213698	0.99072	0.792673	1.23825	NA	NA	NA	NA	NA	NA	NA	NA
979	1605	IDP_dMRI_TBSS_MD_Body_of_corpus_callosum	MD	FTD	7	0.112969	0.328337	0.115573	-0.113554	0.339491	1.1196	0.892656	1.40423	NA	NA	NA	NA	NA	NA	NA	NA
980	1606	IDP_dMRI_TBSS_MD_Splenium_of_corpus_callosum	MD	FTD	8	-0.0226025	0.852333	0.121426	-0.260597	0.215392	0.977651	0.770591	1.24035	NA	NA	NA	NA	NA	NA	NA	NA
981	1607	IDP_dMRI_TBSS_MD_Fornix	MD	FTD	8	-0.140362	0.356034	0.15208	-0.438438	0.157715	0.869044	0.645043	1.17083	NA	NA	NA	NA	NA	NA	NA	NA
982	1608	IDP_dMRI_TBSS_MD_Corticospinal_tract_R	MD	FTD	5	-0.179951	0.225759	0.148554	-0.471117	0.111214	0.835311	0.624305	1.11763	NA	NA	NA	NA	NA	NA	NA	NA
983	1609	IDP_dMRI_TBSS_MD_Corticospinal_tract_L	MD	FTD	4	-0.210548	0.193892	0.162066	-0.528197	0.107101	0.81014	0.589667	1.11305	NA	NA	NA	NA	NA	NA	NA	NA
984	1610	IDP_dMRI_TBSS_MD_Medial_lemniscus_R	MD	FTD	1	NA	NA	NA	NA	NA	NA	NA	NA	-0.122758	0.743357	0.374936	-0.857633	0.612116	0.884477	0.424165	1.84433
985	1611	IDP_dMRI_TBSS_MD_Medial_lemniscus_L	MD	FTD	NA	NA	NA	NA	NA	NA	NA	NA	NA	NA	NA	NA	NA	NA	NA	NA	NA
986	1612	IDP_dMRI_TBSS_MD_Inferior_cerebellar_peduncle_R	MD	FTD	2	-0.528902	0.0399228	0.25743	-1.03346	-0.0243393	0.589252	0.355772	0.975955	NA	NA	NA	NA	NA	NA	NA	NA
987	1613	IDP_dMRI_TBSS_MD_Inferior_cerebellar_peduncle_L	MD	FTD	4	-0.10324	0.644257	0.223582	-0.541461	0.334981	0.901911	0.581898	1.39791	NA	NA	NA	NA	NA	NA	NA	NA
988	1614	IDP_dMRI_TBSS_MD_Superior_cerebellar_peduncle_R	MD	FTD	5	-0.11361	0.378233	0.128933	-0.366319	0.139098	0.892606	0.693282	1.14924	NA	NA	NA	NA	NA	NA	NA	NA
989	1615	IDP_dMRI_TBSS_MD_Superior_cerebellar_peduncle_L	MD	FTD	7	-0.099688	0.417221	0.122882	-0.340536	0.14116	0.90512	0.711389	1.15161	NA	NA	NA	NA	NA	NA	NA	NA
990	1616	IDP_dMRI_TBSS_MD_Cerebral_peduncle_R	MD	FTD	3	0.204167	0.284413	0.190728	-0.169661	0.577995	1.2265	0.843951	1.78246	NA	NA	NA	NA	NA	NA	NA	NA
991	1617	IDP_dMRI_TBSS_MD_Cerebral_peduncle_L	MD	FTD	5	0.0524174	0.732081	0.153107	-0.247672	0.352506	1.05382	0.780616	1.42263	NA	NA	NA	NA	NA	NA	NA	NA
992	1618	IDP_dMRI_TBSS_MD_Anterior_limb_of_internal_capsule_R	MD	FTD	11	0.00202986	0.985591	0.112398	-0.218271	0.222331	1.00203	0.803908	1.24898	NA	NA	NA	NA	NA	NA	NA	NA
993	1619	IDP_dMRI_TBSS_MD_Anterior_limb_of_internal_capsule_L	MD	FTD	13	0.0928768	0.31367	0.0921806	-0.0877973	0.273551	1.09733	0.915947	1.31462	NA	NA	NA	NA	NA	NA	NA	NA
994	1620	IDP_dMRI_TBSS_MD_Posterior_limb_of_internal_capsule_R	MD	FTD	5	-0.0254434	0.862343	0.146739	-0.313052	0.262165	0.974878	0.731212	1.29974	NA	NA	NA	NA	NA	NA	NA	NA
995	1621	IDP_dMRI_TBSS_MD_Posterior_limb_of_internal_capsule_L	MD	FTD	7	-0.150536	0.382207	0.172271	-0.488187	0.187114	0.860246	0.613738	1.20576	NA	NA	NA	NA	NA	NA	NA	NA
996	1622	IDP_dMRI_TBSS_MD_Retrolenticular_part_of_internal_capsule_R	MD	FTD	12	0.0749748	0.404835	0.0900039	-0.101433	0.251383	1.07786	0.903542	1.2858	NA	NA	NA	NA	NA	NA	NA	NA
997	1623	IDP_dMRI_TBSS_MD_Retrolenticular_part_of_internal_capsule_L	MD	FTD	9	0.0392492	0.742623	0.119523	-0.195016	0.273514	1.04003	0.822822	1.31458	NA	NA	NA	NA	NA	NA	NA	NA
998	1624	IDP_dMRI_TBSS_MD_Anterior_corona_radiata_R	MD	FTD	13	0.103762	0.198198	0.0806414	-0.0542956	0.261819	1.10934	0.947152	1.29929	NA	NA	NA	NA	NA	NA	NA	NA
999	1625	IDP_dMRI_TBSS_MD_Anterior_corona_radiata_L	MD	FTD	14	-0.0540747	0.580206	0.0977694	-0.245703	0.137553	0.947361	0.782155	1.14746	NA	NA	NA	NA	NA	NA	NA	NA
1000	1626	IDP_dMRI_TBSS_MD_Superior_corona_radiata_R	MD	FTD	14	-0.0122403	0.904555	0.10208	-0.212318	0.187837	0.987834	0.808708	1.20664	NA	NA	NA	NA	NA	NA	NA	NA
1001	1627	IDP_dMRI_TBSS_MD_Superior_corona_radiata_L	MD	FTD	11	-0.0200417	0.870095	0.122551	-0.260242	0.220159	0.980158	0.770865	1.24627	NA	NA	NA	NA	NA	NA	NA	NA
1002	1628	IDP_dMRI_TBSS_MD_Posterior_corona_radiata_R	MD	FTD	7	0.0174236	0.893744	0.130448	-0.238254	0.273101	1.01758	0.788003	1.31403	NA	NA	NA	NA	NA	NA	NA	NA
1003	1629	IDP_dMRI_TBSS_MD_Posterior_corona_radiata_L	MD	FTD	9	0.108982	0.461309	0.147935	-0.18097	0.398934	1.11514	0.834461	1.49024	NA	NA	NA	NA	NA	NA	NA	NA
1004	1630	IDP_dMRI_TBSS_MD_Posterior_thalamic_radiation_R	MD	FTD	10	0.211803	0.0189949	0.0902967	0.0348212	0.388784	1.2359	1.03543	1.47519	NA	NA	NA	NA	NA	NA	NA	NA
1005	1631	IDP_dMRI_TBSS_MD_Posterior_thalamic_radiation_L	MD	FTD	15	0.10836	0.179845	0.0807912	-0.0499911	0.266711	1.11445	0.951238	1.30566	NA	NA	NA	NA	NA	NA	NA	NA
1006	1632	IDP_dMRI_TBSS_MD_Sagittal_stratum_R	MD	FTD	11	-0.048444	0.661827	0.110756	-0.265527	0.168639	0.952711	0.766802	1.18369	NA	NA	NA	NA	NA	NA	NA	NA
1007	1633	IDP_dMRI_TBSS_MD_Sagittal_stratum_L	MD	FTD	14	0.0435316	0.628085	0.0898626	-0.132599	0.219662	1.04449	0.875816	1.24566	NA	NA	NA	NA	NA	NA	NA	NA
1008	1634	IDP_dMRI_TBSS_MD_External_capsule_R	MD	FTD	10	0.0979134	0.301908	0.0948451	-0.0879829	0.28381	1.10287	0.915777	1.32818	NA	NA	NA	NA	NA	NA	NA	NA
1009	1635	IDP_dMRI_TBSS_MD_External_capsule_L	MD	FTD	9	-0.0484909	0.678921	0.117146	-0.278097	0.181115	0.952666	0.757223	1.19855	NA	NA	NA	NA	NA	NA	NA	NA
1010	1636	IDP_dMRI_TBSS_MD_Cingulum_cingulate_gyrus_R	MD	FTD	10	-0.107056	0.403595	0.128177	-0.358283	0.144171	0.898475	0.698875	1.15508	NA	NA	NA	NA	NA	NA	NA	NA
1011	1637	IDP_dMRI_TBSS_MD_Cingulum_cingulate_gyrus_L	MD	FTD	10	0.114545	0.23988	0.0974611	-0.076479	0.305569	1.12136	0.926372	1.3574	NA	NA	NA	NA	NA	NA	NA	NA
1012	1638	IDP_dMRI_TBSS_MD_Cingulum_hippocampus_R	MD	FTD	10	-0.118577	0.296975	0.113694	-0.341418	0.104264	0.888184	0.710762	1.10989	NA	NA	NA	NA	NA	NA	NA	NA
1013	1639	IDP_dMRI_TBSS_MD_Cingulum_hippocampus_L	MD	FTD	9	0.0258833	0.821643	0.114817	-0.199157	0.250924	1.02622	0.819421	1.28521	NA	NA	NA	NA	NA	NA	NA	NA
1014	1640	IDP_dMRI_TBSS_MD_Fornix_cres+Stria_terminalis_R	MD	FTD	2	0.267592	0.280848	0.248135	-0.218752	0.753936	1.30681	0.803521	2.12535	NA	NA	NA	NA	NA	NA	NA	NA
1015	1641	IDP_dMRI_TBSS_MD_Fornix_cres+Stria_terminalis_L	MD	FTD	NA	NA	NA	NA	NA	NA	NA	NA	NA	NA	NA	NA	NA	NA	NA	NA	NA
1016	1642	IDP_dMRI_TBSS_MD_Superior_longitudinal_fasciculus_R	MD	FTD	18	0.0850301	0.287977	0.0800231	-0.0718152	0.241875	1.08875	0.930703	1.27364	NA	NA	NA	NA	NA	NA	NA	NA
1017	1643	IDP_dMRI_TBSS_MD_Superior_longitudinal_fasciculus_L	MD	FTD	20	-0.0361161	0.710606	0.0973367	-0.226896	0.154664	0.964528	0.797004	1.16727	NA	NA	NA	NA	NA	NA	NA	NA
1018	1644	IDP_dMRI_TBSS_MD_Superior_fronto-occipital_fasciculus_R	MD	FTD	5	-0.106273	0.522008	0.165987	-0.431607	0.21906	0.899179	0.649464	1.24491	NA	NA	NA	NA	NA	NA	NA	NA
1019	1645	IDP_dMRI_TBSS_MD_Superior_fronto-occipital_fasciculus_L	MD	FTD	4	0.158938	0.349846	0.170008	-0.174277	0.492154	1.17227	0.840064	1.63584	NA	NA	NA	NA	NA	NA	NA	NA
1020	1646	IDP_dMRI_TBSS_MD_Uncinate_fasciculus_R	MD	FTD	3	0.156049	0.216366	0.126228	-0.0913579	0.403457	1.16888	0.912691	1.49699	NA	NA	NA	NA	NA	NA	NA	NA
1021	1647	IDP_dMRI_TBSS_MD_Uncinate_fasciculus_L	MD	FTD	3	-0.0128901	0.950081	0.205896	-0.416445	0.390665	0.987193	0.659386	1.47796	NA	NA	NA	NA	NA	NA	NA	NA
1022	1648	IDP_dMRI_TBSS_MD_Tapetum_R	MD	FTD	5	-0.0401388	0.79675	0.155845	-0.345595	0.265318	0.960656	0.707799	1.30384	NA	NA	NA	NA	NA	NA	NA	NA
1023	1649	IDP_dMRI_TBSS_MD_Tapetum_L	MD	FTD	6	-0.0326808	0.872406	0.203488	-0.431518	0.366157	0.967847	0.649522	1.44218	NA	NA	NA	NA	NA	NA	NA	NA
1024	122	IDP_T1_FAST_ROIs_L_thalamus	GMV	HD	16	-0.0403129	0.620475	0.081411	-0.199879	0.119253	0.960489	0.81883	1.12665	NA	NA	NA	NA	NA	NA	NA	NA
1025	123	IDP_T1_FAST_ROIs_R_thalamus	GMV	HD	13	-0.0622628	0.429874	0.0788727	-0.216853	0.0923278	0.939636	0.805048	1.09672	NA	NA	NA	NA	NA	NA	NA	NA
1026	124	IDP_T1_FAST_ROIs_L_caudate	GMV	HD	19	-0.014498	0.833231	0.0688545	-0.149453	0.120457	0.985607	0.861179	1.12801	NA	NA	NA	NA	NA	NA	NA	NA
1027	125	IDP_T1_FAST_ROIs_R_caudate	GMV	HD	18	0.0854915	0.211866	0.068478	-0.0487254	0.219708	1.08925	0.952443	1.24571	NA	NA	NA	NA	NA	NA	NA	NA
1028	126	IDP_T1_FAST_ROIs_L_putamen	GMV	HD	23	-0.0160427	0.7772	0.0566941	-0.127163	0.0950777	0.984085	0.88059	1.09974	NA	NA	NA	NA	NA	NA	NA	NA
1029	127	IDP_T1_FAST_ROIs_R_putamen	GMV	HD	18	-0.00869383	0.890245	0.0630013	-0.132176	0.114789	0.991344	0.876186	1.12164	NA	NA	NA	NA	NA	NA	NA	NA
1030	128	IDP_T1_FAST_ROIs_L_pallidum	GMV	HD	4	-0.133831	0.338385	0.139792	-0.407823	0.140161	0.874738	0.665097	1.15046	NA	NA	NA	NA	NA	NA	NA	NA
1031	129	IDP_T1_FAST_ROIs_R_pallidum	GMV	HD	3	-0.0540781	0.780317	0.193893	-0.434109	0.325953	0.947358	0.647842	1.38535	NA	NA	NA	NA	NA	NA	NA	NA
1032	130	IDP_T1_FAST_ROIs_L_hippocampus	GMV	HD	13	-0.0561878	0.57423	0.100008	-0.252204	0.139828	0.945362	0.777087	1.15008	NA	NA	NA	NA	NA	NA	NA	NA
1033	131	IDP_T1_FAST_ROIs_R_hippocampus	GMV	HD	14	-0.0246625	0.788145	0.0917777	-0.204547	0.155222	0.975639	0.815017	1.16792	NA	NA	NA	NA	NA	NA	NA	NA
1034	132	IDP_T1_FAST_ROIs_L_amygdala	GMV	HD	5	-0.0321135	0.83177	0.151171	-0.328409	0.264182	0.968397	0.720069	1.30236	NA	NA	NA	NA	NA	NA	NA	NA
1035	133	IDP_T1_FAST_ROIs_R_amygdala	GMV	HD	4	-0.118659	0.481193	0.168458	-0.448837	0.211518	0.88811	0.63837	1.23555	NA	NA	NA	NA	NA	NA	NA	NA
1036	134	IDP_T1_FAST_ROIs_L_ventral_striatum	GMV	HD	16	0.057133	0.42053	0.0709285	-0.0818868	0.196153	1.0588	0.921376	1.21671	NA	NA	NA	NA	NA	NA	NA	NA
1037	135	IDP_T1_FAST_ROIs_R_ventral_striatum	GMV	HD	20	0.0730694	0.273988	0.0667956	-0.05785	0.203989	1.07581	0.943791	1.22628	NA	NA	NA	NA	NA	NA	NA	NA
1038	136	IDP_T1_FAST_ROIs_brain_stem	GMV	HD	10	0.0637383	0.591422	0.118743	-0.168997	0.296474	1.06581	0.844511	1.34511	NA	NA	NA	NA	NA	NA	NA	NA
1039	137	IDP_T1_FAST_ROIs_L_cerebellum_I-IV	GMV	HD	10	-0.0903477	0.366841	0.100119	-0.28658	0.105885	0.913614	0.750827	1.11169	NA	NA	NA	NA	NA	NA	NA	NA
1040	138	IDP_T1_FAST_ROIs_R_cerebellum_I-IV	GMV	HD	9	-0.161037	0.135153	0.107782	-0.37229	0.0502171	0.851261	0.689154	1.0515	NA	NA	NA	NA	NA	NA	NA	NA
1041	139	IDP_T1_FAST_ROIs_L_cerebellum_V	GMV	HD	15	0.0687737	0.388126	0.0796895	-0.0874177	0.224965	1.07119	0.916294	1.25228	NA	NA	NA	NA	NA	NA	NA	NA
1042	140	IDP_T1_FAST_ROIs_R_cerebellum_V	GMV	HD	12	0.0332892	0.69752	0.0856489	-0.134583	0.201161	1.03385	0.874081	1.22282	NA	NA	NA	NA	NA	NA	NA	NA
1043	141	IDP_T1_FAST_ROIs_L_cerebellum_VI	GMV	HD	19	-0.0634226	0.437274	0.0816455	-0.223448	0.0966026	0.938547	0.799757	1.10142	NA	NA	NA	NA	NA	NA	NA	NA
1044	142	IDP_T1_FAST_ROIs_V_cerebellum_VI	GMV	HD	12	0.0521436	0.51516	0.0801193	-0.10489	0.209177	1.05353	0.900423	1.23266	NA	NA	NA	NA	NA	NA	NA	NA
1045	143	IDP_T1_FAST_ROIs_R_cerebellum_VI	GMV	HD	17	-0.0614512	0.41016	0.0746118	-0.20769	0.084788	0.940399	0.812459	1.08849	NA	NA	NA	NA	NA	NA	NA	NA
1046	144	IDP_T1_FAST_ROIs_L_cerebellum_crus_I	GMV	HD	31	-0.0407589	0.39252	0.0476681	-0.134188	0.0526706	0.960061	0.874425	1.05408	NA	NA	NA	NA	NA	NA	NA	NA
1047	145	IDP_T1_FAST_ROIs_V_cerebellum_crus_I	GMV	HD	3	-0.00211723	0.995025	0.339578	-0.667691	0.663456	0.997885	0.512892	1.94149	NA	NA	NA	NA	NA	NA	NA	NA
1048	146	IDP_T1_FAST_ROIs_R_cerebellum_crus_I	GMV	HD	25	-0.040538	0.421257	0.0504051	-0.139332	0.0582561	0.960273	0.869939	1.05999	NA	NA	NA	NA	NA	NA	NA	NA
1049	147	IDP_T1_FAST_ROIs_L_cerebellum_crus_II	GMV	HD	23	-0.0162342	0.762817	0.0537942	-0.121671	0.0892025	0.983897	0.88544	1.0933	NA	NA	NA	NA	NA	NA	NA	NA
1050	148	IDP_T1_FAST_ROIs_V_cerebellum_crus_II	GMV	HD	18	0.101164	0.153762	0.0709239	-0.0378474	0.240175	1.10646	0.96286	1.27147	NA	NA	NA	NA	NA	NA	NA	NA
1051	149	IDP_T1_FAST_ROIs_R_cerebellum_crus_II	GMV	HD	28	-0.0219499	0.664673	0.0506375	-0.121199	0.0772996	0.978289	0.885857	1.08037	NA	NA	NA	NA	NA	NA	NA	NA
1052	150	IDP_T1_FAST_ROIs_L_cerebellum_VIIb	GMV	HD	15	-0.0200653	0.754942	0.0642851	-0.146064	0.105933	0.980135	0.864102	1.11175	NA	NA	NA	NA	NA	NA	NA	NA
1053	151	IDP_T1_FAST_ROIs_V_cerebellum_VIIb	GMV	HD	11	0.017691	0.838472	0.0867847	-0.152407	0.187789	1.01785	0.858639	1.20658	NA	NA	NA	NA	NA	NA	NA	NA
1054	152	IDP_T1_FAST_ROIs_R_cerebellum_VIIb	GMV	HD	18	-0.00898814	0.889053	0.0644301	-0.135271	0.117295	0.991052	0.873479	1.12445	NA	NA	NA	NA	NA	NA	NA	NA
1055	153	IDP_T1_FAST_ROIs_L_cerebellum_VIIIa	GMV	HD	18	0.000462026	0.995025	0.0741015	-0.144777	0.145701	1.00046	0.865215	1.15685	NA	NA	NA	NA	NA	NA	NA	NA
1056	154	IDP_T1_FAST_ROIs_V_cerebellum_VIIIa	GMV	HD	18	0.00419553	0.945983	0.0619242	-0.117176	0.125567	1.0042	0.889429	1.13379	NA	NA	NA	NA	NA	NA	NA	NA
1057	155	IDP_T1_FAST_ROIs_R_cerebellum_VIIIa	GMV	HD	12	-0.0746411	0.427966	0.0941633	-0.259201	0.109919	0.928077	0.771668	1.11619	NA	NA	NA	NA	NA	NA	NA	NA
1058	156	IDP_T1_FAST_ROIs_L_cerebellum_VIIIb	GMV	HD	13	-0.00413152	0.959998	0.0823722	-0.165581	0.157318	0.995877	0.847401	1.17037	NA	NA	NA	NA	NA	NA	NA	NA
1059	157	IDP_T1_FAST_ROIs_V_cerebellum_VIIIb	GMV	HD	20	0.0239551	0.743529	0.0732162	-0.119549	0.167459	1.02424	0.887321	1.1823	NA	NA	NA	NA	NA	NA	NA	NA
1060	158	IDP_T1_FAST_ROIs_R_cerebellum_VIIIb	GMV	HD	9	0.216163	0.0783394	0.122792	-0.0245088	0.456835	1.2413	0.975789	1.57907	NA	NA	NA	NA	NA	NA	NA	NA
1061	159	IDP_T1_FAST_ROIs_L_cerebellum_IX	GMV	HD	20	-0.00838901	0.917231	0.0807235	-0.166607	0.149829	0.991646	0.846532	1.16164	NA	NA	NA	NA	NA	NA	NA	NA
1062	160	IDP_T1_FAST_ROIs_V_cerebellum_IX	GMV	HD	16	0.109718	0.245133	0.0944014	-0.0753085	0.294745	1.11596	0.927457	1.34278	NA	NA	NA	NA	NA	NA	NA	NA
1063	161	IDP_T1_FAST_ROIs_R_cerebellum_IX	GMV	HD	19	0.00585282	0.946978	0.0880088	-0.166644	0.17835	1.00587	0.846501	1.19524	NA	NA	NA	NA	NA	NA	NA	NA
1064	162	IDP_T1_FAST_ROIs_L_cerebellum_X	GMV	HD	10	-0.193333	0.0321295	0.0902248	-0.370174	-0.0164927	0.824207	0.690614	0.983643	NA	NA	NA	NA	NA	NA	NA	NA
1065	163	IDP_T1_FAST_ROIs_V_cerebellum_X	GMV	HD	5	-0.0480809	0.773017	0.166698	-0.37481	0.278648	0.953057	0.68742	1.32134	NA	NA	NA	NA	NA	NA	NA	NA
1066	164	IDP_T1_FAST_ROIs_R_cerebellum_X	GMV	HD	9	-0.141107	0.194006	0.108642	-0.354046	0.0718322	0.868397	0.701843	1.07448	NA	NA	NA	NA	NA	NA	NA	NA
1067	344	aparc-Desikan_lh_volume_bankssts	GMV	HD	4	-0.0559196	0.70611	0.148294	-0.346576	0.234737	0.945615	0.707105	1.26458	NA	NA	NA	NA	NA	NA	NA	NA
1068	345	aparc-Desikan_lh_volume_caudalanteriorcingulate	GMV	HD	1	NA	NA	NA	NA	NA	NA	NA	NA	-0.400819	0.23731	0.339178	-1.06561	0.263969	0.669771	0.344518	1.30209
1069	346	aparc-Desikan_lh_volume_caudalmiddlefrontal	GMV	HD	5	0.0348102	0.784121	0.127067	-0.21424	0.283861	1.03542	0.807154	1.32825	NA	NA	NA	NA	NA	NA	NA	NA
1070	347	aparc-Desikan_lh_volume_cuneus	GMV	HD	17	0.044041	0.526614	0.0695549	-0.0922865	0.180369	1.04503	0.911844	1.19766	NA	NA	NA	NA	NA	NA	NA	NA
1071	348	aparc-Desikan_lh_volume_entorhinal	GMV	HD	NA	NA	NA	NA	NA	NA	NA	NA	NA	NA	NA	NA	NA	NA	NA	NA	NA
1072	349	aparc-Desikan_lh_volume_fusiform	GMV	HD	NA	NA	NA	NA	NA	NA	NA	NA	NA	NA	NA	NA	NA	NA	NA	NA	NA
1073	350	aparc-Desikan_lh_volume_inferiorparietal	GMV	HD	6	0.185238	0.208575	0.147307	-0.103485	0.47396	1.2035	0.90169	1.60634	NA	NA	NA	NA	NA	NA	NA	NA
1074	351	aparc-Desikan_lh_volume_inferiortemporal	GMV	HD	NA	NA	NA	NA	NA	NA	NA	NA	NA	NA	NA	NA	NA	NA	NA	NA	NA
1075	352	aparc-Desikan_lh_volume_isthmuscingulate	GMV	HD	NA	NA	NA	NA	NA	NA	NA	NA	NA	NA	NA	NA	NA	NA	NA	NA	NA
1076	353	aparc-Desikan_lh_volume_lateraloccipital	GMV	HD	8	0.155572	0.143595	0.106371	-0.0529161	0.364059	1.16833	0.94846	1.43916	NA	NA	NA	NA	NA	NA	NA	NA
1077	354	aparc-Desikan_lh_volume_lateralorbitofrontal	GMV	HD	5	-0.0510875	0.700293	0.13272	-0.311219	0.209044	0.950196	0.732553	1.2325	NA	NA	NA	NA	NA	NA	NA	NA
1078	355	aparc-Desikan_lh_volume_lingual	GMV	HD	13	0.103372	0.219302	0.0841528	-0.0615674	0.268312	1.1089	0.94029	1.30775	NA	NA	NA	NA	NA	NA	NA	NA
1079	356	aparc-Desikan_lh_volume_medialorbitofrontal	GMV	HD	2	0.171925	0.475411	0.240892	-0.300223	0.644073	1.18759	0.740653	1.90422	NA	NA	NA	NA	NA	NA	NA	NA
1080	357	aparc-Desikan_lh_volume_middletemporal	GMV	HD	6	0.0600169	0.734455	0.176934	-0.286773	0.406807	1.06185	0.750682	1.50201	NA	NA	NA	NA	NA	NA	NA	NA
1081	358	aparc-Desikan_lh_volume_parahippocampal	GMV	HD	2	-0.0486652	0.836369	0.235621	-0.510483	0.413152	0.9525	0.600206	1.51158	NA	NA	NA	NA	NA	NA	NA	NA
1082	359	aparc-Desikan_lh_volume_paracentral	GMV	HD	NA	NA	NA	NA	NA	NA	NA	NA	NA	NA	NA	NA	NA	NA	NA	NA	NA
1083	360	aparc-Desikan_lh_volume_parsopercularis	GMV	HD	1	NA	NA	NA	NA	NA	NA	NA	NA	-0.0399052	0.840185	0.197887	-0.427763	0.347953	0.96088	0.651966	1.41617
1084	361	aparc-Desikan_lh_volume_parsorbitalis	GMV	HD	5	-0.0782795	0.599057	0.148889	-0.370102	0.213543	0.924706	0.690664	1.23806	NA	NA	NA	NA	NA	NA	NA	NA
1085	362	aparc-Desikan_lh_volume_parstriangularis	GMV	HD	4	0.0928256	0.437383	0.119525	-0.141444	0.327095	1.09727	0.868104	1.38693	NA	NA	NA	NA	NA	NA	NA	NA
1086	363	aparc-Desikan_lh_volume_pericalcarine	GMV	HD	29	-0.00572124	0.910572	0.0509381	-0.10556	0.0941174	0.994295	0.899821	1.09869	NA	NA	NA	NA	NA	NA	NA	NA
1087	364	aparc-Desikan_lh_volume_postcentral	GMV	HD	7	-0.0233967	0.734942	0.0691066	-0.158846	0.112052	0.976875	0.853128	1.11857	NA	NA	NA	NA	NA	NA	NA	NA
1088	365	aparc-Desikan_lh_volume_posteriorcingulate	GMV	HD	NA	NA	NA	NA	NA	NA	NA	NA	NA	NA	NA	NA	NA	NA	NA	NA	NA
1089	366	aparc-Desikan_lh_volume_precentral	GMV	HD	3	0.0596878	0.477742	0.0840746	-0.105098	0.224474	1.06151	0.900236	1.25166	NA	NA	NA	NA	NA	NA	NA	NA
1090	367	aparc-Desikan_lh_volume_precuneus	GMV	HD	8	-0.141584	0.129387	0.0933612	-0.324572	0.0414035	0.867982	0.722836	1.04227	NA	NA	NA	NA	NA	NA	NA	NA
1091	368	aparc-Desikan_lh_volume_rostralanteriorcingulate	GMV	HD	2	0.190721	0.420486	0.23675	-0.27331	0.654752	1.21012	0.760857	1.92467	NA	NA	NA	NA	NA	NA	NA	NA
1092	369	aparc-Desikan_lh_volume_rostralmiddlefrontal	GMV	HD	6	0.215449	0.0952382	0.129136	-0.0376572	0.468556	1.24042	0.963043	1.59769	NA	NA	NA	NA	NA	NA	NA	NA
1093	370	aparc-Desikan_lh_volume_superiorfrontal	GMV	HD	8	0.287858	0.0418474	0.141451	0.0106138	0.565102	1.33357	1.01067	1.75963	NA	NA	NA	NA	NA	NA	NA	NA
1094	371	aparc-Desikan_lh_volume_superiorparietal	GMV	HD	14	-0.0844602	0.240569	0.0719689	-0.225519	0.0565988	0.919008	0.798102	1.05823	NA	NA	NA	NA	NA	NA	NA	NA
1095	372	aparc-Desikan_lh_volume_superiortemporal	GMV	HD	5	0.0978172	0.506205	0.147147	-0.190591	0.386225	1.10276	0.826471	1.47142	NA	NA	NA	NA	NA	NA	NA	NA
1096	373	aparc-Desikan_lh_volume_supramarginal	GMV	HD	4	-0.0565036	0.614929	0.112322	-0.276655	0.163648	0.945063	0.758316	1.1778	NA	NA	NA	NA	NA	NA	NA	NA
1097	374	aparc-Desikan_lh_volume_frontalpole	GMV	HD	NA	NA	NA	NA	NA	NA	NA	NA	NA	NA	NA	NA	NA	NA	NA	NA	NA
1098	375	aparc-Desikan_lh_volume_transversetemporal	GMV	HD	2	-0.0134879	0.947204	0.203688	-0.412717	0.385741	0.986603	0.661849	1.4707	NA	NA	NA	NA	NA	NA	NA	NA
1099	376	aparc-Desikan_lh_volume_insula	GMV	HD	10	-0.0141301	0.882678	0.095748	-0.201796	0.173536	0.985969	0.817262	1.1895	NA	NA	NA	NA	NA	NA	NA	NA
1100	377	aparc-Desikan_rh_volume_bankssts	GMV	HD	NA	NA	NA	NA	NA	NA	NA	NA	NA	NA	NA	NA	NA	NA	NA	NA	NA
1101	378	aparc-Desikan_rh_volume_caudalanteriorcingulate	GMV	HD	2	0.340394	0.176166	0.251648	-0.152837	0.833625	1.4055	0.858269	2.30165	NA	NA	NA	NA	NA	NA	NA	NA
1102	379	aparc-Desikan_rh_volume_caudalmiddlefrontal	GMV	HD	2	0.449799	0.0475532	0.227018	0.00484445	0.894754	1.568	1.00486	2.44673	NA	NA	NA	NA	NA	NA	NA	NA
1103	380	aparc-Desikan_rh_volume_cuneus	GMV	HD	23	0.00381393	0.947557	0.0579848	-0.109836	0.117464	1.00382	0.895981	1.12464	NA	NA	NA	NA	NA	NA	NA	NA
1104	381	aparc-Desikan_rh_volume_entorhinal	GMV	HD	2	-0.301569	0.147337	0.208122	-0.709489	0.10635	0.739656	0.491896	1.11221	NA	NA	NA	NA	NA	NA	NA	NA
1105	382	aparc-Desikan_rh_volume_fusiform	GMV	HD	2	-0.0730202	0.728055	0.21	-0.484621	0.338581	0.929582	0.615931	1.40295	NA	NA	NA	NA	NA	NA	NA	NA
1106	383	aparc-Desikan_rh_volume_inferiorparietal	GMV	HD	4	0.274313	0.0688012	0.150744	-0.0211459	0.569771	1.31563	0.979076	1.76786	NA	NA	NA	NA	NA	NA	NA	NA
1107	384	aparc-Desikan_rh_volume_inferiortemporal	GMV	HD	4	-0.383267	0.135705	0.256885	-0.886762	0.120228	0.681631	0.411988	1.12775	NA	NA	NA	NA	NA	NA	NA	NA
1108	385	aparc-Desikan_rh_volume_isthmuscingulate	GMV	HD	2	-0.102032	0.800011	0.402758	-0.891439	0.687375	0.903001	0.410065	1.98849	NA	NA	NA	NA	NA	NA	NA	NA
1109	386	aparc-Desikan_rh_volume_lateraloccipital	GMV	HD	9	0.208878	0.0505622	0.106833	-0.000515242	0.418271	1.23229	0.999485	1.51933	NA	NA	NA	NA	NA	NA	NA	NA
1110	387	aparc-Desikan_rh_volume_lateralorbitofrontal	GMV	HD	10	-0.085127	0.440305	0.110314	-0.301342	0.131088	0.918396	0.739824	1.14007	NA	NA	NA	NA	NA	NA	NA	NA
1111	388	aparc-Desikan_rh_volume_lingual	GMV	HD	9	0.139232	0.158344	0.0986999	-0.0542194	0.332684	1.14939	0.947224	1.39471	NA	NA	NA	NA	NA	NA	NA	NA
1112	389	aparc-Desikan_rh_volume_medialorbitofrontal	GMV	HD	2	0.220241	0.32962	0.225916	-0.222555	0.663037	1.24638	0.800471	1.94068	NA	NA	NA	NA	NA	NA	NA	NA
1113	390	aparc-Desikan_rh_volume_middletemporal	GMV	HD	4	0.0397181	0.802551	0.158842	-0.271613	0.351049	1.04052	0.762149	1.42056	NA	NA	NA	NA	NA	NA	NA	NA
1114	391	aparc-Desikan_rh_volume_parahippocampal	GMV	HD	2	0.116797	0.603243	0.224721	-0.323656	0.55725	1.12389	0.723499	1.74586	NA	NA	NA	NA	NA	NA	NA	NA
1115	392	aparc-Desikan_rh_volume_paracentral	GMV	HD	1	NA	NA	NA	NA	NA	NA	NA	NA	-0.446684	0.178883	0.332304	-1.098	0.204633	0.639746	0.333537	1.22707
1116	393	aparc-Desikan_rh_volume_parsopercularis	GMV	HD	2	0.0199055	0.884756	0.137333	-0.249268	0.289079	1.0201	0.779371	1.3352	NA	NA	NA	NA	NA	NA	NA	NA
1117	394	aparc-Desikan_rh_volume_parsorbitalis	GMV	HD	3	0.181591	0.28374	0.169401	-0.150436	0.513618	1.19912	0.860333	1.67133	NA	NA	NA	NA	NA	NA	NA	NA
1118	395	aparc-Desikan_rh_volume_parstriangularis	GMV	HD	5	0.0011742	0.991013	0.104242	-0.20314	0.205488	1.00117	0.816164	1.22812	NA	NA	NA	NA	NA	NA	NA	NA
1119	396	aparc-Desikan_rh_volume_pericalcarine	GMV	HD	25	0.00981225	0.860782	0.0559487	-0.0998473	0.119472	1.00986	0.904976	1.1269	NA	NA	NA	NA	NA	NA	NA	NA
1120	397	aparc-Desikan_rh_volume_postcentral	GMV	HD	3	0.0112221	0.883179	0.0763715	-0.138466	0.16091	1.01129	0.870693	1.17458	NA	NA	NA	NA	NA	NA	NA	NA
1121	398	aparc-Desikan_rh_volume_posteriorcingulate	GMV	HD	NA	NA	NA	NA	NA	NA	NA	NA	NA	NA	NA	NA	NA	NA	NA	NA	NA
1122	399	aparc-Desikan_rh_volume_precentral	GMV	HD	5	0.0651973	0.374483	0.0734116	-0.0786893	0.209084	1.06737	0.924327	1.23255	NA	NA	NA	NA	NA	NA	NA	NA
1123	400	aparc-Desikan_rh_volume_precuneus	GMV	HD	11	0.0384799	0.661867	0.0879868	-0.133974	0.210934	1.03923	0.874612	1.23483	NA	NA	NA	NA	NA	NA	NA	NA
1124	401	aparc-Desikan_rh_volume_rostralanteriorcingulate	GMV	HD	NA	NA	NA	NA	NA	NA	NA	NA	NA	NA	NA	NA	NA	NA	NA	NA	NA
1125	402	aparc-Desikan_rh_volume_rostralmiddlefrontal	GMV	HD	6	0.0285687	0.825043	0.129233	-0.224728	0.281865	1.02898	0.798733	1.3256	NA	NA	NA	NA	NA	NA	NA	NA
1126	403	aparc-Desikan_rh_volume_superiorfrontal	GMV	HD	4	0.251522	0.123658	0.163369	-0.0686805	0.571725	1.28598	0.933625	1.77132	NA	NA	NA	NA	NA	NA	NA	NA
1127	404	aparc-Desikan_rh_volume_superiorparietal	GMV	HD	8	-0.0514232	0.634944	0.10831	-0.26371	0.160864	0.949877	0.768196	1.17452	NA	NA	NA	NA	NA	NA	NA	NA
1128	405	aparc-Desikan_rh_volume_superiortemporal	GMV	HD	4	0.0204842	0.90083	0.164382	-0.301705	0.342674	1.0207	0.739556	1.40871	NA	NA	NA	NA	NA	NA	NA	NA
1129	406	aparc-Desikan_rh_volume_supramarginal	GMV	HD	4	-0.0701836	0.51467	0.107712	-0.2813	0.140933	0.932223	0.754802	1.15135	NA	NA	NA	NA	NA	NA	NA	NA
1130	407	aparc-Desikan_rh_volume_frontalpole	GMV	HD	1	NA	NA	NA	NA	NA	NA	NA	NA	-0.243984	0.459282	0.329694	-0.890185	0.402217	0.7835	0.41058	1.49514
1131	408	aparc-Desikan_rh_volume_transversetemporal	GMV	HD	3	0.102092	0.584365	0.186633	-0.263709	0.467894	1.10749	0.768197	1.59663	NA	NA	NA	NA	NA	NA	NA	NA
1132	409	aparc-Desikan_rh_volume_insula	GMV	HD	4	0.171769	0.231054	0.143422	-0.109338	0.452876	1.1874	0.896427	1.57283	NA	NA	NA	NA	NA	NA	NA	NA
1133	648	aparc-Desikan_lh_area_TotalSurface	SA	HD	13	0.0504667	0.586421	0.0927647	-0.131352	0.232285	1.05176	0.876909	1.26148	NA	NA	NA	NA	NA	NA	NA	NA
1134	649	aparc-Desikan_lh_area_bankssts	SA	HD	4	0.0904638	0.555729	0.153537	-0.210469	0.391397	1.09468	0.810204	1.47905	NA	NA	NA	NA	NA	NA	NA	NA
1135	650	aparc-Desikan_lh_area_caudalanteriorcingulate	SA	HD	NA	NA	NA	NA	NA	NA	NA	NA	NA	NA	NA	NA	NA	NA	NA	NA	NA
1136	651	aparc-Desikan_lh_area_caudalmiddlefrontal	SA	HD	3	0.0464524	0.843756	0.23569	-0.4155	0.508405	1.04755	0.66001	1.66264	NA	NA	NA	NA	NA	NA	NA	NA
1137	652	aparc-Desikan_lh_area_cuneus	SA	HD	19	0.0387622	0.509161	0.0587177	-0.0763245	0.153849	1.03952	0.926515	1.16631	NA	NA	NA	NA	NA	NA	NA	NA
1138	653	aparc-Desikan_lh_area_entorhinal	SA	HD	2	-0.185977	0.330289	0.191033	-0.560401	0.188448	0.830293	0.57098	1.20737	NA	NA	NA	NA	NA	NA	NA	NA
1139	654	aparc-Desikan_lh_area_fusiform	SA	HD	NA	NA	NA	NA	NA	NA	NA	NA	NA	NA	NA	NA	NA	NA	NA	NA	NA
1140	655	aparc-Desikan_lh_area_inferiorparietal	SA	HD	6	0.196467	0.111051	0.123294	-0.0451885	0.438123	1.2171	0.955817	1.5498	NA	NA	NA	NA	NA	NA	NA	NA
1141	656	aparc-Desikan_lh_area_inferiortemporal	SA	HD	NA	NA	NA	NA	NA	NA	NA	NA	NA	NA	NA	NA	NA	NA	NA	NA	NA
1142	657	aparc-Desikan_lh_area_isthmuscingulate	SA	HD	2	-0.252969	0.296074	0.242101	-0.727487	0.221549	0.776492	0.483121	1.24801	NA	NA	NA	NA	NA	NA	NA	NA
1143	658	aparc-Desikan_lh_area_lateraloccipital	SA	HD	14	0.0761964	0.542554	0.125126	-0.169051	0.321444	1.07917	0.844466	1.37912	NA	NA	NA	NA	NA	NA	NA	NA
1144	659	aparc-Desikan_lh_area_lateralorbitofrontal	SA	HD	12	-0.00669985	0.938908	0.0874166	-0.178036	0.164637	0.993323	0.836912	1.17896	NA	NA	NA	NA	NA	NA	NA	NA
1145	660	aparc-Desikan_lh_area_lingual	SA	HD	16	-0.00318784	0.965829	0.0744127	-0.149037	0.142661	0.996817	0.861537	1.15334	NA	NA	NA	NA	NA	NA	NA	NA
1146	661	aparc-Desikan_lh_area_medialorbitofrontal	SA	HD	1	NA	NA	NA	NA	NA	NA	NA	NA	0.37632	0.251416	0.328115	-0.266785	1.01943	1.45691	0.765838	2.7716
1147	662	aparc-Desikan_lh_area_middletemporal	SA	HD	8	0.0926656	0.405187	0.111324	-0.12553	0.310861	1.09709	0.882029	1.3646	NA	NA	NA	NA	NA	NA	NA	NA
1148	663	aparc-Desikan_lh_area_parahippocampal	SA	HD	1	NA	NA	NA	NA	NA	NA	NA	NA	-0.0651366	0.812802	0.275055	-0.604245	0.473972	0.936939	0.546487	1.60636
1149	664	aparc-Desikan_lh_area_paracentral	SA	HD	3	0.4194	0.0961675	0.252085	-0.0746867	0.913487	1.52105	0.928034	2.493	NA	NA	NA	NA	NA	NA	NA	NA
1150	665	aparc-Desikan_lh_area_parsopercularis	SA	HD	4	0.0468624	0.741811	0.142242	-0.231931	0.325656	1.04798	0.793001	1.38494	NA	NA	NA	NA	NA	NA	NA	NA
1151	666	aparc-Desikan_lh_area_parsorbitalis	SA	HD	6	-0.115564	0.379956	0.131625	-0.373548	0.142421	0.890864	0.688288	1.15306	NA	NA	NA	NA	NA	NA	NA	NA
1152	667	aparc-Desikan_lh_area_parstriangularis	SA	HD	10	0.0861705	0.363067	0.0947412	-0.0995223	0.271863	1.08999	0.90527	1.31241	NA	NA	NA	NA	NA	NA	NA	NA
1153	668	aparc-Desikan_lh_area_pericalcarine	SA	HD	35	0.0147147	0.742702	0.0448241	-0.0731405	0.10257	1.01482	0.92947	1.10801	NA	NA	NA	NA	NA	NA	NA	NA
1154	669	aparc-Desikan_lh_area_postcentral	SA	HD	9	0.0204095	0.828417	0.0941695	-0.164163	0.204982	1.02062	0.848604	1.2275	NA	NA	NA	NA	NA	NA	NA	NA
1155	670	aparc-Desikan_lh_area_posteriorcingulate	SA	HD	3	0.00564517	0.973725	0.171397	-0.330292	0.341582	1.00566	0.718714	1.40717	NA	NA	NA	NA	NA	NA	NA	NA
1156	671	aparc-Desikan_lh_area_precentral	SA	HD	4	0.0736778	0.32272	0.0745059	-0.0723539	0.219709	1.07646	0.930202	1.24571	NA	NA	NA	NA	NA	NA	NA	NA
1157	672	aparc-Desikan_lh_area_precuneus	SA	HD	11	-0.0577826	0.548882	0.096395	-0.246717	0.131152	0.943855	0.781362	1.14014	NA	NA	NA	NA	NA	NA	NA	NA
1158	673	aparc-Desikan_lh_area_rostralanteriorcingulate	SA	HD	1	NA	NA	NA	NA	NA	NA	NA	NA	0.273179	0.392191	0.319265	-0.35258	0.898938	1.31414	0.702873	2.45699
1159	674	aparc-Desikan_lh_area_rostralmiddlefrontal	SA	HD	5	0.00205695	0.988158	0.138588	-0.269575	0.273689	1.00206	0.763704	1.31481	NA	NA	NA	NA	NA	NA	NA	NA
1160	675	aparc-Desikan_lh_area_superiorfrontal	SA	HD	10	0.137504	0.342008	0.14471	-0.146128	0.421136	1.14741	0.864047	1.52369	NA	NA	NA	NA	NA	NA	NA	NA
1161	676	aparc-Desikan_lh_area_superiorparietal	SA	HD	13	-0.0260199	0.737844	0.0777389	-0.178388	0.126348	0.974316	0.836618	1.13468	NA	NA	NA	NA	NA	NA	NA	NA
1162	677	aparc-Desikan_lh_area_superiortemporal	SA	HD	5	0.0741799	0.694156	0.188647	-0.295567	0.443927	1.077	0.744109	1.55882	NA	NA	NA	NA	NA	NA	NA	NA
1163	678	aparc-Desikan_lh_area_supramarginal	SA	HD	7	-0.057488	0.567184	0.100468	-0.254405	0.139429	0.944133	0.775378	1.14962	NA	NA	NA	NA	NA	NA	NA	NA
1164	679	aparc-Desikan_lh_area_frontalpole	SA	HD	1	NA	NA	NA	NA	NA	NA	NA	NA	-0.185136	0.448954	0.244514	-0.664383	0.294111	0.830991	0.514591	1.34193
1165	680	aparc-Desikan_lh_area_transversetemporal	SA	HD	6	-0.0534432	0.680761	0.129898	-0.308043	0.201157	0.94796	0.734884	1.22282	NA	NA	NA	NA	NA	NA	NA	NA
1166	681	aparc-Desikan_lh_area_insula	SA	HD	5	0.235438	0.0894617	0.138636	-0.0362889	0.507166	1.26546	0.964362	1.66058	NA	NA	NA	NA	NA	NA	NA	NA
1167	682	aparc-Desikan_rh_area_TotalSurface	SA	HD	17	0.0488664	0.577184	0.0876523	-0.122932	0.220665	1.05008	0.884324	1.24691	NA	NA	NA	NA	NA	NA	NA	NA
1168	683	aparc-Desikan_rh_area_bankssts	SA	HD	3	0.242755	0.189302	0.184935	-0.119718	0.605227	1.27476	0.887171	1.83167	NA	NA	NA	NA	NA	NA	NA	NA
1169	684	aparc-Desikan_rh_area_caudalanteriorcingulate	SA	HD	5	0.229203	0.169916	0.167	-0.0981168	0.556522	1.2576	0.906543	1.74459	NA	NA	NA	NA	NA	NA	NA	NA
1170	685	aparc-Desikan_rh_area_caudalmiddlefrontal	SA	HD	5	0.191679	0.147592	0.132367	-0.0677603	0.451119	1.21128	0.934484	1.57007	NA	NA	NA	NA	NA	NA	NA	NA
1171	686	aparc-Desikan_rh_area_cuneus	SA	HD	20	0.0152549	0.828942	0.0706053	-0.123132	0.153641	1.01537	0.884147	1.16607	NA	NA	NA	NA	NA	NA	NA	NA
1172	687	aparc-Desikan_rh_area_entorhinal	SA	HD	3	-0.400198	0.0352932	0.19012	-0.772834	-0.0275632	0.670187	0.461703	0.972813	NA	NA	NA	NA	NA	NA	NA	NA
1173	688	aparc-Desikan_rh_area_fusiform	SA	HD	2	0.266642	0.499557	0.394915	-0.507392	1.04067	1.30557	0.602064	2.83113	NA	NA	NA	NA	NA	NA	NA	NA
1174	689	aparc-Desikan_rh_area_inferiorparietal	SA	HD	7	0.141353	0.266749	0.127278	-0.108113	0.390819	1.15183	0.897526	1.47819	NA	NA	NA	NA	NA	NA	NA	NA
1175	690	aparc-Desikan_rh_area_inferiortemporal	SA	HD	6	-0.0178204	0.894656	0.13458	-0.281597	0.245957	0.982337	0.754577	1.27884	NA	NA	NA	NA	NA	NA	NA	NA
1176	691	aparc-Desikan_rh_area_isthmuscingulate	SA	HD	5	-0.0837411	0.698289	0.216033	-0.507166	0.339684	0.919669	0.6022	1.4045	NA	NA	NA	NA	NA	NA	NA	NA
1177	692	aparc-Desikan_rh_area_lateraloccipital	SA	HD	20	0.0325675	0.635955	0.0688005	-0.102282	0.167417	1.0331	0.902775	1.18225	NA	NA	NA	NA	NA	NA	NA	NA
1178	693	aparc-Desikan_rh_area_lateralorbitofrontal	SA	HD	4	0.168607	0.199414	0.131394	-0.0889245	0.426139	1.18366	0.914915	1.53133	NA	NA	NA	NA	NA	NA	NA	NA
1179	694	aparc-Desikan_rh_area_lingual	SA	HD	18	0.00580198	0.937962	0.074545	-0.140306	0.15191	1.00582	0.869092	1.16406	NA	NA	NA	NA	NA	NA	NA	NA
1180	695	aparc-Desikan_rh_area_medialorbitofrontal	SA	HD	3	-0.0612429	0.743003	0.186785	-0.427341	0.304855	0.940595	0.652241	1.35643	NA	NA	NA	NA	NA	NA	NA	NA
1181	696	aparc-Desikan_rh_area_middletemporal	SA	HD	7	-0.130182	0.272336	0.118595	-0.362628	0.102265	0.877936	0.695845	1.10768	NA	NA	NA	NA	NA	NA	NA	NA
1182	697	aparc-Desikan_rh_area_parahippocampal	SA	HD	2	0.0113923	0.954965	0.201728	-0.383994	0.406779	1.01146	0.681136	1.50197	NA	NA	NA	NA	NA	NA	NA	NA
1183	698	aparc-Desikan_rh_area_paracentral	SA	HD	4	0.103147	0.694933	0.263016	-0.412364	0.618658	1.10865	0.662083	1.85643	NA	NA	NA	NA	NA	NA	NA	NA
1184	699	aparc-Desikan_rh_area_parsopercularis	SA	HD	1	NA	NA	NA	NA	NA	NA	NA	NA	0.0441188	0.804267	0.178021	-0.304803	0.393041	1.04511	0.737269	1.48148
1185	700	aparc-Desikan_rh_area_parsorbitalis	SA	HD	3	0.166855	0.25174	0.145581	-0.118483	0.452193	1.18158	0.888267	1.57176	NA	NA	NA	NA	NA	NA	NA	NA
1186	701	aparc-Desikan_rh_area_parstriangularis	SA	HD	5	-0.0197013	0.846047	0.101467	-0.218577	0.179174	0.980491	0.803662	1.19623	NA	NA	NA	NA	NA	NA	NA	NA
1187	702	aparc-Desikan_rh_area_pericalcarine	SA	HD	31	0.0116308	0.825177	0.052654	-0.091571	0.114833	1.0117	0.912497	1.12169	NA	NA	NA	NA	NA	NA	NA	NA
1188	703	aparc-Desikan_rh_area_postcentral	SA	HD	6	0.0116333	0.915206	0.10926	-0.202516	0.225783	1.0117	0.816673	1.2533	NA	NA	NA	NA	NA	NA	NA	NA
1189	704	aparc-Desikan_rh_area_posteriorcingulate	SA	HD	3	-0.293981	0.09207	0.174513	-0.636027	0.0480647	0.745291	0.529392	1.04924	NA	NA	NA	NA	NA	NA	NA	NA
1190	705	aparc-Desikan_rh_area_precentral	SA	HD	4	0.0626594	0.412597	0.0764762	-0.0872339	0.212553	1.06466	0.916463	1.23683	NA	NA	NA	NA	NA	NA	NA	NA
1191	706	aparc-Desikan_rh_area_precuneus	SA	HD	10	0.157618	0.150454	0.109615	-0.0572268	0.372464	1.17072	0.94438	1.45131	NA	NA	NA	NA	NA	NA	NA	NA
1192	707	aparc-Desikan_rh_area_rostralanteriorcingulate	SA	HD	2	-0.182407	0.387475	0.211069	-0.596103	0.231288	0.833262	0.550955	1.26022	NA	NA	NA	NA	NA	NA	NA	NA
1193	708	aparc-Desikan_rh_area_rostralmiddlefrontal	SA	HD	6	0.229428	0.0713815	0.127245	-0.019972	0.478827	1.25788	0.980226	1.61418	NA	NA	NA	NA	NA	NA	NA	NA
1194	709	aparc-Desikan_rh_area_superiorfrontal	SA	HD	4	0.16495	0.520757	0.256859	-0.338495	0.668394	1.17933	0.712843	1.9511	NA	NA	NA	NA	NA	NA	NA	NA
1195	710	aparc-Desikan_rh_area_superiorparietal	SA	HD	12	0.0217487	0.806773	0.0889188	-0.152532	0.19603	1.02199	0.858531	1.21656	NA	NA	NA	NA	NA	NA	NA	NA
1196	711	aparc-Desikan_rh_area_superiortemporal	SA	HD	4	0.251943	0.0926169	0.14981	-0.0416843	0.54557	1.28652	0.959173	1.72559	NA	NA	NA	NA	NA	NA	NA	NA
1197	712	aparc-Desikan_rh_area_supramarginal	SA	HD	9	-0.0458078	0.676855	0.109914	-0.26124	0.169624	0.955226	0.770096	1.18486	NA	NA	NA	NA	NA	NA	NA	NA
1198	713	aparc-Desikan_rh_area_frontalpole	SA	HD	1	NA	NA	NA	NA	NA	NA	NA	NA	0.138661	0.677342	0.333245	-0.514499	0.791821	1.14873	0.5978	2.20741
1199	714	aparc-Desikan_rh_area_transversetemporal	SA	HD	3	0.0682261	0.836064	0.329704	-0.577995	0.714447	1.07061	0.561022	2.04306	NA	NA	NA	NA	NA	NA	NA	NA
1200	715	aparc-Desikan_rh_area_insula	SA	HD	3	0.0842465	0.637179	0.178622	-0.265853	0.434346	1.0879	0.766552	1.54395	NA	NA	NA	NA	NA	NA	NA	NA
1201	1020	aparc-Desikan_lh_thickness_GlobalMeanThickness	CT	HD	10	-0.0696873	0.549025	0.116296	-0.297628	0.158254	0.932685	0.742577	1.17146	NA	NA	NA	NA	NA	NA	NA	NA
1202	1021	aparc-Desikan_lh_thickness_bankssts	CT	HD	NA	NA	NA	NA	NA	NA	NA	NA	NA	NA	NA	NA	NA	NA	NA	NA	NA
1203	1022	aparc-Desikan_lh_thickness_caudalanteriorcingulate	CT	HD	NA	NA	NA	NA	NA	NA	NA	NA	NA	NA	NA	NA	NA	NA	NA	NA	NA
1204	1023	aparc-Desikan_lh_thickness_caudalmiddlefrontal	CT	HD	5	-0.130017	0.371632	0.145528	-0.415252	0.155217	0.87808	0.660174	1.16791	NA	NA	NA	NA	NA	NA	NA	NA
1205	1024	aparc-Desikan_lh_thickness_cuneus	CT	HD	3	0.10184	0.500928	0.151315	-0.194738	0.398417	1.10721	0.823051	1.48946	NA	NA	NA	NA	NA	NA	NA	NA
1206	1025	aparc-Desikan_lh_thickness_entorhinal	CT	HD	NA	NA	NA	NA	NA	NA	NA	NA	NA	NA	NA	NA	NA	NA	NA	NA	NA
1207	1026	aparc-Desikan_lh_thickness_fusiform	CT	HD	5	-0.0875884	0.518803	0.135756	-0.35367	0.178493	0.916138	0.702107	1.19541	NA	NA	NA	NA	NA	NA	NA	NA
1208	1027	aparc-Desikan_lh_thickness_inferiorparietal	CT	HD	9	-0.126473	0.253303	0.110712	-0.343469	0.0905223	0.881198	0.709305	1.09475	NA	NA	NA	NA	NA	NA	NA	NA
1209	1028	aparc-Desikan_lh_thickness_inferiortemporal	CT	HD	3	0.0651432	0.851332	0.34758	-0.616113	0.746399	1.06731	0.540039	2.10939	NA	NA	NA	NA	NA	NA	NA	NA
1210	1029	aparc-Desikan_lh_thickness_isthmuscingulate	CT	HD	2	-0.0254824	0.912973	0.233163	-0.482483	0.431518	0.97484	0.617249	1.53959	NA	NA	NA	NA	NA	NA	NA	NA
1211	1030	aparc-Desikan_lh_thickness_lateraloccipital	CT	HD	3	0.259421	0.215858	0.209613	-0.151421	0.670262	1.29618	0.859486	1.95475	NA	NA	NA	NA	NA	NA	NA	NA
1212	1031	aparc-Desikan_lh_thickness_lateralorbitofrontal	CT	HD	1	NA	NA	NA	NA	NA	NA	NA	NA	0.448299	0.184922	0.338147	-0.21447	1.11107	1.56565	0.806969	3.0376
1213	1032	aparc-Desikan_lh_thickness_lingual	CT	HD	2	0.268099	0.250957	0.23353	-0.18962	0.725817	1.30748	0.827274	2.06642	NA	NA	NA	NA	NA	NA	NA	NA
1214	1033	aparc-Desikan_lh_thickness_medialorbitofrontal	CT	HD	NA	NA	NA	NA	NA	NA	NA	NA	NA	NA	NA	NA	NA	NA	NA	NA	NA
1215	1034	aparc-Desikan_lh_thickness_middletemporal	CT	HD	NA	NA	NA	NA	NA	NA	NA	NA	NA	NA	NA	NA	NA	NA	NA	NA	NA
1216	1035	aparc-Desikan_lh_thickness_parahippocampal	CT	HD	2	0.439306	0.0508313	0.224951	-0.00159688	0.88021	1.55163	0.998404	2.41141	NA	NA	NA	NA	NA	NA	NA	NA
1217	1036	aparc-Desikan_lh_thickness_paracentral	CT	HD	3	-0.150341	0.404528	0.18036	-0.503847	0.203165	0.860414	0.604202	1.22527	NA	NA	NA	NA	NA	NA	NA	NA
1218	1037	aparc-Desikan_lh_thickness_parsopercularis	CT	HD	7	-0.0490765	0.685412	0.12115	-0.286531	0.188378	0.952108	0.750864	1.20729	NA	NA	NA	NA	NA	NA	NA	NA
1219	1038	aparc-Desikan_lh_thickness_parsorbitalis	CT	HD	NA	NA	NA	NA	NA	NA	NA	NA	NA	NA	NA	NA	NA	NA	NA	NA	NA
1220	1039	aparc-Desikan_lh_thickness_parstriangularis	CT	HD	4	-0.503708	0.00229271	0.165181	-0.827463	-0.179954	0.604286	0.437157	0.835309	NA	NA	NA	NA	NA	NA	NA	NA
1221	1040	aparc-Desikan_lh_thickness_pericalcarine	CT	HD	2	0.201941	0.403737	0.241856	-0.272096	0.675979	1.22378	0.761781	1.96596	NA	NA	NA	NA	NA	NA	NA	NA
1222	1041	aparc-Desikan_lh_thickness_postcentral	CT	HD	3	-0.0107117	0.910099	0.0948667	-0.19665	0.175227	0.989345	0.821478	1.19152	NA	NA	NA	NA	NA	NA	NA	NA
1223	1042	aparc-Desikan_lh_thickness_posteriorcingulate	CT	HD	1	NA	NA	NA	NA	NA	NA	NA	NA	-0.158316	0.639973	0.338472	-0.82172	0.505089	0.85358	0.439675	1.65713
1224	1043	aparc-Desikan_lh_thickness_precentral	CT	HD	3	-0.120753	0.470059	0.167158	-0.448383	0.206878	0.886253	0.63866	1.22983	NA	NA	NA	NA	NA	NA	NA	NA
1225	1044	aparc-Desikan_lh_thickness_precuneus	CT	HD	8	-0.195729	0.0788662	0.11138	-0.414034	0.0225765	0.822235	0.660978	1.02283	NA	NA	NA	NA	NA	NA	NA	NA
1226	1045	aparc-Desikan_lh_thickness_rostralanteriorcingulate	CT	HD	3	-0.00188324	0.995889	0.36555	-0.718361	0.714595	0.998119	0.487551	2.04336	NA	NA	NA	NA	NA	NA	NA	NA
1227	1046	aparc-Desikan_lh_thickness_rostralmiddlefrontal	CT	HD	9	-0.269033	0.0102451	0.104786	-0.474414	-0.0636519	0.764118	0.62225	0.938332	NA	NA	NA	NA	NA	NA	NA	NA
1228	1047	aparc-Desikan_lh_thickness_superiorfrontal	CT	HD	13	-0.080897	0.441638	0.105139	-0.286969	0.125175	0.922289	0.750535	1.13335	NA	NA	NA	NA	NA	NA	NA	NA
1229	1048	aparc-Desikan_lh_thickness_superiorparietal	CT	HD	10	-0.122805	0.202543	0.0963676	-0.311686	0.0660755	0.884436	0.732212	1.06831	NA	NA	NA	NA	NA	NA	NA	NA
1230	1049	aparc-Desikan_lh_thickness_superiortemporal	CT	HD	1	NA	NA	NA	NA	NA	NA	NA	NA	-0.0952065	0.777173	0.336414	-0.754577	0.564164	0.909185	0.470209	1.75798
1231	1050	aparc-Desikan_lh_thickness_supramarginal	CT	HD	6	-0.105874	0.424756	0.132641	-0.365851	0.154103	0.899538	0.693606	1.16661	NA	NA	NA	NA	NA	NA	NA	NA
1232	1051	aparc-Desikan_lh_thickness_frontalpole	CT	HD	1	NA	NA	NA	NA	NA	NA	NA	NA	-0.185227	0.542942	0.304465	-0.781979	0.411524	0.830915	0.4575	1.50912
1233	1052	aparc-Desikan_lh_thickness_transversetemporal	CT	HD	1	NA	NA	NA	NA	NA	NA	NA	NA	-0.0930241	0.790507	0.350173	-0.779362	0.593314	0.911172	0.458698	1.80998
1234	1053	aparc-Desikan_lh_thickness_insula	CT	HD	1	NA	NA	NA	NA	NA	NA	NA	NA	-0.277882	0.397405	0.328363	-0.921473	0.365709	0.757386	0.397933	1.44154
1235	1054	aparc-Desikan_rh_thickness_GlobalMeanThickness	CT	HD	12	-0.225636	0.0156698	0.0933723	-0.408645	-0.042626	0.798009	0.66455	0.95827	NA	NA	NA	NA	NA	NA	NA	NA
1236	1055	aparc-Desikan_rh_thickness_bankssts	CT	HD	NA	NA	NA	NA	NA	NA	NA	NA	NA	NA	NA	NA	NA	NA	NA	NA	NA
1237	1056	aparc-Desikan_rh_thickness_caudalanteriorcingulate	CT	HD	2	0.105003	0.641095	0.225247	-0.336481	0.546487	1.11071	0.71428	1.72718	NA	NA	NA	NA	NA	NA	NA	NA
1238	1057	aparc-Desikan_rh_thickness_caudalmiddlefrontal	CT	HD	2	-0.53392	0.0209075	0.231169	-0.987012	-0.0808284	0.586302	0.372689	0.922352	NA	NA	NA	NA	NA	NA	NA	NA
1239	1058	aparc-Desikan_rh_thickness_cuneus	CT	HD	5	0.00505027	0.976323	0.170162	-0.328468	0.338568	1.00506	0.720026	1.40294	NA	NA	NA	NA	NA	NA	NA	NA
1240	1059	aparc-Desikan_rh_thickness_entorhinal	CT	HD	NA	NA	NA	NA	NA	NA	NA	NA	NA	NA	NA	NA	NA	NA	NA	NA	NA
1241	1060	aparc-Desikan_rh_thickness_fusiform	CT	HD	4	-0.250757	0.126375	0.164048	-0.572292	0.0707781	0.778212	0.564231	1.07334	NA	NA	NA	NA	NA	NA	NA	NA
1242	1061	aparc-Desikan_rh_thickness_inferiorparietal	CT	HD	5	-0.18551	0.199146	0.144479	-0.46869	0.0976697	0.830681	0.625822	1.1026	NA	NA	NA	NA	NA	NA	NA	NA
1243	1062	aparc-Desikan_rh_thickness_inferiortemporal	CT	HD	5	-0.23213	0.121417	0.149872	-0.525881	0.0616195	0.792843	0.591035	1.06356	NA	NA	NA	NA	NA	NA	NA	NA
1244	1063	aparc-Desikan_rh_thickness_isthmuscingulate	CT	HD	3	0.0538038	0.770054	0.184068	-0.30697	0.414577	1.05528	0.735673	1.51373	NA	NA	NA	NA	NA	NA	NA	NA
1245	1064	aparc-Desikan_rh_thickness_lateraloccipital	CT	HD	8	-0.000104394	0.999257	0.11216	-0.219938	0.21973	0.999896	0.802568	1.24574	NA	NA	NA	NA	NA	NA	NA	NA
1246	1065	aparc-Desikan_rh_thickness_lateralorbitofrontal	CT	HD	2	-0.14464	0.488495	0.208805	-0.553899	0.264618	0.865334	0.574705	1.30293	NA	NA	NA	NA	NA	NA	NA	NA
1247	1066	aparc-Desikan_rh_thickness_lingual	CT	HD	6	0.114298	0.486453	0.164231	-0.207595	0.436192	1.12109	0.812536	1.54681	NA	NA	NA	NA	NA	NA	NA	NA
1248	1067	aparc-Desikan_rh_thickness_medialorbitofrontal	CT	HD	3	0.0963856	0.564383	0.167236	-0.231397	0.424169	1.10118	0.793424	1.52832	NA	NA	NA	NA	NA	NA	NA	NA
1249	1068	aparc-Desikan_rh_thickness_middletemporal	CT	HD	3	0.0304623	0.871648	0.188545	-0.339086	0.40001	1.03093	0.712421	1.49184	NA	NA	NA	NA	NA	NA	NA	NA
1250	1069	aparc-Desikan_rh_thickness_parahippocampal	CT	HD	3	-0.167071	0.373468	0.187722	-0.535006	0.200863	0.846139	0.585666	1.22246	NA	NA	NA	NA	NA	NA	NA	NA
1251	1070	aparc-Desikan_rh_thickness_paracentral	CT	HD	NA	NA	NA	NA	NA	NA	NA	NA	NA	NA	NA	NA	NA	NA	NA	NA	NA
1252	1071	aparc-Desikan_rh_thickness_parsopercularis	CT	HD	3	-0.535093	0.00360448	0.183827	-0.895394	-0.174792	0.585615	0.408447	0.839632	NA	NA	NA	NA	NA	NA	NA	NA
1253	1072	aparc-Desikan_rh_thickness_parsorbitalis	CT	HD	NA	NA	NA	NA	NA	NA	NA	NA	NA	NA	NA	NA	NA	NA	NA	NA	NA
1254	1073	aparc-Desikan_rh_thickness_parstriangularis	CT	HD	2	-0.385622	0.156507	0.272156	-0.919047	0.147803	0.680028	0.398899	1.15928	NA	NA	NA	NA	NA	NA	NA	NA
1255	1074	aparc-Desikan_rh_thickness_pericalcarine	CT	HD	2	0.0429472	0.857132	0.23856	-0.424631	0.510526	1.04388	0.654011	1.66617	NA	NA	NA	NA	NA	NA	NA	NA
1256	1075	aparc-Desikan_rh_thickness_postcentral	CT	HD	2	0.0916999	0.772565	0.317277	-0.530162	0.713562	1.09604	0.588509	2.04125	NA	NA	NA	NA	NA	NA	NA	NA
1257	1076	aparc-Desikan_rh_thickness_posteriorcingulate	CT	HD	3	0.0363543	0.849469	0.191545	-0.339073	0.411782	1.03702	0.71243	1.50951	NA	NA	NA	NA	NA	NA	NA	NA
1258	1077	aparc-Desikan_rh_thickness_precentral	CT	HD	5	-0.267817	0.12961	0.176702	-0.614154	0.0785195	0.765047	0.541098	1.08168	NA	NA	NA	NA	NA	NA	NA	NA
1259	1078	aparc-Desikan_rh_thickness_precuneus	CT	HD	9	-0.298802	0.00348286	0.102275	-0.49926	-0.0983431	0.741707	0.60698	0.906338	NA	NA	NA	NA	NA	NA	NA	NA
1260	1079	aparc-Desikan_rh_thickness_rostralanteriorcingulate	CT	HD	2	-0.102065	0.647253	0.223053	-0.539248	0.335118	0.902971	0.583186	1.39811	NA	NA	NA	NA	NA	NA	NA	NA
1261	1080	aparc-Desikan_rh_thickness_rostralmiddlefrontal	CT	HD	2	-0.16266	0.659875	0.369611	-0.887097	0.561777	0.84988	0.411849	1.75379	NA	NA	NA	NA	NA	NA	NA	NA
1262	1081	aparc-Desikan_rh_thickness_superiorfrontal	CT	HD	8	-0.0465995	0.705594	0.123351	-0.288367	0.195168	0.95447	0.749487	1.21551	NA	NA	NA	NA	NA	NA	NA	NA
1263	1082	aparc-Desikan_rh_thickness_superiorparietal	CT	HD	6	-0.221729	0.0906757	0.131057	-0.478601	0.0351438	0.801133	0.61965	1.03577	NA	NA	NA	NA	NA	NA	NA	NA
1264	1083	aparc-Desikan_rh_thickness_superiortemporal	CT	HD	1	NA	NA	NA	NA	NA	NA	NA	NA	-0.0877334	0.777173	0.310007	-0.695348	0.519881	0.916005	0.498901	1.68183
1265	1084	aparc-Desikan_rh_thickness_supramarginal	CT	HD	4	0.025171	0.871597	0.155733	-0.280065	0.330407	1.02549	0.755735	1.39153	NA	NA	NA	NA	NA	NA	NA	NA
1266	1085	aparc-Desikan_rh_thickness_frontalpole	CT	HD	NA	NA	NA	NA	NA	NA	NA	NA	NA	NA	NA	NA	NA	NA	NA	NA	NA
1267	1086	aparc-Desikan_rh_thickness_transversetemporal	CT	HD	1	NA	NA	NA	NA	NA	NA	NA	NA	-0.110489	0.746734	0.342126	-0.781056	0.560078	0.895396	0.457922	1.75081
1268	1087	aparc-Desikan_rh_thickness_insula	CT	HD	3	-0.281542	0.151375	0.196239	-0.66617	0.103085	0.754619	0.513672	1.10859	NA	NA	NA	NA	NA	NA	NA	NA
1269	1452	IDP_dMRI_TBSS_FA_Middle_cerebellar_peduncle	FA	HD	10	-0.177549	0.0443622	0.088304	-0.350625	-0.00447282	0.83732	0.704248	0.995537	NA	NA	NA	NA	NA	NA	NA	NA
1270	1453	IDP_dMRI_TBSS_FA_Pontine_crossing_tract	FA	HD	4	0.0216403	0.879049	0.142206	-0.257084	0.300365	1.02188	0.773303	1.35035	NA	NA	NA	NA	NA	NA	NA	NA
1271	1454	IDP_dMRI_TBSS_FA_Genu_of_corpus_callosum	FA	HD	13	-0.0411078	0.587076	0.0756941	-0.189468	0.107253	0.959726	0.827399	1.11322	NA	NA	NA	NA	NA	NA	NA	NA
1272	1455	IDP_dMRI_TBSS_FA_Body_of_corpus_callosum	FA	HD	11	-0.0122055	0.888072	0.086721	-0.182179	0.157768	0.987869	0.833452	1.17089	NA	NA	NA	NA	NA	NA	NA	NA
1273	1456	IDP_dMRI_TBSS_FA_Splenium_of_corpus_callosum	FA	HD	14	-0.0125383	0.862225	0.0722492	-0.154147	0.12907	0.98754	0.857146	1.13777	NA	NA	NA	NA	NA	NA	NA	NA
1274	1457	IDP_dMRI_TBSS_FA_Fornix	FA	HD	7	-0.0708327	0.583306	0.129124	-0.323916	0.182251	0.931618	0.723311	1.19992	NA	NA	NA	NA	NA	NA	NA	NA
1275	1458	IDP_dMRI_TBSS_FA_Corticospinal_tract_R	FA	HD	2	-0.343444	0.111301	0.215681	-0.766178	0.0792899	0.709323	0.464786	1.08252	NA	NA	NA	NA	NA	NA	NA	NA
1276	1459	IDP_dMRI_TBSS_FA_Corticospinal_tract_L	FA	HD	2	0.0729612	0.752082	0.230967	-0.379734	0.525656	1.07569	0.684044	1.69157	NA	NA	NA	NA	NA	NA	NA	NA
1277	1460	IDP_dMRI_TBSS_FA_Medial_lemniscus_R	FA	HD	4	-0.271318	0.267769	0.244824	-0.751174	0.208538	0.762374	0.471812	1.23188	NA	NA	NA	NA	NA	NA	NA	NA
1278	1461	IDP_dMRI_TBSS_FA_Medial_lemniscus_L	FA	HD	6	-0.186971	0.265646	0.167967	-0.516185	0.142243	0.829468	0.596793	1.15286	NA	NA	NA	NA	NA	NA	NA	NA
1279	1462	IDP_dMRI_TBSS_FA_Inferior_cerebellar_peduncle_R	FA	HD	9	-0.100821	0.294413	0.0961583	-0.289291	0.0876493	0.904095	0.748794	1.09161	NA	NA	NA	NA	NA	NA	NA	NA
1280	1463	IDP_dMRI_TBSS_FA_Inferior_cerebellar_peduncle_L	FA	HD	8	-0.0385431	0.78039	0.138241	-0.309495	0.232409	0.96219	0.733818	1.26164	NA	NA	NA	NA	NA	NA	NA	NA
1281	1464	IDP_dMRI_TBSS_FA_Superior_cerebellar_peduncle_R	FA	HD	13	-0.0598323	0.431916	0.0761306	-0.209048	0.0893837	0.941922	0.811356	1.0935	NA	NA	NA	NA	NA	NA	NA	NA
1282	1465	IDP_dMRI_TBSS_FA_Superior_cerebellar_peduncle_L	FA	HD	10	0.000965553	0.990554	0.0815554	-0.158883	0.160814	1.00097	0.853096	1.17447	NA	NA	NA	NA	NA	NA	NA	NA
1283	1466	IDP_dMRI_TBSS_FA_Cerebral_peduncle_R	FA	HD	6	0.0454862	0.711105	0.122812	-0.195225	0.286198	1.04654	0.822649	1.33136	NA	NA	NA	NA	NA	NA	NA	NA
1284	1467	IDP_dMRI_TBSS_FA_Cerebral_peduncle_L	FA	HD	6	-0.021422	0.89063	0.155788	-0.326766	0.283922	0.978806	0.721252	1.32833	NA	NA	NA	NA	NA	NA	NA	NA
1285	1468	IDP_dMRI_TBSS_FA_Anterior_limb_of_internal_capsule_R	FA	HD	12	0.050989	0.584396	0.09322	-0.131722	0.2337	1.05231	0.876584	1.26327	NA	NA	NA	NA	NA	NA	NA	NA
1286	1469	IDP_dMRI_TBSS_FA_Anterior_limb_of_internal_capsule_L	FA	HD	10	0.114985	0.221153	0.0939832	-0.0692218	0.299193	1.12186	0.93312	1.34877	NA	NA	NA	NA	NA	NA	NA	NA
1287	1470	IDP_dMRI_TBSS_FA_Posterior_limb_of_internal_capsule_R	FA	HD	21	-0.0749341	0.230239	0.0624584	-0.197353	0.0474844	0.927805	0.820901	1.04863	NA	NA	NA	NA	NA	NA	NA	NA
1288	1471	IDP_dMRI_TBSS_FA_Posterior_limb_of_internal_capsule_L	FA	HD	16	-0.12335	0.0739373	0.0690262	-0.258641	0.0119414	0.883954	0.7721	1.01201	NA	NA	NA	NA	NA	NA	NA	NA
1289	1472	IDP_dMRI_TBSS_FA_Retrolenticular_part_of_internal_capsule_R	FA	HD	10	0.0365576	0.672613	0.0865134	-0.133009	0.206124	1.03723	0.875457	1.22891	NA	NA	NA	NA	NA	NA	NA	NA
1290	1473	IDP_dMRI_TBSS_FA_Retrolenticular_part_of_internal_capsule_L	FA	HD	7	0.0344857	0.733132	0.101142	-0.163753	0.232725	1.03509	0.848952	1.26203	NA	NA	NA	NA	NA	NA	NA	NA
1291	1474	IDP_dMRI_TBSS_FA_Anterior_corona_radiata_R	FA	HD	15	0.0850969	0.256193	0.0749464	-0.0617982	0.231992	1.08882	0.940073	1.26111	NA	NA	NA	NA	NA	NA	NA	NA
1292	1475	IDP_dMRI_TBSS_FA_Anterior_corona_radiata_L	FA	HD	11	-0.00757568	0.929947	0.0861734	-0.176476	0.161324	0.992453	0.838219	1.17507	NA	NA	NA	NA	NA	NA	NA	NA
1293	1476	IDP_dMRI_TBSS_FA_Superior_corona_radiata_R	FA	HD	11	0.00410418	0.96218	0.0865526	-0.165539	0.173747	1.00411	0.847437	1.18975	NA	NA	NA	NA	NA	NA	NA	NA
1294	1477	IDP_dMRI_TBSS_FA_Superior_corona_radiata_L	FA	HD	12	0.0218728	0.804407	0.088322	-0.151238	0.194984	1.02211	0.859643	1.21529	NA	NA	NA	NA	NA	NA	NA	NA
1295	1478	IDP_dMRI_TBSS_FA_Posterior_corona_radiata_R	FA	HD	6	0.0190524	0.860706	0.108576	-0.193757	0.231862	1.01924	0.823858	1.26095	NA	NA	NA	NA	NA	NA	NA	NA
1296	1479	IDP_dMRI_TBSS_FA_Posterior_corona_radiata_L	FA	HD	9	0.0332977	0.721143	0.093289	-0.149549	0.216144	1.03386	0.861097	1.24128	NA	NA	NA	NA	NA	NA	NA	NA
1297	1480	IDP_dMRI_TBSS_FA_Posterior_thalamic_radiation_R	FA	HD	11	0.0676456	0.412835	0.0826039	-0.094258	0.229549	1.06999	0.910048	1.25803	NA	NA	NA	NA	NA	NA	NA	NA
1298	1481	IDP_dMRI_TBSS_FA_Posterior_thalamic_radiation_L	FA	HD	12	0.0491882	0.540071	0.0802804	-0.108161	0.206538	1.05042	0.897483	1.22941	NA	NA	NA	NA	NA	NA	NA	NA
1299	1482	IDP_dMRI_TBSS_FA_Sagittal_stratum_R	FA	HD	14	0.124183	0.133936	0.0828571	-0.0382171	0.286583	1.13222	0.962504	1.33187	NA	NA	NA	NA	NA	NA	NA	NA
1300	1483	IDP_dMRI_TBSS_FA_Sagittal_stratum_L	FA	HD	11	0.0738282	0.355138	0.0798428	-0.0826637	0.23032	1.07662	0.920661	1.259	NA	NA	NA	NA	NA	NA	NA	NA
1301	1484	IDP_dMRI_TBSS_FA_External_capsule_R	FA	HD	10	0.177832	0.069244	0.0978806	-0.0140141	0.369678	1.19462	0.986084	1.44727	NA	NA	NA	NA	NA	NA	NA	NA
1302	1485	IDP_dMRI_TBSS_FA_External_capsule_L	FA	HD	9	0.0132702	0.889282	0.0953232	-0.173563	0.200104	1.01336	0.840664	1.22153	NA	NA	NA	NA	NA	NA	NA	NA
1303	1486	IDP_dMRI_TBSS_FA_Cingulum_cingulate_gyrus_R	FA	HD	13	0.0703791	0.369423	0.078412	-0.0833084	0.224067	1.07291	0.920067	1.25115	NA	NA	NA	NA	NA	NA	NA	NA
1304	1487	IDP_dMRI_TBSS_FA_Cingulum_cingulate_gyrus_L	FA	HD	12	-0.0795649	0.404824	0.0955117	-0.266768	0.107638	0.923518	0.765851	1.11364	NA	NA	NA	NA	NA	NA	NA	NA
1305	1488	IDP_dMRI_TBSS_FA_Cingulum_hippocampus_R	FA	HD	9	0.102002	0.309049	0.100275	-0.0945373	0.298541	1.10739	0.909794	1.34789	NA	NA	NA	NA	NA	NA	NA	NA
1306	1489	IDP_dMRI_TBSS_FA_Cingulum_hippocampus_L	FA	HD	7	-0.0625809	0.63628	0.132333	-0.321953	0.196791	0.939337	0.724732	1.21749	NA	NA	NA	NA	NA	NA	NA	NA
1307	1490	IDP_dMRI_TBSS_FA_Fornix_cres+Stria_terminalis_R	FA	HD	4	0.0553788	0.793225	0.211268	-0.358707	0.469465	1.05694	0.698579	1.59914	NA	NA	NA	NA	NA	NA	NA	NA
1308	1491	IDP_dMRI_TBSS_FA_Fornix_cres+Stria_terminalis_L	FA	HD	5	0.113284	0.42809	0.142952	-0.166901	0.393469	1.11995	0.846283	1.48211	NA	NA	NA	NA	NA	NA	NA	NA
1309	1492	IDP_dMRI_TBSS_FA_Superior_longitudinal_fasciculus_R	FA	HD	15	0.0632104	0.399755	0.0750666	-0.08392	0.210341	1.06525	0.919505	1.2341	NA	NA	NA	NA	NA	NA	NA	NA
1310	1493	IDP_dMRI_TBSS_FA_Superior_longitudinal_fasciculus_L	FA	HD	14	0.00359717	0.963199	0.077962	-0.149208	0.156403	1.0036	0.86139	1.1693	NA	NA	NA	NA	NA	NA	NA	NA
1311	1494	IDP_dMRI_TBSS_FA_Superior_fronto-occipital_fasciculus_R	FA	HD	8	0.233151	0.0186142	0.0990795	0.038955	0.427346	1.26257	1.03972	1.53318	NA	NA	NA	NA	NA	NA	NA	NA
1312	1495	IDP_dMRI_TBSS_FA_Superior_fronto-occipital_fasciculus_L	FA	HD	10	0.138398	0.139393	0.093635	-0.045127	0.321922	1.14843	0.955876	1.37978	NA	NA	NA	NA	NA	NA	NA	NA
1313	1496	IDP_dMRI_TBSS_FA_Uncinate_fasciculus_R	FA	HD	11	-0.0250025	0.777	0.0882762	-0.198024	0.148019	0.975307	0.82035	1.15953	NA	NA	NA	NA	NA	NA	NA	NA
1314	1497	IDP_dMRI_TBSS_FA_Uncinate_fasciculus_L	FA	HD	10	-0.0480951	0.586535	0.0884323	-0.221422	0.125232	0.953043	0.801378	1.13341	NA	NA	NA	NA	NA	NA	NA	NA
1315	1498	IDP_dMRI_TBSS_FA_Tapetum_R	FA	HD	13	-0.022552	0.78464	0.0825242	-0.184299	0.139195	0.9777	0.831687	1.14935	NA	NA	NA	NA	NA	NA	NA	NA
1316	1499	IDP_dMRI_TBSS_FA_Tapetum_L	FA	HD	13	0.0711961	0.439302	0.0920593	-0.10924	0.251632	1.07379	0.896515	1.28612	NA	NA	NA	NA	NA	NA	NA	NA
1317	1602	IDP_dMRI_TBSS_MD_Middle_cerebellar_peduncle	MD	HD	4	0.0374856	0.77554	0.131466	-0.220187	0.295158	1.0382	0.802369	1.34334	NA	NA	NA	NA	NA	NA	NA	NA
1318	1603	IDP_dMRI_TBSS_MD_Pontine_crossing_tract	MD	HD	7	-0.00722507	0.947841	0.110444	-0.223696	0.209246	0.992801	0.799558	1.23275	NA	NA	NA	NA	NA	NA	NA	NA
1319	1604	IDP_dMRI_TBSS_MD_Genu_of_corpus_callosum	MD	HD	15	0.0617225	0.354198	0.0666207	-0.068854	0.192299	1.06367	0.933463	1.21203	NA	NA	NA	NA	NA	NA	NA	NA
1320	1605	IDP_dMRI_TBSS_MD_Body_of_corpus_callosum	MD	HD	8	0.0513393	0.60113	0.0982051	-0.141143	0.243821	1.05268	0.868365	1.27612	NA	NA	NA	NA	NA	NA	NA	NA
1321	1606	IDP_dMRI_TBSS_MD_Splenium_of_corpus_callosum	MD	HD	13	0.0419419	0.568757	0.0735974	-0.102309	0.186193	1.04283	0.902751	1.20465	NA	NA	NA	NA	NA	NA	NA	NA
1322	1607	IDP_dMRI_TBSS_MD_Fornix	MD	HD	8	0.0342525	0.741957	0.104028	-0.169642	0.238147	1.03485	0.843967	1.2689	NA	NA	NA	NA	NA	NA	NA	NA
1323	1608	IDP_dMRI_TBSS_MD_Corticospinal_tract_R	MD	HD	5	-0.00350986	0.977596	0.12498	-0.24847	0.24145	0.996496	0.779993	1.27309	NA	NA	NA	NA	NA	NA	NA	NA
1324	1609	IDP_dMRI_TBSS_MD_Corticospinal_tract_L	MD	HD	4	0.116661	0.392739	0.1365	-0.150879	0.384202	1.12374	0.859952	1.46844	NA	NA	NA	NA	NA	NA	NA	NA
1325	1610	IDP_dMRI_TBSS_MD_Medial_lemniscus_R	MD	HD	1	NA	NA	NA	NA	NA	NA	NA	NA	-0.137803	0.663535	0.316762	-0.758656	0.48305	0.87127	0.468295	1.62101
1326	1611	IDP_dMRI_TBSS_MD_Medial_lemniscus_L	MD	HD	1	NA	NA	NA	NA	NA	NA	NA	NA	-0.190527	0.523994	0.299006	-0.776579	0.395525	0.826523	0.459977	1.48516
1327	1612	IDP_dMRI_TBSS_MD_Inferior_cerebellar_peduncle_R	MD	HD	6	-0.0199498	0.844503	0.101714	-0.219309	0.17941	0.980248	0.803073	1.19651	NA	NA	NA	NA	NA	NA	NA	NA
1328	1613	IDP_dMRI_TBSS_MD_Inferior_cerebellar_peduncle_L	MD	HD	6	-0.048074	0.644043	0.104044	-0.252001	0.155853	0.953063	0.777244	1.16865	NA	NA	NA	NA	NA	NA	NA	NA
1329	1614	IDP_dMRI_TBSS_MD_Superior_cerebellar_peduncle_R	MD	HD	7	-0.00494645	0.959524	0.097466	-0.19598	0.186087	0.995066	0.822029	1.20453	NA	NA	NA	NA	NA	NA	NA	NA
1330	1615	IDP_dMRI_TBSS_MD_Superior_cerebellar_peduncle_L	MD	HD	8	-0.0562728	0.568052	0.0985648	-0.24946	0.136914	0.945281	0.779222	1.14673	NA	NA	NA	NA	NA	NA	NA	NA
1331	1616	IDP_dMRI_TBSS_MD_Cerebral_peduncle_R	MD	HD	4	-0.0905334	0.529863	0.144112	-0.372993	0.191926	0.913444	0.68867	1.21158	NA	NA	NA	NA	NA	NA	NA	NA
1332	1617	IDP_dMRI_TBSS_MD_Cerebral_peduncle_L	MD	HD	5	-0.0193948	0.881046	0.129607	-0.273424	0.234634	0.980792	0.76077	1.26445	NA	NA	NA	NA	NA	NA	NA	NA
1333	1618	IDP_dMRI_TBSS_MD_Anterior_limb_of_internal_capsule_R	MD	HD	13	0.131057	0.115522	0.0832715	-0.0321553	0.294269	1.14003	0.968356	1.34215	NA	NA	NA	NA	NA	NA	NA	NA
1334	1619	IDP_dMRI_TBSS_MD_Anterior_limb_of_internal_capsule_L	MD	HD	17	0.0954857	0.156918	0.0674566	-0.0367292	0.227701	1.10019	0.963937	1.25571	NA	NA	NA	NA	NA	NA	NA	NA
1335	1620	IDP_dMRI_TBSS_MD_Posterior_limb_of_internal_capsule_R	MD	HD	9	-0.00761412	0.930711	0.0875681	-0.179248	0.164019	0.992415	0.835899	1.17824	NA	NA	NA	NA	NA	NA	NA	NA
1336	1621	IDP_dMRI_TBSS_MD_Posterior_limb_of_internal_capsule_L	MD	HD	8	0.0299596	0.743124	0.0914186	-0.149221	0.20914	1.03041	0.861379	1.23262	NA	NA	NA	NA	NA	NA	NA	NA
1337	1622	IDP_dMRI_TBSS_MD_Retrolenticular_part_of_internal_capsule_R	MD	HD	16	0.018357	0.786152	0.0676607	-0.114258	0.150972	1.01853	0.892028	1.16296	NA	NA	NA	NA	NA	NA	NA	NA
1338	1623	IDP_dMRI_TBSS_MD_Retrolenticular_part_of_internal_capsule_L	MD	HD	16	-0.0200629	0.76896	0.0683025	-0.153936	0.11381	0.980137	0.857327	1.12054	NA	NA	NA	NA	NA	NA	NA	NA
1339	1624	IDP_dMRI_TBSS_MD_Anterior_corona_radiata_R	MD	HD	17	0.0212213	0.729028	0.0612589	-0.0988462	0.141289	1.02145	0.905882	1.15176	NA	NA	NA	NA	NA	NA	NA	NA
1340	1625	IDP_dMRI_TBSS_MD_Anterior_corona_radiata_L	MD	HD	19	-0.00462454	0.937465	0.0589444	-0.120156	0.110907	0.995386	0.886782	1.11729	NA	NA	NA	NA	NA	NA	NA	NA
1341	1626	IDP_dMRI_TBSS_MD_Superior_corona_radiata_R	MD	HD	21	-0.0279209	0.642105	0.0600763	-0.14567	0.0898286	0.972465	0.864443	1.09399	NA	NA	NA	NA	NA	NA	NA	NA
1342	1627	IDP_dMRI_TBSS_MD_Superior_corona_radiata_L	MD	HD	19	-0.00292393	0.963017	0.0630592	-0.12652	0.120672	0.99708	0.881156	1.12825	NA	NA	NA	NA	NA	NA	NA	NA
1343	1628	IDP_dMRI_TBSS_MD_Posterior_corona_radiata_R	MD	HD	13	-0.0263105	0.714847	0.0720137	-0.167457	0.114836	0.974033	0.845813	1.12169	NA	NA	NA	NA	NA	NA	NA	NA
1344	1629	IDP_dMRI_TBSS_MD_Posterior_corona_radiata_L	MD	HD	19	0.0533008	0.390069	0.0620142	-0.068247	0.174849	1.05475	0.93403	1.19107	NA	NA	NA	NA	NA	NA	NA	NA
1345	1630	IDP_dMRI_TBSS_MD_Posterior_thalamic_radiation_R	MD	HD	15	0.0250166	0.706318	0.0663913	-0.10511	0.155144	1.02533	0.900225	1.16783	NA	NA	NA	NA	NA	NA	NA	NA
1346	1631	IDP_dMRI_TBSS_MD_Posterior_thalamic_radiation_L	MD	HD	19	-0.00700212	0.910473	0.062273	-0.129057	0.115053	0.993022	0.878924	1.12193	NA	NA	NA	NA	NA	NA	NA	NA
1347	1632	IDP_dMRI_TBSS_MD_Sagittal_stratum_R	MD	HD	16	-0.00292505	0.961407	0.0604503	-0.121408	0.115557	0.997079	0.885673	1.1225	NA	NA	NA	NA	NA	NA	NA	NA
1348	1633	IDP_dMRI_TBSS_MD_Sagittal_stratum_L	MD	HD	19	-0.0061603	0.912876	0.0563039	-0.116516	0.104195	0.993859	0.890016	1.10982	NA	NA	NA	NA	NA	NA	NA	NA
1349	1634	IDP_dMRI_TBSS_MD_External_capsule_R	MD	HD	14	-0.0143042	0.870231	0.0875597	-0.185921	0.157313	0.985798	0.830339	1.17036	NA	NA	NA	NA	NA	NA	NA	NA
1350	1635	IDP_dMRI_TBSS_MD_External_capsule_L	MD	HD	13	-0.0176936	0.821371	0.0783659	-0.171291	0.135904	0.982462	0.842576	1.14557	NA	NA	NA	NA	NA	NA	NA	NA
1351	1636	IDP_dMRI_TBSS_MD_Cingulum_cingulate_gyrus_R	MD	HD	18	0.0178864	0.751737	0.0565398	-0.0929317	0.128705	1.01805	0.911256	1.13735	NA	NA	NA	NA	NA	NA	NA	NA
1352	1637	IDP_dMRI_TBSS_MD_Cingulum_cingulate_gyrus_L	MD	HD	16	0.0473885	0.426995	0.0596573	-0.0695399	0.164317	1.04853	0.932823	1.17859	NA	NA	NA	NA	NA	NA	NA	NA
1353	1638	IDP_dMRI_TBSS_MD_Cingulum_hippocampus_R	MD	HD	13	0.00389429	0.951483	0.0640043	-0.121554	0.129343	1.0039	0.885543	1.13808	NA	NA	NA	NA	NA	NA	NA	NA
1354	1639	IDP_dMRI_TBSS_MD_Cingulum_hippocampus_L	MD	HD	12	0.0533144	0.416384	0.0656006	-0.0752629	0.181892	1.05476	0.9275	1.19948	NA	NA	NA	NA	NA	NA	NA	NA
1355	1640	IDP_dMRI_TBSS_MD_Fornix_cres+Stria_terminalis_R	MD	HD	2	0.0554523	0.795802	0.21428	-0.364537	0.475442	1.05702	0.694518	1.60872	NA	NA	NA	NA	NA	NA	NA	NA
1356	1641	IDP_dMRI_TBSS_MD_Fornix_cres+Stria_terminalis_L	MD	HD	1	NA	NA	NA	NA	NA	NA	NA	NA	-0.140669	0.589542	0.26074	-0.65172	0.370381	0.868777	0.521149	1.44829
1357	1642	IDP_dMRI_TBSS_MD_Superior_longitudinal_fasciculus_R	MD	HD	25	-0.0932901	0.0849698	0.0541581	-0.19944	0.0128598	0.910929	0.819189	1.01294	NA	NA	NA	NA	NA	NA	NA	NA
1358	1643	IDP_dMRI_TBSS_MD_Superior_longitudinal_fasciculus_L	MD	HD	26	-0.0214042	0.718626	0.0594072	-0.137842	0.095034	0.978823	0.871236	1.0997	NA	NA	NA	NA	NA	NA	NA	NA
1359	1644	IDP_dMRI_TBSS_MD_Superior_fronto-occipital_fasciculus_R	MD	HD	7	0.135155	0.316765	0.135003	-0.12945	0.399761	1.14471	0.878578	1.49147	NA	NA	NA	NA	NA	NA	NA	NA
1360	1645	IDP_dMRI_TBSS_MD_Superior_fronto-occipital_fasciculus_L	MD	HD	6	0.0739536	0.514875	0.113554	-0.148612	0.296519	1.07676	0.861904	1.34517	NA	NA	NA	NA	NA	NA	NA	NA
1361	1646	IDP_dMRI_TBSS_MD_Uncinate_fasciculus_R	MD	HD	6	-0.051176	0.556571	0.0870426	-0.221779	0.119427	0.950111	0.801092	1.12685	NA	NA	NA	NA	NA	NA	NA	NA
1362	1647	IDP_dMRI_TBSS_MD_Uncinate_fasciculus_L	MD	HD	6	-0.0108649	0.905171	0.0912006	-0.189618	0.167888	0.989194	0.827275	1.1828	NA	NA	NA	NA	NA	NA	NA	NA
1363	1648	IDP_dMRI_TBSS_MD_Tapetum_R	MD	HD	9	0.152981	0.123176	0.0992365	-0.0415226	0.347485	1.1653	0.959328	1.4155	NA	NA	NA	NA	NA	NA	NA	NA
1364	1649	IDP_dMRI_TBSS_MD_Tapetum_L	MD	HD	10	0.067782	0.56551	0.117948	-0.163396	0.29896	1.07013	0.849255	1.34846	NA	NA	NA	NA	NA	NA	NA	NA
1365	122	IDP_T1_FAST_ROIs_L_thalamus	GMV	LBD	15	0.000168964	0.998651	0.0999713	-0.195775	0.196113	1.00017	0.822197	1.21666	NA	NA	NA	NA	NA	NA	NA	NA
1366	123	IDP_T1_FAST_ROIs_R_thalamus	GMV	LBD	11	-0.0351488	0.733009	0.103038	-0.237103	0.166805	0.965462	0.78891	1.18152	NA	NA	NA	NA	NA	NA	NA	NA
1367	124	IDP_T1_FAST_ROIs_L_caudate	GMV	LBD	17	-0.187034	0.0901648	0.110375	-0.40337	0.0293015	0.829415	0.668065	1.02974	NA	NA	NA	NA	NA	NA	NA	NA
1368	125	IDP_T1_FAST_ROIs_R_caudate	GMV	LBD	17	-0.00412044	0.97211	0.117855	-0.235117	0.226876	0.995888	0.790479	1.25467	NA	NA	NA	NA	NA	NA	NA	NA
1369	126	IDP_T1_FAST_ROIs_L_putamen	GMV	LBD	20	0.0339298	0.634407	0.071351	-0.105918	0.173778	1.03451	0.899498	1.18979	NA	NA	NA	NA	NA	NA	NA	NA
1370	127	IDP_T1_FAST_ROIs_R_putamen	GMV	LBD	16	0.0763713	0.33199	0.078724	-0.0779278	0.23067	1.07936	0.925031	1.25944	NA	NA	NA	NA	NA	NA	NA	NA
1371	128	IDP_T1_FAST_ROIs_L_pallidum	GMV	LBD	4	0.0613601	0.709169	0.164516	-0.261092	0.383812	1.06328	0.77021	1.46787	NA	NA	NA	NA	NA	NA	NA	NA
1372	129	IDP_T1_FAST_ROIs_R_pallidum	GMV	LBD	3	0.286098	0.344747	0.302805	-0.307399	0.879596	1.33122	0.735357	2.40993	NA	NA	NA	NA	NA	NA	NA	NA
1373	130	IDP_T1_FAST_ROIs_L_hippocampus	GMV	LBD	13	0.105289	0.209034	0.083814	-0.0589861	0.269565	1.11103	0.94272	1.30939	NA	NA	NA	NA	NA	NA	NA	NA
1374	131	IDP_T1_FAST_ROIs_R_hippocampus	GMV	LBD	13	0.0784136	0.330382	0.0805609	-0.0794857	0.236313	1.08157	0.923591	1.26657	NA	NA	NA	NA	NA	NA	NA	NA
1375	132	IDP_T1_FAST_ROIs_L_amygdala	GMV	LBD	3	0.110644	0.62409	0.225776	-0.331876	0.553164	1.117	0.717576	1.73875	NA	NA	NA	NA	NA	NA	NA	NA
1376	133	IDP_T1_FAST_ROIs_R_amygdala	GMV	LBD	1	NA	NA	NA	NA	NA	NA	NA	NA	0.634554	0.136248	0.425901	-0.200212	1.46932	1.88618	0.818557	4.34628
1377	134	IDP_T1_FAST_ROIs_L_ventral_striatum	GMV	LBD	13	0.0336539	0.814574	0.143495	-0.247596	0.314904	1.03423	0.780675	1.37013	NA	NA	NA	NA	NA	NA	NA	NA
1378	135	IDP_T1_FAST_ROIs_R_ventral_striatum	GMV	LBD	18	0.151501	0.187273	0.114888	-0.0736785	0.376681	1.16358	0.92897	1.45744	NA	NA	NA	NA	NA	NA	NA	NA
1379	136	IDP_T1_FAST_ROIs_brain_stem	GMV	LBD	10	0.187222	0.104379	0.115285	-0.0387378	0.413181	1.20589	0.962003	1.51162	NA	NA	NA	NA	NA	NA	NA	NA
1380	137	IDP_T1_FAST_ROIs_L_cerebellum_I-IV	GMV	LBD	10	-0.173047	0.276769	0.159108	-0.484898	0.138805	0.841098	0.61576	1.1489	NA	NA	NA	NA	NA	NA	NA	NA
1381	138	IDP_T1_FAST_ROIs_R_cerebellum_I-IV	GMV	LBD	10	0.158693	0.177162	0.11759	-0.0717835	0.38917	1.17198	0.930732	1.47576	NA	NA	NA	NA	NA	NA	NA	NA
1382	139	IDP_T1_FAST_ROIs_L_cerebellum_V	GMV	LBD	14	-0.0470892	0.678842	0.11373	-0.27	0.175821	0.954002	0.76338	1.19223	NA	NA	NA	NA	NA	NA	NA	NA
1383	140	IDP_T1_FAST_ROIs_R_cerebellum_V	GMV	LBD	12	0.01411	0.888214	0.100381	-0.182636	0.210856	1.01421	0.833071	1.23473	NA	NA	NA	NA	NA	NA	NA	NA
1384	141	IDP_T1_FAST_ROIs_L_cerebellum_VI	GMV	LBD	16	-0.10086	0.237434	0.0853712	-0.268187	0.0664679	0.90406	0.764765	1.06873	NA	NA	NA	NA	NA	NA	NA	NA
1385	142	IDP_T1_FAST_ROIs_V_cerebellum_VI	GMV	LBD	13	-0.0850092	0.348853	0.0907428	-0.262865	0.0928466	0.918504	0.768846	1.09729	NA	NA	NA	NA	NA	NA	NA	NA
1386	143	IDP_T1_FAST_ROIs_R_cerebellum_VI	GMV	LBD	14	-0.0250457	0.809817	0.10407	-0.229022	0.178931	0.975265	0.795311	1.19594	NA	NA	NA	NA	NA	NA	NA	NA
1387	144	IDP_T1_FAST_ROIs_L_cerebellum_crus_I	GMV	LBD	28	0.0964738	0.121736	0.0623406	-0.0257137	0.218661	1.10128	0.974614	1.24441	NA	NA	NA	NA	NA	NA	NA	NA
1388	145	IDP_T1_FAST_ROIs_V_cerebellum_crus_I	GMV	LBD	3	0.221199	0.342749	0.233148	-0.235772	0.67817	1.24757	0.789961	1.97027	NA	NA	NA	NA	NA	NA	NA	NA
1389	146	IDP_T1_FAST_ROIs_R_cerebellum_crus_I	GMV	LBD	26	0.0709479	0.26081	0.063094	-0.0527163	0.194612	1.07353	0.948649	1.21484	NA	NA	NA	NA	NA	NA	NA	NA
1390	147	IDP_T1_FAST_ROIs_L_cerebellum_crus_II	GMV	LBD	25	0.0241121	0.694675	0.0614293	-0.0962892	0.144513	1.02441	0.908201	1.15548	NA	NA	NA	NA	NA	NA	NA	NA
1391	148	IDP_T1_FAST_ROIs_V_cerebellum_crus_II	GMV	LBD	19	-0.0321239	0.654662	0.0718183	-0.172888	0.10864	0.968387	0.841232	1.11476	NA	NA	NA	NA	NA	NA	NA	NA
1392	149	IDP_T1_FAST_ROIs_R_cerebellum_crus_II	GMV	LBD	33	-0.0546867	0.353174	0.058901	-0.170133	0.0607593	0.946782	0.843553	1.06264	NA	NA	NA	NA	NA	NA	NA	NA
1393	150	IDP_T1_FAST_ROIs_L_cerebellum_VIIb	GMV	LBD	16	0.0432553	0.595468	0.081471	-0.116428	0.202939	1.0442	0.890094	1.225	NA	NA	NA	NA	NA	NA	NA	NA
1394	151	IDP_T1_FAST_ROIs_V_cerebellum_VIIb	GMV	LBD	12	-0.0334221	0.787936	0.12425	-0.276951	0.210107	0.96713	0.758091	1.23381	NA	NA	NA	NA	NA	NA	NA	NA
1395	152	IDP_T1_FAST_ROIs_R_cerebellum_VIIb	GMV	LBD	20	0.0765336	0.277759	0.070514	-0.061674	0.214741	1.07954	0.940189	1.23954	NA	NA	NA	NA	NA	NA	NA	NA
1396	153	IDP_T1_FAST_ROIs_L_cerebellum_VIIIa	GMV	LBD	17	-0.109445	0.339968	0.114695	-0.334248	0.115357	0.896331	0.715876	1.12227	NA	NA	NA	NA	NA	NA	NA	NA
1397	154	IDP_T1_FAST_ROIs_V_cerebellum_VIIIa	GMV	LBD	18	-0.100492	0.30236	0.0974338	-0.291462	0.0904785	0.904393	0.74717	1.0947	NA	NA	NA	NA	NA	NA	NA	NA
1398	155	IDP_T1_FAST_ROIs_R_cerebellum_VIIIa	GMV	LBD	11	0.109782	0.309675	0.108063	-0.102022	0.321585	1.11603	0.90301	1.37931	NA	NA	NA	NA	NA	NA	NA	NA
1399	156	IDP_T1_FAST_ROIs_L_cerebellum_VIIIb	GMV	LBD	12	-0.114568	0.460639	0.155284	-0.418926	0.189789	0.891751	0.657753	1.20899	NA	NA	NA	NA	NA	NA	NA	NA
1400	157	IDP_T1_FAST_ROIs_V_cerebellum_VIIIb	GMV	LBD	20	-0.129095	0.132766	0.0858758	-0.297412	0.039221	0.87889	0.742738	1.04	NA	NA	NA	NA	NA	NA	NA	NA
1401	158	IDP_T1_FAST_ROIs_R_cerebellum_VIIIb	GMV	LBD	7	-0.235586	0.111089	0.147859	-0.525389	0.0542174	0.790108	0.591326	1.05571	NA	NA	NA	NA	NA	NA	NA	NA
1402	159	IDP_T1_FAST_ROIs_L_cerebellum_IX	GMV	LBD	19	0.194219	0.0817387	0.111576	-0.0244702	0.412908	1.21436	0.975827	1.51121	NA	NA	NA	NA	NA	NA	NA	NA
1403	160	IDP_T1_FAST_ROIs_V_cerebellum_IX	GMV	LBD	16	0.13723	0.270776	0.12461	-0.107006	0.381466	1.14709	0.898521	1.46443	NA	NA	NA	NA	NA	NA	NA	NA
1404	161	IDP_T1_FAST_ROIs_R_cerebellum_IX	GMV	LBD	18	0.202875	0.0769076	0.114689	-0.021915	0.427664	1.22492	0.978323	1.53367	NA	NA	NA	NA	NA	NA	NA	NA
1405	162	IDP_T1_FAST_ROIs_L_cerebellum_X	GMV	LBD	11	-0.109299	0.28685	0.102622	-0.310439	0.0918412	0.896462	0.733125	1.09619	NA	NA	NA	NA	NA	NA	NA	NA
1406	163	IDP_T1_FAST_ROIs_V_cerebellum_X	GMV	LBD	6	0.0401991	0.831755	0.189216	-0.330664	0.411062	1.04102	0.718447	1.50842	NA	NA	NA	NA	NA	NA	NA	NA
1407	164	IDP_T1_FAST_ROIs_R_cerebellum_X	GMV	LBD	8	-0.0683065	0.506625	0.102855	-0.269903	0.13329	0.933974	0.763453	1.14258	NA	NA	NA	NA	NA	NA	NA	NA
1408	344	aparc-Desikan_lh_volume_bankssts	GMV	LBD	4	-0.300025	0.0812879	0.172105	-0.637352	0.0373018	0.7408	0.528691	1.03801	NA	NA	NA	NA	NA	NA	NA	NA
1409	345	aparc-Desikan_lh_volume_caudalanteriorcingulate	GMV	LBD	1	NA	NA	NA	NA	NA	NA	NA	NA	0.539699	0.165293	0.388975	-0.222692	1.30209	1.71549	0.800361	3.67697
1410	346	aparc-Desikan_lh_volume_caudalmiddlefrontal	GMV	LBD	6	0.110209	0.460911	0.149466	-0.182745	0.403162	1.11651	0.83298	1.49655	NA	NA	NA	NA	NA	NA	NA	NA
1411	347	aparc-Desikan_lh_volume_cuneus	GMV	LBD	17	-0.116315	0.0956239	0.0697984	-0.25312	0.0204893	0.890194	0.776374	1.0207	NA	NA	NA	NA	NA	NA	NA	NA
1412	348	aparc-Desikan_lh_volume_entorhinal	GMV	LBD	NA	NA	NA	NA	NA	NA	NA	NA	NA	NA	NA	NA	NA	NA	NA	NA	NA
1413	349	aparc-Desikan_lh_volume_fusiform	GMV	LBD	NA	NA	NA	NA	NA	NA	NA	NA	NA	NA	NA	NA	NA	NA	NA	NA	NA
1414	350	aparc-Desikan_lh_volume_inferiorparietal	GMV	LBD	6	-0.0767902	0.664757	0.1772	-0.424101	0.270521	0.926084	0.654358	1.31065	NA	NA	NA	NA	NA	NA	NA	NA
1415	351	aparc-Desikan_lh_volume_inferiortemporal	GMV	LBD	1	NA	NA	NA	NA	NA	NA	NA	NA	0.815878	0.0387091	0.394665	0.0423342	1.58942	2.26116	1.04324	4.90091
1416	352	aparc-Desikan_lh_volume_isthmuscingulate	GMV	LBD	NA	NA	NA	NA	NA	NA	NA	NA	NA	NA	NA	NA	NA	NA	NA	NA	NA
1417	353	aparc-Desikan_lh_volume_lateraloccipital	GMV	LBD	7	-0.0783874	0.558924	0.134124	-0.34127	0.184495	0.924606	0.710867	1.20261	NA	NA	NA	NA	NA	NA	NA	NA
1418	354	aparc-Desikan_lh_volume_lateralorbitofrontal	GMV	LBD	4	-0.0437082	0.846701	0.226082	-0.486829	0.399412	0.957233	0.614572	1.49095	NA	NA	NA	NA	NA	NA	NA	NA
1419	355	aparc-Desikan_lh_volume_lingual	GMV	LBD	13	-0.070936	0.535744	0.114549	-0.295452	0.153581	0.931522	0.744195	1.166	NA	NA	NA	NA	NA	NA	NA	NA
1420	356	aparc-Desikan_lh_volume_medialorbitofrontal	GMV	LBD	1	NA	NA	NA	NA	NA	NA	NA	NA	0.195315	0.634117	0.410378	-0.609025	0.999656	1.21569	0.543881	2.71735
1421	357	aparc-Desikan_lh_volume_middletemporal	GMV	LBD	3	-0.218701	0.346801	0.23246	-0.674322	0.23692	0.803562	0.509502	1.26734	NA	NA	NA	NA	NA	NA	NA	NA
1422	358	aparc-Desikan_lh_volume_parahippocampal	GMV	LBD	3	-0.372179	0.0813244	0.213522	-0.790682	0.046323	0.689231	0.453536	1.04741	NA	NA	NA	NA	NA	NA	NA	NA
1423	359	aparc-Desikan_lh_volume_paracentral	GMV	LBD	NA	NA	NA	NA	NA	NA	NA	NA	NA	NA	NA	NA	NA	NA	NA	NA	NA
1424	360	aparc-Desikan_lh_volume_parsopercularis	GMV	LBD	2	0.0319455	0.844206	0.162559	-0.28667	0.350561	1.03246	0.75076	1.41986	NA	NA	NA	NA	NA	NA	NA	NA
1425	361	aparc-Desikan_lh_volume_parsorbitalis	GMV	LBD	4	0.081881	0.676211	0.196057	-0.30239	0.466152	1.08533	0.73905	1.59385	NA	NA	NA	NA	NA	NA	NA	NA
1426	362	aparc-Desikan_lh_volume_parstriangularis	GMV	LBD	7	0.0798665	0.448153	0.105296	-0.126513	0.286246	1.08314	0.881163	1.33142	NA	NA	NA	NA	NA	NA	NA	NA
1427	363	aparc-Desikan_lh_volume_pericalcarine	GMV	LBD	29	-0.101063	0.0848627	0.0586504	-0.216018	0.0138918	0.903876	0.805721	1.01399	NA	NA	NA	NA	NA	NA	NA	NA
1428	364	aparc-Desikan_lh_volume_postcentral	GMV	LBD	7	-0.0111668	0.895044	0.0846455	-0.177072	0.154738	0.988895	0.837719	1.16735	NA	NA	NA	NA	NA	NA	NA	NA
1429	365	aparc-Desikan_lh_volume_posteriorcingulate	GMV	LBD	NA	NA	NA	NA	NA	NA	NA	NA	NA	NA	NA	NA	NA	NA	NA	NA	NA
1430	366	aparc-Desikan_lh_volume_precentral	GMV	LBD	3	0.0215847	0.869257	0.131132	-0.235434	0.278603	1.02182	0.790228	1.32128	NA	NA	NA	NA	NA	NA	NA	NA
1431	367	aparc-Desikan_lh_volume_precuneus	GMV	LBD	8	0.190313	0.0854069	0.110638	-0.0265375	0.407163	1.20963	0.973811	1.50255	NA	NA	NA	NA	NA	NA	NA	NA
1432	368	aparc-Desikan_lh_volume_rostralanteriorcingulate	GMV	LBD	2	0.177012	0.517917	0.273775	-0.359587	0.713611	1.19365	0.697964	2.04135	NA	NA	NA	NA	NA	NA	NA	NA
1433	369	aparc-Desikan_lh_volume_rostralmiddlefrontal	GMV	LBD	7	-0.0276023	0.844757	0.140963	-0.30389	0.248685	0.972775	0.737942	1.28234	NA	NA	NA	NA	NA	NA	NA	NA
1434	370	aparc-Desikan_lh_volume_superiorfrontal	GMV	LBD	7	0.0389205	0.794524	0.149441	-0.253983	0.331824	1.03969	0.775705	1.39351	NA	NA	NA	NA	NA	NA	NA	NA
1435	371	aparc-Desikan_lh_volume_superiorparietal	GMV	LBD	12	0.114346	0.227888	0.0948287	-0.0715181	0.30021	1.12114	0.930979	1.35014	NA	NA	NA	NA	NA	NA	NA	NA
1436	372	aparc-Desikan_lh_volume_superiortemporal	GMV	LBD	4	-0.171779	0.395654	0.202234	-0.568159	0.2246	0.842165	0.566568	1.25182	NA	NA	NA	NA	NA	NA	NA	NA
1437	373	aparc-Desikan_lh_volume_supramarginal	GMV	LBD	3	0.00064488	0.99716	0.181174	-0.354456	0.355746	1.00065	0.701555	1.42725	NA	NA	NA	NA	NA	NA	NA	NA
1438	374	aparc-Desikan_lh_volume_frontalpole	GMV	LBD	NA	NA	NA	NA	NA	NA	NA	NA	NA	NA	NA	NA	NA	NA	NA	NA	NA
1439	375	aparc-Desikan_lh_volume_transversetemporal	GMV	LBD	2	-0.190001	0.482791	0.270726	-0.720624	0.340622	0.826958	0.486448	1.40582	NA	NA	NA	NA	NA	NA	NA	NA
1440	376	aparc-Desikan_lh_volume_insula	GMV	LBD	8	0.140943	0.323435	0.142738	-0.138824	0.42071	1.15136	0.870381	1.52304	NA	NA	NA	NA	NA	NA	NA	NA
1441	377	aparc-Desikan_rh_volume_bankssts	GMV	LBD	NA	NA	NA	NA	NA	NA	NA	NA	NA	NA	NA	NA	NA	NA	NA	NA	NA
1442	378	aparc-Desikan_rh_volume_caudalanteriorcingulate	GMV	LBD	2	0.0660072	0.819423	0.289141	-0.500708	0.632723	1.06823	0.606101	1.88273	NA	NA	NA	NA	NA	NA	NA	NA
1443	379	aparc-Desikan_rh_volume_caudalmiddlefrontal	GMV	LBD	2	-0.294162	0.269819	0.266577	-0.816654	0.228329	0.745156	0.441908	1.2565	NA	NA	NA	NA	NA	NA	NA	NA
1444	380	aparc-Desikan_rh_volume_cuneus	GMV	LBD	24	-0.0576908	0.487964	0.0831818	-0.220727	0.105345	0.943942	0.801935	1.11109	NA	NA	NA	NA	NA	NA	NA	NA
1445	381	aparc-Desikan_rh_volume_entorhinal	GMV	LBD	2	0.276342	0.247087	0.23875	-0.191608	0.744291	1.3183	0.825631	2.10495	NA	NA	NA	NA	NA	NA	NA	NA
1446	382	aparc-Desikan_rh_volume_fusiform	GMV	LBD	3	0.0221965	0.950178	0.355239	-0.674072	0.718465	1.02244	0.509629	2.05128	NA	NA	NA	NA	NA	NA	NA	NA
1447	383	aparc-Desikan_rh_volume_inferiorparietal	GMV	LBD	5	0.0349112	0.827717	0.160415	-0.279502	0.349325	1.03553	0.75616	1.41811	NA	NA	NA	NA	NA	NA	NA	NA
1448	384	aparc-Desikan_rh_volume_inferiortemporal	GMV	LBD	3	0.0308595	0.892325	0.227977	-0.415975	0.477694	1.03134	0.659697	1.61235	NA	NA	NA	NA	NA	NA	NA	NA
1449	385	aparc-Desikan_rh_volume_isthmuscingulate	GMV	LBD	2	0.146028	0.551119	0.244979	-0.334131	0.626188	1.15723	0.71596	1.87047	NA	NA	NA	NA	NA	NA	NA	NA
1450	386	aparc-Desikan_rh_volume_lateraloccipital	GMV	LBD	8	-0.175988	0.189946	0.134266	-0.439149	0.0871738	0.838628	0.644585	1.09109	NA	NA	NA	NA	NA	NA	NA	NA
1451	387	aparc-Desikan_rh_volume_lateralorbitofrontal	GMV	LBD	9	-0.141951	0.247058	0.122633	-0.382313	0.0984103	0.867664	0.682282	1.10342	NA	NA	NA	NA	NA	NA	NA	NA
1452	388	aparc-Desikan_rh_volume_lingual	GMV	LBD	10	-0.127993	0.203555	0.100664	-0.325294	0.0693082	0.879859	0.722315	1.07177	NA	NA	NA	NA	NA	NA	NA	NA
1453	389	aparc-Desikan_rh_volume_medialorbitofrontal	GMV	LBD	3	0.174126	0.407893	0.210397	-0.238252	0.586504	1.19021	0.788004	1.79769	NA	NA	NA	NA	NA	NA	NA	NA
1454	390	aparc-Desikan_rh_volume_middletemporal	GMV	LBD	3	-0.239171	0.400557	0.284515	-0.79682	0.318478	0.78728	0.45076	1.37503	NA	NA	NA	NA	NA	NA	NA	NA
1455	391	aparc-Desikan_rh_volume_parahippocampal	GMV	LBD	4	-0.0266904	0.878922	0.175208	-0.370099	0.316718	0.973663	0.690666	1.37262	NA	NA	NA	NA	NA	NA	NA	NA
1456	392	aparc-Desikan_rh_volume_paracentral	GMV	LBD	1	NA	NA	NA	NA	NA	NA	NA	NA	-0.021487	0.950856	0.348638	-0.704817	0.661843	0.978742	0.494199	1.93836
1457	393	aparc-Desikan_rh_volume_parsopercularis	GMV	LBD	2	0.0402401	0.775098	0.140841	-0.235808	0.316288	1.04106	0.789932	1.37203	NA	NA	NA	NA	NA	NA	NA	NA
1458	394	aparc-Desikan_rh_volume_parsorbitalis	GMV	LBD	3	-0.00698551	0.97189	0.198242	-0.395539	0.381568	0.993039	0.673317	1.46458	NA	NA	NA	NA	NA	NA	NA	NA
1459	395	aparc-Desikan_rh_volume_parstriangularis	GMV	LBD	6	-0.0300988	0.802852	0.12056	-0.266396	0.206199	0.97035	0.766136	1.229	NA	NA	NA	NA	NA	NA	NA	NA
1460	396	aparc-Desikan_rh_volume_pericalcarine	GMV	LBD	24	-0.144018	0.0301361	0.0664198	-0.274201	-0.0138351	0.865872	0.76018	0.98626	NA	NA	NA	NA	NA	NA	NA	NA
1461	397	aparc-Desikan_rh_volume_postcentral	GMV	LBD	3	0.00888041	0.923402	0.0923601	-0.172145	0.189906	1.00892	0.841857	1.20914	NA	NA	NA	NA	NA	NA	NA	NA
1462	398	aparc-Desikan_rh_volume_posteriorcingulate	GMV	LBD	1	NA	NA	NA	NA	NA	NA	NA	NA	0.525154	0.187182	0.398157	-0.255234	1.30554	1.69072	0.774735	3.68968
1463	399	aparc-Desikan_rh_volume_precentral	GMV	LBD	5	0.0337441	0.69932	0.0873661	-0.137493	0.204982	1.03432	0.87154	1.2275	NA	NA	NA	NA	NA	NA	NA	NA
1464	400	aparc-Desikan_rh_volume_precuneus	GMV	LBD	12	0.113375	0.258735	0.100387	-0.0833826	0.310133	1.12005	0.919999	1.36361	NA	NA	NA	NA	NA	NA	NA	NA
1465	401	aparc-Desikan_rh_volume_rostralanteriorcingulate	GMV	LBD	NA	NA	NA	NA	NA	NA	NA	NA	NA	NA	NA	NA	NA	NA	NA	NA	NA
1466	402	aparc-Desikan_rh_volume_rostralmiddlefrontal	GMV	LBD	6	-0.052064	0.738676	0.156064	-0.357949	0.253821	0.949268	0.699108	1.28894	NA	NA	NA	NA	NA	NA	NA	NA
1467	403	aparc-Desikan_rh_volume_superiorfrontal	GMV	LBD	4	0.0024867	0.98819	0.168001	-0.326795	0.331768	1.00249	0.721232	1.39343	NA	NA	NA	NA	NA	NA	NA	NA
1468	404	aparc-Desikan_rh_volume_superiorparietal	GMV	LBD	6	0.210129	0.137526	0.141495	-0.0672003	0.487459	1.23384	0.935008	1.62817	NA	NA	NA	NA	NA	NA	NA	NA
1469	405	aparc-Desikan_rh_volume_superiortemporal	GMV	LBD	3	-0.406759	0.0646322	0.220132	-0.838218	0.0247003	0.665805	0.43248	1.02501	NA	NA	NA	NA	NA	NA	NA	NA
1470	406	aparc-Desikan_rh_volume_supramarginal	GMV	LBD	5	0.0182352	0.898962	0.143616	-0.263252	0.299723	1.0184	0.768548	1.34948	NA	NA	NA	NA	NA	NA	NA	NA
1471	407	aparc-Desikan_rh_volume_frontalpole	GMV	LBD	1	NA	NA	NA	NA	NA	NA	NA	NA	-0.142648	0.711164	0.385229	-0.897696	0.612401	0.867059	0.407507	1.84486
1472	408	aparc-Desikan_rh_volume_transversetemporal	GMV	LBD	3	0.150391	0.775579	0.527528	-0.883565	1.18435	1.16229	0.413307	3.26855	NA	NA	NA	NA	NA	NA	NA	NA
1473	409	aparc-Desikan_rh_volume_insula	GMV	LBD	3	-0.0136742	0.964618	0.308262	-0.617868	0.59052	0.986419	0.539092	1.80493	NA	NA	NA	NA	NA	NA	NA	NA
1474	648	aparc-Desikan_lh_area_TotalSurface	SA	LBD	12	-0.0698625	0.464758	0.0955666	-0.257173	0.117448	0.932522	0.773234	1.12462	NA	NA	NA	NA	NA	NA	NA	NA
1475	649	aparc-Desikan_lh_area_bankssts	SA	LBD	4	0.000101406	0.999648	0.229708	-0.450126	0.450328	1.0001	0.637548	1.56883	NA	NA	NA	NA	NA	NA	NA	NA
1476	650	aparc-Desikan_lh_area_caudalanteriorcingulate	SA	LBD	NA	NA	NA	NA	NA	NA	NA	NA	NA	NA	NA	NA	NA	NA	NA	NA	NA
1477	651	aparc-Desikan_lh_area_caudalmiddlefrontal	SA	LBD	5	-0.0723497	0.60127	0.138448	-0.343709	0.199009	0.930206	0.709136	1.22019	NA	NA	NA	NA	NA	NA	NA	NA
1478	652	aparc-Desikan_lh_area_cuneus	SA	LBD	20	-0.0622619	0.362141	0.0683226	-0.196174	0.0716504	0.939637	0.821869	1.07428	NA	NA	NA	NA	NA	NA	NA	NA
1479	653	aparc-Desikan_lh_area_entorhinal	SA	LBD	2	-0.0379867	0.864981	0.223402	-0.475856	0.399882	0.962726	0.621353	1.49165	NA	NA	NA	NA	NA	NA	NA	NA
1480	654	aparc-Desikan_lh_area_fusiform	SA	LBD	2	-0.154081	0.551553	0.25877	-0.661271	0.353109	0.857203	0.516195	1.42349	NA	NA	NA	NA	NA	NA	NA	NA
1481	655	aparc-Desikan_lh_area_inferiorparietal	SA	LBD	6	-0.0968719	0.500515	0.143795	-0.378711	0.184967	0.907672	0.684744	1.20318	NA	NA	NA	NA	NA	NA	NA	NA
1482	656	aparc-Desikan_lh_area_inferiortemporal	SA	LBD	NA	NA	NA	NA	NA	NA	NA	NA	NA	NA	NA	NA	NA	NA	NA	NA	NA
1483	657	aparc-Desikan_lh_area_isthmuscingulate	SA	LBD	2	0.167105	0.55769	0.285027	-0.391549	0.725758	1.18188	0.676009	2.0663	NA	NA	NA	NA	NA	NA	NA	NA
1484	658	aparc-Desikan_lh_area_lateraloccipital	SA	LBD	14	-0.0458332	0.678328	0.110509	-0.262431	0.170765	0.955201	0.76918	1.18621	NA	NA	NA	NA	NA	NA	NA	NA
1485	659	aparc-Desikan_lh_area_lateralorbitofrontal	SA	LBD	11	-0.082721	0.47986	0.117081	-0.3122	0.146758	0.920608	0.731835	1.15807	NA	NA	NA	NA	NA	NA	NA	NA
1486	660	aparc-Desikan_lh_area_lingual	SA	LBD	16	-0.118937	0.129273	0.0784042	-0.27261	0.034735	0.887863	0.76139	1.03535	NA	NA	NA	NA	NA	NA	NA	NA
1487	661	aparc-Desikan_lh_area_medialorbitofrontal	SA	LBD	1	NA	NA	NA	NA	NA	NA	NA	NA	-0.249995	0.515758	0.384668	-1.00394	0.503955	0.778805	0.366431	1.65525
1488	662	aparc-Desikan_lh_area_middletemporal	SA	LBD	4	0.151762	0.414828	0.186113	-0.21302	0.516544	1.16388	0.80814	1.67622	NA	NA	NA	NA	NA	NA	NA	NA
1489	663	aparc-Desikan_lh_area_parahippocampal	SA	LBD	1	NA	NA	NA	NA	NA	NA	NA	NA	-0.750791	0.0198855	0.322435	-1.38276	-0.118818	0.471993	0.250884	0.887969
1490	664	aparc-Desikan_lh_area_paracentral	SA	LBD	3	0.13381	0.52322	0.209605	-0.277016	0.544636	1.14318	0.758042	1.72398	NA	NA	NA	NA	NA	NA	NA	NA
1491	665	aparc-Desikan_lh_area_parsopercularis	SA	LBD	5	0.114225	0.459072	0.154279	-0.188163	0.416612	1.121	0.82848	1.51681	NA	NA	NA	NA	NA	NA	NA	NA
1492	666	aparc-Desikan_lh_area_parsorbitalis	SA	LBD	6	0.0607185	0.692538	0.153557	-0.240254	0.36169	1.0626	0.786428	1.43575	NA	NA	NA	NA	NA	NA	NA	NA
1493	667	aparc-Desikan_lh_area_parstriangularis	SA	LBD	13	0.0427839	0.611674	0.0842725	-0.12239	0.207958	1.04371	0.884803	1.23116	NA	NA	NA	NA	NA	NA	NA	NA
1494	668	aparc-Desikan_lh_area_pericalcarine	SA	LBD	33	-0.0911721	0.0900585	0.053786	-0.196593	0.0142485	0.912861	0.821525	1.01435	NA	NA	NA	NA	NA	NA	NA	NA
1495	669	aparc-Desikan_lh_area_postcentral	SA	LBD	9	-0.0478131	0.614016	0.0948015	-0.233624	0.137998	0.953312	0.791659	1.14797	NA	NA	NA	NA	NA	NA	NA	NA
1496	670	aparc-Desikan_lh_area_posteriorcingulate	SA	LBD	3	0.0949015	0.658244	0.214545	-0.325606	0.515409	1.09955	0.72209	1.67432	NA	NA	NA	NA	NA	NA	NA	NA
1497	671	aparc-Desikan_lh_area_precentral	SA	LBD	5	0.0653465	0.497209	0.0962553	-0.123314	0.254007	1.06753	0.883986	1.28918	NA	NA	NA	NA	NA	NA	NA	NA
1498	672	aparc-Desikan_lh_area_precuneus	SA	LBD	12	0.206555	0.0332164	0.0969988	0.0164372	0.396673	1.22944	1.01657	1.48687	NA	NA	NA	NA	NA	NA	NA	NA
1499	673	aparc-Desikan_lh_area_rostralanteriorcingulate	SA	LBD	1	NA	NA	NA	NA	NA	NA	NA	NA	0.337273	0.364566	0.371979	-0.391806	1.06635	1.40112	0.675835	2.90476
1500	674	aparc-Desikan_lh_area_rostralmiddlefrontal	SA	LBD	6	0.116444	0.421288	0.144796	-0.167357	0.400245	1.12349	0.845897	1.49219	NA	NA	NA	NA	NA	NA	NA	NA
1501	675	aparc-Desikan_lh_area_superiorfrontal	SA	LBD	10	-0.0743686	0.544927	0.122846	-0.315147	0.16641	0.928329	0.729681	1.18106	NA	NA	NA	NA	NA	NA	NA	NA
1502	676	aparc-Desikan_lh_area_superiorparietal	SA	LBD	12	0.0527716	0.560065	0.090557	-0.12472	0.230263	1.05419	0.882744	1.25893	NA	NA	NA	NA	NA	NA	NA	NA
1503	677	aparc-Desikan_lh_area_superiortemporal	SA	LBD	5	0.150039	0.417672	0.185127	-0.212809	0.512887	1.16188	0.80831	1.67011	NA	NA	NA	NA	NA	NA	NA	NA
1504	678	aparc-Desikan_lh_area_supramarginal	SA	LBD	7	-0.0153321	0.901855	0.124329	-0.259018	0.228353	0.984785	0.771809	1.25653	NA	NA	NA	NA	NA	NA	NA	NA
1505	679	aparc-Desikan_lh_area_frontalpole	SA	LBD	1	NA	NA	NA	NA	NA	NA	NA	NA	0.076576	0.787473	0.284043	-0.480148	0.6333	1.07958	0.618692	1.88382
1506	680	aparc-Desikan_lh_area_transversetemporal	SA	LBD	6	-0.0297251	0.871572	0.183871	-0.390113	0.330663	0.970712	0.67698	1.39189	NA	NA	NA	NA	NA	NA	NA	NA
1507	681	aparc-Desikan_lh_area_insula	SA	LBD	2	-0.482989	0.0803272	0.276184	-1.02431	0.0583328	0.616937	0.359044	1.06007	NA	NA	NA	NA	NA	NA	NA	NA
1508	682	aparc-Desikan_rh_area_TotalSurface	SA	LBD	15	-0.0550364	0.528341	0.0872846	-0.226114	0.116041	0.946451	0.797627	1.12304	NA	NA	NA	NA	NA	NA	NA	NA
1509	683	aparc-Desikan_rh_area_bankssts	SA	LBD	3	-0.123877	0.56847	0.217212	-0.549612	0.301858	0.883488	0.577173	1.35237	NA	NA	NA	NA	NA	NA	NA	NA
1510	684	aparc-Desikan_rh_area_caudalanteriorcingulate	SA	LBD	4	-0.0339161	0.85707	0.188314	-0.403011	0.335178	0.966653	0.668305	1.39819	NA	NA	NA	NA	NA	NA	NA	NA
1511	685	aparc-Desikan_rh_area_caudalmiddlefrontal	SA	LBD	5	-0.232716	0.131978	0.15449	-0.535517	0.070085	0.792379	0.585367	1.0726	NA	NA	NA	NA	NA	NA	NA	NA
1512	686	aparc-Desikan_rh_area_cuneus	SA	LBD	19	-0.104051	0.137377	0.0700382	-0.241326	0.0332242	0.90118	0.785586	1.03378	NA	NA	NA	NA	NA	NA	NA	NA
1513	687	aparc-Desikan_rh_area_entorhinal	SA	LBD	3	0.0325965	0.906639	0.277941	-0.512167	0.57736	1.03313	0.599196	1.78133	NA	NA	NA	NA	NA	NA	NA	NA
1514	688	aparc-Desikan_rh_area_fusiform	SA	LBD	3	-0.111776	0.602002	0.214327	-0.531857	0.308304	0.894244	0.587513	1.36111	NA	NA	NA	NA	NA	NA	NA	NA
1515	689	aparc-Desikan_rh_area_inferiorparietal	SA	LBD	8	-0.0051626	0.971139	0.142694	-0.284843	0.274518	0.994851	0.752132	1.3159	NA	NA	NA	NA	NA	NA	NA	NA
1516	690	aparc-Desikan_rh_area_inferiortemporal	SA	LBD	6	0.0950535	0.563512	0.164557	-0.227478	0.417585	1.09972	0.79654	1.51829	NA	NA	NA	NA	NA	NA	NA	NA
1517	691	aparc-Desikan_rh_area_isthmuscingulate	SA	LBD	5	-0.0212187	0.889269	0.152402	-0.319926	0.277489	0.979005	0.726203	1.31981	NA	NA	NA	NA	NA	NA	NA	NA
1518	692	aparc-Desikan_rh_area_lateraloccipital	SA	LBD	17	-0.098542	0.305848	0.0962349	-0.287162	0.0900785	0.906158	0.75039	1.09426	NA	NA	NA	NA	NA	NA	NA	NA
1519	693	aparc-Desikan_rh_area_lateralorbitofrontal	SA	LBD	3	0.0200315	0.910099	0.177405	-0.327683	0.367746	1.02023	0.720592	1.44447	NA	NA	NA	NA	NA	NA	NA	NA
1520	694	aparc-Desikan_rh_area_lingual	SA	LBD	18	-0.0870447	0.225423	0.0718052	-0.227783	0.0536935	0.916636	0.796297	1.05516	NA	NA	NA	NA	NA	NA	NA	NA
1521	695	aparc-Desikan_rh_area_medialorbitofrontal	SA	LBD	3	-0.326874	0.132259	0.217155	-0.752499	0.0987507	0.721175	0.471188	1.10379	NA	NA	NA	NA	NA	NA	NA	NA
1522	696	aparc-Desikan_rh_area_middletemporal	SA	LBD	6	0.100789	0.704659	0.265907	-0.420388	0.621966	1.10604	0.656792	1.86259	NA	NA	NA	NA	NA	NA	NA	NA
1523	697	aparc-Desikan_rh_area_parahippocampal	SA	LBD	3	0.300367	0.37478	0.338421	-0.362938	0.963671	1.35035	0.69563	2.6213	NA	NA	NA	NA	NA	NA	NA	NA
1524	698	aparc-Desikan_rh_area_paracentral	SA	LBD	4	-0.00492584	0.985155	0.264744	-0.523824	0.513973	0.995086	0.592251	1.67192	NA	NA	NA	NA	NA	NA	NA	NA
1525	699	aparc-Desikan_rh_area_parsopercularis	SA	LBD	2	0.0409394	0.814423	0.174415	-0.300914	0.382793	1.04179	0.740142	1.46637	NA	NA	NA	NA	NA	NA	NA	NA
1526	700	aparc-Desikan_rh_area_parsorbitalis	SA	LBD	3	0.155618	0.362594	0.170927	-0.1794	0.490636	1.16838	0.835772	1.63335	NA	NA	NA	NA	NA	NA	NA	NA
1527	701	aparc-Desikan_rh_area_parstriangularis	SA	LBD	6	-0.0342048	0.75098	0.107783	-0.24546	0.17705	0.966374	0.782345	1.19369	NA	NA	NA	NA	NA	NA	NA	NA
1528	702	aparc-Desikan_rh_area_pericalcarine	SA	LBD	29	-0.10593	0.0709221	0.0586552	-0.220894	0.00903431	0.899488	0.801802	1.00908	NA	NA	NA	NA	NA	NA	NA	NA
1529	703	aparc-Desikan_rh_area_postcentral	SA	LBD	6	0.00214747	0.985107	0.115041	-0.223334	0.227629	1.00215	0.799848	1.25562	NA	NA	NA	NA	NA	NA	NA	NA
1530	704	aparc-Desikan_rh_area_posteriorcingulate	SA	LBD	3	0.419462	0.0393036	0.203524	0.0205547	0.818369	1.52114	1.02077	2.2668	NA	NA	NA	NA	NA	NA	NA	NA
1531	705	aparc-Desikan_rh_area_precentral	SA	LBD	4	0.00813509	0.935305	0.100219	-0.188295	0.204565	1.00817	0.82837	1.22699	NA	NA	NA	NA	NA	NA	NA	NA
1532	706	aparc-Desikan_rh_area_precuneus	SA	LBD	11	0.151349	0.122637	0.0980371	-0.0408032	0.343502	1.1634	0.960018	1.40988	NA	NA	NA	NA	NA	NA	NA	NA
1533	707	aparc-Desikan_rh_area_rostralanteriorcingulate	SA	LBD	2	0.648385	0.0681207	0.355434	-0.0482654	1.34504	1.91245	0.952881	3.83832	NA	NA	NA	NA	NA	NA	NA	NA
1534	708	aparc-Desikan_rh_area_rostralmiddlefrontal	SA	LBD	6	-0.00680447	0.965312	0.156463	-0.313473	0.299864	0.993219	0.730904	1.34967	NA	NA	NA	NA	NA	NA	NA	NA
1535	709	aparc-Desikan_rh_area_superiorfrontal	SA	LBD	5	0.00108774	0.994224	0.150254	-0.293409	0.295585	1.00109	0.745717	1.34391	NA	NA	NA	NA	NA	NA	NA	NA
1536	710	aparc-Desikan_rh_area_superiorparietal	SA	LBD	10	0.0262859	0.801999	0.104824	-0.17917	0.231741	1.02663	0.835964	1.26079	NA	NA	NA	NA	NA	NA	NA	NA
1537	711	aparc-Desikan_rh_area_superiortemporal	SA	LBD	3	-0.0431376	0.82378	0.193715	-0.422819	0.336544	0.95778	0.655197	1.4001	NA	NA	NA	NA	NA	NA	NA	NA
1538	712	aparc-Desikan_rh_area_supramarginal	SA	LBD	8	0.022894	0.816663	0.0987494	-0.170655	0.216443	1.02316	0.843113	1.24165	NA	NA	NA	NA	NA	NA	NA	NA
1539	713	aparc-Desikan_rh_area_frontalpole	SA	LBD	1	NA	NA	NA	NA	NA	NA	NA	NA	-0.864893	0.0317598	0.402759	-1.6543	-0.0754855	0.421097	0.191226	0.927293
1540	714	aparc-Desikan_rh_area_transversetemporal	SA	LBD	3	0.0495232	0.819089	0.216527	-0.374869	0.473915	1.05077	0.687379	1.60627	NA	NA	NA	NA	NA	NA	NA	NA
1541	715	aparc-Desikan_rh_area_insula	SA	LBD	1	NA	NA	NA	NA	NA	NA	NA	NA	0.389037	0.325152	0.395393	-0.385933	1.16401	1.47556	0.679816	3.20274
1542	1020	aparc-Desikan_lh_thickness_GlobalMeanThickness	CT	LBD	8	0.202724	0.223494	0.166537	-0.123689	0.529137	1.22473	0.883655	1.69747	NA	NA	NA	NA	NA	NA	NA	NA
1543	1021	aparc-Desikan_lh_thickness_bankssts	CT	LBD	1	NA	NA	NA	NA	NA	NA	NA	NA	-0.158642	0.647456	0.346912	-0.838589	0.521305	0.853301	0.43232	1.68422
1544	1022	aparc-Desikan_lh_thickness_caudalanteriorcingulate	CT	LBD	NA	NA	NA	NA	NA	NA	NA	NA	NA	NA	NA	NA	NA	NA	NA	NA	NA
1545	1023	aparc-Desikan_lh_thickness_caudalmiddlefrontal	CT	LBD	3	0.179565	0.485584	0.257497	-0.325128	0.684259	1.1967	0.722435	1.9823	NA	NA	NA	NA	NA	NA	NA	NA
1546	1024	aparc-Desikan_lh_thickness_cuneus	CT	LBD	3	-0.0872695	0.630274	0.181305	-0.442627	0.268088	0.91643	0.642347	1.30746	NA	NA	NA	NA	NA	NA	NA	NA
1547	1025	aparc-Desikan_lh_thickness_entorhinal	CT	LBD	NA	NA	NA	NA	NA	NA	NA	NA	NA	NA	NA	NA	NA	NA	NA	NA	NA
1548	1026	aparc-Desikan_lh_thickness_fusiform	CT	LBD	4	0.184474	0.292213	0.175142	-0.158805	0.527753	1.20259	0.853162	1.69512	NA	NA	NA	NA	NA	NA	NA	NA
1549	1027	aparc-Desikan_lh_thickness_inferiorparietal	CT	LBD	9	0.0996732	0.504286	0.149265	-0.192885	0.392232	1.10481	0.824576	1.48028	NA	NA	NA	NA	NA	NA	NA	NA
1550	1028	aparc-Desikan_lh_thickness_inferiortemporal	CT	LBD	2	0.0676483	0.879319	0.445545	-0.805619	0.940916	1.06999	0.446811	2.56233	NA	NA	NA	NA	NA	NA	NA	NA
1551	1029	aparc-Desikan_lh_thickness_isthmuscingulate	CT	LBD	2	0.098901	0.858918	0.556399	-0.99164	1.18944	1.10396	0.370968	3.28525	NA	NA	NA	NA	NA	NA	NA	NA
1552	1030	aparc-Desikan_lh_thickness_lateraloccipital	CT	LBD	4	-0.0246653	0.929767	0.279849	-0.57317	0.523839	0.975636	0.563736	1.6885	NA	NA	NA	NA	NA	NA	NA	NA
1553	1031	aparc-Desikan_lh_thickness_lateralorbitofrontal	CT	LBD	1	NA	NA	NA	NA	NA	NA	NA	NA	-0.0282375	0.944153	0.403101	-0.818315	0.76184	0.972157	0.441174	2.14221
1554	1032	aparc-Desikan_lh_thickness_lingual	CT	LBD	1	NA	NA	NA	NA	NA	NA	NA	NA	0.795362	0.0376644	0.382664	0.0453413	1.54538	2.21524	1.04638	4.68977
1555	1033	aparc-Desikan_lh_thickness_medialorbitofrontal	CT	LBD	NA	NA	NA	NA	NA	NA	NA	NA	NA	NA	NA	NA	NA	NA	NA	NA	NA
1556	1034	aparc-Desikan_lh_thickness_middletemporal	CT	LBD	1	NA	NA	NA	NA	NA	NA	NA	NA	-0.539234	0.0733603	0.30115	-1.12949	0.05102	0.583195	0.323198	1.05234
1557	1035	aparc-Desikan_lh_thickness_parahippocampal	CT	LBD	2	0.295243	0.668176	0.688771	-1.05475	1.64523	1.34345	0.34828	5.18222	NA	NA	NA	NA	NA	NA	NA	NA
1558	1036	aparc-Desikan_lh_thickness_paracentral	CT	LBD	3	0.138594	0.51505	0.212895	-0.278681	0.555869	1.14866	0.756781	1.74346	NA	NA	NA	NA	NA	NA	NA	NA
1559	1037	aparc-Desikan_lh_thickness_parsopercularis	CT	LBD	6	0.208754	0.146847	0.143893	-0.0732764	0.490784	1.23214	0.929344	1.6336	NA	NA	NA	NA	NA	NA	NA	NA
1560	1038	aparc-Desikan_lh_thickness_parsorbitalis	CT	LBD	NA	NA	NA	NA	NA	NA	NA	NA	NA	NA	NA	NA	NA	NA	NA	NA	NA
1561	1039	aparc-Desikan_lh_thickness_parstriangularis	CT	LBD	4	0.206651	0.28621	0.19377	-0.173139	0.586441	1.22955	0.841021	1.79758	NA	NA	NA	NA	NA	NA	NA	NA
1562	1040	aparc-Desikan_lh_thickness_pericalcarine	CT	LBD	1	NA	NA	NA	NA	NA	NA	NA	NA	-0.193983	0.627104	0.3993	-0.976611	0.588645	0.823672	0.376585	1.80155
1563	1041	aparc-Desikan_lh_thickness_postcentral	CT	LBD	3	-0.0116402	0.92931	0.131212	-0.268815	0.245535	0.988427	0.764284	1.2783	NA	NA	NA	NA	NA	NA	NA	NA
1564	1042	aparc-Desikan_lh_thickness_posteriorcingulate	CT	LBD	2	0.0894021	0.745276	0.275189	-0.449969	0.628773	1.09352	0.637648	1.87531	NA	NA	NA	NA	NA	NA	NA	NA
1565	1043	aparc-Desikan_lh_thickness_precentral	CT	LBD	2	0.214349	0.668372	0.500367	-0.766371	1.19507	1.23905	0.464696	3.30379	NA	NA	NA	NA	NA	NA	NA	NA
1566	1044	aparc-Desikan_lh_thickness_precuneus	CT	LBD	7	-0.102728	0.637324	0.217901	-0.529815	0.324359	0.902372	0.588714	1.38314	NA	NA	NA	NA	NA	NA	NA	NA
1567	1045	aparc-Desikan_lh_thickness_rostralanteriorcingulate	CT	LBD	3	0.50082	0.0202094	0.215644	0.0781577	0.923482	1.65007	1.08129	2.51804	NA	NA	NA	NA	NA	NA	NA	NA
1568	1046	aparc-Desikan_lh_thickness_rostralmiddlefrontal	CT	LBD	8	-0.0490058	0.703939	0.12896	-0.301767	0.203756	0.952176	0.73951	1.226	NA	NA	NA	NA	NA	NA	NA	NA
1569	1047	aparc-Desikan_lh_thickness_superiorfrontal	CT	LBD	11	0.219838	0.0515231	0.112906	-0.00145685	0.441134	1.24588	0.998544	1.55447	NA	NA	NA	NA	NA	NA	NA	NA
1570	1048	aparc-Desikan_lh_thickness_superiorparietal	CT	LBD	10	0.132795	0.333381	0.13728	-0.136275	0.401864	1.14202	0.872603	1.49461	NA	NA	NA	NA	NA	NA	NA	NA
1571	1049	aparc-Desikan_lh_thickness_superiortemporal	CT	LBD	2	0.337845	0.139671	0.228735	-0.110475	0.786166	1.40192	0.895409	2.19497	NA	NA	NA	NA	NA	NA	NA	NA
1572	1050	aparc-Desikan_lh_thickness_supramarginal	CT	LBD	6	0.202175	0.21613	0.163455	-0.118197	0.522546	1.22406	0.888521	1.68632	NA	NA	NA	NA	NA	NA	NA	NA
1573	1051	aparc-Desikan_lh_thickness_frontalpole	CT	LBD	1	NA	NA	NA	NA	NA	NA	NA	NA	-0.00473256	0.9894	0.356235	-0.702954	0.693489	0.995279	0.495121	2.00068
1574	1052	aparc-Desikan_lh_thickness_transversetemporal	CT	LBD	2	-0.192512	0.47955	0.272283	-0.726186	0.341163	0.824885	0.48375	1.40658	NA	NA	NA	NA	NA	NA	NA	NA
1575	1053	aparc-Desikan_lh_thickness_insula	CT	LBD	1	NA	NA	NA	NA	NA	NA	NA	NA	-0.034835	0.927717	0.383996	-0.787468	0.717798	0.965765	0.454996	2.04991
1576	1054	aparc-Desikan_rh_thickness_GlobalMeanThickness	CT	LBD	11	0.121231	0.372595	0.135966	-0.145263	0.387725	1.12889	0.864794	1.47362	NA	NA	NA	NA	NA	NA	NA	NA
1577	1055	aparc-Desikan_rh_thickness_bankssts	CT	LBD	1	NA	NA	NA	NA	NA	NA	NA	NA	0.119364	0.746621	0.369435	-0.604728	0.843456	1.12678	0.546223	2.32439
1578	1056	aparc-Desikan_rh_thickness_caudalanteriorcingulate	CT	LBD	3	-0.28296	0.151428	0.197253	-0.669576	0.103655	0.75355	0.511925	1.10922	NA	NA	NA	NA	NA	NA	NA	NA
1579	1057	aparc-Desikan_rh_thickness_caudalmiddlefrontal	CT	LBD	2	0.177664	0.74975	0.556995	-0.914047	1.26938	1.19442	0.400899	3.55863	NA	NA	NA	NA	NA	NA	NA	NA
1580	1058	aparc-Desikan_rh_thickness_cuneus	CT	LBD	3	0.299563	0.535437	0.483379	-0.64786	1.24699	1.34927	0.523164	3.47984	NA	NA	NA	NA	NA	NA	NA	NA
1581	1059	aparc-Desikan_rh_thickness_entorhinal	CT	LBD	NA	NA	NA	NA	NA	NA	NA	NA	NA	NA	NA	NA	NA	NA	NA	NA	NA
1582	1060	aparc-Desikan_rh_thickness_fusiform	CT	LBD	4	0.169671	0.56146	0.292196	-0.403034	0.742376	1.18491	0.66829	2.10092	NA	NA	NA	NA	NA	NA	NA	NA
1583	1061	aparc-Desikan_rh_thickness_inferiorparietal	CT	LBD	5	0.358026	0.0344163	0.169267	0.0262634	0.689788	1.4305	1.02661	1.99329	NA	NA	NA	NA	NA	NA	NA	NA
1584	1062	aparc-Desikan_rh_thickness_inferiortemporal	CT	LBD	4	-0.0400311	0.892191	0.295363	-0.618942	0.53888	0.96076	0.538514	1.71409	NA	NA	NA	NA	NA	NA	NA	NA
1585	1063	aparc-Desikan_rh_thickness_isthmuscingulate	CT	LBD	3	0.459756	0.0347275	0.217737	0.0329918	0.88652	1.58369	1.03354	2.42667	NA	NA	NA	NA	NA	NA	NA	NA
1586	1064	aparc-Desikan_rh_thickness_lateraloccipital	CT	LBD	8	-0.103474	0.659765	0.235042	-0.564156	0.357208	0.901699	0.56884	1.42933	NA	NA	NA	NA	NA	NA	NA	NA
1587	1065	aparc-Desikan_rh_thickness_lateralorbitofrontal	CT	LBD	2	0.361851	0.352012	0.388797	-0.400192	1.12389	1.43599	0.670191	3.07681	NA	NA	NA	NA	NA	NA	NA	NA
1588	1066	aparc-Desikan_rh_thickness_lingual	CT	LBD	6	-0.123488	0.584499	0.225826	-0.566107	0.319132	0.883833	0.567731	1.37593	NA	NA	NA	NA	NA	NA	NA	NA
1589	1067	aparc-Desikan_rh_thickness_medialorbitofrontal	CT	LBD	2	-0.211604	0.369502	0.235795	-0.673763	0.250554	0.809285	0.509787	1.28474	NA	NA	NA	NA	NA	NA	NA	NA
1590	1068	aparc-Desikan_rh_thickness_middletemporal	CT	LBD	3	0.00324724	0.990117	0.26215	-0.510567	0.517062	1.00325	0.600155	1.67709	NA	NA	NA	NA	NA	NA	NA	NA
1591	1069	aparc-Desikan_rh_thickness_parahippocampal	CT	LBD	3	0.0154086	0.957006	0.285817	-0.544793	0.57561	1.01553	0.579962	1.77821	NA	NA	NA	NA	NA	NA	NA	NA
1592	1070	aparc-Desikan_rh_thickness_paracentral	CT	LBD	2	0.313835	0.236785	0.265274	-0.206102	0.833773	1.36866	0.81375	2.30199	NA	NA	NA	NA	NA	NA	NA	NA
1593	1071	aparc-Desikan_rh_thickness_parsopercularis	CT	LBD	3	-0.0861174	0.688847	0.215067	-0.507649	0.335414	0.917486	0.601909	1.39852	NA	NA	NA	NA	NA	NA	NA	NA
1594	1072	aparc-Desikan_rh_thickness_parsorbitalis	CT	LBD	NA	NA	NA	NA	NA	NA	NA	NA	NA	NA	NA	NA	NA	NA	NA	NA	NA
1595	1073	aparc-Desikan_rh_thickness_parstriangularis	CT	LBD	3	0.0547159	0.832201	0.25824	-0.451435	0.560867	1.05624	0.636714	1.75219	NA	NA	NA	NA	NA	NA	NA	NA
1596	1074	aparc-Desikan_rh_thickness_pericalcarine	CT	LBD	1	NA	NA	NA	NA	NA	NA	NA	NA	-0.419844	0.275188	0.384757	-1.17397	0.33428	0.657149	0.309138	1.39693
1597	1075	aparc-Desikan_rh_thickness_postcentral	CT	LBD	2	0.0553024	0.648811	0.121433	-0.182706	0.293311	1.05686	0.833013	1.34086	NA	NA	NA	NA	NA	NA	NA	NA
1598	1076	aparc-Desikan_rh_thickness_posteriorcingulate	CT	LBD	2	0.0635927	0.820085	0.279608	-0.484439	0.611624	1.06566	0.616043	1.84342	NA	NA	NA	NA	NA	NA	NA	NA
1599	1077	aparc-Desikan_rh_thickness_precentral	CT	LBD	6	0.331538	0.0407927	0.162071	0.0138783	0.649197	1.39311	1.01398	1.914	NA	NA	NA	NA	NA	NA	NA	NA
1600	1078	aparc-Desikan_rh_thickness_precuneus	CT	LBD	7	0.128744	0.464826	0.176139	-0.216489	0.473978	1.1374	0.805341	1.60637	NA	NA	NA	NA	NA	NA	NA	NA
1601	1079	aparc-Desikan_rh_thickness_rostralanteriorcingulate	CT	LBD	2	-0.302054	0.411164	0.36753	-1.02241	0.418306	0.739298	0.359726	1.51939	NA	NA	NA	NA	NA	NA	NA	NA
1602	1080	aparc-Desikan_rh_thickness_rostralmiddlefrontal	CT	LBD	4	-0.414167	0.0168385	0.173276	-0.753788	-0.074546	0.66089	0.470581	0.928165	NA	NA	NA	NA	NA	NA	NA	NA
1603	1081	aparc-Desikan_rh_thickness_superiorfrontal	CT	LBD	8	0.0269184	0.842573	0.135538	-0.238736	0.292573	1.02728	0.787622	1.33987	NA	NA	NA	NA	NA	NA	NA	NA
1604	1082	aparc-Desikan_rh_thickness_superiorparietal	CT	LBD	6	0.14798	0.450935	0.196297	-0.236762	0.532723	1.15949	0.789179	1.70357	NA	NA	NA	NA	NA	NA	NA	NA
1605	1083	aparc-Desikan_rh_thickness_superiortemporal	CT	LBD	2	0.270483	0.222858	0.221896	-0.164433	0.705398	1.3106	0.848375	2.02465	NA	NA	NA	NA	NA	NA	NA	NA
1606	1084	aparc-Desikan_rh_thickness_supramarginal	CT	LBD	4	0.136795	0.458884	0.184687	-0.225191	0.498781	1.14659	0.798364	1.64671	NA	NA	NA	NA	NA	NA	NA	NA
1607	1085	aparc-Desikan_rh_thickness_frontalpole	CT	LBD	1	NA	NA	NA	NA	NA	NA	NA	NA	0.262409	0.431108	0.333304	-0.390866	0.915684	1.30006	0.67647	2.49848
1608	1086	aparc-Desikan_rh_thickness_transversetemporal	CT	LBD	1	NA	NA	NA	NA	NA	NA	NA	NA	0.0219034	0.956526	0.401802	-0.765628	0.809435	1.02215	0.465042	2.24664
1609	1087	aparc-Desikan_rh_thickness_insula	CT	LBD	4	-0.0254632	0.918648	0.249306	-0.514102	0.463176	0.974858	0.598037	1.58911	NA	NA	NA	NA	NA	NA	NA	NA
1610	1452	IDP_dMRI_TBSS_FA_Middle_cerebellar_peduncle	FA	LBD	7	0.508857	0.0147876	0.208759	0.0996902	0.918024	1.66339	1.10483	2.50434	NA	NA	NA	NA	NA	NA	NA	NA
1611	1453	IDP_dMRI_TBSS_FA_Pontine_crossing_tract	FA	LBD	4	0.0378878	0.818981	0.165553	-0.286596	0.362372	1.03861	0.750815	1.43673	NA	NA	NA	NA	NA	NA	NA	NA
1612	1454	IDP_dMRI_TBSS_FA_Genu_of_corpus_callosum	FA	LBD	11	-0.0122809	0.937613	0.156903	-0.319811	0.295249	0.987794	0.726287	1.34346	NA	NA	NA	NA	NA	NA	NA	NA
1613	1455	IDP_dMRI_TBSS_FA_Body_of_corpus_callosum	FA	LBD	11	0.172167	0.247924	0.14901	-0.119893	0.464227	1.18788	0.887016	1.59078	NA	NA	NA	NA	NA	NA	NA	NA
1614	1456	IDP_dMRI_TBSS_FA_Splenium_of_corpus_callosum	FA	LBD	15	0.130831	0.246196	0.112821	-0.0902977	0.351961	1.13978	0.913659	1.42185	NA	NA	NA	NA	NA	NA	NA	NA
1615	1457	IDP_dMRI_TBSS_FA_Fornix	FA	LBD	7	-0.142848	0.473951	0.19949	-0.533849	0.248152	0.866886	0.586344	1.28166	NA	NA	NA	NA	NA	NA	NA	NA
1616	1458	IDP_dMRI_TBSS_FA_Corticospinal_tract_R	FA	LBD	2	-0.366542	0.150063	0.254665	-0.865687	0.132602	0.693127	0.420763	1.1418	NA	NA	NA	NA	NA	NA	NA	NA
1617	1459	IDP_dMRI_TBSS_FA_Corticospinal_tract_L	FA	LBD	1	NA	NA	NA	NA	NA	NA	NA	NA	-0.645861	0.104624	0.397983	-1.42591	0.134185	0.524211	0.24029	1.1436
1618	1460	IDP_dMRI_TBSS_FA_Medial_lemniscus_R	FA	LBD	4	-0.0917149	0.578339	0.16501	-0.415135	0.231706	0.912365	0.660251	1.26075	NA	NA	NA	NA	NA	NA	NA	NA
1619	1461	IDP_dMRI_TBSS_FA_Medial_lemniscus_L	FA	LBD	5	-0.146961	0.389101	0.170636	-0.481408	0.187487	0.863328	0.617913	1.20621	NA	NA	NA	NA	NA	NA	NA	NA
1620	1462	IDP_dMRI_TBSS_FA_Inferior_cerebellar_peduncle_R	FA	LBD	8	0.0791375	0.631546	0.165024	-0.244309	0.402584	1.08235	0.783246	1.49568	NA	NA	NA	NA	NA	NA	NA	NA
1621	1463	IDP_dMRI_TBSS_FA_Inferior_cerebellar_peduncle_L	FA	LBD	7	0.217035	0.126936	0.142197	-0.0616711	0.49574	1.24239	0.940192	1.64171	NA	NA	NA	NA	NA	NA	NA	NA
1622	1464	IDP_dMRI_TBSS_FA_Superior_cerebellar_peduncle_R	FA	LBD	10	-0.21395	0.0341378	0.100994	-0.411898	-0.0160015	0.807389	0.662392	0.984126	NA	NA	NA	NA	NA	NA	NA	NA
1623	1465	IDP_dMRI_TBSS_FA_Superior_cerebellar_peduncle_L	FA	LBD	9	-0.128806	0.283569	0.120117	-0.364235	0.106623	0.879145	0.694728	1.11252	NA	NA	NA	NA	NA	NA	NA	NA
1624	1466	IDP_dMRI_TBSS_FA_Cerebral_peduncle_R	FA	LBD	6	0.292173	0.0534897	0.151311	-0.00439614	0.588743	1.33934	0.995614	1.80172	NA	NA	NA	NA	NA	NA	NA	NA
1625	1467	IDP_dMRI_TBSS_FA_Cerebral_peduncle_L	FA	LBD	6	0.310564	0.147849	0.214601	-0.110053	0.731182	1.36419	0.895786	2.07753	NA	NA	NA	NA	NA	NA	NA	NA
1626	1468	IDP_dMRI_TBSS_FA_Anterior_limb_of_internal_capsule_R	FA	LBD	10	-0.0520369	0.783538	0.189424	-0.423308	0.319234	0.949294	0.654877	1.37607	NA	NA	NA	NA	NA	NA	NA	NA
1627	1469	IDP_dMRI_TBSS_FA_Anterior_limb_of_internal_capsule_L	FA	LBD	8	-0.190293	0.342256	0.200368	-0.583014	0.202429	0.826717	0.558213	1.22437	NA	NA	NA	NA	NA	NA	NA	NA
1628	1470	IDP_dMRI_TBSS_FA_Posterior_limb_of_internal_capsule_R	FA	LBD	21	0.187591	0.0504817	0.0959125	-0.00039711	0.37558	1.20634	0.999603	1.45584	NA	NA	NA	NA	NA	NA	NA	NA
1629	1471	IDP_dMRI_TBSS_FA_Posterior_limb_of_internal_capsule_L	FA	LBD	16	0.272293	0.00981698	0.10545	0.0656119	0.478975	1.31297	1.06781	1.61442	NA	NA	NA	NA	NA	NA	NA	NA
1630	1472	IDP_dMRI_TBSS_FA_Retrolenticular_part_of_internal_capsule_R	FA	LBD	8	0.000506442	0.996711	0.122853	-0.240285	0.241298	1.00051	0.786403	1.2729	NA	NA	NA	NA	NA	NA	NA	NA
1631	1473	IDP_dMRI_TBSS_FA_Retrolenticular_part_of_internal_capsule_L	FA	LBD	5	0.265712	0.25813	0.234972	-0.194834	0.726258	1.30436	0.822971	2.06733	NA	NA	NA	NA	NA	NA	NA	NA
1632	1474	IDP_dMRI_TBSS_FA_Anterior_corona_radiata_R	FA	LBD	14	-0.0411256	0.773484	0.142886	-0.321183	0.238932	0.959709	0.725291	1.26989	NA	NA	NA	NA	NA	NA	NA	NA
1633	1475	IDP_dMRI_TBSS_FA_Anterior_corona_radiata_L	FA	LBD	10	-0.0586305	0.702292	0.153391	-0.359278	0.242017	0.943055	0.69818	1.27382	NA	NA	NA	NA	NA	NA	NA	NA
1634	1476	IDP_dMRI_TBSS_FA_Superior_corona_radiata_R	FA	LBD	10	-0.0263028	0.837964	0.128621	-0.2784	0.225795	0.97404	0.756994	1.25332	NA	NA	NA	NA	NA	NA	NA	NA
1635	1477	IDP_dMRI_TBSS_FA_Superior_corona_radiata_L	FA	LBD	12	-0.00732619	0.961315	0.151045	-0.303375	0.288723	0.992701	0.738322	1.33472	NA	NA	NA	NA	NA	NA	NA	NA
1636	1478	IDP_dMRI_TBSS_FA_Posterior_corona_radiata_R	FA	LBD	8	0.0677913	0.710461	0.182609	-0.290123	0.425706	1.07014	0.748171	1.53067	NA	NA	NA	NA	NA	NA	NA	NA
1637	1479	IDP_dMRI_TBSS_FA_Posterior_corona_radiata_L	FA	LBD	7	0.150231	0.468409	0.207195	-0.255872	0.556334	1.1621	0.774241	1.74427	NA	NA	NA	NA	NA	NA	NA	NA
1638	1480	IDP_dMRI_TBSS_FA_Posterior_thalamic_radiation_R	FA	LBD	9	0.0392361	0.755567	0.126037	-0.207796	0.286268	1.04002	0.812373	1.33145	NA	NA	NA	NA	NA	NA	NA	NA
1639	1481	IDP_dMRI_TBSS_FA_Posterior_thalamic_radiation_L	FA	LBD	10	0.12681	0.419117	0.156952	-0.180816	0.434436	1.1352	0.834589	1.54409	NA	NA	NA	NA	NA	NA	NA	NA
1640	1482	IDP_dMRI_TBSS_FA_Sagittal_stratum_R	FA	LBD	13	0.227411	0.0622871	0.121986	-0.0116805	0.466503	1.25535	0.988387	1.59441	NA	NA	NA	NA	NA	NA	NA	NA
1641	1483	IDP_dMRI_TBSS_FA_Sagittal_stratum_L	FA	LBD	10	0.316106	0.0240366	0.140084	0.0415411	0.590672	1.37178	1.04242	1.8052	NA	NA	NA	NA	NA	NA	NA	NA
1642	1484	IDP_dMRI_TBSS_FA_External_capsule_R	FA	LBD	11	-0.129981	0.199846	0.10139	-0.328707	0.0687438	0.878112	0.719854	1.07116	NA	NA	NA	NA	NA	NA	NA	NA
1643	1485	IDP_dMRI_TBSS_FA_External_capsule_L	FA	LBD	9	-0.109714	0.325955	0.111691	-0.328629	0.109201	0.896091	0.71991	1.11539	NA	NA	NA	NA	NA	NA	NA	NA
1644	1486	IDP_dMRI_TBSS_FA_Cingulum_cingulate_gyrus_R	FA	LBD	12	0.103188	0.375555	0.11645	-0.125054	0.33143	1.1087	0.882449	1.39296	NA	NA	NA	NA	NA	NA	NA	NA
1645	1487	IDP_dMRI_TBSS_FA_Cingulum_cingulate_gyrus_L	FA	LBD	11	0.343782	0.00742104	0.128404	0.092109	0.595455	1.41027	1.09648	1.81386	NA	NA	NA	NA	NA	NA	NA	NA
1646	1488	IDP_dMRI_TBSS_FA_Cingulum_hippocampus_R	FA	LBD	7	0.131765	0.6363	0.278645	-0.41438	0.67791	1.14084	0.66075	1.96976	NA	NA	NA	NA	NA	NA	NA	NA
1647	1489	IDP_dMRI_TBSS_FA_Cingulum_hippocampus_L	FA	LBD	4	0.253092	0.552864	0.426457	-0.582765	1.08895	1.288	0.558353	2.97115	NA	NA	NA	NA	NA	NA	NA	NA
1648	1490	IDP_dMRI_TBSS_FA_Fornix_cres+Stria_terminalis_R	FA	LBD	4	0.188377	0.284816	0.176125	-0.156828	0.533581	1.20729	0.854851	1.70503	NA	NA	NA	NA	NA	NA	NA	NA
1649	1491	IDP_dMRI_TBSS_FA_Fornix_cres+Stria_terminalis_L	FA	LBD	5	0.166435	0.325247	0.169187	-0.165172	0.498041	1.18109	0.847748	1.6455	NA	NA	NA	NA	NA	NA	NA	NA
1650	1492	IDP_dMRI_TBSS_FA_Superior_longitudinal_fasciculus_R	FA	LBD	16	0.0448126	0.597329	0.0848329	-0.12146	0.211085	1.04583	0.885627	1.23502	NA	NA	NA	NA	NA	NA	NA	NA
1651	1493	IDP_dMRI_TBSS_FA_Superior_longitudinal_fasciculus_L	FA	LBD	14	0.196402	0.121317	0.126771	-0.0520689	0.444873	1.21702	0.949263	1.56029	NA	NA	NA	NA	NA	NA	NA	NA
1652	1494	IDP_dMRI_TBSS_FA_Superior_fronto-occipital_fasciculus_R	FA	LBD	8	-0.0954721	0.617494	0.191171	-0.470168	0.279224	0.908944	0.624897	1.3221	NA	NA	NA	NA	NA	NA	NA	NA
1653	1495	IDP_dMRI_TBSS_FA_Superior_fronto-occipital_fasciculus_L	FA	LBD	11	-0.0702688	0.58905	0.130076	-0.325217	0.18468	0.932143	0.72237	1.20283	NA	NA	NA	NA	NA	NA	NA	NA
1654	1496	IDP_dMRI_TBSS_FA_Uncinate_fasciculus_R	FA	LBD	9	-0.138452	0.200733	0.10821	-0.350544	0.0736408	0.870705	0.704305	1.07642	NA	NA	NA	NA	NA	NA	NA	NA
1655	1497	IDP_dMRI_TBSS_FA_Uncinate_fasciculus_L	FA	LBD	10	-0.0580739	0.660543	0.132237	-0.317259	0.201111	0.94358	0.728142	1.22276	NA	NA	NA	NA	NA	NA	NA	NA
1656	1498	IDP_dMRI_TBSS_FA_Tapetum_R	FA	LBD	11	-0.0205406	0.877963	0.13377	-0.28273	0.241649	0.979669	0.753723	1.27335	NA	NA	NA	NA	NA	NA	NA	NA
1657	1499	IDP_dMRI_TBSS_FA_Tapetum_L	FA	LBD	9	-0.0098156	0.933133	0.116986	-0.239108	0.219477	0.990232	0.78733	1.24543	NA	NA	NA	NA	NA	NA	NA	NA
1658	1602	IDP_dMRI_TBSS_MD_Middle_cerebellar_peduncle	MD	LBD	3	0.154226	0.445782	0.202272	-0.242227	0.550679	1.16675	0.784878	1.73443	NA	NA	NA	NA	NA	NA	NA	NA
1659	1603	IDP_dMRI_TBSS_MD_Pontine_crossing_tract	MD	LBD	7	-0.00436627	0.972273	0.125619	-0.25058	0.241847	0.995643	0.778349	1.2736	NA	NA	NA	NA	NA	NA	NA	NA
1660	1604	IDP_dMRI_TBSS_MD_Genu_of_corpus_callosum	MD	LBD	11	0.00291139	0.985339	0.158432	-0.307615	0.313438	1.00292	0.735198	1.36812	NA	NA	NA	NA	NA	NA	NA	NA
1661	1605	IDP_dMRI_TBSS_MD_Body_of_corpus_callosum	MD	LBD	7	0.0711801	0.749637	0.223052	-0.366002	0.508362	1.07377	0.693501	1.66257	NA	NA	NA	NA	NA	NA	NA	NA
1662	1606	IDP_dMRI_TBSS_MD_Splenium_of_corpus_callosum	MD	LBD	11	-0.0118897	0.927833	0.131274	-0.269187	0.245407	0.988181	0.764001	1.27814	NA	NA	NA	NA	NA	NA	NA	NA
1663	1607	IDP_dMRI_TBSS_MD_Fornix	MD	LBD	8	0.172138	0.381	0.196492	-0.212987	0.557263	1.18784	0.808167	1.74589	NA	NA	NA	NA	NA	NA	NA	NA
1664	1608	IDP_dMRI_TBSS_MD_Corticospinal_tract_R	MD	LBD	4	0.072878	0.709313	0.195499	-0.310301	0.456057	1.0756	0.733227	1.57784	NA	NA	NA	NA	NA	NA	NA	NA
1665	1609	IDP_dMRI_TBSS_MD_Corticospinal_tract_L	MD	LBD	4	0.161415	0.353985	0.174148	-0.179914	0.502745	1.17517	0.835342	1.65325	NA	NA	NA	NA	NA	NA	NA	NA
1666	1610	IDP_dMRI_TBSS_MD_Medial_lemniscus_R	MD	LBD	1	NA	NA	NA	NA	NA	NA	NA	NA	-0.338565	0.359629	0.369584	-1.06295	0.385818	0.712792	0.345436	1.47082
1667	1611	IDP_dMRI_TBSS_MD_Medial_lemniscus_L	MD	LBD	NA	NA	NA	NA	NA	NA	NA	NA	NA	NA	NA	NA	NA	NA	NA	NA	NA
1668	1612	IDP_dMRI_TBSS_MD_Inferior_cerebellar_peduncle_R	MD	LBD	4	-0.282675	0.12862	0.186023	-0.647281	0.0819311	0.753765	0.523467	1.08538	NA	NA	NA	NA	NA	NA	NA	NA
1669	1613	IDP_dMRI_TBSS_MD_Inferior_cerebellar_peduncle_L	MD	LBD	4	-0.0570266	0.797054	0.221753	-0.491663	0.37761	0.944569	0.611608	1.45879	NA	NA	NA	NA	NA	NA	NA	NA
1670	1614	IDP_dMRI_TBSS_MD_Superior_cerebellar_peduncle_R	MD	LBD	7	0.183467	0.290665	0.173628	-0.156845	0.523778	1.20137	0.854837	1.68839	NA	NA	NA	NA	NA	NA	NA	NA
1671	1615	IDP_dMRI_TBSS_MD_Superior_cerebellar_peduncle_L	MD	LBD	6	0.22643	0.124762	0.147503	-0.0626754	0.515536	1.25412	0.939248	1.67454	NA	NA	NA	NA	NA	NA	NA	NA
1672	1616	IDP_dMRI_TBSS_MD_Cerebral_peduncle_R	MD	LBD	4	0.0728363	0.81062	0.303958	-0.522921	0.668594	1.07555	0.592786	1.95149	NA	NA	NA	NA	NA	NA	NA	NA
1673	1617	IDP_dMRI_TBSS_MD_Cerebral_peduncle_L	MD	LBD	3	-0.194098	0.623359	0.395236	-0.968761	0.580564	0.823577	0.379553	1.78705	NA	NA	NA	NA	NA	NA	NA	NA
1674	1618	IDP_dMRI_TBSS_MD_Anterior_limb_of_internal_capsule_R	MD	LBD	14	-0.159893	0.104099	0.0983775	-0.352712	0.0329272	0.852235	0.702779	1.03348	NA	NA	NA	NA	NA	NA	NA	NA
1675	1619	IDP_dMRI_TBSS_MD_Anterior_limb_of_internal_capsule_L	MD	LBD	17	-0.269918	0.00172151	0.0861122	-0.438698	-0.101138	0.763442	0.644875	0.903808	NA	NA	NA	NA	NA	NA	NA	NA
1676	1620	IDP_dMRI_TBSS_MD_Posterior_limb_of_internal_capsule_R	MD	LBD	8	-0.287848	0.0388841	0.139366	-0.561005	-0.0146908	0.749876	0.570635	0.985417	NA	NA	NA	NA	NA	NA	NA	NA
1677	1621	IDP_dMRI_TBSS_MD_Posterior_limb_of_internal_capsule_L	MD	LBD	7	-0.20389	0.0891107	0.119928	-0.438948	0.0311683	0.815552	0.644714	1.03166	NA	NA	NA	NA	NA	NA	NA	NA
1678	1622	IDP_dMRI_TBSS_MD_Retrolenticular_part_of_internal_capsule_R	MD	LBD	14	0.0134099	0.879249	0.0882684	-0.159596	0.186416	1.0135	0.852488	1.20492	NA	NA	NA	NA	NA	NA	NA	NA
1679	1623	IDP_dMRI_TBSS_MD_Retrolenticular_part_of_internal_capsule_L	MD	LBD	13	-0.105061	0.281087	0.0974697	-0.296101	0.0859799	0.90027	0.743712	1.08978	NA	NA	NA	NA	NA	NA	NA	NA
1680	1624	IDP_dMRI_TBSS_MD_Anterior_corona_radiata_R	MD	LBD	15	-0.175939	0.146015	0.121024	-0.413146	0.0612684	0.838669	0.661566	1.06318	NA	NA	NA	NA	NA	NA	NA	NA
1681	1625	IDP_dMRI_TBSS_MD_Anterior_corona_radiata_L	MD	LBD	15	-0.125856	0.27144	0.11444	-0.350159	0.098447	0.881742	0.704576	1.10346	NA	NA	NA	NA	NA	NA	NA	NA
1682	1626	IDP_dMRI_TBSS_MD_Superior_corona_radiata_R	MD	LBD	22	-0.0505585	0.523406	0.0792324	-0.205854	0.104737	0.950698	0.813952	1.11042	NA	NA	NA	NA	NA	NA	NA	NA
1683	1627	IDP_dMRI_TBSS_MD_Superior_corona_radiata_L	MD	LBD	20	-0.0122538	0.890751	0.0892139	-0.187113	0.162605	0.987821	0.82935	1.17657	NA	NA	NA	NA	NA	NA	NA	NA
1684	1628	IDP_dMRI_TBSS_MD_Posterior_corona_radiata_R	MD	LBD	12	-0.0382017	0.789536	0.143124	-0.318724	0.242321	0.962519	0.727076	1.2742	NA	NA	NA	NA	NA	NA	NA	NA
1685	1629	IDP_dMRI_TBSS_MD_Posterior_corona_radiata_L	MD	LBD	18	-0.0730994	0.486283	0.104993	-0.278885	0.132686	0.929508	0.756627	1.14189	NA	NA	NA	NA	NA	NA	NA	NA
1686	1630	IDP_dMRI_TBSS_MD_Posterior_thalamic_radiation_R	MD	LBD	11	-0.0849273	0.565116	0.147633	-0.374288	0.204433	0.918579	0.687779	1.22683	NA	NA	NA	NA	NA	NA	NA	NA
1687	1631	IDP_dMRI_TBSS_MD_Posterior_thalamic_radiation_L	MD	LBD	14	-0.168694	0.0852944	0.0980345	-0.360841	0.0234537	0.844768	0.69709	1.02373	NA	NA	NA	NA	NA	NA	NA	NA
1688	1632	IDP_dMRI_TBSS_MD_Sagittal_stratum_R	MD	LBD	16	-0.190833	0.0565868	0.100096	-0.387021	0.00535625	0.826271	0.679077	1.00537	NA	NA	NA	NA	NA	NA	NA	NA
1689	1633	IDP_dMRI_TBSS_MD_Sagittal_stratum_L	MD	LBD	17	-0.173852	0.109068	0.108495	-0.386503	0.0387981	0.840421	0.679429	1.03956	NA	NA	NA	NA	NA	NA	NA	NA
1690	1634	IDP_dMRI_TBSS_MD_External_capsule_R	MD	LBD	12	-0.116323	0.2715	0.105785	-0.323663	0.0910162	0.890187	0.723494	1.09529	NA	NA	NA	NA	NA	NA	NA	NA
1691	1635	IDP_dMRI_TBSS_MD_External_capsule_L	MD	LBD	12	0.01436	0.883947	0.098378	-0.178461	0.207181	1.01446	0.836557	1.23021	NA	NA	NA	NA	NA	NA	NA	NA
1692	1636	IDP_dMRI_TBSS_MD_Cingulum_cingulate_gyrus_R	MD	LBD	16	-0.08888	0.335107	0.0922108	-0.269613	0.0918531	0.914955	0.763675	1.0962	NA	NA	NA	NA	NA	NA	NA	NA
1693	1637	IDP_dMRI_TBSS_MD_Cingulum_cingulate_gyrus_L	MD	LBD	15	-0.199809	0.0688188	0.109809	-0.415033	0.0154163	0.818888	0.660318	1.01554	NA	NA	NA	NA	NA	NA	NA	NA
1694	1638	IDP_dMRI_TBSS_MD_Cingulum_hippocampus_R	MD	LBD	12	-0.170955	0.237478	0.144716	-0.454599	0.112688	0.842859	0.634703	1.11928	NA	NA	NA	NA	NA	NA	NA	NA
1695	1639	IDP_dMRI_TBSS_MD_Cingulum_hippocampus_L	MD	LBD	9	-0.0549864	0.706978	0.146273	-0.341681	0.231708	0.946498	0.710575	1.26075	NA	NA	NA	NA	NA	NA	NA	NA
1696	1640	IDP_dMRI_TBSS_MD_Fornix_cres+Stria_terminalis_R	MD	LBD	1	NA	NA	NA	NA	NA	NA	NA	NA	0.515239	0.182006	0.386062	-0.241442	1.27192	1.67404	0.785494	3.5677
1697	1641	IDP_dMRI_TBSS_MD_Fornix_cres+Stria_terminalis_L	MD	LBD	NA	NA	NA	NA	NA	NA	NA	NA	NA	NA	NA	NA	NA	NA	NA	NA	NA
1698	1642	IDP_dMRI_TBSS_MD_Superior_longitudinal_fasciculus_R	MD	LBD	24	-0.211849	0.00921967	0.0813617	-0.371318	-0.0523806	0.809086	0.689824	0.948968	NA	NA	NA	NA	NA	NA	NA	NA
1699	1643	IDP_dMRI_TBSS_MD_Superior_longitudinal_fasciculus_L	MD	LBD	27	-0.202007	0.0151267	0.0831532	-0.364987	-0.0390263	0.81709	0.694206	0.961725	NA	NA	NA	NA	NA	NA	NA	NA
1700	1644	IDP_dMRI_TBSS_MD_Superior_fronto-occipital_fasciculus_R	MD	LBD	7	0.0299738	0.819053	0.131025	-0.226836	0.286784	1.03043	0.797051	1.33214	NA	NA	NA	NA	NA	NA	NA	NA
1701	1645	IDP_dMRI_TBSS_MD_Superior_fronto-occipital_fasciculus_L	MD	LBD	8	0.132366	0.44336	0.172682	-0.20609	0.470823	1.14153	0.813759	1.60131	NA	NA	NA	NA	NA	NA	NA	NA
1702	1646	IDP_dMRI_TBSS_MD_Uncinate_fasciculus_R	MD	LBD	5	-0.410313	0.00343624	0.140242	-0.685187	-0.135439	0.663443	0.503996	0.873333	NA	NA	NA	NA	NA	NA	NA	NA
1703	1647	IDP_dMRI_TBSS_MD_Uncinate_fasciculus_L	MD	LBD	3	-0.388118	0.110903	0.243465	-0.865309	0.0890725	0.678332	0.420922	1.09316	NA	NA	NA	NA	NA	NA	NA	NA
1704	1648	IDP_dMRI_TBSS_MD_Tapetum_R	MD	LBD	9	0.0200881	0.860974	0.114701	-0.204726	0.244902	1.02029	0.814871	1.2775	NA	NA	NA	NA	NA	NA	NA	NA
1705	1649	IDP_dMRI_TBSS_MD_Tapetum_L	MD	LBD	10	0.0384861	0.734258	0.113372	-0.183723	0.260696	1.03924	0.832166	1.29783	NA	NA	NA	NA	NA	NA	NA	NA
1706	122	IDP_T1_FAST_ROIs_L_thalamus	GMV	MS	13	-0.00597827	0.876457	0.0384549	-0.0813499	0.0693933	0.99404	0.921871	1.07186	NA	NA	NA	NA	NA	NA	NA	NA
1707	123	IDP_T1_FAST_ROIs_R_thalamus	GMV	MS	9	0.108502	0.00013745	0.028458	0.0527245	0.16428	1.11461	1.05414	1.17854	NA	NA	NA	NA	NA	NA	NA	NA
1708	124	IDP_T1_FAST_ROIs_L_caudate	GMV	MS	12	0.0659851	0.0806252	0.037769	-0.00804216	0.140012	1.06821	0.99199	1.15029	NA	NA	NA	NA	NA	NA	NA	NA
1709	125	IDP_T1_FAST_ROIs_R_caudate	GMV	MS	12	0.0746183	0.0733193	0.0416667	-0.00704843	0.156285	1.07747	0.992976	1.16916	NA	NA	NA	NA	NA	NA	NA	NA
1710	126	IDP_T1_FAST_ROIs_L_putamen	GMV	MS	17	0.021917	0.412261	0.0267307	-0.0304751	0.0743091	1.02216	0.969985	1.07714	NA	NA	NA	NA	NA	NA	NA	NA
1711	127	IDP_T1_FAST_ROIs_R_putamen	GMV	MS	13	-0.000659332	0.984414	0.0337499	-0.0668091	0.0654904	0.999341	0.935374	1.06768	NA	NA	NA	NA	NA	NA	NA	NA
1712	128	IDP_T1_FAST_ROIs_L_pallidum	GMV	MS	4	-0.0582586	0.433825	0.0744364	-0.204154	0.0876368	0.943406	0.815337	1.09159	NA	NA	NA	NA	NA	NA	NA	NA
1713	129	IDP_T1_FAST_ROIs_R_pallidum	GMV	MS	1	NA	NA	NA	NA	NA	NA	NA	NA	0.0533223	0.5182	0.0825265	-0.10843	0.215074	1.05477	0.897242	1.23995
1714	130	IDP_T1_FAST_ROIs_L_hippocampus	GMV	MS	11	-0.00583557	0.852983	0.0314903	-0.0675565	0.0558853	0.994181	0.934675	1.05748	NA	NA	NA	NA	NA	NA	NA	NA
1715	131	IDP_T1_FAST_ROIs_R_hippocampus	GMV	MS	10	-0.00835567	0.734775	0.0246639	-0.056697	0.0399857	0.991679	0.94488	1.0408	NA	NA	NA	NA	NA	NA	NA	NA
1716	132	IDP_T1_FAST_ROIs_L_amygdala	GMV	MS	3	0.132427	0.0146503	0.0542533	0.026091	0.238764	1.1416	1.02643	1.26968	NA	NA	NA	NA	NA	NA	NA	NA
1717	133	IDP_T1_FAST_ROIs_R_amygdala	GMV	MS	2	0.212292	0.0017742	0.0679195	0.0791696	0.345414	1.23651	1.08239	1.41257	NA	NA	NA	NA	NA	NA	NA	NA
1718	134	IDP_T1_FAST_ROIs_L_ventral_striatum	GMV	MS	13	-0.00761784	0.851988	0.0408282	-0.0876412	0.0724055	0.992411	0.91609	1.07509	NA	NA	NA	NA	NA	NA	NA	NA
1719	135	IDP_T1_FAST_ROIs_R_ventral_striatum	GMV	MS	13	0.0447099	0.0696615	0.0246457	-0.00359567	0.0930154	1.04572	0.996411	1.09748	NA	NA	NA	NA	NA	NA	NA	NA
1720	136	IDP_T1_FAST_ROIs_brain_stem	GMV	MS	10	0.0286361	0.301398	0.0277095	-0.0256745	0.0829468	1.02905	0.974652	1.08648	NA	NA	NA	NA	NA	NA	NA	NA
1721	137	IDP_T1_FAST_ROIs_L_cerebellum_I-IV	GMV	MS	7	0.0740698	0.427125	0.0932725	-0.108744	0.256884	1.07688	0.89696	1.2929	NA	NA	NA	NA	NA	NA	NA	NA
1722	138	IDP_T1_FAST_ROIs_R_cerebellum_I-IV	GMV	MS	8	0.0554765	0.454129	0.0741121	-0.0897832	0.200736	1.05704	0.914129	1.2223	NA	NA	NA	NA	NA	NA	NA	NA
1723	139	IDP_T1_FAST_ROIs_L_cerebellum_V	GMV	MS	11	0.0875675	0.0422994	0.0431247	0.00304301	0.172092	1.09152	1.00305	1.18779	NA	NA	NA	NA	NA	NA	NA	NA
1724	140	IDP_T1_FAST_ROIs_R_cerebellum_V	GMV	MS	10	0.0640332	0.13819	0.0431908	-0.0206208	0.148687	1.06613	0.97959	1.16031	NA	NA	NA	NA	NA	NA	NA	NA
1725	141	IDP_T1_FAST_ROIs_L_cerebellum_VI	GMV	MS	13	-0.0205562	0.583871	0.0375291	-0.0941132	0.0530009	0.979654	0.91018	1.05443	NA	NA	NA	NA	NA	NA	NA	NA
1726	142	IDP_T1_FAST_ROIs_V_cerebellum_VI	GMV	MS	9	0.0309498	0.234383	0.0260269	-0.020063	0.0819626	1.03143	0.980137	1.08542	NA	NA	NA	NA	NA	NA	NA	NA
1727	143	IDP_T1_FAST_ROIs_R_cerebellum_VI	GMV	MS	12	0.00794237	0.760845	0.0260943	-0.0432025	0.0590873	1.00797	0.957717	1.06087	NA	NA	NA	NA	NA	NA	NA	NA
1728	144	IDP_T1_FAST_ROIs_L_cerebellum_crus_I	GMV	MS	23	0.00390319	0.800963	0.0154826	-0.0264428	0.0342491	1.00391	0.973904	1.03484	NA	NA	NA	NA	NA	NA	NA	NA
1729	145	IDP_T1_FAST_ROIs_V_cerebellum_crus_I	GMV	MS	2	-0.0539762	0.417067	0.0665123	-0.18434	0.076388	0.947455	0.831653	1.07938	NA	NA	NA	NA	NA	NA	NA	NA
1730	146	IDP_T1_FAST_ROIs_R_cerebellum_crus_I	GMV	MS	17	0.0121211	0.505627	0.0182091	-0.0235688	0.047811	1.01219	0.976707	1.04897	NA	NA	NA	NA	NA	NA	NA	NA
1731	147	IDP_T1_FAST_ROIs_L_cerebellum_crus_II	GMV	MS	20	-0.00741139	0.675222	0.0176886	-0.0420811	0.0272583	0.992616	0.958792	1.02763	NA	NA	NA	NA	NA	NA	NA	NA
1732	148	IDP_T1_FAST_ROIs_V_cerebellum_crus_II	GMV	MS	19	0.0140929	0.568051	0.0246843	-0.0342884	0.0624741	1.01419	0.966293	1.06447	NA	NA	NA	NA	NA	NA	NA	NA
1733	149	IDP_T1_FAST_ROIs_R_cerebellum_crus_II	GMV	MS	21	0.00446698	0.832967	0.0211808	-0.0370473	0.0459813	1.00448	0.963631	1.04705	NA	NA	NA	NA	NA	NA	NA	NA
1734	150	IDP_T1_FAST_ROIs_L_cerebellum_VIIb	GMV	MS	15	0.0041469	0.844228	0.0211051	-0.0372192	0.045513	1.00416	0.963465	1.04656	NA	NA	NA	NA	NA	NA	NA	NA
1735	151	IDP_T1_FAST_ROIs_V_cerebellum_VIIb	GMV	MS	12	-0.012737	0.706961	0.0338804	-0.0791426	0.0536685	0.987344	0.923908	1.05513	NA	NA	NA	NA	NA	NA	NA	NA
1736	152	IDP_T1_FAST_ROIs_R_cerebellum_VIIb	GMV	MS	17	-0.001685	0.928634	0.0188135	-0.0385595	0.0351895	0.998316	0.962174	1.03582	NA	NA	NA	NA	NA	NA	NA	NA
1737	153	IDP_T1_FAST_ROIs_L_cerebellum_VIIIa	GMV	MS	14	0.0215564	0.29176	0.0204468	-0.0185193	0.061632	1.02179	0.981651	1.06357	NA	NA	NA	NA	NA	NA	NA	NA
1738	154	IDP_T1_FAST_ROIs_V_cerebellum_VIIIa	GMV	MS	13	0.0527101	0.119446	0.0338513	-0.0136385	0.119059	1.05412	0.986454	1.12644	NA	NA	NA	NA	NA	NA	NA	NA
1739	155	IDP_T1_FAST_ROIs_R_cerebellum_VIIIa	GMV	MS	9	0.0429329	0.363589	0.0472544	-0.0496858	0.135552	1.04387	0.951528	1.14517	NA	NA	NA	NA	NA	NA	NA	NA
1740	156	IDP_T1_FAST_ROIs_L_cerebellum_VIIIb	GMV	MS	9	0.0241165	0.436825	0.0310153	-0.0366736	0.0849065	1.02441	0.963991	1.08862	NA	NA	NA	NA	NA	NA	NA	NA
1741	157	IDP_T1_FAST_ROIs_V_cerebellum_VIIIb	GMV	MS	12	-0.0336811	0.287609	0.0316735	-0.0957612	0.0283991	0.96688	0.908681	1.02881	NA	NA	NA	NA	NA	NA	NA	NA
1742	158	IDP_T1_FAST_ROIs_R_cerebellum_VIIIb	GMV	MS	6	-0.011977	0.843549	0.0606875	-0.130925	0.106971	0.988094	0.877284	1.1129	NA	NA	NA	NA	NA	NA	NA	NA
1743	159	IDP_T1_FAST_ROIs_L_cerebellum_IX	GMV	MS	17	0.0214746	0.468223	0.0296049	-0.036551	0.0795002	1.02171	0.964109	1.08275	NA	NA	NA	NA	NA	NA	NA	NA
1744	160	IDP_T1_FAST_ROIs_V_cerebellum_IX	GMV	MS	13	0.0321736	0.331923	0.0331601	-0.0328203	0.0971674	1.0327	0.967712	1.10204	NA	NA	NA	NA	NA	NA	NA	NA
1745	161	IDP_T1_FAST_ROIs_R_cerebellum_IX	GMV	MS	14	0.0263715	0.474511	0.0368751	-0.0459036	0.0986467	1.02672	0.955134	1.10368	NA	NA	NA	NA	NA	NA	NA	NA
1746	162	IDP_T1_FAST_ROIs_L_cerebellum_X	GMV	MS	8	0.103781	0.00239236	0.0341764	0.0367955	0.170767	1.10936	1.03748	1.18621	NA	NA	NA	NA	NA	NA	NA	NA
1747	163	IDP_T1_FAST_ROIs_V_cerebellum_X	GMV	MS	5	0.0389674	0.276562	0.0358132	-0.0312264	0.109161	1.03974	0.969256	1.11534	NA	NA	NA	NA	NA	NA	NA	NA
1748	164	IDP_T1_FAST_ROIs_R_cerebellum_X	GMV	MS	7	0.0211486	0.408897	0.0256088	-0.0290446	0.0713418	1.02137	0.971373	1.07395	NA	NA	NA	NA	NA	NA	NA	NA
1749	344	aparc-Desikan_lh_volume_bankssts	GMV	MS	3	0.0868758	0.0580639	0.0458395	-0.00296972	0.176721	1.09076	0.997035	1.1933	NA	NA	NA	NA	NA	NA	NA	NA
1750	345	aparc-Desikan_lh_volume_caudalanteriorcingulate	GMV	MS	NA	NA	NA	NA	NA	NA	NA	NA	NA	NA	NA	NA	NA	NA	NA	NA	NA
1751	346	aparc-Desikan_lh_volume_caudalmiddlefrontal	GMV	MS	4	-0.0203162	0.622906	0.0413153	-0.101294	0.0606618	0.979889	0.903667	1.06254	NA	NA	NA	NA	NA	NA	NA	NA
1752	347	aparc-Desikan_lh_volume_cuneus	GMV	MS	12	0.00733519	0.809245	0.030386	-0.0522214	0.0668918	1.00736	0.949119	1.06918	NA	NA	NA	NA	NA	NA	NA	NA
1753	348	aparc-Desikan_lh_volume_entorhinal	GMV	MS	NA	NA	NA	NA	NA	NA	NA	NA	NA	NA	NA	NA	NA	NA	NA	NA	NA
1754	349	aparc-Desikan_lh_volume_fusiform	GMV	MS	NA	NA	NA	NA	NA	NA	NA	NA	NA	NA	NA	NA	NA	NA	NA	NA	NA
1755	350	aparc-Desikan_lh_volume_inferiorparietal	GMV	MS	3	-0.0135792	0.84658	0.0701824	-0.151137	0.123978	0.986513	0.85973	1.13199	NA	NA	NA	NA	NA	NA	NA	NA
1756	351	aparc-Desikan_lh_volume_inferiortemporal	GMV	MS	NA	NA	NA	NA	NA	NA	NA	NA	NA	NA	NA	NA	NA	NA	NA	NA	NA
1757	352	aparc-Desikan_lh_volume_isthmuscingulate	GMV	MS	NA	NA	NA	NA	NA	NA	NA	NA	NA	NA	NA	NA	NA	NA	NA	NA	NA
1758	353	aparc-Desikan_lh_volume_lateraloccipital	GMV	MS	5	-0.0108938	0.792215	0.0413527	-0.0919451	0.0701575	0.989165	0.912155	1.07268	NA	NA	NA	NA	NA	NA	NA	NA
1759	354	aparc-Desikan_lh_volume_lateralorbitofrontal	GMV	MS	3	-0.149653	0.14469	0.102604	-0.350757	0.0514512	0.861007	0.704155	1.0528	NA	NA	NA	NA	NA	NA	NA	NA
1760	355	aparc-Desikan_lh_volume_lingual	GMV	MS	8	0.00850951	0.799683	0.033534	-0.0572171	0.0742361	1.00855	0.944389	1.07706	NA	NA	NA	NA	NA	NA	NA	NA
1761	356	aparc-Desikan_lh_volume_medialorbitofrontal	GMV	MS	NA	NA	NA	NA	NA	NA	NA	NA	NA	NA	NA	NA	NA	NA	NA	NA	NA
1762	357	aparc-Desikan_lh_volume_middletemporal	GMV	MS	3	0.0843007	0.11623	0.0536675	-0.0208877	0.189489	1.08796	0.979329	1.20863	NA	NA	NA	NA	NA	NA	NA	NA
1763	358	aparc-Desikan_lh_volume_parahippocampal	GMV	MS	3	-0.0220376	0.80967	0.0914983	-0.201374	0.157299	0.978203	0.817606	1.17035	NA	NA	NA	NA	NA	NA	NA	NA
1764	359	aparc-Desikan_lh_volume_paracentral	GMV	MS	NA	NA	NA	NA	NA	NA	NA	NA	NA	NA	NA	NA	NA	NA	NA	NA	NA
1765	360	aparc-Desikan_lh_volume_parsopercularis	GMV	MS	1	NA	NA	NA	NA	NA	NA	NA	NA	-0.0615505	0.281601	0.0571642	-0.173592	0.0504914	0.940305	0.84064	1.05179
1766	361	aparc-Desikan_lh_volume_parsorbitalis	GMV	MS	4	0.00262495	0.955476	0.0470156	-0.0895257	0.0947756	1.00263	0.914365	1.09941	NA	NA	NA	NA	NA	NA	NA	NA
1767	362	aparc-Desikan_lh_volume_parstriangularis	GMV	MS	5	0.0235655	0.543424	0.0387818	-0.0524469	0.0995779	1.02385	0.948905	1.1047	NA	NA	NA	NA	NA	NA	NA	NA
1768	363	aparc-Desikan_lh_volume_pericalcarine	GMV	MS	17	-0.0239425	0.222254	0.019616	-0.0623898	0.0145049	0.976342	0.939517	1.01461	NA	NA	NA	NA	NA	NA	NA	NA
1769	364	aparc-Desikan_lh_volume_postcentral	GMV	MS	4	0.0097792	0.640593	0.0209463	-0.0312756	0.050834	1.00983	0.969208	1.05215	NA	NA	NA	NA	NA	NA	NA	NA
1770	365	aparc-Desikan_lh_volume_posteriorcingulate	GMV	MS	NA	NA	NA	NA	NA	NA	NA	NA	NA	NA	NA	NA	NA	NA	NA	NA	NA
1771	366	aparc-Desikan_lh_volume_precentral	GMV	MS	3	0.0289988	0.225411	0.0239212	-0.0178867	0.0758844	1.02942	0.982272	1.07884	NA	NA	NA	NA	NA	NA	NA	NA
1772	367	aparc-Desikan_lh_volume_precuneus	GMV	MS	6	0.00244532	0.96465	0.0551759	-0.105699	0.11059	1.00245	0.899695	1.11694	NA	NA	NA	NA	NA	NA	NA	NA
1773	368	aparc-Desikan_lh_volume_rostralanteriorcingulate	GMV	MS	2	-0.0497686	0.448504	0.0656655	-0.178473	0.0789358	0.95145	0.836547	1.08213	NA	NA	NA	NA	NA	NA	NA	NA
1774	369	aparc-Desikan_lh_volume_rostralmiddlefrontal	GMV	MS	5	-0.0221509	0.756951	0.071573	-0.162434	0.118132	0.978093	0.850072	1.12539	NA	NA	NA	NA	NA	NA	NA	NA
1775	370	aparc-Desikan_lh_volume_superiorfrontal	GMV	MS	6	0.0123255	0.808267	0.0507929	-0.0872285	0.111879	1.0124	0.916468	1.11838	NA	NA	NA	NA	NA	NA	NA	NA
1776	371	aparc-Desikan_lh_volume_superiorparietal	GMV	MS	13	-0.0181224	0.547023	0.0300922	-0.0771031	0.0408584	0.982041	0.925794	1.0417	NA	NA	NA	NA	NA	NA	NA	NA
1777	372	aparc-Desikan_lh_volume_superiortemporal	GMV	MS	4	-0.00759674	0.862405	0.0438324	-0.0935082	0.0783147	0.992432	0.910731	1.08146	NA	NA	NA	NA	NA	NA	NA	NA
1778	373	aparc-Desikan_lh_volume_supramarginal	GMV	MS	4	-0.0312338	0.323322	0.0316243	-0.0932174	0.0307498	0.969249	0.910995	1.03123	NA	NA	NA	NA	NA	NA	NA	NA
1779	374	aparc-Desikan_lh_volume_frontalpole	GMV	MS	NA	NA	NA	NA	NA	NA	NA	NA	NA	NA	NA	NA	NA	NA	NA	NA	NA
1780	375	aparc-Desikan_lh_volume_transversetemporal	GMV	MS	2	-0.0953188	0.094716	0.057042	-0.207121	0.0164835	0.909083	0.812921	1.01662	NA	NA	NA	NA	NA	NA	NA	NA
1781	376	aparc-Desikan_lh_volume_insula	GMV	MS	7	-0.103038	0.0312958	0.0478516	-0.196828	-0.00924932	0.902092	0.821332	0.990793	NA	NA	NA	NA	NA	NA	NA	NA
1782	377	aparc-Desikan_rh_volume_bankssts	GMV	MS	NA	NA	NA	NA	NA	NA	NA	NA	NA	NA	NA	NA	NA	NA	NA	NA	NA
1783	378	aparc-Desikan_rh_volume_caudalanteriorcingulate	GMV	MS	1	NA	NA	NA	NA	NA	NA	NA	NA	0.0228506	0.8091	0.0945853	-0.162537	0.208238	1.02311	0.849985	1.23151
1784	379	aparc-Desikan_rh_volume_caudalmiddlefrontal	GMV	MS	2	-0.043639	0.414216	0.0534467	-0.148394	0.0611165	0.957299	0.862091	1.06302	NA	NA	NA	NA	NA	NA	NA	NA
1785	380	aparc-Desikan_rh_volume_cuneus	GMV	MS	15	-0.0182814	0.457637	0.0246134	-0.0665237	0.0299608	0.981885	0.935641	1.03041	NA	NA	NA	NA	NA	NA	NA	NA
1786	381	aparc-Desikan_rh_volume_entorhinal	GMV	MS	2	0.0911824	0.11851	0.0584106	-0.0233023	0.205667	1.09547	0.976967	1.22834	NA	NA	NA	NA	NA	NA	NA	NA
1787	382	aparc-Desikan_rh_volume_fusiform	GMV	MS	3	-0.110262	0.0277148	0.0500895	-0.208437	-0.0120866	0.895599	0.811852	0.987986	NA	NA	NA	NA	NA	NA	NA	NA
1788	383	aparc-Desikan_rh_volume_inferiorparietal	GMV	MS	2	0.0575809	0.343836	0.0608284	-0.0616427	0.176805	1.05927	0.940219	1.1934	NA	NA	NA	NA	NA	NA	NA	NA
1789	384	aparc-Desikan_rh_volume_inferiortemporal	GMV	MS	4	-0.0827264	0.159832	0.0588533	-0.198079	0.0326261	0.920603	0.820305	1.03316	NA	NA	NA	NA	NA	NA	NA	NA
1790	385	aparc-Desikan_rh_volume_isthmuscingulate	GMV	MS	2	0.188537	0.00696709	0.0698694	0.0515925	0.325481	1.20748	1.05295	1.3847	NA	NA	NA	NA	NA	NA	NA	NA
1791	386	aparc-Desikan_rh_volume_lateraloccipital	GMV	MS	5	-0.0304464	0.448848	0.0402019	-0.109242	0.0483493	0.970012	0.896513	1.04954	NA	NA	NA	NA	NA	NA	NA	NA
1792	387	aparc-Desikan_rh_volume_lateralorbitofrontal	GMV	MS	9	-0.0486737	0.47508	0.0681478	-0.182244	0.084896	0.952492	0.833398	1.0886	NA	NA	NA	NA	NA	NA	NA	NA
1793	388	aparc-Desikan_rh_volume_lingual	GMV	MS	6	-0.00391292	0.92783	0.0432005	-0.088586	0.0807602	0.996095	0.915224	1.08411	NA	NA	NA	NA	NA	NA	NA	NA
1794	389	aparc-Desikan_rh_volume_medialorbitofrontal	GMV	MS	1	NA	NA	NA	NA	NA	NA	NA	NA	-0.0828703	0.338098	0.0865098	-0.25243	0.0866888	0.92047	0.776911	1.09056
1795	390	aparc-Desikan_rh_volume_middletemporal	GMV	MS	2	0.0174729	0.88819	0.124279	-0.226113	0.261059	1.01763	0.797628	1.2983	NA	NA	NA	NA	NA	NA	NA	NA
1796	391	aparc-Desikan_rh_volume_parahippocampal	GMV	MS	1	NA	NA	NA	NA	NA	NA	NA	NA	-0.158284	0.0244	0.0703243	-0.29612	-0.0204483	0.853607	0.743698	0.979759
1797	392	aparc-Desikan_rh_volume_paracentral	GMV	MS	NA	NA	NA	NA	NA	NA	NA	NA	NA	NA	NA	NA	NA	NA	NA	NA	NA
1798	393	aparc-Desikan_rh_volume_parsopercularis	GMV	MS	1	NA	NA	NA	NA	NA	NA	NA	NA	-0.0465356	0.2761	0.0427276	-0.130282	0.0372105	0.954531	0.877848	1.03791
1799	394	aparc-Desikan_rh_volume_parsorbitalis	GMV	MS	3	0.0770616	0.103047	0.0472695	-0.0155867	0.16971	1.08011	0.984534	1.18496	NA	NA	NA	NA	NA	NA	NA	NA
1800	395	aparc-Desikan_rh_volume_parstriangularis	GMV	MS	5	-0.03855	0.312641	0.0381798	-0.113383	0.0362824	0.962184	0.892809	1.03695	NA	NA	NA	NA	NA	NA	NA	NA
1801	396	aparc-Desikan_rh_volume_pericalcarine	GMV	MS	16	-0.0439726	0.0365205	0.0210286	-0.0851886	-0.00275653	0.95698	0.918339	0.997247	NA	NA	NA	NA	NA	NA	NA	NA
1802	397	aparc-Desikan_rh_volume_postcentral	GMV	MS	4	0.0116227	0.581873	0.0211072	-0.0297474	0.0529927	1.01169	0.970691	1.05442	NA	NA	NA	NA	NA	NA	NA	NA
1803	398	aparc-Desikan_rh_volume_posteriorcingulate	GMV	MS	1	NA	NA	NA	NA	NA	NA	NA	NA	0.178646	0.06266	0.095964	-0.0094432	0.366736	1.1956	0.990601	1.44302
1804	399	aparc-Desikan_rh_volume_precentral	GMV	MS	4	0.00947025	0.710844	0.0255454	-0.0405987	0.0595392	1.00952	0.960214	1.06135	NA	NA	NA	NA	NA	NA	NA	NA
1805	400	aparc-Desikan_rh_volume_precuneus	GMV	MS	10	-0.0420111	0.166843	0.0303896	-0.101575	0.0175525	0.958859	0.903414	1.01771	NA	NA	NA	NA	NA	NA	NA	NA
1806	401	aparc-Desikan_rh_volume_rostralanteriorcingulate	GMV	MS	NA	NA	NA	NA	NA	NA	NA	NA	NA	NA	NA	NA	NA	NA	NA	NA	NA
1807	402	aparc-Desikan_rh_volume_rostralmiddlefrontal	GMV	MS	5	-0.00938119	0.852435	0.0504331	-0.10823	0.0894676	0.990663	0.897421	1.09359	NA	NA	NA	NA	NA	NA	NA	NA
1808	403	aparc-Desikan_rh_volume_superiorfrontal	GMV	MS	5	0.0349317	0.580657	0.0632333	-0.0890056	0.158869	1.03555	0.91484	1.17218	NA	NA	NA	NA	NA	NA	NA	NA
1809	404	aparc-Desikan_rh_volume_superiorparietal	GMV	MS	7	-0.0317321	0.452645	0.0422524	-0.114547	0.0510826	0.968766	0.89177	1.05241	NA	NA	NA	NA	NA	NA	NA	NA
1810	405	aparc-Desikan_rh_volume_superiortemporal	GMV	MS	2	0.0312322	0.629252	0.0646924	-0.0955649	0.158029	1.03173	0.908859	1.1712	NA	NA	NA	NA	NA	NA	NA	NA
1811	406	aparc-Desikan_rh_volume_supramarginal	GMV	MS	2	-0.0480198	0.176595	0.0355356	-0.11767	0.02163	0.953115	0.88899	1.02187	NA	NA	NA	NA	NA	NA	NA	NA
1812	407	aparc-Desikan_rh_volume_frontalpole	GMV	MS	1	NA	NA	NA	NA	NA	NA	NA	NA	0.00335624	0.9706	0.091064	-0.175129	0.181842	1.00336	0.839349	1.19942
1813	408	aparc-Desikan_rh_volume_transversetemporal	GMV	MS	3	-0.0436712	0.41527	0.053607	-0.148741	0.0613986	0.957269	0.861792	1.06332	NA	NA	NA	NA	NA	NA	NA	NA
1814	409	aparc-Desikan_rh_volume_insula	GMV	MS	2	0.0270585	0.672168	0.0639418	-0.0982674	0.152384	1.02743	0.906407	1.16461	NA	NA	NA	NA	NA	NA	NA	NA
1815	648	aparc-Desikan_lh_area_TotalSurface	SA	MS	9	-0.0435539	0.187385	0.0330365	-0.108306	0.0211977	0.957381	0.897353	1.02142	NA	NA	NA	NA	NA	NA	NA	NA
1816	649	aparc-Desikan_lh_area_bankssts	SA	MS	4	-0.027485	0.837131	0.133705	-0.289547	0.234577	0.972889	0.748603	1.26437	NA	NA	NA	NA	NA	NA	NA	NA
1817	650	aparc-Desikan_lh_area_caudalanteriorcingulate	SA	MS	NA	NA	NA	NA	NA	NA	NA	NA	NA	NA	NA	NA	NA	NA	NA	NA	NA
1818	651	aparc-Desikan_lh_area_caudalmiddlefrontal	SA	MS	2	-0.0140446	0.776821	0.0495464	-0.111156	0.0830663	0.986054	0.8948	1.08661	NA	NA	NA	NA	NA	NA	NA	NA
1819	652	aparc-Desikan_lh_area_cuneus	SA	MS	12	0.000366919	0.987802	0.0239994	-0.0466719	0.0474057	1.00037	0.954401	1.04855	NA	NA	NA	NA	NA	NA	NA	NA
1820	653	aparc-Desikan_lh_area_entorhinal	SA	MS	2	-0.102452	0.0557284	0.0535512	-0.207412	0.0025087	0.902622	0.812685	1.00251	NA	NA	NA	NA	NA	NA	NA	NA
1821	654	aparc-Desikan_lh_area_fusiform	SA	MS	3	0.0123703	0.87149	0.0764701	-0.137511	0.162252	1.01245	0.871525	1.17616	NA	NA	NA	NA	NA	NA	NA	NA
1822	655	aparc-Desikan_lh_area_inferiorparietal	SA	MS	5	-0.034031	0.367769	0.0377844	-0.108088	0.0400265	0.966542	0.897548	1.04084	NA	NA	NA	NA	NA	NA	NA	NA
1823	656	aparc-Desikan_lh_area_inferiortemporal	SA	MS	NA	NA	NA	NA	NA	NA	NA	NA	NA	NA	NA	NA	NA	NA	NA	NA	NA
1824	657	aparc-Desikan_lh_area_isthmuscingulate	SA	MS	1	NA	NA	NA	NA	NA	NA	NA	NA	0.0174679	0.8524	0.0938844	-0.166546	0.201481	1.01762	0.846584	1.22321
1825	658	aparc-Desikan_lh_area_lateraloccipital	SA	MS	8	0.00759931	0.78414	0.027742	-0.046775	0.0619737	1.00763	0.954302	1.06393	NA	NA	NA	NA	NA	NA	NA	NA
1826	659	aparc-Desikan_lh_area_lateralorbitofrontal	SA	MS	8	-0.0835144	0.00610405	0.0304559	-0.143208	-0.0238208	0.919878	0.866574	0.976461	NA	NA	NA	NA	NA	NA	NA	NA
1827	660	aparc-Desikan_lh_area_lingual	SA	MS	12	-0.0369701	0.104368	0.0227643	-0.0815881	0.007648	0.963705	0.921651	1.00768	NA	NA	NA	NA	NA	NA	NA	NA
1828	661	aparc-Desikan_lh_area_medialorbitofrontal	SA	MS	1	NA	NA	NA	NA	NA	NA	NA	NA	-0.131831	0.1511	0.0918261	-0.31181	0.0481485	0.876489	0.732121	1.04933
1829	662	aparc-Desikan_lh_area_middletemporal	SA	MS	6	0.073943	0.0405104	0.036096	0.00319472	0.144691	1.07675	1.0032	1.15568	NA	NA	NA	NA	NA	NA	NA	NA
1830	663	aparc-Desikan_lh_area_parahippocampal	SA	MS	1	NA	NA	NA	NA	NA	NA	NA	NA	0.0438626	0.570901	0.0773965	-0.107835	0.19556	1.04484	0.897776	1.21599
1831	664	aparc-Desikan_lh_area_paracentral	SA	MS	3	-0.0453813	0.536703	0.0734555	-0.189354	0.0985916	0.955633	0.827493	1.10362	NA	NA	NA	NA	NA	NA	NA	NA
1832	665	aparc-Desikan_lh_area_parsopercularis	SA	MS	2	-0.0622905	0.236389	0.0526075	-0.165401	0.0408201	0.93961	0.847554	1.04166	NA	NA	NA	NA	NA	NA	NA	NA
1833	666	aparc-Desikan_lh_area_parsorbitalis	SA	MS	5	0.00235075	0.953365	0.0401965	-0.0764344	0.0811359	1.00235	0.926414	1.08452	NA	NA	NA	NA	NA	NA	NA	NA
1834	667	aparc-Desikan_lh_area_parstriangularis	SA	MS	10	0.0034808	0.910922	0.031113	-0.0575008	0.0644623	1.00349	0.944121	1.06659	NA	NA	NA	NA	NA	NA	NA	NA
1835	668	aparc-Desikan_lh_area_pericalcarine	SA	MS	22	-0.0241829	0.141538	0.01645	-0.0564248	0.00805901	0.976107	0.945138	1.00809	NA	NA	NA	NA	NA	NA	NA	NA
1836	669	aparc-Desikan_lh_area_postcentral	SA	MS	5	0.013347	0.619257	0.0268604	-0.0392993	0.0659933	1.01344	0.961463	1.06822	NA	NA	NA	NA	NA	NA	NA	NA
1837	670	aparc-Desikan_lh_area_posteriorcingulate	SA	MS	1	NA	NA	NA	NA	NA	NA	NA	NA	-0.0568319	0.4519	0.0755492	-0.204908	0.0912445	0.944753	0.814722	1.09554
1838	671	aparc-Desikan_lh_area_precentral	SA	MS	4	0.0244024	0.250336	0.0212281	-0.0172046	0.0660094	1.0247	0.982943	1.06824	NA	NA	NA	NA	NA	NA	NA	NA
1839	672	aparc-Desikan_lh_area_precuneus	SA	MS	9	-0.0367744	0.213329	0.0295504	-0.0946931	0.0211444	0.963894	0.909652	1.02137	NA	NA	NA	NA	NA	NA	NA	NA
1840	673	aparc-Desikan_lh_area_rostralanteriorcingulate	SA	MS	1	NA	NA	NA	NA	NA	NA	NA	NA	-0.0213328	0.8108	0.0891113	-0.195991	0.153325	0.978893	0.82202	1.1657
1841	674	aparc-Desikan_lh_area_rostralmiddlefrontal	SA	MS	4	-0.00230465	0.959063	0.044899	-0.0903068	0.0856975	0.997698	0.913651	1.08948	NA	NA	NA	NA	NA	NA	NA	NA
1842	675	aparc-Desikan_lh_area_superiorfrontal	SA	MS	8	-0.0313453	0.498189	0.046277	-0.122048	0.0593576	0.969141	0.885106	1.06115	NA	NA	NA	NA	NA	NA	NA	NA
1843	676	aparc-Desikan_lh_area_superiorparietal	SA	MS	9	-0.011291	0.671075	0.0265874	-0.0634024	0.0408204	0.988773	0.938566	1.04167	NA	NA	NA	NA	NA	NA	NA	NA
1844	677	aparc-Desikan_lh_area_superiortemporal	SA	MS	3	0.0148648	0.845759	0.0764126	-0.134904	0.164633	1.01498	0.8738	1.17896	NA	NA	NA	NA	NA	NA	NA	NA
1845	678	aparc-Desikan_lh_area_supramarginal	SA	MS	5	-0.0385174	0.207071	0.0305291	-0.0983544	0.0213197	0.962215	0.906328	1.02155	NA	NA	NA	NA	NA	NA	NA	NA
1846	679	aparc-Desikan_lh_area_frontalpole	SA	MS	NA	NA	NA	NA	NA	NA	NA	NA	NA	NA	NA	NA	NA	NA	NA	NA	NA
1847	680	aparc-Desikan_lh_area_transversetemporal	SA	MS	4	-0.0229713	0.813133	0.097177	-0.213438	0.167496	0.977291	0.807802	1.18234	NA	NA	NA	NA	NA	NA	NA	NA
1848	681	aparc-Desikan_lh_area_insula	SA	MS	3	-0.131833	0.0649736	0.071437	-0.271849	0.00818386	0.876488	0.761969	1.00822	NA	NA	NA	NA	NA	NA	NA	NA
1849	682	aparc-Desikan_rh_area_TotalSurface	SA	MS	13	-0.0218768	0.453383	0.0291773	-0.0790643	0.0353108	0.978361	0.923981	1.03594	NA	NA	NA	NA	NA	NA	NA	NA
1850	683	aparc-Desikan_rh_area_bankssts	SA	MS	2	-0.062121	0.458386	0.0837767	-0.226323	0.102081	0.939769	0.79746	1.10747	NA	NA	NA	NA	NA	NA	NA	NA
1851	684	aparc-Desikan_rh_area_caudalanteriorcingulate	SA	MS	4	-0.0257423	0.570402	0.0453641	-0.114656	0.0631714	0.974586	0.891673	1.06521	NA	NA	NA	NA	NA	NA	NA	NA
1852	685	aparc-Desikan_rh_area_caudalmiddlefrontal	SA	MS	4	0.00502816	0.901259	0.0405267	-0.0744041	0.0844604	1.00504	0.928296	1.08813	NA	NA	NA	NA	NA	NA	NA	NA
1853	686	aparc-Desikan_rh_area_cuneus	SA	MS	14	-0.00928384	0.777888	0.032913	-0.0737933	0.0552257	0.990759	0.928864	1.05678	NA	NA	NA	NA	NA	NA	NA	NA
1854	687	aparc-Desikan_rh_area_entorhinal	SA	MS	3	0.040543	0.640159	0.0867274	-0.129443	0.210529	1.04138	0.878585	1.23433	NA	NA	NA	NA	NA	NA	NA	NA
1855	688	aparc-Desikan_rh_area_fusiform	SA	MS	3	-0.103436	0.0451484	0.0516336	-0.204638	-0.00223413	0.901734	0.814942	0.997768	NA	NA	NA	NA	NA	NA	NA	NA
1856	689	aparc-Desikan_rh_area_inferiorparietal	SA	MS	4	-0.0186649	0.720026	0.0520749	-0.120732	0.0834019	0.981508	0.886272	1.08698	NA	NA	NA	NA	NA	NA	NA	NA
1857	690	aparc-Desikan_rh_area_inferiortemporal	SA	MS	7	-0.0487238	0.165493	0.0351332	-0.117585	0.0201373	0.952444	0.889065	1.02034	NA	NA	NA	NA	NA	NA	NA	NA
1858	691	aparc-Desikan_rh_area_isthmuscingulate	SA	MS	3	0.0675798	0.277069	0.0621752	-0.0542835	0.189443	1.06992	0.947164	1.20858	NA	NA	NA	NA	NA	NA	NA	NA
1859	692	aparc-Desikan_rh_area_lateraloccipital	SA	MS	10	0.03161	0.495462	0.0463729	-0.0592809	0.122501	1.03211	0.942442	1.13032	NA	NA	NA	NA	NA	NA	NA	NA
1860	693	aparc-Desikan_rh_area_lateralorbitofrontal	SA	MS	3	-0.0651974	0.285082	0.0609907	-0.184739	0.0543444	0.936883	0.831321	1.05585	NA	NA	NA	NA	NA	NA	NA	NA
1861	694	aparc-Desikan_rh_area_lingual	SA	MS	13	-0.0411831	0.0848216	0.0238968	-0.0880209	0.0056547	0.959653	0.915742	1.00567	NA	NA	NA	NA	NA	NA	NA	NA
1862	695	aparc-Desikan_rh_area_medialorbitofrontal	SA	MS	2	-0.0279963	0.677841	0.0673943	-0.160089	0.104097	0.972392	0.852068	1.10971	NA	NA	NA	NA	NA	NA	NA	NA
1863	696	aparc-Desikan_rh_area_middletemporal	SA	MS	5	0.0781342	0.0520987	0.0402273	-0.000711314	0.15698	1.08127	0.999289	1.16997	NA	NA	NA	NA	NA	NA	NA	NA
1864	697	aparc-Desikan_rh_area_parahippocampal	SA	MS	3	0.0300034	0.779067	0.106951	-0.17962	0.239627	1.03046	0.835588	1.27077	NA	NA	NA	NA	NA	NA	NA	NA
1865	698	aparc-Desikan_rh_area_paracentral	SA	MS	4	0.076918	0.196612	0.059568	-0.0398352	0.193671	1.07995	0.960948	1.2137	NA	NA	NA	NA	NA	NA	NA	NA
1866	699	aparc-Desikan_rh_area_parsopercularis	SA	MS	1	NA	NA	NA	NA	NA	NA	NA	NA	-0.0553141	0.2761	0.0507878	-0.154858	0.0442299	0.946188	0.856537	1.04522
1867	700	aparc-Desikan_rh_area_parsorbitalis	SA	MS	3	0.0212358	0.656969	0.0478176	-0.0724866	0.114958	1.02146	0.930078	1.12183	NA	NA	NA	NA	NA	NA	NA	NA
1868	701	aparc-Desikan_rh_area_parstriangularis	SA	MS	5	-0.0430612	0.293181	0.0409651	-0.123353	0.0372304	0.957853	0.883952	1.03793	NA	NA	NA	NA	NA	NA	NA	NA
1869	702	aparc-Desikan_rh_area_pericalcarine	SA	MS	20	-0.0226759	0.213165	0.0182149	-0.058377	0.0130253	0.977579	0.943294	1.01311	NA	NA	NA	NA	NA	NA	NA	NA
1870	703	aparc-Desikan_rh_area_postcentral	SA	MS	6	0.00259175	0.916471	0.0247115	-0.0458429	0.0510264	1.0026	0.955192	1.05235	NA	NA	NA	NA	NA	NA	NA	NA
1871	704	aparc-Desikan_rh_area_posteriorcingulate	SA	MS	3	0.126142	0.0138664	0.0512626	0.0256675	0.226617	1.13444	1.026	1.25435	NA	NA	NA	NA	NA	NA	NA	NA
1872	705	aparc-Desikan_rh_area_precentral	SA	MS	2	0.0244563	0.2503	0.0212734	-0.0172395	0.0661522	1.02476	0.982908	1.06839	NA	NA	NA	NA	NA	NA	NA	NA
1873	706	aparc-Desikan_rh_area_precuneus	SA	MS	4	-0.0989401	0.0766804	0.0558895	-0.208484	0.0106033	0.905797	0.811814	1.01066	NA	NA	NA	NA	NA	NA	NA	NA
1874	707	aparc-Desikan_rh_area_rostralanteriorcingulate	SA	MS	NA	NA	NA	NA	NA	NA	NA	NA	NA	NA	NA	NA	NA	NA	NA	NA	NA
1875	708	aparc-Desikan_rh_area_rostralmiddlefrontal	SA	MS	5	-0.0379569	0.45232	0.0505046	-0.136946	0.0610321	0.962754	0.872017	1.06293	NA	NA	NA	NA	NA	NA	NA	NA
1876	709	aparc-Desikan_rh_area_superiorfrontal	SA	MS	3	-0.0059737	0.896934	0.0461164	-0.0963619	0.0844145	0.994044	0.908135	1.08808	NA	NA	NA	NA	NA	NA	NA	NA
1877	710	aparc-Desikan_rh_area_superiorparietal	SA	MS	11	-0.0501371	0.0388268	0.0242675	-0.0977014	-0.00257278	0.951099	0.90692	0.997431	NA	NA	NA	NA	NA	NA	NA	NA
1878	711	aparc-Desikan_rh_area_superiortemporal	SA	MS	4	-0.071342	0.254728	0.0626389	-0.194114	0.0514303	0.931143	0.823564	1.05278	NA	NA	NA	NA	NA	NA	NA	NA
1879	712	aparc-Desikan_rh_area_supramarginal	SA	MS	6	-0.014133	0.65919	0.0320453	-0.0769418	0.0486758	0.985966	0.925944	1.04988	NA	NA	NA	NA	NA	NA	NA	NA
1880	713	aparc-Desikan_rh_area_frontalpole	SA	MS	1	NA	NA	NA	NA	NA	NA	NA	NA	-0.2245	0.01279	0.0901766	-0.401247	-0.0477543	0.798915	0.669485	0.953368
1881	714	aparc-Desikan_rh_area_transversetemporal	SA	MS	2	-0.0509944	0.4172	0.062856	-0.174192	0.0722033	0.950284	0.840135	1.07487	NA	NA	NA	NA	NA	NA	NA	NA
1882	715	aparc-Desikan_rh_area_insula	SA	MS	2	-0.220181	6.85e-05	0.0553008	-0.32857	-0.111792	0.802374	0.719952	0.894231	NA	NA	NA	NA	NA	NA	NA	NA
1883	1020	aparc-Desikan_lh_thickness_GlobalMeanThickness	CT	MS	7	-0.0242032	0.439536	0.0313116	-0.085574	0.0371677	0.976087	0.917985	1.03787	NA	NA	NA	NA	NA	NA	NA	NA
1884	1021	aparc-Desikan_lh_thickness_bankssts	CT	MS	1	NA	NA	NA	NA	NA	NA	NA	NA	0.134866	0.103801	0.0829079	-0.0276333	0.297366	1.14438	0.972745	1.34631
1885	1022	aparc-Desikan_lh_thickness_caudalanteriorcingulate	CT	MS	NA	NA	NA	NA	NA	NA	NA	NA	NA	NA	NA	NA	NA	NA	NA	NA	NA
1886	1023	aparc-Desikan_lh_thickness_caudalmiddlefrontal	CT	MS	3	-0.0298049	0.540914	0.048746	-0.125347	0.0657373	0.970635	0.882191	1.06795	NA	NA	NA	NA	NA	NA	NA	NA
1887	1024	aparc-Desikan_lh_thickness_cuneus	CT	MS	3	-0.0155646	0.710717	0.0419652	-0.0978163	0.0666871	0.984556	0.906815	1.06896	NA	NA	NA	NA	NA	NA	NA	NA
1888	1025	aparc-Desikan_lh_thickness_entorhinal	CT	MS	NA	NA	NA	NA	NA	NA	NA	NA	NA	NA	NA	NA	NA	NA	NA	NA	NA
1889	1026	aparc-Desikan_lh_thickness_fusiform	CT	MS	3	-0.00144712	0.975494	0.0471089	-0.0937805	0.0908863	0.998554	0.910483	1.09514	NA	NA	NA	NA	NA	NA	NA	NA
1890	1027	aparc-Desikan_lh_thickness_inferiorparietal	CT	MS	6	-0.0094364	0.784911	0.0345752	-0.0772037	0.0583309	0.990608	0.925701	1.06007	NA	NA	NA	NA	NA	NA	NA	NA
1891	1028	aparc-Desikan_lh_thickness_inferiortemporal	CT	MS	1	NA	NA	NA	NA	NA	NA	NA	NA	0.0997525	0.2493	0.0865868	-0.0699576	0.269463	1.1049	0.932433	1.30926
1892	1029	aparc-Desikan_lh_thickness_isthmuscingulate	CT	MS	2	-0.205563	0.00469099	0.0727007	-0.348056	-0.0630694	0.814189	0.706059	0.938878	NA	NA	NA	NA	NA	NA	NA	NA
1893	1030	aparc-Desikan_lh_thickness_lateraloccipital	CT	MS	3	0.0886954	0.30982	0.087333	-0.0824773	0.259868	1.09275	0.920832	1.29676	NA	NA	NA	NA	NA	NA	NA	NA
1894	1031	aparc-Desikan_lh_thickness_lateralorbitofrontal	CT	MS	1	NA	NA	NA	NA	NA	NA	NA	NA	-0.0498548	0.608001	0.0971964	-0.24036	0.14065	0.951368	0.786345	1.15102
1895	1032	aparc-Desikan_lh_thickness_lingual	CT	MS	2	-0.00165543	0.979459	0.0642954	-0.127674	0.124364	0.998346	0.88014	1.13243	NA	NA	NA	NA	NA	NA	NA	NA
1896	1033	aparc-Desikan_lh_thickness_medialorbitofrontal	CT	MS	1	NA	NA	NA	NA	NA	NA	NA	NA	-0.189196	0.02562	0.0847683	-0.355342	-0.0230506	0.827624	0.700934	0.977213
1897	1034	aparc-Desikan_lh_thickness_middletemporal	CT	MS	NA	NA	NA	NA	NA	NA	NA	NA	NA	NA	NA	NA	NA	NA	NA	NA	NA
1898	1035	aparc-Desikan_lh_thickness_parahippocampal	CT	MS	2	-0.0335351	0.588216	0.0619389	-0.154935	0.0878651	0.967021	0.856471	1.09184	NA	NA	NA	NA	NA	NA	NA	NA
1899	1036	aparc-Desikan_lh_thickness_paracentral	CT	MS	2	-0.00852863	0.890732	0.0620817	-0.130209	0.113151	0.991508	0.877912	1.1198	NA	NA	NA	NA	NA	NA	NA	NA
1900	1037	aparc-Desikan_lh_thickness_parsopercularis	CT	MS	4	-0.0624663	0.18147	0.0467477	-0.154092	0.0291592	0.939445	0.857193	1.02959	NA	NA	NA	NA	NA	NA	NA	NA
1901	1038	aparc-Desikan_lh_thickness_parsorbitalis	CT	MS	NA	NA	NA	NA	NA	NA	NA	NA	NA	NA	NA	NA	NA	NA	NA	NA	NA
1902	1039	aparc-Desikan_lh_thickness_parstriangularis	CT	MS	2	-0.00719249	0.912396	0.0653765	-0.13533	0.120945	0.992833	0.873427	1.12856	NA	NA	NA	NA	NA	NA	NA	NA
1903	1040	aparc-Desikan_lh_thickness_pericalcarine	CT	MS	2	0.0227302	0.731588	0.066266	-0.107151	0.152612	1.02299	0.89839	1.16487	NA	NA	NA	NA	NA	NA	NA	NA
1904	1041	aparc-Desikan_lh_thickness_postcentral	CT	MS	4	0.0317982	0.33622	0.0330659	-0.033011	0.0966074	1.03231	0.967528	1.10143	NA	NA	NA	NA	NA	NA	NA	NA
1905	1042	aparc-Desikan_lh_thickness_posteriorcingulate	CT	MS	2	0.093217	0.372765	0.104585	-0.111769	0.298203	1.0977	0.894251	1.34744	NA	NA	NA	NA	NA	NA	NA	NA
1906	1043	aparc-Desikan_lh_thickness_precentral	CT	MS	1	NA	NA	NA	NA	NA	NA	NA	NA	0.0187652	0.799401	0.073843	-0.125967	0.163497	1.01894	0.881644	1.17762
1907	1044	aparc-Desikan_lh_thickness_precuneus	CT	MS	6	-0.0332374	0.322928	0.0336255	-0.0991433	0.0326685	0.967309	0.905613	1.03321	NA	NA	NA	NA	NA	NA	NA	NA
1908	1045	aparc-Desikan_lh_thickness_rostralanteriorcingulate	CT	MS	1	NA	NA	NA	NA	NA	NA	NA	NA	0.0387524	0.670901	0.0912011	-0.140002	0.217507	1.03951	0.869357	1.24297
1909	1046	aparc-Desikan_lh_thickness_rostralmiddlefrontal	CT	MS	6	-0.0695434	0.0467503	0.0349718	-0.138088	-0.000998623	0.93282	0.871022	0.999002	NA	NA	NA	NA	NA	NA	NA	NA
1910	1047	aparc-Desikan_lh_thickness_superiorfrontal	CT	MS	8	0.0107647	0.809253	0.0445948	-0.076641	0.0981705	1.01082	0.926222	1.10315	NA	NA	NA	NA	NA	NA	NA	NA
1911	1048	aparc-Desikan_lh_thickness_superiorparietal	CT	MS	7	0.00954269	0.842719	0.0480941	-0.0847218	0.103807	1.00959	0.918768	1.10939	NA	NA	NA	NA	NA	NA	NA	NA
1912	1049	aparc-Desikan_lh_thickness_superiortemporal	CT	MS	2	0.0632327	0.540787	0.103385	-0.139402	0.265867	1.06527	0.869878	1.30456	NA	NA	NA	NA	NA	NA	NA	NA
1913	1050	aparc-Desikan_lh_thickness_supramarginal	CT	MS	3	0.0339012	0.5288	0.0538251	-0.071596	0.139398	1.03448	0.930907	1.14958	NA	NA	NA	NA	NA	NA	NA	NA
1914	1051	aparc-Desikan_lh_thickness_frontalpole	CT	MS	1	NA	NA	NA	NA	NA	NA	NA	NA	0.245187	0.00398991	0.0851652	0.0782633	0.412111	1.27786	1.08141	1.51
1915	1052	aparc-Desikan_lh_thickness_transversetemporal	CT	MS	2	0.0388002	0.731394	0.11303	-0.182739	0.26034	1.03956	0.832985	1.29737	NA	NA	NA	NA	NA	NA	NA	NA
1916	1053	aparc-Desikan_lh_thickness_insula	CT	MS	1	NA	NA	NA	NA	NA	NA	NA	NA	-0.180304	0.0510704	0.0924214	-0.36145	0.000842158	0.835017	0.696666	1.00084
1917	1054	aparc-Desikan_rh_thickness_GlobalMeanThickness	CT	MS	11	-0.0173511	0.618885	0.0348814	-0.0857186	0.0510165	0.982799	0.917852	1.05234	NA	NA	NA	NA	NA	NA	NA	NA
1918	1055	aparc-Desikan_rh_thickness_bankssts	CT	MS	1	NA	NA	NA	NA	NA	NA	NA	NA	0.0976282	0.269098	0.0883399	-0.0755179	0.270774	1.10255	0.927263	1.31098
1919	1056	aparc-Desikan_rh_thickness_caudalanteriorcingulate	CT	MS	NA	NA	NA	NA	NA	NA	NA	NA	NA	NA	NA	NA	NA	NA	NA	NA	NA
1920	1057	aparc-Desikan_rh_thickness_caudalmiddlefrontal	CT	MS	1	NA	NA	NA	NA	NA	NA	NA	NA	-0.0361601	0.6918	0.0912181	-0.214947	0.142627	0.964486	0.806584	1.1533
1921	1058	aparc-Desikan_rh_thickness_cuneus	CT	MS	2	-0.00629951	0.924054	0.066082	-0.13582	0.123221	0.99372	0.873	1.13113	NA	NA	NA	NA	NA	NA	NA	NA
1922	1059	aparc-Desikan_rh_thickness_entorhinal	CT	MS	NA	NA	NA	NA	NA	NA	NA	NA	NA	NA	NA	NA	NA	NA	NA	NA	NA
1923	1060	aparc-Desikan_rh_thickness_fusiform	CT	MS	2	-0.0190105	0.766789	0.0640997	-0.144646	0.106625	0.981169	0.865329	1.11252	NA	NA	NA	NA	NA	NA	NA	NA
1924	1061	aparc-Desikan_rh_thickness_inferiorparietal	CT	MS	3	0.0102536	0.924535	0.108248	-0.201912	0.22242	1.01031	0.817166	1.2491	NA	NA	NA	NA	NA	NA	NA	NA
1925	1062	aparc-Desikan_rh_thickness_inferiortemporal	CT	MS	4	0.0987431	0.0286869	0.0451343	0.0102799	0.187206	1.10378	1.01033	1.20588	NA	NA	NA	NA	NA	NA	NA	NA
1926	1063	aparc-Desikan_rh_thickness_isthmuscingulate	CT	MS	3	-0.026678	0.82267	0.119039	-0.259994	0.206638	0.973675	0.771056	1.22954	NA	NA	NA	NA	NA	NA	NA	NA
1927	1064	aparc-Desikan_rh_thickness_lateraloccipital	CT	MS	6	0.00523806	0.946081	0.0774534	-0.146571	0.157047	1.00525	0.863665	1.17005	NA	NA	NA	NA	NA	NA	NA	NA
1928	1065	aparc-Desikan_rh_thickness_lateralorbitofrontal	CT	MS	2	-0.0295842	0.821579	0.131185	-0.286708	0.227539	0.970849	0.750731	1.25551	NA	NA	NA	NA	NA	NA	NA	NA
1929	1066	aparc-Desikan_rh_thickness_lingual	CT	MS	5	-0.0336191	0.404424	0.0403229	-0.112652	0.0454138	0.96694	0.893462	1.04646	NA	NA	NA	NA	NA	NA	NA	NA
1930	1067	aparc-Desikan_rh_thickness_medialorbitofrontal	CT	MS	3	-0.00423902	0.968648	0.107851	-0.215626	0.207148	0.99577	0.806037	1.23016	NA	NA	NA	NA	NA	NA	NA	NA
1931	1068	aparc-Desikan_rh_thickness_middletemporal	CT	MS	2	0.0619567	0.333039	0.0640042	-0.0634915	0.187405	1.06392	0.938482	1.20612	NA	NA	NA	NA	NA	NA	NA	NA
1932	1069	aparc-Desikan_rh_thickness_parahippocampal	CT	MS	2	0.113844	0.0762082	0.0642053	-0.0119985	0.239686	1.12058	0.988073	1.27085	NA	NA	NA	NA	NA	NA	NA	NA
1933	1070	aparc-Desikan_rh_thickness_paracentral	CT	MS	1	NA	NA	NA	NA	NA	NA	NA	NA	0.121623	0.202401	0.0954096	-0.0653803	0.308625	1.12933	0.936711	1.36155
1934	1071	aparc-Desikan_rh_thickness_parsopercularis	CT	MS	2	-0.0171991	0.78378	0.0626795	-0.140051	0.105653	0.982948	0.869314	1.11144	NA	NA	NA	NA	NA	NA	NA	NA
1935	1072	aparc-Desikan_rh_thickness_parsorbitalis	CT	MS	NA	NA	NA	NA	NA	NA	NA	NA	NA	NA	NA	NA	NA	NA	NA	NA	NA
1936	1073	aparc-Desikan_rh_thickness_parstriangularis	CT	MS	3	0.0236345	0.778177	0.0839011	-0.140812	0.188081	1.02392	0.868653	1.20693	NA	NA	NA	NA	NA	NA	NA	NA
1937	1074	aparc-Desikan_rh_thickness_pericalcarine	CT	MS	1	NA	NA	NA	NA	NA	NA	NA	NA	-0.0224646	0.8069	0.0919071	-0.202602	0.157673	0.977786	0.816603	1.17078
1938	1075	aparc-Desikan_rh_thickness_postcentral	CT	MS	2	0.0133523	0.778614	0.0474957	-0.0797392	0.106444	1.01344	0.923357	1.11232	NA	NA	NA	NA	NA	NA	NA	NA
1939	1076	aparc-Desikan_rh_thickness_posteriorcingulate	CT	MS	1	NA	NA	NA	NA	NA	NA	NA	NA	-0.0826166	0.386001	0.095302	-0.269409	0.104175	0.920704	0.763831	1.1098
1940	1077	aparc-Desikan_rh_thickness_precentral	CT	MS	6	0.0206889	0.586152	0.0380016	-0.0537943	0.095172	1.0209	0.947627	1.09985	NA	NA	NA	NA	NA	NA	NA	NA
1941	1078	aparc-Desikan_rh_thickness_precuneus	CT	MS	6	-0.00816264	0.816788	0.0352326	-0.0772186	0.0608933	0.991871	0.925688	1.06279	NA	NA	NA	NA	NA	NA	NA	NA
1942	1079	aparc-Desikan_rh_thickness_rostralanteriorcingulate	CT	MS	2	-0.123157	0.096496	0.0740982	-0.26839	0.0220751	0.884125	0.76461	1.02232	NA	NA	NA	NA	NA	NA	NA	NA
1943	1080	aparc-Desikan_rh_thickness_rostralmiddlefrontal	CT	MS	2	-0.0179007	0.76153	0.0589862	-0.133514	0.0977124	0.982259	0.875015	1.10265	NA	NA	NA	NA	NA	NA	NA	NA
1944	1081	aparc-Desikan_rh_thickness_superiorfrontal	CT	MS	7	-0.0180089	0.669636	0.0422103	-0.100741	0.0647234	0.982152	0.904167	1.06686	NA	NA	NA	NA	NA	NA	NA	NA
1945	1082	aparc-Desikan_rh_thickness_superiorparietal	CT	MS	6	-0.0446208	0.22186	0.0365267	-0.116213	0.0269714	0.95636	0.890285	1.02734	NA	NA	NA	NA	NA	NA	NA	NA
1946	1083	aparc-Desikan_rh_thickness_superiortemporal	CT	MS	2	0.0627976	0.556138	0.106692	-0.146319	0.271914	1.06481	0.863883	1.31247	NA	NA	NA	NA	NA	NA	NA	NA
1947	1084	aparc-Desikan_rh_thickness_supramarginal	CT	MS	4	-0.0896806	0.0432722	0.0443727	-0.176651	-0.00270999	0.914223	0.838072	0.997294	NA	NA	NA	NA	NA	NA	NA	NA
1948	1085	aparc-Desikan_rh_thickness_frontalpole	CT	MS	NA	NA	NA	NA	NA	NA	NA	NA	NA	NA	NA	NA	NA	NA	NA	NA	NA
1949	1086	aparc-Desikan_rh_thickness_transversetemporal	CT	MS	1	NA	NA	NA	NA	NA	NA	NA	NA	0.0543349	0.576301	0.0972355	-0.136247	0.244916	1.05584	0.872627	1.27751
1950	1087	aparc-Desikan_rh_thickness_insula	CT	MS	3	0.0113156	0.881438	0.0758686	-0.137387	0.160018	1.01138	0.871633	1.17353	NA	NA	NA	NA	NA	NA	NA	NA
1951	1452	IDP_dMRI_TBSS_FA_Middle_cerebellar_peduncle	FA	MS	6	-0.0286312	0.342864	0.0301851	-0.087794	0.0305316	0.971775	0.915949	1.031	NA	NA	NA	NA	NA	NA	NA	NA
1952	1453	IDP_dMRI_TBSS_FA_Pontine_crossing_tract	FA	MS	3	-0.048787	0.420229	0.0605279	-0.167422	0.0698476	0.952384	0.845843	1.07234	NA	NA	NA	NA	NA	NA	NA	NA
1953	1454	IDP_dMRI_TBSS_FA_Genu_of_corpus_callosum	FA	MS	11	0.0477723	0.276353	0.0438862	-0.0382447	0.133789	1.04893	0.962477	1.14315	NA	NA	NA	NA	NA	NA	NA	NA
1954	1455	IDP_dMRI_TBSS_FA_Body_of_corpus_callosum	FA	MS	11	0.0107202	0.759697	0.0350474	-0.0579727	0.0794131	1.01078	0.943676	1.08265	NA	NA	NA	NA	NA	NA	NA	NA
1955	1456	IDP_dMRI_TBSS_FA_Splenium_of_corpus_callosum	FA	MS	11	0.00513034	0.856315	0.028334	-0.0504042	0.0606649	1.00514	0.950845	1.06254	NA	NA	NA	NA	NA	NA	NA	NA
1956	1457	IDP_dMRI_TBSS_FA_Fornix	FA	MS	7	-0.0623428	0.114158	0.039463	-0.13969	0.0150047	0.939561	0.869628	1.01512	NA	NA	NA	NA	NA	NA	NA	NA
1957	1458	IDP_dMRI_TBSS_FA_Corticospinal_tract_R	FA	MS	2	-0.0602801	0.364065	0.0664136	-0.190451	0.0698905	0.941501	0.826586	1.07239	NA	NA	NA	NA	NA	NA	NA	NA
1958	1459	IDP_dMRI_TBSS_FA_Corticospinal_tract_L	FA	MS	1	NA	NA	NA	NA	NA	NA	NA	NA	-0.017711	0.8426	0.0891931	-0.192529	0.157108	0.982445	0.82487	1.17012
1959	1460	IDP_dMRI_TBSS_FA_Medial_lemniscus_R	FA	MS	5	0.0408356	0.412017	0.0497783	-0.0567299	0.138401	1.04168	0.944849	1.14844	NA	NA	NA	NA	NA	NA	NA	NA
1960	1461	IDP_dMRI_TBSS_FA_Medial_lemniscus_L	FA	MS	5	0.0303843	0.601113	0.0581183	-0.0835276	0.144296	1.03085	0.919866	1.15523	NA	NA	NA	NA	NA	NA	NA	NA
1961	1462	IDP_dMRI_TBSS_FA_Inferior_cerebellar_peduncle_R	FA	MS	9	0.0153488	0.574108	0.0273105	-0.0381797	0.0688774	1.01547	0.96254	1.0713	NA	NA	NA	NA	NA	NA	NA	NA
1962	1463	IDP_dMRI_TBSS_FA_Inferior_cerebellar_peduncle_L	FA	MS	8	0.0735949	0.0179006	0.0310833	0.0126717	0.134518	1.07637	1.01275	1.14399	NA	NA	NA	NA	NA	NA	NA	NA
1963	1464	IDP_dMRI_TBSS_FA_Superior_cerebellar_peduncle_R	FA	MS	11	0.0105716	0.596953	0.0199922	-0.028613	0.0497562	1.01063	0.971792	1.05101	NA	NA	NA	NA	NA	NA	NA	NA
1964	1465	IDP_dMRI_TBSS_FA_Superior_cerebellar_peduncle_L	FA	MS	10	0.00693142	0.724994	0.0197032	-0.0316868	0.0455496	1.00696	0.96881	1.0466	NA	NA	NA	NA	NA	NA	NA	NA
1965	1466	IDP_dMRI_TBSS_FA_Cerebral_peduncle_R	FA	MS	7	0.0652548	0.164984	0.0469966	-0.0268584	0.157368	1.06743	0.973499	1.17043	NA	NA	NA	NA	NA	NA	NA	NA
1966	1467	IDP_dMRI_TBSS_FA_Cerebral_peduncle_L	FA	MS	7	0.0678077	0.139626	0.0459034	-0.0221629	0.157778	1.07016	0.978081	1.17091	NA	NA	NA	NA	NA	NA	NA	NA
1967	1468	IDP_dMRI_TBSS_FA_Anterior_limb_of_internal_capsule_R	FA	MS	10	0.00189893	0.949022	0.0297012	-0.0563155	0.0601134	1.0019	0.945241	1.06196	NA	NA	NA	NA	NA	NA	NA	NA
1968	1469	IDP_dMRI_TBSS_FA_Anterior_limb_of_internal_capsule_L	FA	MS	8	0.0062022	0.880607	0.041293	-0.0747321	0.0871365	1.00622	0.927992	1.09105	NA	NA	NA	NA	NA	NA	NA	NA
1969	1470	IDP_dMRI_TBSS_FA_Posterior_limb_of_internal_capsule_R	FA	MS	20	0.0558197	0.0466071	0.0280522	0.00083746	0.110802	1.05741	1.00084	1.11717	NA	NA	NA	NA	NA	NA	NA	NA
1970	1471	IDP_dMRI_TBSS_FA_Posterior_limb_of_internal_capsule_L	FA	MS	16	0.0795309	0.00218021	0.0259522	0.0286646	0.130397	1.08278	1.02908	1.13928	NA	NA	NA	NA	NA	NA	NA	NA
1971	1472	IDP_dMRI_TBSS_FA_Retrolenticular_part_of_internal_capsule_R	FA	MS	10	-0.0592823	0.17811	0.0440238	-0.145569	0.0270043	0.942441	0.86453	1.02737	NA	NA	NA	NA	NA	NA	NA	NA
1972	1473	IDP_dMRI_TBSS_FA_Retrolenticular_part_of_internal_capsule_L	FA	MS	7	-0.041434	0.373496	0.0465579	-0.132688	0.0498196	0.959413	0.875739	1.05108	NA	NA	NA	NA	NA	NA	NA	NA
1973	1474	IDP_dMRI_TBSS_FA_Anterior_corona_radiata_R	FA	MS	11	-0.0114055	0.760093	0.0373511	-0.0846136	0.0618026	0.988659	0.918867	1.06375	NA	NA	NA	NA	NA	NA	NA	NA
1974	1475	IDP_dMRI_TBSS_FA_Anterior_corona_radiata_L	FA	MS	8	-0.0476376	0.0890426	0.0280144	-0.102546	0.00727058	0.953479	0.902537	1.0073	NA	NA	NA	NA	NA	NA	NA	NA
1975	1476	IDP_dMRI_TBSS_FA_Superior_corona_radiata_R	FA	MS	11	-0.0253962	0.561363	0.0437248	-0.111097	0.0603045	0.974924	0.894852	1.06216	NA	NA	NA	NA	NA	NA	NA	NA
1976	1477	IDP_dMRI_TBSS_FA_Superior_corona_radiata_L	FA	MS	9	-0.0141864	0.835217	0.0681985	-0.147855	0.119483	0.985914	0.862556	1.12691	NA	NA	NA	NA	NA	NA	NA	NA
1977	1478	IDP_dMRI_TBSS_FA_Posterior_corona_radiata_R	FA	MS	6	0.0415349	0.299953	0.040071	-0.0370042	0.120074	1.04241	0.963672	1.12758	NA	NA	NA	NA	NA	NA	NA	NA
1978	1479	IDP_dMRI_TBSS_FA_Posterior_corona_radiata_L	FA	MS	7	0.0142929	0.61768	0.028635	-0.0418317	0.0704175	1.0144	0.959031	1.07296	NA	NA	NA	NA	NA	NA	NA	NA
1979	1480	IDP_dMRI_TBSS_FA_Posterior_thalamic_radiation_R	FA	MS	10	0.00112732	0.972939	0.0332324	-0.0640082	0.0662628	1.00113	0.937997	1.06851	NA	NA	NA	NA	NA	NA	NA	NA
1980	1481	IDP_dMRI_TBSS_FA_Posterior_thalamic_radiation_L	FA	MS	11	-0.0392006	0.212697	0.0314566	-0.100855	0.0224542	0.961558	0.904064	1.02271	NA	NA	NA	NA	NA	NA	NA	NA
1981	1482	IDP_dMRI_TBSS_FA_Sagittal_stratum_R	FA	MS	12	-0.010987	0.701157	0.02863	-0.0671017	0.0451277	0.989073	0.9351	1.04616	NA	NA	NA	NA	NA	NA	NA	NA
1982	1483	IDP_dMRI_TBSS_FA_Sagittal_stratum_L	FA	MS	10	-0.0166694	0.684736	0.0410568	-0.0971407	0.0638018	0.983469	0.907428	1.06588	NA	NA	NA	NA	NA	NA	NA	NA
1983	1484	IDP_dMRI_TBSS_FA_External_capsule_R	FA	MS	10	0.0466785	0.17633	0.0345219	-0.0209844	0.114341	1.04779	0.979234	1.12113	NA	NA	NA	NA	NA	NA	NA	NA
1984	1485	IDP_dMRI_TBSS_FA_External_capsule_L	FA	MS	8	0.0453634	0.284693	0.0424022	-0.0377448	0.128472	1.04641	0.962959	1.13709	NA	NA	NA	NA	NA	NA	NA	NA
1985	1486	IDP_dMRI_TBSS_FA_Cingulum_cingulate_gyrus_R	FA	MS	11	-0.0222469	0.373192	0.0249822	-0.071212	0.0267182	0.977999	0.931264	1.02708	NA	NA	NA	NA	NA	NA	NA	NA
1986	1487	IDP_dMRI_TBSS_FA_Cingulum_cingulate_gyrus_L	FA	MS	7	0.00862372	0.786431	0.0318279	-0.0537589	0.0710064	1.00866	0.947661	1.07359	NA	NA	NA	NA	NA	NA	NA	NA
1987	1488	IDP_dMRI_TBSS_FA_Cingulum_hippocampus_R	FA	MS	5	0.0412684	0.422464	0.051447	-0.0595677	0.142105	1.04213	0.942172	1.1527	NA	NA	NA	NA	NA	NA	NA	NA
1988	1489	IDP_dMRI_TBSS_FA_Cingulum_hippocampus_L	FA	MS	3	0.0173259	0.759846	0.0566793	-0.0937656	0.128417	1.01748	0.910496	1.13703	NA	NA	NA	NA	NA	NA	NA	NA
1989	1490	IDP_dMRI_TBSS_FA_Fornix_cres+Stria_terminalis_R	FA	MS	1	NA	NA	NA	NA	NA	NA	NA	NA	0.0922547	0.321302	0.0930188	-0.0900621	0.274571	1.09664	0.913874	1.31597
1990	1491	IDP_dMRI_TBSS_FA_Fornix_cres+Stria_terminalis_L	FA	MS	5	0.0961432	0.0178016	0.0405715	0.016623	0.175663	1.10092	1.01676	1.19204	NA	NA	NA	NA	NA	NA	NA	NA
1991	1492	IDP_dMRI_TBSS_FA_Superior_longitudinal_fasciculus_R	FA	MS	11	-0.0363497	0.183519	0.0273307	-0.0899178	0.0172183	0.964303	0.914006	1.01737	NA	NA	NA	NA	NA	NA	NA	NA
1992	1493	IDP_dMRI_TBSS_FA_Superior_longitudinal_fasciculus_L	FA	MS	13	-0.0297636	0.257316	0.0262753	-0.0812631	0.021736	0.970675	0.921951	1.02197	NA	NA	NA	NA	NA	NA	NA	NA
1993	1494	IDP_dMRI_TBSS_FA_Superior_fronto-occipital_fasciculus_R	FA	MS	7	-0.0566476	0.232036	0.0473987	-0.149549	0.0362538	0.944927	0.861096	1.03692	NA	NA	NA	NA	NA	NA	NA	NA
1994	1495	IDP_dMRI_TBSS_FA_Superior_fronto-occipital_fasciculus_L	FA	MS	9	-0.0363022	0.218041	0.029472	-0.0940673	0.0214628	0.964349	0.910222	1.02169	NA	NA	NA	NA	NA	NA	NA	NA
1995	1496	IDP_dMRI_TBSS_FA_Uncinate_fasciculus_R	FA	MS	2	-0.0134343	0.789978	0.0504404	-0.112297	0.0854289	0.986656	0.893778	1.08918	NA	NA	NA	NA	NA	NA	NA	NA
1996	1497	IDP_dMRI_TBSS_FA_Uncinate_fasciculus_L	FA	MS	7	-0.0454205	0.127767	0.0298238	-0.103875	0.013034	0.955596	0.901338	1.01312	NA	NA	NA	NA	NA	NA	NA	NA
1997	1498	IDP_dMRI_TBSS_FA_Tapetum_R	FA	MS	9	-0.00566019	0.873825	0.035643	-0.0755205	0.0642001	0.994356	0.927261	1.06631	NA	NA	NA	NA	NA	NA	NA	NA
[truncated: 390 more rows]
