# Supplementary material for: Bidirectional two-sample Mendelian randomization analyses support causal relationships between structural and diffusion imaging-derived phenotypes and the risk of major neurodegenerative diseases
Source: Transl Psychiatry. 2024 May 28;14:215. doi: 10.1038/s41398-024-02939-3 (PMC11133432; doi:10.1038/s41398-024-02939-3)
Supplement: Supplementary file 15 — Supplementary Table S14 [file 41398_2024_2939_MOESM15_ESM.xlsx]

## Sheet: Sheet1
Table S14. Reverse MR analysis results after excluding IVs within MHC.
ID	IDP ID	IDP short name	Category	Disease	IV	Inverse variance weighted					Wald ratio
						Effect	P	SE	CI Lower	CI Upper	Effect	P	SE	CI Lower	CI Upper
1	122	IDP_T1_FAST_ROIs_L_thalamus	GMV	AD	18	-0.0345432	0.344398	0.0365338	-0.10615	0.0370632	NA	NA	NA	NA	NA
2	123	IDP_T1_FAST_ROIs_R_thalamus	GMV	AD	18	-0.0457361	0.196305	0.0353953	-0.115111	0.0236388	NA	NA	NA	NA	NA
3	124	IDP_T1_FAST_ROIs_L_caudate	GMV	AD	18	0.00907172	0.796352	0.035152	-0.0598263	0.0779697	NA	NA	NA	NA	NA
4	125	IDP_T1_FAST_ROIs_R_caudate	GMV	AD	18	-0.00446403	0.884625	0.0307634	-0.0647603	0.0558323	NA	NA	NA	NA	NA
5	126	IDP_T1_FAST_ROIs_L_putamen	GMV	AD	18	-0.0624934	0.0619655	0.0334808	-0.128116	0.00312902	NA	NA	NA	NA	NA
6	127	IDP_T1_FAST_ROIs_R_putamen	GMV	AD	18	-0.0574588	0.042395	0.0283101	-0.112947	-0.00197101	NA	NA	NA	NA	NA
7	128	IDP_T1_FAST_ROIs_L_pallidum	GMV	AD	18	0.00970373	0.757152	0.0313811	-0.0518032	0.0712107	NA	NA	NA	NA	NA
8	129	IDP_T1_FAST_ROIs_R_pallidum	GMV	AD	18	0.0374658	0.178643	0.0278567	-0.0171334	0.0920649	NA	NA	NA	NA	NA
9	130	IDP_T1_FAST_ROIs_L_hippocampus	GMV	AD	18	-0.038528	0.152069	0.0269001	-0.0912521	0.0141962	NA	NA	NA	NA	NA
10	131	IDP_T1_FAST_ROIs_R_hippocampus	GMV	AD	18	-0.0508962	0.144882	0.0349119	-0.119323	0.017531	NA	NA	NA	NA	NA
11	132	IDP_T1_FAST_ROIs_L_amygdala	GMV	AD	18	-0.0602473	0.11558	0.0382863	-0.135288	0.0147939	NA	NA	NA	NA	NA
12	133	IDP_T1_FAST_ROIs_R_amygdala	GMV	AD	18	-0.0721874	0.0261813	0.0324655	-0.13582	-0.00855506	NA	NA	NA	NA	NA
13	134	IDP_T1_FAST_ROIs_L_ventral_striatum	GMV	AD	18	-0.104823	9.74e-05	0.0268993	-0.157545	-0.0521001	NA	NA	NA	NA	NA
14	135	IDP_T1_FAST_ROIs_R_ventral_striatum	GMV	AD	18	-0.123685	1.26e-05	0.0283178	-0.179188	-0.0681826	NA	NA	NA	NA	NA
15	136	IDP_T1_FAST_ROIs_brain_stem	GMV	AD	18	-0.0309185	0.250394	0.0268999	-0.0836424	0.0218053	NA	NA	NA	NA	NA
16	137	IDP_T1_FAST_ROIs_L_cerebellum_I-IV	GMV	AD	18	-0.0218802	0.415986	0.0268995	-0.0746032	0.0308429	NA	NA	NA	NA	NA
17	138	IDP_T1_FAST_ROIs_R_cerebellum_I-IV	GMV	AD	18	-0.0230192	0.435577	0.0295238	-0.0808858	0.0348474	NA	NA	NA	NA	NA
18	139	IDP_T1_FAST_ROIs_L_cerebellum_V	GMV	AD	18	-0.00260156	0.93702	0.0329244	-0.0671333	0.0619302	NA	NA	NA	NA	NA
19	140	IDP_T1_FAST_ROIs_R_cerebellum_V	GMV	AD	18	-0.00622875	0.856752	0.0345062	-0.073861	0.0614035	NA	NA	NA	NA	NA
20	141	IDP_T1_FAST_ROIs_L_cerebellum_VI	GMV	AD	18	0.000416873	0.98935	0.0312321	-0.060798	0.0616318	NA	NA	NA	NA	NA
21	142	IDP_T1_FAST_ROIs_V_cerebellum_VI	GMV	AD	18	0.0102343	0.79684	0.0397543	-0.0676841	0.0881526	NA	NA	NA	NA	NA
22	143	IDP_T1_FAST_ROIs_R_cerebellum_VI	GMV	AD	18	0.0232912	0.453527	0.0310736	-0.0376132	0.0841955	NA	NA	NA	NA	NA
23	144	IDP_T1_FAST_ROIs_L_cerebellum_crus_I	GMV	AD	18	-0.0112116	0.676833	0.0269001	-0.0639358	0.0415125	NA	NA	NA	NA	NA
24	145	IDP_T1_FAST_ROIs_V_cerebellum_crus_I	GMV	AD	18	-0.0106566	0.714912	0.0291748	-0.0678391	0.0465259	NA	NA	NA	NA	NA
25	146	IDP_T1_FAST_ROIs_R_cerebellum_crus_I	GMV	AD	18	-0.020626	0.443214	0.0268996	-0.0733492	0.0320972	NA	NA	NA	NA	NA
26	147	IDP_T1_FAST_ROIs_L_cerebellum_crus_II	GMV	AD	18	-0.0523447	0.137894	0.0352803	-0.121494	0.0168047	NA	NA	NA	NA	NA
27	148	IDP_T1_FAST_ROIs_V_cerebellum_crus_II	GMV	AD	18	-0.050955	0.165383	0.0367324	-0.122951	0.0210406	NA	NA	NA	NA	NA
28	149	IDP_T1_FAST_ROIs_R_cerebellum_crus_II	GMV	AD	18	-0.0352805	0.24293	0.0302138	-0.0944996	0.0239386	NA	NA	NA	NA	NA
29	150	IDP_T1_FAST_ROIs_L_cerebellum_VIIb	GMV	AD	18	-0.0428892	0.186873	0.0324946	-0.106579	0.0208003	NA	NA	NA	NA	NA
30	151	IDP_T1_FAST_ROIs_V_cerebellum_VIIb	GMV	AD	18	-0.0188433	0.53903	0.0306754	-0.078967	0.0412805	NA	NA	NA	NA	NA
31	152	IDP_T1_FAST_ROIs_R_cerebellum_VIIb	GMV	AD	18	-0.0441491	0.196073	0.0341495	-0.111082	0.0227838	NA	NA	NA	NA	NA
32	153	IDP_T1_FAST_ROIs_L_cerebellum_VIIIa	GMV	AD	18	-0.0029296	0.929617	0.0331677	-0.0679383	0.0620791	NA	NA	NA	NA	NA
33	154	IDP_T1_FAST_ROIs_V_cerebellum_VIIIa	GMV	AD	18	-0.0314145	0.322627	0.0317616	-0.0936672	0.0308382	NA	NA	NA	NA	NA
34	155	IDP_T1_FAST_ROIs_R_cerebellum_VIIIa	GMV	AD	18	-0.0209207	0.517759	0.0323447	-0.0843162	0.0424749	NA	NA	NA	NA	NA
35	156	IDP_T1_FAST_ROIs_L_cerebellum_VIIIb	GMV	AD	18	0.0123218	0.678686	0.0297442	-0.045977	0.0706205	NA	NA	NA	NA	NA
36	157	IDP_T1_FAST_ROIs_V_cerebellum_VIIIb	GMV	AD	18	-0.00533124	0.88262	0.0361075	-0.076102	0.0654396	NA	NA	NA	NA	NA
37	158	IDP_T1_FAST_ROIs_R_cerebellum_VIIIb	GMV	AD	18	0.00779351	0.804105	0.0314206	-0.0537909	0.069378	NA	NA	NA	NA	NA
38	159	IDP_T1_FAST_ROIs_L_cerebellum_IX	GMV	AD	18	0.00335819	0.900651	0.0269001	-0.049366	0.0560824	NA	NA	NA	NA	NA
39	160	IDP_T1_FAST_ROIs_V_cerebellum_IX	GMV	AD	18	0.0223138	0.406827	0.0269006	-0.0304114	0.0750389	NA	NA	NA	NA	NA
40	161	IDP_T1_FAST_ROIs_R_cerebellum_IX	GMV	AD	18	0.00805497	0.764604	0.0269001	-0.0446692	0.0607791	NA	NA	NA	NA	NA
41	162	IDP_T1_FAST_ROIs_L_cerebellum_X	GMV	AD	18	0.0185529	0.579678	0.0334977	-0.0471025	0.0842083	NA	NA	NA	NA	NA
42	163	IDP_T1_FAST_ROIs_V_cerebellum_X	GMV	AD	18	0.0372259	0.166399	0.0268999	-0.0154979	0.0899497	NA	NA	NA	NA	NA
43	164	IDP_T1_FAST_ROIs_R_cerebellum_X	GMV	AD	18	0.00428621	0.896306	0.0328876	-0.0601736	0.068746	NA	NA	NA	NA	NA
44	344	aparc-Desikan_lh_volume_bankssts	GMV	AD	18	0.0565014	0.0396087	0.0274571	0.00268549	0.110317	NA	NA	NA	NA	NA
45	345	aparc-Desikan_lh_volume_caudalanteriorcingulate	GMV	AD	18	-0.0197965	0.470924	0.0274578	-0.0736138	0.0340209	NA	NA	NA	NA	NA
46	346	aparc-Desikan_lh_volume_caudalmiddlefrontal	GMV	AD	18	-0.00165346	0.954221	0.0288028	-0.0581069	0.0548	NA	NA	NA	NA	NA
47	347	aparc-Desikan_lh_volume_cuneus	GMV	AD	18	-0.00643184	0.814792	0.0274574	-0.0602483	0.0473846	NA	NA	NA	NA	NA
48	348	aparc-Desikan_lh_volume_entorhinal	GMV	AD	18	-0.0265842	0.393616	0.0311627	-0.0876631	0.0344947	NA	NA	NA	NA	NA
49	349	aparc-Desikan_lh_volume_fusiform	GMV	AD	18	0.00762793	0.828006	0.0351098	-0.0611872	0.076443	NA	NA	NA	NA	NA
50	350	aparc-Desikan_lh_volume_inferiorparietal	GMV	AD	18	0.0221405	0.458794	0.0298859	-0.0364359	0.0807169	NA	NA	NA	NA	NA
51	351	aparc-Desikan_lh_volume_inferiortemporal	GMV	AD	18	-0.0128408	0.733844	0.0377652	-0.0868605	0.061179	NA	NA	NA	NA	NA
52	352	aparc-Desikan_lh_volume_isthmuscingulate	GMV	AD	18	-0.033562	0.315135	0.0334115	-0.0990485	0.0319245	NA	NA	NA	NA	NA
53	353	aparc-Desikan_lh_volume_lateraloccipital	GMV	AD	18	0.0116974	0.771808	0.0403342	-0.0673577	0.0907525	NA	NA	NA	NA	NA
54	354	aparc-Desikan_lh_volume_lateralorbitofrontal	GMV	AD	18	-0.0293032	0.302302	0.0284081	-0.084983	0.0263766	NA	NA	NA	NA	NA
55	355	aparc-Desikan_lh_volume_lingual	GMV	AD	18	-0.00392538	0.886317	0.0274568	-0.0577408	0.04989	NA	NA	NA	NA	NA
56	356	aparc-Desikan_lh_volume_medialorbitofrontal	GMV	AD	18	-0.0336969	0.298892	0.0324379	-0.0972752	0.0298814	NA	NA	NA	NA	NA
57	357	aparc-Desikan_lh_volume_middletemporal	GMV	AD	18	0.0138112	0.72683	0.0395345	-0.0636765	0.0912989	NA	NA	NA	NA	NA
58	358	aparc-Desikan_lh_volume_parahippocampal	GMV	AD	18	0.0045846	0.867395	0.0274579	-0.0492329	0.0584021	NA	NA	NA	NA	NA
59	359	aparc-Desikan_lh_volume_paracentral	GMV	AD	18	0.0119393	0.675058	0.0284801	-0.0438817	0.0677603	NA	NA	NA	NA	NA
60	360	aparc-Desikan_lh_volume_parsopercularis	GMV	AD	18	-0.0542403	0.0482133	0.0274567	-0.108056	-0.000425118	NA	NA	NA	NA	NA
61	361	aparc-Desikan_lh_volume_parsorbitalis	GMV	AD	18	-0.0495335	0.13572	0.0332011	-0.114608	0.0155407	NA	NA	NA	NA	NA
62	362	aparc-Desikan_lh_volume_parstriangularis	GMV	AD	18	-0.0472468	0.0852924	0.0274568	-0.101062	0.00656846	NA	NA	NA	NA	NA
63	363	aparc-Desikan_lh_volume_pericalcarine	GMV	AD	18	0.0184014	0.512016	0.0280636	-0.0366034	0.0734061	NA	NA	NA	NA	NA
64	364	aparc-Desikan_lh_volume_postcentral	GMV	AD	18	0.0216497	0.430421	0.0274579	-0.0321677	0.0754672	NA	NA	NA	NA	NA
65	365	aparc-Desikan_lh_volume_posteriorcingulate	GMV	AD	18	-0.0340691	0.223813	0.0280069	-0.0889626	0.0208245	NA	NA	NA	NA	NA
66	366	aparc-Desikan_lh_volume_precentral	GMV	AD	18	-0.0167076	0.586371	0.0307066	-0.0768926	0.0434775	NA	NA	NA	NA	NA
67	367	aparc-Desikan_lh_volume_precuneus	GMV	AD	18	0.00302575	0.944325	0.0433275	-0.0818961	0.0879476	NA	NA	NA	NA	NA
68	368	aparc-Desikan_lh_volume_rostralanteriorcingulate	GMV	AD	18	-0.0607238	0.0969644	0.036586	-0.132432	0.0109849	NA	NA	NA	NA	NA
69	369	aparc-Desikan_lh_volume_rostralmiddlefrontal	GMV	AD	18	-0.0276577	0.342368	0.0291288	-0.0847502	0.0294347	NA	NA	NA	NA	NA
70	370	aparc-Desikan_lh_volume_superiorfrontal	GMV	AD	18	-0.0209946	0.595567	0.0395539	-0.0985202	0.056531	NA	NA	NA	NA	NA
71	371	aparc-Desikan_lh_volume_superiorparietal	GMV	AD	18	0.0274887	0.545346	0.0454548	-0.0616027	0.11658	NA	NA	NA	NA	NA
72	372	aparc-Desikan_lh_volume_superiortemporal	GMV	AD	18	-0.0109343	0.730779	0.0317776	-0.0732183	0.0513497	NA	NA	NA	NA	NA
73	373	aparc-Desikan_lh_volume_supramarginal	GMV	AD	18	0.0100252	0.743301	0.0306128	-0.0499759	0.0700264	NA	NA	NA	NA	NA
74	374	aparc-Desikan_lh_volume_frontalpole	GMV	AD	18	0.0014539	0.957772	0.027458	-0.0523637	0.0552715	NA	NA	NA	NA	NA
75	375	aparc-Desikan_lh_volume_transversetemporal	GMV	AD	18	0.0285665	0.30919	0.0280911	-0.0264921	0.0836251	NA	NA	NA	NA	NA
76	376	aparc-Desikan_lh_volume_insula	GMV	AD	18	-0.00988255	0.718908	0.0274577	-0.0636997	0.0439346	NA	NA	NA	NA	NA
77	377	aparc-Desikan_rh_volume_bankssts	GMV	AD	18	-0.00288363	0.92111	0.0291171	-0.0599531	0.0541859	NA	NA	NA	NA	NA
78	378	aparc-Desikan_rh_volume_caudalanteriorcingulate	GMV	AD	18	-0.0414822	0.130858	0.0274584	-0.0953007	0.0123363	NA	NA	NA	NA	NA
79	379	aparc-Desikan_rh_volume_caudalmiddlefrontal	GMV	AD	18	-0.0712063	0.0261009	0.0320071	-0.13394	-0.00847248	NA	NA	NA	NA	NA
80	380	aparc-Desikan_rh_volume_cuneus	GMV	AD	18	0.0243796	0.374595	0.0274576	-0.0294373	0.0781964	NA	NA	NA	NA	NA
81	381	aparc-Desikan_rh_volume_entorhinal	GMV	AD	18	-0.0724335	0.00833861	0.0274573	-0.12625	-0.0186172	NA	NA	NA	NA	NA
82	382	aparc-Desikan_rh_volume_fusiform	GMV	AD	18	-0.0300135	0.36754	0.033308	-0.0952971	0.0352701	NA	NA	NA	NA	NA
83	383	aparc-Desikan_rh_volume_inferiorparietal	GMV	AD	18	0.00713115	0.840567	0.0354486	-0.0623481	0.0766104	NA	NA	NA	NA	NA
84	384	aparc-Desikan_rh_volume_inferiortemporal	GMV	AD	18	-0.0166529	0.658149	0.0376363	-0.09042	0.0571142	NA	NA	NA	NA	NA
85	385	aparc-Desikan_rh_volume_isthmuscingulate	GMV	AD	18	-0.0443713	0.10609	0.0274571	-0.0981873	0.00944464	NA	NA	NA	NA	NA
86	386	aparc-Desikan_rh_volume_lateraloccipital	GMV	AD	18	-0.005698	0.872626	0.0355406	-0.0753576	0.0639616	NA	NA	NA	NA	NA
87	387	aparc-Desikan_rh_volume_lateralorbitofrontal	GMV	AD	18	-0.0484454	0.129118	0.0319226	-0.111014	0.0141229	NA	NA	NA	NA	NA
88	388	aparc-Desikan_rh_volume_lingual	GMV	AD	18	0.0370617	0.208743	0.0294836	-0.0207261	0.0948495	NA	NA	NA	NA	NA
89	389	aparc-Desikan_rh_volume_medialorbitofrontal	GMV	AD	18	-0.0510195	0.063153	0.0274577	-0.104837	0.00279759	NA	NA	NA	NA	NA
90	390	aparc-Desikan_rh_volume_middletemporal	GMV	AD	18	-0.0352178	0.454751	0.0471129	-0.127559	0.0571236	NA	NA	NA	NA	NA
91	391	aparc-Desikan_rh_volume_parahippocampal	GMV	AD	18	-0.0429259	0.117966	0.0274573	-0.0967423	0.0108904	NA	NA	NA	NA	NA
92	392	aparc-Desikan_rh_volume_paracentral	GMV	AD	18	0.0226723	0.408967	0.0274579	-0.0311451	0.0764897	NA	NA	NA	NA	NA
93	393	aparc-Desikan_rh_volume_parsopercularis	GMV	AD	18	-0.0295297	0.282163	0.0274574	-0.0833462	0.0242868	NA	NA	NA	NA	NA
94	394	aparc-Desikan_rh_volume_parsorbitalis	GMV	AD	18	-0.0850281	0.00912651	0.0326118	-0.148947	-0.0211089	NA	NA	NA	NA	NA
95	395	aparc-Desikan_rh_volume_parstriangularis	GMV	AD	18	-0.0103818	0.705358	0.027458	-0.0641994	0.0434358	NA	NA	NA	NA	NA
96	396	aparc-Desikan_rh_volume_pericalcarine	GMV	AD	18	0.0513926	0.0612482	0.0274577	-0.00242454	0.10521	NA	NA	NA	NA	NA
97	397	aparc-Desikan_rh_volume_postcentral	GMV	AD	18	-0.015996	0.598447	0.0303739	-0.0755289	0.0435369	NA	NA	NA	NA	NA
98	398	aparc-Desikan_rh_volume_posteriorcingulate	GMV	AD	18	-0.02556	0.362346	0.0280601	-0.0805578	0.0294377	NA	NA	NA	NA	NA
99	399	aparc-Desikan_rh_volume_precentral	GMV	AD	18	-0.0512882	0.061776	0.0274577	-0.105105	0.00252885	NA	NA	NA	NA	NA
100	400	aparc-Desikan_rh_volume_precuneus	GMV	AD	18	-0.00952538	0.780972	0.0342575	-0.0766701	0.0576193	NA	NA	NA	NA	NA
101	401	aparc-Desikan_rh_volume_rostralanteriorcingulate	GMV	AD	18	-0.0563938	0.107025	0.03499	-0.124974	0.0121866	NA	NA	NA	NA	NA
102	402	aparc-Desikan_rh_volume_rostralmiddlefrontal	GMV	AD	18	-0.0142425	0.611236	0.0280193	-0.0691603	0.0406753	NA	NA	NA	NA	NA
103	403	aparc-Desikan_rh_volume_superiorfrontal	GMV	AD	18	-0.0606857	0.113447	0.0383386	-0.135829	0.014458	NA	NA	NA	NA	NA
104	404	aparc-Desikan_rh_volume_superiorparietal	GMV	AD	18	-0.00699913	0.827866	0.0321889	-0.0700893	0.0560911	NA	NA	NA	NA	NA
105	405	aparc-Desikan_rh_volume_superiortemporal	GMV	AD	18	-0.0203943	0.457635	0.0274579	-0.0742117	0.0334232	NA	NA	NA	NA	NA
106	406	aparc-Desikan_rh_volume_supramarginal	GMV	AD	18	-0.0314002	0.264627	0.0281485	-0.0865712	0.0237708	NA	NA	NA	NA	NA
107	407	aparc-Desikan_rh_volume_frontalpole	GMV	AD	18	0.0103233	0.748592	0.0322103	-0.0528089	0.0734555	NA	NA	NA	NA	NA
108	408	aparc-Desikan_rh_volume_transversetemporal	GMV	AD	18	0.0418475	0.127551	0.027462	-0.0119781	0.095673	NA	NA	NA	NA	NA
109	409	aparc-Desikan_rh_volume_insula	GMV	AD	18	-0.0266781	0.357106	0.0289697	-0.0834587	0.0301026	NA	NA	NA	NA	NA
110	648	aparc-Desikan_lh_area_TotalSurface	SA	AD	18	0.00589829	0.854621	0.0321913	-0.0571967	0.0689933	NA	NA	NA	NA	NA
111	649	aparc-Desikan_lh_area_bankssts	SA	AD	18	0.0520012	0.0582375	0.0274571	-0.00181475	0.105817	NA	NA	NA	NA	NA
112	650	aparc-Desikan_lh_area_caudalanteriorcingulate	SA	AD	18	-0.0211921	0.440233	0.027458	-0.0750098	0.0326256	NA	NA	NA	NA	NA
113	651	aparc-Desikan_lh_area_caudalmiddlefrontal	SA	AD	18	0.00503085	0.864277	0.0294319	-0.0526557	0.0627174	NA	NA	NA	NA	NA
114	652	aparc-Desikan_lh_area_cuneus	SA	AD	18	-0.0164434	0.549258	0.0274573	-0.0702598	0.037373	NA	NA	NA	NA	NA
115	653	aparc-Desikan_lh_area_entorhinal	SA	AD	18	0.0304543	0.32079	0.0306741	-0.0296668	0.0905754	NA	NA	NA	NA	NA
116	654	aparc-Desikan_lh_area_fusiform	SA	AD	18	0.00240751	0.930129	0.0274572	-0.0514085	0.0562236	NA	NA	NA	NA	NA
117	655	aparc-Desikan_lh_area_inferiorparietal	SA	AD	18	0.0361475	0.193387	0.0277924	-0.0183256	0.0906207	NA	NA	NA	NA	NA
118	656	aparc-Desikan_lh_area_inferiortemporal	SA	AD	18	-0.0168364	0.60196	0.0322793	-0.0801039	0.0464311	NA	NA	NA	NA	NA
119	657	aparc-Desikan_lh_area_isthmuscingulate	SA	AD	18	-0.0159027	0.641761	0.0341819	-0.0828993	0.0510938	NA	NA	NA	NA	NA
120	658	aparc-Desikan_lh_area_lateraloccipital	SA	AD	18	-0.010874	0.78544	0.0399432	-0.0891626	0.0674146	NA	NA	NA	NA	NA
121	659	aparc-Desikan_lh_area_lateralorbitofrontal	SA	AD	18	0.00468221	0.887092	0.0329768	-0.0599523	0.0693167	NA	NA	NA	NA	NA
122	660	aparc-Desikan_lh_area_lingual	SA	AD	18	0.0024685	0.928363	0.027457	-0.0513472	0.0562842	NA	NA	NA	NA	NA
123	661	aparc-Desikan_lh_area_medialorbitofrontal	SA	AD	18	-0.0201601	0.462804	0.0274572	-0.0739761	0.033656	NA	NA	NA	NA	NA
124	662	aparc-Desikan_lh_area_middletemporal	SA	AD	18	0.0291293	0.322655	0.0294527	-0.0285981	0.0868567	NA	NA	NA	NA	NA
125	663	aparc-Desikan_lh_area_parahippocampal	SA	AD	18	0.00176028	0.948883	0.0274571	-0.0520557	0.0555762	NA	NA	NA	NA	NA
126	664	aparc-Desikan_lh_area_paracentral	SA	AD	18	-0.0255589	0.392017	0.0298597	-0.0840839	0.0329662	NA	NA	NA	NA	NA
127	665	aparc-Desikan_lh_area_parsopercularis	SA	AD	18	-0.0337744	0.218671	0.0274573	-0.0875907	0.0200419	NA	NA	NA	NA	NA
128	666	aparc-Desikan_lh_area_parsorbitalis	SA	AD	18	-0.0559195	0.0431875	0.027657	-0.110127	-0.00171176	NA	NA	NA	NA	NA
129	667	aparc-Desikan_lh_area_parstriangularis	SA	AD	18	-0.0432065	0.197844	0.0335528	-0.10897	0.022557	NA	NA	NA	NA	NA
130	668	aparc-Desikan_lh_area_pericalcarine	SA	AD	18	0.0135372	0.622001	0.0274579	-0.0402803	0.0673546	NA	NA	NA	NA	NA
131	669	aparc-Desikan_lh_area_postcentral	SA	AD	18	0.00599381	0.835269	0.0288236	-0.0505004	0.062488	NA	NA	NA	NA	NA
132	670	aparc-Desikan_lh_area_posteriorcingulate	SA	AD	18	-0.0225165	0.412277	0.0274627	-0.0763435	0.0313104	NA	NA	NA	NA	NA
133	671	aparc-Desikan_lh_area_precentral	SA	AD	18	-0.0214298	0.580774	0.0388043	-0.0974863	0.0546266	NA	NA	NA	NA	NA
134	672	aparc-Desikan_lh_area_precuneus	SA	AD	18	0.0139814	0.68822	0.0348427	-0.0543103	0.0822731	NA	NA	NA	NA	NA
135	673	aparc-Desikan_lh_area_rostralanteriorcingulate	SA	AD	18	-0.0467993	0.0883049	0.0274578	-0.100617	0.007018	NA	NA	NA	NA	NA
136	674	aparc-Desikan_lh_area_rostralmiddlefrontal	SA	AD	18	-0.0113723	0.711527	0.0307521	-0.0716465	0.0489018	NA	NA	NA	NA	NA
137	675	aparc-Desikan_lh_area_superiorfrontal	SA	AD	18	9.3e-05	0.997677	0.0319272	-0.0624843	0.0626702	NA	NA	NA	NA	NA
138	676	aparc-Desikan_lh_area_superiorparietal	SA	AD	18	0.0250001	0.565431	0.043494	-0.0602482	0.110248	NA	NA	NA	NA	NA
139	677	aparc-Desikan_lh_area_superiortemporal	SA	AD	18	0.00929024	0.735101	0.0274577	-0.0445268	0.0631073	NA	NA	NA	NA	NA
140	678	aparc-Desikan_lh_area_supramarginal	SA	AD	18	0.0311568	0.256486	0.0274573	-0.0226596	0.0849732	NA	NA	NA	NA	NA
141	679	aparc-Desikan_lh_area_frontalpole	SA	AD	18	-0.0104875	0.769331	0.0357631	-0.0805832	0.0596082	NA	NA	NA	NA	NA
142	680	aparc-Desikan_lh_area_transversetemporal	SA	AD	18	0.0380402	0.165918	0.0274571	-0.0157758	0.0918562	NA	NA	NA	NA	NA
143	681	aparc-Desikan_lh_area_insula	SA	AD	18	0.0161186	0.557176	0.0274574	-0.0376979	0.0699351	NA	NA	NA	NA	NA
144	682	aparc-Desikan_rh_area_TotalSurface	SA	AD	18	0.0149209	0.646774	0.0325607	-0.0488981	0.0787398	NA	NA	NA	NA	NA
145	683	aparc-Desikan_rh_area_bankssts	SA	AD	18	0.00259677	0.935346	0.0320112	-0.0601452	0.0653388	NA	NA	NA	NA	NA
146	684	aparc-Desikan_rh_area_caudalanteriorcingulate	SA	AD	18	-0.0115392	0.674309	0.0274584	-0.0653577	0.0422794	NA	NA	NA	NA	NA
147	685	aparc-Desikan_rh_area_caudalmiddlefrontal	SA	AD	18	-0.0431494	0.116071	0.0274578	-0.0969667	0.0106679	NA	NA	NA	NA	NA
148	686	aparc-Desikan_rh_area_cuneus	SA	AD	18	0.0266176	0.332345	0.0274577	-0.0271996	0.0804347	NA	NA	NA	NA	NA
149	687	aparc-Desikan_rh_area_entorhinal	SA	AD	18	0.0204486	0.566343	0.0356592	-0.0494434	0.0903406	NA	NA	NA	NA	NA
150	688	aparc-Desikan_rh_area_fusiform	SA	AD	18	-0.0118325	0.666509	0.0274573	-0.0656489	0.0419838	NA	NA	NA	NA	NA
151	689	aparc-Desikan_rh_area_inferiorparietal	SA	AD	18	0.0353352	0.263788	0.0316204	-0.0266408	0.0973112	NA	NA	NA	NA	NA
152	690	aparc-Desikan_rh_area_inferiortemporal	SA	AD	18	0.0113015	0.769685	0.0385998	-0.064354	0.0869571	NA	NA	NA	NA	NA
153	691	aparc-Desikan_rh_area_isthmuscingulate	SA	AD	18	0.0134083	0.656223	0.0301219	-0.0456306	0.0724471	NA	NA	NA	NA	NA
154	692	aparc-Desikan_rh_area_lateraloccipital	SA	AD	18	-0.0048968	0.886182	0.0342107	-0.0719498	0.0621562	NA	NA	NA	NA	NA
155	693	aparc-Desikan_rh_area_lateralorbitofrontal	SA	AD	18	-0.0203974	0.513767	0.0312372	-0.0816224	0.0408275	NA	NA	NA	NA	NA
156	694	aparc-Desikan_rh_area_lingual	SA	AD	18	0.0567575	0.0488854	0.0288169	0.000276354	0.113239	NA	NA	NA	NA	NA
157	695	aparc-Desikan_rh_area_medialorbitofrontal	SA	AD	18	-0.03485	0.241668	0.0297653	-0.0931899	0.0234899	NA	NA	NA	NA	NA
158	696	aparc-Desikan_rh_area_middletemporal	SA	AD	18	-0.00368793	0.925806	0.0396028	-0.0813094	0.0739335	NA	NA	NA	NA	NA
159	697	aparc-Desikan_rh_area_parahippocampal	SA	AD	18	0.0140008	0.689436	0.0350353	-0.0546683	0.08267	NA	NA	NA	NA	NA
160	698	aparc-Desikan_rh_area_paracentral	SA	AD	18	0.0200078	0.4662	0.0274578	-0.0338094	0.073825	NA	NA	NA	NA	NA
161	699	aparc-Desikan_rh_area_parsopercularis	SA	AD	18	-0.00782622	0.775624	0.0274579	-0.0616436	0.0459912	NA	NA	NA	NA	NA
162	700	aparc-Desikan_rh_area_parsorbitalis	SA	AD	18	-0.0428759	0.234756	0.0360848	-0.113602	0.0278503	NA	NA	NA	NA	NA
163	701	aparc-Desikan_rh_area_parstriangularis	SA	AD	18	0.00664997	0.81028	0.0277008	-0.0476435	0.0609435	NA	NA	NA	NA	NA
164	702	aparc-Desikan_rh_area_pericalcarine	SA	AD	18	0.0578528	0.0351196	0.0274577	0.00403565	0.11167	NA	NA	NA	NA	NA
165	703	aparc-Desikan_rh_area_postcentral	SA	AD	18	-0.00777844	0.836858	0.0377752	-0.0818179	0.066261	NA	NA	NA	NA	NA
166	704	aparc-Desikan_rh_area_posteriorcingulate	SA	AD	18	0.0120621	0.689857	0.0302272	-0.0471831	0.0713074	NA	NA	NA	NA	NA
167	705	aparc-Desikan_rh_area_precentral	SA	AD	18	-0.0348022	0.270947	0.0316129	-0.0967635	0.0271591	NA	NA	NA	NA	NA
168	706	aparc-Desikan_rh_area_precuneus	SA	AD	18	0.0209653	0.563962	0.0363372	-0.0502555	0.0921862	NA	NA	NA	NA	NA
169	707	aparc-Desikan_rh_area_rostralanteriorcingulate	SA	AD	18	-0.0417816	0.128088	0.0274574	-0.0955981	0.012035	NA	NA	NA	NA	NA
170	708	aparc-Desikan_rh_area_rostralmiddlefrontal	SA	AD	18	0.0180182	0.511686	0.0274579	-0.0357992	0.0718357	NA	NA	NA	NA	NA
171	709	aparc-Desikan_rh_area_superiorfrontal	SA	AD	18	-0.0182091	0.537283	0.0295159	-0.0760602	0.039642	NA	NA	NA	NA	NA
172	710	aparc-Desikan_rh_area_superiorparietal	SA	AD	18	0.0247067	0.496586	0.0363402	-0.0465201	0.0959334	NA	NA	NA	NA	NA
173	711	aparc-Desikan_rh_area_superiortemporal	SA	AD	18	0.0140407	0.609104	0.0274579	-0.0397768	0.0678582	NA	NA	NA	NA	NA
174	712	aparc-Desikan_rh_area_supramarginal	SA	AD	18	-0.00520011	0.876839	0.033554	-0.070966	0.0605658	NA	NA	NA	NA	NA
175	713	aparc-Desikan_rh_area_frontalpole	SA	AD	18	0.0138829	0.643234	0.0299729	-0.0448641	0.0726299	NA	NA	NA	NA	NA
176	714	aparc-Desikan_rh_area_transversetemporal	SA	AD	18	0.0201453	0.463221	0.0274627	-0.0336815	0.0739722	NA	NA	NA	NA	NA
177	715	aparc-Desikan_rh_area_insula	SA	AD	18	0.0317394	0.247709	0.0274579	-0.022078	0.0855569	NA	NA	NA	NA	NA
178	1020	aparc-Desikan_lh_thickness_GlobalMeanThickness	CT	AD	18	-0.0195961	0.581274	0.0355307	-0.0892362	0.0500441	NA	NA	NA	NA	NA
179	1021	aparc-Desikan_lh_thickness_bankssts	CT	AD	18	-0.000198014	0.994329	0.0278598	-0.0548032	0.0544071	NA	NA	NA	NA	NA
180	1022	aparc-Desikan_lh_thickness_caudalanteriorcingulate	CT	AD	18	-0.011859	0.665816	0.027458	-0.0656767	0.0419586	NA	NA	NA	NA	NA
181	1023	aparc-Desikan_lh_thickness_caudalmiddlefrontal	CT	AD	18	-0.0268394	0.441098	0.0348411	-0.0951279	0.041449	NA	NA	NA	NA	NA
182	1024	aparc-Desikan_lh_thickness_cuneus	CT	AD	18	0.0318928	0.245429	0.0274577	-0.0219243	0.0857099	NA	NA	NA	NA	NA
183	1025	aparc-Desikan_lh_thickness_entorhinal	CT	AD	18	-0.0663134	0.0557406	0.0346636	-0.134254	0.00162716	NA	NA	NA	NA	NA
184	1026	aparc-Desikan_lh_thickness_fusiform	CT	AD	18	-0.00694156	0.859382	0.0391823	-0.083739	0.0698558	NA	NA	NA	NA	NA
185	1027	aparc-Desikan_lh_thickness_inferiorparietal	CT	AD	18	-0.03348	0.365111	0.0369671	-0.105935	0.0389756	NA	NA	NA	NA	NA
186	1028	aparc-Desikan_lh_thickness_inferiortemporal	CT	AD	18	-0.0220745	0.552115	0.0371254	-0.0948403	0.0506912	NA	NA	NA	NA	NA
187	1029	aparc-Desikan_lh_thickness_isthmuscingulate	CT	AD	18	-0.0305837	0.265341	0.0274575	-0.0844005	0.023233	NA	NA	NA	NA	NA
188	1030	aparc-Desikan_lh_thickness_lateraloccipital	CT	AD	18	0.0313983	0.328286	0.0321186	-0.0315542	0.0943508	NA	NA	NA	NA	NA
189	1031	aparc-Desikan_lh_thickness_lateralorbitofrontal	CT	AD	18	-0.0563149	0.112151	0.0354494	-0.125796	0.013166	NA	NA	NA	NA	NA
190	1032	aparc-Desikan_lh_thickness_lingual	CT	AD	18	-0.00110623	0.9726	0.0322068	-0.0642315	0.062019	NA	NA	NA	NA	NA
191	1033	aparc-Desikan_lh_thickness_medialorbitofrontal	CT	AD	18	-0.0377066	0.179959	0.0281207	-0.0928233	0.0174101	NA	NA	NA	NA	NA
192	1034	aparc-Desikan_lh_thickness_middletemporal	CT	AD	18	-0.0141408	0.672077	0.0334061	-0.0796167	0.0513351	NA	NA	NA	NA	NA
193	1035	aparc-Desikan_lh_thickness_parahippocampal	CT	AD	18	0.00537345	0.844847	0.0274579	-0.0484441	0.059191	NA	NA	NA	NA	NA
194	1036	aparc-Desikan_lh_thickness_paracentral	CT	AD	18	0.0334828	0.306952	0.0327736	-0.0307535	0.0977191	NA	NA	NA	NA	NA
195	1037	aparc-Desikan_lh_thickness_parsopercularis	CT	AD	18	-0.0561348	0.0409094	0.0274572	-0.109951	-0.00231869	NA	NA	NA	NA	NA
196	1038	aparc-Desikan_lh_thickness_parsorbitalis	CT	AD	18	-0.00642246	0.816526	0.0276812	-0.0606775	0.0478326	NA	NA	NA	NA	NA
197	1039	aparc-Desikan_lh_thickness_parstriangularis	CT	AD	18	-0.0200971	0.554177	0.0339759	-0.0866899	0.0464956	NA	NA	NA	NA	NA
198	1040	aparc-Desikan_lh_thickness_pericalcarine	CT	AD	18	0.0317368	0.294364	0.030266	-0.0275846	0.0910581	NA	NA	NA	NA	NA
199	1041	aparc-Desikan_lh_thickness_postcentral	CT	AD	18	0.0236205	0.44816	0.0311416	-0.037417	0.0846579	NA	NA	NA	NA	NA
200	1042	aparc-Desikan_lh_thickness_posteriorcingulate	CT	AD	18	-0.020382	0.457985	0.0274627	-0.0742088	0.0334449	NA	NA	NA	NA	NA
201	1043	aparc-Desikan_lh_thickness_precentral	CT	AD	18	0.0198033	0.530426	0.0315663	-0.0420667	0.0816733	NA	NA	NA	NA	NA
202	1044	aparc-Desikan_lh_thickness_precuneus	CT	AD	18	-0.000955337	0.979737	0.037613	-0.0746769	0.0727662	NA	NA	NA	NA	NA
203	1045	aparc-Desikan_lh_thickness_rostralanteriorcingulate	CT	AD	18	-0.0192269	0.543903	0.0316793	-0.0813183	0.0428646	NA	NA	NA	NA	NA
204	1046	aparc-Desikan_lh_thickness_rostralmiddlefrontal	CT	AD	18	-0.0334252	0.345638	0.0354425	-0.102892	0.036042	NA	NA	NA	NA	NA
205	1047	aparc-Desikan_lh_thickness_superiorfrontal	CT	AD	18	-0.0460044	0.194731	0.0354778	-0.115541	0.0235321	NA	NA	NA	NA	NA
206	1048	aparc-Desikan_lh_thickness_superiorparietal	CT	AD	18	0.00611034	0.87137	0.0377371	-0.0678543	0.080075	NA	NA	NA	NA	NA
207	1049	aparc-Desikan_lh_thickness_superiortemporal	CT	AD	18	-0.0278642	0.339469	0.0291706	-0.0850386	0.0293102	NA	NA	NA	NA	NA
208	1050	aparc-Desikan_lh_thickness_supramarginal	CT	AD	18	-0.0498207	0.122416	0.0322524	-0.113035	0.013394	NA	NA	NA	NA	NA
209	1051	aparc-Desikan_lh_thickness_frontalpole	CT	AD	18	0.0162406	0.6384	0.0345592	-0.0514953	0.0839766	NA	NA	NA	NA	NA
210	1052	aparc-Desikan_lh_thickness_transversetemporal	CT	AD	18	-0.0158433	0.563935	0.0274578	-0.0696607	0.037974	NA	NA	NA	NA	NA
211	1053	aparc-Desikan_lh_thickness_insula	CT	AD	18	-0.0113206	0.680121	0.0274572	-0.0651368	0.0424956	NA	NA	NA	NA	NA
212	1054	aparc-Desikan_rh_thickness_GlobalMeanThickness	CT	AD	18	-0.0693566	0.0585709	0.0366694	-0.141229	0.0025155	NA	NA	NA	NA	NA
213	1055	aparc-Desikan_rh_thickness_bankssts	CT	AD	18	-0.0270655	0.324271	0.0274576	-0.0808825	0.0267514	NA	NA	NA	NA	NA
214	1056	aparc-Desikan_rh_thickness_caudalanteriorcingulate	CT	AD	18	-0.0628614	0.0220596	0.0274583	-0.11668	-0.00904313	NA	NA	NA	NA	NA
215	1057	aparc-Desikan_rh_thickness_caudalmiddlefrontal	CT	AD	18	-0.0800814	0.0168525	0.0335081	-0.145757	-0.0144055	NA	NA	NA	NA	NA
216	1058	aparc-Desikan_rh_thickness_cuneus	CT	AD	18	0.00750778	0.784522	0.0274577	-0.0463093	0.0613248	NA	NA	NA	NA	NA
217	1059	aparc-Desikan_rh_thickness_entorhinal	CT	AD	18	-0.0714055	0.0557611	0.0373284	-0.144569	0.00175825	NA	NA	NA	NA	NA
218	1060	aparc-Desikan_rh_thickness_fusiform	CT	AD	18	-0.0457913	0.218735	0.0372318	-0.118766	0.027183	NA	NA	NA	NA	NA
219	1061	aparc-Desikan_rh_thickness_inferiorparietal	CT	AD	18	-0.0618007	0.0310397	0.028657	-0.117969	-0.00563294	NA	NA	NA	NA	NA
220	1062	aparc-Desikan_rh_thickness_inferiortemporal	CT	AD	18	-0.0508058	0.297108	0.0487274	-0.146312	0.0446999	NA	NA	NA	NA	NA
221	1063	aparc-Desikan_rh_thickness_isthmuscingulate	CT	AD	18	-0.0877918	0.00750952	0.0328395	-0.152157	-0.0234264	NA	NA	NA	NA	NA
222	1064	aparc-Desikan_rh_thickness_lateraloccipital	CT	AD	18	0.00856546	0.806766	0.0350182	-0.0600702	0.0772011	NA	NA	NA	NA	NA
223	1065	aparc-Desikan_rh_thickness_lateralorbitofrontal	CT	AD	18	-0.061856	0.111845	0.0389042	-0.138108	0.0143962	NA	NA	NA	NA	NA
224	1066	aparc-Desikan_rh_thickness_lingual	CT	AD	18	-0.00237075	0.942652	0.0329561	-0.0669647	0.0622232	NA	NA	NA	NA	NA
225	1067	aparc-Desikan_rh_thickness_medialorbitofrontal	CT	AD	18	-0.0492076	0.147166	0.0339453	-0.11574	0.0173251	NA	NA	NA	NA	NA
226	1068	aparc-Desikan_rh_thickness_middletemporal	CT	AD	18	-0.0605855	0.128296	0.0398364	-0.138665	0.0174939	NA	NA	NA	NA	NA
227	1069	aparc-Desikan_rh_thickness_parahippocampal	CT	AD	18	-0.0579197	0.0349037	0.027457	-0.111735	-0.00410409	NA	NA	NA	NA	NA
228	1070	aparc-Desikan_rh_thickness_paracentral	CT	AD	18	-0.00164037	0.958014	0.0311586	-0.0627112	0.0594305	NA	NA	NA	NA	NA
229	1071	aparc-Desikan_rh_thickness_parsopercularis	CT	AD	18	-0.06078	0.0447633	0.030286	-0.120141	-0.00141956	NA	NA	NA	NA	NA
230	1072	aparc-Desikan_rh_thickness_parsorbitalis	CT	AD	18	-0.090276	0.0170367	0.0378371	-0.164437	-0.0161154	NA	NA	NA	NA	NA
231	1073	aparc-Desikan_rh_thickness_parstriangularis	CT	AD	18	-0.0403854	0.268703	0.036513	-0.111951	0.0311802	NA	NA	NA	NA	NA
232	1074	aparc-Desikan_rh_thickness_pericalcarine	CT	AD	18	-0.00697657	0.799432	0.0274579	-0.060794	0.0468409	NA	NA	NA	NA	NA
233	1075	aparc-Desikan_rh_thickness_postcentral	CT	AD	18	-0.0215493	0.43256	0.0274577	-0.0753663	0.0322678	NA	NA	NA	NA	NA
234	1076	aparc-Desikan_rh_thickness_posteriorcingulate	CT	AD	18	-0.0632436	0.0708817	0.035014	-0.131871	0.00538395	NA	NA	NA	NA	NA
235	1077	aparc-Desikan_rh_thickness_precentral	CT	AD	18	-0.025004	0.362489	0.0274578	-0.0788213	0.0288133	NA	NA	NA	NA	NA
236	1078	aparc-Desikan_rh_thickness_precuneus	CT	AD	18	-0.0478254	0.266909	0.0430779	-0.132258	0.0366072	NA	NA	NA	NA	NA
237	1079	aparc-Desikan_rh_thickness_rostralanteriorcingulate	CT	AD	18	-0.0500163	0.145511	0.034362	-0.117366	0.0173332	NA	NA	NA	NA	NA
238	1080	aparc-Desikan_rh_thickness_rostralmiddlefrontal	CT	AD	18	-0.0707384	0.0898729	0.0417073	-0.152485	0.0110079	NA	NA	NA	NA	NA
239	1081	aparc-Desikan_rh_thickness_superiorfrontal	CT	AD	18	-0.088044	0.0122232	0.0351384	-0.156915	-0.0191727	NA	NA	NA	NA	NA
240	1082	aparc-Desikan_rh_thickness_superiorparietal	CT	AD	18	-0.0381301	0.300327	0.0368147	-0.110287	0.0340266	NA	NA	NA	NA	NA
241	1083	aparc-Desikan_rh_thickness_superiortemporal	CT	AD	18	-0.0418333	0.127613	0.0274572	-0.0956494	0.0119828	NA	NA	NA	NA	NA
242	1084	aparc-Desikan_rh_thickness_supramarginal	CT	AD	18	-0.0610844	0.042961	0.0301787	-0.120235	-0.00193413	NA	NA	NA	NA	NA
243	1085	aparc-Desikan_rh_thickness_frontalpole	CT	AD	18	-0.0207616	0.524212	0.0325997	-0.084657	0.0431337	NA	NA	NA	NA	NA
244	1086	aparc-Desikan_rh_thickness_transversetemporal	CT	AD	18	0.00663562	0.8589	0.037326	-0.0665234	0.0797947	NA	NA	NA	NA	NA
245	1087	aparc-Desikan_rh_thickness_insula	CT	AD	18	-0.0724929	0.0334494	0.0340879	-0.139305	-0.00568067	NA	NA	NA	NA	NA
246	1452	IDP_dMRI_TBSS_FA_Middle_cerebellar_peduncle	FA	AD	18	-0.0780285	0.067895	0.0427389	-0.161797	0.00573972	NA	NA	NA	NA	NA
247	1453	IDP_dMRI_TBSS_FA_Pontine_crossing_tract	FA	AD	18	-0.0117664	0.768585	0.039991	-0.0901489	0.066616	NA	NA	NA	NA	NA
248	1454	IDP_dMRI_TBSS_FA_Genu_of_corpus_callosum	FA	AD	18	-0.00496708	0.876879	0.0320608	-0.0678062	0.0578721	NA	NA	NA	NA	NA
249	1455	IDP_dMRI_TBSS_FA_Body_of_corpus_callosum	FA	AD	18	0.00376428	0.916262	0.0358014	-0.0664066	0.0739351	NA	NA	NA	NA	NA
250	1456	IDP_dMRI_TBSS_FA_Splenium_of_corpus_callosum	FA	AD	18	-0.0212603	0.580119	0.0384308	-0.0965847	0.054064	NA	NA	NA	NA	NA
251	1457	IDP_dMRI_TBSS_FA_Fornix	FA	AD	18	-0.0714691	0.0597145	0.037957	-0.145865	0.00292666	NA	NA	NA	NA	NA
252	1458	IDP_dMRI_TBSS_FA_Corticospinal_tract_R	FA	AD	18	-0.0228976	0.408254	0.0276886	-0.0771674	0.0313721	NA	NA	NA	NA	NA
253	1459	IDP_dMRI_TBSS_FA_Corticospinal_tract_L	FA	AD	18	-0.00399107	0.885389	0.0276885	-0.0582606	0.0502784	NA	NA	NA	NA	NA
254	1460	IDP_dMRI_TBSS_FA_Medial_lemniscus_R	FA	AD	18	0.0102626	0.762722	0.0339926	-0.0563628	0.0768881	NA	NA	NA	NA	NA
255	1461	IDP_dMRI_TBSS_FA_Medial_lemniscus_L	FA	AD	18	-0.0138457	0.700387	0.0359818	-0.08437	0.0566786	NA	NA	NA	NA	NA
256	1462	IDP_dMRI_TBSS_FA_Inferior_cerebellar_peduncle_R	FA	AD	18	-0.0101003	0.715272	0.0276885	-0.0643698	0.0441691	NA	NA	NA	NA	NA
257	1463	IDP_dMRI_TBSS_FA_Inferior_cerebellar_peduncle_L	FA	AD	18	-0.01809	0.605896	0.0350622	-0.0868119	0.0506319	NA	NA	NA	NA	NA
258	1464	IDP_dMRI_TBSS_FA_Superior_cerebellar_peduncle_R	FA	AD	18	0.0185702	0.640448	0.0397586	-0.0593567	0.096497	NA	NA	NA	NA	NA
259	1465	IDP_dMRI_TBSS_FA_Superior_cerebellar_peduncle_L	FA	AD	18	-0.000964403	0.980681	0.0398263	-0.0790239	0.0770951	NA	NA	NA	NA	NA
260	1466	IDP_dMRI_TBSS_FA_Cerebral_peduncle_R	FA	AD	18	-0.0141466	0.667243	0.032904	-0.0786384	0.0503452	NA	NA	NA	NA	NA
261	1467	IDP_dMRI_TBSS_FA_Cerebral_peduncle_L	FA	AD	18	-0.00835339	0.818183	0.0363376	-0.0795751	0.0628683	NA	NA	NA	NA	NA
262	1468	IDP_dMRI_TBSS_FA_Anterior_limb_of_internal_capsule_R	FA	AD	18	0.0201475	0.595369	0.0379374	-0.0542097	0.0945047	NA	NA	NA	NA	NA
263	1469	IDP_dMRI_TBSS_FA_Anterior_limb_of_internal_capsule_L	FA	AD	18	-0.00984674	0.780196	0.0352849	-0.0790052	0.0593118	NA	NA	NA	NA	NA
264	1470	IDP_dMRI_TBSS_FA_Posterior_limb_of_internal_capsule_R	FA	AD	18	0.0578546	0.127209	0.0379324	-0.016493	0.132202	NA	NA	NA	NA	NA
265	1471	IDP_dMRI_TBSS_FA_Posterior_limb_of_internal_capsule_L	FA	AD	18	0.067983	0.0302717	0.031379	0.00648029	0.129486	NA	NA	NA	NA	NA
266	1472	IDP_dMRI_TBSS_FA_Retrolenticular_part_of_internal_capsule_R	FA	AD	18	-0.0272457	0.328324	0.027873	-0.0818767	0.0273853	NA	NA	NA	NA	NA
267	1473	IDP_dMRI_TBSS_FA_Retrolenticular_part_of_internal_capsule_L	FA	AD	18	-0.0185078	0.514668	0.0284042	-0.07418	0.0371644	NA	NA	NA	NA	NA
268	1474	IDP_dMRI_TBSS_FA_Anterior_corona_radiata_R	FA	AD	18	-0.0123932	0.670235	0.0291039	-0.0694368	0.0446504	NA	NA	NA	NA	NA
269	1475	IDP_dMRI_TBSS_FA_Anterior_corona_radiata_L	FA	AD	18	-0.011312	0.738661	0.033906	-0.0777678	0.0551439	NA	NA	NA	NA	NA
270	1476	IDP_dMRI_TBSS_FA_Superior_corona_radiata_R	FA	AD	18	0.0319293	0.419669	0.0395656	-0.0456193	0.109478	NA	NA	NA	NA	NA
271	1477	IDP_dMRI_TBSS_FA_Superior_corona_radiata_L	FA	AD	18	0.0515835	0.20805	0.0409735	-0.0287246	0.131892	NA	NA	NA	NA	NA
272	1478	IDP_dMRI_TBSS_FA_Posterior_corona_radiata_R	FA	AD	18	0.0113457	0.771669	0.0390973	-0.0652849	0.0879763	NA	NA	NA	NA	NA
273	1479	IDP_dMRI_TBSS_FA_Posterior_corona_radiata_L	FA	AD	18	0.0199836	0.638679	0.0425594	-0.0634327	0.1034	NA	NA	NA	NA	NA
274	1480	IDP_dMRI_TBSS_FA_Posterior_thalamic_radiation_R	FA	AD	18	-0.0692707	0.0502865	0.035387	-0.138629	8.78e-05	NA	NA	NA	NA	NA
275	1481	IDP_dMRI_TBSS_FA_Posterior_thalamic_radiation_L	FA	AD	18	-0.0491343	0.186815	0.0372213	-0.122088	0.0238194	NA	NA	NA	NA	NA
276	1482	IDP_dMRI_TBSS_FA_Sagittal_stratum_R	FA	AD	18	-0.0394158	0.166456	0.0284862	-0.0952488	0.0164172	NA	NA	NA	NA	NA
277	1483	IDP_dMRI_TBSS_FA_Sagittal_stratum_L	FA	AD	18	-0.0261354	0.430768	0.0331719	-0.0911524	0.0388815	NA	NA	NA	NA	NA
278	1484	IDP_dMRI_TBSS_FA_External_capsule_R	FA	AD	18	0.0370169	0.181252	0.0276884	-0.0172524	0.0912863	NA	NA	NA	NA	NA
279	1485	IDP_dMRI_TBSS_FA_External_capsule_L	FA	AD	18	0.0521545	0.0596164	0.0276885	-0.00211484	0.106424	NA	NA	NA	NA	NA
280	1486	IDP_dMRI_TBSS_FA_Cingulum_cingulate_gyrus_R	FA	AD	18	-0.013913	0.726267	0.0397405	-0.0918044	0.0639784	NA	NA	NA	NA	NA
281	1487	IDP_dMRI_TBSS_FA_Cingulum_cingulate_gyrus_L	FA	AD	18	-0.00713197	0.812688	0.0300977	-0.0661235	0.0518596	NA	NA	NA	NA	NA
282	1488	IDP_dMRI_TBSS_FA_Cingulum_hippocampus_R	FA	AD	18	-0.0534049	0.0947179	0.0319595	-0.116046	0.0092357	NA	NA	NA	NA	NA
283	1489	IDP_dMRI_TBSS_FA_Cingulum_hippocampus_L	FA	AD	18	-0.0720333	0.00927849	0.0276879	-0.126302	-0.0177651	NA	NA	NA	NA	NA
284	1490	IDP_dMRI_TBSS_FA_Fornix_cres+Stria_terminalis_R	FA	AD	18	-0.0636493	0.0436646	0.0315518	-0.125491	-0.00180779	NA	NA	NA	NA	NA
285	1491	IDP_dMRI_TBSS_FA_Fornix_cres+Stria_terminalis_L	FA	AD	18	-0.031847	0.283324	0.0296836	-0.0900269	0.0263328	NA	NA	NA	NA	NA
286	1492	IDP_dMRI_TBSS_FA_Superior_longitudinal_fasciculus_R	FA	AD	18	0.00596701	0.834237	0.0285134	-0.0499193	0.0618533	NA	NA	NA	NA	NA
287	1493	IDP_dMRI_TBSS_FA_Superior_longitudinal_fasciculus_L	FA	AD	18	-0.0121721	0.699572	0.0315422	-0.0739947	0.0496506	NA	NA	NA	NA	NA
288	1494	IDP_dMRI_TBSS_FA_Superior_fronto-occipital_fasciculus_R	FA	AD	18	-0.0170309	0.646441	0.0371276	-0.0898011	0.0557393	NA	NA	NA	NA	NA
289	1495	IDP_dMRI_TBSS_FA_Superior_fronto-occipital_fasciculus_L	FA	AD	18	-0.0259678	0.583773	0.0473967	-0.118865	0.0669296	NA	NA	NA	NA	NA
290	1496	IDP_dMRI_TBSS_FA_Uncinate_fasciculus_R	FA	AD	18	0.0484328	0.128803	0.031888	-0.0140677	0.110933	NA	NA	NA	NA	NA
291	1497	IDP_dMRI_TBSS_FA_Uncinate_fasciculus_L	FA	AD	18	0.0719316	0.00937952	0.0276883	0.0176624	0.126201	NA	NA	NA	NA	NA
292	1498	IDP_dMRI_TBSS_FA_Tapetum_R	FA	AD	18	0.00600687	0.869936	0.0366853	-0.0658964	0.0779101	NA	NA	NA	NA	NA
293	1499	IDP_dMRI_TBSS_FA_Tapetum_L	FA	AD	18	-0.0689442	0.0618139	0.0369154	-0.141298	0.00340993	NA	NA	NA	NA	NA
294	1602	IDP_dMRI_TBSS_MD_Middle_cerebellar_peduncle	MD	AD	18	0.0469297	0.258343	0.0415191	-0.0344477	0.128307	NA	NA	NA	NA	NA
295	1603	IDP_dMRI_TBSS_MD_Pontine_crossing_tract	MD	AD	18	0.034423	0.300232	0.0332289	-0.0307057	0.0995517	NA	NA	NA	NA	NA
296	1604	IDP_dMRI_TBSS_MD_Genu_of_corpus_callosum	MD	AD	18	0.0415592	0.285107	0.0388797	-0.034645	0.117763	NA	NA	NA	NA	NA
297	1605	IDP_dMRI_TBSS_MD_Body_of_corpus_callosum	MD	AD	18	0.0306176	0.521745	0.047791	-0.0630527	0.124288	NA	NA	NA	NA	NA
298	1606	IDP_dMRI_TBSS_MD_Splenium_of_corpus_callosum	MD	AD	18	0.0622626	0.175181	0.0459251	-0.0277505	0.152276	NA	NA	NA	NA	NA
299	1607	IDP_dMRI_TBSS_MD_Fornix	MD	AD	18	0.0749549	0.0521753	0.038603	-0.00070702	0.150617	NA	NA	NA	NA	NA
300	1608	IDP_dMRI_TBSS_MD_Corticospinal_tract_R	MD	AD	18	0.0265412	0.337782	0.0276887	-0.0277287	0.080811	NA	NA	NA	NA	NA
301	1609	IDP_dMRI_TBSS_MD_Corticospinal_tract_L	MD	AD	18	0.063447	0.0456905	0.0317514	0.00121422	0.12568	NA	NA	NA	NA	NA
302	1610	IDP_dMRI_TBSS_MD_Medial_lemniscus_R	MD	AD	18	0.0482058	0.228488	0.0400293	-0.0302517	0.126663	NA	NA	NA	NA	NA
303	1611	IDP_dMRI_TBSS_MD_Medial_lemniscus_L	MD	AD	18	0.0492816	0.156959	0.0348187	-0.0189632	0.117526	NA	NA	NA	NA	NA
304	1612	IDP_dMRI_TBSS_MD_Inferior_cerebellar_peduncle_R	MD	AD	18	0.0214326	0.57337	0.0380622	-0.0531693	0.0960346	NA	NA	NA	NA	NA
305	1613	IDP_dMRI_TBSS_MD_Inferior_cerebellar_peduncle_L	MD	AD	18	0.0192926	0.578915	0.0347633	-0.0488435	0.0874287	NA	NA	NA	NA	NA
306	1614	IDP_dMRI_TBSS_MD_Superior_cerebellar_peduncle_R	MD	AD	18	0.0274302	0.527557	0.0434201	-0.0576732	0.112534	NA	NA	NA	NA	NA
307	1615	IDP_dMRI_TBSS_MD_Superior_cerebellar_peduncle_L	MD	AD	18	0.00613325	0.869318	0.0372785	-0.0669325	0.079199	NA	NA	NA	NA	NA
308	1616	IDP_dMRI_TBSS_MD_Cerebral_peduncle_R	MD	AD	18	0.0515706	0.126732	0.0337699	-0.0146185	0.11776	NA	NA	NA	NA	NA
309	1617	IDP_dMRI_TBSS_MD_Cerebral_peduncle_L	MD	AD	18	0.00808234	0.865695	0.0477879	-0.0855819	0.101747	NA	NA	NA	NA	NA
310	1618	IDP_dMRI_TBSS_MD_Anterior_limb_of_internal_capsule_R	MD	AD	18	0.0338516	0.445994	0.0444183	-0.0532081	0.120911	NA	NA	NA	NA	NA
311	1619	IDP_dMRI_TBSS_MD_Anterior_limb_of_internal_capsule_L	MD	AD	18	0.0489856	0.21552	0.0395515	-0.0285353	0.126507	NA	NA	NA	NA	NA
312	1620	IDP_dMRI_TBSS_MD_Posterior_limb_of_internal_capsule_R	MD	AD	18	0.0693709	0.0655053	0.0376649	-0.0044522	0.143194	NA	NA	NA	NA	NA
313	1621	IDP_dMRI_TBSS_MD_Posterior_limb_of_internal_capsule_L	MD	AD	18	0.0626452	0.0955045	0.0375785	-0.0110086	0.136299	NA	NA	NA	NA	NA
314	1622	IDP_dMRI_TBSS_MD_Retrolenticular_part_of_internal_capsule_R	MD	AD	18	0.0427131	0.311177	0.0421752	-0.0399502	0.125376	NA	NA	NA	NA	NA
315	1623	IDP_dMRI_TBSS_MD_Retrolenticular_part_of_internal_capsule_L	MD	AD	18	0.0544165	0.210579	0.0434645	-0.030774	0.139607	NA	NA	NA	NA	NA
316	1624	IDP_dMRI_TBSS_MD_Anterior_corona_radiata_R	MD	AD	18	0.0329792	0.385955	0.0380393	-0.0415779	0.107536	NA	NA	NA	NA	NA
317	1625	IDP_dMRI_TBSS_MD_Anterior_corona_radiata_L	MD	AD	18	0.0414301	0.250381	0.0360442	-0.0292165	0.112077	NA	NA	NA	NA	NA
318	1626	IDP_dMRI_TBSS_MD_Superior_corona_radiata_R	MD	AD	18	0.0660078	0.0841057	0.0382135	-0.00889055	0.140906	NA	NA	NA	NA	NA
319	1627	IDP_dMRI_TBSS_MD_Superior_corona_radiata_L	MD	AD	18	0.0479756	0.247034	0.0414446	-0.0332559	0.129207	NA	NA	NA	NA	NA
320	1628	IDP_dMRI_TBSS_MD_Posterior_corona_radiata_R	MD	AD	18	0.0354697	0.358603	0.0386368	-0.0402583	0.111198	NA	NA	NA	NA	NA
321	1629	IDP_dMRI_TBSS_MD_Posterior_corona_radiata_L	MD	AD	18	0.0322104	0.461488	0.0437404	-0.0535208	0.117942	NA	NA	NA	NA	NA
322	1630	IDP_dMRI_TBSS_MD_Posterior_thalamic_radiation_R	MD	AD	18	0.0726196	0.114191	0.0459724	-0.0174863	0.162725	NA	NA	NA	NA	NA
323	1631	IDP_dMRI_TBSS_MD_Posterior_thalamic_radiation_L	MD	AD	18	0.0811566	0.071491	0.0450283	-0.00709891	0.169412	NA	NA	NA	NA	NA
324	1632	IDP_dMRI_TBSS_MD_Sagittal_stratum_R	MD	AD	18	0.0588271	0.168186	0.0426884	-0.0248422	0.142496	NA	NA	NA	NA	NA
325	1633	IDP_dMRI_TBSS_MD_Sagittal_stratum_L	MD	AD	18	0.0780195	0.0578048	0.0411241	-0.00258362	0.158623	NA	NA	NA	NA	NA
326	1634	IDP_dMRI_TBSS_MD_External_capsule_R	MD	AD	18	0.0103518	0.767858	0.0350698	-0.058385	0.0790887	NA	NA	NA	NA	NA
327	1635	IDP_dMRI_TBSS_MD_External_capsule_L	MD	AD	18	0.00472655	0.875809	0.0302433	-0.0545503	0.0640034	NA	NA	NA	NA	NA
328	1636	IDP_dMRI_TBSS_MD_Cingulum_cingulate_gyrus_R	MD	AD	18	0.023963	0.571156	0.0423113	-0.0589671	0.106893	NA	NA	NA	NA	NA
329	1637	IDP_dMRI_TBSS_MD_Cingulum_cingulate_gyrus_L	MD	AD	18	0.0500978	0.227685	0.0415286	-0.0312982	0.131494	NA	NA	NA	NA	NA
330	1638	IDP_dMRI_TBSS_MD_Cingulum_hippocampus_R	MD	AD	18	0.0591623	0.0795993	0.0337489	-0.00698549	0.12531	NA	NA	NA	NA	NA
331	1639	IDP_dMRI_TBSS_MD_Cingulum_hippocampus_L	MD	AD	18	0.0669908	0.0734922	0.03743	-0.00637202	0.140354	NA	NA	NA	NA	NA
332	1640	IDP_dMRI_TBSS_MD_Fornix_cres+Stria_terminalis_R	MD	AD	18	0.00750943	0.807145	0.0307624	-0.0527849	0.0678038	NA	NA	NA	NA	NA
333	1641	IDP_dMRI_TBSS_MD_Fornix_cres+Stria_terminalis_L	MD	AD	18	0.0173738	0.60525	0.0336138	-0.0485093	0.0832569	NA	NA	NA	NA	NA
334	1642	IDP_dMRI_TBSS_MD_Superior_longitudinal_fasciculus_R	MD	AD	18	0.0455394	0.23202	0.0381028	-0.0291421	0.120221	NA	NA	NA	NA	NA
335	1643	IDP_dMRI_TBSS_MD_Superior_longitudinal_fasciculus_L	MD	AD	18	0.0550488	0.249622	0.0478159	-0.0386703	0.148768	NA	NA	NA	NA	NA
336	1644	IDP_dMRI_TBSS_MD_Superior_fronto-occipital_fasciculus_R	MD	AD	18	0.0300907	0.444308	0.0393374	-0.0470107	0.107192	NA	NA	NA	NA	NA
337	1645	IDP_dMRI_TBSS_MD_Superior_fronto-occipital_fasciculus_L	MD	AD	18	0.0698488	0.0326445	0.0326942	0.00576818	0.133929	NA	NA	NA	NA	NA
338	1646	IDP_dMRI_TBSS_MD_Uncinate_fasciculus_R	MD	AD	18	-0.00283809	0.925195	0.0302273	-0.0620837	0.0564075	NA	NA	NA	NA	NA
339	1647	IDP_dMRI_TBSS_MD_Uncinate_fasciculus_L	MD	AD	18	0.0159668	0.681562	0.0389118	-0.0603003	0.0922338	NA	NA	NA	NA	NA
340	1648	IDP_dMRI_TBSS_MD_Tapetum_R	MD	AD	18	0.0313195	0.356776	0.0339866	-0.0352942	0.0979332	NA	NA	NA	NA	NA
341	1649	IDP_dMRI_TBSS_MD_Tapetum_L	MD	AD	18	0.0583044	0.108776	0.0363558	-0.0129529	0.129562	NA	NA	NA	NA	NA
342	122	IDP_T1_FAST_ROIs_L_thalamus	GMV	ALS	10	-0.0147907	0.877918	0.0962886	-0.203516	0.173935	NA	NA	NA	NA	NA
343	123	IDP_T1_FAST_ROIs_R_thalamus	GMV	ALS	10	-0.00127135	0.989459	0.0962266	-0.189876	0.187333	NA	NA	NA	NA	NA
344	124	IDP_T1_FAST_ROIs_L_caudate	GMV	ALS	10	-0.0173622	0.797587	0.0676967	-0.150048	0.115323	NA	NA	NA	NA	NA
345	125	IDP_T1_FAST_ROIs_R_caudate	GMV	ALS	10	0.000293063	0.99624	0.0621867	-0.121593	0.122179	NA	NA	NA	NA	NA
346	126	IDP_T1_FAST_ROIs_L_putamen	GMV	ALS	10	0.0229998	0.779606	0.0821912	-0.138095	0.184095	NA	NA	NA	NA	NA
347	127	IDP_T1_FAST_ROIs_R_putamen	GMV	ALS	10	0.00961138	0.899461	0.0760742	-0.139494	0.158717	NA	NA	NA	NA	NA
348	128	IDP_T1_FAST_ROIs_L_pallidum	GMV	ALS	10	0.145766	0.0201043	0.0627112	0.0228518	0.26868	NA	NA	NA	NA	NA
349	129	IDP_T1_FAST_ROIs_R_pallidum	GMV	ALS	10	-0.0527455	0.396339	0.0621869	-0.174632	0.0691408	NA	NA	NA	NA	NA
350	130	IDP_T1_FAST_ROIs_L_hippocampus	GMV	ALS	10	-0.0403117	0.516831	0.0621866	-0.162198	0.0815741	NA	NA	NA	NA	NA
351	131	IDP_T1_FAST_ROIs_R_hippocampus	GMV	ALS	10	-0.0409999	0.633736	0.0860482	-0.209654	0.127655	NA	NA	NA	NA	NA
352	132	IDP_T1_FAST_ROIs_L_amygdala	GMV	ALS	10	-0.049731	0.423885	0.062187	-0.171618	0.0721556	NA	NA	NA	NA	NA
353	133	IDP_T1_FAST_ROIs_R_amygdala	GMV	ALS	10	-0.0868891	0.255723	0.0764494	-0.23673	0.0629517	NA	NA	NA	NA	NA
354	134	IDP_T1_FAST_ROIs_L_ventral_striatum	GMV	ALS	10	0.0728752	0.241244	0.0621864	-0.0490101	0.19476	NA	NA	NA	NA	NA
355	135	IDP_T1_FAST_ROIs_R_ventral_striatum	GMV	ALS	10	0.0621378	0.335054	0.0644593	-0.0642025	0.188478	NA	NA	NA	NA	NA
356	136	IDP_T1_FAST_ROIs_brain_stem	GMV	ALS	10	-0.0115125	0.854277	0.0626824	-0.13437	0.111345	NA	NA	NA	NA	NA
357	137	IDP_T1_FAST_ROIs_L_cerebellum_I-IV	GMV	ALS	10	-0.0344836	0.644079	0.0746394	-0.180777	0.11181	NA	NA	NA	NA	NA
358	138	IDP_T1_FAST_ROIs_R_cerebellum_I-IV	GMV	ALS	10	-0.0541837	0.451257	0.0719265	-0.19516	0.0867921	NA	NA	NA	NA	NA
359	139	IDP_T1_FAST_ROIs_L_cerebellum_V	GMV	ALS	10	-0.0139266	0.867359	0.0833858	-0.177363	0.14951	NA	NA	NA	NA	NA
360	140	IDP_T1_FAST_ROIs_R_cerebellum_V	GMV	ALS	10	0.017223	0.833043	0.081703	-0.142915	0.177361	NA	NA	NA	NA	NA
361	141	IDP_T1_FAST_ROIs_L_cerebellum_VI	GMV	ALS	10	-0.00701552	0.941343	0.0953434	-0.193889	0.179858	NA	NA	NA	NA	NA
362	142	IDP_T1_FAST_ROIs_V_cerebellum_VI	GMV	ALS	10	0.0422701	0.496677	0.0621869	-0.0796163	0.164157	NA	NA	NA	NA	NA
363	143	IDP_T1_FAST_ROIs_R_cerebellum_VI	GMV	ALS	10	0.0720707	0.346422	0.0765446	-0.0779567	0.222098	NA	NA	NA	NA	NA
364	144	IDP_T1_FAST_ROIs_L_cerebellum_crus_I	GMV	ALS	10	0.00988045	0.893903	0.0740844	-0.135325	0.155086	NA	NA	NA	NA	NA
365	145	IDP_T1_FAST_ROIs_V_cerebellum_crus_I	GMV	ALS	10	-0.0374596	0.546925	0.0621867	-0.159346	0.0844263	NA	NA	NA	NA	NA
366	146	IDP_T1_FAST_ROIs_R_cerebellum_crus_I	GMV	ALS	10	-0.0330082	0.686222	0.0817061	-0.193152	0.127136	NA	NA	NA	NA	NA
367	147	IDP_T1_FAST_ROIs_L_cerebellum_crus_II	GMV	ALS	10	0.0105876	0.884434	0.072842	-0.132183	0.153358	NA	NA	NA	NA	NA
368	148	IDP_T1_FAST_ROIs_V_cerebellum_crus_II	GMV	ALS	10	0.0917361	0.144041	0.0627939	-0.0313401	0.214812	NA	NA	NA	NA	NA
369	149	IDP_T1_FAST_ROIs_R_cerebellum_crus_II	GMV	ALS	10	-0.0011478	0.986659	0.0686426	-0.135687	0.133392	NA	NA	NA	NA	NA
370	150	IDP_T1_FAST_ROIs_L_cerebellum_VIIb	GMV	ALS	10	0.0409535	0.54236	0.0672197	-0.0907971	0.172704	NA	NA	NA	NA	NA
371	151	IDP_T1_FAST_ROIs_V_cerebellum_VIIb	GMV	ALS	10	0.0933036	0.2591	0.0826777	-0.0687447	0.255352	NA	NA	NA	NA	NA
372	152	IDP_T1_FAST_ROIs_R_cerebellum_VIIb	GMV	ALS	10	0.0114188	0.854311	0.0621868	-0.110467	0.133305	NA	NA	NA	NA	NA
373	153	IDP_T1_FAST_ROIs_L_cerebellum_VIIIa	GMV	ALS	10	0.0143829	0.83282	0.0681375	-0.119167	0.147932	NA	NA	NA	NA	NA
374	154	IDP_T1_FAST_ROIs_V_cerebellum_VIIIa	GMV	ALS	10	-0.0250464	0.692966	0.0634352	-0.149379	0.0992867	NA	NA	NA	NA	NA
375	155	IDP_T1_FAST_ROIs_R_cerebellum_VIIIa	GMV	ALS	10	0.0314045	0.613558	0.062187	-0.090482	0.153291	NA	NA	NA	NA	NA
376	156	IDP_T1_FAST_ROIs_L_cerebellum_VIIIb	GMV	ALS	10	-0.0462587	0.476983	0.0650465	-0.17375	0.0812325	NA	NA	NA	NA	NA
377	157	IDP_T1_FAST_ROIs_V_cerebellum_VIIIb	GMV	ALS	10	-0.105206	0.0906888	0.0621867	-0.227092	0.01668	NA	NA	NA	NA	NA
378	158	IDP_T1_FAST_ROIs_R_cerebellum_VIIIb	GMV	ALS	10	-0.0374007	0.547552	0.0621861	-0.159285	0.084484	NA	NA	NA	NA	NA
379	159	IDP_T1_FAST_ROIs_L_cerebellum_IX	GMV	ALS	10	-0.00895544	0.885495	0.0621874	-0.130843	0.112932	NA	NA	NA	NA	NA
380	160	IDP_T1_FAST_ROIs_V_cerebellum_IX	GMV	ALS	10	-0.0186505	0.765176	0.0624408	-0.141034	0.103734	NA	NA	NA	NA	NA
381	161	IDP_T1_FAST_ROIs_R_cerebellum_IX	GMV	ALS	10	0.00271107	0.965227	0.0621874	-0.119176	0.124598	NA	NA	NA	NA	NA
382	162	IDP_T1_FAST_ROIs_L_cerebellum_X	GMV	ALS	10	0.107632	0.0883016	0.0631488	-0.0161392	0.231404	NA	NA	NA	NA	NA
383	163	IDP_T1_FAST_ROIs_V_cerebellum_X	GMV	ALS	10	-0.0360835	0.561752	0.062187	-0.15797	0.085803	NA	NA	NA	NA	NA
384	164	IDP_T1_FAST_ROIs_R_cerebellum_X	GMV	ALS	10	0.124038	0.0460846	0.0621865	0.00215274	0.245924	NA	NA	NA	NA	NA
385	344	aparc-Desikan_lh_volume_bankssts	GMV	ALS	10	-0.0135733	0.866297	0.0806186	-0.171586	0.144439	NA	NA	NA	NA	NA
386	345	aparc-Desikan_lh_volume_caudalanteriorcingulate	GMV	ALS	10	0.00812782	0.897927	0.0633596	-0.116057	0.132313	NA	NA	NA	NA	NA
387	346	aparc-Desikan_lh_volume_caudalmiddlefrontal	GMV	ALS	10	-0.0256083	0.704447	0.0675102	-0.157928	0.106712	NA	NA	NA	NA	NA
388	347	aparc-Desikan_lh_volume_cuneus	GMV	ALS	10	-0.0182489	0.849443	0.0961331	-0.20667	0.170172	NA	NA	NA	NA	NA
389	348	aparc-Desikan_lh_volume_entorhinal	GMV	ALS	10	-0.0399162	0.576981	0.0715601	-0.180174	0.100342	NA	NA	NA	NA	NA
390	349	aparc-Desikan_lh_volume_fusiform	GMV	ALS	10	-0.141235	0.025804	0.0633581	-0.265417	-0.0170527	NA	NA	NA	NA	NA
391	350	aparc-Desikan_lh_volume_inferiorparietal	GMV	ALS	10	0.0331068	0.601301	0.0633586	-0.0910761	0.15729	NA	NA	NA	NA	NA
392	351	aparc-Desikan_lh_volume_inferiortemporal	GMV	ALS	10	0.0330093	0.625254	0.067584	-0.0994554	0.165474	NA	NA	NA	NA	NA
393	352	aparc-Desikan_lh_volume_isthmuscingulate	GMV	ALS	10	-0.00555146	0.944121	0.079203	-0.160789	0.149686	NA	NA	NA	NA	NA
394	353	aparc-Desikan_lh_volume_lateraloccipital	GMV	ALS	10	-0.0863681	0.313603	0.0857089	-0.254357	0.0816213	NA	NA	NA	NA	NA
395	354	aparc-Desikan_lh_volume_lateralorbitofrontal	GMV	ALS	10	-0.0324708	0.743688	0.0993073	-0.227113	0.162172	NA	NA	NA	NA	NA
396	355	aparc-Desikan_lh_volume_lingual	GMV	ALS	10	0.0585178	0.559259	0.100212	-0.137897	0.254933	NA	NA	NA	NA	NA
397	356	aparc-Desikan_lh_volume_medialorbitofrontal	GMV	ALS	10	-0.0546007	0.439738	0.0706681	-0.19311	0.0839088	NA	NA	NA	NA	NA
398	357	aparc-Desikan_lh_volume_middletemporal	GMV	ALS	10	-0.0904657	0.173419	0.0664553	-0.220718	0.0397868	NA	NA	NA	NA	NA
399	358	aparc-Desikan_lh_volume_parahippocampal	GMV	ALS	10	0.00880368	0.890391	0.0638833	-0.116408	0.134015	NA	NA	NA	NA	NA
400	359	aparc-Desikan_lh_volume_paracentral	GMV	ALS	10	-0.0579815	0.477098	0.0815519	-0.217823	0.10186	NA	NA	NA	NA	NA
401	360	aparc-Desikan_lh_volume_parsopercularis	GMV	ALS	10	-0.00920452	0.884493	0.063359	-0.133388	0.114979	NA	NA	NA	NA	NA
402	361	aparc-Desikan_lh_volume_parsorbitalis	GMV	ALS	10	-0.0442041	0.616349	0.0882262	-0.217127	0.128719	NA	NA	NA	NA	NA
403	362	aparc-Desikan_lh_volume_parstriangularis	GMV	ALS	10	-0.00382532	0.958867	0.0741698	-0.149198	0.141547	NA	NA	NA	NA	NA
404	363	aparc-Desikan_lh_volume_pericalcarine	GMV	ALS	10	0.0189883	0.813894	0.0806621	-0.139109	0.177086	NA	NA	NA	NA	NA
405	364	aparc-Desikan_lh_volume_postcentral	GMV	ALS	10	-0.0726161	0.251751	0.0633589	-0.1968	0.0515674	NA	NA	NA	NA	NA
406	365	aparc-Desikan_lh_volume_posteriorcingulate	GMV	ALS	10	-0.0247048	0.696599	0.0633594	-0.148889	0.0994796	NA	NA	NA	NA	NA
407	366	aparc-Desikan_lh_volume_precentral	GMV	ALS	10	-0.0701254	0.276508	0.0644419	-0.196432	0.0561807	NA	NA	NA	NA	NA
408	367	aparc-Desikan_lh_volume_precuneus	GMV	ALS	10	0.0629256	0.460674	0.0852955	-0.104254	0.230105	NA	NA	NA	NA	NA
409	368	aparc-Desikan_lh_volume_rostralanteriorcingulate	GMV	ALS	10	-0.0148298	0.815801	0.0636615	-0.139606	0.109947	NA	NA	NA	NA	NA
410	369	aparc-Desikan_lh_volume_rostralmiddlefrontal	GMV	ALS	10	-0.0515099	0.546344	0.0853878	-0.21887	0.11585	NA	NA	NA	NA	NA
411	370	aparc-Desikan_lh_volume_superiorfrontal	GMV	ALS	10	-0.146567	0.020706	0.0633583	-0.270749	-0.0223846	NA	NA	NA	NA	NA
412	371	aparc-Desikan_lh_volume_superiorparietal	GMV	ALS	10	0.0259553	0.690536	0.0651935	-0.101824	0.153735	NA	NA	NA	NA	NA
413	372	aparc-Desikan_lh_volume_superiortemporal	GMV	ALS	10	-0.0854199	0.177597	0.0633589	-0.209603	0.0387636	NA	NA	NA	NA	NA
414	373	aparc-Desikan_lh_volume_supramarginal	GMV	ALS	10	-0.117284	0.0833007	0.0677221	-0.25002	0.015451	NA	NA	NA	NA	NA
415	374	aparc-Desikan_lh_volume_frontalpole	GMV	ALS	10	-0.0850534	0.306401	0.0831572	-0.248042	0.0779348	NA	NA	NA	NA	NA
416	375	aparc-Desikan_lh_volume_transversetemporal	GMV	ALS	10	-0.0586969	0.407263	0.0708284	-0.197521	0.0801268	NA	NA	NA	NA	NA
417	376	aparc-Desikan_lh_volume_insula	GMV	ALS	10	-0.0499813	0.525976	0.0788147	-0.204458	0.104496	NA	NA	NA	NA	NA
418	377	aparc-Desikan_rh_volume_bankssts	GMV	ALS	10	0.0364432	0.565162	0.0633584	-0.0877393	0.160626	NA	NA	NA	NA	NA
419	378	aparc-Desikan_rh_volume_caudalanteriorcingulate	GMV	ALS	10	0.0818154	0.341218	0.0859621	-0.0866704	0.250301	NA	NA	NA	NA	NA
420	379	aparc-Desikan_rh_volume_caudalmiddlefrontal	GMV	ALS	10	-0.00326889	0.965676	0.0759639	-0.152158	0.14562	NA	NA	NA	NA	NA
421	380	aparc-Desikan_rh_volume_cuneus	GMV	ALS	10	0.0520734	0.655925	0.116875	-0.177002	0.281149	NA	NA	NA	NA	NA
422	381	aparc-Desikan_rh_volume_entorhinal	GMV	ALS	10	-0.106682	0.119863	0.0685904	-0.241119	0.0277552	NA	NA	NA	NA	NA
423	382	aparc-Desikan_rh_volume_fusiform	GMV	ALS	10	-0.0573541	0.365341	0.0633583	-0.181536	0.0668281	NA	NA	NA	NA	NA
424	383	aparc-Desikan_rh_volume_inferiorparietal	GMV	ALS	10	0.0145978	0.817783	0.0633591	-0.109586	0.138782	NA	NA	NA	NA	NA
425	384	aparc-Desikan_rh_volume_inferiortemporal	GMV	ALS	10	-0.0799007	0.207276	0.0633585	-0.204083	0.0442818	NA	NA	NA	NA	NA
426	385	aparc-Desikan_rh_volume_isthmuscingulate	GMV	ALS	10	0.068159	0.282028	0.063358	-0.0560227	0.192341	NA	NA	NA	NA	NA
427	386	aparc-Desikan_rh_volume_lateraloccipital	GMV	ALS	10	-0.0370632	0.682502	0.0906077	-0.214654	0.140528	NA	NA	NA	NA	NA
428	387	aparc-Desikan_rh_volume_lateralorbitofrontal	GMV	ALS	10	-0.0176914	0.832509	0.0836536	-0.181652	0.14627	NA	NA	NA	NA	NA
429	388	aparc-Desikan_rh_volume_lingual	GMV	ALS	10	0.086888	0.283675	0.0810448	-0.0719597	0.245736	NA	NA	NA	NA	NA
430	389	aparc-Desikan_rh_volume_medialorbitofrontal	GMV	ALS	10	-0.0760794	0.302778	0.073828	-0.220782	0.0686235	NA	NA	NA	NA	NA
431	390	aparc-Desikan_rh_volume_middletemporal	GMV	ALS	10	-0.0684396	0.383832	0.0785888	-0.222474	0.0855943	NA	NA	NA	NA	NA
432	391	aparc-Desikan_rh_volume_parahippocampal	GMV	ALS	10	0.0914203	0.149045	0.0633582	-0.0327618	0.215602	NA	NA	NA	NA	NA
433	392	aparc-Desikan_rh_volume_paracentral	GMV	ALS	10	-0.0435904	0.580605	0.0788963	-0.198227	0.111046	NA	NA	NA	NA	NA
434	393	aparc-Desikan_rh_volume_parsopercularis	GMV	ALS	10	0.0120389	0.849299	0.0633585	-0.112144	0.136222	NA	NA	NA	NA	NA
435	394	aparc-Desikan_rh_volume_parsorbitalis	GMV	ALS	10	-0.0500268	0.429789	0.063361	-0.174214	0.0741607	NA	NA	NA	NA	NA
436	395	aparc-Desikan_rh_volume_parstriangularis	GMV	ALS	10	0.00950498	0.91192	0.0859272	-0.158912	0.177922	NA	NA	NA	NA	NA
437	396	aparc-Desikan_rh_volume_pericalcarine	GMV	ALS	10	0.0819388	0.350193	0.0877088	-0.0899704	0.253848	NA	NA	NA	NA	NA
438	397	aparc-Desikan_rh_volume_postcentral	GMV	ALS	10	-0.0453702	0.498951	0.0671016	-0.176889	0.0861489	NA	NA	NA	NA	NA
439	398	aparc-Desikan_rh_volume_posteriorcingulate	GMV	ALS	10	-0.0281501	0.691141	0.0708523	-0.167021	0.11072	NA	NA	NA	NA	NA
440	399	aparc-Desikan_rh_volume_precentral	GMV	ALS	10	-0.145923	0.11973	0.0937867	-0.329745	0.0378984	NA	NA	NA	NA	NA
441	400	aparc-Desikan_rh_volume_precuneus	GMV	ALS	10	0.0501324	0.435042	0.0642235	-0.0757457	0.176011	NA	NA	NA	NA	NA
442	401	aparc-Desikan_rh_volume_rostralanteriorcingulate	GMV	ALS	10	-0.0152317	0.837062	0.0740652	-0.1604	0.129936	NA	NA	NA	NA	NA
443	402	aparc-Desikan_rh_volume_rostralmiddlefrontal	GMV	ALS	10	0.0823531	0.360894	0.0901351	-0.0943116	0.259018	NA	NA	NA	NA	NA
444	403	aparc-Desikan_rh_volume_superiorfrontal	GMV	ALS	10	-0.112358	0.0761683	0.0633585	-0.23654	0.011825	NA	NA	NA	NA	NA
445	404	aparc-Desikan_rh_volume_superiorparietal	GMV	ALS	10	-0.0727796	0.315607	0.0725239	-0.214926	0.0693672	NA	NA	NA	NA	NA
446	405	aparc-Desikan_rh_volume_superiortemporal	GMV	ALS	10	-0.118904	0.0605598	0.0633579	-0.243085	0.005278	NA	NA	NA	NA	NA
447	406	aparc-Desikan_rh_volume_supramarginal	GMV	ALS	10	-0.182028	0.0409015	0.0890318	-0.35653	-0.00752556	NA	NA	NA	NA	NA
448	407	aparc-Desikan_rh_volume_frontalpole	GMV	ALS	10	-0.0512541	0.418549	0.0633595	-0.175439	0.0729306	NA	NA	NA	NA	NA
449	408	aparc-Desikan_rh_volume_transversetemporal	GMV	ALS	10	-0.0488269	0.440924	0.0633594	-0.173011	0.0753575	NA	NA	NA	NA	NA
450	409	aparc-Desikan_rh_volume_insula	GMV	ALS	10	-0.05799	0.532963	0.0930088	-0.240287	0.124307	NA	NA	NA	NA	NA
451	648	aparc-Desikan_lh_area_TotalSurface	SA	ALS	10	0.0482283	0.685179	0.118963	-0.184939	0.281396	NA	NA	NA	NA	NA
452	649	aparc-Desikan_lh_area_bankssts	SA	ALS	10	-0.0264422	0.727521	0.0758908	-0.175188	0.122304	NA	NA	NA	NA	NA
453	650	aparc-Desikan_lh_area_caudalanteriorcingulate	SA	ALS	10	0.0478939	0.449703	0.0633593	-0.0762903	0.172078	NA	NA	NA	NA	NA
454	651	aparc-Desikan_lh_area_caudalmiddlefrontal	SA	ALS	10	0.0186767	0.815033	0.0798362	-0.137802	0.175156	NA	NA	NA	NA	NA
455	652	aparc-Desikan_lh_area_cuneus	SA	ALS	10	0.0602958	0.420037	0.0747755	-0.0862643	0.206856	NA	NA	NA	NA	NA
456	653	aparc-Desikan_lh_area_entorhinal	SA	ALS	10	0.0601642	0.34233	0.0633593	-0.0640201	0.184349	NA	NA	NA	NA	NA
457	654	aparc-Desikan_lh_area_fusiform	SA	ALS	10	-0.0227834	0.802477	0.0910815	-0.201303	0.155736	NA	NA	NA	NA	NA
458	655	aparc-Desikan_lh_area_inferiorparietal	SA	ALS	10	0.0563984	0.373391	0.0633591	-0.0677854	0.180582	NA	NA	NA	NA	NA
459	656	aparc-Desikan_lh_area_inferiortemporal	SA	ALS	10	0.0314024	0.744459	0.0963399	-0.157424	0.220229	NA	NA	NA	NA	NA
460	657	aparc-Desikan_lh_area_isthmuscingulate	SA	ALS	10	0.0253658	0.753607	0.0808119	-0.133026	0.183757	NA	NA	NA	NA	NA
461	658	aparc-Desikan_lh_area_lateraloccipital	SA	ALS	10	3.11e-05	0.999649	0.0707433	-0.138626	0.138688	NA	NA	NA	NA	NA
462	659	aparc-Desikan_lh_area_lateralorbitofrontal	SA	ALS	10	0.0644304	0.532848	0.103309	-0.138056	0.266917	NA	NA	NA	NA	NA
463	660	aparc-Desikan_lh_area_lingual	SA	ALS	10	0.103566	0.220913	0.0846056	-0.062261	0.269393	NA	NA	NA	NA	NA
464	661	aparc-Desikan_lh_area_medialorbitofrontal	SA	ALS	10	-0.00921587	0.923642	0.0961516	-0.197673	0.179241	NA	NA	NA	NA	NA
465	662	aparc-Desikan_lh_area_middletemporal	SA	ALS	10	-0.0242673	0.732873	0.071101	-0.163625	0.115091	NA	NA	NA	NA	NA
466	663	aparc-Desikan_lh_area_parahippocampal	SA	ALS	10	0.0392089	0.652632	0.0871098	-0.131526	0.209944	NA	NA	NA	NA	NA
467	664	aparc-Desikan_lh_area_paracentral	SA	ALS	10	0.0109917	0.877827	0.0715023	-0.129153	0.151136	NA	NA	NA	NA	NA
468	665	aparc-Desikan_lh_area_parsopercularis	SA	ALS	10	0.0537754	0.396025	0.0633589	-0.0704081	0.177959	NA	NA	NA	NA	NA
469	666	aparc-Desikan_lh_area_parsorbitalis	SA	ALS	10	-0.00529722	0.953217	0.0902928	-0.182271	0.171677	NA	NA	NA	NA	NA
470	667	aparc-Desikan_lh_area_parstriangularis	SA	ALS	10	0.0276739	0.665461	0.0640027	-0.0977715	0.153119	NA	NA	NA	NA	NA
471	668	aparc-Desikan_lh_area_pericalcarine	SA	ALS	10	0.0565276	0.432419	0.0720043	-0.0846009	0.197656	NA	NA	NA	NA	NA
472	669	aparc-Desikan_lh_area_postcentral	SA	ALS	10	-0.0350488	0.580138	0.0633583	-0.159231	0.0891335	NA	NA	NA	NA	NA
473	670	aparc-Desikan_lh_area_posteriorcingulate	SA	ALS	10	0.0270846	0.669031	0.0633592	-0.0970993	0.151269	NA	NA	NA	NA	NA
474	671	aparc-Desikan_lh_area_precentral	SA	ALS	10	-0.00279957	0.974758	0.0884766	-0.176214	0.170615	NA	NA	NA	NA	NA
475	672	aparc-Desikan_lh_area_precuneus	SA	ALS	10	0.0828438	0.525503	0.130486	-0.172909	0.338596	NA	NA	NA	NA	NA
476	673	aparc-Desikan_lh_area_rostralanteriorcingulate	SA	ALS	10	0.0261721	0.75956	0.0855133	-0.141434	0.193778	NA	NA	NA	NA	NA
477	674	aparc-Desikan_lh_area_rostralmiddlefrontal	SA	ALS	10	0.0568826	0.426264	0.0714965	-0.0832504	0.197016	NA	NA	NA	NA	NA
478	675	aparc-Desikan_lh_area_superiorfrontal	SA	ALS	10	-0.0237714	0.709402	0.0637887	-0.148797	0.101254	NA	NA	NA	NA	NA
479	676	aparc-Desikan_lh_area_superiorparietal	SA	ALS	10	0.0812515	0.405157	0.0976057	-0.110056	0.272559	NA	NA	NA	NA	NA
480	677	aparc-Desikan_lh_area_superiortemporal	SA	ALS	10	-0.037906	0.700247	0.0984603	-0.230888	0.155076	NA	NA	NA	NA	NA
481	678	aparc-Desikan_lh_area_supramarginal	SA	ALS	10	-0.0751737	0.397077	0.0887683	-0.249159	0.0988122	NA	NA	NA	NA	NA
482	679	aparc-Desikan_lh_area_frontalpole	SA	ALS	10	-0.0608507	0.33685	0.0633592	-0.185035	0.0633333	NA	NA	NA	NA	NA
483	680	aparc-Desikan_lh_area_transversetemporal	SA	ALS	10	-0.0265172	0.78044	0.0951304	-0.212973	0.159938	NA	NA	NA	NA	NA
484	681	aparc-Desikan_lh_area_insula	SA	ALS	10	0.0821209	0.294202	0.0782888	-0.0713252	0.235567	NA	NA	NA	NA	NA
485	682	aparc-Desikan_rh_area_TotalSurface	SA	ALS	10	0.0518972	0.675054	0.123794	-0.190739	0.294534	NA	NA	NA	NA	NA
486	683	aparc-Desikan_rh_area_bankssts	SA	ALS	10	0.0469494	0.45869	0.063359	-0.0772342	0.171133	NA	NA	NA	NA	NA
487	684	aparc-Desikan_rh_area_caudalanteriorcingulate	SA	ALS	10	0.0615177	0.507694	0.0928663	-0.1205	0.243536	NA	NA	NA	NA	NA
488	685	aparc-Desikan_rh_area_caudalmiddlefrontal	SA	ALS	10	0.0232058	0.726175	0.0662612	-0.106666	0.153078	NA	NA	NA	NA	NA
489	686	aparc-Desikan_rh_area_cuneus	SA	ALS	10	0.0969638	0.245568	0.0835044	-0.0667048	0.260633	NA	NA	NA	NA	NA
490	687	aparc-Desikan_rh_area_entorhinal	SA	ALS	10	-0.0420236	0.507161	0.0633588	-0.166207	0.0821596	NA	NA	NA	NA	NA
491	688	aparc-Desikan_rh_area_fusiform	SA	ALS	10	0.0365263	0.747904	0.113646	-0.186219	0.259272	NA	NA	NA	NA	NA
492	689	aparc-Desikan_rh_area_inferiorparietal	SA	ALS	10	0.0615136	0.331606	0.0633584	-0.0626688	0.185696	NA	NA	NA	NA	NA
493	690	aparc-Desikan_rh_area_inferiortemporal	SA	ALS	10	-0.0550718	0.470584	0.0763264	-0.204672	0.0945281	NA	NA	NA	NA	NA
494	691	aparc-Desikan_rh_area_isthmuscingulate	SA	ALS	10	0.1003	0.113406	0.0633578	-0.0238816	0.224481	NA	NA	NA	NA	NA
495	692	aparc-Desikan_rh_area_lateraloccipital	SA	ALS	10	0.0417456	0.52956	0.0664022	-0.0884028	0.171894	NA	NA	NA	NA	NA
496	693	aparc-Desikan_rh_area_lateralorbitofrontal	SA	ALS	10	0.0257818	0.783254	0.0937242	-0.157918	0.209481	NA	NA	NA	NA	NA
497	694	aparc-Desikan_rh_area_lingual	SA	ALS	10	0.15812	0.026742	0.0713776	0.0182201	0.29802	NA	NA	NA	NA	NA
498	695	aparc-Desikan_rh_area_medialorbitofrontal	SA	ALS	10	-0.0371393	0.644121	0.0803976	-0.194719	0.12044	NA	NA	NA	NA	NA
499	696	aparc-Desikan_rh_area_middletemporal	SA	ALS	10	0.00737706	0.92801	0.081651	-0.152659	0.167413	NA	NA	NA	NA	NA
500	697	aparc-Desikan_rh_area_parahippocampal	SA	ALS	10	0.18455	0.0221845	0.0806885	0.0264008	0.3427	NA	NA	NA	NA	NA
501	698	aparc-Desikan_rh_area_paracentral	SA	ALS	10	-0.0117139	0.853321	0.0633585	-0.135896	0.112469	NA	NA	NA	NA	NA
502	699	aparc-Desikan_rh_area_parsopercularis	SA	ALS	10	0.0220866	0.727393	0.0633589	-0.102097	0.14627	NA	NA	NA	NA	NA
503	700	aparc-Desikan_rh_area_parsorbitalis	SA	ALS	10	-0.00593184	0.938716	0.077154	-0.157154	0.14529	NA	NA	NA	NA	NA
504	701	aparc-Desikan_rh_area_parstriangularis	SA	ALS	10	0.0643536	0.309769	0.0633585	-0.0598291	0.188536	NA	NA	NA	NA	NA
505	702	aparc-Desikan_rh_area_pericalcarine	SA	ALS	10	0.0852157	0.291559	0.0807955	-0.0731435	0.243575	NA	NA	NA	NA	NA
506	703	aparc-Desikan_rh_area_postcentral	SA	ALS	10	-0.0490495	0.561851	0.0845544	-0.214776	0.116677	NA	NA	NA	NA	NA
507	704	aparc-Desikan_rh_area_posteriorcingulate	SA	ALS	10	0.0362788	0.631818	0.0757118	-0.112116	0.184674	NA	NA	NA	NA	NA
508	705	aparc-Desikan_rh_area_precentral	SA	ALS	10	-0.108995	0.344585	0.115321	-0.335025	0.117035	NA	NA	NA	NA	NA
509	706	aparc-Desikan_rh_area_precuneus	SA	ALS	10	0.0688369	0.465484	0.0943169	-0.116024	0.253698	NA	NA	NA	NA	NA
510	707	aparc-Desikan_rh_area_rostralanteriorcingulate	SA	ALS	10	0.0467466	0.577527	0.0839255	-0.117747	0.21124	NA	NA	NA	NA	NA
511	708	aparc-Desikan_rh_area_rostralmiddlefrontal	SA	ALS	10	0.185586	0.0309774	0.0860245	0.016978	0.354194	NA	NA	NA	NA	NA
512	709	aparc-Desikan_rh_area_superiorfrontal	SA	ALS	10	-0.0358426	0.693273	0.0908749	-0.213957	0.142272	NA	NA	NA	NA	NA
513	710	aparc-Desikan_rh_area_superiorparietal	SA	ALS	10	-0.0211611	0.750531	0.066557	-0.151613	0.109291	NA	NA	NA	NA	NA
514	711	aparc-Desikan_rh_area_superiortemporal	SA	ALS	10	-0.0800088	0.444458	0.104629	-0.285082	0.125065	NA	NA	NA	NA	NA
515	712	aparc-Desikan_rh_area_supramarginal	SA	ALS	10	-0.118566	0.250043	0.103079	-0.320601	0.0834687	NA	NA	NA	NA	NA
516	713	aparc-Desikan_rh_area_frontalpole	SA	ALS	10	-0.0385753	0.546212	0.063925	-0.163868	0.0867177	NA	NA	NA	NA	NA
517	714	aparc-Desikan_rh_area_transversetemporal	SA	ALS	10	-0.0384779	0.568414	0.067459	-0.170697	0.0937417	NA	NA	NA	NA	NA
518	715	aparc-Desikan_rh_area_insula	SA	ALS	10	0.0565884	0.371783	0.063359	-0.0675953	0.180772	NA	NA	NA	NA	NA
519	1020	aparc-Desikan_lh_thickness_GlobalMeanThickness	CT	ALS	10	-0.118522	0.329554	0.121559	-0.356779	0.119735	NA	NA	NA	NA	NA
520	1021	aparc-Desikan_lh_thickness_bankssts	CT	ALS	10	0.0176311	0.84477	0.0900486	-0.158864	0.194126	NA	NA	NA	NA	NA
521	1022	aparc-Desikan_lh_thickness_caudalanteriorcingulate	CT	ALS	10	-0.0219661	0.8124	0.0925547	-0.203373	0.159441	NA	NA	NA	NA	NA
522	1023	aparc-Desikan_lh_thickness_caudalmiddlefrontal	CT	ALS	10	-0.0535312	0.568205	0.0937998	-0.237379	0.130316	NA	NA	NA	NA	NA
523	1024	aparc-Desikan_lh_thickness_cuneus	CT	ALS	10	-0.11588	0.326788	0.118171	-0.347496	0.115737	NA	NA	NA	NA	NA
524	1025	aparc-Desikan_lh_thickness_entorhinal	CT	ALS	10	-0.0923456	0.28064	0.0855938	-0.260109	0.0754182	NA	NA	NA	NA	NA
525	1026	aparc-Desikan_lh_thickness_fusiform	CT	ALS	10	-0.125159	0.229489	0.104154	-0.3293	0.0789822	NA	NA	NA	NA	NA
526	1027	aparc-Desikan_lh_thickness_inferiorparietal	CT	ALS	10	-0.0305068	0.772295	0.105423	-0.237137	0.176123	NA	NA	NA	NA	NA
527	1028	aparc-Desikan_lh_thickness_inferiortemporal	CT	ALS	10	0.0118693	0.926978	0.12951	-0.24197	0.265709	NA	NA	NA	NA	NA
528	1029	aparc-Desikan_lh_thickness_isthmuscingulate	CT	ALS	10	-0.071434	0.357158	0.0775787	-0.223488	0.0806203	NA	NA	NA	NA	NA
529	1030	aparc-Desikan_lh_thickness_lateraloccipital	CT	ALS	10	-0.134045	0.249025	0.116286	-0.361965	0.0938751	NA	NA	NA	NA	NA
530	1031	aparc-Desikan_lh_thickness_lateralorbitofrontal	CT	ALS	10	-0.146471	0.228371	0.121596	-0.3848	0.0918582	NA	NA	NA	NA	NA
531	1032	aparc-Desikan_lh_thickness_lingual	CT	ALS	10	0.0638108	0.311067	0.0629928	-0.0596551	0.187277	NA	NA	NA	NA	NA
532	1033	aparc-Desikan_lh_thickness_medialorbitofrontal	CT	ALS	10	-0.00565381	0.960157	0.113175	-0.227476	0.216168	NA	NA	NA	NA	NA
533	1034	aparc-Desikan_lh_thickness_middletemporal	CT	ALS	10	-0.0915967	0.353965	0.0988177	-0.285279	0.102086	NA	NA	NA	NA	NA
534	1035	aparc-Desikan_lh_thickness_parahippocampal	CT	ALS	10	-0.0534081	0.644518	0.115755	-0.280287	0.173471	NA	NA	NA	NA	NA
535	1036	aparc-Desikan_lh_thickness_paracentral	CT	ALS	10	-0.0576413	0.581107	0.104466	-0.262395	0.147113	NA	NA	NA	NA	NA
536	1037	aparc-Desikan_lh_thickness_parsopercularis	CT	ALS	10	-0.0983628	0.346409	0.104466	-0.303116	0.106391	NA	NA	NA	NA	NA
537	1038	aparc-Desikan_lh_thickness_parsorbitalis	CT	ALS	10	-0.0631595	0.528668	0.100247	-0.259643	0.133324	NA	NA	NA	NA	NA
538	1039	aparc-Desikan_lh_thickness_parstriangularis	CT	ALS	10	-0.087514	0.338746	0.09148	-0.266815	0.0917868	NA	NA	NA	NA	NA
539	1040	aparc-Desikan_lh_thickness_pericalcarine	CT	ALS	10	-0.0559671	0.48585	0.0803057	-0.213366	0.101432	NA	NA	NA	NA	NA
540	1041	aparc-Desikan_lh_thickness_postcentral	CT	ALS	10	-0.0499365	0.440235	0.0647016	-0.176752	0.0768786	NA	NA	NA	NA	NA
541	1042	aparc-Desikan_lh_thickness_posteriorcingulate	CT	ALS	10	-0.054112	0.577561	0.0971575	-0.244541	0.136317	NA	NA	NA	NA	NA
542	1043	aparc-Desikan_lh_thickness_precentral	CT	ALS	10	-0.0782763	0.238137	0.0663552	-0.208332	0.0517799	NA	NA	NA	NA	NA
543	1044	aparc-Desikan_lh_thickness_precuneus	CT	ALS	10	0.00490695	0.960121	0.0981363	-0.18744	0.197254	NA	NA	NA	NA	NA
544	1045	aparc-Desikan_lh_thickness_rostralanteriorcingulate	CT	ALS	10	-0.077421	0.221733	0.0633595	-0.201606	0.0467636	NA	NA	NA	NA	NA
545	1046	aparc-Desikan_lh_thickness_rostralmiddlefrontal	CT	ALS	10	-0.15306	0.176446	0.113228	-0.374988	0.0688678	NA	NA	NA	NA	NA
546	1047	aparc-Desikan_lh_thickness_superiorfrontal	CT	ALS	10	-0.151217	0.146948	0.104259	-0.355565	0.0531306	NA	NA	NA	NA	NA
547	1048	aparc-Desikan_lh_thickness_superiorparietal	CT	ALS	10	-0.0719564	0.394959	0.0845889	-0.237751	0.0938379	NA	NA	NA	NA	NA
548	1049	aparc-Desikan_lh_thickness_superiortemporal	CT	ALS	10	-0.0339759	0.725415	0.096734	-0.223575	0.155623	NA	NA	NA	NA	NA
549	1050	aparc-Desikan_lh_thickness_supramarginal	CT	ALS	10	-0.0498801	0.577083	0.0894469	-0.225196	0.125436	NA	NA	NA	NA	NA
550	1051	aparc-Desikan_lh_thickness_frontalpole	CT	ALS	10	-0.0585094	0.557264	0.0996905	-0.253903	0.136884	NA	NA	NA	NA	NA
551	1052	aparc-Desikan_lh_thickness_transversetemporal	CT	ALS	10	-0.0505627	0.548318	0.0842314	-0.215656	0.114531	NA	NA	NA	NA	NA
552	1053	aparc-Desikan_lh_thickness_insula	CT	ALS	10	-0.181156	0.112096	0.114017	-0.40463	0.0423184	NA	NA	NA	NA	NA
553	1054	aparc-Desikan_rh_thickness_GlobalMeanThickness	CT	ALS	10	-0.10847	0.373676	0.12193	-0.347454	0.130513	NA	NA	NA	NA	NA
554	1055	aparc-Desikan_rh_thickness_bankssts	CT	ALS	10	-0.01229	0.906499	0.104635	-0.217375	0.192795	NA	NA	NA	NA	NA
555	1056	aparc-Desikan_rh_thickness_caudalanteriorcingulate	CT	ALS	10	0.0280773	0.727462	0.0805655	-0.129831	0.185986	NA	NA	NA	NA	NA
556	1057	aparc-Desikan_rh_thickness_caudalmiddlefrontal	CT	ALS	10	-0.0269946	0.768001	0.0915101	-0.206354	0.152365	NA	NA	NA	NA	NA
557	1058	aparc-Desikan_rh_thickness_cuneus	CT	ALS	10	-0.0027203	0.984311	0.138334	-0.273854	0.268414	NA	NA	NA	NA	NA
558	1059	aparc-Desikan_rh_thickness_entorhinal	CT	ALS	10	-0.073572	0.282461	0.0684514	-0.207737	0.0605927	NA	NA	NA	NA	NA
559	1060	aparc-Desikan_rh_thickness_fusiform	CT	ALS	10	-0.105127	0.360374	0.114937	-0.330403	0.120149	NA	NA	NA	NA	NA
560	1061	aparc-Desikan_rh_thickness_inferiorparietal	CT	ALS	10	-0.0673712	0.585823	0.12364	-0.309705	0.174963	NA	NA	NA	NA	NA
561	1062	aparc-Desikan_rh_thickness_inferiortemporal	CT	ALS	10	-0.0298526	0.827776	0.137219	-0.298801	0.239096	NA	NA	NA	NA	NA
562	1063	aparc-Desikan_rh_thickness_isthmuscingulate	CT	ALS	10	-0.04236	0.503767	0.0633587	-0.166543	0.0818231	NA	NA	NA	NA	NA
563	1064	aparc-Desikan_rh_thickness_lateraloccipital	CT	ALS	10	-0.107225	0.313775	0.106445	-0.315857	0.101407	NA	NA	NA	NA	NA
564	1065	aparc-Desikan_rh_thickness_lateralorbitofrontal	CT	ALS	10	-0.102061	0.422561	0.12726	-0.35149	0.147369	NA	NA	NA	NA	NA
565	1066	aparc-Desikan_rh_thickness_lingual	CT	ALS	10	-0.0490131	0.669052	0.114664	-0.273755	0.175729	NA	NA	NA	NA	NA
566	1067	aparc-Desikan_rh_thickness_medialorbitofrontal	CT	ALS	10	-0.0532092	0.627019	0.109501	-0.26783	0.161412	NA	NA	NA	NA	NA
567	1068	aparc-Desikan_rh_thickness_middletemporal	CT	ALS	10	-0.0917677	0.388571	0.106433	-0.300376	0.116841	NA	NA	NA	NA	NA
568	1069	aparc-Desikan_rh_thickness_parahippocampal	CT	ALS	10	-0.0346314	0.73159	0.100963	-0.232519	0.163256	NA	NA	NA	NA	NA
569	1070	aparc-Desikan_rh_thickness_paracentral	CT	ALS	10	-0.0429703	0.646999	0.0938349	-0.226887	0.140946	NA	NA	NA	NA	NA
570	1071	aparc-Desikan_rh_thickness_parsopercularis	CT	ALS	10	0.0299172	0.679687	0.0724581	-0.112101	0.171935	NA	NA	NA	NA	NA
571	1072	aparc-Desikan_rh_thickness_parsorbitalis	CT	ALS	10	-0.065254	0.476767	0.0917117	-0.245009	0.114501	NA	NA	NA	NA	NA
572	1073	aparc-Desikan_rh_thickness_parstriangularis	CT	ALS	10	-0.122411	0.295128	0.116923	-0.35158	0.106758	NA	NA	NA	NA	NA
573	1074	aparc-Desikan_rh_thickness_pericalcarine	CT	ALS	10	0.02885	0.668257	0.0673214	-0.1031	0.1608	NA	NA	NA	NA	NA
574	1075	aparc-Desikan_rh_thickness_postcentral	CT	ALS	10	-0.00457011	0.942498	0.0633589	-0.128754	0.119613	NA	NA	NA	NA	NA
575	1076	aparc-Desikan_rh_thickness_posteriorcingulate	CT	ALS	10	-0.0657341	0.380427	0.074944	-0.212624	0.0811562	NA	NA	NA	NA	NA
576	1077	aparc-Desikan_rh_thickness_precentral	CT	ALS	10	-0.0466603	0.581499	0.0846529	-0.21258	0.119259	NA	NA	NA	NA	NA
577	1078	aparc-Desikan_rh_thickness_precuneus	CT	ALS	10	-0.0169915	0.876048	0.108933	-0.230501	0.196518	NA	NA	NA	NA	NA
578	1079	aparc-Desikan_rh_thickness_rostralanteriorcingulate	CT	ALS	10	-0.0106901	0.932825	0.126823	-0.259264	0.237884	NA	NA	NA	NA	NA
579	1080	aparc-Desikan_rh_thickness_rostralmiddlefrontal	CT	ALS	10	-0.0870244	0.190066	0.0664113	-0.217191	0.0431419	NA	NA	NA	NA	NA
580	1081	aparc-Desikan_rh_thickness_superiorfrontal	CT	ALS	10	-0.106529	0.201688	0.0834372	-0.270066	0.0570079	NA	NA	NA	NA	NA
581	1082	aparc-Desikan_rh_thickness_superiorparietal	CT	ALS	10	-0.0771765	0.37881	0.0876914	-0.249052	0.0946987	NA	NA	NA	NA	NA
582	1083	aparc-Desikan_rh_thickness_superiortemporal	CT	ALS	10	-0.0736148	0.395825	0.0866972	-0.243541	0.0963118	NA	NA	NA	NA	NA
583	1084	aparc-Desikan_rh_thickness_supramarginal	CT	ALS	10	-0.0973001	0.379587	0.110737	-0.314345	0.119745	NA	NA	NA	NA	NA
584	1085	aparc-Desikan_rh_thickness_frontalpole	CT	ALS	10	-0.00641685	0.942704	0.0892816	-0.181409	0.168575	NA	NA	NA	NA	NA
585	1086	aparc-Desikan_rh_thickness_transversetemporal	CT	ALS	10	-0.0359313	0.666686	0.0834253	-0.199445	0.127582	NA	NA	NA	NA	NA
586	1087	aparc-Desikan_rh_thickness_insula	CT	ALS	10	-0.154986	0.192989	0.119056	-0.388336	0.0783642	NA	NA	NA	NA	NA
587	1452	IDP_dMRI_TBSS_FA_Middle_cerebellar_peduncle	FA	ALS	10	0.0921639	0.149749	0.0639841	-0.0332449	0.217573	NA	NA	NA	NA	NA
588	1453	IDP_dMRI_TBSS_FA_Pontine_crossing_tract	FA	ALS	10	0.0700847	0.273364	0.0639839	-0.0553238	0.195493	NA	NA	NA	NA	NA
589	1454	IDP_dMRI_TBSS_FA_Genu_of_corpus_callosum	FA	ALS	10	0.0229029	0.782364	0.0829097	-0.1396	0.185406	NA	NA	NA	NA	NA
590	1455	IDP_dMRI_TBSS_FA_Body_of_corpus_callosum	FA	ALS	10	-0.030644	0.809468	0.127094	-0.279749	0.218461	NA	NA	NA	NA	NA
591	1456	IDP_dMRI_TBSS_FA_Splenium_of_corpus_callosum	FA	ALS	10	-0.125473	0.132207	0.0833454	-0.28883	0.0378841	NA	NA	NA	NA	NA
592	1457	IDP_dMRI_TBSS_FA_Fornix	FA	ALS	10	-0.00455023	0.967593	0.111998	-0.224066	0.214966	NA	NA	NA	NA	NA
593	1458	IDP_dMRI_TBSS_FA_Corticospinal_tract_R	FA	ALS	10	0.0781337	0.222031	0.063984	-0.0472749	0.203542	NA	NA	NA	NA	NA
594	1459	IDP_dMRI_TBSS_FA_Corticospinal_tract_L	FA	ALS	10	0.0742066	0.317402	0.0742206	-0.0712658	0.219679	NA	NA	NA	NA	NA
595	1460	IDP_dMRI_TBSS_FA_Medial_lemniscus_R	FA	ALS	10	0.0812907	0.203914	0.0639843	-0.0441186	0.2067	NA	NA	NA	NA	NA
596	1461	IDP_dMRI_TBSS_FA_Medial_lemniscus_L	FA	ALS	10	0.0263642	0.689633	0.0660174	-0.10303	0.155758	NA	NA	NA	NA	NA
597	1462	IDP_dMRI_TBSS_FA_Inferior_cerebellar_peduncle_R	FA	ALS	10	0.067978	0.332517	0.0701487	-0.0695134	0.205469	NA	NA	NA	NA	NA
598	1463	IDP_dMRI_TBSS_FA_Inferior_cerebellar_peduncle_L	FA	ALS	10	0.0394276	0.572387	0.0698403	-0.0974594	0.176315	NA	NA	NA	NA	NA
599	1464	IDP_dMRI_TBSS_FA_Superior_cerebellar_peduncle_R	FA	ALS	10	-0.0208614	0.806941	0.0853665	-0.18818	0.146457	NA	NA	NA	NA	NA
600	1465	IDP_dMRI_TBSS_FA_Superior_cerebellar_peduncle_L	FA	ALS	10	-0.00557998	0.941334	0.0758221	-0.154191	0.143031	NA	NA	NA	NA	NA
601	1466	IDP_dMRI_TBSS_FA_Cerebral_peduncle_R	FA	ALS	10	-0.0353672	0.659287	0.0802163	-0.192591	0.121857	NA	NA	NA	NA	NA
602	1467	IDP_dMRI_TBSS_FA_Cerebral_peduncle_L	FA	ALS	10	-0.0661917	0.425633	0.0830838	-0.229036	0.0966525	NA	NA	NA	NA	NA
603	1468	IDP_dMRI_TBSS_FA_Anterior_limb_of_internal_capsule_R	FA	ALS	10	-0.0817601	0.201314	0.0639843	-0.207169	0.0436491	NA	NA	NA	NA	NA
604	1469	IDP_dMRI_TBSS_FA_Anterior_limb_of_internal_capsule_L	FA	ALS	10	-0.0723456	0.258189	0.0639841	-0.197755	0.0530632	NA	NA	NA	NA	NA
605	1470	IDP_dMRI_TBSS_FA_Posterior_limb_of_internal_capsule_R	FA	ALS	10	-0.00814625	0.89869	0.0639842	-0.133555	0.117263	NA	NA	NA	NA	NA
606	1471	IDP_dMRI_TBSS_FA_Posterior_limb_of_internal_capsule_L	FA	ALS	10	-0.0449637	0.515216	0.0690966	-0.180393	0.0904656	NA	NA	NA	NA	NA
607	1472	IDP_dMRI_TBSS_FA_Retrolenticular_part_of_internal_capsule_R	FA	ALS	10	-0.0115329	0.890574	0.0838284	-0.175837	0.152771	NA	NA	NA	NA	NA
608	1473	IDP_dMRI_TBSS_FA_Retrolenticular_part_of_internal_capsule_L	FA	ALS	10	0.00520087	0.944153	0.0742444	-0.140318	0.15072	NA	NA	NA	NA	NA
609	1474	IDP_dMRI_TBSS_FA_Anterior_corona_radiata_R	FA	ALS	10	0.000470358	0.996615	0.110872	-0.216838	0.217779	NA	NA	NA	NA	NA
610	1475	IDP_dMRI_TBSS_FA_Anterior_corona_radiata_L	FA	ALS	10	-0.00603115	0.956113	0.109594	-0.220835	0.208773	NA	NA	NA	NA	NA
611	1476	IDP_dMRI_TBSS_FA_Superior_corona_radiata_R	FA	ALS	10	-0.0303383	0.720198	0.0846978	-0.196346	0.135669	NA	NA	NA	NA	NA
612	1477	IDP_dMRI_TBSS_FA_Superior_corona_radiata_L	FA	ALS	10	-0.0202348	0.844214	0.102973	-0.222062	0.181592	NA	NA	NA	NA	NA
613	1478	IDP_dMRI_TBSS_FA_Posterior_corona_radiata_R	FA	ALS	10	-0.0626254	0.333343	0.0647357	-0.189507	0.0642566	NA	NA	NA	NA	NA
614	1479	IDP_dMRI_TBSS_FA_Posterior_corona_radiata_L	FA	ALS	10	-0.00717203	0.94451	0.103043	-0.209136	0.194792	NA	NA	NA	NA	NA
615	1480	IDP_dMRI_TBSS_FA_Posterior_thalamic_radiation_R	FA	ALS	10	0.0562755	0.419458	0.069703	-0.0803424	0.192894	NA	NA	NA	NA	NA
616	1481	IDP_dMRI_TBSS_FA_Posterior_thalamic_radiation_L	FA	ALS	10	-0.0142496	0.864856	0.0837243	-0.178349	0.14985	NA	NA	NA	NA	NA
617	1482	IDP_dMRI_TBSS_FA_Sagittal_stratum_R	FA	ALS	10	-0.0186177	0.850389	0.0987038	-0.212077	0.174842	NA	NA	NA	NA	NA
618	1483	IDP_dMRI_TBSS_FA_Sagittal_stratum_L	FA	ALS	10	-0.0245052	0.780196	0.0878122	-0.196617	0.147607	NA	NA	NA	NA	NA
619	1484	IDP_dMRI_TBSS_FA_External_capsule_R	FA	ALS	10	-0.0542961	0.583887	0.0991319	-0.248595	0.140002	NA	NA	NA	NA	NA
620	1485	IDP_dMRI_TBSS_FA_External_capsule_L	FA	ALS	10	-0.0149132	0.891135	0.10896	-0.228475	0.198649	NA	NA	NA	NA	NA
621	1486	IDP_dMRI_TBSS_FA_Cingulum_cingulate_gyrus_R	FA	ALS	10	-0.00801691	0.95473	0.141221	-0.284811	0.268777	NA	NA	NA	NA	NA
622	1487	IDP_dMRI_TBSS_FA_Cingulum_cingulate_gyrus_L	FA	ALS	10	-0.0701324	0.633045	0.146891	-0.358039	0.217774	NA	NA	NA	NA	NA
623	1488	IDP_dMRI_TBSS_FA_Cingulum_hippocampus_R	FA	ALS	10	0.0430176	0.662286	0.0984927	-0.150028	0.236063	NA	NA	NA	NA	NA
624	1489	IDP_dMRI_TBSS_FA_Cingulum_hippocampus_L	FA	ALS	10	-0.0129874	0.903301	0.106899	-0.222509	0.196534	NA	NA	NA	NA	NA
625	1490	IDP_dMRI_TBSS_FA_Fornix_cres+Stria_terminalis_R	FA	ALS	10	-0.0121046	0.900451	0.0967663	-0.201767	0.177557	NA	NA	NA	NA	NA
626	1491	IDP_dMRI_TBSS_FA_Fornix_cres+Stria_terminalis_L	FA	ALS	10	0.0707479	0.286954	0.0664407	-0.059476	0.200972	NA	NA	NA	NA	NA
627	1492	IDP_dMRI_TBSS_FA_Superior_longitudinal_fasciculus_R	FA	ALS	10	0.0494675	0.609726	0.0969069	-0.14047	0.239405	NA	NA	NA	NA	NA
628	1493	IDP_dMRI_TBSS_FA_Superior_longitudinal_fasciculus_L	FA	ALS	10	-0.0242401	0.802451	0.0968918	-0.214148	0.165668	NA	NA	NA	NA	NA
629	1494	IDP_dMRI_TBSS_FA_Superior_fronto-occipital_fasciculus_R	FA	ALS	10	0.0106117	0.88517	0.0734786	-0.133406	0.15463	NA	NA	NA	NA	NA
630	1495	IDP_dMRI_TBSS_FA_Superior_fronto-occipital_fasciculus_L	FA	ALS	10	-0.0387559	0.604492	0.0748253	-0.185413	0.107902	NA	NA	NA	NA	NA
631	1496	IDP_dMRI_TBSS_FA_Uncinate_fasciculus_R	FA	ALS	10	-0.10352	0.124879	0.0674565	-0.235734	0.0286952	NA	NA	NA	NA	NA
632	1497	IDP_dMRI_TBSS_FA_Uncinate_fasciculus_L	FA	ALS	10	0.0182753	0.787673	0.0678538	-0.114718	0.151269	NA	NA	NA	NA	NA
633	1498	IDP_dMRI_TBSS_FA_Tapetum_R	FA	ALS	10	-0.0500035	0.560868	0.0859828	-0.21853	0.118523	NA	NA	NA	NA	NA
634	1499	IDP_dMRI_TBSS_FA_Tapetum_L	FA	ALS	10	-0.0469272	0.469902	0.0649387	-0.174207	0.0803526	NA	NA	NA	NA	NA
635	1602	IDP_dMRI_TBSS_MD_Middle_cerebellar_peduncle	MD	ALS	10	-0.0941539	0.143672	0.0643896	-0.220358	0.0320498	NA	NA	NA	NA	NA
636	1603	IDP_dMRI_TBSS_MD_Pontine_crossing_tract	MD	ALS	10	-0.0814527	0.203012	0.063984	-0.206861	0.0439559	NA	NA	NA	NA	NA
637	1604	IDP_dMRI_TBSS_MD_Genu_of_corpus_callosum	MD	ALS	10	-0.0179299	0.852436	0.0963917	-0.206858	0.170998	NA	NA	NA	NA	NA
638	1605	IDP_dMRI_TBSS_MD_Body_of_corpus_callosum	MD	ALS	10	-0.00709249	0.932689	0.083973	-0.17168	0.157495	NA	NA	NA	NA	NA
639	1606	IDP_dMRI_TBSS_MD_Splenium_of_corpus_callosum	MD	ALS	10	0.0362987	0.671688	0.085644	-0.131564	0.204161	NA	NA	NA	NA	NA
640	1607	IDP_dMRI_TBSS_MD_Fornix	MD	ALS	10	0.0427741	0.681635	0.104268	-0.161591	0.247139	NA	NA	NA	NA	NA
641	1608	IDP_dMRI_TBSS_MD_Corticospinal_tract_R	MD	ALS	10	-0.0319434	0.617613	0.0639845	-0.157353	0.0934663	NA	NA	NA	NA	NA
642	1609	IDP_dMRI_TBSS_MD_Corticospinal_tract_L	MD	ALS	10	-0.0328908	0.60722	0.0639842	-0.1583	0.0925183	NA	NA	NA	NA	NA
643	1610	IDP_dMRI_TBSS_MD_Medial_lemniscus_R	MD	ALS	10	-0.104023	0.111402	0.0653445	-0.232099	0.0240518	NA	NA	NA	NA	NA
644	1611	IDP_dMRI_TBSS_MD_Medial_lemniscus_L	MD	ALS	10	-0.087472	0.175753	0.0646052	-0.214098	0.0391542	NA	NA	NA	NA	NA
645	1612	IDP_dMRI_TBSS_MD_Inferior_cerebellar_peduncle_R	MD	ALS	10	-0.0160823	0.801544	0.0639838	-0.141491	0.109326	NA	NA	NA	NA	NA
646	1613	IDP_dMRI_TBSS_MD_Inferior_cerebellar_peduncle_L	MD	ALS	10	-0.0470631	0.462008	0.063984	-0.172472	0.0783456	NA	NA	NA	NA	NA
647	1614	IDP_dMRI_TBSS_MD_Superior_cerebellar_peduncle_R	MD	ALS	10	0.0397616	0.569794	0.0699591	-0.0973583	0.176882	NA	NA	NA	NA	NA
648	1615	IDP_dMRI_TBSS_MD_Superior_cerebellar_peduncle_L	MD	ALS	10	0.0213153	0.739034	0.0639844	-0.104094	0.146725	NA	NA	NA	NA	NA
649	1616	IDP_dMRI_TBSS_MD_Cerebral_peduncle_R	MD	ALS	10	-0.0899207	0.206024	0.0711074	-0.229291	0.0494498	NA	NA	NA	NA	NA
650	1617	IDP_dMRI_TBSS_MD_Cerebral_peduncle_L	MD	ALS	10	-0.0579255	0.517799	0.0895651	-0.233473	0.117622	NA	NA	NA	NA	NA
651	1618	IDP_dMRI_TBSS_MD_Anterior_limb_of_internal_capsule_R	MD	ALS	10	-0.00139268	0.985017	0.0741577	-0.146742	0.143956	NA	NA	NA	NA	NA
652	1619	IDP_dMRI_TBSS_MD_Anterior_limb_of_internal_capsule_L	MD	ALS	10	0.0599719	0.413203	0.0732911	-0.0836787	0.203622	NA	NA	NA	NA	NA
653	1620	IDP_dMRI_TBSS_MD_Posterior_limb_of_internal_capsule_R	MD	ALS	10	-0.0471795	0.670983	0.111063	-0.264863	0.170504	NA	NA	NA	NA	NA
654	1621	IDP_dMRI_TBSS_MD_Posterior_limb_of_internal_capsule_L	MD	ALS	10	-0.00626937	0.950115	0.100209	-0.202679	0.190141	NA	NA	NA	NA	NA
655	1622	IDP_dMRI_TBSS_MD_Retrolenticular_part_of_internal_capsule_R	MD	ALS	10	-0.00815697	0.898557	0.0639841	-0.133566	0.117252	NA	NA	NA	NA	NA
656	1623	IDP_dMRI_TBSS_MD_Retrolenticular_part_of_internal_capsule_L	MD	ALS	10	-0.133341	0.136704	0.0896002	-0.308957	0.0422754	NA	NA	NA	NA	NA
657	1624	IDP_dMRI_TBSS_MD_Anterior_corona_radiata_R	MD	ALS	10	-0.00136186	0.983019	0.0639844	-0.126771	0.124048	NA	NA	NA	NA	NA
658	1625	IDP_dMRI_TBSS_MD_Anterior_corona_radiata_L	MD	ALS	10	-0.0371132	0.561887	0.0639837	-0.162521	0.0882949	NA	NA	NA	NA	NA
659	1626	IDP_dMRI_TBSS_MD_Superior_corona_radiata_R	MD	ALS	10	-0.0155854	0.807555	0.0639842	-0.140994	0.109824	NA	NA	NA	NA	NA
660	1627	IDP_dMRI_TBSS_MD_Superior_corona_radiata_L	MD	ALS	10	-0.0848443	0.251868	0.0740466	-0.229976	0.0602871	NA	NA	NA	NA	NA
661	1628	IDP_dMRI_TBSS_MD_Posterior_corona_radiata_R	MD	ALS	10	-0.0735538	0.31132	0.0726489	-0.215946	0.068838	NA	NA	NA	NA	NA
662	1629	IDP_dMRI_TBSS_MD_Posterior_corona_radiata_L	MD	ALS	10	-0.102594	0.195503	0.0792552	-0.257934	0.0527468	NA	NA	NA	NA	NA
663	1630	IDP_dMRI_TBSS_MD_Posterior_thalamic_radiation_R	MD	ALS	10	-0.0168293	0.792534	0.0639846	-0.142239	0.108581	NA	NA	NA	NA	NA
664	1631	IDP_dMRI_TBSS_MD_Posterior_thalamic_radiation_L	MD	ALS	10	0.00602365	0.924996	0.0639845	-0.119386	0.131433	NA	NA	NA	NA	NA
665	1632	IDP_dMRI_TBSS_MD_Sagittal_stratum_R	MD	ALS	10	0.021349	0.738637	0.0639845	-0.104061	0.146759	NA	NA	NA	NA	NA
666	1633	IDP_dMRI_TBSS_MD_Sagittal_stratum_L	MD	ALS	10	-0.0418371	0.513195	0.0639837	-0.167245	0.083571	NA	NA	NA	NA	NA
667	1634	IDP_dMRI_TBSS_MD_External_capsule_R	MD	ALS	10	0.0136003	0.831673	0.0639843	-0.111809	0.13901	NA	NA	NA	NA	NA
668	1635	IDP_dMRI_TBSS_MD_External_capsule_L	MD	ALS	10	-0.0432605	0.498967	0.0639838	-0.168669	0.0821478	NA	NA	NA	NA	NA
669	1636	IDP_dMRI_TBSS_MD_Cingulum_cingulate_gyrus_R	MD	ALS	10	-0.00538286	0.948032	0.0825875	-0.167254	0.156489	NA	NA	NA	NA	NA
670	1637	IDP_dMRI_TBSS_MD_Cingulum_cingulate_gyrus_L	MD	ALS	10	-0.0305023	0.699488	0.079019	-0.185379	0.124375	NA	NA	NA	NA	NA
671	1638	IDP_dMRI_TBSS_MD_Cingulum_hippocampus_R	MD	ALS	10	0.00284481	0.967431	0.0696746	-0.133717	0.139407	NA	NA	NA	NA	NA
672	1639	IDP_dMRI_TBSS_MD_Cingulum_hippocampus_L	MD	ALS	10	-0.00552789	0.944929	0.0800255	-0.162378	0.151322	NA	NA	NA	NA	NA
673	1640	IDP_dMRI_TBSS_MD_Fornix_cres+Stria_terminalis_R	MD	ALS	10	-0.0432945	0.562959	0.0748455	-0.189992	0.103403	NA	NA	NA	NA	NA
674	1641	IDP_dMRI_TBSS_MD_Fornix_cres+Stria_terminalis_L	MD	ALS	10	-0.0965597	0.222849	0.0792131	-0.251817	0.058698	NA	NA	NA	NA	NA
675	1642	IDP_dMRI_TBSS_MD_Superior_longitudinal_fasciculus_R	MD	ALS	10	-0.0422673	0.508877	0.0639845	-0.167677	0.0831423	NA	NA	NA	NA	NA
676	1643	IDP_dMRI_TBSS_MD_Superior_longitudinal_fasciculus_L	MD	ALS	10	-0.0501107	0.433525	0.0639841	-0.175519	0.0752981	NA	NA	NA	NA	NA
677	1644	IDP_dMRI_TBSS_MD_Superior_fronto-occipital_fasciculus_R	MD	ALS	10	-0.0382996	0.584448	0.0700305	-0.175559	0.0989603	NA	NA	NA	NA	NA
678	1645	IDP_dMRI_TBSS_MD_Superior_fronto-occipital_fasciculus_L	MD	ALS	10	0.0285339	0.683322	0.0699472	-0.108563	0.16563	NA	NA	NA	NA	NA
679	1646	IDP_dMRI_TBSS_MD_Uncinate_fasciculus_R	MD	ALS	10	0.0469288	0.463292	0.0639847	-0.0784813	0.172339	NA	NA	NA	NA	NA
680	1647	IDP_dMRI_TBSS_MD_Uncinate_fasciculus_L	MD	ALS	10	0.0581664	0.363314	0.0639846	-0.0672435	0.183576	NA	NA	NA	NA	NA
681	1648	IDP_dMRI_TBSS_MD_Tapetum_R	MD	ALS	10	0.0387638	0.665909	0.0897789	-0.137203	0.21473	NA	NA	NA	NA	NA
682	1649	IDP_dMRI_TBSS_MD_Tapetum_L	MD	ALS	10	-0.0179327	0.85089	0.0953958	-0.204908	0.169043	NA	NA	NA	NA	NA
683	122	IDP_T1_FAST_ROIs_L_thalamus	GMV	FTD	NA	NA	NA	NA	NA	NA	NA	NA	NA	NA	NA
684	123	IDP_T1_FAST_ROIs_R_thalamus	GMV	FTD	NA	NA	NA	NA	NA	NA	NA	NA	NA	NA	NA
685	124	IDP_T1_FAST_ROIs_L_caudate	GMV	FTD	NA	NA	NA	NA	NA	NA	NA	NA	NA	NA	NA
686	125	IDP_T1_FAST_ROIs_R_caudate	GMV	FTD	NA	NA	NA	NA	NA	NA	NA	NA	NA	NA	NA
687	126	IDP_T1_FAST_ROIs_L_putamen	GMV	FTD	NA	NA	NA	NA	NA	NA	NA	NA	NA	NA	NA
688	127	IDP_T1_FAST_ROIs_R_putamen	GMV	FTD	NA	NA	NA	NA	NA	NA	NA	NA	NA	NA	NA
689	128	IDP_T1_FAST_ROIs_L_pallidum	GMV	FTD	NA	NA	NA	NA	NA	NA	NA	NA	NA	NA	NA
690	129	IDP_T1_FAST_ROIs_R_pallidum	GMV	FTD	NA	NA	NA	NA	NA	NA	NA	NA	NA	NA	NA
691	130	IDP_T1_FAST_ROIs_L_hippocampus	GMV	FTD	NA	NA	NA	NA	NA	NA	NA	NA	NA	NA	NA
692	131	IDP_T1_FAST_ROIs_R_hippocampus	GMV	FTD	NA	NA	NA	NA	NA	NA	NA	NA	NA	NA	NA
693	132	IDP_T1_FAST_ROIs_L_amygdala	GMV	FTD	NA	NA	NA	NA	NA	NA	NA	NA	NA	NA	NA
694	133	IDP_T1_FAST_ROIs_R_amygdala	GMV	FTD	NA	NA	NA	NA	NA	NA	NA	NA	NA	NA	NA
695	134	IDP_T1_FAST_ROIs_L_ventral_striatum	GMV	FTD	NA	NA	NA	NA	NA	NA	NA	NA	NA	NA	NA
696	135	IDP_T1_FAST_ROIs_R_ventral_striatum	GMV	FTD	NA	NA	NA	NA	NA	NA	NA	NA	NA	NA	NA
697	136	IDP_T1_FAST_ROIs_brain_stem	GMV	FTD	NA	NA	NA	NA	NA	NA	NA	NA	NA	NA	NA
698	137	IDP_T1_FAST_ROIs_L_cerebellum_I-IV	GMV	FTD	NA	NA	NA	NA	NA	NA	NA	NA	NA	NA	NA
699	138	IDP_T1_FAST_ROIs_R_cerebellum_I-IV	GMV	FTD	NA	NA	NA	NA	NA	NA	NA	NA	NA	NA	NA
700	139	IDP_T1_FAST_ROIs_L_cerebellum_V	GMV	FTD	NA	NA	NA	NA	NA	NA	NA	NA	NA	NA	NA
701	140	IDP_T1_FAST_ROIs_R_cerebellum_V	GMV	FTD	NA	NA	NA	NA	NA	NA	NA	NA	NA	NA	NA
702	141	IDP_T1_FAST_ROIs_L_cerebellum_VI	GMV	FTD	NA	NA	NA	NA	NA	NA	NA	NA	NA	NA	NA
703	142	IDP_T1_FAST_ROIs_V_cerebellum_VI	GMV	FTD	NA	NA	NA	NA	NA	NA	NA	NA	NA	NA	NA
704	143	IDP_T1_FAST_ROIs_R_cerebellum_VI	GMV	FTD	NA	NA	NA	NA	NA	NA	NA	NA	NA	NA	NA
705	144	IDP_T1_FAST_ROIs_L_cerebellum_crus_I	GMV	FTD	NA	NA	NA	NA	NA	NA	NA	NA	NA	NA	NA
706	145	IDP_T1_FAST_ROIs_V_cerebellum_crus_I	GMV	FTD	NA	NA	NA	NA	NA	NA	NA	NA	NA	NA	NA
707	146	IDP_T1_FAST_ROIs_R_cerebellum_crus_I	GMV	FTD	NA	NA	NA	NA	NA	NA	NA	NA	NA	NA	NA
708	147	IDP_T1_FAST_ROIs_L_cerebellum_crus_II	GMV	FTD	NA	NA	NA	NA	NA	NA	NA	NA	NA	NA	NA
709	148	IDP_T1_FAST_ROIs_V_cerebellum_crus_II	GMV	FTD	NA	NA	NA	NA	NA	NA	NA	NA	NA	NA	NA
710	149	IDP_T1_FAST_ROIs_R_cerebellum_crus_II	GMV	FTD	NA	NA	NA	NA	NA	NA	NA	NA	NA	NA	NA
711	150	IDP_T1_FAST_ROIs_L_cerebellum_VIIb	GMV	FTD	NA	NA	NA	NA	NA	NA	NA	NA	NA	NA	NA
712	151	IDP_T1_FAST_ROIs_V_cerebellum_VIIb	GMV	FTD	NA	NA	NA	NA	NA	NA	NA	NA	NA	NA	NA
713	152	IDP_T1_FAST_ROIs_R_cerebellum_VIIb	GMV	FTD	NA	NA	NA	NA	NA	NA	NA	NA	NA	NA	NA
714	153	IDP_T1_FAST_ROIs_L_cerebellum_VIIIa	GMV	FTD	NA	NA	NA	NA	NA	NA	NA	NA	NA	NA	NA
715	154	IDP_T1_FAST_ROIs_V_cerebellum_VIIIa	GMV	FTD	NA	NA	NA	NA	NA	NA	NA	NA	NA	NA	NA
716	155	IDP_T1_FAST_ROIs_R_cerebellum_VIIIa	GMV	FTD	NA	NA	NA	NA	NA	NA	NA	NA	NA	NA	NA
717	156	IDP_T1_FAST_ROIs_L_cerebellum_VIIIb	GMV	FTD	NA	NA	NA	NA	NA	NA	NA	NA	NA	NA	NA
718	157	IDP_T1_FAST_ROIs_V_cerebellum_VIIIb	GMV	FTD	NA	NA	NA	NA	NA	NA	NA	NA	NA	NA	NA
719	158	IDP_T1_FAST_ROIs_R_cerebellum_VIIIb	GMV	FTD	NA	NA	NA	NA	NA	NA	NA	NA	NA	NA	NA
720	159	IDP_T1_FAST_ROIs_L_cerebellum_IX	GMV	FTD	NA	NA	NA	NA	NA	NA	NA	NA	NA	NA	NA
721	160	IDP_T1_FAST_ROIs_V_cerebellum_IX	GMV	FTD	NA	NA	NA	NA	NA	NA	NA	NA	NA	NA	NA
722	161	IDP_T1_FAST_ROIs_R_cerebellum_IX	GMV	FTD	NA	NA	NA	NA	NA	NA	NA	NA	NA	NA	NA
723	162	IDP_T1_FAST_ROIs_L_cerebellum_X	GMV	FTD	NA	NA	NA	NA	NA	NA	NA	NA	NA	NA	NA
724	163	IDP_T1_FAST_ROIs_V_cerebellum_X	GMV	FTD	NA	NA	NA	NA	NA	NA	NA	NA	NA	NA	NA
725	164	IDP_T1_FAST_ROIs_R_cerebellum_X	GMV	FTD	NA	NA	NA	NA	NA	NA	NA	NA	NA	NA	NA
726	344	aparc-Desikan_lh_volume_bankssts	GMV	FTD	NA	NA	NA	NA	NA	NA	NA	NA	NA	NA	NA
727	345	aparc-Desikan_lh_volume_caudalanteriorcingulate	GMV	FTD	NA	NA	NA	NA	NA	NA	NA	NA	NA	NA	NA
728	346	aparc-Desikan_lh_volume_caudalmiddlefrontal	GMV	FTD	NA	NA	NA	NA	NA	NA	NA	NA	NA	NA	NA
729	347	aparc-Desikan_lh_volume_cuneus	GMV	FTD	NA	NA	NA	NA	NA	NA	NA	NA	NA	NA	NA
730	348	aparc-Desikan_lh_volume_entorhinal	GMV	FTD	NA	NA	NA	NA	NA	NA	NA	NA	NA	NA	NA
731	349	aparc-Desikan_lh_volume_fusiform	GMV	FTD	NA	NA	NA	NA	NA	NA	NA	NA	NA	NA	NA
732	350	aparc-Desikan_lh_volume_inferiorparietal	GMV	FTD	NA	NA	NA	NA	NA	NA	NA	NA	NA	NA	NA
733	351	aparc-Desikan_lh_volume_inferiortemporal	GMV	FTD	NA	NA	NA	NA	NA	NA	NA	NA	NA	NA	NA
734	352	aparc-Desikan_lh_volume_isthmuscingulate	GMV	FTD	NA	NA	NA	NA	NA	NA	NA	NA	NA	NA	NA
735	353	aparc-Desikan_lh_volume_lateraloccipital	GMV	FTD	NA	NA	NA	NA	NA	NA	NA	NA	NA	NA	NA
736	354	aparc-Desikan_lh_volume_lateralorbitofrontal	GMV	FTD	NA	NA	NA	NA	NA	NA	NA	NA	NA	NA	NA
737	355	aparc-Desikan_lh_volume_lingual	GMV	FTD	NA	NA	NA	NA	NA	NA	NA	NA	NA	NA	NA
738	356	aparc-Desikan_lh_volume_medialorbitofrontal	GMV	FTD	NA	NA	NA	NA	NA	NA	NA	NA	NA	NA	NA
739	357	aparc-Desikan_lh_volume_middletemporal	GMV	FTD	NA	NA	NA	NA	NA	NA	NA	NA	NA	NA	NA
740	358	aparc-Desikan_lh_volume_parahippocampal	GMV	FTD	NA	NA	NA	NA	NA	NA	NA	NA	NA	NA	NA
741	359	aparc-Desikan_lh_volume_paracentral	GMV	FTD	NA	NA	NA	NA	NA	NA	NA	NA	NA	NA	NA
742	360	aparc-Desikan_lh_volume_parsopercularis	GMV	FTD	NA	NA	NA	NA	NA	NA	NA	NA	NA	NA	NA
743	361	aparc-Desikan_lh_volume_parsorbitalis	GMV	FTD	NA	NA	NA	NA	NA	NA	NA	NA	NA	NA	NA
744	362	aparc-Desikan_lh_volume_parstriangularis	GMV	FTD	NA	NA	NA	NA	NA	NA	NA	NA	NA	NA	NA
745	363	aparc-Desikan_lh_volume_pericalcarine	GMV	FTD	NA	NA	NA	NA	NA	NA	NA	NA	NA	NA	NA
746	364	aparc-Desikan_lh_volume_postcentral	GMV	FTD	NA	NA	NA	NA	NA	NA	NA	NA	NA	NA	NA
747	365	aparc-Desikan_lh_volume_posteriorcingulate	GMV	FTD	NA	NA	NA	NA	NA	NA	NA	NA	NA	NA	NA
748	366	aparc-Desikan_lh_volume_precentral	GMV	FTD	NA	NA	NA	NA	NA	NA	NA	NA	NA	NA	NA
749	367	aparc-Desikan_lh_volume_precuneus	GMV	FTD	NA	NA	NA	NA	NA	NA	NA	NA	NA	NA	NA
750	368	aparc-Desikan_lh_volume_rostralanteriorcingulate	GMV	FTD	NA	NA	NA	NA	NA	NA	NA	NA	NA	NA	NA
751	369	aparc-Desikan_lh_volume_rostralmiddlefrontal	GMV	FTD	NA	NA	NA	NA	NA	NA	NA	NA	NA	NA	NA
752	370	aparc-Desikan_lh_volume_superiorfrontal	GMV	FTD	NA	NA	NA	NA	NA	NA	NA	NA	NA	NA	NA
753	371	aparc-Desikan_lh_volume_superiorparietal	GMV	FTD	NA	NA	NA	NA	NA	NA	NA	NA	NA	NA	NA
754	372	aparc-Desikan_lh_volume_superiortemporal	GMV	FTD	NA	NA	NA	NA	NA	NA	NA	NA	NA	NA	NA
755	373	aparc-Desikan_lh_volume_supramarginal	GMV	FTD	NA	NA	NA	NA	NA	NA	NA	NA	NA	NA	NA
756	374	aparc-Desikan_lh_volume_frontalpole	GMV	FTD	NA	NA	NA	NA	NA	NA	NA	NA	NA	NA	NA
757	375	aparc-Desikan_lh_volume_transversetemporal	GMV	FTD	NA	NA	NA	NA	NA	NA	NA	NA	NA	NA	NA
758	376	aparc-Desikan_lh_volume_insula	GMV	FTD	NA	NA	NA	NA	NA	NA	NA	NA	NA	NA	NA
759	377	aparc-Desikan_rh_volume_bankssts	GMV	FTD	NA	NA	NA	NA	NA	NA	NA	NA	NA	NA	NA
760	378	aparc-Desikan_rh_volume_caudalanteriorcingulate	GMV	FTD	NA	NA	NA	NA	NA	NA	NA	NA	NA	NA	NA
761	379	aparc-Desikan_rh_volume_caudalmiddlefrontal	GMV	FTD	NA	NA	NA	NA	NA	NA	NA	NA	NA	NA	NA
762	380	aparc-Desikan_rh_volume_cuneus	GMV	FTD	NA	NA	NA	NA	NA	NA	NA	NA	NA	NA	NA
763	381	aparc-Desikan_rh_volume_entorhinal	GMV	FTD	NA	NA	NA	NA	NA	NA	NA	NA	NA	NA	NA
764	382	aparc-Desikan_rh_volume_fusiform	GMV	FTD	NA	NA	NA	NA	NA	NA	NA	NA	NA	NA	NA
765	383	aparc-Desikan_rh_volume_inferiorparietal	GMV	FTD	NA	NA	NA	NA	NA	NA	NA	NA	NA	NA	NA
766	384	aparc-Desikan_rh_volume_inferiortemporal	GMV	FTD	NA	NA	NA	NA	NA	NA	NA	NA	NA	NA	NA
767	385	aparc-Desikan_rh_volume_isthmuscingulate	GMV	FTD	NA	NA	NA	NA	NA	NA	NA	NA	NA	NA	NA
768	386	aparc-Desikan_rh_volume_lateraloccipital	GMV	FTD	NA	NA	NA	NA	NA	NA	NA	NA	NA	NA	NA
769	387	aparc-Desikan_rh_volume_lateralorbitofrontal	GMV	FTD	NA	NA	NA	NA	NA	NA	NA	NA	NA	NA	NA
770	388	aparc-Desikan_rh_volume_lingual	GMV	FTD	NA	NA	NA	NA	NA	NA	NA	NA	NA	NA	NA
771	389	aparc-Desikan_rh_volume_medialorbitofrontal	GMV	FTD	NA	NA	NA	NA	NA	NA	NA	NA	NA	NA	NA
772	390	aparc-Desikan_rh_volume_middletemporal	GMV	FTD	NA	NA	NA	NA	NA	NA	NA	NA	NA	NA	NA
773	391	aparc-Desikan_rh_volume_parahippocampal	GMV	FTD	NA	NA	NA	NA	NA	NA	NA	NA	NA	NA	NA
774	392	aparc-Desikan_rh_volume_paracentral	GMV	FTD	NA	NA	NA	NA	NA	NA	NA	NA	NA	NA	NA
775	393	aparc-Desikan_rh_volume_parsopercularis	GMV	FTD	NA	NA	NA	NA	NA	NA	NA	NA	NA	NA	NA
776	394	aparc-Desikan_rh_volume_parsorbitalis	GMV	FTD	NA	NA	NA	NA	NA	NA	NA	NA	NA	NA	NA
777	395	aparc-Desikan_rh_volume_parstriangularis	GMV	FTD	NA	NA	NA	NA	NA	NA	NA	NA	NA	NA	NA
778	396	aparc-Desikan_rh_volume_pericalcarine	GMV	FTD	NA	NA	NA	NA	NA	NA	NA	NA	NA	NA	NA
779	397	aparc-Desikan_rh_volume_postcentral	GMV	FTD	NA	NA	NA	NA	NA	NA	NA	NA	NA	NA	NA
780	398	aparc-Desikan_rh_volume_posteriorcingulate	GMV	FTD	NA	NA	NA	NA	NA	NA	NA	NA	NA	NA	NA
781	399	aparc-Desikan_rh_volume_precentral	GMV	FTD	NA	NA	NA	NA	NA	NA	NA	NA	NA	NA	NA
782	400	aparc-Desikan_rh_volume_precuneus	GMV	FTD	NA	NA	NA	NA	NA	NA	NA	NA	NA	NA	NA
783	401	aparc-Desikan_rh_volume_rostralanteriorcingulate	GMV	FTD	NA	NA	NA	NA	NA	NA	NA	NA	NA	NA	NA
784	402	aparc-Desikan_rh_volume_rostralmiddlefrontal	GMV	FTD	NA	NA	NA	NA	NA	NA	NA	NA	NA	NA	NA
785	403	aparc-Desikan_rh_volume_superiorfrontal	GMV	FTD	NA	NA	NA	NA	NA	NA	NA	NA	NA	NA	NA
786	404	aparc-Desikan_rh_volume_superiorparietal	GMV	FTD	NA	NA	NA	NA	NA	NA	NA	NA	NA	NA	NA
787	405	aparc-Desikan_rh_volume_superiortemporal	GMV	FTD	NA	NA	NA	NA	NA	NA	NA	NA	NA	NA	NA
788	406	aparc-Desikan_rh_volume_supramarginal	GMV	FTD	NA	NA	NA	NA	NA	NA	NA	NA	NA	NA	NA
789	407	aparc-Desikan_rh_volume_frontalpole	GMV	FTD	NA	NA	NA	NA	NA	NA	NA	NA	NA	NA	NA
790	408	aparc-Desikan_rh_volume_transversetemporal	GMV	FTD	NA	NA	NA	NA	NA	NA	NA	NA	NA	NA	NA
791	409	aparc-Desikan_rh_volume_insula	GMV	FTD	NA	NA	NA	NA	NA	NA	NA	NA	NA	NA	NA
792	648	aparc-Desikan_lh_area_TotalSurface	SA	FTD	NA	NA	NA	NA	NA	NA	NA	NA	NA	NA	NA
793	649	aparc-Desikan_lh_area_bankssts	SA	FTD	NA	NA	NA	NA	NA	NA	NA	NA	NA	NA	NA
794	650	aparc-Desikan_lh_area_caudalanteriorcingulate	SA	FTD	NA	NA	NA	NA	NA	NA	NA	NA	NA	NA	NA
795	651	aparc-Desikan_lh_area_caudalmiddlefrontal	SA	FTD	NA	NA	NA	NA	NA	NA	NA	NA	NA	NA	NA
796	652	aparc-Desikan_lh_area_cuneus	SA	FTD	NA	NA	NA	NA	NA	NA	NA	NA	NA	NA	NA
797	653	aparc-Desikan_lh_area_entorhinal	SA	FTD	NA	NA	NA	NA	NA	NA	NA	NA	NA	NA	NA
798	654	aparc-Desikan_lh_area_fusiform	SA	FTD	NA	NA	NA	NA	NA	NA	NA	NA	NA	NA	NA
799	655	aparc-Desikan_lh_area_inferiorparietal	SA	FTD	NA	NA	NA	NA	NA	NA	NA	NA	NA	NA	NA
800	656	aparc-Desikan_lh_area_inferiortemporal	SA	FTD	NA	NA	NA	NA	NA	NA	NA	NA	NA	NA	NA
801	657	aparc-Desikan_lh_area_isthmuscingulate	SA	FTD	NA	NA	NA	NA	NA	NA	NA	NA	NA	NA	NA
802	658	aparc-Desikan_lh_area_lateraloccipital	SA	FTD	NA	NA	NA	NA	NA	NA	NA	NA	NA	NA	NA
803	659	aparc-Desikan_lh_area_lateralorbitofrontal	SA	FTD	NA	NA	NA	NA	NA	NA	NA	NA	NA	NA	NA
804	660	aparc-Desikan_lh_area_lingual	SA	FTD	NA	NA	NA	NA	NA	NA	NA	NA	NA	NA	NA
805	661	aparc-Desikan_lh_area_medialorbitofrontal	SA	FTD	NA	NA	NA	NA	NA	NA	NA	NA	NA	NA	NA
806	662	aparc-Desikan_lh_area_middletemporal	SA	FTD	NA	NA	NA	NA	NA	NA	NA	NA	NA	NA	NA
807	663	aparc-Desikan_lh_area_parahippocampal	SA	FTD	NA	NA	NA	NA	NA	NA	NA	NA	NA	NA	NA
808	664	aparc-Desikan_lh_area_paracentral	SA	FTD	NA	NA	NA	NA	NA	NA	NA	NA	NA	NA	NA
809	665	aparc-Desikan_lh_area_parsopercularis	SA	FTD	NA	NA	NA	NA	NA	NA	NA	NA	NA	NA	NA
810	666	aparc-Desikan_lh_area_parsorbitalis	SA	FTD	NA	NA	NA	NA	NA	NA	NA	NA	NA	NA	NA
811	667	aparc-Desikan_lh_area_parstriangularis	SA	FTD	NA	NA	NA	NA	NA	NA	NA	NA	NA	NA	NA
812	668	aparc-Desikan_lh_area_pericalcarine	SA	FTD	NA	NA	NA	NA	NA	NA	NA	NA	NA	NA	NA
813	669	aparc-Desikan_lh_area_postcentral	SA	FTD	NA	NA	NA	NA	NA	NA	NA	NA	NA	NA	NA
814	670	aparc-Desikan_lh_area_posteriorcingulate	SA	FTD	NA	NA	NA	NA	NA	NA	NA	NA	NA	NA	NA
815	671	aparc-Desikan_lh_area_precentral	SA	FTD	NA	NA	NA	NA	NA	NA	NA	NA	NA	NA	NA
816	672	aparc-Desikan_lh_area_precuneus	SA	FTD	NA	NA	NA	NA	NA	NA	NA	NA	NA	NA	NA
817	673	aparc-Desikan_lh_area_rostralanteriorcingulate	SA	FTD	NA	NA	NA	NA	NA	NA	NA	NA	NA	NA	NA
818	674	aparc-Desikan_lh_area_rostralmiddlefrontal	SA	FTD	NA	NA	NA	NA	NA	NA	NA	NA	NA	NA	NA
819	675	aparc-Desikan_lh_area_superiorfrontal	SA	FTD	NA	NA	NA	NA	NA	NA	NA	NA	NA	NA	NA
820	676	aparc-Desikan_lh_area_superiorparietal	SA	FTD	NA	NA	NA	NA	NA	NA	NA	NA	NA	NA	NA
821	677	aparc-Desikan_lh_area_superiortemporal	SA	FTD	NA	NA	NA	NA	NA	NA	NA	NA	NA	NA	NA
822	678	aparc-Desikan_lh_area_supramarginal	SA	FTD	NA	NA	NA	NA	NA	NA	NA	NA	NA	NA	NA
823	679	aparc-Desikan_lh_area_frontalpole	SA	FTD	NA	NA	NA	NA	NA	NA	NA	NA	NA	NA	NA
824	680	aparc-Desikan_lh_area_transversetemporal	SA	FTD	NA	NA	NA	NA	NA	NA	NA	NA	NA	NA	NA
825	681	aparc-Desikan_lh_area_insula	SA	FTD	NA	NA	NA	NA	NA	NA	NA	NA	NA	NA	NA
826	682	aparc-Desikan_rh_area_TotalSurface	SA	FTD	NA	NA	NA	NA	NA	NA	NA	NA	NA	NA	NA
827	683	aparc-Desikan_rh_area_bankssts	SA	FTD	NA	NA	NA	NA	NA	NA	NA	NA	NA	NA	NA
828	684	aparc-Desikan_rh_area_caudalanteriorcingulate	SA	FTD	NA	NA	NA	NA	NA	NA	NA	NA	NA	NA	NA
829	685	aparc-Desikan_rh_area_caudalmiddlefrontal	SA	FTD	NA	NA	NA	NA	NA	NA	NA	NA	NA	NA	NA
830	686	aparc-Desikan_rh_area_cuneus	SA	FTD	NA	NA	NA	NA	NA	NA	NA	NA	NA	NA	NA
831	687	aparc-Desikan_rh_area_entorhinal	SA	FTD	NA	NA	NA	NA	NA	NA	NA	NA	NA	NA	NA
832	688	aparc-Desikan_rh_area_fusiform	SA	FTD	NA	NA	NA	NA	NA	NA	NA	NA	NA	NA	NA
833	689	aparc-Desikan_rh_area_inferiorparietal	SA	FTD	NA	NA	NA	NA	NA	NA	NA	NA	NA	NA	NA
834	690	aparc-Desikan_rh_area_inferiortemporal	SA	FTD	NA	NA	NA	NA	NA	NA	NA	NA	NA	NA	NA
835	691	aparc-Desikan_rh_area_isthmuscingulate	SA	FTD	NA	NA	NA	NA	NA	NA	NA	NA	NA	NA	NA
836	692	aparc-Desikan_rh_area_lateraloccipital	SA	FTD	NA	NA	NA	NA	NA	NA	NA	NA	NA	NA	NA
837	693	aparc-Desikan_rh_area_lateralorbitofrontal	SA	FTD	NA	NA	NA	NA	NA	NA	NA	NA	NA	NA	NA
838	694	aparc-Desikan_rh_area_lingual	SA	FTD	NA	NA	NA	NA	NA	NA	NA	NA	NA	NA	NA
839	695	aparc-Desikan_rh_area_medialorbitofrontal	SA	FTD	NA	NA	NA	NA	NA	NA	NA	NA	NA	NA	NA
840	696	aparc-Desikan_rh_area_middletemporal	SA	FTD	NA	NA	NA	NA	NA	NA	NA	NA	NA	NA	NA
841	697	aparc-Desikan_rh_area_parahippocampal	SA	FTD	NA	NA	NA	NA	NA	NA	NA	NA	NA	NA	NA
842	698	aparc-Desikan_rh_area_paracentral	SA	FTD	NA	NA	NA	NA	NA	NA	NA	NA	NA	NA	NA
843	699	aparc-Desikan_rh_area_parsopercularis	SA	FTD	NA	NA	NA	NA	NA	NA	NA	NA	NA	NA	NA
844	700	aparc-Desikan_rh_area_parsorbitalis	SA	FTD	NA	NA	NA	NA	NA	NA	NA	NA	NA	NA	NA
845	701	aparc-Desikan_rh_area_parstriangularis	SA	FTD	NA	NA	NA	NA	NA	NA	NA	NA	NA	NA	NA
846	702	aparc-Desikan_rh_area_pericalcarine	SA	FTD	NA	NA	NA	NA	NA	NA	NA	NA	NA	NA	NA
847	703	aparc-Desikan_rh_area_postcentral	SA	FTD	NA	NA	NA	NA	NA	NA	NA	NA	NA	NA	NA
848	704	aparc-Desikan_rh_area_posteriorcingulate	SA	FTD	NA	NA	NA	NA	NA	NA	NA	NA	NA	NA	NA
849	705	aparc-Desikan_rh_area_precentral	SA	FTD	NA	NA	NA	NA	NA	NA	NA	NA	NA	NA	NA
850	706	aparc-Desikan_rh_area_precuneus	SA	FTD	NA	NA	NA	NA	NA	NA	NA	NA	NA	NA	NA
851	707	aparc-Desikan_rh_area_rostralanteriorcingulate	SA	FTD	NA	NA	NA	NA	NA	NA	NA	NA	NA	NA	NA
852	708	aparc-Desikan_rh_area_rostralmiddlefrontal	SA	FTD	NA	NA	NA	NA	NA	NA	NA	NA	NA	NA	NA
853	709	aparc-Desikan_rh_area_superiorfrontal	SA	FTD	NA	NA	NA	NA	NA	NA	NA	NA	NA	NA	NA
854	710	aparc-Desikan_rh_area_superiorparietal	SA	FTD	NA	NA	NA	NA	NA	NA	NA	NA	NA	NA	NA
855	711	aparc-Desikan_rh_area_superiortemporal	SA	FTD	NA	NA	NA	NA	NA	NA	NA	NA	NA	NA	NA
856	712	aparc-Desikan_rh_area_supramarginal	SA	FTD	NA	NA	NA	NA	NA	NA	NA	NA	NA	NA	NA
857	713	aparc-Desikan_rh_area_frontalpole	SA	FTD	NA	NA	NA	NA	NA	NA	NA	NA	NA	NA	NA
858	714	aparc-Desikan_rh_area_transversetemporal	SA	FTD	NA	NA	NA	NA	NA	NA	NA	NA	NA	NA	NA
859	715	aparc-Desikan_rh_area_insula	SA	FTD	NA	NA	NA	NA	NA	NA	NA	NA	NA	NA	NA
860	1020	aparc-Desikan_lh_thickness_GlobalMeanThickness	CT	FTD	NA	NA	NA	NA	NA	NA	NA	NA	NA	NA	NA
861	1021	aparc-Desikan_lh_thickness_bankssts	CT	FTD	NA	NA	NA	NA	NA	NA	NA	NA	NA	NA	NA
862	1022	aparc-Desikan_lh_thickness_caudalanteriorcingulate	CT	FTD	NA	NA	NA	NA	NA	NA	NA	NA	NA	NA	NA
863	1023	aparc-Desikan_lh_thickness_caudalmiddlefrontal	CT	FTD	NA	NA	NA	NA	NA	NA	NA	NA	NA	NA	NA
864	1024	aparc-Desikan_lh_thickness_cuneus	CT	FTD	NA	NA	NA	NA	NA	NA	NA	NA	NA	NA	NA
865	1025	aparc-Desikan_lh_thickness_entorhinal	CT	FTD	NA	NA	NA	NA	NA	NA	NA	NA	NA	NA	NA
866	1026	aparc-Desikan_lh_thickness_fusiform	CT	FTD	NA	NA	NA	NA	NA	NA	NA	NA	NA	NA	NA
867	1027	aparc-Desikan_lh_thickness_inferiorparietal	CT	FTD	NA	NA	NA	NA	NA	NA	NA	NA	NA	NA	NA
868	1028	aparc-Desikan_lh_thickness_inferiortemporal	CT	FTD	NA	NA	NA	NA	NA	NA	NA	NA	NA	NA	NA
869	1029	aparc-Desikan_lh_thickness_isthmuscingulate	CT	FTD	NA	NA	NA	NA	NA	NA	NA	NA	NA	NA	NA
870	1030	aparc-Desikan_lh_thickness_lateraloccipital	CT	FTD	NA	NA	NA	NA	NA	NA	NA	NA	NA	NA	NA
871	1031	aparc-Desikan_lh_thickness_lateralorbitofrontal	CT	FTD	NA	NA	NA	NA	NA	NA	NA	NA	NA	NA	NA
872	1032	aparc-Desikan_lh_thickness_lingual	CT	FTD	NA	NA	NA	NA	NA	NA	NA	NA	NA	NA	NA
873	1033	aparc-Desikan_lh_thickness_medialorbitofrontal	CT	FTD	NA	NA	NA	NA	NA	NA	NA	NA	NA	NA	NA
874	1034	aparc-Desikan_lh_thickness_middletemporal	CT	FTD	NA	NA	NA	NA	NA	NA	NA	NA	NA	NA	NA
875	1035	aparc-Desikan_lh_thickness_parahippocampal	CT	FTD	NA	NA	NA	NA	NA	NA	NA	NA	NA	NA	NA
876	1036	aparc-Desikan_lh_thickness_paracentral	CT	FTD	NA	NA	NA	NA	NA	NA	NA	NA	NA	NA	NA
877	1037	aparc-Desikan_lh_thickness_parsopercularis	CT	FTD	NA	NA	NA	NA	NA	NA	NA	NA	NA	NA	NA
878	1038	aparc-Desikan_lh_thickness_parsorbitalis	CT	FTD	NA	NA	NA	NA	NA	NA	NA	NA	NA	NA	NA
879	1039	aparc-Desikan_lh_thickness_parstriangularis	CT	FTD	NA	NA	NA	NA	NA	NA	NA	NA	NA	NA	NA
880	1040	aparc-Desikan_lh_thickness_pericalcarine	CT	FTD	NA	NA	NA	NA	NA	NA	NA	NA	NA	NA	NA
881	1041	aparc-Desikan_lh_thickness_postcentral	CT	FTD	NA	NA	NA	NA	NA	NA	NA	NA	NA	NA	NA
882	1042	aparc-Desikan_lh_thickness_posteriorcingulate	CT	FTD	NA	NA	NA	NA	NA	NA	NA	NA	NA	NA	NA
883	1043	aparc-Desikan_lh_thickness_precentral	CT	FTD	NA	NA	NA	NA	NA	NA	NA	NA	NA	NA	NA
884	1044	aparc-Desikan_lh_thickness_precuneus	CT	FTD	NA	NA	NA	NA	NA	NA	NA	NA	NA	NA	NA
885	1045	aparc-Desikan_lh_thickness_rostralanteriorcingulate	CT	FTD	NA	NA	NA	NA	NA	NA	NA	NA	NA	NA	NA
886	1046	aparc-Desikan_lh_thickness_rostralmiddlefrontal	CT	FTD	NA	NA	NA	NA	NA	NA	NA	NA	NA	NA	NA
887	1047	aparc-Desikan_lh_thickness_superiorfrontal	CT	FTD	NA	NA	NA	NA	NA	NA	NA	NA	NA	NA	NA
888	1048	aparc-Desikan_lh_thickness_superiorparietal	CT	FTD	NA	NA	NA	NA	NA	NA	NA	NA	NA	NA	NA
889	1049	aparc-Desikan_lh_thickness_superiortemporal	CT	FTD	NA	NA	NA	NA	NA	NA	NA	NA	NA	NA	NA
890	1050	aparc-Desikan_lh_thickness_supramarginal	CT	FTD	NA	NA	NA	NA	NA	NA	NA	NA	NA	NA	NA
891	1051	aparc-Desikan_lh_thickness_frontalpole	CT	FTD	NA	NA	NA	NA	NA	NA	NA	NA	NA	NA	NA
892	1052	aparc-Desikan_lh_thickness_transversetemporal	CT	FTD	NA	NA	NA	NA	NA	NA	NA	NA	NA	NA	NA
893	1053	aparc-Desikan_lh_thickness_insula	CT	FTD	NA	NA	NA	NA	NA	NA	NA	NA	NA	NA	NA
894	1054	aparc-Desikan_rh_thickness_GlobalMeanThickness	CT	FTD	NA	NA	NA	NA	NA	NA	NA	NA	NA	NA	NA
895	1055	aparc-Desikan_rh_thickness_bankssts	CT	FTD	NA	NA	NA	NA	NA	NA	NA	NA	NA	NA	NA
896	1056	aparc-Desikan_rh_thickness_caudalanteriorcingulate	CT	FTD	NA	NA	NA	NA	NA	NA	NA	NA	NA	NA	NA
897	1057	aparc-Desikan_rh_thickness_caudalmiddlefrontal	CT	FTD	NA	NA	NA	NA	NA	NA	NA	NA	NA	NA	NA
898	1058	aparc-Desikan_rh_thickness_cuneus	CT	FTD	NA	NA	NA	NA	NA	NA	NA	NA	NA	NA	NA
899	1059	aparc-Desikan_rh_thickness_entorhinal	CT	FTD	NA	NA	NA	NA	NA	NA	NA	NA	NA	NA	NA
900	1060	aparc-Desikan_rh_thickness_fusiform	CT	FTD	NA	NA	NA	NA	NA	NA	NA	NA	NA	NA	NA
901	1061	aparc-Desikan_rh_thickness_inferiorparietal	CT	FTD	NA	NA	NA	NA	NA	NA	NA	NA	NA	NA	NA
902	1062	aparc-Desikan_rh_thickness_inferiortemporal	CT	FTD	NA	NA	NA	NA	NA	NA	NA	NA	NA	NA	NA
903	1063	aparc-Desikan_rh_thickness_isthmuscingulate	CT	FTD	NA	NA	NA	NA	NA	NA	NA	NA	NA	NA	NA
904	1064	aparc-Desikan_rh_thickness_lateraloccipital	CT	FTD	NA	NA	NA	NA	NA	NA	NA	NA	NA	NA	NA
905	1065	aparc-Desikan_rh_thickness_lateralorbitofrontal	CT	FTD	NA	NA	NA	NA	NA	NA	NA	NA	NA	NA	NA
906	1066	aparc-Desikan_rh_thickness_lingual	CT	FTD	NA	NA	NA	NA	NA	NA	NA	NA	NA	NA	NA
907	1067	aparc-Desikan_rh_thickness_medialorbitofrontal	CT	FTD	NA	NA	NA	NA	NA	NA	NA	NA	NA	NA	NA
908	1068	aparc-Desikan_rh_thickness_middletemporal	CT	FTD	NA	NA	NA	NA	NA	NA	NA	NA	NA	NA	NA
909	1069	aparc-Desikan_rh_thickness_parahippocampal	CT	FTD	NA	NA	NA	NA	NA	NA	NA	NA	NA	NA	NA
910	1070	aparc-Desikan_rh_thickness_paracentral	CT	FTD	NA	NA	NA	NA	NA	NA	NA	NA	NA	NA	NA
911	1071	aparc-Desikan_rh_thickness_parsopercularis	CT	FTD	NA	NA	NA	NA	NA	NA	NA	NA	NA	NA	NA
912	1072	aparc-Desikan_rh_thickness_parsorbitalis	CT	FTD	NA	NA	NA	NA	NA	NA	NA	NA	NA	NA	NA
913	1073	aparc-Desikan_rh_thickness_parstriangularis	CT	FTD	NA	NA	NA	NA	NA	NA	NA	NA	NA	NA	NA
914	1074	aparc-Desikan_rh_thickness_pericalcarine	CT	FTD	NA	NA	NA	NA	NA	NA	NA	NA	NA	NA	NA
915	1075	aparc-Desikan_rh_thickness_postcentral	CT	FTD	NA	NA	NA	NA	NA	NA	NA	NA	NA	NA	NA
916	1076	aparc-Desikan_rh_thickness_posteriorcingulate	CT	FTD	NA	NA	NA	NA	NA	NA	NA	NA	NA	NA	NA
917	1077	aparc-Desikan_rh_thickness_precentral	CT	FTD	NA	NA	NA	NA	NA	NA	NA	NA	NA	NA	NA
918	1078	aparc-Desikan_rh_thickness_precuneus	CT	FTD	NA	NA	NA	NA	NA	NA	NA	NA	NA	NA	NA
919	1079	aparc-Desikan_rh_thickness_rostralanteriorcingulate	CT	FTD	NA	NA	NA	NA	NA	NA	NA	NA	NA	NA	NA
920	1080	aparc-Desikan_rh_thickness_rostralmiddlefrontal	CT	FTD	NA	NA	NA	NA	NA	NA	NA	NA	NA	NA	NA
921	1081	aparc-Desikan_rh_thickness_superiorfrontal	CT	FTD	NA	NA	NA	NA	NA	NA	NA	NA	NA	NA	NA
922	1082	aparc-Desikan_rh_thickness_superiorparietal	CT	FTD	NA	NA	NA	NA	NA	NA	NA	NA	NA	NA	NA
923	1083	aparc-Desikan_rh_thickness_superiortemporal	CT	FTD	NA	NA	NA	NA	NA	NA	NA	NA	NA	NA	NA
924	1084	aparc-Desikan_rh_thickness_supramarginal	CT	FTD	NA	NA	NA	NA	NA	NA	NA	NA	NA	NA	NA
925	1085	aparc-Desikan_rh_thickness_frontalpole	CT	FTD	NA	NA	NA	NA	NA	NA	NA	NA	NA	NA	NA
926	1086	aparc-Desikan_rh_thickness_transversetemporal	CT	FTD	NA	NA	NA	NA	NA	NA	NA	NA	NA	NA	NA
927	1087	aparc-Desikan_rh_thickness_insula	CT	FTD	NA	NA	NA	NA	NA	NA	NA	NA	NA	NA	NA
928	1452	IDP_dMRI_TBSS_FA_Middle_cerebellar_peduncle	FA	FTD	NA	NA	NA	NA	NA	NA	NA	NA	NA	NA	NA
929	1453	IDP_dMRI_TBSS_FA_Pontine_crossing_tract	FA	FTD	NA	NA	NA	NA	NA	NA	NA	NA	NA	NA	NA
930	1454	IDP_dMRI_TBSS_FA_Genu_of_corpus_callosum	FA	FTD	NA	NA	NA	NA	NA	NA	NA	NA	NA	NA	NA
931	1455	IDP_dMRI_TBSS_FA_Body_of_corpus_callosum	FA	FTD	NA	NA	NA	NA	NA	NA	NA	NA	NA	NA	NA
932	1456	IDP_dMRI_TBSS_FA_Splenium_of_corpus_callosum	FA	FTD	NA	NA	NA	NA	NA	NA	NA	NA	NA	NA	NA
933	1457	IDP_dMRI_TBSS_FA_Fornix	FA	FTD	NA	NA	NA	NA	NA	NA	NA	NA	NA	NA	NA
934	1458	IDP_dMRI_TBSS_FA_Corticospinal_tract_R	FA	FTD	NA	NA	NA	NA	NA	NA	NA	NA	NA	NA	NA
935	1459	IDP_dMRI_TBSS_FA_Corticospinal_tract_L	FA	FTD	NA	NA	NA	NA	NA	NA	NA	NA	NA	NA	NA
936	1460	IDP_dMRI_TBSS_FA_Medial_lemniscus_R	FA	FTD	NA	NA	NA	NA	NA	NA	NA	NA	NA	NA	NA
937	1461	IDP_dMRI_TBSS_FA_Medial_lemniscus_L	FA	FTD	NA	NA	NA	NA	NA	NA	NA	NA	NA	NA	NA
938	1462	IDP_dMRI_TBSS_FA_Inferior_cerebellar_peduncle_R	FA	FTD	NA	NA	NA	NA	NA	NA	NA	NA	NA	NA	NA
939	1463	IDP_dMRI_TBSS_FA_Inferior_cerebellar_peduncle_L	FA	FTD	NA	NA	NA	NA	NA	NA	NA	NA	NA	NA	NA
940	1464	IDP_dMRI_TBSS_FA_Superior_cerebellar_peduncle_R	FA	FTD	NA	NA	NA	NA	NA	NA	NA	NA	NA	NA	NA
941	1465	IDP_dMRI_TBSS_FA_Superior_cerebellar_peduncle_L	FA	FTD	NA	NA	NA	NA	NA	NA	NA	NA	NA	NA	NA
942	1466	IDP_dMRI_TBSS_FA_Cerebral_peduncle_R	FA	FTD	NA	NA	NA	NA	NA	NA	NA	NA	NA	NA	NA
943	1467	IDP_dMRI_TBSS_FA_Cerebral_peduncle_L	FA	FTD	NA	NA	NA	NA	NA	NA	NA	NA	NA	NA	NA
944	1468	IDP_dMRI_TBSS_FA_Anterior_limb_of_internal_capsule_R	FA	FTD	NA	NA	NA	NA	NA	NA	NA	NA	NA	NA	NA
945	1469	IDP_dMRI_TBSS_FA_Anterior_limb_of_internal_capsule_L	FA	FTD	NA	NA	NA	NA	NA	NA	NA	NA	NA	NA	NA
946	1470	IDP_dMRI_TBSS_FA_Posterior_limb_of_internal_capsule_R	FA	FTD	NA	NA	NA	NA	NA	NA	NA	NA	NA	NA	NA
947	1471	IDP_dMRI_TBSS_FA_Posterior_limb_of_internal_capsule_L	FA	FTD	NA	NA	NA	NA	NA	NA	NA	NA	NA	NA	NA
948	1472	IDP_dMRI_TBSS_FA_Retrolenticular_part_of_internal_capsule_R	FA	FTD	NA	NA	NA	NA	NA	NA	NA	NA	NA	NA	NA
949	1473	IDP_dMRI_TBSS_FA_Retrolenticular_part_of_internal_capsule_L	FA	FTD	NA	NA	NA	NA	NA	NA	NA	NA	NA	NA	NA
950	1474	IDP_dMRI_TBSS_FA_Anterior_corona_radiata_R	FA	FTD	NA	NA	NA	NA	NA	NA	NA	NA	NA	NA	NA
951	1475	IDP_dMRI_TBSS_FA_Anterior_corona_radiata_L	FA	FTD	NA	NA	NA	NA	NA	NA	NA	NA	NA	NA	NA
952	1476	IDP_dMRI_TBSS_FA_Superior_corona_radiata_R	FA	FTD	NA	NA	NA	NA	NA	NA	NA	NA	NA	NA	NA
953	1477	IDP_dMRI_TBSS_FA_Superior_corona_radiata_L	FA	FTD	NA	NA	NA	NA	NA	NA	NA	NA	NA	NA	NA
954	1478	IDP_dMRI_TBSS_FA_Posterior_corona_radiata_R	FA	FTD	NA	NA	NA	NA	NA	NA	NA	NA	NA	NA	NA
955	1479	IDP_dMRI_TBSS_FA_Posterior_corona_radiata_L	FA	FTD	NA	NA	NA	NA	NA	NA	NA	NA	NA	NA	NA
956	1480	IDP_dMRI_TBSS_FA_Posterior_thalamic_radiation_R	FA	FTD	NA	NA	NA	NA	NA	NA	NA	NA	NA	NA	NA
957	1481	IDP_dMRI_TBSS_FA_Posterior_thalamic_radiation_L	FA	FTD	NA	NA	NA	NA	NA	NA	NA	NA	NA	NA	NA
958	1482	IDP_dMRI_TBSS_FA_Sagittal_stratum_R	FA	FTD	NA	NA	NA	NA	NA	NA	NA	NA	NA	NA	NA
959	1483	IDP_dMRI_TBSS_FA_Sagittal_stratum_L	FA	FTD	NA	NA	NA	NA	NA	NA	NA	NA	NA	NA	NA
960	1484	IDP_dMRI_TBSS_FA_External_capsule_R	FA	FTD	NA	NA	NA	NA	NA	NA	NA	NA	NA	NA	NA
961	1485	IDP_dMRI_TBSS_FA_External_capsule_L	FA	FTD	NA	NA	NA	NA	NA	NA	NA	NA	NA	NA	NA
962	1486	IDP_dMRI_TBSS_FA_Cingulum_cingulate_gyrus_R	FA	FTD	NA	NA	NA	NA	NA	NA	NA	NA	NA	NA	NA
963	1487	IDP_dMRI_TBSS_FA_Cingulum_cingulate_gyrus_L	FA	FTD	NA	NA	NA	NA	NA	NA	NA	NA	NA	NA	NA
964	1488	IDP_dMRI_TBSS_FA_Cingulum_hippocampus_R	FA	FTD	NA	NA	NA	NA	NA	NA	NA	NA	NA	NA	NA
965	1489	IDP_dMRI_TBSS_FA_Cingulum_hippocampus_L	FA	FTD	NA	NA	NA	NA	NA	NA	NA	NA	NA	NA	NA
966	1490	IDP_dMRI_TBSS_FA_Fornix_cres+Stria_terminalis_R	FA	FTD	NA	NA	NA	NA	NA	NA	NA	NA	NA	NA	NA
967	1491	IDP_dMRI_TBSS_FA_Fornix_cres+Stria_terminalis_L	FA	FTD	NA	NA	NA	NA	NA	NA	NA	NA	NA	NA	NA
968	1492	IDP_dMRI_TBSS_FA_Superior_longitudinal_fasciculus_R	FA	FTD	NA	NA	NA	NA	NA	NA	NA	NA	NA	NA	NA
969	1493	IDP_dMRI_TBSS_FA_Superior_longitudinal_fasciculus_L	FA	FTD	NA	NA	NA	NA	NA	NA	NA	NA	NA	NA	NA
970	1494	IDP_dMRI_TBSS_FA_Superior_fronto-occipital_fasciculus_R	FA	FTD	NA	NA	NA	NA	NA	NA	NA	NA	NA	NA	NA
971	1495	IDP_dMRI_TBSS_FA_Superior_fronto-occipital_fasciculus_L	FA	FTD	NA	NA	NA	NA	NA	NA	NA	NA	NA	NA	NA
972	1496	IDP_dMRI_TBSS_FA_Uncinate_fasciculus_R	FA	FTD	NA	NA	NA	NA	NA	NA	NA	NA	NA	NA	NA
973	1497	IDP_dMRI_TBSS_FA_Uncinate_fasciculus_L	FA	FTD	NA	NA	NA	NA	NA	NA	NA	NA	NA	NA	NA
974	1498	IDP_dMRI_TBSS_FA_Tapetum_R	FA	FTD	NA	NA	NA	NA	NA	NA	NA	NA	NA	NA	NA
975	1499	IDP_dMRI_TBSS_FA_Tapetum_L	FA	FTD	NA	NA	NA	NA	NA	NA	NA	NA	NA	NA	NA
976	1602	IDP_dMRI_TBSS_MD_Middle_cerebellar_peduncle	MD	FTD	NA	NA	NA	NA	NA	NA	NA	NA	NA	NA	NA
977	1603	IDP_dMRI_TBSS_MD_Pontine_crossing_tract	MD	FTD	NA	NA	NA	NA	NA	NA	NA	NA	NA	NA	NA
978	1604	IDP_dMRI_TBSS_MD_Genu_of_corpus_callosum	MD	FTD	NA	NA	NA	NA	NA	NA	NA	NA	NA	NA	NA
979	1605	IDP_dMRI_TBSS_MD_Body_of_corpus_callosum	MD	FTD	NA	NA	NA	NA	NA	NA	NA	NA	NA	NA	NA
980	1606	IDP_dMRI_TBSS_MD_Splenium_of_corpus_callosum	MD	FTD	NA	NA	NA	NA	NA	NA	NA	NA	NA	NA	NA
981	1607	IDP_dMRI_TBSS_MD_Fornix	MD	FTD	NA	NA	NA	NA	NA	NA	NA	NA	NA	NA	NA
982	1608	IDP_dMRI_TBSS_MD_Corticospinal_tract_R	MD	FTD	NA	NA	NA	NA	NA	NA	NA	NA	NA	NA	NA
983	1609	IDP_dMRI_TBSS_MD_Corticospinal_tract_L	MD	FTD	NA	NA	NA	NA	NA	NA	NA	NA	NA	NA	NA
984	1610	IDP_dMRI_TBSS_MD_Medial_lemniscus_R	MD	FTD	NA	NA	NA	NA	NA	NA	NA	NA	NA	NA	NA
985	1611	IDP_dMRI_TBSS_MD_Medial_lemniscus_L	MD	FTD	NA	NA	NA	NA	NA	NA	NA	NA	NA	NA	NA
986	1612	IDP_dMRI_TBSS_MD_Inferior_cerebellar_peduncle_R	MD	FTD	NA	NA	NA	NA	NA	NA	NA	NA	NA	NA	NA
987	1613	IDP_dMRI_TBSS_MD_Inferior_cerebellar_peduncle_L	MD	FTD	NA	NA	NA	NA	NA	NA	NA	NA	NA	NA	NA
988	1614	IDP_dMRI_TBSS_MD_Superior_cerebellar_peduncle_R	MD	FTD	NA	NA	NA	NA	NA	NA	NA	NA	NA	NA	NA
989	1615	IDP_dMRI_TBSS_MD_Superior_cerebellar_peduncle_L	MD	FTD	NA	NA	NA	NA	NA	NA	NA	NA	NA	NA	NA
990	1616	IDP_dMRI_TBSS_MD_Cerebral_peduncle_R	MD	FTD	NA	NA	NA	NA	NA	NA	NA	NA	NA	NA	NA
991	1617	IDP_dMRI_TBSS_MD_Cerebral_peduncle_L	MD	FTD	NA	NA	NA	NA	NA	NA	NA	NA	NA	NA	NA
992	1618	IDP_dMRI_TBSS_MD_Anterior_limb_of_internal_capsule_R	MD	FTD	NA	NA	NA	NA	NA	NA	NA	NA	NA	NA	NA
993	1619	IDP_dMRI_TBSS_MD_Anterior_limb_of_internal_capsule_L	MD	FTD	NA	NA	NA	NA	NA	NA	NA	NA	NA	NA	NA
994	1620	IDP_dMRI_TBSS_MD_Posterior_limb_of_internal_capsule_R	MD	FTD	NA	NA	NA	NA	NA	NA	NA	NA	NA	NA	NA
995	1621	IDP_dMRI_TBSS_MD_Posterior_limb_of_internal_capsule_L	MD	FTD	NA	NA	NA	NA	NA	NA	NA	NA	NA	NA	NA
996	1622	IDP_dMRI_TBSS_MD_Retrolenticular_part_of_internal_capsule_R	MD	FTD	NA	NA	NA	NA	NA	NA	NA	NA	NA	NA	NA
997	1623	IDP_dMRI_TBSS_MD_Retrolenticular_part_of_internal_capsule_L	MD	FTD	NA	NA	NA	NA	NA	NA	NA	NA	NA	NA	NA
998	1624	IDP_dMRI_TBSS_MD_Anterior_corona_radiata_R	MD	FTD	NA	NA	NA	NA	NA	NA	NA	NA	NA	NA	NA
999	1625	IDP_dMRI_TBSS_MD_Anterior_corona_radiata_L	MD	FTD	NA	NA	NA	NA	NA	NA	NA	NA	NA	NA	NA
1000	1626	IDP_dMRI_TBSS_MD_Superior_corona_radiata_R	MD	FTD	NA	NA	NA	NA	NA	NA	NA	NA	NA	NA	NA
1001	1627	IDP_dMRI_TBSS_MD_Superior_corona_radiata_L	MD	FTD	NA	NA	NA	NA	NA	NA	NA	NA	NA	NA	NA
1002	1628	IDP_dMRI_TBSS_MD_Posterior_corona_radiata_R	MD	FTD	NA	NA	NA	NA	NA	NA	NA	NA	NA	NA	NA
1003	1629	IDP_dMRI_TBSS_MD_Posterior_corona_radiata_L	MD	FTD	NA	NA	NA	NA	NA	NA	NA	NA	NA	NA	NA
1004	1630	IDP_dMRI_TBSS_MD_Posterior_thalamic_radiation_R	MD	FTD	NA	NA	NA	NA	NA	NA	NA	NA	NA	NA	NA
1005	1631	IDP_dMRI_TBSS_MD_Posterior_thalamic_radiation_L	MD	FTD	NA	NA	NA	NA	NA	NA	NA	NA	NA	NA	NA
1006	1632	IDP_dMRI_TBSS_MD_Sagittal_stratum_R	MD	FTD	NA	NA	NA	NA	NA	NA	NA	NA	NA	NA	NA
1007	1633	IDP_dMRI_TBSS_MD_Sagittal_stratum_L	MD	FTD	NA	NA	NA	NA	NA	NA	NA	NA	NA	NA	NA
1008	1634	IDP_dMRI_TBSS_MD_External_capsule_R	MD	FTD	NA	NA	NA	NA	NA	NA	NA	NA	NA	NA	NA
1009	1635	IDP_dMRI_TBSS_MD_External_capsule_L	MD	FTD	NA	NA	NA	NA	NA	NA	NA	NA	NA	NA	NA
1010	1636	IDP_dMRI_TBSS_MD_Cingulum_cingulate_gyrus_R	MD	FTD	NA	NA	NA	NA	NA	NA	NA	NA	NA	NA	NA
1011	1637	IDP_dMRI_TBSS_MD_Cingulum_cingulate_gyrus_L	MD	FTD	NA	NA	NA	NA	NA	NA	NA	NA	NA	NA	NA
1012	1638	IDP_dMRI_TBSS_MD_Cingulum_hippocampus_R	MD	FTD	NA	NA	NA	NA	NA	NA	NA	NA	NA	NA	NA
1013	1639	IDP_dMRI_TBSS_MD_Cingulum_hippocampus_L	MD	FTD	NA	NA	NA	NA	NA	NA	NA	NA	NA	NA	NA
1014	1640	IDP_dMRI_TBSS_MD_Fornix_cres+Stria_terminalis_R	MD	FTD	NA	NA	NA	NA	NA	NA	NA	NA	NA	NA	NA
1015	1641	IDP_dMRI_TBSS_MD_Fornix_cres+Stria_terminalis_L	MD	FTD	NA	NA	NA	NA	NA	NA	NA	NA	NA	NA	NA
1016	1642	IDP_dMRI_TBSS_MD_Superior_longitudinal_fasciculus_R	MD	FTD	NA	NA	NA	NA	NA	NA	NA	NA	NA	NA	NA
1017	1643	IDP_dMRI_TBSS_MD_Superior_longitudinal_fasciculus_L	MD	FTD	NA	NA	NA	NA	NA	NA	NA	NA	NA	NA	NA
1018	1644	IDP_dMRI_TBSS_MD_Superior_fronto-occipital_fasciculus_R	MD	FTD	NA	NA	NA	NA	NA	NA	NA	NA	NA	NA	NA
1019	1645	IDP_dMRI_TBSS_MD_Superior_fronto-occipital_fasciculus_L	MD	FTD	NA	NA	NA	NA	NA	NA	NA	NA	NA	NA	NA
1020	1646	IDP_dMRI_TBSS_MD_Uncinate_fasciculus_R	MD	FTD	NA	NA	NA	NA	NA	NA	NA	NA	NA	NA	NA
1021	1647	IDP_dMRI_TBSS_MD_Uncinate_fasciculus_L	MD	FTD	NA	NA	NA	NA	NA	NA	NA	NA	NA	NA	NA
1022	1648	IDP_dMRI_TBSS_MD_Tapetum_R	MD	FTD	NA	NA	NA	NA	NA	NA	NA	NA	NA	NA	NA
1023	1649	IDP_dMRI_TBSS_MD_Tapetum_L	MD	FTD	NA	NA	NA	NA	NA	NA	NA	NA	NA	NA	NA
1024	122	IDP_T1_FAST_ROIs_L_thalamus	GMV	HD	7	0.00561201	0.84639	0.0289687	-0.0511666	0.0623907	NA	NA	NA	NA	NA
1025	123	IDP_T1_FAST_ROIs_R_thalamus	GMV	HD	7	-0.0099158	0.76495	0.0331646	-0.0749184	0.0550868	NA	NA	NA	NA	NA
1026	124	IDP_T1_FAST_ROIs_L_caudate	GMV	HD	7	-0.00640811	0.82493	0.0289686	-0.0631865	0.0503703	NA	NA	NA	NA	NA
1027	125	IDP_T1_FAST_ROIs_R_caudate	GMV	HD	7	-0.000563972	0.984843	0.0296869	-0.0587502	0.0576223	NA	NA	NA	NA	NA
1028	126	IDP_T1_FAST_ROIs_L_putamen	GMV	HD	7	0.0166665	0.762756	0.0552119	-0.0915488	0.124882	NA	NA	NA	NA	NA
1029	127	IDP_T1_FAST_ROIs_R_putamen	GMV	HD	7	-0.00783832	0.885757	0.0545559	-0.114768	0.0990912	NA	NA	NA	NA	NA
1030	128	IDP_T1_FAST_ROIs_L_pallidum	GMV	HD	7	0.027597	0.386485	0.0318669	-0.0348621	0.0900561	NA	NA	NA	NA	NA
1031	129	IDP_T1_FAST_ROIs_R_pallidum	GMV	HD	7	0.021082	0.466765	0.0289686	-0.0356964	0.0778604	NA	NA	NA	NA	NA
1032	130	IDP_T1_FAST_ROIs_L_hippocampus	GMV	HD	7	0.0392745	0.243511	0.0336757	-0.0267299	0.105279	NA	NA	NA	NA	NA
1033	131	IDP_T1_FAST_ROIs_R_hippocampus	GMV	HD	7	0.0240351	0.406711	0.0289686	-0.0327434	0.0808137	NA	NA	NA	NA	NA
1034	132	IDP_T1_FAST_ROIs_L_amygdala	GMV	HD	7	0.08361	0.1128	0.0527264	-0.0197337	0.186954	NA	NA	NA	NA	NA
1035	133	IDP_T1_FAST_ROIs_R_amygdala	GMV	HD	7	0.105281	0.0228084	0.0462444	0.0146423	0.19592	NA	NA	NA	NA	NA
1036	134	IDP_T1_FAST_ROIs_L_ventral_striatum	GMV	HD	7	0.064506	0.325917	0.0656636	-0.0641946	0.193207	NA	NA	NA	NA	NA
1037	135	IDP_T1_FAST_ROIs_R_ventral_striatum	GMV	HD	7	0.0667727	0.293409	0.0635524	-0.05779	0.191335	NA	NA	NA	NA	NA
1038	136	IDP_T1_FAST_ROIs_brain_stem	GMV	HD	7	0.0616092	0.137765	0.0415111	-0.0197525	0.142971	NA	NA	NA	NA	NA
1039	137	IDP_T1_FAST_ROIs_L_cerebellum_I-IV	GMV	HD	7	0.0184446	0.658346	0.0417111	-0.0633092	0.100198	NA	NA	NA	NA	NA
1040	138	IDP_T1_FAST_ROIs_R_cerebellum_I-IV	GMV	HD	7	0.0176208	0.652727	0.0391593	-0.0591314	0.0943729	NA	NA	NA	NA	NA
1041	139	IDP_T1_FAST_ROIs_L_cerebellum_V	GMV	HD	7	0.0229961	0.55134	0.0386	-0.05266	0.0986522	NA	NA	NA	NA	NA
1042	140	IDP_T1_FAST_ROIs_R_cerebellum_V	GMV	HD	7	0.0197714	0.619337	0.0397984	-0.0582334	0.0977763	NA	NA	NA	NA	NA
1043	141	IDP_T1_FAST_ROIs_L_cerebellum_VI	GMV	HD	7	0.0318044	0.272252	0.0289686	-0.0249741	0.0885829	NA	NA	NA	NA	NA
1044	142	IDP_T1_FAST_ROIs_V_cerebellum_VI	GMV	HD	7	0.0353121	0.222856	0.0289688	-0.0214668	0.092091	NA	NA	NA	NA	NA
1045	143	IDP_T1_FAST_ROIs_R_cerebellum_VI	GMV	HD	7	0.0663557	0.0631766	0.0357145	-0.00364479	0.136356	NA	NA	NA	NA	NA
1046	144	IDP_T1_FAST_ROIs_L_cerebellum_crus_I	GMV	HD	7	0.0495531	0.0871551	0.0289683	-0.0072247	0.106331	NA	NA	NA	NA	NA
1047	145	IDP_T1_FAST_ROIs_V_cerebellum_crus_I	GMV	HD	7	-0.0176497	0.542347	0.0289686	-0.0744282	0.0391289	NA	NA	NA	NA	NA
1048	146	IDP_T1_FAST_ROIs_R_cerebellum_crus_I	GMV	HD	7	0.0360682	0.233406	0.0302679	-0.0232569	0.0953932	NA	NA	NA	NA	NA
1049	147	IDP_T1_FAST_ROIs_L_cerebellum_crus_II	GMV	HD	7	0.0630912	0.0294113	0.0289684	0.00631309	0.119869	NA	NA	NA	NA	NA
1050	148	IDP_T1_FAST_ROIs_V_cerebellum_crus_II	GMV	HD	7	0.0361114	0.212553	0.0289685	-0.0206669	0.0928896	NA	NA	NA	NA	NA
1051	149	IDP_T1_FAST_ROIs_R_cerebellum_crus_II	GMV	HD	7	0.0522214	0.0714364	0.0289685	-0.00455693	0.109	NA	NA	NA	NA	NA
1052	150	IDP_T1_FAST_ROIs_L_cerebellum_VIIb	GMV	HD	7	0.0513713	0.0761674	0.0289682	-0.00540634	0.108149	NA	NA	NA	NA	NA
1053	151	IDP_T1_FAST_ROIs_V_cerebellum_VIIb	GMV	HD	7	0.0595661	0.0397605	0.0289686	0.0027876	0.116345	NA	NA	NA	NA	NA
1054	152	IDP_T1_FAST_ROIs_R_cerebellum_VIIb	GMV	HD	7	0.0476094	0.126391	0.031148	-0.0134407	0.108659	NA	NA	NA	NA	NA
1055	153	IDP_T1_FAST_ROIs_L_cerebellum_VIIIa	GMV	HD	7	0.0103682	0.799134	0.0407445	-0.069491	0.0902273	NA	NA	NA	NA	NA
1056	154	IDP_T1_FAST_ROIs_V_cerebellum_VIIIa	GMV	HD	7	-0.00113528	0.968739	0.0289687	-0.057914	0.0556435	NA	NA	NA	NA	NA
1057	155	IDP_T1_FAST_ROIs_R_cerebellum_VIIIa	GMV	HD	7	0.0216747	0.681879	0.052878	-0.0819662	0.125316	NA	NA	NA	NA	NA
1058	156	IDP_T1_FAST_ROIs_L_cerebellum_VIIIb	GMV	HD	7	-0.0174843	0.752131	0.0553597	-0.125989	0.0910207	NA	NA	NA	NA	NA
1059	157	IDP_T1_FAST_ROIs_V_cerebellum_VIIIb	GMV	HD	7	-0.00633064	0.855537	0.0347725	-0.0744848	0.0618235	NA	NA	NA	NA	NA
1060	158	IDP_T1_FAST_ROIs_R_cerebellum_VIIIb	GMV	HD	7	-0.00824166	0.865906	0.0488075	-0.103904	0.0874209	NA	NA	NA	NA	NA
1061	159	IDP_T1_FAST_ROIs_L_cerebellum_IX	GMV	HD	7	0.012924	0.725781	0.0368474	-0.0592969	0.0851448	NA	NA	NA	NA	NA
1062	160	IDP_T1_FAST_ROIs_V_cerebellum_IX	GMV	HD	7	0.0350602	0.419646	0.0434432	-0.0500885	0.120209	NA	NA	NA	NA	NA
1063	161	IDP_T1_FAST_ROIs_R_cerebellum_IX	GMV	HD	7	0.0128301	0.781404	0.0462361	-0.0777927	0.103453	NA	NA	NA	NA	NA
1064	162	IDP_T1_FAST_ROIs_L_cerebellum_X	GMV	HD	7	0.00204519	0.943715	0.0289684	-0.0547328	0.0588232	NA	NA	NA	NA	NA
1065	163	IDP_T1_FAST_ROIs_V_cerebellum_X	GMV	HD	7	0.016262	0.681721	0.0396521	-0.0614561	0.0939801	NA	NA	NA	NA	NA
1066	164	IDP_T1_FAST_ROIs_R_cerebellum_X	GMV	HD	7	-0.00425689	0.893929	0.0319265	-0.0668328	0.058319	NA	NA	NA	NA	NA
1067	344	aparc-Desikan_lh_volume_bankssts	GMV	HD	7	-0.00450048	0.87887	0.0295304	-0.06238	0.0533791	NA	NA	NA	NA	NA
1068	345	aparc-Desikan_lh_volume_caudalanteriorcingulate	GMV	HD	7	0.0122043	0.72747	0.0350201	-0.0564351	0.0808436	NA	NA	NA	NA	NA
1069	346	aparc-Desikan_lh_volume_caudalmiddlefrontal	GMV	HD	7	-0.0515102	0.0810999	0.0295299	-0.109389	0.00636843	NA	NA	NA	NA	NA
1070	347	aparc-Desikan_lh_volume_cuneus	GMV	HD	7	-0.0564254	0.208866	0.0449001	-0.14443	0.0315787	NA	NA	NA	NA	NA
1071	348	aparc-Desikan_lh_volume_entorhinal	GMV	HD	7	0.0278436	0.511848	0.042447	-0.0553524	0.11104	NA	NA	NA	NA	NA
1072	349	aparc-Desikan_lh_volume_fusiform	GMV	HD	7	0.00768435	0.818452	0.0334776	-0.0579318	0.0733005	NA	NA	NA	NA	NA
1073	350	aparc-Desikan_lh_volume_inferiorparietal	GMV	HD	7	-0.0310474	0.342806	0.0327285	-0.0951954	0.0331005	NA	NA	NA	NA	NA
1074	351	aparc-Desikan_lh_volume_inferiortemporal	GMV	HD	7	-0.0494018	0.267987	0.0445982	-0.136814	0.0380106	NA	NA	NA	NA	NA
1075	352	aparc-Desikan_lh_volume_isthmuscingulate	GMV	HD	7	-0.0148823	0.669192	0.0348323	-0.0831536	0.0533889	NA	NA	NA	NA	NA
1076	353	aparc-Desikan_lh_volume_lateraloccipital	GMV	HD	7	-0.026276	0.563943	0.0455394	-0.115533	0.0629812	NA	NA	NA	NA	NA
1077	354	aparc-Desikan_lh_volume_lateralorbitofrontal	GMV	HD	7	-0.0520726	0.0778374	0.0295301	-0.109952	0.00580638	NA	NA	NA	NA	NA
1078	355	aparc-Desikan_lh_volume_lingual	GMV	HD	7	-0.0110382	0.782967	0.0400728	-0.0895809	0.0675044	NA	NA	NA	NA	NA
1079	356	aparc-Desikan_lh_volume_medialorbitofrontal	GMV	HD	7	-0.00834184	0.777574	0.0295305	-0.0662216	0.0495379	NA	NA	NA	NA	NA
1080	357	aparc-Desikan_lh_volume_middletemporal	GMV	HD	7	-0.0458568	0.222721	0.0376084	-0.119569	0.0278556	NA	NA	NA	NA	NA
1081	358	aparc-Desikan_lh_volume_parahippocampal	GMV	HD	7	0.0158222	0.592102	0.0295305	-0.0420575	0.0737019	NA	NA	NA	NA	NA
1082	359	aparc-Desikan_lh_volume_paracentral	GMV	HD	7	0.0320883	0.277206	0.0295304	-0.0257914	0.089968	NA	NA	NA	NA	NA
1083	360	aparc-Desikan_lh_volume_parsopercularis	GMV	HD	7	-0.0154451	0.687988	0.0384602	-0.0908272	0.059937	NA	NA	NA	NA	NA
1084	361	aparc-Desikan_lh_volume_parsorbitalis	GMV	HD	7	-0.0189818	0.520364	0.0295306	-0.0768618	0.0388982	NA	NA	NA	NA	NA
1085	362	aparc-Desikan_lh_volume_parstriangularis	GMV	HD	7	-0.0236919	0.546697	0.0393085	-0.100737	0.0533528	NA	NA	NA	NA	NA
1086	363	aparc-Desikan_lh_volume_pericalcarine	GMV	HD	7	-0.0188517	0.593522	0.0353202	-0.0880793	0.0503758	NA	NA	NA	NA	NA
1087	364	aparc-Desikan_lh_volume_postcentral	GMV	HD	7	0.0120552	0.807722	0.0495354	-0.0850342	0.109145	NA	NA	NA	NA	NA
1088	365	aparc-Desikan_lh_volume_posteriorcingulate	GMV	HD	7	0.0104405	0.77096	0.0358635	-0.0598519	0.080733	NA	NA	NA	NA	NA
1089	366	aparc-Desikan_lh_volume_precentral	GMV	HD	7	-0.0494283	0.309687	0.0486557	-0.144794	0.0459369	NA	NA	NA	NA	NA
1090	367	aparc-Desikan_lh_volume_precuneus	GMV	HD	7	-0.00998156	0.833125	0.0473743	-0.102835	0.082872	NA	NA	NA	NA	NA
1091	368	aparc-Desikan_lh_volume_rostralanteriorcingulate	GMV	HD	7	0.0255322	0.38726	0.0295308	-0.0323481	0.0834126	NA	NA	NA	NA	NA
1092	369	aparc-Desikan_lh_volume_rostralmiddlefrontal	GMV	HD	7	-0.00118991	0.967859	0.0295305	-0.0590696	0.0566898	NA	NA	NA	NA	NA
1093	370	aparc-Desikan_lh_volume_superiorfrontal	GMV	HD	7	-0.0298276	0.398828	0.0353526	-0.0991187	0.0394636	NA	NA	NA	NA	NA
1094	371	aparc-Desikan_lh_volume_superiorparietal	GMV	HD	7	-0.0267148	0.568683	0.0468688	-0.118578	0.0651481	NA	NA	NA	NA	NA
1095	372	aparc-Desikan_lh_volume_superiortemporal	GMV	HD	7	-0.00893838	0.808031	0.0367884	-0.0810437	0.0631669	NA	NA	NA	NA	NA
1096	373	aparc-Desikan_lh_volume_supramarginal	GMV	HD	7	-0.00105642	0.971463	0.0295305	-0.0589362	0.0568234	NA	NA	NA	NA	NA
1097	374	aparc-Desikan_lh_volume_frontalpole	GMV	HD	7	-0.0179233	0.643963	0.0387811	-0.0939342	0.0580877	NA	NA	NA	NA	NA
1098	375	aparc-Desikan_lh_volume_transversetemporal	GMV	HD	7	-0.0384801	0.277503	0.0354346	-0.107932	0.0309717	NA	NA	NA	NA	NA
1099	376	aparc-Desikan_lh_volume_insula	GMV	HD	7	-0.0422271	0.152731	0.0295304	-0.100107	0.0156525	NA	NA	NA	NA	NA
1100	377	aparc-Desikan_rh_volume_bankssts	GMV	HD	7	-0.0146635	0.619502	0.0295303	-0.0725429	0.0432159	NA	NA	NA	NA	NA
1101	378	aparc-Desikan_rh_volume_caudalanteriorcingulate	GMV	HD	7	0.00650228	0.854482	0.0354535	-0.0629865	0.0759911	NA	NA	NA	NA	NA
1102	379	aparc-Desikan_rh_volume_caudalmiddlefrontal	GMV	HD	7	-0.0222659	0.513587	0.0340842	-0.0890709	0.0445391	NA	NA	NA	NA	NA
1103	380	aparc-Desikan_rh_volume_cuneus	GMV	HD	7	-0.0495893	0.307861	0.0486303	-0.144905	0.0457261	NA	NA	NA	NA	NA
1104	381	aparc-Desikan_rh_volume_entorhinal	GMV	HD	7	0.02032	0.556123	0.0345221	-0.0473433	0.0879834	NA	NA	NA	NA	NA
1105	382	aparc-Desikan_rh_volume_fusiform	GMV	HD	7	0.0185209	0.530541	0.0295305	-0.0393588	0.0764007	NA	NA	NA	NA	NA
1106	383	aparc-Desikan_rh_volume_inferiorparietal	GMV	HD	7	-0.0425209	0.203789	0.0334591	-0.108101	0.023059	NA	NA	NA	NA	NA
1107	384	aparc-Desikan_rh_volume_inferiortemporal	GMV	HD	7	-0.022743	0.52759	0.0360035	-0.0933099	0.0478239	NA	NA	NA	NA	NA
1108	385	aparc-Desikan_rh_volume_isthmuscingulate	GMV	HD	7	0.000544818	0.98528	0.0295306	-0.0573352	0.0584249	NA	NA	NA	NA	NA
1109	386	aparc-Desikan_rh_volume_lateraloccipital	GMV	HD	7	-0.00199411	0.966745	0.0478309	-0.0957427	0.0917545	NA	NA	NA	NA	NA
1110	387	aparc-Desikan_rh_volume_lateralorbitofrontal	GMV	HD	7	-0.0408263	0.166812	0.0295303	-0.0987057	0.0170532	NA	NA	NA	NA	NA
1111	388	aparc-Desikan_rh_volume_lingual	GMV	HD	7	-0.0224363	0.63538	0.0473172	-0.115178	0.0703053	NA	NA	NA	NA	NA
1112	389	aparc-Desikan_rh_volume_medialorbitofrontal	GMV	HD	7	-0.0309289	0.294936	0.0295305	-0.0888088	0.0269509	NA	NA	NA	NA	NA
1113	390	aparc-Desikan_rh_volume_middletemporal	GMV	HD	7	-0.0141911	0.74355	0.0433771	-0.0992101	0.070828	NA	NA	NA	NA	NA
1114	391	aparc-Desikan_rh_volume_parahippocampal	GMV	HD	7	-0.038495	0.192379	0.0295304	-0.0963745	0.0193845	NA	NA	NA	NA	NA
1115	392	aparc-Desikan_rh_volume_paracentral	GMV	HD	7	-0.0247937	0.401134	0.0295305	-0.0826734	0.033086	NA	NA	NA	NA	NA
1116	393	aparc-Desikan_rh_volume_parsopercularis	GMV	HD	7	-0.0113429	0.728651	0.0326959	-0.0754269	0.0527411	NA	NA	NA	NA	NA
1117	394	aparc-Desikan_rh_volume_parsorbitalis	GMV	HD	7	0.0108091	0.714345	0.0295309	-0.0470714	0.0686896	NA	NA	NA	NA	NA
1118	395	aparc-Desikan_rh_volume_parstriangularis	GMV	HD	7	0.0052637	0.878594	0.0344593	-0.0622765	0.0728039	NA	NA	NA	NA	NA
1119	396	aparc-Desikan_rh_volume_pericalcarine	GMV	HD	7	-0.00900902	0.847726	0.0469171	-0.100966	0.0829484	NA	NA	NA	NA	NA
1120	397	aparc-Desikan_rh_volume_postcentral	GMV	HD	7	-0.000717334	0.98062	0.0295302	-0.0585965	0.0571618	NA	NA	NA	NA	NA
1121	398	aparc-Desikan_rh_volume_posteriorcingulate	GMV	HD	7	-0.021608	0.464341	0.0295305	-0.0794879	0.0362718	NA	NA	NA	NA	NA
1122	399	aparc-Desikan_rh_volume_precentral	GMV	HD	7	-0.0561497	0.168374	0.0407636	-0.136046	0.0237469	NA	NA	NA	NA	NA
1123	400	aparc-Desikan_rh_volume_precuneus	GMV	HD	7	0.00798625	0.851108	0.0425467	-0.0754053	0.0913778	NA	NA	NA	NA	NA
1124	401	aparc-Desikan_rh_volume_rostralanteriorcingulate	GMV	HD	7	-0.0070872	0.810335	0.0295307	-0.0649673	0.0507929	NA	NA	NA	NA	NA
1125	402	aparc-Desikan_rh_volume_rostralmiddlefrontal	GMV	HD	7	-0.00074628	0.979972	0.0297272	-0.0590115	0.057519	NA	NA	NA	NA	NA
1126	403	aparc-Desikan_rh_volume_superiorfrontal	GMV	HD	7	-0.0354126	0.345417	0.0375326	-0.108977	0.0381513	NA	NA	NA	NA	NA
1127	404	aparc-Desikan_rh_volume_superiorparietal	GMV	HD	7	-0.0020397	0.944933	0.0295304	-0.0599193	0.0558399	NA	NA	NA	NA	NA
1128	405	aparc-Desikan_rh_volume_superiortemporal	GMV	HD	7	-0.00335878	0.909444	0.0295304	-0.0612384	0.0545209	NA	NA	NA	NA	NA
1129	406	aparc-Desikan_rh_volume_supramarginal	GMV	HD	7	-0.00541034	0.854631	0.0295303	-0.0632897	0.0524691	NA	NA	NA	NA	NA
1130	407	aparc-Desikan_rh_volume_frontalpole	GMV	HD	7	-0.0121509	0.680729	0.0295307	-0.0700311	0.0457292	NA	NA	NA	NA	NA
1131	408	aparc-Desikan_rh_volume_transversetemporal	GMV	HD	7	0.0135243	0.702642	0.0354267	-0.055912	0.0829606	NA	NA	NA	NA	NA
1132	409	aparc-Desikan_rh_volume_insula	GMV	HD	7	-0.0288911	0.367659	0.0320703	-0.0917488	0.0339667	NA	NA	NA	NA	NA
1133	648	aparc-Desikan_lh_area_TotalSurface	SA	HD	7	-0.0222221	0.710108	0.0597832	-0.139397	0.0949531	NA	NA	NA	NA	NA
1134	649	aparc-Desikan_lh_area_bankssts	SA	HD	7	-0.0148438	0.615201	0.0295304	-0.0727234	0.0430358	NA	NA	NA	NA	NA
1135	650	aparc-Desikan_lh_area_caudalanteriorcingulate	SA	HD	7	0.00728257	0.822403	0.0324454	-0.0563105	0.0708756	NA	NA	NA	NA	NA
1136	651	aparc-Desikan_lh_area_caudalmiddlefrontal	SA	HD	7	-0.0495802	0.0931574	0.0295301	-0.107459	0.00829876	NA	NA	NA	NA	NA
1137	652	aparc-Desikan_lh_area_cuneus	SA	HD	7	-0.0450216	0.425449	0.0564886	-0.155739	0.0656961	NA	NA	NA	NA	NA
1138	653	aparc-Desikan_lh_area_entorhinal	SA	HD	7	0.00667665	0.82113	0.0295306	-0.0512033	0.0645566	NA	NA	NA	NA	NA
1139	654	aparc-Desikan_lh_area_fusiform	SA	HD	7	0.037091	0.378815	0.042145	-0.0455131	0.119695	NA	NA	NA	NA	NA
1140	655	aparc-Desikan_lh_area_inferiorparietal	SA	HD	7	-0.0170888	0.657029	0.0384867	-0.0925228	0.0583452	NA	NA	NA	NA	NA
1141	656	aparc-Desikan_lh_area_inferiortemporal	SA	HD	7	-0.00529595	0.918713	0.0518928	-0.107006	0.0964139	NA	NA	NA	NA	NA
1142	657	aparc-Desikan_lh_area_isthmuscingulate	SA	HD	7	-0.0192878	0.528083	0.0305702	-0.0792053	0.0406297	NA	NA	NA	NA	NA
1143	658	aparc-Desikan_lh_area_lateraloccipital	SA	HD	7	0.006699	0.924631	0.0708129	-0.132094	0.145492	NA	NA	NA	NA	NA
1144	659	aparc-Desikan_lh_area_lateralorbitofrontal	SA	HD	7	-0.0306232	0.357189	0.0332595	-0.0958118	0.0345654	NA	NA	NA	NA	NA
1145	660	aparc-Desikan_lh_area_lingual	SA	HD	7	0.00611249	0.867214	0.0365582	-0.0655417	0.0777667	NA	NA	NA	NA	NA
1146	661	aparc-Desikan_lh_area_medialorbitofrontal	SA	HD	7	-0.0203835	0.490032	0.0295303	-0.078263	0.0374959	NA	NA	NA	NA	NA
1147	662	aparc-Desikan_lh_area_middletemporal	SA	HD	7	-0.0412979	0.161964	0.0295302	-0.099177	0.0165813	NA	NA	NA	NA	NA
1148	663	aparc-Desikan_lh_area_parahippocampal	SA	HD	7	0.0518954	0.0788572	0.0295304	-0.00598417	0.109775	NA	NA	NA	NA	NA
1149	664	aparc-Desikan_lh_area_paracentral	SA	HD	7	0.0360347	0.248296	0.0312124	-0.0251416	0.097211	NA	NA	NA	NA	NA
1150	665	aparc-Desikan_lh_area_parsopercularis	SA	HD	7	-0.0252171	0.564875	0.0438089	-0.111083	0.0606483	NA	NA	NA	NA	NA
1151	666	aparc-Desikan_lh_area_parsorbitalis	SA	HD	7	-0.0176901	0.549145	0.0295306	-0.07557	0.0401899	NA	NA	NA	NA	NA
1152	667	aparc-Desikan_lh_area_parstriangularis	SA	HD	7	-0.0299172	0.47316	0.0417054	-0.11166	0.0518253	NA	NA	NA	NA	NA
1153	668	aparc-Desikan_lh_area_pericalcarine	SA	HD	7	-0.021479	0.657454	0.0484383	-0.116418	0.07346	NA	NA	NA	NA	NA
1154	669	aparc-Desikan_lh_area_postcentral	SA	HD	7	0.000301722	0.99308	0.0347884	-0.0678835	0.068487	NA	NA	NA	NA	NA
1155	670	aparc-Desikan_lh_area_posteriorcingulate	SA	HD	7	0.0156619	0.652833	0.0348174	-0.0525802	0.083904	NA	NA	NA	NA	NA
1156	671	aparc-Desikan_lh_area_precentral	SA	HD	7	-0.0612821	0.0379636	0.02953	-0.119161	-0.00340327	NA	NA	NA	NA	NA
1157	672	aparc-Desikan_lh_area_precuneus	SA	HD	7	0.0102182	0.827099	0.0467818	-0.0814742	0.101911	NA	NA	NA	NA	NA
1158	673	aparc-Desikan_lh_area_rostralanteriorcingulate	SA	HD	7	0.0443892	0.132797	0.0295305	-0.0134906	0.102269	NA	NA	NA	NA	NA
1159	674	aparc-Desikan_lh_area_rostralmiddlefrontal	SA	HD	7	-0.00429871	0.901428	0.034707	-0.0723245	0.063727	NA	NA	NA	NA	NA
1160	675	aparc-Desikan_lh_area_superiorfrontal	SA	HD	7	-0.0216834	0.546695	0.0359759	-0.0921961	0.0488294	NA	NA	NA	NA	NA
1161	676	aparc-Desikan_lh_area_superiorparietal	SA	HD	7	0.00169827	0.97534	0.05494	-0.105984	0.109381	NA	NA	NA	NA	NA
1162	677	aparc-Desikan_lh_area_superiortemporal	SA	HD	7	-0.0297089	0.42439	0.0371906	-0.102602	0.0431846	NA	NA	NA	NA	NA
1163	678	aparc-Desikan_lh_area_supramarginal	SA	HD	7	0.0178988	0.544439	0.0295305	-0.0399809	0.0757786	NA	NA	NA	NA	NA
1164	679	aparc-Desikan_lh_area_frontalpole	SA	HD	7	-0.00971295	0.825226	0.0439843	-0.0959221	0.0764962	NA	NA	NA	NA	NA
1165	680	aparc-Desikan_lh_area_transversetemporal	SA	HD	7	-0.0252421	0.392669	0.0295303	-0.0831216	0.0326373	NA	NA	NA	NA	NA
1166	681	aparc-Desikan_lh_area_insula	SA	HD	7	-0.0439493	0.136679	0.0295304	-0.101829	0.0139303	NA	NA	NA	NA	NA
1167	682	aparc-Desikan_rh_area_TotalSurface	SA	HD	7	-0.0169451	0.773699	0.0589315	-0.132451	0.0985606	NA	NA	NA	NA	NA
1168	683	aparc-Desikan_rh_area_bankssts	SA	HD	7	-0.0205202	0.487127	0.0295303	-0.0783996	0.0373592	NA	NA	NA	NA	NA
1169	684	aparc-Desikan_rh_area_caudalanteriorcingulate	SA	HD	7	-0.000894511	0.981851	0.0393216	-0.0779648	0.0761758	NA	NA	NA	NA	NA
1170	685	aparc-Desikan_rh_area_caudalmiddlefrontal	SA	HD	7	-0.0261175	0.417329	0.0322016	-0.0892326	0.0369975	NA	NA	NA	NA	NA
1171	686	aparc-Desikan_rh_area_cuneus	SA	HD	7	-0.0235086	0.708709	0.0629262	-0.146844	0.0998267	NA	NA	NA	NA	NA
1172	687	aparc-Desikan_rh_area_entorhinal	SA	HD	7	-0.0172464	0.572898	0.0305902	-0.0772031	0.0427103	NA	NA	NA	NA	NA
1173	688	aparc-Desikan_rh_area_fusiform	SA	HD	7	0.0550899	0.134077	0.0367703	-0.0169799	0.12716	NA	NA	NA	NA	NA
1174	689	aparc-Desikan_rh_area_inferiorparietal	SA	HD	7	-0.0304207	0.340875	0.0319398	-0.0930227	0.0321813	NA	NA	NA	NA	NA
1175	690	aparc-Desikan_rh_area_inferiortemporal	SA	HD	7	-0.00219931	0.951158	0.0359053	-0.0725737	0.0681751	NA	NA	NA	NA	NA
1176	691	aparc-Desikan_rh_area_isthmuscingulate	SA	HD	7	-0.00159957	0.961578	0.0332044	-0.0666802	0.0634811	NA	NA	NA	NA	NA
1177	692	aparc-Desikan_rh_area_lateraloccipital	SA	HD	7	0.0144694	0.841772	0.0724821	-0.127596	0.156534	NA	NA	NA	NA	NA
1178	693	aparc-Desikan_rh_area_lateralorbitofrontal	SA	HD	7	-0.0591253	0.0452629	0.0295301	-0.117004	-0.00124626	NA	NA	NA	NA	NA
1179	694	aparc-Desikan_rh_area_lingual	SA	HD	7	-0.0207144	0.665368	0.047893	-0.114585	0.0731559	NA	NA	NA	NA	NA
1180	695	aparc-Desikan_rh_area_medialorbitofrontal	SA	HD	7	-0.0138709	0.638559	0.0295305	-0.0717506	0.0440089	NA	NA	NA	NA	NA
1181	696	aparc-Desikan_rh_area_middletemporal	SA	HD	7	-0.00559652	0.849688	0.0295305	-0.0634762	0.0522832	NA	NA	NA	NA	NA
1182	697	aparc-Desikan_rh_area_parahippocampal	SA	HD	7	0.00877369	0.766385	0.0295304	-0.0491059	0.0666532	NA	NA	NA	NA	NA
1183	698	aparc-Desikan_rh_area_paracentral	SA	HD	7	-0.0200803	0.496514	0.0295305	-0.0779601	0.0377995	NA	NA	NA	NA	NA
1184	699	aparc-Desikan_rh_area_parsopercularis	SA	HD	7	-0.0129002	0.730459	0.0374446	-0.0862916	0.0604911	NA	NA	NA	NA	NA
1185	700	aparc-Desikan_rh_area_parsorbitalis	SA	HD	7	0.0159526	0.626979	0.0328254	-0.0483852	0.0802904	NA	NA	NA	NA	NA
1186	701	aparc-Desikan_rh_area_parstriangularis	SA	HD	7	0.0225293	0.621011	0.0455674	-0.0667828	0.111841	NA	NA	NA	NA	NA
1187	702	aparc-Desikan_rh_area_pericalcarine	SA	HD	7	-0.0292634	0.584582	0.0535269	-0.134176	0.0756494	NA	NA	NA	NA	NA
1188	703	aparc-Desikan_rh_area_postcentral	SA	HD	7	-0.0175957	0.551277	0.0295305	-0.0754755	0.0402841	NA	NA	NA	NA	NA
1189	704	aparc-Desikan_rh_area_posteriorcingulate	SA	HD	7	-0.0012077	0.975072	0.038649	-0.0769597	0.0745443	NA	NA	NA	NA	NA
1190	705	aparc-Desikan_rh_area_precentral	SA	HD	7	-0.0578337	0.231139	0.0482982	-0.152498	0.0368308	NA	NA	NA	NA	NA
1191	706	aparc-Desikan_rh_area_precuneus	SA	HD	7	0.0275455	0.489664	0.0398722	-0.050604	0.105695	NA	NA	NA	NA	NA
1192	707	aparc-Desikan_rh_area_rostralanteriorcingulate	SA	HD	7	0.00831367	0.825252	0.0376533	-0.0654868	0.0821142	NA	NA	NA	NA	NA
1193	708	aparc-Desikan_rh_area_rostralmiddlefrontal	SA	HD	7	0.0233883	0.562835	0.0404198	-0.0558344	0.102611	NA	NA	NA	NA	NA
1194	709	aparc-Desikan_rh_area_superiorfrontal	SA	HD	7	-0.041215	0.347203	0.0438444	-0.12715	0.0447201	NA	NA	NA	NA	NA
1195	710	aparc-Desikan_rh_area_superiorparietal	SA	HD	7	0.0205661	0.648162	0.0450697	-0.0677705	0.108903	NA	NA	NA	NA	NA
1196	711	aparc-Desikan_rh_area_superiortemporal	SA	HD	7	-0.00268345	0.927596	0.0295305	-0.0605633	0.0551964	NA	NA	NA	NA	NA
1197	712	aparc-Desikan_rh_area_supramarginal	SA	HD	7	-0.00949505	0.747806	0.0295306	-0.0673749	0.0483848	NA	NA	NA	NA	NA
1198	713	aparc-Desikan_rh_area_frontalpole	SA	HD	7	-0.00906487	0.765108	0.0303397	-0.0685306	0.0504009	NA	NA	NA	NA	NA
1199	714	aparc-Desikan_rh_area_transversetemporal	SA	HD	7	0.0022743	0.94926	0.0357394	-0.0677749	0.0723235	NA	NA	NA	NA	NA
1200	715	aparc-Desikan_rh_area_insula	SA	HD	7	-0.0135354	0.658952	0.0306675	-0.0736437	0.0465729	NA	NA	NA	NA	NA
1201	1020	aparc-Desikan_lh_thickness_GlobalMeanThickness	CT	HD	7	-0.0254225	0.578948	0.0458128	-0.115215	0.0643705	NA	NA	NA	NA	NA
1202	1021	aparc-Desikan_lh_thickness_bankssts	CT	HD	7	0.00361094	0.902679	0.0295305	-0.0542689	0.0614907	NA	NA	NA	NA	NA
1203	1022	aparc-Desikan_lh_thickness_caudalanteriorcingulate	CT	HD	7	0.00594401	0.84696	0.0307981	-0.0544203	0.0663083	NA	NA	NA	NA	NA
1204	1023	aparc-Desikan_lh_thickness_caudalmiddlefrontal	CT	HD	7	0.00527032	0.897754	0.0410146	-0.0751184	0.085659	NA	NA	NA	NA	NA
1205	1024	aparc-Desikan_lh_thickness_cuneus	CT	HD	7	-0.0527272	0.0741739	0.0295301	-0.110606	0.00515184	NA	NA	NA	NA	NA
1206	1025	aparc-Desikan_lh_thickness_entorhinal	CT	HD	7	-0.0045904	0.921495	0.046579	-0.0958853	0.0867045	NA	NA	NA	NA	NA
1207	1026	aparc-Desikan_lh_thickness_fusiform	CT	HD	7	-0.0600648	0.113287	0.0379296	-0.134407	0.0142771	NA	NA	NA	NA	NA
1208	1027	aparc-Desikan_lh_thickness_inferiorparietal	CT	HD	7	-0.0330729	0.541845	0.0542156	-0.139336	0.0731897	NA	NA	NA	NA	NA
1209	1028	aparc-Desikan_lh_thickness_inferiortemporal	CT	HD	7	-0.0772975	0.14281	0.0527481	-0.180684	0.0260889	NA	NA	NA	NA	NA
1210	1029	aparc-Desikan_lh_thickness_isthmuscingulate	CT	HD	7	0.0114884	0.768439	0.0390208	-0.0649924	0.0879692	NA	NA	NA	NA	NA
1211	1030	aparc-Desikan_lh_thickness_lateraloccipital	CT	HD	6	0.00246625	0.937438	0.0314209	-0.0591187	0.0640512	NA	NA	NA	NA	NA
1212	1031	aparc-Desikan_lh_thickness_lateralorbitofrontal	CT	HD	7	-0.023112	0.433835	0.0295306	-0.080992	0.034768	NA	NA	NA	NA	NA
1213	1032	aparc-Desikan_lh_thickness_lingual	CT	HD	7	-0.0307983	0.561065	0.0529853	-0.134649	0.0730529	NA	NA	NA	NA	NA
1214	1033	aparc-Desikan_lh_thickness_medialorbitofrontal	CT	HD	7	0.0121187	0.681526	0.0295303	-0.0457608	0.0699982	NA	NA	NA	NA	NA
1215	1034	aparc-Desikan_lh_thickness_middletemporal	CT	HD	7	-0.0162749	0.744533	0.0499452	-0.114168	0.0816177	NA	NA	NA	NA	NA
1216	1035	aparc-Desikan_lh_thickness_parahippocampal	CT	HD	7	-0.0198749	0.500931	0.0295306	-0.0777549	0.0380052	NA	NA	NA	NA	NA
1217	1036	aparc-Desikan_lh_thickness_paracentral	CT	HD	7	0.00640387	0.850319	0.0339347	-0.0601081	0.0729158	NA	NA	NA	NA	NA
1218	1037	aparc-Desikan_lh_thickness_parsopercularis	CT	HD	7	0.0215674	0.465179	0.0295303	-0.0363121	0.0794469	NA	NA	NA	NA	NA
1219	1038	aparc-Desikan_lh_thickness_parsorbitalis	CT	HD	7	-0.0139431	0.684184	0.0342784	-0.0811287	0.0532425	NA	NA	NA	NA	NA
1220	1039	aparc-Desikan_lh_thickness_parstriangularis	CT	HD	7	-0.0184671	0.607467	0.0359497	-0.0889284	0.0519943	NA	NA	NA	NA	NA
1221	1040	aparc-Desikan_lh_thickness_pericalcarine	CT	HD	7	0.0111961	0.765773	0.0375821	-0.0624649	0.084857	NA	NA	NA	NA	NA
1222	1041	aparc-Desikan_lh_thickness_postcentral	CT	HD	7	0.0211199	0.555946	0.0358649	-0.0491753	0.091415	NA	NA	NA	NA	NA
1223	1042	aparc-Desikan_lh_thickness_posteriorcingulate	CT	HD	7	-0.0041872	0.891062	0.0305724	-0.0641092	0.0557348	NA	NA	NA	NA	NA
1224	1043	aparc-Desikan_lh_thickness_precentral	CT	HD	7	-0.0042176	0.916194	0.0400802	-0.0827749	0.0743397	NA	NA	NA	NA	NA
1225	1044	aparc-Desikan_lh_thickness_precuneus	CT	HD	7	-0.0349836	0.236147	0.0295302	-0.0928627	0.0228956	NA	NA	NA	NA	NA
1226	1045	aparc-Desikan_lh_thickness_rostralanteriorcingulate	CT	HD	7	-0.0418914	0.406843	0.0505043	-0.14088	0.0570971	NA	NA	NA	NA	NA
1227	1046	aparc-Desikan_lh_thickness_rostralmiddlefrontal	CT	HD	7	-0.0045968	0.876298	0.0295304	-0.0624764	0.0532828	NA	NA	NA	NA	NA
1228	1047	aparc-Desikan_lh_thickness_superiorfrontal	CT	HD	7	-0.00452389	0.912182	0.0410191	-0.0849214	0.0758736	NA	NA	NA	NA	NA
1229	1048	aparc-Desikan_lh_thickness_superiorparietal	CT	HD	7	-0.0494737	0.0992539	0.0300117	-0.108297	0.0093492	NA	NA	NA	NA	NA
1230	1049	aparc-Desikan_lh_thickness_superiortemporal	CT	HD	7	0.0223641	0.448857	0.0295305	-0.0355157	0.0802438	NA	NA	NA	NA	NA
1231	1050	aparc-Desikan_lh_thickness_supramarginal	CT	HD	7	-0.0229154	0.652781	0.0509342	-0.122746	0.0769157	NA	NA	NA	NA	NA
1232	1051	aparc-Desikan_lh_thickness_frontalpole	CT	HD	7	-0.00338963	0.912529	0.0308571	-0.0638696	0.0570904	NA	NA	NA	NA	NA
1233	1052	aparc-Desikan_lh_thickness_transversetemporal	CT	HD	7	-0.00416186	0.896738	0.0320678	-0.0670148	0.058691	NA	NA	NA	NA	NA
1234	1053	aparc-Desikan_lh_thickness_insula	CT	HD	7	0.000743275	0.97992	0.0295305	-0.0571365	0.0586231	NA	NA	NA	NA	NA
1235	1054	aparc-Desikan_rh_thickness_GlobalMeanThickness	CT	HD	7	-0.0212569	0.607598	0.0413956	-0.102392	0.0598785	NA	NA	NA	NA	NA
1236	1055	aparc-Desikan_rh_thickness_bankssts	CT	HD	7	0.00325548	0.920528	0.0326302	-0.0606997	0.0672107	NA	NA	NA	NA	NA
1237	1056	aparc-Desikan_rh_thickness_caudalanteriorcingulate	CT	HD	7	0.0246066	0.404717	0.0295316	-0.0332755	0.0824886	NA	NA	NA	NA	NA
1238	1057	aparc-Desikan_rh_thickness_caudalmiddlefrontal	CT	HD	7	-0.025427	0.425291	0.0318924	-0.0879361	0.0370821	NA	NA	NA	NA	NA
1239	1058	aparc-Desikan_rh_thickness_cuneus	CT	HD	7	-0.0557113	0.170865	0.0406822	-0.135448	0.0240257	NA	NA	NA	NA	NA
1240	1059	aparc-Desikan_rh_thickness_entorhinal	CT	HD	7	0.0225217	0.659318	0.0510863	-0.0776075	0.122651	NA	NA	NA	NA	NA
1241	1060	aparc-Desikan_rh_thickness_fusiform	CT	HD	7	-0.0497434	0.385545	0.0573263	-0.162103	0.0626161	NA	NA	NA	NA	NA
1242	1061	aparc-Desikan_rh_thickness_inferiorparietal	CT	HD	7	-0.019038	0.747014	0.0590183	-0.134714	0.0966379	NA	NA	NA	NA	NA
1243	1062	aparc-Desikan_rh_thickness_inferiortemporal	CT	HD	7	-0.0259924	0.609868	0.0509393	-0.125833	0.0738487	NA	NA	NA	NA	NA
1244	1063	aparc-Desikan_rh_thickness_isthmuscingulate	CT	HD	7	-0.0036229	0.915888	0.0343029	-0.0708566	0.0636108	NA	NA	NA	NA	NA
1245	1064	aparc-Desikan_rh_thickness_lateraloccipital	CT	HD	6	0.0431458	0.214432	0.0347538	-0.0249717	0.111263	NA	NA	NA	NA	NA
1246	1065	aparc-Desikan_rh_thickness_lateralorbitofrontal	CT	HD	7	0.0256313	0.385871	0.0295588	-0.032304	0.0835667	NA	NA	NA	NA	NA
1247	1066	aparc-Desikan_rh_thickness_lingual	CT	HD	7	-0.00542114	0.898411	0.0424624	-0.0886474	0.0778052	NA	NA	NA	NA	NA
1248	1067	aparc-Desikan_rh_thickness_medialorbitofrontal	CT	HD	7	-0.0115095	0.743786	0.0352141	-0.0805291	0.0575101	NA	NA	NA	NA	NA
1249	1068	aparc-Desikan_rh_thickness_middletemporal	CT	HD	7	-0.0263331	0.568468	0.0461734	-0.116833	0.0641668	NA	NA	NA	NA	NA
1250	1069	aparc-Desikan_rh_thickness_parahippocampal	CT	HD	7	-0.0553145	0.0610492	0.0295304	-0.113194	0.00256504	NA	NA	NA	NA	NA
1251	1070	aparc-Desikan_rh_thickness_paracentral	CT	HD	7	-0.00978095	0.740482	0.0295305	-0.0676608	0.0480988	NA	NA	NA	NA	NA
1252	1071	aparc-Desikan_rh_thickness_parsopercularis	CT	HD	7	-0.0196666	0.579802	0.0355202	-0.0892862	0.049953	NA	NA	NA	NA	NA
1253	1072	aparc-Desikan_rh_thickness_parsorbitalis	CT	HD	7	-0.0156073	0.597147	0.0295308	-0.0734876	0.0422731	NA	NA	NA	NA	NA
1254	1073	aparc-Desikan_rh_thickness_parstriangularis	CT	HD	7	-0.043815	0.172559	0.0321218	-0.106774	0.0191437	NA	NA	NA	NA	NA
1255	1074	aparc-Desikan_rh_thickness_pericalcarine	CT	HD	7	0.0434715	0.315062	0.04327	-0.0413377	0.128281	NA	NA	NA	NA	NA
1256	1075	aparc-Desikan_rh_thickness_postcentral	CT	HD	7	0.0221212	0.503889	0.0330966	-0.0427482	0.0869907	NA	NA	NA	NA	NA
1257	1076	aparc-Desikan_rh_thickness_posteriorcingulate	CT	HD	7	-0.0319748	0.278908	0.0295304	-0.0898545	0.0259048	NA	NA	NA	NA	NA
1258	1077	aparc-Desikan_rh_thickness_precentral	CT	HD	7	-0.0197797	0.502976	0.0295301	-0.0776588	0.0380994	NA	NA	NA	NA	NA
1259	1078	aparc-Desikan_rh_thickness_precuneus	CT	HD	7	-0.0208969	0.47917	0.0295305	-0.0787767	0.0369829	NA	NA	NA	NA	NA
1260	1079	aparc-Desikan_rh_thickness_rostralanteriorcingulate	CT	HD	7	-0.0223769	0.54819	0.0372654	-0.0954171	0.0506632	NA	NA	NA	NA	NA
1261	1080	aparc-Desikan_rh_thickness_rostralmiddlefrontal	CT	HD	7	-0.0283756	0.336604	0.0295303	-0.0862549	0.0295038	NA	NA	NA	NA	NA
1262	1081	aparc-Desikan_rh_thickness_superiorfrontal	CT	HD	7	-0.00190885	0.954139	0.033192	-0.0669652	0.0631475	NA	NA	NA	NA	NA
1263	1082	aparc-Desikan_rh_thickness_superiorparietal	CT	HD	7	-0.0330945	0.262419	0.0295304	-0.0909741	0.0247851	NA	NA	NA	NA	NA
1264	1083	aparc-Desikan_rh_thickness_superiortemporal	CT	HD	7	-0.0189873	0.566726	0.0331437	-0.0839489	0.0459742	NA	NA	NA	NA	NA
1265	1084	aparc-Desikan_rh_thickness_supramarginal	CT	HD	7	-0.00349152	0.944528	0.0501803	-0.101845	0.0948618	NA	NA	NA	NA	NA
1266	1085	aparc-Desikan_rh_thickness_frontalpole	CT	HD	7	-0.0177505	0.547782	0.0295307	-0.0756306	0.0401296	NA	NA	NA	NA	NA
1267	1086	aparc-Desikan_rh_thickness_transversetemporal	CT	HD	7	0.0152191	0.620594	0.0307452	-0.0450415	0.0754798	NA	NA	NA	NA	NA
1268	1087	aparc-Desikan_rh_thickness_insula	CT	HD	7	0.000314415	0.991505	0.0295302	-0.0575649	0.0581937	NA	NA	NA	NA	NA
1269	1452	IDP_dMRI_TBSS_FA_Middle_cerebellar_peduncle	FA	HD	7	0.0358574	0.229045	0.029811	-0.0225723	0.094287	NA	NA	NA	NA	NA
1270	1453	IDP_dMRI_TBSS_FA_Pontine_crossing_tract	FA	HD	7	0.0334117	0.262378	0.0298109	-0.0250177	0.0918411	NA	NA	NA	NA	NA
1271	1454	IDP_dMRI_TBSS_FA_Genu_of_corpus_callosum	FA	HD	7	-0.0332392	0.44774	0.0437826	-0.119053	0.0525746	NA	NA	NA	NA	NA
1272	1455	IDP_dMRI_TBSS_FA_Body_of_corpus_callosum	FA	HD	7	-0.00708386	0.865361	0.0417795	-0.0889716	0.0748039	NA	NA	NA	NA	NA
1273	1456	IDP_dMRI_TBSS_FA_Splenium_of_corpus_callosum	FA	HD	7	0.0324366	0.281986	0.0301492	-0.0266559	0.0915291	NA	NA	NA	NA	NA
1274	1457	IDP_dMRI_TBSS_FA_Fornix	FA	HD	7	0.0392663	0.187773	0.0298105	-0.0191624	0.0976949	NA	NA	NA	NA	NA
1275	1458	IDP_dMRI_TBSS_FA_Corticospinal_tract_R	FA	HD	7	0.0295727	0.441473	0.0384207	-0.0457318	0.104877	NA	NA	NA	NA	NA
1276	1459	IDP_dMRI_TBSS_FA_Corticospinal_tract_L	FA	HD	7	0.00703209	0.823234	0.0314793	-0.0546673	0.0687315	NA	NA	NA	NA	NA
1277	1460	IDP_dMRI_TBSS_FA_Medial_lemniscus_R	FA	HD	7	-0.00545504	0.916562	0.0520694	-0.107511	0.096601	NA	NA	NA	NA	NA
1278	1461	IDP_dMRI_TBSS_FA_Medial_lemniscus_L	FA	HD	7	-0.0244661	0.506236	0.0368072	-0.0966083	0.047676	NA	NA	NA	NA	NA
1279	1462	IDP_dMRI_TBSS_FA_Inferior_cerebellar_peduncle_R	FA	HD	7	0.0225137	0.465461	0.0308456	-0.0379437	0.0829712	NA	NA	NA	NA	NA
1280	1463	IDP_dMRI_TBSS_FA_Inferior_cerebellar_peduncle_L	FA	HD	7	0.0328678	0.270227	0.0298109	-0.0255617	0.0912972	NA	NA	NA	NA	NA
1281	1464	IDP_dMRI_TBSS_FA_Superior_cerebellar_peduncle_R	FA	HD	7	-0.0406446	0.179206	0.0302594	-0.099953	0.0186639	NA	NA	NA	NA	NA
1282	1465	IDP_dMRI_TBSS_FA_Superior_cerebellar_peduncle_L	FA	HD	7	-0.0486806	0.102475	0.029811	-0.10711	0.00974898	NA	NA	NA	NA	NA
1283	1466	IDP_dMRI_TBSS_FA_Cerebral_peduncle_R	FA	HD	7	0.0326629	0.273227	0.0298111	-0.0257669	0.0910926	NA	NA	NA	NA	NA
1284	1467	IDP_dMRI_TBSS_FA_Cerebral_peduncle_L	FA	HD	7	0.0388498	0.192506	0.0298111	-0.0195799	0.0972795	NA	NA	NA	NA	NA
1285	1468	IDP_dMRI_TBSS_FA_Anterior_limb_of_internal_capsule_R	FA	HD	7	0.0760758	0.0107124	0.0298109	0.0176464	0.134505	NA	NA	NA	NA	NA
1286	1469	IDP_dMRI_TBSS_FA_Anterior_limb_of_internal_capsule_L	FA	HD	7	0.0431185	0.148068	0.0298111	-0.0153112	0.101548	NA	NA	NA	NA	NA
1287	1470	IDP_dMRI_TBSS_FA_Posterior_limb_of_internal_capsule_R	FA	HD	7	0.0200363	0.501517	0.0298112	-0.0383937	0.0784663	NA	NA	NA	NA	NA
1288	1471	IDP_dMRI_TBSS_FA_Posterior_limb_of_internal_capsule_L	FA	HD	7	0.0171805	0.564407	0.0298112	-0.0412496	0.0756105	NA	NA	NA	NA	NA
1289	1472	IDP_dMRI_TBSS_FA_Retrolenticular_part_of_internal_capsule_R	FA	HD	7	0.0753512	0.011482	0.0298105	0.0169227	0.13378	NA	NA	NA	NA	NA
1290	1473	IDP_dMRI_TBSS_FA_Retrolenticular_part_of_internal_capsule_L	FA	HD	7	0.0572329	0.0548749	0.0298109	-0.00119645	0.115662	NA	NA	NA	NA	NA
1291	1474	IDP_dMRI_TBSS_FA_Anterior_corona_radiata_R	FA	HD	7	0.0184218	0.690263	0.0462279	-0.072185	0.109029	NA	NA	NA	NA	NA
1292	1475	IDP_dMRI_TBSS_FA_Anterior_corona_radiata_L	FA	HD	7	0.00494351	0.93352	0.0592629	-0.111212	0.121099	NA	NA	NA	NA	NA
1293	1476	IDP_dMRI_TBSS_FA_Superior_corona_radiata_R	FA	HD	7	0.0449122	0.13192	0.0298108	-0.0135171	0.103341	NA	NA	NA	NA	NA
1294	1477	IDP_dMRI_TBSS_FA_Superior_corona_radiata_L	FA	HD	7	0.0710832	0.0171031	0.0298107	0.0126542	0.129512	NA	NA	NA	NA	NA
1295	1478	IDP_dMRI_TBSS_FA_Posterior_corona_radiata_R	FA	HD	7	0.0509291	0.0875593	0.0298107	-0.00749993	0.109358	NA	NA	NA	NA	NA
1296	1479	IDP_dMRI_TBSS_FA_Posterior_corona_radiata_L	FA	HD	7	0.0653771	0.0283022	0.0298108	0.00694805	0.123806	NA	NA	NA	NA	NA
1297	1480	IDP_dMRI_TBSS_FA_Posterior_thalamic_radiation_R	FA	HD	7	0.0459798	0.229718	0.0382819	-0.0290527	0.121012	NA	NA	NA	NA	NA
1298	1481	IDP_dMRI_TBSS_FA_Posterior_thalamic_radiation_L	FA	HD	7	0.0323701	0.330917	0.0332934	-0.032885	0.0976252	NA	NA	NA	NA	NA
1299	1482	IDP_dMRI_TBSS_FA_Sagittal_stratum_R	FA	HD	7	0.0928715	0.00189233	0.0298946	0.0342781	0.151465	NA	NA	NA	NA	NA
1300	1483	IDP_dMRI_TBSS_FA_Sagittal_stratum_L	FA	HD	7	0.0627687	0.0352419	0.0298108	0.00433949	0.121198	NA	NA	NA	NA	NA
1301	1484	IDP_dMRI_TBSS_FA_External_capsule_R	FA	HD	7	0.072741	0.0357374	0.0346402	0.00484626	0.140636	NA	NA	NA	NA	NA
1302	1485	IDP_dMRI_TBSS_FA_External_capsule_L	FA	HD	7	0.0808225	0.0082936	0.030616	0.0208151	0.14083	NA	NA	NA	NA	NA
1303	1486	IDP_dMRI_TBSS_FA_Cingulum_cingulate_gyrus_R	FA	HD	7	0.00587565	0.893417	0.0438542	-0.0800785	0.0918298	NA	NA	NA	NA	NA
1304	1487	IDP_dMRI_TBSS_FA_Cingulum_cingulate_gyrus_L	FA	HD	7	0.00600424	0.870795	0.0369154	-0.06635	0.0783585	NA	NA	NA	NA	NA
1305	1488	IDP_dMRI_TBSS_FA_Cingulum_hippocampus_R	FA	HD	7	0.030716	0.302845	0.0298111	-0.0277138	0.0891457	NA	NA	NA	NA	NA
1306	1489	IDP_dMRI_TBSS_FA_Cingulum_hippocampus_L	FA	HD	7	0.0609988	0.0407341	0.0298104	0.00257043	0.119427	NA	NA	NA	NA	NA
1307	1490	IDP_dMRI_TBSS_FA_Fornix_cres+Stria_terminalis_R	FA	HD	7	0.0256809	0.388983	0.0298108	-0.0327483	0.0841101	NA	NA	NA	NA	NA
1308	1491	IDP_dMRI_TBSS_FA_Fornix_cres+Stria_terminalis_L	FA	HD	7	0.0282202	0.445096	0.0369561	-0.0442137	0.100654	NA	NA	NA	NA	NA
1309	1492	IDP_dMRI_TBSS_FA_Superior_longitudinal_fasciculus_R	FA	HD	7	0.0222271	0.455905	0.0298107	-0.0362019	0.0806561	NA	NA	NA	NA	NA
1310	1493	IDP_dMRI_TBSS_FA_Superior_longitudinal_fasciculus_L	FA	HD	7	0.00269336	0.936754	0.0339426	-0.0638342	0.0692209	NA	NA	NA	NA	NA
1311	1494	IDP_dMRI_TBSS_FA_Superior_fronto-occipital_fasciculus_R	FA	HD	7	-0.00579155	0.84596	0.029811	-0.0642211	0.052638	NA	NA	NA	NA	NA
1312	1495	IDP_dMRI_TBSS_FA_Superior_fronto-occipital_fasciculus_L	FA	HD	7	0.0122305	0.681606	0.0298107	-0.0461984	0.0706594	NA	NA	NA	NA	NA
1313	1496	IDP_dMRI_TBSS_FA_Uncinate_fasciculus_R	FA	HD	7	0.0482679	0.124535	0.0314242	-0.0133235	0.109859	NA	NA	NA	NA	NA
1314	1497	IDP_dMRI_TBSS_FA_Uncinate_fasciculus_L	FA	HD	7	0.0599351	0.144217	0.041044	-0.0205111	0.140381	NA	NA	NA	NA	NA
1315	1498	IDP_dMRI_TBSS_FA_Tapetum_R	FA	HD	7	0.019377	0.515695	0.0298109	-0.0390524	0.0778063	NA	NA	NA	NA	NA
1316	1499	IDP_dMRI_TBSS_FA_Tapetum_L	FA	HD	7	0.00168936	0.954809	0.0298108	-0.0567398	0.0601186	NA	NA	NA	NA	NA
1317	1602	IDP_dMRI_TBSS_MD_Middle_cerebellar_peduncle	MD	HD	7	0.0147696	0.620288	0.029811	-0.04366	0.0731992	NA	NA	NA	NA	NA
1318	1603	IDP_dMRI_TBSS_MD_Pontine_crossing_tract	MD	HD	7	-0.0290321	0.330121	0.029811	-0.0874617	0.0293976	NA	NA	NA	NA	NA
1319	1604	IDP_dMRI_TBSS_MD_Genu_of_corpus_callosum	MD	HD	7	0.0370835	0.395474	0.0436414	-0.0484536	0.122621	NA	NA	NA	NA	NA
1320	1605	IDP_dMRI_TBSS_MD_Body_of_corpus_callosum	MD	HD	7	0.00612235	0.838043	0.0299531	-0.0525857	0.0648304	NA	NA	NA	NA	NA
1321	1606	IDP_dMRI_TBSS_MD_Splenium_of_corpus_callosum	MD	HD	7	0.000656781	0.986245	0.0380973	-0.0740139	0.0753274	NA	NA	NA	NA	NA
1322	1607	IDP_dMRI_TBSS_MD_Fornix	MD	HD	7	-0.0373778	0.233828	0.0313953	-0.0989126	0.024157	NA	NA	NA	NA	NA
1323	1608	IDP_dMRI_TBSS_MD_Corticospinal_tract_R	MD	HD	7	0.000354533	0.990613	0.0301357	-0.0587114	0.0594204	NA	NA	NA	NA	NA
1324	1609	IDP_dMRI_TBSS_MD_Corticospinal_tract_L	MD	HD	7	-0.0122109	0.682094	0.0298112	-0.0706408	0.046219	NA	NA	NA	NA	NA
1325	1610	IDP_dMRI_TBSS_MD_Medial_lemniscus_R	MD	HD	7	-0.000631434	0.984631	0.0327786	-0.0648774	0.0636145	NA	NA	NA	NA	NA
1326	1611	IDP_dMRI_TBSS_MD_Medial_lemniscus_L	MD	HD	7	-0.00114462	0.969372	0.0298112	-0.0595745	0.0572852	NA	NA	NA	NA	NA
1327	1612	IDP_dMRI_TBSS_MD_Inferior_cerebellar_peduncle_R	MD	HD	7	-0.00498713	0.906967	0.0426741	-0.0886283	0.078654	NA	NA	NA	NA	NA
1328	1613	IDP_dMRI_TBSS_MD_Inferior_cerebellar_peduncle_L	MD	HD	7	-0.00618249	0.835705	0.0298109	-0.0646118	0.0522468	NA	NA	NA	NA	NA
1329	1614	IDP_dMRI_TBSS_MD_Superior_cerebellar_peduncle_R	MD	HD	7	0.0274089	0.513343	0.0419327	-0.0547791	0.109597	NA	NA	NA	NA	NA
1330	1615	IDP_dMRI_TBSS_MD_Superior_cerebellar_peduncle_L	MD	HD	7	0.0450054	0.335688	0.0467481	-0.0466209	0.136632	NA	NA	NA	NA	NA
1331	1616	IDP_dMRI_TBSS_MD_Cerebral_peduncle_R	MD	HD	7	-0.00762734	0.810082	0.0317382	-0.0698343	0.0545796	NA	NA	NA	NA	NA
1332	1617	IDP_dMRI_TBSS_MD_Cerebral_peduncle_L	MD	HD	7	-0.0189507	0.524978	0.0298112	-0.0773807	0.0394793	NA	NA	NA	NA	NA
1333	1618	IDP_dMRI_TBSS_MD_Anterior_limb_of_internal_capsule_R	MD	HD	7	-0.0353925	0.235135	0.0298109	-0.0938218	0.0230368	NA	NA	NA	NA	NA
1334	1619	IDP_dMRI_TBSS_MD_Anterior_limb_of_internal_capsule_L	MD	HD	7	-0.0264884	0.374246	0.0298109	-0.0849177	0.0319409	NA	NA	NA	NA	NA
1335	1620	IDP_dMRI_TBSS_MD_Posterior_limb_of_internal_capsule_R	MD	HD	7	-0.0178448	0.549438	0.0298108	-0.0762741	0.0405844	NA	NA	NA	NA	NA
1336	1621	IDP_dMRI_TBSS_MD_Posterior_limb_of_internal_capsule_L	MD	HD	7	-0.0111404	0.708626	0.0298108	-0.0695696	0.0472888	NA	NA	NA	NA	NA
1337	1622	IDP_dMRI_TBSS_MD_Retrolenticular_part_of_internal_capsule_R	MD	HD	7	-0.0475446	0.110737	0.0298106	-0.105973	0.0108841	NA	NA	NA	NA	NA
1338	1623	IDP_dMRI_TBSS_MD_Retrolenticular_part_of_internal_capsule_L	MD	HD	7	0.0046896	0.874999	0.0298109	-0.0537397	0.0631189	NA	NA	NA	NA	NA
1339	1624	IDP_dMRI_TBSS_MD_Anterior_corona_radiata_R	MD	HD	7	-0.000241846	0.994261	0.0336256	-0.066148	0.0656643	NA	NA	NA	NA	NA
1340	1625	IDP_dMRI_TBSS_MD_Anterior_corona_radiata_L	MD	HD	7	-0.0065937	0.861704	0.0378502	-0.08078	0.0675926	NA	NA	NA	NA	NA
1341	1626	IDP_dMRI_TBSS_MD_Superior_corona_radiata_R	MD	HD	7	-0.0177156	0.595302	0.033352	-0.0830855	0.0476544	NA	NA	NA	NA	NA
1342	1627	IDP_dMRI_TBSS_MD_Superior_corona_radiata_L	MD	HD	7	-0.0199705	0.55919	0.0341934	-0.0869896	0.0470486	NA	NA	NA	NA	NA
1343	1628	IDP_dMRI_TBSS_MD_Posterior_corona_radiata_R	MD	HD	7	-0.0341151	0.318487	0.0341981	-0.101143	0.0329132	NA	NA	NA	NA	NA
1344	1629	IDP_dMRI_TBSS_MD_Posterior_corona_radiata_L	MD	HD	7	-0.0243155	0.559226	0.0416368	-0.105924	0.0572925	NA	NA	NA	NA	NA
1345	1630	IDP_dMRI_TBSS_MD_Posterior_thalamic_radiation_R	MD	HD	7	-0.0188004	0.600892	0.0359392	-0.0892412	0.0516404	NA	NA	NA	NA	NA
1346	1631	IDP_dMRI_TBSS_MD_Posterior_thalamic_radiation_L	MD	HD	7	-0.0176148	0.583259	0.0321069	-0.0805443	0.0453147	NA	NA	NA	NA	NA
1347	1632	IDP_dMRI_TBSS_MD_Sagittal_stratum_R	MD	HD	7	-0.0140357	0.637765	0.0298108	-0.072465	0.0443935	NA	NA	NA	NA	NA
1348	1633	IDP_dMRI_TBSS_MD_Sagittal_stratum_L	MD	HD	7	-0.00155532	0.961482	0.0322058	-0.0646786	0.061568	NA	NA	NA	NA	NA
1349	1634	IDP_dMRI_TBSS_MD_External_capsule_R	MD	HD	7	-0.0734463	0.0173221	0.0308624	-0.133937	-0.012956	NA	NA	NA	NA	NA
1350	1635	IDP_dMRI_TBSS_MD_External_capsule_L	MD	HD	7	-0.0674163	0.0682555	0.0369745	-0.139886	0.00505381	NA	NA	NA	NA	NA
1351	1636	IDP_dMRI_TBSS_MD_Cingulum_cingulate_gyrus_R	MD	HD	7	0.0143277	0.63079	0.0298111	-0.0441022	0.0727575	NA	NA	NA	NA	NA
1352	1637	IDP_dMRI_TBSS_MD_Cingulum_cingulate_gyrus_L	MD	HD	7	0.00270196	0.93364	0.0324499	-0.0608998	0.0663037	NA	NA	NA	NA	NA
1353	1638	IDP_dMRI_TBSS_MD_Cingulum_hippocampus_R	MD	HD	7	-0.032669	0.273132	0.0298108	-0.0910982	0.0257602	NA	NA	NA	NA	NA
1354	1639	IDP_dMRI_TBSS_MD_Cingulum_hippocampus_L	MD	HD	7	-0.0381694	0.271813	0.0347343	-0.106249	0.0299098	NA	NA	NA	NA	NA
1355	1640	IDP_dMRI_TBSS_MD_Fornix_cres+Stria_terminalis_R	MD	HD	7	-0.00693582	0.864165	0.0405426	-0.0863993	0.0725277	NA	NA	NA	NA	NA
1356	1641	IDP_dMRI_TBSS_MD_Fornix_cres+Stria_terminalis_L	MD	HD	7	0.0426011	0.385681	0.0491093	-0.053653	0.138855	NA	NA	NA	NA	NA
1357	1642	IDP_dMRI_TBSS_MD_Superior_longitudinal_fasciculus_R	MD	HD	7	0.00194703	0.962106	0.0409807	-0.0783752	0.0822692	NA	NA	NA	NA	NA
1358	1643	IDP_dMRI_TBSS_MD_Superior_longitudinal_fasciculus_L	MD	HD	7	0.00666574	0.871703	0.0412751	-0.0742335	0.087565	NA	NA	NA	NA	NA
1359	1644	IDP_dMRI_TBSS_MD_Superior_fronto-occipital_fasciculus_R	MD	HD	7	-0.00342935	0.919286	0.0338425	-0.0697607	0.0629019	NA	NA	NA	NA	NA
1360	1645	IDP_dMRI_TBSS_MD_Superior_fronto-occipital_fasciculus_L	MD	HD	7	-0.011045	0.76364	0.0367304	-0.0830365	0.0609466	NA	NA	NA	NA	NA
1361	1646	IDP_dMRI_TBSS_MD_Uncinate_fasciculus_R	MD	HD	7	-0.049185	0.0989604	0.0298106	-0.107614	0.00924383	NA	NA	NA	NA	NA
1362	1647	IDP_dMRI_TBSS_MD_Uncinate_fasciculus_L	MD	HD	7	-0.0684351	0.021695	0.0298106	-0.126864	-0.0100064	NA	NA	NA	NA	NA
1363	1648	IDP_dMRI_TBSS_MD_Tapetum_R	MD	HD	7	-0.0250414	0.400899	0.0298106	-0.0834702	0.0333874	NA	NA	NA	NA	NA
1364	1649	IDP_dMRI_TBSS_MD_Tapetum_L	MD	HD	7	-0.00946811	0.750784	0.029811	-0.0678976	0.0489614	NA	NA	NA	NA	NA
1365	122	IDP_T1_FAST_ROIs_L_thalamus	GMV	LBD	5	-0.0250103	0.607107	0.0486385	-0.120342	0.0703211	NA	NA	NA	NA	NA
1366	123	IDP_T1_FAST_ROIs_R_thalamus	GMV	LBD	5	-0.0357728	0.480558	0.0507124	-0.135169	0.0636236	NA	NA	NA	NA	NA
1367	124	IDP_T1_FAST_ROIs_L_caudate	GMV	LBD	5	0.0175957	0.483208	0.0250954	-0.0315913	0.0667827	NA	NA	NA	NA	NA
1368	125	IDP_T1_FAST_ROIs_R_caudate	GMV	LBD	5	0.00839975	0.670821	0.0197631	-0.030336	0.0471355	NA	NA	NA	NA	NA
1369	126	IDP_T1_FAST_ROIs_L_putamen	GMV	LBD	5	-0.0530304	0.00793077	0.0199738	-0.0921789	-0.0138818	NA	NA	NA	NA	NA
1370	127	IDP_T1_FAST_ROIs_R_putamen	GMV	LBD	5	-0.0593777	0.00265761	0.019761	-0.0981093	-0.0206462	NA	NA	NA	NA	NA
1371	128	IDP_T1_FAST_ROIs_L_pallidum	GMV	LBD	5	-0.0256546	0.342512	0.0270272	-0.0786279	0.0273188	NA	NA	NA	NA	NA
1372	129	IDP_T1_FAST_ROIs_R_pallidum	GMV	LBD	5	-0.000229908	0.99222	0.0235773	-0.0464413	0.0459815	NA	NA	NA	NA	NA
1373	130	IDP_T1_FAST_ROIs_L_hippocampus	GMV	LBD	5	-0.0634659	0.00534989	0.022787	-0.108128	-0.0188033	NA	NA	NA	NA	NA
1374	131	IDP_T1_FAST_ROIs_R_hippocampus	GMV	LBD	5	-0.05292	0.0272207	0.0239637	-0.0998889	-0.00595111	NA	NA	NA	NA	NA
1375	132	IDP_T1_FAST_ROIs_L_amygdala	GMV	LBD	4	-0.0305758	0.523076	0.0478786	-0.124418	0.0632662	NA	NA	NA	NA	NA
1376	133	IDP_T1_FAST_ROIs_R_amygdala	GMV	LBD	4	-0.0835142	0.0829154	0.0481624	-0.177912	0.010884	NA	NA	NA	NA	NA
1377	134	IDP_T1_FAST_ROIs_L_ventral_striatum	GMV	LBD	5	-0.0808519	0.00213378	0.026328	-0.132455	-0.0292491	NA	NA	NA	NA	NA
1378	135	IDP_T1_FAST_ROIs_R_ventral_striatum	GMV	LBD	5	-0.0833234	0.00490737	0.0296203	-0.141379	-0.0252676	NA	NA	NA	NA	NA
1379	136	IDP_T1_FAST_ROIs_brain_stem	GMV	LBD	5	-0.0406632	0.0396248	0.0197621	-0.0793969	-0.00192956	NA	NA	NA	NA	NA
1380	137	IDP_T1_FAST_ROIs_L_cerebellum_I-IV	GMV	LBD	5	-0.0174481	0.492169	0.0254026	-0.0672373	0.032341	NA	NA	NA	NA	NA
1381	138	IDP_T1_FAST_ROIs_R_cerebellum_I-IV	GMV	LBD	5	-0.00792869	0.71844	0.0219909	-0.0510309	0.0351735	NA	NA	NA	NA	NA
1382	139	IDP_T1_FAST_ROIs_L_cerebellum_V	GMV	LBD	5	-0.0164232	0.405949	0.0197621	-0.0551569	0.0223106	NA	NA	NA	NA	NA
1383	140	IDP_T1_FAST_ROIs_R_cerebellum_V	GMV	LBD	5	-0.00301079	0.878916	0.0197632	-0.0417466	0.0357251	NA	NA	NA	NA	NA
1384	141	IDP_T1_FAST_ROIs_L_cerebellum_VI	GMV	LBD	5	0.00720062	0.7156	0.0197631	-0.0315351	0.0459364	NA	NA	NA	NA	NA
1385	142	IDP_T1_FAST_ROIs_V_cerebellum_VI	GMV	LBD	5	-0.0316313	0.190479	0.0241615	-0.0789879	0.0157252	NA	NA	NA	NA	NA
1386	143	IDP_T1_FAST_ROIs_R_cerebellum_VI	GMV	LBD	5	-0.0105532	0.593333	0.0197621	-0.0492869	0.0281805	NA	NA	NA	NA	NA
1387	144	IDP_T1_FAST_ROIs_L_cerebellum_crus_I	GMV	LBD	5	-0.0237277	0.278842	0.0219107	-0.0666727	0.0192174	NA	NA	NA	NA	NA
1388	145	IDP_T1_FAST_ROIs_V_cerebellum_crus_I	GMV	LBD	5	0.0248601	0.208403	0.0197621	-0.0138736	0.0635939	NA	NA	NA	NA	NA
1389	146	IDP_T1_FAST_ROIs_R_cerebellum_crus_I	GMV	LBD	5	-0.0273058	0.208267	0.0216998	-0.0698373	0.0152258	NA	NA	NA	NA	NA
1390	147	IDP_T1_FAST_ROIs_L_cerebellum_crus_II	GMV	LBD	5	-0.0132388	0.558787	0.0226443	-0.0576216	0.031144	NA	NA	NA	NA	NA
1391	148	IDP_T1_FAST_ROIs_V_cerebellum_crus_II	GMV	LBD	5	-0.0238326	0.229062	0.0198146	-0.0626693	0.0150041	NA	NA	NA	NA	NA
1392	149	IDP_T1_FAST_ROIs_R_cerebellum_crus_II	GMV	LBD	5	-0.0012847	0.94817	0.0197632	-0.0400205	0.0374511	NA	NA	NA	NA	NA
1393	150	IDP_T1_FAST_ROIs_L_cerebellum_VIIb	GMV	LBD	5	-0.00581661	0.768517	0.0197632	-0.0445525	0.0329192	NA	NA	NA	NA	NA
1394	151	IDP_T1_FAST_ROIs_V_cerebellum_VIIb	GMV	LBD	5	-0.0389495	0.0487447	0.0197631	-0.0776852	-0.000213793	NA	NA	NA	NA	NA
1395	152	IDP_T1_FAST_ROIs_R_cerebellum_VIIb	GMV	LBD	5	-0.00499053	0.800642	0.0197632	-0.0437264	0.0337453	NA	NA	NA	NA	NA
1396	153	IDP_T1_FAST_ROIs_L_cerebellum_VIIIa	GMV	LBD	5	-0.00845199	0.668896	0.0197631	-0.0471878	0.0302838	NA	NA	NA	NA	NA
1397	154	IDP_T1_FAST_ROIs_V_cerebellum_VIIIa	GMV	LBD	5	-0.0437557	0.0681321	0.0239871	-0.0907704	0.00325907	NA	NA	NA	NA	NA
1398	155	IDP_T1_FAST_ROIs_R_cerebellum_VIIIa	GMV	LBD	5	-0.00802161	0.693438	0.0203494	-0.0479065	0.0318633	NA	NA	NA	NA	NA
1399	156	IDP_T1_FAST_ROIs_L_cerebellum_VIIIb	GMV	LBD	5	-0.00508798	0.796833	0.0197632	-0.0438238	0.0336478	NA	NA	NA	NA	NA
1400	157	IDP_T1_FAST_ROIs_V_cerebellum_VIIIb	GMV	LBD	5	-0.0154256	0.435085	0.0197632	-0.0541614	0.0233103	NA	NA	NA	NA	NA
1401	158	IDP_T1_FAST_ROIs_R_cerebellum_VIIIb	GMV	LBD	5	-0.00163366	0.955854	0.0295115	-0.0594762	0.0562088	NA	NA	NA	NA	NA
1402	159	IDP_T1_FAST_ROIs_L_cerebellum_IX	GMV	LBD	5	0.00137546	0.944515	0.0197632	-0.0373605	0.0401114	NA	NA	NA	NA	NA
1403	160	IDP_T1_FAST_ROIs_V_cerebellum_IX	GMV	LBD	5	-0.0118385	0.54916	0.0197631	-0.0505743	0.0268972	NA	NA	NA	NA	NA
1404	161	IDP_T1_FAST_ROIs_R_cerebellum_IX	GMV	LBD	5	0.00565546	0.774755	0.0197632	-0.0330804	0.0443913	NA	NA	NA	NA	NA
1405	162	IDP_T1_FAST_ROIs_L_cerebellum_X	GMV	LBD	5	-0.00203549	0.917968	0.0197631	-0.0407713	0.0367003	NA	NA	NA	NA	NA
1406	163	IDP_T1_FAST_ROIs_V_cerebellum_X	GMV	LBD	5	-0.00763569	0.777158	0.0269789	-0.0605144	0.045243	NA	NA	NA	NA	NA
1407	164	IDP_T1_FAST_ROIs_R_cerebellum_X	GMV	LBD	5	-0.0170329	0.388769	0.0197631	-0.0557687	0.0217029	NA	NA	NA	NA	NA
1408	344	aparc-Desikan_lh_volume_bankssts	GMV	LBD	5	0.0249111	0.27897	0.0230096	-0.0201878	0.07001	NA	NA	NA	NA	NA
1409	345	aparc-Desikan_lh_volume_caudalanteriorcingulate	GMV	LBD	5	-0.00774206	0.710665	0.0208701	-0.0486475	0.0331634	NA	NA	NA	NA	NA
1410	346	aparc-Desikan_lh_volume_caudalmiddlefrontal	GMV	LBD	5	0.00668885	0.739953	0.0201523	-0.0328097	0.0461874	NA	NA	NA	NA	NA
1411	347	aparc-Desikan_lh_volume_cuneus	GMV	LBD	5	0.0286853	0.47474	0.0401311	-0.0499717	0.107342	NA	NA	NA	NA	NA
1412	348	aparc-Desikan_lh_volume_entorhinal	GMV	LBD	5	-0.04307	0.0325705	0.0201513	-0.0825665	-0.00357359	NA	NA	NA	NA	NA
1413	349	aparc-Desikan_lh_volume_fusiform	GMV	LBD	5	-0.00565681	0.778938	0.0201523	-0.0451553	0.0338416	NA	NA	NA	NA	NA
1414	350	aparc-Desikan_lh_volume_inferiorparietal	GMV	LBD	5	0.0443957	0.0275933	0.0201522	0.0048974	0.0838939	NA	NA	NA	NA	NA
1415	351	aparc-Desikan_lh_volume_inferiortemporal	GMV	LBD	5	-0.00791991	0.809277	0.0328138	-0.072235	0.0563952	NA	NA	NA	NA	NA
1416	352	aparc-Desikan_lh_volume_isthmuscingulate	GMV	LBD	5	-0.00304326	0.879965	0.0201523	-0.0425418	0.0364553	NA	NA	NA	NA	NA
1417	353	aparc-Desikan_lh_volume_lateraloccipital	GMV	LBD	5	0.0220323	0.274267	0.0201523	-0.0174662	0.0615307	NA	NA	NA	NA	NA
1418	354	aparc-Desikan_lh_volume_lateralorbitofrontal	GMV	LBD	5	-0.00474698	0.813779	0.0201524	-0.0442457	0.0347517	NA	NA	NA	NA	NA
1419	355	aparc-Desikan_lh_volume_lingual	GMV	LBD	5	0.0239458	0.234738	0.0201523	-0.0155527	0.0634443	NA	NA	NA	NA	NA
1420	356	aparc-Desikan_lh_volume_medialorbitofrontal	GMV	LBD	5	-0.0266027	0.186808	0.0201523	-0.0661012	0.0128958	NA	NA	NA	NA	NA
1421	357	aparc-Desikan_lh_volume_middletemporal	GMV	LBD	5	-0.0143655	0.715194	0.0393696	-0.0915299	0.0627989	NA	NA	NA	NA	NA
1422	358	aparc-Desikan_lh_volume_parahippocampal	GMV	LBD	5	-0.0220216	0.2745	0.0201523	-0.0615201	0.0174769	NA	NA	NA	NA	NA
1423	359	aparc-Desikan_lh_volume_paracentral	GMV	LBD	5	0.0134895	0.503254	0.0201523	-0.026009	0.052988	NA	NA	NA	NA	NA
1424	360	aparc-Desikan_lh_volume_parsopercularis	GMV	LBD	5	-0.0288759	0.416423	0.0355333	-0.0985212	0.0407695	NA	NA	NA	NA	NA
1425	361	aparc-Desikan_lh_volume_parsorbitalis	GMV	LBD	5	-0.0110601	0.583127	0.0201524	-0.0505588	0.0284386	NA	NA	NA	NA	NA
1426	362	aparc-Desikan_lh_volume_parstriangularis	GMV	LBD	5	-0.0515081	0.0105896	0.0201522	-0.0910064	-0.0120098	NA	NA	NA	NA	NA
1427	363	aparc-Desikan_lh_volume_pericalcarine	GMV	LBD	5	0.0134587	0.772887	0.0466345	-0.0779448	0.104862	NA	NA	NA	NA	NA
1428	364	aparc-Desikan_lh_volume_postcentral	GMV	LBD	5	-0.00339374	0.870093	0.0207518	-0.0440672	0.0372797	NA	NA	NA	NA	NA
1429	365	aparc-Desikan_lh_volume_posteriorcingulate	GMV	LBD	5	0.0188218	0.497018	0.0277121	-0.035494	0.0731376	NA	NA	NA	NA	NA
1430	366	aparc-Desikan_lh_volume_precentral	GMV	LBD	5	0.00814967	0.685916	0.0201523	-0.0313488	0.0476482	NA	NA	NA	NA	NA
1431	367	aparc-Desikan_lh_volume_precuneus	GMV	LBD	5	0.00733675	0.715809	0.0201523	-0.0321617	0.0468352	NA	NA	NA	NA	NA
1432	368	aparc-Desikan_lh_volume_rostralanteriorcingulate	GMV	LBD	5	0.0110507	0.583447	0.0201523	-0.0284479	0.0505492	NA	NA	NA	NA	NA
1433	369	aparc-Desikan_lh_volume_rostralmiddlefrontal	GMV	LBD	5	-0.0364586	0.0704274	0.0201523	-0.0759571	0.00303994	NA	NA	NA	NA	NA
1434	370	aparc-Desikan_lh_volume_superiorfrontal	GMV	LBD	5	-0.00697378	0.729302	0.0201523	-0.0464723	0.0325247	NA	NA	NA	NA	NA
1435	371	aparc-Desikan_lh_volume_superiorparietal	GMV	LBD	5	0.01103	0.736041	0.03272	-0.0531012	0.0751612	NA	NA	NA	NA	NA
1436	372	aparc-Desikan_lh_volume_superiortemporal	GMV	LBD	5	-0.0317145	0.115545	0.0201522	-0.0712128	0.00778375	NA	NA	NA	NA	NA
1437	373	aparc-Desikan_lh_volume_supramarginal	GMV	LBD	5	-0.00164553	0.941721	0.0225085	-0.0457621	0.0424711	NA	NA	NA	NA	NA
1438	374	aparc-Desikan_lh_volume_frontalpole	GMV	LBD	5	-0.00322258	0.872951	0.0201523	-0.0427212	0.036276	NA	NA	NA	NA	NA
1439	375	aparc-Desikan_lh_volume_transversetemporal	GMV	LBD	5	-0.00214506	0.936777	0.0270425	-0.0551484	0.0508583	NA	NA	NA	NA	NA
1440	376	aparc-Desikan_lh_volume_insula	GMV	LBD	5	0.00262254	0.896459	0.0201523	-0.036876	0.0421211	NA	NA	NA	NA	NA
1441	377	aparc-Desikan_rh_volume_bankssts	GMV	LBD	5	0.0474996	0.0184211	0.0201522	0.00800128	0.086998	NA	NA	NA	NA	NA
1442	378	aparc-Desikan_rh_volume_caudalanteriorcingulate	GMV	LBD	5	0.00132939	0.962175	0.0280319	-0.0536131	0.0562719	NA	NA	NA	NA	NA
1443	379	aparc-Desikan_rh_volume_caudalmiddlefrontal	GMV	LBD	5	-0.0602672	0.00278424	0.0201522	-0.0997655	-0.0207689	NA	NA	NA	NA	NA
1444	380	aparc-Desikan_rh_volume_cuneus	GMV	LBD	5	0.0290486	0.574074	0.0516821	-0.0722484	0.130346	NA	NA	NA	NA	NA
1445	381	aparc-Desikan_rh_volume_entorhinal	GMV	LBD	5	-0.0355171	0.150282	0.0246897	-0.083909	0.0128748	NA	NA	NA	NA	NA
1446	382	aparc-Desikan_rh_volume_fusiform	GMV	LBD	5	-0.000421351	0.987902	0.0277877	-0.0548852	0.0540425	NA	NA	NA	NA	NA
1447	383	aparc-Desikan_rh_volume_inferiorparietal	GMV	LBD	5	0.016794	0.647642	0.0367452	-0.0552265	0.0888145	NA	NA	NA	NA	NA
1448	384	aparc-Desikan_rh_volume_inferiortemporal	GMV	LBD	5	0.00216111	0.939555	0.0284997	-0.0536984	0.0580206	NA	NA	NA	NA	NA
1449	385	aparc-Desikan_rh_volume_isthmuscingulate	GMV	LBD	5	-0.00961958	0.633117	0.0201523	-0.0491181	0.0298789	NA	NA	NA	NA	NA
1450	386	aparc-Desikan_rh_volume_lateraloccipital	GMV	LBD	5	-0.0127243	0.642075	0.0273759	-0.0663812	0.0409325	NA	NA	NA	NA	NA
1451	387	aparc-Desikan_rh_volume_lateralorbitofrontal	GMV	LBD	5	0.00545319	0.786699	0.0201522	-0.0340452	0.0449516	NA	NA	NA	NA	NA
1452	388	aparc-Desikan_rh_volume_lingual	GMV	LBD	5	0.0196265	0.557444	0.0334557	-0.0459467	0.0851997	NA	NA	NA	NA	NA
1453	389	aparc-Desikan_rh_volume_medialorbitofrontal	GMV	LBD	5	-0.00474659	0.813793	0.0201523	-0.0442451	0.0347519	NA	NA	NA	NA	NA
1454	390	aparc-Desikan_rh_volume_middletemporal	GMV	LBD	5	-0.0202566	0.688261	0.0504879	-0.119213	0.0786996	NA	NA	NA	NA	NA
1455	391	aparc-Desikan_rh_volume_parahippocampal	GMV	LBD	5	-0.0436071	0.130936	0.0288708	-0.100194	0.0129797	NA	NA	NA	NA	NA
1456	392	aparc-Desikan_rh_volume_paracentral	GMV	LBD	5	0.000924419	0.973238	0.0275561	-0.0530855	0.0549343	NA	NA	NA	NA	NA
1457	393	aparc-Desikan_rh_volume_parsopercularis	GMV	LBD	5	-0.0228356	0.25715	0.0201523	-0.0623341	0.0166628	NA	NA	NA	NA	NA
1458	394	aparc-Desikan_rh_volume_parsorbitalis	GMV	LBD	5	-0.00479711	0.811849	0.0201525	-0.0442959	0.0347017	NA	NA	NA	NA	NA
1459	395	aparc-Desikan_rh_volume_parstriangularis	GMV	LBD	5	-0.00566965	0.783702	0.0206546	-0.0461527	0.0348134	NA	NA	NA	NA	NA
1460	396	aparc-Desikan_rh_volume_pericalcarine	GMV	LBD	5	0.0122805	0.784472	0.0449021	-0.0757276	0.100289	NA	NA	NA	NA	NA
1461	397	aparc-Desikan_rh_volume_postcentral	GMV	LBD	5	-0.00911679	0.650985	0.0201523	-0.0486153	0.0303817	NA	NA	NA	NA	NA
1462	398	aparc-Desikan_rh_volume_posteriorcingulate	GMV	LBD	5	-0.00319324	0.89891	0.025136	-0.0524597	0.0460732	NA	NA	NA	NA	NA
1463	399	aparc-Desikan_rh_volume_precentral	GMV	LBD	5	-0.00735319	0.715199	0.0201523	-0.0468516	0.0321452	NA	NA	NA	NA	NA
1464	400	aparc-Desikan_rh_volume_precuneus	GMV	LBD	5	0.0052476	0.794558	0.0201523	-0.0342509	0.0447461	NA	NA	NA	NA	NA
1465	401	aparc-Desikan_rh_volume_rostralanteriorcingulate	GMV	LBD	5	0.0111914	0.630645	0.0232757	-0.0344289	0.0568117	NA	NA	NA	NA	NA
1466	402	aparc-Desikan_rh_volume_rostralmiddlefrontal	GMV	LBD	5	0.00143303	0.94331	0.0201523	-0.0380655	0.0409315	NA	NA	NA	NA	NA
1467	403	aparc-Desikan_rh_volume_superiorfrontal	GMV	LBD	5	-0.0299752	0.1903	0.0228872	-0.0748342	0.0148838	NA	NA	NA	NA	NA
1468	404	aparc-Desikan_rh_volume_superiorparietal	GMV	LBD	5	0.0112144	0.655035	0.0251005	-0.0379827	0.0604114	NA	NA	NA	NA	NA
1469	405	aparc-Desikan_rh_volume_superiortemporal	GMV	LBD	5	-0.019287	0.430142	0.0244465	-0.067202	0.0286281	NA	NA	NA	NA	NA
1470	406	aparc-Desikan_rh_volume_supramarginal	GMV	LBD	5	0.000702621	0.983376	0.0337208	-0.0653901	0.0667954	NA	NA	NA	NA	NA
1471	407	aparc-Desikan_rh_volume_frontalpole	GMV	LBD	5	0.00896198	0.656528	0.0201524	-0.0305366	0.0484606	NA	NA	NA	NA	NA
1472	408	aparc-Desikan_rh_volume_transversetemporal	GMV	LBD	5	-0.00593612	0.768329	0.0201524	-0.0454348	0.0335626	NA	NA	NA	NA	NA
1473	409	aparc-Desikan_rh_volume_insula	GMV	LBD	5	-0.025554	0.204781	0.0201523	-0.0650525	0.0139444	NA	NA	NA	NA	NA
1474	648	aparc-Desikan_lh_area_TotalSurface	SA	LBD	5	0.00558452	0.893788	0.0418277	-0.0763978	0.0875668	NA	NA	NA	NA	NA
1475	649	aparc-Desikan_lh_area_bankssts	SA	LBD	5	0.0231679	0.375947	0.0261669	-0.0281193	0.0744551	NA	NA	NA	NA	NA
1476	650	aparc-Desikan_lh_area_caudalanteriorcingulate	SA	LBD	5	-0.0298264	0.32087	0.0300466	-0.0887177	0.029065	NA	NA	NA	NA	NA
1477	651	aparc-Desikan_lh_area_caudalmiddlefrontal	SA	LBD	5	0.00250546	0.901057	0.0201523	-0.0369931	0.042004	NA	NA	NA	NA	NA
1478	652	aparc-Desikan_lh_area_cuneus	SA	LBD	5	0.0235166	0.614564	0.0466997	-0.068015	0.115048	NA	NA	NA	NA	NA
1479	653	aparc-Desikan_lh_area_entorhinal	SA	LBD	5	-0.000317338	0.987436	0.0201524	-0.039816	0.0391813	NA	NA	NA	NA	NA
1480	654	aparc-Desikan_lh_area_fusiform	SA	LBD	5	-0.00572316	0.776413	0.0201523	-0.0452216	0.0337753	NA	NA	NA	NA	NA
1481	655	aparc-Desikan_lh_area_inferiorparietal	SA	LBD	5	0.0528879	0.00867614	0.0201511	0.0133916	0.0923841	NA	NA	NA	NA	NA
1482	656	aparc-Desikan_lh_area_inferiortemporal	SA	LBD	5	-0.0245759	0.460986	0.0333357	-0.0899139	0.0407621	NA	NA	NA	NA	NA
1483	657	aparc-Desikan_lh_area_isthmuscingulate	SA	LBD	5	0.0158453	0.431706	0.0201523	-0.0236533	0.0553438	NA	NA	NA	NA	NA
1484	658	aparc-Desikan_lh_area_lateraloccipital	SA	LBD	5	0.030874	0.424717	0.0386764	-0.0449317	0.10668	NA	NA	NA	NA	NA
1485	659	aparc-Desikan_lh_area_lateralorbitofrontal	SA	LBD	5	-0.0135615	0.500982	0.0201524	-0.0530602	0.0259373	NA	NA	NA	NA	NA
1486	660	aparc-Desikan_lh_area_lingual	SA	LBD	5	0.0249845	0.385304	0.0287785	-0.0314214	0.0813904	NA	NA	NA	NA	NA
1487	661	aparc-Desikan_lh_area_medialorbitofrontal	SA	LBD	5	-0.0191456	0.46464	0.0261829	-0.0704641	0.0321728	NA	NA	NA	NA	NA
1488	662	aparc-Desikan_lh_area_middletemporal	SA	LBD	5	-0.00270618	0.948858	0.0421912	-0.0854009	0.0799885	NA	NA	NA	NA	NA
1489	663	aparc-Desikan_lh_area_parahippocampal	SA	LBD	5	0.00398217	0.843355	0.0201523	-0.0355163	0.0434807	NA	NA	NA	NA	NA
1490	664	aparc-Desikan_lh_area_paracentral	SA	LBD	5	0.0284774	0.229447	0.0236959	-0.0179666	0.0749214	NA	NA	NA	NA	NA
1491	665	aparc-Desikan_lh_area_parsopercularis	SA	LBD	5	-0.0323744	0.270719	0.0293936	-0.0899858	0.0252371	NA	NA	NA	NA	NA
1492	666	aparc-Desikan_lh_area_parsorbitalis	SA	LBD	5	-0.00769413	0.702611	0.0201524	-0.0471928	0.0318045	NA	NA	NA	NA	NA
1493	667	aparc-Desikan_lh_area_parstriangularis	SA	LBD	5	-0.0671199	0.0337848	0.0316211	-0.129097	-0.00514255	NA	NA	NA	NA	NA
1494	668	aparc-Desikan_lh_area_pericalcarine	SA	LBD	5	0.00898133	0.874039	0.0566538	-0.10206	0.120023	NA	NA	NA	NA	NA
1495	669	aparc-Desikan_lh_area_postcentral	SA	LBD	5	-0.00552863	0.82693	0.0252865	-0.0550901	0.0440328	NA	NA	NA	NA	NA
1496	670	aparc-Desikan_lh_area_posteriorcingulate	SA	LBD	5	0.00359449	0.906749	0.0306853	-0.0565487	0.0637376	NA	NA	NA	NA	NA
1497	671	aparc-Desikan_lh_area_precentral	SA	LBD	5	0.0124634	0.755267	0.0399849	-0.0659071	0.0908338	NA	NA	NA	NA	NA
1498	672	aparc-Desikan_lh_area_precuneus	SA	LBD	5	0.0110809	0.67165	0.0261413	-0.040156	0.0623178	NA	NA	NA	NA	NA
1499	673	aparc-Desikan_lh_area_rostralanteriorcingulate	SA	LBD	5	-0.0105138	0.601869	0.0201524	-0.0500124	0.0289848	NA	NA	NA	NA	NA
1500	674	aparc-Desikan_lh_area_rostralmiddlefrontal	SA	LBD	5	-0.0301232	0.134972	0.0201523	-0.0696217	0.00937523	NA	NA	NA	NA	NA
1501	675	aparc-Desikan_lh_area_superiorfrontal	SA	LBD	5	-0.000519628	0.979429	0.0201523	-0.0400181	0.0389789	NA	NA	NA	NA	NA
1502	676	aparc-Desikan_lh_area_superiorparietal	SA	LBD	5	0.0086426	0.838729	0.0424656	-0.07459	0.0918752	NA	NA	NA	NA	NA
1503	677	aparc-Desikan_lh_area_superiortemporal	SA	LBD	5	-0.0293463	0.383043	0.0336423	-0.0952852	0.0365926	NA	NA	NA	NA	NA
1504	678	aparc-Desikan_lh_area_supramarginal	SA	LBD	5	0.0107888	0.749522	0.0337923	-0.055444	0.0770217	NA	NA	NA	NA	NA
1505	679	aparc-Desikan_lh_area_frontalpole	SA	LBD	5	-0.00497594	0.870079	0.030423	-0.0646051	0.0546532	NA	NA	NA	NA	NA
1506	680	aparc-Desikan_lh_area_transversetemporal	SA	LBD	5	-0.0330785	0.172699	0.0242585	-0.0806251	0.0144682	NA	NA	NA	NA	NA
1507	681	aparc-Desikan_lh_area_insula	SA	LBD	5	-0.00553587	0.841422	0.027669	-0.0597671	0.0486953	NA	NA	NA	NA	NA
1508	682	aparc-Desikan_rh_area_TotalSurface	SA	LBD	5	0.00610223	0.890977	0.0445195	-0.081156	0.0933604	NA	NA	NA	NA	NA
1509	683	aparc-Desikan_rh_area_bankssts	SA	LBD	5	0.050755	0.0124419	0.0203072	0.0109529	0.0905572	NA	NA	NA	NA	NA
1510	684	aparc-Desikan_rh_area_caudalanteriorcingulate	SA	LBD	5	-0.000126876	0.996279	0.0272035	-0.0534457	0.053192	NA	NA	NA	NA	NA
1511	685	aparc-Desikan_rh_area_caudalmiddlefrontal	SA	LBD	5	-0.0463871	0.0261158	0.0208529	-0.0872588	-0.0055153	NA	NA	NA	NA	NA
1512	686	aparc-Desikan_rh_area_cuneus	SA	LBD	5	0.0292845	0.633148	0.0613543	-0.09097	0.149539	NA	NA	NA	NA	NA
1513	687	aparc-Desikan_rh_area_entorhinal	SA	LBD	5	0.0149893	0.456997	0.0201523	-0.0245092	0.0544878	NA	NA	NA	NA	NA
1514	688	aparc-Desikan_rh_area_fusiform	SA	LBD	5	0.01053	0.664483	0.0242778	-0.0370544	0.0581145	NA	NA	NA	NA	NA
1515	689	aparc-Desikan_rh_area_inferiorparietal	SA	LBD	5	0.03249	0.376436	0.0367334	-0.0395074	0.104487	NA	NA	NA	NA	NA
1516	690	aparc-Desikan_rh_area_inferiortemporal	SA	LBD	5	0.00971036	0.756332	0.0312934	-0.0516246	0.0710453	NA	NA	NA	NA	NA
1517	691	aparc-Desikan_rh_area_isthmuscingulate	SA	LBD	5	0.0081778	0.726222	0.0233548	-0.0375976	0.0539532	NA	NA	NA	NA	NA
1518	692	aparc-Desikan_rh_area_lateraloccipital	SA	LBD	5	-0.00112439	0.97975	0.0442991	-0.0879507	0.0857019	NA	NA	NA	NA	NA
1519	693	aparc-Desikan_rh_area_lateralorbitofrontal	SA	LBD	5	0.00544783	0.879303	0.0358756	-0.0648684	0.0757641	NA	NA	NA	NA	NA
1520	694	aparc-Desikan_rh_area_lingual	SA	LBD	5	0.036155	0.432216	0.0460336	-0.0540709	0.126381	NA	NA	NA	NA	NA
1521	695	aparc-Desikan_rh_area_medialorbitofrontal	SA	LBD	5	0.00785613	0.696656	0.0201523	-0.0316423	0.0473546	NA	NA	NA	NA	NA
1522	696	aparc-Desikan_rh_area_middletemporal	SA	LBD	5	-0.0150558	0.764112	0.0501718	-0.113393	0.0832809	NA	NA	NA	NA	NA
1523	697	aparc-Desikan_rh_area_parahippocampal	SA	LBD	5	0.000389466	0.987372	0.0246061	-0.0478386	0.0486175	NA	NA	NA	NA	NA
1524	698	aparc-Desikan_rh_area_paracentral	SA	LBD	5	0.00419853	0.870285	0.025711	-0.0461951	0.0545921	NA	NA	NA	NA	NA
1525	699	aparc-Desikan_rh_area_parsopercularis	SA	LBD	5	-0.0388014	0.0656823	0.021081	-0.0801202	0.00251738	NA	NA	NA	NA	NA
1526	700	aparc-Desikan_rh_area_parsorbitalis	SA	LBD	5	-0.00318514	0.874416	0.0201524	-0.0426839	0.0363137	NA	NA	NA	NA	NA
1527	701	aparc-Desikan_rh_area_parstriangularis	SA	LBD	5	-0.00212919	0.915856	0.0201523	-0.0416276	0.0373693	NA	NA	NA	NA	NA
1528	702	aparc-Desikan_rh_area_pericalcarine	SA	LBD	5	0.0219352	0.714617	0.0599875	-0.0956403	0.139511	NA	NA	NA	NA	NA
1529	703	aparc-Desikan_rh_area_postcentral	SA	LBD	5	-0.0046034	0.819311	0.0201523	-0.0441019	0.0348951	NA	NA	NA	NA	NA
1530	704	aparc-Desikan_rh_area_posteriorcingulate	SA	LBD	5	0.00183095	0.949946	0.0291669	-0.0553362	0.0589981	NA	NA	NA	NA	NA
1531	705	aparc-Desikan_rh_area_precentral	SA	LBD	5	-0.00950609	0.826873	0.0434635	-0.0946945	0.0756823	NA	NA	NA	NA	NA
1532	706	aparc-Desikan_rh_area_precuneus	SA	LBD	5	0.0180419	0.482854	0.025711	-0.0323516	0.0684354	NA	NA	NA	NA	NA
1533	707	aparc-Desikan_rh_area_rostralanteriorcingulate	SA	LBD	5	-0.000443176	0.988131	0.0297909	-0.0588333	0.057947	NA	NA	NA	NA	NA
1534	708	aparc-Desikan_rh_area_rostralmiddlefrontal	SA	LBD	5	0.00261904	0.896596	0.0201523	-0.0368794	0.0421175	NA	NA	NA	NA	NA
1535	709	aparc-Desikan_rh_area_superiorfrontal	SA	LBD	5	-0.0160034	0.427123	0.0201523	-0.055502	0.0234951	NA	NA	NA	NA	NA
1536	710	aparc-Desikan_rh_area_superiorparietal	SA	LBD	5	0.00834607	0.784343	0.0304975	-0.051429	0.0681212	NA	NA	NA	NA	NA
1537	711	aparc-Desikan_rh_area_superiortemporal	SA	LBD	5	-0.0307336	0.23226	0.025728	-0.0811604	0.0196933	NA	NA	NA	NA	NA
1538	712	aparc-Desikan_rh_area_supramarginal	SA	LBD	5	0.00559582	0.83783	0.0273407	-0.0479919	0.0591835	NA	NA	NA	NA	NA
1539	713	aparc-Desikan_rh_area_frontalpole	SA	LBD	5	0.0177576	0.402784	0.0212243	-0.0238422	0.0593573	NA	NA	NA	NA	NA
1540	714	aparc-Desikan_rh_area_transversetemporal	SA	LBD	5	-0.0284822	0.272271	0.0259437	-0.0793319	0.0223674	NA	NA	NA	NA	NA
1541	715	aparc-Desikan_rh_area_insula	SA	LBD	5	-0.0441343	0.048592	0.0223787	-0.0879965	-0.00027199	NA	NA	NA	NA	NA
1542	1020	aparc-Desikan_lh_thickness_GlobalMeanThickness	CT	LBD	5	-0.013074	0.664237	0.0301196	-0.0721084	0.0459603	NA	NA	NA	NA	NA
1543	1021	aparc-Desikan_lh_thickness_bankssts	CT	LBD	5	0.00324556	0.934325	0.0393856	-0.0739502	0.0804413	NA	NA	NA	NA	NA
1544	1022	aparc-Desikan_lh_thickness_caudalanteriorcingulate	CT	LBD	5	0.00913862	0.650205	0.0201523	-0.0303599	0.0486372	NA	NA	NA	NA	NA
1545	1023	aparc-Desikan_lh_thickness_caudalmiddlefrontal	CT	LBD	5	0.00608966	0.768929	0.0207289	-0.034539	0.0467184	NA	NA	NA	NA	NA
1546	1024	aparc-Desikan_lh_thickness_cuneus	CT	LBD	5	0.020988	0.297658	0.0201523	-0.0185105	0.0604865	NA	NA	NA	NA	NA
1547	1025	aparc-Desikan_lh_thickness_entorhinal	CT	LBD	5	-0.0308128	0.126266	0.0201523	-0.0703113	0.00868579	NA	NA	NA	NA	NA
1548	1026	aparc-Desikan_lh_thickness_fusiform	CT	LBD	5	-0.00801839	0.690711	0.0201523	-0.0475169	0.0314801	NA	NA	NA	NA	NA
1549	1027	aparc-Desikan_lh_thickness_inferiorparietal	CT	LBD	5	-0.0105725	0.645577	0.022988	-0.055629	0.034484	NA	NA	NA	NA	NA
1550	1028	aparc-Desikan_lh_thickness_inferiortemporal	CT	LBD	5	-0.00251814	0.924998	0.026749	-0.0549461	0.0499098	NA	NA	NA	NA	NA
1551	1029	aparc-Desikan_lh_thickness_isthmuscingulate	CT	LBD	5	-0.0235465	0.242636	0.0201523	-0.063045	0.0159521	NA	NA	NA	NA	NA
1552	1030	aparc-Desikan_lh_thickness_lateraloccipital	CT	LBD	5	-0.011018	0.679288	0.0266499	-0.0632518	0.0412158	NA	NA	NA	NA	NA
1553	1031	aparc-Desikan_lh_thickness_lateralorbitofrontal	CT	LBD	5	0.00082724	0.976921	0.0285948	-0.0552185	0.056873	NA	NA	NA	NA	NA
1554	1032	aparc-Desikan_lh_thickness_lingual	CT	LBD	5	0.0056474	0.844045	0.0287076	-0.0506194	0.0619143	NA	NA	NA	NA	NA
1555	1033	aparc-Desikan_lh_thickness_medialorbitofrontal	CT	LBD	5	-0.00864805	0.667825	0.0201523	-0.0481465	0.0308504	NA	NA	NA	NA	NA
1556	1034	aparc-Desikan_lh_thickness_middletemporal	CT	LBD	5	-0.0344704	0.373757	0.0387544	-0.110429	0.0414882	NA	NA	NA	NA	NA
1557	1035	aparc-Desikan_lh_thickness_parahippocampal	CT	LBD	5	-0.0182754	0.364478	0.0201523	-0.057774	0.0212231	NA	NA	NA	NA	NA
1558	1036	aparc-Desikan_lh_thickness_paracentral	CT	LBD	5	-0.0106774	0.651761	0.0236583	-0.0570476	0.0356928	NA	NA	NA	NA	NA
1559	1037	aparc-Desikan_lh_thickness_parsopercularis	CT	LBD	5	-0.00387787	0.847407	0.0201523	-0.0433764	0.0356207	NA	NA	NA	NA	NA
1560	1038	aparc-Desikan_lh_thickness_parsorbitalis	CT	LBD	5	-0.026244	0.192822	0.0201524	-0.0657428	0.0132547	NA	NA	NA	NA	NA
1561	1039	aparc-Desikan_lh_thickness_parstriangularis	CT	LBD	5	0.0159828	0.521205	0.0249151	-0.0328508	0.0648163	NA	NA	NA	NA	NA
1562	1040	aparc-Desikan_lh_thickness_pericalcarine	CT	LBD	5	0.0247917	0.218616	0.0201522	-0.0147068	0.0642901	NA	NA	NA	NA	NA
1563	1041	aparc-Desikan_lh_thickness_postcentral	CT	LBD	5	-0.00225151	0.915929	0.0213285	-0.0440554	0.0395524	NA	NA	NA	NA	NA
1564	1042	aparc-Desikan_lh_thickness_posteriorcingulate	CT	LBD	5	0.00307573	0.878695	0.0201523	-0.0364228	0.0425743	NA	NA	NA	NA	NA
1565	1043	aparc-Desikan_lh_thickness_precentral	CT	LBD	5	0.00418657	0.896758	0.0322644	-0.0590516	0.0674248	NA	NA	NA	NA	NA
1566	1044	aparc-Desikan_lh_thickness_precuneus	CT	LBD	5	-0.00105152	0.958386	0.0201523	-0.04055	0.038447	NA	NA	NA	NA	NA
1567	1045	aparc-Desikan_lh_thickness_rostralanteriorcingulate	CT	LBD	5	0.0269026	0.181889	0.0201523	-0.012596	0.0664011	NA	NA	NA	NA	NA
1568	1046	aparc-Desikan_lh_thickness_rostralmiddlefrontal	CT	LBD	5	-0.0132723	0.510152	0.0201523	-0.0527708	0.0262262	NA	NA	NA	NA	NA
1569	1047	aparc-Desikan_lh_thickness_superiorfrontal	CT	LBD	5	-0.0170179	0.515358	0.0261607	-0.0682928	0.0342569	NA	NA	NA	NA	NA
1570	1048	aparc-Desikan_lh_thickness_superiorparietal	CT	LBD	5	0.00571849	0.776591	0.0201523	-0.03378	0.045217	NA	NA	NA	NA	NA
1571	1049	aparc-Desikan_lh_thickness_superiortemporal	CT	LBD	5	-0.0296557	0.312254	0.0293475	-0.0871768	0.0278654	NA	NA	NA	NA	NA
1572	1050	aparc-Desikan_lh_thickness_supramarginal	CT	LBD	5	-0.0172685	0.506626	0.0260028	-0.068234	0.033697	NA	NA	NA	NA	NA
1573	1051	aparc-Desikan_lh_thickness_frontalpole	CT	LBD	5	-0.00609961	0.762137	0.0201523	-0.0455982	0.033399	NA	NA	NA	NA	NA
1574	1052	aparc-Desikan_lh_thickness_transversetemporal	CT	LBD	5	0.0323847	0.108054	0.0201523	-0.00711375	0.0718832	NA	NA	NA	NA	NA
1575	1053	aparc-Desikan_lh_thickness_insula	CT	LBD	5	0.00286243	0.928505	0.0319018	-0.0596651	0.06539	NA	NA	NA	NA	NA
1576	1054	aparc-Desikan_rh_thickness_GlobalMeanThickness	CT	LBD	5	-0.0205484	0.341418	0.0215988	-0.0628821	0.0217853	NA	NA	NA	NA	NA
1577	1055	aparc-Desikan_rh_thickness_bankssts	CT	LBD	5	0.0224086	0.310819	0.02211	-0.020927	0.0657442	NA	NA	NA	NA	NA
1578	1056	aparc-Desikan_rh_thickness_caudalanteriorcingulate	CT	LBD	5	-0.0171396	0.395047	0.0201524	-0.0566383	0.0223591	NA	NA	NA	NA	NA
1579	1057	aparc-Desikan_rh_thickness_caudalmiddlefrontal	CT	LBD	5	-0.0179317	0.373568	0.0201523	-0.0574303	0.0215668	NA	NA	NA	NA	NA
1580	1058	aparc-Desikan_rh_thickness_cuneus	CT	LBD	5	0.00704401	0.758868	0.022947	-0.0379322	0.0520202	NA	NA	NA	NA	NA
1581	1059	aparc-Desikan_rh_thickness_entorhinal	CT	LBD	5	-0.0422406	0.0360757	0.0201522	-0.0817389	-0.00274219	NA	NA	NA	NA	NA
1582	1060	aparc-Desikan_rh_thickness_fusiform	CT	LBD	5	-0.0215235	0.389639	0.0250193	-0.0705614	0.0275144	NA	NA	NA	NA	NA
1583	1061	aparc-Desikan_rh_thickness_inferiorparietal	CT	LBD	5	-0.0222491	0.269574	0.0201523	-0.0617476	0.0172495	NA	NA	NA	NA	NA
1584	1062	aparc-Desikan_rh_thickness_inferiortemporal	CT	LBD	5	-0.0391569	0.180888	0.0292647	-0.0965158	0.0182019	NA	NA	NA	NA	NA
1585	1063	aparc-Desikan_rh_thickness_isthmuscingulate	CT	LBD	5	-0.0202346	0.315338	0.0201523	-0.0597331	0.0192639	NA	NA	NA	NA	NA
1586	1064	aparc-Desikan_rh_thickness_lateraloccipital	CT	LBD	5	-0.0138883	0.490717	0.0201523	-0.0533868	0.0256102	NA	NA	NA	NA	NA
1587	1065	aparc-Desikan_rh_thickness_lateralorbitofrontal	CT	LBD	5	-0.00742724	0.85059	0.0394299	-0.0847099	0.0698554	NA	NA	NA	NA	NA
1588	1066	aparc-Desikan_rh_thickness_lingual	CT	LBD	5	-0.0121703	0.562206	0.020999	-0.0533283	0.0289877	NA	NA	NA	NA	NA
1589	1067	aparc-Desikan_rh_thickness_medialorbitofrontal	CT	LBD	5	-0.0106828	0.596041	0.0201523	-0.0501812	0.0288157	NA	NA	NA	NA	NA
1590	1068	aparc-Desikan_rh_thickness_middletemporal	CT	LBD	5	-0.0314271	0.191573	0.0240647	-0.078594	0.0157398	NA	NA	NA	NA	NA
1591	1069	aparc-Desikan_rh_thickness_parahippocampal	CT	LBD	5	-0.0423707	0.0354973	0.0201512	-0.081867	-0.00287435	NA	NA	NA	NA	NA
1592	1070	aparc-Desikan_rh_thickness_paracentral	CT	LBD	5	0.0118231	0.557414	0.0201523	-0.0276754	0.0513215	NA	NA	NA	NA	NA
1593	1071	aparc-Desikan_rh_thickness_parsopercularis	CT	LBD	5	0.0342522	0.261958	0.030534	-0.0255944	0.0940988	NA	NA	NA	NA	NA
1594	1072	aparc-Desikan_rh_thickness_parsorbitalis	CT	LBD	5	-0.0303736	0.244943	0.0261229	-0.0815745	0.0208273	NA	NA	NA	NA	NA
1595	1073	aparc-Desikan_rh_thickness_parstriangularis	CT	LBD	5	-0.000960826	0.967579	0.0236392	-0.0472937	0.045372	NA	NA	NA	NA	NA
1596	1074	aparc-Desikan_rh_thickness_pericalcarine	CT	LBD	5	-0.0101917	0.663721	0.0234409	-0.0561359	0.0357525	NA	NA	NA	NA	NA
1597	1075	aparc-Desikan_rh_thickness_postcentral	CT	LBD	5	-0.0131601	0.513737	0.0201523	-0.0526586	0.0263385	NA	NA	NA	NA	NA
1598	1076	aparc-Desikan_rh_thickness_posteriorcingulate	CT	LBD	5	-0.00784467	0.728763	0.022622	-0.0521838	0.0364945	NA	NA	NA	NA	NA
1599	1077	aparc-Desikan_rh_thickness_precentral	CT	LBD	5	0.00720771	0.768989	0.0245413	-0.0408932	0.0553086	NA	NA	NA	NA	NA
1600	1078	aparc-Desikan_rh_thickness_precuneus	CT	LBD	5	-0.0171964	0.39348	0.0201523	-0.0566949	0.0223021	NA	NA	NA	NA	NA
1601	1079	aparc-Desikan_rh_thickness_rostralanteriorcingulate	CT	LBD	5	-0.00411459	0.838217	0.0201523	-0.0436132	0.035384	NA	NA	NA	NA	NA
1602	1080	aparc-Desikan_rh_thickness_rostralmiddlefrontal	CT	LBD	5	-0.0100545	0.650004	0.0221583	-0.0534848	0.0333759	NA	NA	NA	NA	NA
1603	1081	aparc-Desikan_rh_thickness_superiorfrontal	CT	LBD	5	-0.0424531	0.0351411	0.0201512	-0.0819495	-0.00295675	NA	NA	NA	NA	NA
1604	1082	aparc-Desikan_rh_thickness_superiorparietal	CT	LBD	5	0.0122569	0.543045	0.0201523	-0.0272415	0.0517554	NA	NA	NA	NA	NA
1605	1083	aparc-Desikan_rh_thickness_superiortemporal	CT	LBD	5	-0.00856954	0.670662	0.0201523	-0.048068	0.0309289	NA	NA	NA	NA	NA
1606	1084	aparc-Desikan_rh_thickness_supramarginal	CT	LBD	5	-0.0110887	0.631176	0.023098	-0.0563608	0.0341834	NA	NA	NA	NA	NA
1607	1085	aparc-Desikan_rh_thickness_frontalpole	CT	LBD	5	-0.0281876	0.161896	0.0201524	-0.0676862	0.011311	NA	NA	NA	NA	NA
1608	1086	aparc-Desikan_rh_thickness_transversetemporal	CT	LBD	5	0.0315911	0.240253	0.0269008	-0.0211345	0.0843166	NA	NA	NA	NA	NA
1609	1087	aparc-Desikan_rh_thickness_insula	CT	LBD	5	0.00479927	0.82004	0.0210963	-0.0365495	0.046148	NA	NA	NA	NA	NA
1610	1452	IDP_dMRI_TBSS_FA_Middle_cerebellar_peduncle	FA	LBD	5	-0.0820851	0.00130889	0.0255397	-0.132143	-0.0320274	NA	NA	NA	NA	NA
1611	1453	IDP_dMRI_TBSS_FA_Pontine_crossing_tract	FA	LBD	5	-0.0332232	0.102256	0.0203323	-0.0730746	0.00662807	NA	NA	NA	NA	NA
1612	1454	IDP_dMRI_TBSS_FA_Genu_of_corpus_callosum	FA	LBD	5	-0.0387634	0.148667	0.0268397	-0.0913693	0.0138424	NA	NA	NA	NA	NA
1613	1455	IDP_dMRI_TBSS_FA_Body_of_corpus_callosum	FA	LBD	5	-0.0622468	0.00220133	0.0203312	-0.102096	-0.0223976	NA	NA	NA	NA	NA
1614	1456	IDP_dMRI_TBSS_FA_Splenium_of_corpus_callosum	FA	LBD	5	-0.0585933	0.00792061	0.0220654	-0.101842	-0.0153451	NA	NA	NA	NA	NA
1615	1457	IDP_dMRI_TBSS_FA_Fornix	FA	LBD	5	-0.049826	0.0246033	0.0221688	-0.0932768	-0.00637519	NA	NA	NA	NA	NA
1616	1458	IDP_dMRI_TBSS_FA_Corticospinal_tract_R	FA	LBD	5	-0.0194048	0.33989	0.0203324	-0.0592563	0.0204466	NA	NA	NA	NA	NA
1617	1459	IDP_dMRI_TBSS_FA_Corticospinal_tract_L	FA	LBD	5	-0.023957	0.238689	0.0203323	-0.0638083	0.0158944	NA	NA	NA	NA	NA
1618	1460	IDP_dMRI_TBSS_FA_Medial_lemniscus_R	FA	LBD	5	-0.0194549	0.338644	0.0203323	-0.0593062	0.0203964	NA	NA	NA	NA	NA
1619	1461	IDP_dMRI_TBSS_FA_Medial_lemniscus_L	FA	LBD	5	-0.0290808	0.152636	0.0203322	-0.0689319	0.0107704	NA	NA	NA	NA	NA
1620	1462	IDP_dMRI_TBSS_FA_Inferior_cerebellar_peduncle_R	FA	LBD	5	-0.0306327	0.131913	0.0203323	-0.070484	0.00921866	NA	NA	NA	NA	NA
1621	1463	IDP_dMRI_TBSS_FA_Inferior_cerebellar_peduncle_L	FA	LBD	5	-0.0381988	0.060282	0.0203323	-0.0780502	0.0016525	NA	NA	NA	NA	NA
1622	1464	IDP_dMRI_TBSS_FA_Superior_cerebellar_peduncle_R	FA	LBD	5	-0.0103385	0.611119	0.0203323	-0.0501899	0.0295129	NA	NA	NA	NA	NA
1623	1465	IDP_dMRI_TBSS_FA_Superior_cerebellar_peduncle_L	FA	LBD	5	-0.0221509	0.275961	0.0203324	-0.0620023	0.0177006	NA	NA	NA	NA	NA
1624	1466	IDP_dMRI_TBSS_FA_Cerebral_peduncle_R	FA	LBD	5	-0.0598759	0.00771646	0.022474	-0.103925	-0.0158269	NA	NA	NA	NA	NA
1625	1467	IDP_dMRI_TBSS_FA_Cerebral_peduncle_L	FA	LBD	5	-0.0595667	0.0236328	0.0263215	-0.111157	-0.00797664	NA	NA	NA	NA	NA
1626	1468	IDP_dMRI_TBSS_FA_Anterior_limb_of_internal_capsule_R	FA	LBD	5	-0.0237402	0.242966	0.0203324	-0.0635916	0.0161112	NA	NA	NA	NA	NA
1627	1469	IDP_dMRI_TBSS_FA_Anterior_limb_of_internal_capsule_L	FA	LBD	5	-0.0401248	0.048433	0.0203313	-0.0799741	-0.000275472	NA	NA	NA	NA	NA
1628	1470	IDP_dMRI_TBSS_FA_Posterior_limb_of_internal_capsule_R	FA	LBD	5	-0.00582769	0.827273	0.026708	-0.0581753	0.0465199	NA	NA	NA	NA	NA
1629	1471	IDP_dMRI_TBSS_FA_Posterior_limb_of_internal_capsule_L	FA	LBD	5	-0.0162128	0.480656	0.0229888	-0.0612708	0.0288452	NA	NA	NA	NA	NA
1630	1472	IDP_dMRI_TBSS_FA_Retrolenticular_part_of_internal_capsule_R	FA	LBD	5	-0.0256706	0.529611	0.0408376	-0.105712	0.0543712	NA	NA	NA	NA	NA
1631	1473	IDP_dMRI_TBSS_FA_Retrolenticular_part_of_internal_capsule_L	FA	LBD	5	-0.0145277	0.56175	0.0250371	-0.0636005	0.0345451	NA	NA	NA	NA	NA
1632	1474	IDP_dMRI_TBSS_FA_Anterior_corona_radiata_R	FA	LBD	5	-0.0464219	0.0485605	0.0235354	-0.0925512	-0.000292563	NA	NA	NA	NA	NA
1633	1475	IDP_dMRI_TBSS_FA_Anterior_corona_radiata_L	FA	LBD	5	-0.0469125	0.0738375	0.026243	-0.0983488	0.0045238	NA	NA	NA	NA	NA
1634	1476	IDP_dMRI_TBSS_FA_Superior_corona_radiata_R	FA	LBD	5	0.00234771	0.914416	0.0218452	-0.0404689	0.0451643	NA	NA	NA	NA	NA
1635	1477	IDP_dMRI_TBSS_FA_Superior_corona_radiata_L	FA	LBD	5	-0.00321503	0.893622	0.0240426	-0.0503385	0.0439084	NA	NA	NA	NA	NA
1636	1478	IDP_dMRI_TBSS_FA_Posterior_corona_radiata_R	FA	LBD	5	-0.0458427	0.077766	0.0259909	-0.0967848	0.00509947	NA	NA	NA	NA	NA
1637	1479	IDP_dMRI_TBSS_FA_Posterior_corona_radiata_L	FA	LBD	5	-0.0577301	0.0322275	0.0269568	-0.110565	-0.00489474	NA	NA	NA	NA	NA
1638	1480	IDP_dMRI_TBSS_FA_Posterior_thalamic_radiation_R	FA	LBD	4	-0.0974829	0.0448415	0.0485923	-0.192724	-0.00224196	NA	NA	NA	NA	NA
1639	1481	IDP_dMRI_TBSS_FA_Posterior_thalamic_radiation_L	FA	LBD	5	-0.090054	0.001339	0.0280762	-0.145083	-0.0350247	NA	NA	NA	NA	NA
1640	1482	IDP_dMRI_TBSS_FA_Sagittal_stratum_R	FA	LBD	5	-0.0663432	0.0801781	0.0379179	-0.140662	0.00797591	NA	NA	NA	NA	NA
1641	1483	IDP_dMRI_TBSS_FA_Sagittal_stratum_L	FA	LBD	5	-0.0643844	0.0231861	0.0283587	-0.119967	-0.00880125	NA	NA	NA	NA	NA
1642	1484	IDP_dMRI_TBSS_FA_External_capsule_R	FA	LBD	5	-0.000227885	0.994089	0.0307582	-0.0605139	0.0600581	NA	NA	NA	NA	NA
1643	1485	IDP_dMRI_TBSS_FA_External_capsule_L	FA	LBD	5	0.00816394	0.813898	0.0346811	-0.0598111	0.0761389	NA	NA	NA	NA	NA
1644	1486	IDP_dMRI_TBSS_FA_Cingulum_cingulate_gyrus_R	FA	LBD	5	-0.0476796	0.0943912	0.028505	-0.103549	0.00819018	NA	NA	NA	NA	NA
1645	1487	IDP_dMRI_TBSS_FA_Cingulum_cingulate_gyrus_L	FA	LBD	5	-0.0435484	0.032198	0.0203313	-0.0833977	-0.00369916	NA	NA	NA	NA	NA
1646	1488	IDP_dMRI_TBSS_FA_Cingulum_hippocampus_R	FA	LBD	5	-0.0629331	0.0818306	0.0361651	-0.133817	0.00795047	NA	NA	NA	NA	NA
1647	1489	IDP_dMRI_TBSS_FA_Cingulum_hippocampus_L	FA	LBD	5	-0.0562823	0.0644549	0.030439	-0.115943	0.00337811	NA	NA	NA	NA	NA
1648	1490	IDP_dMRI_TBSS_FA_Fornix_cres+Stria_terminalis_R	FA	LBD	5	-0.062391	0.0178589	0.0263416	-0.114021	-0.0107614	NA	NA	NA	NA	NA
1649	1491	IDP_dMRI_TBSS_FA_Fornix_cres+Stria_terminalis_L	FA	LBD	5	-0.0511164	0.0390492	0.0247697	-0.0996649	-0.00256783	NA	NA	NA	NA	NA
1650	1492	IDP_dMRI_TBSS_FA_Superior_longitudinal_fasciculus_R	FA	LBD	5	-0.0402111	0.193061	0.0308941	-0.100764	0.0203414	NA	NA	NA	NA	NA
1651	1493	IDP_dMRI_TBSS_FA_Superior_longitudinal_fasciculus_L	FA	LBD	5	-0.0389468	0.130416	0.0257506	-0.0894179	0.0115244	NA	NA	NA	NA	NA
1652	1494	IDP_dMRI_TBSS_FA_Superior_fronto-occipital_fasciculus_R	FA	LBD	5	-0.0213041	0.419348	0.0263811	-0.073011	0.0304028	NA	NA	NA	NA	NA
1653	1495	IDP_dMRI_TBSS_FA_Superior_fronto-occipital_fasciculus_L	FA	LBD	5	-0.0258894	0.368341	0.0287793	-0.0822969	0.030518	NA	NA	NA	NA	NA
1654	1496	IDP_dMRI_TBSS_FA_Uncinate_fasciculus_R	FA	LBD	5	0.0202398	0.503027	0.0302206	-0.0389926	0.0794723	NA	NA	NA	NA	NA
1655	1497	IDP_dMRI_TBSS_FA_Uncinate_fasciculus_L	FA	LBD	5	0.0128735	0.663409	0.02958	-0.0451032	0.0708503	NA	NA	NA	NA	NA
1656	1498	IDP_dMRI_TBSS_FA_Tapetum_R	FA	LBD	5	-0.0546813	0.0234724	0.0241349	-0.101986	-0.00737697	NA	NA	NA	NA	NA
1657	1499	IDP_dMRI_TBSS_FA_Tapetum_L	FA	LBD	5	-0.0515592	0.0273794	0.0233716	-0.0973675	-0.00575095	NA	NA	NA	NA	NA
1658	1602	IDP_dMRI_TBSS_MD_Middle_cerebellar_peduncle	MD	LBD	5	0.032448	0.276645	0.0298266	-0.0260121	0.0909082	NA	NA	NA	NA	NA
1659	1603	IDP_dMRI_TBSS_MD_Pontine_crossing_tract	MD	LBD	5	0.0132376	0.588001	0.0244356	-0.0346562	0.0611314	NA	NA	NA	NA	NA
1660	1604	IDP_dMRI_TBSS_MD_Genu_of_corpus_callosum	MD	LBD	5	0.0533367	0.0394179	0.0258942	0.00258418	0.104089	NA	NA	NA	NA	NA
1661	1605	IDP_dMRI_TBSS_MD_Body_of_corpus_callosum	MD	LBD	5	0.0768261	0.00112432	0.023585	0.0305995	0.123053	NA	NA	NA	NA	NA
1662	1606	IDP_dMRI_TBSS_MD_Splenium_of_corpus_callosum	MD	LBD	5	0.102672	0.000170214	0.0273095	0.049145	0.156198	NA	NA	NA	NA	NA
1663	1607	IDP_dMRI_TBSS_MD_Fornix	MD	LBD	5	0.0426734	0.0904085	0.0252021	-0.00672275	0.0920696	NA	NA	NA	NA	NA
1664	1608	IDP_dMRI_TBSS_MD_Corticospinal_tract_R	MD	LBD	5	0.0156772	0.443629	0.0204642	-0.0244327	0.0557871	NA	NA	NA	NA	NA
1665	1609	IDP_dMRI_TBSS_MD_Corticospinal_tract_L	MD	LBD	5	0.0310525	0.208861	0.0247095	-0.0173781	0.0794832	NA	NA	NA	NA	NA
1666	1610	IDP_dMRI_TBSS_MD_Medial_lemniscus_R	MD	LBD	5	0.0313831	0.135495	0.0210233	-0.00982251	0.0725888	NA	NA	NA	NA	NA
1667	1611	IDP_dMRI_TBSS_MD_Medial_lemniscus_L	MD	LBD	5	0.0253092	0.213213	0.0203323	-0.0145421	0.0651606	NA	NA	NA	NA	NA
1668	1612	IDP_dMRI_TBSS_MD_Inferior_cerebellar_peduncle_R	MD	LBD	5	0.0440282	0.240911	0.0375439	-0.0295579	0.117614	NA	NA	NA	NA	NA
1669	1613	IDP_dMRI_TBSS_MD_Inferior_cerebellar_peduncle_L	MD	LBD	5	0.0422041	0.0379201	0.0203323	0.00235279	0.0820554	NA	NA	NA	NA	NA
1670	1614	IDP_dMRI_TBSS_MD_Superior_cerebellar_peduncle_R	MD	LBD	5	0.0422774	0.125485	0.0275935	-0.0118058	0.0963606	NA	NA	NA	NA	NA
1671	1615	IDP_dMRI_TBSS_MD_Superior_cerebellar_peduncle_L	MD	LBD	5	0.0244505	0.307531	0.0239613	-0.0225136	0.0714147	NA	NA	NA	NA	NA
1672	1616	IDP_dMRI_TBSS_MD_Cerebral_peduncle_R	MD	LBD	5	0.0630436	0.00192878	0.0203302	0.0231965	0.102891	NA	NA	NA	NA	NA
1673	1617	IDP_dMRI_TBSS_MD_Cerebral_peduncle_L	MD	LBD	5	0.0506788	0.0139861	0.0206211	0.0102615	0.091096	NA	NA	NA	NA	NA
1674	1618	IDP_dMRI_TBSS_MD_Anterior_limb_of_internal_capsule_R	MD	LBD	5	0.0463034	0.102871	0.028388	-0.00933708	0.101944	NA	NA	NA	NA	NA
1675	1619	IDP_dMRI_TBSS_MD_Anterior_limb_of_internal_capsule_L	MD	LBD	5	0.05475	0.0173736	0.0230167	0.00963723	0.0998629	NA	NA	NA	NA	NA
1676	1620	IDP_dMRI_TBSS_MD_Posterior_limb_of_internal_capsule_R	MD	LBD	5	0.0691104	0.00217988	0.0225515	0.0249095	0.113311	NA	NA	NA	NA	NA
1677	1621	IDP_dMRI_TBSS_MD_Posterior_limb_of_internal_capsule_L	MD	LBD	5	0.0783684	0.000905018	0.0236156	0.0320818	0.124655	NA	NA	NA	NA	NA
1678	1622	IDP_dMRI_TBSS_MD_Retrolenticular_part_of_internal_capsule_R	MD	LBD	5	0.0628872	0.0300271	0.0289839	0.00607887	0.119696	NA	NA	NA	NA	NA
1679	1623	IDP_dMRI_TBSS_MD_Retrolenticular_part_of_internal_capsule_L	MD	LBD	5	0.0732684	0.0165182	0.0305634	0.0133641	0.133173	NA	NA	NA	NA	NA
1680	1624	IDP_dMRI_TBSS_MD_Anterior_corona_radiata_R	MD	LBD	5	0.0719958	0.000398118	0.0203302	0.0321487	0.111843	NA	NA	NA	NA	NA
1681	1625	IDP_dMRI_TBSS_MD_Anterior_corona_radiata_L	MD	LBD	5	0.0745238	0.0003998	0.0210506	0.0332646	0.115783	NA	NA	NA	NA	NA
1682	1626	IDP_dMRI_TBSS_MD_Superior_corona_radiata_R	MD	LBD	5	0.0865031	2.09e-05	0.0203291	0.0466581	0.126348	NA	NA	NA	NA	NA
1683	1627	IDP_dMRI_TBSS_MD_Superior_corona_radiata_L	MD	LBD	5	0.0875883	1.64e-05	0.020329	0.0477434	0.127433	NA	NA	NA	NA	NA
1684	1628	IDP_dMRI_TBSS_MD_Posterior_corona_radiata_R	MD	LBD	5	0.0720345	0.000395518	0.0203312	0.0321854	0.111884	NA	NA	NA	NA	NA
1685	1629	IDP_dMRI_TBSS_MD_Posterior_corona_radiata_L	MD	LBD	5	0.0830934	4.36e-05	0.0203291	0.0432484	0.122938	NA	NA	NA	NA	NA
1686	1630	IDP_dMRI_TBSS_MD_Posterior_thalamic_radiation_R	MD	LBD	4	0.0694623	0.183	0.0521655	-0.0327821	0.171707	NA	NA	NA	NA	NA
1687	1631	IDP_dMRI_TBSS_MD_Posterior_thalamic_radiation_L	MD	LBD	4	0.0660956	0.15066	0.0459891	-0.0240429	0.156234	NA	NA	NA	NA	NA
1688	1632	IDP_dMRI_TBSS_MD_Sagittal_stratum_R	MD	LBD	5	0.101174	0.0162215	0.0420877	0.0186825	0.183666	NA	NA	NA	NA	NA
1689	1633	IDP_dMRI_TBSS_MD_Sagittal_stratum_L	MD	LBD	5	0.111643	0.00205568	0.0362234	0.0406452	0.182641	NA	NA	NA	NA	NA
1690	1634	IDP_dMRI_TBSS_MD_External_capsule_R	MD	LBD	5	0.0552006	0.0613262	0.0295011	-0.00262158	0.113023	NA	NA	NA	NA	NA
1691	1635	IDP_dMRI_TBSS_MD_External_capsule_L	MD	LBD	5	0.0394361	0.234108	0.0331439	-0.025526	0.104398	NA	NA	NA	NA	NA
1692	1636	IDP_dMRI_TBSS_MD_Cingulum_cingulate_gyrus_R	MD	LBD	5	0.0912448	0.000539321	0.0263681	0.0395634	0.142926	NA	NA	NA	NA	NA
1693	1637	IDP_dMRI_TBSS_MD_Cingulum_cingulate_gyrus_L	MD	LBD	5	0.0934149	0.00123053	0.0289057	0.0367596	0.15007	NA	NA	NA	NA	NA
1694	1638	IDP_dMRI_TBSS_MD_Cingulum_hippocampus_R	MD	LBD	5	0.0922021	1.33e-05	0.021168	0.0507128	0.133691	NA	NA	NA	NA	NA
1695	1639	IDP_dMRI_TBSS_MD_Cingulum_hippocampus_L	MD	LBD	5	0.0907583	0.00267507	0.0302245	0.0315182	0.149998	NA	NA	NA	NA	NA
1696	1640	IDP_dMRI_TBSS_MD_Fornix_cres+Stria_terminalis_R	MD	LBD	5	0.0498886	0.0141407	0.0203322	0.0100374	0.0897397	NA	NA	NA	NA	NA
1697	1641	IDP_dMRI_TBSS_MD_Fornix_cres+Stria_terminalis_L	MD	LBD	5	0.0568057	0.00520585	0.0203312	0.0169565	0.096655	NA	NA	NA	NA	NA
1698	1642	IDP_dMRI_TBSS_MD_Superior_longitudinal_fasciculus_R	MD	LBD	5	0.0999462	8.8e-07	0.0203279	0.0601035	0.139789	NA	NA	NA	NA	NA
1699	1643	IDP_dMRI_TBSS_MD_Superior_longitudinal_fasciculus_L	MD	LBD	5	0.0903146	3.52e-05	0.0218305	0.0475268	0.133102	NA	NA	NA	NA	NA
1700	1644	IDP_dMRI_TBSS_MD_Superior_fronto-occipital_fasciculus_R	MD	LBD	5	0.0679802	0.021488	0.0295656	0.0100316	0.125929	NA	NA	NA	NA	NA
1701	1645	IDP_dMRI_TBSS_MD_Superior_fronto-occipital_fasciculus_L	MD	LBD	5	0.0545967	0.0274686	0.0247627	0.00606175	0.103132	NA	NA	NA	NA	NA
1702	1646	IDP_dMRI_TBSS_MD_Uncinate_fasciculus_R	MD	LBD	5	0.0478022	0.0187146	0.0203313	0.00795293	0.0876515	NA	NA	NA	NA	NA
1703	1647	IDP_dMRI_TBSS_MD_Uncinate_fasciculus_L	MD	LBD	5	0.0397872	0.0503538	0.0203313	-6.21e-05	0.0796364	NA	NA	NA	NA	NA
1704	1648	IDP_dMRI_TBSS_MD_Tapetum_R	MD	LBD	5	0.0470935	0.0205412	0.0203312	0.00724429	0.0869428	NA	NA	NA	NA	NA
1705	1649	IDP_dMRI_TBSS_MD_Tapetum_L	MD	LBD	5	0.0523767	0.0716581	0.0290774	-0.00461505	0.109368	NA	NA	NA	NA	NA
1706	122	IDP_T1_FAST_ROIs_L_thalamus	GMV	MS	62	-0.00994509	0.800492	0.0393537	-0.0870783	0.0671881	NA	NA	NA	NA	NA
1707	123	IDP_T1_FAST_ROIs_R_thalamus	GMV	MS	62	-0.0222539	0.571968	0.0393766	-0.099432	0.0549242	NA	NA	NA	NA	NA
1708	124	IDP_T1_FAST_ROIs_L_caudate	GMV	MS	62	-0.0319758	0.352401	0.0343847	-0.0993699	0.0354182	NA	NA	NA	NA	NA
1709	125	IDP_T1_FAST_ROIs_R_caudate	GMV	MS	62	-0.0533138	0.151779	0.0371972	-0.12622	0.0195927	NA	NA	NA	NA	NA
1710	126	IDP_T1_FAST_ROIs_L_putamen	GMV	MS	62	-0.0650564	0.0995333	0.0394971	-0.142471	0.0123578	NA	NA	NA	NA	NA
1711	127	IDP_T1_FAST_ROIs_R_putamen	GMV	MS	62	-0.0520232	0.195135	0.0401557	-0.130728	0.026682	NA	NA	NA	NA	NA
1712	128	IDP_T1_FAST_ROIs_L_pallidum	GMV	MS	62	-0.0205338	0.649598	0.0451968	-0.10912	0.0680519	NA	NA	NA	NA	NA
1713	129	IDP_T1_FAST_ROIs_R_pallidum	GMV	MS	62	-0.000513565	0.990672	0.0439269	-0.0866103	0.0855831	NA	NA	NA	NA	NA
1714	130	IDP_T1_FAST_ROIs_L_hippocampus	GMV	MS	62	-0.00457008	0.908433	0.0397345	-0.0824496	0.0733095	NA	NA	NA	NA	NA
1715	131	IDP_T1_FAST_ROIs_R_hippocampus	GMV	MS	62	-0.031645	0.406766	0.038145	-0.106409	0.0431192	NA	NA	NA	NA	NA
1716	132	IDP_T1_FAST_ROIs_L_amygdala	GMV	MS	62	-0.0201929	0.561168	0.0347489	-0.0883007	0.047915	NA	NA	NA	NA	NA
1717	133	IDP_T1_FAST_ROIs_R_amygdala	GMV	MS	62	-0.0439438	0.195154	0.0339208	-0.110429	0.022541	NA	NA	NA	NA	NA
1718	134	IDP_T1_FAST_ROIs_L_ventral_striatum	GMV	MS	62	-0.0183208	0.584196	0.0334769	-0.0839354	0.0472939	NA	NA	NA	NA	NA
1719	135	IDP_T1_FAST_ROIs_R_ventral_striatum	GMV	MS	62	-0.0215691	0.519383	0.033477	-0.087184	0.0440458	NA	NA	NA	NA	NA
1720	136	IDP_T1_FAST_ROIs_brain_stem	GMV	MS	62	-0.00830136	0.804156	0.033477	-0.0739163	0.0573136	NA	NA	NA	NA	NA
1721	137	IDP_T1_FAST_ROIs_L_cerebellum_I-IV	GMV	MS	63	-0.0248771	0.450905	0.0329976	-0.0895525	0.0397982	NA	NA	NA	NA	NA
1722	138	IDP_T1_FAST_ROIs_R_cerebellum_I-IV	GMV	MS	63	-0.028248	0.391962	0.0329975	-0.0929232	0.0364271	NA	NA	NA	NA	NA
1723	139	IDP_T1_FAST_ROIs_L_cerebellum_V	GMV	MS	63	-0.0174044	0.611196	0.0342359	-0.0845069	0.049698	NA	NA	NA	NA	NA
1724	140	IDP_T1_FAST_ROIs_R_cerebellum_V	GMV	MS	63	-0.040966	0.214426	0.0329976	-0.105641	0.0237092	NA	NA	NA	NA	NA
1725	141	IDP_T1_FAST_ROIs_L_cerebellum_VI	GMV	MS	62	-0.00776846	0.841315	0.0388012	-0.0838188	0.0682819	NA	NA	NA	NA	NA
1726	142	IDP_T1_FAST_ROIs_V_cerebellum_VI	GMV	MS	62	0.0470534	0.159858	0.0334769	-0.0185613	0.112668	NA	NA	NA	NA	NA
1727	143	IDP_T1_FAST_ROIs_R_cerebellum_VI	GMV	MS	62	-0.0340188	0.352847	0.0366156	-0.105785	0.0377477	NA	NA	NA	NA	NA
1728	144	IDP_T1_FAST_ROIs_L_cerebellum_crus_I	GMV	MS	62	-0.0157231	0.638592	0.033477	-0.0813381	0.0498919	NA	NA	NA	NA	NA
1729	145	IDP_T1_FAST_ROIs_V_cerebellum_crus_I	GMV	MS	62	0.0509342	0.161779	0.0364046	-0.0204189	0.122287	NA	NA	NA	NA	NA
1730	146	IDP_T1_FAST_ROIs_R_cerebellum_crus_I	GMV	MS	62	0.0422285	0.216182	0.0341449	-0.0246955	0.109152	NA	NA	NA	NA	NA
1731	147	IDP_T1_FAST_ROIs_L_cerebellum_crus_II	GMV	MS	62	-0.0185642	0.645552	0.0403613	-0.0976723	0.0605439	NA	NA	NA	NA	NA
1732	148	IDP_T1_FAST_ROIs_V_cerebellum_crus_II	GMV	MS	62	0.0346507	0.310338	0.0341549	-0.032293	0.101594	NA	NA	NA	NA	NA
1733	149	IDP_T1_FAST_ROIs_R_cerebellum_crus_II	GMV	MS	62	0.0017486	0.965889	0.0408887	-0.0783932	0.0818904	NA	NA	NA	NA	NA
1734	150	IDP_T1_FAST_ROIs_L_cerebellum_VIIb	GMV	MS	62	-0.0470841	0.18858	0.0358111	-0.117274	0.0231056	NA	NA	NA	NA	NA
1735	151	IDP_T1_FAST_ROIs_V_cerebellum_VIIb	GMV	MS	62	0.0301944	0.44352	0.0394047	-0.0470388	0.107428	NA	NA	NA	NA	NA
1736	152	IDP_T1_FAST_ROIs_R_cerebellum_VIIb	GMV	MS	62	-0.0197934	0.600408	0.037787	-0.0938559	0.0542692	NA	NA	NA	NA	NA
1737	153	IDP_T1_FAST_ROIs_L_cerebellum_VIIIa	GMV	MS	62	-0.0541107	0.106017	0.033477	-0.119726	0.0115041	NA	NA	NA	NA	NA
1738	154	IDP_T1_FAST_ROIs_V_cerebellum_VIIIa	GMV	MS	62	-0.0471049	0.179588	0.0350999	-0.115901	0.0216909	NA	NA	NA	NA	NA
1739	155	IDP_T1_FAST_ROIs_R_cerebellum_VIIIa	GMV	MS	62	-0.0685188	0.0458076	0.0343081	-0.135763	-0.00127496	NA	NA	NA	NA	NA
1740	156	IDP_T1_FAST_ROIs_L_cerebellum_VIIIb	GMV	MS	62	-0.0374712	0.294969	0.0357795	-0.107599	0.0326565	NA	NA	NA	NA	NA
1741	157	IDP_T1_FAST_ROIs_V_cerebellum_VIIIb	GMV	MS	62	-0.00351251	0.918969	0.034527	-0.0711854	0.0641604	NA	NA	NA	NA	NA
1742	158	IDP_T1_FAST_ROIs_R_cerebellum_VIIIb	GMV	MS	62	-0.052597	0.11615	0.0334769	-0.118212	0.0130178	NA	NA	NA	NA	NA
1743	159	IDP_T1_FAST_ROIs_L_cerebellum_IX	GMV	MS	62	-0.0327133	0.328478	0.033477	-0.0983283	0.0329018	NA	NA	NA	NA	NA
1744	160	IDP_T1_FAST_ROIs_V_cerebellum_IX	GMV	MS	62	-0.0275119	0.41118	0.0334768	-0.0931265	0.0381027	NA	NA	NA	NA	NA
1745	161	IDP_T1_FAST_ROIs_R_cerebellum_IX	GMV	MS	62	-0.0358712	0.283936	0.0334769	-0.101486	0.0297436	NA	NA	NA	NA	NA
1746	162	IDP_T1_FAST_ROIs_L_cerebellum_X	GMV	MS	62	-0.0114832	0.732179	0.0335541	-0.0772493	0.0542829	NA	NA	NA	NA	NA
1747	163	IDP_T1_FAST_ROIs_V_cerebellum_X	GMV	MS	62	-0.00805725	0.809803	0.0334769	-0.073672	0.0575575	NA	NA	NA	NA	NA
1748	164	IDP_T1_FAST_ROIs_R_cerebellum_X	GMV	MS	62	-0.0846493	0.0252901	0.0378415	-0.158819	-0.0104799	NA	NA	NA	NA	NA
1749	344	aparc-Desikan_lh_volume_bankssts	GMV	MS	62	-0.0061747	0.890478	0.0448417	-0.0940645	0.0817151	NA	NA	NA	NA	NA
1750	345	aparc-Desikan_lh_volume_caudalanteriorcingulate	GMV	MS	62	-0.0344802	0.344933	0.0365077	-0.106035	0.0370749	NA	NA	NA	NA	NA
1751	346	aparc-Desikan_lh_volume_caudalmiddlefrontal	GMV	MS	62	0.00810364	0.831742	0.0381405	-0.0666518	0.0828591	NA	NA	NA	NA	NA
1752	347	aparc-Desikan_lh_volume_cuneus	GMV	MS	62	-0.0296939	0.396449	0.0350172	-0.0983276	0.0389398	NA	NA	NA	NA	NA
1753	348	aparc-Desikan_lh_volume_entorhinal	GMV	MS	62	0.0169777	0.639147	0.0362081	-0.0539902	0.0879455	NA	NA	NA	NA	NA
1754	349	aparc-Desikan_lh_volume_fusiform	GMV	MS	62	0.0304587	0.484309	0.0435504	-0.0549001	0.115818	NA	NA	NA	NA	NA
1755	350	aparc-Desikan_lh_volume_inferiorparietal	GMV	MS	62	-0.0248072	0.510635	0.0377095	-0.0987179	0.0491035	NA	NA	NA	NA	NA
1756	351	aparc-Desikan_lh_volume_inferiortemporal	GMV	MS	62	0.00828957	0.842039	0.0415963	-0.0732393	0.0898184	NA	NA	NA	NA	NA
1757	352	aparc-Desikan_lh_volume_isthmuscingulate	GMV	MS	62	-0.0175198	0.607679	0.0341258	-0.0844063	0.0493667	NA	NA	NA	NA	NA
1758	353	aparc-Desikan_lh_volume_lateraloccipital	GMV	MS	62	-0.0631164	0.0743812	0.035374	-0.132449	0.00621658	NA	NA	NA	NA	NA
1759	354	aparc-Desikan_lh_volume_lateralorbitofrontal	GMV	MS	62	-0.0535755	0.158095	0.0379562	-0.12797	0.0208186	NA	NA	NA	NA	NA
1760	355	aparc-Desikan_lh_volume_lingual	GMV	MS	62	-0.00789594	0.839611	0.0390133	-0.0843621	0.0685702	NA	NA	NA	NA	NA
1761	356	aparc-Desikan_lh_volume_medialorbitofrontal	GMV	MS	62	-0.0169317	0.619781	0.0341254	-0.0838174	0.0499541	NA	NA	NA	NA	NA
1762	357	aparc-Desikan_lh_volume_middletemporal	GMV	MS	62	-0.0198086	0.64863	0.0434717	-0.105013	0.0653959	NA	NA	NA	NA	NA
1763	358	aparc-Desikan_lh_volume_parahippocampal	GMV	MS	62	-0.00057276	0.987108	0.0354466	-0.0700482	0.0689026	NA	NA	NA	NA	NA
1764	359	aparc-Desikan_lh_volume_paracentral	GMV	MS	62	-0.0765978	0.0524111	0.0394887	-0.153996	0.000799976	NA	NA	NA	NA	NA
1765	360	aparc-Desikan_lh_volume_parsopercularis	GMV	MS	62	-0.0121851	0.762571	0.0403337	-0.0912391	0.066869	NA	NA	NA	NA	NA
1766	361	aparc-Desikan_lh_volume_parsorbitalis	GMV	MS	62	-0.0355355	0.366371	0.03934	-0.112642	0.0415709	NA	NA	NA	NA	NA
1767	362	aparc-Desikan_lh_volume_parstriangularis	GMV	MS	62	-0.03107	0.367831	0.0345014	-0.0986928	0.0365527	NA	NA	NA	NA	NA
1768	363	aparc-Desikan_lh_volume_pericalcarine	GMV	MS	62	-0.0204766	0.557135	0.0348773	-0.0888361	0.047883	NA	NA	NA	NA	NA
1769	364	aparc-Desikan_lh_volume_postcentral	GMV	MS	62	-0.0155393	0.686194	0.0384613	-0.0909234	0.0598448	NA	NA	NA	NA	NA
1770	365	aparc-Desikan_lh_volume_posteriorcingulate	GMV	MS	62	-0.031428	0.357081	0.034126	-0.098315	0.0354589	NA	NA	NA	NA	NA
1771	366	aparc-Desikan_lh_volume_precentral	GMV	MS	62	-0.0266215	0.45013	0.035251	-0.0957135	0.0424705	NA	NA	NA	NA	NA
1772	367	aparc-Desikan_lh_volume_precuneus	GMV	MS	62	-0.0229404	0.537985	0.0372492	-0.095949	0.0500681	NA	NA	NA	NA	NA
1773	368	aparc-Desikan_lh_volume_rostralanteriorcingulate	GMV	MS	62	-0.00404284	0.909388	0.0355227	-0.0736673	0.0655816	NA	NA	NA	NA	NA
1774	369	aparc-Desikan_lh_volume_rostralmiddlefrontal	GMV	MS	62	-0.0281635	0.432543	0.035884	-0.0984961	0.0421692	NA	NA	NA	NA	NA
1775	370	aparc-Desikan_lh_volume_superiorfrontal	GMV	MS	62	-0.0570092	0.185039	0.0430129	-0.141315	0.0272961	NA	NA	NA	NA	NA
1776	371	aparc-Desikan_lh_volume_superiorparietal	GMV	MS	62	-0.0188442	0.628897	0.0389923	-0.0952691	0.0575807	NA	NA	NA	NA	NA
1777	372	aparc-Desikan_lh_volume_superiortemporal	GMV	MS	62	0.00288429	0.937418	0.0367355	-0.0691172	0.0748858	NA	NA	NA	NA	NA
1778	373	aparc-Desikan_lh_volume_supramarginal	GMV	MS	62	-0.00735059	0.836345	0.0355838	-0.0770948	0.0623936	NA	NA	NA	NA	NA
1779	374	aparc-Desikan_lh_volume_frontalpole	GMV	MS	62	-0.0394596	0.329444	0.0404617	-0.118765	0.0398453	NA	NA	NA	NA	NA
1780	375	aparc-Desikan_lh_volume_transversetemporal	GMV	MS	62	-0.0041201	0.913288	0.0378363	-0.0782793	0.0700391	NA	NA	NA	NA	NA
1781	376	aparc-Desikan_lh_volume_insula	GMV	MS	62	0.00168822	0.960544	0.0341254	-0.0651976	0.068574	NA	NA	NA	NA	NA
1782	377	aparc-Desikan_rh_volume_bankssts	GMV	MS	62	0.01421	0.677113	0.0341254	-0.0526758	0.0810959	NA	NA	NA	NA	NA
1783	378	aparc-Desikan_rh_volume_caudalanteriorcingulate	GMV	MS	62	-0.0134227	0.737296	0.0400155	-0.0918529	0.0650076	NA	NA	NA	NA	NA
1784	379	aparc-Desikan_rh_volume_caudalmiddlefrontal	GMV	MS	62	-0.000915383	0.97945	0.0355367	-0.0705674	0.0687366	NA	NA	NA	NA	NA
1785	380	aparc-Desikan_rh_volume_cuneus	GMV	MS	62	-0.0227105	0.505728	0.0341253	-0.0895961	0.0441751	NA	NA	NA	NA	NA
1786	381	aparc-Desikan_rh_volume_entorhinal	GMV	MS	62	-0.0109348	0.748643	0.0341255	-0.0778207	0.0559511	NA	NA	NA	NA	NA
1787	382	aparc-Desikan_rh_volume_fusiform	GMV	MS	62	-0.0146459	0.70339	0.0384661	-0.0900394	0.0607476	NA	NA	NA	NA	NA
1788	383	aparc-Desikan_rh_volume_inferiorparietal	GMV	MS	62	0.00866927	0.800811	0.0343613	-0.0586788	0.0760173	NA	NA	NA	NA	NA
1789	384	aparc-Desikan_rh_volume_inferiortemporal	GMV	MS	62	0.0750867	0.0374076	0.0360771	0.00437571	0.145798	NA	NA	NA	NA	NA
1790	385	aparc-Desikan_rh_volume_isthmuscingulate	GMV	MS	62	0.0359077	0.363225	0.0394921	-0.0414968	0.113312	NA	NA	NA	NA	NA
1791	386	aparc-Desikan_rh_volume_lateraloccipital	GMV	MS	62	-0.0584164	0.118278	0.0373974	-0.131715	0.0148825	NA	NA	NA	NA	NA
1792	387	aparc-Desikan_rh_volume_lateralorbitofrontal	GMV	MS	62	-0.0310137	0.363446	0.0341254	-0.0978995	0.035872	NA	NA	NA	NA	NA
1793	388	aparc-Desikan_rh_volume_lingual	GMV	MS	62	-0.00323114	0.932824	0.0383326	-0.078363	0.0719007	NA	NA	NA	NA	NA
1794	389	aparc-Desikan_rh_volume_medialorbitofrontal	GMV	MS	62	-0.0394704	0.289562	0.0372685	-0.112517	0.0335758	NA	NA	NA	NA	NA
1795	390	aparc-Desikan_rh_volume_middletemporal	GMV	MS	62	0.0220426	0.595129	0.0414788	-0.0592558	0.103341	NA	NA	NA	NA	NA
1796	391	aparc-Desikan_rh_volume_parahippocampal	GMV	MS	62	-0.035622	0.296552	0.0341254	-0.102508	0.0312638	NA	NA	NA	NA	NA
1797	392	aparc-Desikan_rh_volume_paracentral	GMV	MS	62	-0.0615358	0.135222	0.0411936	-0.142275	0.0192035	NA	NA	NA	NA	NA
1798	393	aparc-Desikan_rh_volume_parsopercularis	GMV	MS	62	0.0544549	0.141663	0.0370535	-0.01817	0.12708	NA	NA	NA	NA	NA
1799	394	aparc-Desikan_rh_volume_parsorbitalis	GMV	MS	62	0.00497239	0.884154	0.0341265	-0.0619155	0.0718603	NA	NA	NA	NA	NA
1800	395	aparc-Desikan_rh_volume_parstriangularis	GMV	MS	62	0.01299	0.703458	0.0341253	-0.0538955	0.0798756	NA	NA	NA	NA	NA
1801	396	aparc-Desikan_rh_volume_pericalcarine	GMV	MS	62	-0.00899559	0.795637	0.0347323	-0.0770709	0.0590797	NA	NA	NA	NA	NA
1802	397	aparc-Desikan_rh_volume_postcentral	GMV	MS	62	-0.0280004	0.45841	0.0377635	-0.102017	0.046016	NA	NA	NA	NA	NA
1803	398	aparc-Desikan_rh_volume_posteriorcingulate	GMV	MS	62	-0.0526641	0.122768	0.0341252	-0.11955	0.0142214	NA	NA	NA	NA	NA
1804	399	aparc-Desikan_rh_volume_precentral	GMV	MS	62	-0.0357686	0.344801	0.0378615	-0.109977	0.03844	NA	NA	NA	NA	NA
1805	400	aparc-Desikan_rh_volume_precuneus	GMV	MS	62	0.000198002	0.995797	0.037591	-0.0734803	0.0738763	NA	NA	NA	NA	NA
1806	401	aparc-Desikan_rh_volume_rostralanteriorcingulate	GMV	MS	62	-0.0391718	0.295792	0.0374671	-0.112607	0.0342637	NA	NA	NA	NA	NA
1807	402	aparc-Desikan_rh_volume_rostralmiddlefrontal	GMV	MS	62	-0.0231989	0.496625	0.0341255	-0.0900848	0.0436871	NA	NA	NA	NA	NA
1808	403	aparc-Desikan_rh_volume_superiorfrontal	GMV	MS	62	-0.015751	0.670561	0.0370283	-0.0883264	0.0568244	NA	NA	NA	NA	NA
1809	404	aparc-Desikan_rh_volume_superiorparietal	GMV	MS	62	-0.0446629	0.321985	0.0450965	-0.133052	0.0437261	NA	NA	NA	NA	NA
1810	405	aparc-Desikan_rh_volume_superiortemporal	GMV	MS	62	-0.0817776	0.0299235	0.0376664	-0.155604	-0.00795142	NA	NA	NA	NA	NA
1811	406	aparc-Desikan_rh_volume_supramarginal	GMV	MS	62	-0.0714343	0.0733425	0.039892	-0.149623	0.00675397	NA	NA	NA	NA	NA
1812	407	aparc-Desikan_rh_volume_frontalpole	GMV	MS	62	0.0165238	0.628244	0.034126	-0.0503632	0.0834108	NA	NA	NA	NA	NA
1813	408	aparc-Desikan_rh_volume_transversetemporal	GMV	MS	62	-0.0715617	0.0877874	0.0419179	-0.153721	0.0105974	NA	NA	NA	NA	NA
1814	409	aparc-Desikan_rh_volume_insula	GMV	MS	62	-0.0176609	0.604786	0.0341254	-0.0845467	0.0492249	NA	NA	NA	NA	NA
1815	648	aparc-Desikan_lh_area_TotalSurface	SA	MS	62	0.00166843	0.963004	0.0359697	-0.0688323	0.0721691	NA	NA	NA	NA	NA
1816	649	aparc-Desikan_lh_area_bankssts	SA	MS	62	-0.0053319	0.906254	0.045276	-0.0940728	0.083409	NA	NA	NA	NA	NA
1817	650	aparc-Desikan_lh_area_caudalanteriorcingulate	SA	MS	62	0.0170275	0.628286	0.0351705	-0.0519067	0.0859617	NA	NA	NA	NA	NA
1818	651	aparc-Desikan_lh_area_caudalmiddlefrontal	SA	MS	62	0.0517214	0.16355	0.0371233	-0.0210404	0.124483	NA	NA	NA	NA	NA
1819	652	aparc-Desikan_lh_area_cuneus	SA	MS	62	-0.0209965	0.545628	0.0347437	-0.0890942	0.0471012	NA	NA	NA	NA	NA
1820	653	aparc-Desikan_lh_area_entorhinal	SA	MS	62	0.0580912	0.143525	0.0397126	-0.0197456	0.135928	NA	NA	NA	NA	NA
1821	654	aparc-Desikan_lh_area_fusiform	SA	MS	62	0.0514615	0.156666	0.0363333	-0.0197518	0.122675	NA	NA	NA	NA	NA
1822	655	aparc-Desikan_lh_area_inferiorparietal	SA	MS	62	-0.0228789	0.525163	0.0360067	-0.0934521	0.0476943	NA	NA	NA	NA	NA
1823	656	aparc-Desikan_lh_area_inferiortemporal	SA	MS	62	0.0180809	0.673521	0.0429148	-0.0660321	0.102194	NA	NA	NA	NA	NA
1824	657	aparc-Desikan_lh_area_isthmuscingulate	SA	MS	62	0.000888912	0.979323	0.0342982	-0.0663356	0.0681134	NA	NA	NA	NA	NA
1825	658	aparc-Desikan_lh_area_lateraloccipital	SA	MS	62	-0.0450658	0.186635	0.0341253	-0.111951	0.0218197	NA	NA	NA	NA	NA
1826	659	aparc-Desikan_lh_area_lateralorbitofrontal	SA	MS	62	-0.0363162	0.302718	0.0352371	-0.105381	0.0327486	NA	NA	NA	NA	NA
1827	660	aparc-Desikan_lh_area_lingual	SA	MS	62	-0.0247415	0.468436	0.034125	-0.0916264	0.0421435	NA	NA	NA	NA	NA
1828	661	aparc-Desikan_lh_area_medialorbitofrontal	SA	MS	62	0.00613462	0.857336	0.0341254	-0.0607512	0.0730205	NA	NA	NA	NA	NA
1829	662	aparc-Desikan_lh_area_middletemporal	SA	MS	62	-0.0331233	0.470962	0.0459462	-0.123178	0.0569313	NA	NA	NA	NA	NA
1830	663	aparc-Desikan_lh_area_parahippocampal	SA	MS	62	0.097951	0.00611467	0.0357281	0.0279239	0.167978	NA	NA	NA	NA	NA
1831	664	aparc-Desikan_lh_area_paracentral	SA	MS	62	-0.028297	0.481899	0.0402374	-0.107162	0.0505683	NA	NA	NA	NA	NA
1832	665	aparc-Desikan_lh_area_parsopercularis	SA	MS	62	0.00550733	0.878217	0.0359416	-0.0649383	0.075953	NA	NA	NA	NA	NA
1833	666	aparc-Desikan_lh_area_parsorbitalis	SA	MS	62	-0.0287203	0.441715	0.037333	-0.101893	0.0444524	NA	NA	NA	NA	NA
1834	667	aparc-Desikan_lh_area_parstriangularis	SA	MS	62	0.000616273	0.985751	0.0345072	-0.0670178	0.0682504	NA	NA	NA	NA	NA
1835	668	aparc-Desikan_lh_area_pericalcarine	SA	MS	62	-0.0378852	0.266921	0.0341252	-0.104771	0.0290003	NA	NA	NA	NA	NA
1836	669	aparc-Desikan_lh_area_postcentral	SA	MS	62	0.0264833	0.437713	0.0341253	-0.0404023	0.0933689	NA	NA	NA	NA	NA
1837	670	aparc-Desikan_lh_area_posteriorcingulate	SA	MS	62	-0.00299863	0.92998	0.0341258	-0.0698852	0.0638879	NA	NA	NA	NA	NA
1838	671	aparc-Desikan_lh_area_precentral	SA	MS	62	0.0297031	0.432502	0.0378423	-0.0444678	0.103874	NA	NA	NA	NA	NA
1839	672	aparc-Desikan_lh_area_precuneus	SA	MS	62	0.00230691	0.946103	0.0341254	-0.0645788	0.0691926	NA	NA	NA	NA	NA
1840	673	aparc-Desikan_lh_area_rostralanteriorcingulate	SA	MS	62	0.00506287	0.888989	0.0362713	-0.0660289	0.0761547	NA	NA	NA	NA	NA
1841	674	aparc-Desikan_lh_area_rostralmiddlefrontal	SA	MS	62	0.022486	0.571965	0.039787	-0.0554965	0.100469	NA	NA	NA	NA	NA
1842	675	aparc-Desikan_lh_area_superiorfrontal	SA	MS	62	-0.0176754	0.617991	0.035443	-0.0871437	0.0517929	NA	NA	NA	NA	NA
1843	676	aparc-Desikan_lh_area_superiorparietal	SA	MS	62	0.00407638	0.908724	0.0355558	-0.0656129	0.0737657	NA	NA	NA	NA	NA
1844	677	aparc-Desikan_lh_area_superiortemporal	SA	MS	62	-0.00179068	0.963054	0.0386574	-0.0775593	0.0739779	NA	NA	NA	NA	NA
1845	678	aparc-Desikan_lh_area_supramarginal	SA	MS	62	0.00951335	0.780415	0.0341252	-0.0573721	0.0763988	NA	NA	NA	NA	NA
1846	679	aparc-Desikan_lh_area_frontalpole	SA	MS	62	0.0334723	0.326668	0.0341259	-0.0334145	0.100359	NA	NA	NA	NA	NA
1847	680	aparc-Desikan_lh_area_transversetemporal	SA	MS	62	0.0172792	0.62498	0.0353498	-0.0520065	0.0865648	NA	NA	NA	NA	NA
1848	681	aparc-Desikan_lh_area_insula	SA	MS	62	0.00425044	0.906632	0.0362393	-0.0667786	0.0752795	NA	NA	NA	NA	NA
1849	682	aparc-Desikan_rh_area_TotalSurface	SA	MS	62	-0.0229522	0.519036	0.035594	-0.0927165	0.0468121	NA	NA	NA	NA	NA
1850	683	aparc-Desikan_rh_area_bankssts	SA	MS	62	0.0296607	0.398886	0.0351591	-0.0392512	0.0985726	NA	NA	NA	NA	NA
1851	684	aparc-Desikan_rh_area_caudalanteriorcingulate	SA	MS	62	-0.0050603	0.892847	0.0375663	-0.0786903	0.0685697	NA	NA	NA	NA	NA
1852	685	aparc-Desikan_rh_area_caudalmiddlefrontal	SA	MS	62	0.0244273	0.474108	0.0341253	-0.0424584	0.0913129	NA	NA	NA	NA	NA
1853	686	aparc-Desikan_rh_area_cuneus	SA	MS	62	-0.0277418	0.416254	0.0341255	-0.0946277	0.0391441	NA	NA	NA	NA	NA
1854	687	aparc-Desikan_rh_area_entorhinal	SA	MS	62	0.00147131	0.965952	0.0344685	-0.0660869	0.0690295	NA	NA	NA	NA	NA
1855	688	aparc-Desikan_rh_area_fusiform	SA	MS	62	-0.0283857	0.438411	0.0366324	-0.100185	0.0434138	NA	NA	NA	NA	NA
1856	689	aparc-Desikan_rh_area_inferiorparietal	SA	MS	62	0.0212726	0.591747	0.0396649	-0.0564707	0.0990159	NA	NA	NA	NA	NA
1857	690	aparc-Desikan_rh_area_inferiortemporal	SA	MS	62	0.0474301	0.230727	0.039575	-0.0301369	0.124997	NA	NA	NA	NA	NA
1858	691	aparc-Desikan_rh_area_isthmuscingulate	SA	MS	62	0.0512538	0.140784	0.0347984	-0.016951	0.119459	NA	NA	NA	NA	NA
1859	692	aparc-Desikan_rh_area_lateraloccipital	SA	MS	62	-0.0604458	0.0880374	0.0354346	-0.129898	0.00900596	NA	NA	NA	NA	NA
1860	693	aparc-Desikan_rh_area_lateralorbitofrontal	SA	MS	62	-0.0533337	0.118083	0.0341254	-0.12022	0.0135522	NA	NA	NA	NA	NA
1861	694	aparc-Desikan_rh_area_lingual	SA	MS	62	-0.0129217	0.708467	0.0345578	-0.0806549	0.0548115	NA	NA	NA	NA	NA
1862	695	aparc-Desikan_rh_area_medialorbitofrontal	SA	MS	62	0.000697878	0.984164	0.0351597	-0.0682152	0.0696109	NA	NA	NA	NA	NA
1863	696	aparc-Desikan_rh_area_middletemporal	SA	MS	62	0.0120721	0.801052	0.047908	-0.0818275	0.105972	NA	NA	NA	NA	NA
1864	697	aparc-Desikan_rh_area_parahippocampal	SA	MS	62	0.0227094	0.528203	0.0360036	-0.0478578	0.0932765	NA	NA	NA	NA	NA
1865	698	aparc-Desikan_rh_area_paracentral	SA	MS	62	-0.0377484	0.364267	0.0416068	-0.119298	0.0438009	NA	NA	NA	NA	NA
1866	699	aparc-Desikan_rh_area_parsopercularis	SA	MS	62	0.0651053	0.0694794	0.035865	-0.00519002	0.135401	NA	NA	NA	NA	NA
1867	700	aparc-Desikan_rh_area_parsorbitalis	SA	MS	62	0.0184816	0.588119	0.0341263	-0.048406	0.0853692	NA	NA	NA	NA	NA
1868	701	aparc-Desikan_rh_area_parstriangularis	SA	MS	62	0.0207707	0.558511	0.0355022	-0.0488136	0.0903551	NA	NA	NA	NA	NA
1869	702	aparc-Desikan_rh_area_pericalcarine	SA	MS	62	-0.0237267	0.486877	0.0341252	-0.0906121	0.0431587	NA	NA	NA	NA	NA
1870	703	aparc-Desikan_rh_area_postcentral	SA	MS	62	-0.0296335	0.419134	0.0366785	-0.101523	0.0422565	NA	NA	NA	NA	NA
1871	704	aparc-Desikan_rh_area_posteriorcingulate	SA	MS	62	-0.0388874	0.254478	0.0341255	-0.105773	0.0279986	NA	NA	NA	NA	NA
1872	705	aparc-Desikan_rh_area_precentral	SA	MS	62	0.0039327	0.912735	0.0358856	-0.066403	0.0742684	NA	NA	NA	NA	NA
1873	706	aparc-Desikan_rh_area_precuneus	SA	MS	62	0.0125908	0.71216	0.0341254	-0.054295	0.0794766	NA	NA	NA	NA	NA
1874	707	aparc-Desikan_rh_area_rostralanteriorcingulate	SA	MS	62	-0.0262268	0.481162	0.037231	-0.0991995	0.0467459	NA	NA	NA	NA	NA
1875	708	aparc-Desikan_rh_area_rostralmiddlefrontal	SA	MS	62	0.0244883	0.515007	0.0376128	-0.0492329	0.0982094	NA	NA	NA	NA	NA
1876	709	aparc-Desikan_rh_area_superiorfrontal	SA	MS	62	-0.00187633	0.956521	0.0344157	-0.0693311	0.0655784	NA	NA	NA	NA	NA
1877	710	aparc-Desikan_rh_area_superiorparietal	SA	MS	62	-0.0350291	0.4195	0.043391	-0.120075	0.0500173	NA	NA	NA	NA	NA
1878	711	aparc-Desikan_rh_area_superiortemporal	SA	MS	62	-0.0992792	0.00389021	0.0343892	-0.166682	-0.0318764	NA	NA	NA	NA	NA
1879	712	aparc-Desikan_rh_area_supramarginal	SA	MS	62	-0.0507892	0.171134	0.0371112	-0.123527	0.0219487	NA	NA	NA	NA	NA
1880	713	aparc-Desikan_rh_area_frontalpole	SA	MS	62	0.0869861	0.0108034	0.0341256	0.0200999	0.153872	NA	NA	NA	NA	NA
1881	714	aparc-Desikan_rh_area_transversetemporal	SA	MS	62	-0.0591405	0.131154	0.0391771	-0.135928	0.0176466	NA	NA	NA	NA	NA
1882	715	aparc-Desikan_rh_area_insula	SA	MS	62	-0.0322546	0.370029	0.0359816	-0.102779	0.0382693	NA	NA	NA	NA	NA
1883	1020	aparc-Desikan_lh_thickness_GlobalMeanThickness	CT	MS	62	-0.0365709	0.404448	0.0438657	-0.122548	0.0494057	NA	NA	NA	NA	NA
1884	1021	aparc-Desikan_lh_thickness_bankssts	CT	MS	62	-0.0213062	0.532395	0.0341252	-0.0881915	0.0455791	NA	NA	NA	NA	NA
1885	1022	aparc-Desikan_lh_thickness_caudalanteriorcingulate	CT	MS	62	-0.0342739	0.333444	0.0354362	-0.103729	0.0351811	NA	NA	NA	NA	NA
1886	1023	aparc-Desikan_lh_thickness_caudalmiddlefrontal	CT	MS	62	-0.0796902	0.0555783	0.0416283	-0.161282	0.00190125	NA	NA	NA	NA	NA
1887	1024	aparc-Desikan_lh_thickness_cuneus	CT	MS	62	-0.0212411	0.613541	0.0420594	-0.103677	0.0611953	NA	NA	NA	NA	NA
1888	1025	aparc-Desikan_lh_thickness_entorhinal	CT	MS	62	-0.0479304	0.160167	0.0341261	-0.114818	0.0189568	NA	NA	NA	NA	NA
1889	1026	aparc-Desikan_lh_thickness_fusiform	CT	MS	62	-0.0167409	0.676819	0.0401644	-0.0954631	0.0619814	NA	NA	NA	NA	NA
1890	1027	aparc-Desikan_lh_thickness_inferiorparietal	CT	MS	62	0.00221983	0.956572	0.0407639	-0.0776774	0.0821171	NA	NA	NA	NA	NA
1891	1028	aparc-Desikan_lh_thickness_inferiortemporal	CT	MS	62	0.00258786	0.947535	0.0393279	-0.0744948	0.0796705	NA	NA	NA	NA	NA
1892	1029	aparc-Desikan_lh_thickness_isthmuscingulate	CT	MS	62	-0.00361173	0.917061	0.0346827	-0.0715899	0.0643664	NA	NA	NA	NA	NA
1893	1030	aparc-Desikan_lh_thickness_lateraloccipital	CT	MS	62	-0.0259757	0.542823	0.0426845	-0.109637	0.057686	NA	NA	NA	NA	NA
1894	1031	aparc-Desikan_lh_thickness_lateralorbitofrontal	CT	MS	62	-0.0311406	0.454425	0.0416286	-0.112733	0.0504515	NA	NA	NA	NA	NA
1895	1032	aparc-Desikan_lh_thickness_lingual	CT	MS	62	0.00786678	0.839371	0.0388104	-0.0682017	0.0839352	NA	NA	NA	NA	NA
1896	1033	aparc-Desikan_lh_thickness_medialorbitofrontal	CT	MS	62	-0.0125004	0.764826	0.0417864	-0.0944017	0.069401	NA	NA	NA	NA	NA
1897	1034	aparc-Desikan_lh_thickness_middletemporal	CT	MS	62	0.0431047	0.286694	0.0404586	-0.0361941	0.122404	NA	NA	NA	NA	NA
1898	1035	aparc-Desikan_lh_thickness_parahippocampal	CT	MS	62	-0.0600595	0.150596	0.0417826	-0.141953	0.0218344	NA	NA	NA	NA	NA
1899	1036	aparc-Desikan_lh_thickness_paracentral	CT	MS	62	-0.0591739	0.135526	0.0396433	-0.136875	0.0185269	NA	NA	NA	NA	NA
1900	1037	aparc-Desikan_lh_thickness_parsopercularis	CT	MS	62	-0.0394995	0.296649	0.0378476	-0.113681	0.0346817	NA	NA	NA	NA	NA
1901	1038	aparc-Desikan_lh_thickness_parsorbitalis	CT	MS	62	-0.0327315	0.376988	0.0370492	-0.105348	0.039885	NA	NA	NA	NA	NA
1902	1039	aparc-Desikan_lh_thickness_parstriangularis	CT	MS	62	-0.067555	0.0486823	0.0342682	-0.134721	-0.000389423	NA	NA	NA	NA	NA
1903	1040	aparc-Desikan_lh_thickness_pericalcarine	CT	MS	62	0.0232472	0.59366	0.0435716	-0.0621532	0.108648	NA	NA	NA	NA	NA
1904	1041	aparc-Desikan_lh_thickness_postcentral	CT	MS	62	-0.0453157	0.275757	0.0415779	-0.126808	0.036177	NA	NA	NA	NA	NA
1905	1042	aparc-Desikan_lh_thickness_posteriorcingulate	CT	MS	62	-0.060617	0.0781581	0.0344126	-0.128066	0.00683178	NA	NA	NA	NA	NA
1906	1043	aparc-Desikan_lh_thickness_precentral	CT	MS	62	-0.0537228	0.17017	0.0391664	-0.130489	0.0230433	NA	NA	NA	NA	NA
1907	1044	aparc-Desikan_lh_thickness_precuneus	CT	MS	62	-0.036974	0.413385	0.0452032	-0.125572	0.0516243	NA	NA	NA	NA	NA
1908	1045	aparc-Desikan_lh_thickness_rostralanteriorcingulate	CT	MS	62	-0.00286405	0.935465	0.0353714	-0.0721919	0.0664638	NA	NA	NA	NA	NA
1909	1046	aparc-Desikan_lh_thickness_rostralmiddlefrontal	CT	MS	62	-0.0927758	0.0326165	0.0434186	-0.177876	-0.00767522	NA	NA	NA	NA	NA
1910	1047	aparc-Desikan_lh_thickness_superiorfrontal	CT	MS	62	-0.0554396	0.199008	0.0431644	-0.140042	0.0291626	NA	NA	NA	NA	NA
1911	1048	aparc-Desikan_lh_thickness_superiorparietal	CT	MS	62	-0.0287685	0.529772	0.0457839	-0.118505	0.060968	NA	NA	NA	NA	NA
1912	1049	aparc-Desikan_lh_thickness_superiortemporal	CT	MS	62	0.0165931	0.648902	0.0364453	-0.0548396	0.0880258	NA	NA	NA	NA	NA
1913	1050	aparc-Desikan_lh_thickness_supramarginal	CT	MS	62	-0.0304703	0.423211	0.0380469	-0.105042	0.0441016	NA	NA	NA	NA	NA
1914	1051	aparc-Desikan_lh_thickness_frontalpole	CT	MS	62	-0.0953262	0.0162912	0.0396808	-0.173101	-0.0175518	NA	NA	NA	NA	NA
1915	1052	aparc-Desikan_lh_thickness_transversetemporal	CT	MS	62	-0.0497117	0.233566	0.0417317	-0.131506	0.0320823	NA	NA	NA	NA	NA
1916	1053	aparc-Desikan_lh_thickness_insula	CT	MS	62	-0.0106542	0.785658	0.0391767	-0.0874407	0.0661322	NA	NA	NA	NA	NA
1917	1054	aparc-Desikan_rh_thickness_GlobalMeanThickness	CT	MS	62	-0.0219287	0.60209	0.0420576	-0.104362	0.0605042	NA	NA	NA	NA	NA
1918	1055	aparc-Desikan_rh_thickness_bankssts	CT	MS	62	-0.011815	0.746121	0.0364934	-0.0833421	0.059712	NA	NA	NA	NA	NA
1919	1056	aparc-Desikan_rh_thickness_caudalanteriorcingulate	CT	MS	62	0.0132918	0.696915	0.0341264	-0.0535959	0.0801795	NA	NA	NA	NA	NA
1920	1057	aparc-Desikan_rh_thickness_caudalmiddlefrontal	CT	MS	62	-0.0373126	0.34216	0.0392802	-0.114302	0.0396767	NA	NA	NA	NA	NA
1921	1058	aparc-Desikan_rh_thickness_cuneus	CT	MS	62	-0.010038	0.787342	0.0372104	-0.0829705	0.0628945	NA	NA	NA	NA	NA
1922	1059	aparc-Desikan_rh_thickness_entorhinal	CT	MS	62	0.00529186	0.876765	0.0341254	-0.061594	0.0721777	NA	NA	NA	NA	NA
1923	1060	aparc-Desikan_rh_thickness_fusiform	CT	MS	62	0.00994355	0.817509	0.0430922	-0.0745171	0.0944042	NA	NA	NA	NA	NA
1924	1061	aparc-Desikan_rh_thickness_inferiorparietal	CT	MS	62	-0.0231908	0.578333	0.0417234	-0.104969	0.0585871	NA	NA	NA	NA	NA
1925	1062	aparc-Desikan_rh_thickness_inferiortemporal	CT	MS	62	0.0318542	0.410629	0.038715	-0.0440272	0.107736	NA	NA	NA	NA	NA
1926	1063	aparc-Desikan_rh_thickness_isthmuscingulate	CT	MS	62	-0.0274226	0.547057	0.0455391	-0.116679	0.0618341	NA	NA	NA	NA	NA
1927	1064	aparc-Desikan_rh_thickness_lateraloccipital	CT	MS	62	-0.00536782	0.893532	0.0401072	-0.0839779	0.0732423	NA	NA	NA	NA	NA
1928	1065	aparc-Desikan_rh_thickness_lateralorbitofrontal	CT	MS	62	0.0367949	0.295135	0.0351458	-0.0320908	0.105681	NA	NA	NA	NA	NA
1929	1066	aparc-Desikan_rh_thickness_lingual	CT	MS	62	0.00968095	0.792912	0.0368754	-0.0625949	0.0819568	NA	NA	NA	NA	NA
1930	1067	aparc-Desikan_rh_thickness_medialorbitofrontal	CT	MS	62	-0.0383874	0.30544	0.0374571	-0.111803	0.0350285	NA	NA	NA	NA	NA
1931	1068	aparc-Desikan_rh_thickness_middletemporal	CT	MS	62	0.0158495	0.673176	0.0375765	-0.0578005	0.0894995	NA	NA	NA	NA	NA
1932	1069	aparc-Desikan_rh_thickness_parahippocampal	CT	MS	62	-0.0453947	0.287246	0.0426569	-0.129002	0.0382128	NA	NA	NA	NA	NA
1933	1070	aparc-Desikan_rh_thickness_paracentral	CT	MS	62	-0.0328458	0.37762	0.0372278	-0.105812	0.0401208	NA	NA	NA	NA	NA
1934	1071	aparc-Desikan_rh_thickness_parsopercularis	CT	MS	62	-0.0448367	0.280756	0.0415684	-0.126311	0.0366375	NA	NA	NA	NA	NA
1935	1072	aparc-Desikan_rh_thickness_parsorbitalis	CT	MS	62	-0.0152553	0.698376	0.0393671	-0.0924149	0.0619043	NA	NA	NA	NA	NA
1936	1073	aparc-Desikan_rh_thickness_parstriangularis	CT	MS	62	-0.0154214	0.689382	0.0385831	-0.0910442	0.0602014	NA	NA	NA	NA	NA
1937	1074	aparc-Desikan_rh_thickness_pericalcarine	CT	MS	62	0.0205106	0.582059	0.0372662	-0.0525313	0.0935524	NA	NA	NA	NA	NA
1938	1075	aparc-Desikan_rh_thickness_postcentral	CT	MS	62	-0.0177974	0.654689	0.0397924	-0.0957905	0.0601956	NA	NA	NA	NA	NA
1939	1076	aparc-Desikan_rh_thickness_posteriorcingulate	CT	MS	62	-0.030096	0.43375	0.0384471	-0.105452	0.0452603	NA	NA	NA	NA	NA
1940	1077	aparc-Desikan_rh_thickness_precentral	CT	MS	62	-0.0436419	0.260416	0.0387787	-0.119648	0.0323643	NA	NA	NA	NA	NA
1941	1078	aparc-Desikan_rh_thickness_precuneus	CT	MS	62	-0.0181595	0.623585	0.0370015	-0.0906824	0.0543634	NA	NA	NA	NA	NA
1942	1079	aparc-Desikan_rh_thickness_rostralanteriorcingulate	CT	MS	62	-0.000713974	0.983308	0.0341257	-0.0676004	0.0661724	NA	NA	NA	NA	NA
1943	1080	aparc-Desikan_rh_thickness_rostralmiddlefrontal	CT	MS	62	-0.09754	0.0131888	0.0393524	-0.174671	-0.0204093	NA	NA	NA	NA	NA
1944	1081	aparc-Desikan_rh_thickness_superiorfrontal	CT	MS	62	-0.0353626	0.356522	0.0383538	-0.110536	0.0398107	NA	NA	NA	NA	NA
1945	1082	aparc-Desikan_rh_thickness_superiorparietal	CT	MS	62	-0.0107603	0.792763	0.0409567	-0.0910355	0.0695148	NA	NA	NA	NA	NA
1946	1083	aparc-Desikan_rh_thickness_superiortemporal	CT	MS	62	0.00383861	0.931422	0.0446057	-0.0835886	0.0912658	NA	NA	NA	NA	NA
1947	1084	aparc-Desikan_rh_thickness_supramarginal	CT	MS	62	-0.0468826	0.225714	0.0386988	-0.122732	0.0289671	NA	NA	NA	NA	NA
1948	1085	aparc-Desikan_rh_thickness_frontalpole	CT	MS	62	-0.0533013	0.11831	0.0341258	-0.120188	0.0135853	NA	NA	NA	NA	NA
1949	1086	aparc-Desikan_rh_thickness_transversetemporal	CT	MS	62	-0.0246835	0.527149	0.0390337	-0.101189	0.0518225	NA	NA	NA	NA	NA
1950	1087	aparc-Desikan_rh_thickness_insula	CT	MS	62	0.00434171	0.915671	0.0410029	-0.0760239	0.0847073	NA	NA	NA	NA	NA
1951	1452	IDP_dMRI_TBSS_FA_Middle_cerebellar_peduncle	FA	MS	62	0.0188439	0.627885	0.038877	-0.057355	0.0950428	NA	NA	NA	NA	NA
1952	1453	IDP_dMRI_TBSS_FA_Pontine_crossing_tract	FA	MS	62	-0.0128282	0.709574	0.0344447	-0.0803398	0.0546835	NA	NA	NA	NA	NA
1953	1454	IDP_dMRI_TBSS_FA_Genu_of_corpus_callosum	FA	MS	62	-0.0661729	0.133726	0.044128	-0.152664	0.0203179	NA	NA	NA	NA	NA
1954	1455	IDP_dMRI_TBSS_FA_Body_of_corpus_callosum	FA	MS	62	-0.0933743	0.0260463	0.0419562	-0.175608	-0.0111402	NA	NA	NA	NA	NA
1955	1456	IDP_dMRI_TBSS_FA_Splenium_of_corpus_callosum	FA	MS	62	-0.0192507	0.666245	0.0446335	-0.106732	0.068231	NA	NA	NA	NA	NA
1956	1457	IDP_dMRI_TBSS_FA_Fornix	FA	MS	62	-0.0178185	0.616007	0.0355292	-0.0874558	0.0518188	NA	NA	NA	NA	NA
1957	1458	IDP_dMRI_TBSS_FA_Corticospinal_tract_R	FA	MS	62	-0.0106747	0.75842	0.0347081	-0.0787027	0.0573532	NA	NA	NA	NA	NA
1958	1459	IDP_dMRI_TBSS_FA_Corticospinal_tract_L	FA	MS	62	-0.0154225	0.701168	0.0401895	-0.094194	0.063349	NA	NA	NA	NA	NA
1959	1460	IDP_dMRI_TBSS_FA_Medial_lemniscus_R	FA	MS	62	-0.0386777	0.387223	0.0447314	-0.126351	0.0489959	NA	NA	NA	NA	NA
1960	1461	IDP_dMRI_TBSS_FA_Medial_lemniscus_L	FA	MS	62	-0.0219275	0.628151	0.0452738	-0.110664	0.0668092	NA	NA	NA	NA	NA
1961	1462	IDP_dMRI_TBSS_FA_Inferior_cerebellar_peduncle_R	FA	MS	62	-0.0303871	0.474064	0.0424471	-0.113583	0.0528092	NA	NA	NA	NA	NA
1962	1463	IDP_dMRI_TBSS_FA_Inferior_cerebellar_peduncle_L	FA	MS	62	-0.023894	0.569238	0.0419802	-0.106175	0.0583872	NA	NA	NA	NA	NA
1963	1464	IDP_dMRI_TBSS_FA_Superior_cerebellar_peduncle_R	FA	MS	62	-0.0209849	0.568943	0.0368408	-0.0931929	0.0512231	NA	NA	NA	NA	NA
1964	1465	IDP_dMRI_TBSS_FA_Superior_cerebellar_peduncle_L	FA	MS	62	-0.0375357	0.331075	0.0386189	-0.113229	0.0381574	NA	NA	NA	NA	NA
1965	1466	IDP_dMRI_TBSS_FA_Cerebral_peduncle_R	FA	MS	62	-0.0455677	0.230414	0.0379954	-0.120039	0.0289034	NA	NA	NA	NA	NA
1966	1467	IDP_dMRI_TBSS_FA_Cerebral_peduncle_L	FA	MS	62	-0.0380975	0.319567	0.0382755	-0.113117	0.0369225	NA	NA	NA	NA	NA
1967	1468	IDP_dMRI_TBSS_FA_Anterior_limb_of_internal_capsule_R	FA	MS	62	-0.012758	0.77646	0.0449327	-0.100826	0.0753101	NA	NA	NA	NA	NA
1968	1469	IDP_dMRI_TBSS_FA_Anterior_limb_of_internal_capsule_L	FA	MS	62	-0.0292867	0.467149	0.0402774	-0.10823	0.049657	NA	NA	NA	NA	NA
1969	1470	IDP_dMRI_TBSS_FA_Posterior_limb_of_internal_capsule_R	FA	MS	62	-0.0321317	0.439535	0.0415686	-0.113606	0.0493428	NA	NA	NA	NA	NA
1970	1471	IDP_dMRI_TBSS_FA_Posterior_limb_of_internal_capsule_L	FA	MS	62	-0.0352779	0.403601	0.0422385	-0.118065	0.0475095	NA	NA	NA	NA	NA
1971	1472	IDP_dMRI_TBSS_FA_Retrolenticular_part_of_internal_capsule_R	FA	MS	62	-0.0149197	0.711671	0.0403657	-0.0940364	0.0641971	NA	NA	NA	NA	NA
1972	1473	IDP_dMRI_TBSS_FA_Retrolenticular_part_of_internal_capsule_L	FA	MS	62	-0.0115623	0.789077	0.043222	-0.0962774	0.0731529	NA	NA	NA	NA	NA
1973	1474	IDP_dMRI_TBSS_FA_Anterior_corona_radiata_R	FA	MS	62	-0.0153046	0.715219	0.041947	-0.0975207	0.0669114	NA	NA	NA	NA	NA
1974	1475	IDP_dMRI_TBSS_FA_Anterior_corona_radiata_L	FA	MS	62	-0.0326491	0.375822	0.0368658	-0.104906	0.0396079	NA	NA	NA	NA	NA
1975	1476	IDP_dMRI_TBSS_FA_Superior_corona_radiata_R	FA	MS	62	-0.0262235	0.505354	0.0393693	-0.103387	0.0509403	NA	NA	NA	NA	NA
1976	1477	IDP_dMRI_TBSS_FA_Superior_corona_radiata_L	FA	MS	62	-0.0236044	0.569135	0.0414602	-0.104866	0.0576576	NA	NA	NA	NA	NA
1977	1478	IDP_dMRI_TBSS_FA_Posterior_corona_radiata_R	FA	MS	62	-0.0622719	0.142832	0.0424969	-0.145566	0.021022	NA	NA	NA	NA	NA
1978	1479	IDP_dMRI_TBSS_FA_Posterior_corona_radiata_L	FA	MS	62	-0.0729765	0.0760006	0.0411279	-0.153587	0.00763423	NA	NA	NA	NA	NA
1979	1480	IDP_dMRI_TBSS_FA_Posterior_thalamic_radiation_R	FA	MS	62	-0.0586513	0.106747	0.0363619	-0.129921	0.012618	NA	NA	NA	NA	NA
1980	1481	IDP_dMRI_TBSS_FA_Posterior_thalamic_radiation_L	FA	MS	62	-0.0751707	0.042221	0.0370055	-0.147702	-0.00263979	NA	NA	NA	NA	NA
1981	1482	IDP_dMRI_TBSS_FA_Sagittal_stratum_R	FA	MS	62	-0.0461467	0.2528	0.040353	-0.125239	0.0329452	NA	NA	NA	NA	NA
1982	1483	IDP_dMRI_TBSS_FA_Sagittal_stratum_L	FA	MS	62	-0.0546675	0.208646	0.0434802	-0.139889	0.0305537	NA	NA	NA	NA	NA
1983	1484	IDP_dMRI_TBSS_FA_External_capsule_R	FA	MS	62	-0.0233417	0.643338	0.05041	-0.122145	0.0754619	NA	NA	NA	NA	NA
1984	1485	IDP_dMRI_TBSS_FA_External_capsule_L	FA	MS	62	-0.0418372	0.398527	0.0495551	-0.138965	0.0552909	NA	NA	NA	NA	NA
1985	1486	IDP_dMRI_TBSS_FA_Cingulum_cingulate_gyrus_R	FA	MS	62	-0.0186917	0.676156	0.0447476	-0.106397	0.0690135	NA	NA	NA	NA	NA
1986	1487	IDP_dMRI_TBSS_FA_Cingulum_cingulate_gyrus_L	FA	MS	62	-0.0198535	0.642017	0.0427066	-0.103558	0.0638514	NA	NA	NA	NA	NA
1987	1488	IDP_dMRI_TBSS_FA_Cingulum_hippocampus_R	FA	MS	62	-0.0253668	0.568731	0.0445094	-0.112605	0.0618715	NA	NA	NA	NA	NA
1988	1489	IDP_dMRI_TBSS_FA_Cingulum_hippocampus_L	FA	MS	62	-0.00499324	0.90883	0.0436034	-0.0904559	0.0804694	NA	NA	NA	NA	NA
1989	1490	IDP_dMRI_TBSS_FA_Fornix_cres+Stria_terminalis_R	FA	MS	62	-0.057092	0.167867	0.0413983	-0.138233	0.0240488	NA	NA	NA	NA	NA
1990	1491	IDP_dMRI_TBSS_FA_Fornix_cres+Stria_terminalis_L	FA	MS	62	-0.066956	0.0519111	0.0344447	-0.134468	0.000555597	NA	NA	NA	NA	NA
1991	1492	IDP_dMRI_TBSS_FA_Superior_longitudinal_fasciculus_R	FA	MS	62	-0.00476827	0.903026	0.0391357	-0.0814743	0.0719378	NA	NA	NA	NA	NA
1992	1493	IDP_dMRI_TBSS_FA_Superior_longitudinal_fasciculus_L	FA	MS	62	-0.0167759	0.667783	0.039087	-0.0933864	0.0598347	NA	NA	NA	NA	NA
1993	1494	IDP_dMRI_TBSS_FA_Superior_fronto-occipital_fasciculus_R	FA	MS	62	-0.00271722	0.946296	0.0403397	-0.081783	0.0763486	NA	NA	NA	NA	NA
1994	1495	IDP_dMRI_TBSS_FA_Superior_fronto-occipital_fasciculus_L	FA	MS	62	-0.0305572	0.41016	0.0371014	-0.103276	0.0421616	NA	NA	NA	NA	NA
1995	1496	IDP_dMRI_TBSS_FA_Uncinate_fasciculus_R	FA	MS	62	-0.0556836	0.177553	0.0412982	-0.136628	0.0252609	NA	NA	NA	NA	NA
1996	1497	IDP_dMRI_TBSS_FA_Uncinate_fasciculus_L	FA	MS	62	-0.0556384	0.201515	0.0435612	-0.141018	0.0297415	NA	NA	NA	NA	NA
1997	1498	IDP_dMRI_TBSS_FA_Tapetum_R	FA	MS	62	-0.0279259	0.438207	0.0360229	-0.0985308	0.0426791	NA	NA	NA	NA	NA
[truncated: 390 more rows]
