# Supplementary material for: Bidirectional two-sample Mendelian randomization analyses support causal relationships between structural and diffusion imaging-derived phenotypes and the risk of major neurodegenerative diseases
Source: Transl Psychiatry. 2024 May 28;14:215. doi: 10.1038/s41398-024-02939-3 (PMC11133432; doi:10.1038/s41398-024-02939-3)
Supplement: Supplementary file 16 — Supplementary Table S15 [file 41398_2024_2939_MOESM16_ESM.xlsx]

## Sheet: Sheet1
Table S15. Forward MR analysis results after excluding IVs associated with additional two confounders.
ID	IDP ID	IDP short name	Category	Disease	IV	Number of SNPs associated with confounders	Inverse variance weighted								Wald ratio
							Effect	P	SE	CI Lower	CI Upper	OR	CI Lower OR	CI Upper OR	Effect	P	SE	CI Lower	CI Upper	OR	CI Lower OR	CI Upper OR
1	122	IDP_T1_FAST_ROIs_L_thalamus	GMV	AD	14	0	0.0360335	0.429714	0.0456304	-0.0534021	0.125469	1.03669	0.947999	1.13368	NA	NA	NA	NA	NA	NA	NA	NA
2	123	IDP_T1_FAST_ROIs_R_thalamus	GMV	AD	11	0	-0.0503277	0.25318	0.0440443	-0.136655	0.0359992	0.950918	0.872271	1.03666	NA	NA	NA	NA	NA	NA	NA	NA
3	124	IDP_T1_FAST_ROIs_L_caudate	GMV	AD	14	1	0.013689	0.688055	0.034095	-0.0531372	0.0805153	1.01378	0.94825	1.08385	NA	NA	NA	NA	NA	NA	NA	NA
4	125	IDP_T1_FAST_ROIs_R_caudate	GMV	AD	14	1	0.0344146	0.329047	0.0352596	-0.0346943	0.103524	1.03501	0.965901	1.10907	NA	NA	NA	NA	NA	NA	NA	NA
5	126	IDP_T1_FAST_ROIs_L_putamen	GMV	AD	21	2	0.0149107	0.579569	0.026914	-0.0378407	0.0676621	1.01502	0.962866	1.07	NA	NA	NA	NA	NA	NA	NA	NA
6	127	IDP_T1_FAST_ROIs_R_putamen	GMV	AD	15	2	0.0038409	0.908605	0.0334579	-0.0617367	0.0694185	1.00385	0.94013	1.07188	NA	NA	NA	NA	NA	NA	NA	NA
7	128	IDP_T1_FAST_ROIs_L_pallidum	GMV	AD	4	1	0.0908147	0.316613	0.0906838	-0.0869255	0.268555	1.09507	0.916745	1.30807	NA	NA	NA	NA	NA	NA	NA	NA
8	129	IDP_T1_FAST_ROIs_R_pallidum	GMV	AD	2	1	0.159026	0.288848	0.149932	-0.134841	0.452893	1.17237	0.873855	1.57286	NA	NA	NA	NA	NA	NA	NA	NA
9	130	IDP_T1_FAST_ROIs_L_hippocampus	GMV	AD	12	0	0.0710681	0.0170825	0.0297989	0.0126623	0.129474	1.07365	1.01274	1.13823	NA	NA	NA	NA	NA	NA	NA	NA
10	131	IDP_T1_FAST_ROIs_R_hippocampus	GMV	AD	11	0	0.0599812	0.0619834	0.0321371	-0.00300757	0.12297	1.06182	0.996997	1.13085	NA	NA	NA	NA	NA	NA	NA	NA
11	132	IDP_T1_FAST_ROIs_L_amygdala	GMV	AD	2	0	0.15512	0.292422	0.147337	-0.133661	0.4439	1.1678	0.874887	1.55878	NA	NA	NA	NA	NA	NA	NA	NA
12	133	IDP_T1_FAST_ROIs_R_amygdala	GMV	AD	1	0	NA	NA	NA	NA	NA	NA	NA	NA	0.263364	0.0654251	0.142951	-0.0168192	0.543548	1.3013	0.983321	1.72211
13	134	IDP_T1_FAST_ROIs_L_ventral_striatum	GMV	AD	13	2	0.0328925	0.313608	0.0326417	-0.0310853	0.0968702	1.03344	0.969393	1.10172	NA	NA	NA	NA	NA	NA	NA	NA
14	135	IDP_T1_FAST_ROIs_R_ventral_striatum	GMV	AD	13	3	0.00957843	0.773436	0.0332719	-0.0556344	0.0747913	1.00962	0.945885	1.07766	NA	NA	NA	NA	NA	NA	NA	NA
15	136	IDP_T1_FAST_ROIs_brain_stem	GMV	AD	10	1	0.061601	0.154384	0.0432526	-0.0231741	0.146376	1.06354	0.977092	1.15763	NA	NA	NA	NA	NA	NA	NA	NA
16	137	IDP_T1_FAST_ROIs_L_cerebellum_I-IV	GMV	AD	9	1	-0.0563285	0.315342	0.0560999	-0.166284	0.0536273	0.945229	0.846805	1.05509	NA	NA	NA	NA	NA	NA	NA	NA
17	138	IDP_T1_FAST_ROIs_R_cerebellum_I-IV	GMV	AD	10	1	-0.0215467	0.568366	0.0377708	-0.0955775	0.052484	0.978684	0.908848	1.05389	NA	NA	NA	NA	NA	NA	NA	NA
18	139	IDP_T1_FAST_ROIs_L_cerebellum_V	GMV	AD	12	1	-0.00220343	0.962967	0.0474564	-0.0952179	0.090811	0.997799	0.909175	1.09506	NA	NA	NA	NA	NA	NA	NA	NA
19	140	IDP_T1_FAST_ROIs_R_cerebellum_V	GMV	AD	12	2	0.0214401	0.502832	0.0319982	-0.0412763	0.0841565	1.02167	0.959564	1.0878	NA	NA	NA	NA	NA	NA	NA	NA
20	141	IDP_T1_FAST_ROIs_L_cerebellum_VI	GMV	AD	12	3	-0.00571393	0.865895	0.0338354	-0.0720313	0.0606034	0.994302	0.930502	1.06248	NA	NA	NA	NA	NA	NA	NA	NA
21	142	IDP_T1_FAST_ROIs_V_cerebellum_VI	GMV	AD	10	2	0.0350002	0.345846	0.0371285	-0.0377717	0.107772	1.03562	0.962933	1.11379	NA	NA	NA	NA	NA	NA	NA	NA
22	143	IDP_T1_FAST_ROIs_R_cerebellum_VI	GMV	AD	14	3	0.0177031	0.598663	0.0336353	-0.0482222	0.0836283	1.01786	0.952922	1.08722	NA	NA	NA	NA	NA	NA	NA	NA
23	144	IDP_T1_FAST_ROIs_L_cerebellum_crus_I	GMV	AD	26	0	0.00141947	0.94109	0.0192078	-0.0362278	0.0390668	1.00142	0.964421	1.03984	NA	NA	NA	NA	NA	NA	NA	NA
24	145	IDP_T1_FAST_ROIs_V_cerebellum_crus_I	GMV	AD	3	0	0.0016882	0.983041	0.0794188	-0.153973	0.157349	1.00169	0.857295	1.1704	NA	NA	NA	NA	NA	NA	NA	NA
25	146	IDP_T1_FAST_ROIs_R_cerebellum_crus_I	GMV	AD	21	0	0.00518186	0.796411	0.0200851	-0.034185	0.0445487	1.0052	0.966393	1.04556	NA	NA	NA	NA	NA	NA	NA	NA
26	147	IDP_T1_FAST_ROIs_L_cerebellum_crus_II	GMV	AD	22	1	0.0195624	0.336569	0.020357	-0.0203374	0.0594622	1.01976	0.979868	1.06127	NA	NA	NA	NA	NA	NA	NA	NA
27	148	IDP_T1_FAST_ROIs_V_cerebellum_crus_II	GMV	AD	19	0	-0.0167752	0.473983	0.0234286	-0.0626952	0.0291448	0.983365	0.93923	1.02957	NA	NA	NA	NA	NA	NA	NA	NA
28	149	IDP_T1_FAST_ROIs_R_cerebellum_crus_II	GMV	AD	24	2	0.0286553	0.155806	0.0201895	-0.0109161	0.0682268	1.02907	0.989143	1.07061	NA	NA	NA	NA	NA	NA	NA	NA
29	150	IDP_T1_FAST_ROIs_L_cerebellum_VIIb	GMV	AD	18	1	0.00407489	0.856074	0.0224668	-0.0399601	0.0481099	1.00408	0.960828	1.04929	NA	NA	NA	NA	NA	NA	NA	NA
30	151	IDP_T1_FAST_ROIs_V_cerebellum_VIIb	GMV	AD	13	1	0.0249391	0.437339	0.0321093	-0.0379951	0.0878733	1.02525	0.962718	1.09185	NA	NA	NA	NA	NA	NA	NA	NA
31	152	IDP_T1_FAST_ROIs_R_cerebellum_VIIb	GMV	AD	18	1	0.0462002	0.103652	0.0283889	-0.00944208	0.101842	1.04728	0.990602	1.10721	NA	NA	NA	NA	NA	NA	NA	NA
32	153	IDP_T1_FAST_ROIs_L_cerebellum_VIIIa	GMV	AD	17	3	0.0159758	0.561845	0.0275397	-0.0380019	0.0699536	1.0161	0.962711	1.07246	NA	NA	NA	NA	NA	NA	NA	NA
33	154	IDP_T1_FAST_ROIs_V_cerebellum_VIIIa	GMV	AD	14	3	-0.00554952	0.838264	0.0271882	-0.0588384	0.0477393	0.994466	0.942859	1.0489	NA	NA	NA	NA	NA	NA	NA	NA
34	155	IDP_T1_FAST_ROIs_R_cerebellum_VIIIa	GMV	AD	12	1	0.035528	0.37909	0.0403922	-0.0436408	0.114697	1.03617	0.957298	1.12153	NA	NA	NA	NA	NA	NA	NA	NA
35	156	IDP_T1_FAST_ROIs_L_cerebellum_VIIIb	GMV	AD	10	2	0.0325738	0.444541	0.0426053	-0.0509325	0.11608	1.03311	0.950343	1.12309	NA	NA	NA	NA	NA	NA	NA	NA
36	157	IDP_T1_FAST_ROIs_V_cerebellum_VIIIb	GMV	AD	15	1	0.0446295	0.0733844	0.0249267	-0.00422675	0.0934858	1.04564	0.995782	1.098	NA	NA	NA	NA	NA	NA	NA	NA
37	158	IDP_T1_FAST_ROIs_R_cerebellum_VIIIb	GMV	AD	7	2	0.0181146	0.736355	0.0538029	-0.0873391	0.123568	1.01828	0.916366	1.13153	NA	NA	NA	NA	NA	NA	NA	NA
38	159	IDP_T1_FAST_ROIs_L_cerebellum_IX	GMV	AD	20	2	0.031902	0.253321	0.0279273	-0.0228356	0.0866395	1.03242	0.977423	1.0905	NA	NA	NA	NA	NA	NA	NA	NA
39	160	IDP_T1_FAST_ROIs_V_cerebellum_IX	GMV	AD	15	2	-0.0126315	0.736125	0.0374835	-0.0860991	0.0608361	0.987448	0.917503	1.06272	NA	NA	NA	NA	NA	NA	NA	NA
40	161	IDP_T1_FAST_ROIs_R_cerebellum_IX	GMV	AD	16	2	0.0296341	0.36928	0.0330066	-0.0350588	0.094327	1.03008	0.965549	1.09892	NA	NA	NA	NA	NA	NA	NA	NA
41	162	IDP_T1_FAST_ROIs_L_cerebellum_X	GMV	AD	8	1	-0.0296525	0.478593	0.0418485	-0.111675	0.0523706	0.970783	0.894334	1.05377	NA	NA	NA	NA	NA	NA	NA	NA
42	163	IDP_T1_FAST_ROIs_V_cerebellum_X	GMV	AD	6	1	-0.0149562	0.84192	0.0749916	-0.16194	0.132027	0.985155	0.850492	1.14114	NA	NA	NA	NA	NA	NA	NA	NA
43	164	IDP_T1_FAST_ROIs_R_cerebellum_X	GMV	AD	8	1	-0.0210079	0.527742	0.0332691	-0.0862153	0.0441994	0.979211	0.917397	1.04519	NA	NA	NA	NA	NA	NA	NA	NA
44	344	aparc-Desikan_lh_volume_bankssts	GMV	AD	3	2	-0.123853	0.256547	0.109161	-0.337808	0.0901023	0.88351	0.713332	1.09429	NA	NA	NA	NA	NA	NA	NA	NA
45	345	aparc-Desikan_lh_volume_caudalanteriorcingulate	GMV	AD	1	0	NA	NA	NA	NA	NA	NA	NA	NA	-0.051551	0.68324	0.126336	-0.29917	0.196068	0.949755	0.741433	1.21661
46	346	aparc-Desikan_lh_volume_caudalmiddlefrontal	GMV	AD	6	0	-0.0264092	0.550927	0.0442831	-0.113204	0.0603857	0.973936	0.892968	1.06225	NA	NA	NA	NA	NA	NA	NA	NA
47	347	aparc-Desikan_lh_volume_cuneus	GMV	AD	14	1	-0.0308533	0.410064	0.0374533	-0.104262	0.0425551	0.969618	0.900989	1.04347	NA	NA	NA	NA	NA	NA	NA	NA
48	348	aparc-Desikan_lh_volume_entorhinal	GMV	AD	NA	NA	NA	NA	NA	NA	NA	NA	NA	NA	NA	NA	NA	NA	NA	NA	NA	NA
49	349	aparc-Desikan_lh_volume_fusiform	GMV	AD	NA	NA	NA	NA	NA	NA	NA	NA	NA	NA	NA	NA	NA	NA	NA	NA	NA	NA
50	350	aparc-Desikan_lh_volume_inferiorparietal	GMV	AD	3	0	0.121551	0.0761481	0.0685376	-0.0127832	0.255884	1.12925	0.987298	1.2916	NA	NA	NA	NA	NA	NA	NA	NA
51	351	aparc-Desikan_lh_volume_inferiortemporal	GMV	AD	1	0	NA	NA	NA	NA	NA	NA	NA	NA	0.0714898	0.563991	0.123916	-0.171385	0.314365	1.07411	0.842497	1.36939
52	352	aparc-Desikan_lh_volume_isthmuscingulate	GMV	AD	NA	NA	NA	NA	NA	NA	NA	NA	NA	NA	NA	NA	NA	NA	NA	NA	NA	NA
53	353	aparc-Desikan_lh_volume_lateraloccipital	GMV	AD	8	0	0.00845748	0.844604	0.0431488	-0.0761141	0.0930291	1.00849	0.92671	1.09749	NA	NA	NA	NA	NA	NA	NA	NA
54	354	aparc-Desikan_lh_volume_lateralorbitofrontal	GMV	AD	4	1	0.0320563	0.594111	0.0601558	-0.085849	0.149962	1.03258	0.917733	1.16179	NA	NA	NA	NA	NA	NA	NA	NA
55	355	aparc-Desikan_lh_volume_lingual	GMV	AD	12	1	-0.0281122	0.41423	0.0344313	-0.0955975	0.0393731	0.972279	0.90883	1.04016	NA	NA	NA	NA	NA	NA	NA	NA
56	356	aparc-Desikan_lh_volume_medialorbitofrontal	GMV	AD	1	0	NA	NA	NA	NA	NA	NA	NA	NA	0.119741	0.305252	0.116794	-0.109175	0.348658	1.12721	0.896574	1.41716
57	357	aparc-Desikan_lh_volume_middletemporal	GMV	AD	5	0	-0.00112127	0.988147	0.0754726	-0.149048	0.146805	0.998879	0.861528	1.15813	NA	NA	NA	NA	NA	NA	NA	NA
58	358	aparc-Desikan_lh_volume_parahippocampal	GMV	AD	3	0	0.00588702	0.931576	0.0685634	-0.128497	0.140271	1.0059	0.879416	1.15059	NA	NA	NA	NA	NA	NA	NA	NA
59	359	aparc-Desikan_lh_volume_paracentral	GMV	AD	NA	NA	NA	NA	NA	NA	NA	NA	NA	NA	NA	NA	NA	NA	NA	NA	NA	NA
60	360	aparc-Desikan_lh_volume_parsopercularis	GMV	AD	1	0	NA	NA	NA	NA	NA	NA	NA	NA	0.0589254	0.443752	0.0769388	-0.0918748	0.209726	1.0607	0.912219	1.23334
61	361	aparc-Desikan_lh_volume_parsorbitalis	GMV	AD	5	0	-0.0510259	0.380236	0.0581517	-0.165003	0.0629515	0.950254	0.847891	1.06498	NA	NA	NA	NA	NA	NA	NA	NA
62	362	aparc-Desikan_lh_volume_parstriangularis	GMV	AD	5	0	-0.0112582	0.786912	0.0416473	-0.0928869	0.0703705	0.988805	0.911297	1.07291	NA	NA	NA	NA	NA	NA	NA	NA
63	363	aparc-Desikan_lh_volume_pericalcarine	GMV	AD	21	1	-0.0300886	0.272667	0.0274295	-0.0838505	0.0236733	0.97036	0.919569	1.02396	NA	NA	NA	NA	NA	NA	NA	NA
64	364	aparc-Desikan_lh_volume_postcentral	GMV	AD	5	0	-0.0128077	0.642084	0.027556	-0.0668175	0.0412021	0.987274	0.935366	1.04206	NA	NA	NA	NA	NA	NA	NA	NA
65	365	aparc-Desikan_lh_volume_posteriorcingulate	GMV	AD	NA	NA	NA	NA	NA	NA	NA	NA	NA	NA	NA	NA	NA	NA	NA	NA	NA	NA
66	366	aparc-Desikan_lh_volume_precentral	GMV	AD	3	0	-0.0257824	0.423253	0.0321962	-0.0888869	0.0373221	0.974547	0.914949	1.03803	NA	NA	NA	NA	NA	NA	NA	NA
67	367	aparc-Desikan_lh_volume_precuneus	GMV	AD	8	1	0.0515156	0.15789	0.0364789	-0.019983	0.123014	1.05287	0.980215	1.1309	NA	NA	NA	NA	NA	NA	NA	NA
68	368	aparc-Desikan_lh_volume_rostralanteriorcingulate	GMV	AD	2	0	-0.0428188	0.628045	0.0883809	-0.216045	0.130408	0.958085	0.805699	1.13929	NA	NA	NA	NA	NA	NA	NA	NA
69	369	aparc-Desikan_lh_volume_rostralmiddlefrontal	GMV	AD	5	0	-0.125691	0.0375019	0.0604208	-0.244116	-0.00726604	0.881887	0.783397	0.99276	NA	NA	NA	NA	NA	NA	NA	NA
70	370	aparc-Desikan_lh_volume_superiorfrontal	GMV	AD	8	0	0.00236802	0.954173	0.0412062	-0.0783962	0.0831322	1.00237	0.924598	1.08669	NA	NA	NA	NA	NA	NA	NA	NA
71	371	aparc-Desikan_lh_volume_superiorparietal	GMV	AD	13	1	0.0418655	0.142248	0.028529	-0.0140514	0.0977824	1.04275	0.986047	1.10272	NA	NA	NA	NA	NA	NA	NA	NA
72	372	aparc-Desikan_lh_volume_superiortemporal	GMV	AD	6	0	-0.0136058	0.817669	0.0590161	-0.129277	0.102066	0.986486	0.87873	1.10746	NA	NA	NA	NA	NA	NA	NA	NA
73	373	aparc-Desikan_lh_volume_supramarginal	GMV	AD	4	1	0.015862	0.709399	0.042564	-0.0675634	0.0992874	1.01599	0.934669	1.10438	NA	NA	NA	NA	NA	NA	NA	NA
74	374	aparc-Desikan_lh_volume_frontalpole	GMV	AD	NA	NA	NA	NA	NA	NA	NA	NA	NA	NA	NA	NA	NA	NA	NA	NA	NA	NA
75	375	aparc-Desikan_lh_volume_transversetemporal	GMV	AD	2	0	0.132805	0.520933	0.206891	-0.272701	0.538311	1.14203	0.76132	1.71311	NA	NA	NA	NA	NA	NA	NA	NA
76	376	aparc-Desikan_lh_volume_insula	GMV	AD	8	0	-0.0354807	0.39775	0.0419569	-0.117716	0.0467548	0.965141	0.888948	1.04787	NA	NA	NA	NA	NA	NA	NA	NA
77	377	aparc-Desikan_rh_volume_bankssts	GMV	AD	NA	NA	NA	NA	NA	NA	NA	NA	NA	NA	NA	NA	NA	NA	NA	NA	NA	NA
78	378	aparc-Desikan_rh_volume_caudalanteriorcingulate	GMV	AD	1	1	NA	NA	NA	NA	NA	NA	NA	NA	0.264927	0.0973044	0.159781	-0.0482435	0.578098	1.30334	0.952902	1.78264
79	379	aparc-Desikan_rh_volume_caudalmiddlefrontal	GMV	AD	3	0	-0.00375161	0.953552	0.0644093	-0.129994	0.122491	0.996255	0.878101	1.13031	NA	NA	NA	NA	NA	NA	NA	NA
80	380	aparc-Desikan_rh_volume_cuneus	GMV	AD	18	0	-0.0149345	0.546023	0.0247371	-0.0634193	0.0335502	0.985176	0.93855	1.03412	NA	NA	NA	NA	NA	NA	NA	NA
81	381	aparc-Desikan_rh_volume_entorhinal	GMV	AD	2	0	0.174	0.0255917	0.0779446	0.0212283	0.326771	1.19006	1.02146	1.38648	NA	NA	NA	NA	NA	NA	NA	NA
82	382	aparc-Desikan_rh_volume_fusiform	GMV	AD	3	1	-0.0564827	0.402138	0.0674171	-0.18862	0.0756548	0.945083	0.828101	1.07859	NA	NA	NA	NA	NA	NA	NA	NA
83	383	aparc-Desikan_rh_volume_inferiorparietal	GMV	AD	3	0	0.0849338	0.20959	0.0676929	-0.0477442	0.217612	1.08865	0.953378	1.2431	NA	NA	NA	NA	NA	NA	NA	NA
84	384	aparc-Desikan_rh_volume_inferiortemporal	GMV	AD	4	0	0.0371725	0.591229	0.0692154	-0.0984896	0.172835	1.03787	0.906205	1.18867	NA	NA	NA	NA	NA	NA	NA	NA
85	385	aparc-Desikan_rh_volume_isthmuscingulate	GMV	AD	2	0	0.0527253	0.503978	0.0789013	-0.101921	0.207372	1.05414	0.903101	1.23044	NA	NA	NA	NA	NA	NA	NA	NA
86	386	aparc-Desikan_rh_volume_lateraloccipital	GMV	AD	9	0	-0.0374692	0.393573	0.0439184	-0.123549	0.0486108	0.963224	0.883778	1.04981	NA	NA	NA	NA	NA	NA	NA	NA
87	387	aparc-Desikan_rh_volume_lateralorbitofrontal	GMV	AD	9	0	-0.0400294	0.341386	0.0420729	-0.122492	0.0424335	0.960761	0.884713	1.04335	NA	NA	NA	NA	NA	NA	NA	NA
88	388	aparc-Desikan_rh_volume_lingual	GMV	AD	9	2	-0.0308824	0.368623	0.0343498	-0.0982081	0.0364432	0.96959	0.90646	1.03712	NA	NA	NA	NA	NA	NA	NA	NA
89	389	aparc-Desikan_rh_volume_medialorbitofrontal	GMV	AD	3	0	0.0216367	0.749217	0.067684	-0.111024	0.154297	1.02187	0.894917	1.16684	NA	NA	NA	NA	NA	NA	NA	NA
90	390	aparc-Desikan_rh_volume_middletemporal	GMV	AD	2	0	0.0472365	0.561769	0.0814119	-0.112331	0.206804	1.04837	0.893749	1.22974	NA	NA	NA	NA	NA	NA	NA	NA
91	391	aparc-Desikan_rh_volume_parahippocampal	GMV	AD	3	0	0.0533544	0.591531	0.0994272	-0.141523	0.248232	1.0548	0.868035	1.28176	NA	NA	NA	NA	NA	NA	NA	NA
92	392	aparc-Desikan_rh_volume_paracentral	GMV	AD	1	0	NA	NA	NA	NA	NA	NA	NA	NA	0.0235536	0.837155	0.114597	-0.201057	0.248165	1.02383	0.817866	1.28167
93	393	aparc-Desikan_rh_volume_parsopercularis	GMV	AD	1	0	NA	NA	NA	NA	NA	NA	NA	NA	0.00612257	0.915214	0.0575085	-0.106594	0.118839	1.00614	0.898891	1.12619
94	394	aparc-Desikan_rh_volume_parsorbitalis	GMV	AD	3	0	-0.0055701	0.930234	0.0636214	-0.130268	0.119128	0.994445	0.87786	1.12651	NA	NA	NA	NA	NA	NA	NA	NA
95	395	aparc-Desikan_rh_volume_parstriangularis	GMV	AD	5	0	0.000748795	0.984875	0.0394996	-0.0766704	0.0781679	1.00075	0.926195	1.0813	NA	NA	NA	NA	NA	NA	NA	NA
96	396	aparc-Desikan_rh_volume_pericalcarine	GMV	AD	18	2	-0.02155	0.412338	0.0262873	-0.0730732	0.0299732	0.978681	0.929533	1.03043	NA	NA	NA	NA	NA	NA	NA	NA
97	397	aparc-Desikan_rh_volume_postcentral	GMV	AD	4	0	-0.00654159	0.817884	0.0284087	-0.0622226	0.0491394	0.99348	0.939674	1.05037	NA	NA	NA	NA	NA	NA	NA	NA
98	398	aparc-Desikan_rh_volume_posteriorcingulate	GMV	AD	1	0	NA	NA	NA	NA	NA	NA	NA	NA	0.136963	0.288961	0.129161	-0.116193	0.390119	1.14679	0.890303	1.47716
99	399	aparc-Desikan_rh_volume_precentral	GMV	AD	4	0	-0.0127787	0.656168	0.0287026	-0.0690359	0.0434784	0.987303	0.933293	1.04444	NA	NA	NA	NA	NA	NA	NA	NA
100	400	aparc-Desikan_rh_volume_precuneus	GMV	AD	12	1	0.0121308	0.779283	0.0432853	-0.0727083	0.09697	1.0122	0.929872	1.10183	NA	NA	NA	NA	NA	NA	NA	NA
101	401	aparc-Desikan_rh_volume_rostralanteriorcingulate	GMV	AD	NA	NA	NA	NA	NA	NA	NA	NA	NA	NA	NA	NA	NA	NA	NA	NA	NA	NA
102	402	aparc-Desikan_rh_volume_rostralmiddlefrontal	GMV	AD	5	0	-0.0576965	0.494947	0.0845417	-0.223398	0.108005	0.943936	0.799796	1.11405	NA	NA	NA	NA	NA	NA	NA	NA
103	403	aparc-Desikan_rh_volume_superiorfrontal	GMV	AD	5	0	0.00411629	0.933274	0.0491635	-0.0922441	0.100477	1.00412	0.911883	1.1057	NA	NA	NA	NA	NA	NA	NA	NA
104	404	aparc-Desikan_rh_volume_superiorparietal	GMV	AD	8	1	0.0396768	0.283701	0.0370105	-0.0328638	0.112218	1.04047	0.96767	1.11876	NA	NA	NA	NA	NA	NA	NA	NA
105	405	aparc-Desikan_rh_volume_superiortemporal	GMV	AD	3	0	-0.0502031	0.473289	0.0700048	-0.187413	0.0870062	0.951036	0.829102	1.0909	NA	NA	NA	NA	NA	NA	NA	NA
106	406	aparc-Desikan_rh_volume_supramarginal	GMV	AD	4	0	0.0283825	0.443784	0.0370616	-0.0442583	0.101023	1.02879	0.956707	1.1063	NA	NA	NA	NA	NA	NA	NA	NA
107	407	aparc-Desikan_rh_volume_frontalpole	GMV	AD	1	0	NA	NA	NA	NA	NA	NA	NA	NA	0.285203	0.0199629	0.12256	0.044985	0.525421	1.33003	1.04601	1.69117
108	408	aparc-Desikan_rh_volume_transversetemporal	GMV	AD	3	0	-0.0162896	0.82138	0.072151	-0.157706	0.125126	0.983842	0.854101	1.13329	NA	NA	NA	NA	NA	NA	NA	NA
109	409	aparc-Desikan_rh_volume_insula	GMV	AD	3	0	-0.161824	0.00985494	0.0627012	-0.284719	-0.0389298	0.850591	0.752226	0.961818	NA	NA	NA	NA	NA	NA	NA	NA
110	648	aparc-Desikan_lh_area_TotalSurface	SA	AD	13	1	-0.0495682	0.26291	0.0442755	-0.136348	0.0372119	0.95164	0.872539	1.03791	NA	NA	NA	NA	NA	NA	NA	NA
111	649	aparc-Desikan_lh_area_bankssts	SA	AD	5	0	-0.0296194	0.756917	0.0956909	-0.217173	0.157935	0.970815	0.80479	1.17109	NA	NA	NA	NA	NA	NA	NA	NA
112	650	aparc-Desikan_lh_area_caudalanteriorcingulate	SA	AD	NA	NA	NA	NA	NA	NA	NA	NA	NA	NA	NA	NA	NA	NA	NA	NA	NA	NA
113	651	aparc-Desikan_lh_area_caudalmiddlefrontal	SA	AD	3	0	0.0233657	0.686931	0.057976	-0.0902673	0.136999	1.02364	0.913687	1.14683	NA	NA	NA	NA	NA	NA	NA	NA
114	652	aparc-Desikan_lh_area_cuneus	SA	AD	14	0	-0.0264559	0.281087	0.0245444	-0.0745628	0.0216511	0.973891	0.928149	1.02189	NA	NA	NA	NA	NA	NA	NA	NA
115	653	aparc-Desikan_lh_area_entorhinal	SA	AD	2	0	0.163427	0.314575	0.162506	-0.155084	0.481938	1.17754	0.856343	1.61921	NA	NA	NA	NA	NA	NA	NA	NA
116	654	aparc-Desikan_lh_area_fusiform	SA	AD	3	0	0.0652664	0.399974	0.0775442	-0.0867202	0.217253	1.06744	0.916934	1.24266	NA	NA	NA	NA	NA	NA	NA	NA
117	655	aparc-Desikan_lh_area_inferiorparietal	SA	AD	5	1	0.0708686	0.163455	0.0508548	-0.0288069	0.170544	1.07344	0.971604	1.18595	NA	NA	NA	NA	NA	NA	NA	NA
118	656	aparc-Desikan_lh_area_inferiortemporal	SA	AD	NA	1	NA	NA	NA	NA	NA	NA	NA	NA	NA	NA	NA	NA	NA	NA	NA	NA
119	657	aparc-Desikan_lh_area_isthmuscingulate	SA	AD	1	1	NA	NA	NA	NA	NA	NA	NA	NA	0.0292035	0.817228	0.126361	-0.218465	0.276872	1.02963	0.803752	1.319
120	658	aparc-Desikan_lh_area_lateraloccipital	SA	AD	9	2	0.00684066	0.850322	0.0362501	-0.0642096	0.0778909	1.00686	0.937808	1.081	NA	NA	NA	NA	NA	NA	NA	NA
121	659	aparc-Desikan_lh_area_lateralorbitofrontal	SA	AD	9	1	-0.0135317	0.728285	0.0389504	-0.0898745	0.0628111	0.986559	0.914046	1.06483	NA	NA	NA	NA	NA	NA	NA	NA
122	660	aparc-Desikan_lh_area_lingual	SA	AD	16	3	-0.0135156	0.60947	0.026458	-0.0653733	0.0383422	0.986575	0.936718	1.03909	NA	NA	NA	NA	NA	NA	NA	NA
123	661	aparc-Desikan_lh_area_medialorbitofrontal	SA	AD	1	0	NA	NA	NA	NA	NA	NA	NA	NA	-0.324952	0.00855431	0.123586	-0.56718	-0.0827245	0.722562	0.567123	0.920605
124	662	aparc-Desikan_lh_area_middletemporal	SA	AD	7	0	0.000849218	0.985066	0.0453689	-0.0880738	0.0897722	1.00085	0.915693	1.09393	NA	NA	NA	NA	NA	NA	NA	NA
125	663	aparc-Desikan_lh_area_parahippocampal	SA	AD	1	0	NA	NA	NA	NA	NA	NA	NA	NA	-0.214156	0.0397921	0.104167	-0.418323	-0.00998965	0.807222	0.65815	0.99006
126	664	aparc-Desikan_lh_area_paracentral	SA	AD	3	1	0.0590754	0.377234	0.0669028	-0.072054	0.190205	1.06086	0.930481	1.2095	NA	NA	NA	NA	NA	NA	NA	NA
127	665	aparc-Desikan_lh_area_parsopercularis	SA	AD	2	0	0.0419131	0.553887	0.0708058	-0.0968662	0.180692	1.0428	0.907677	1.19805	NA	NA	NA	NA	NA	NA	NA	NA
128	666	aparc-Desikan_lh_area_parsorbitalis	SA	AD	5	0	0.0132998	0.815477	0.0569912	-0.0984029	0.125002	1.01339	0.906284	1.13315	NA	NA	NA	NA	NA	NA	NA	NA
129	667	aparc-Desikan_lh_area_parstriangularis	SA	AD	10	0	-0.0455581	0.119242	0.029242	-0.102872	0.0117564	0.955464	0.902242	1.01183	NA	NA	NA	NA	NA	NA	NA	NA
130	668	aparc-Desikan_lh_area_pericalcarine	SA	AD	28	2	-0.0257565	0.284285	0.0240548	-0.0729038	0.0213908	0.974572	0.92969	1.02162	NA	NA	NA	NA	NA	NA	NA	NA
131	669	aparc-Desikan_lh_area_postcentral	SA	AD	5	1	-0.00511728	0.91778	0.0495716	-0.102278	0.092043	0.994896	0.902779	1.09641	NA	NA	NA	NA	NA	NA	NA	NA
132	670	aparc-Desikan_lh_area_posteriorcingulate	SA	AD	1	1	NA	NA	NA	NA	NA	NA	NA	NA	-0.201535	0.0474752	0.101681	-0.400829	-0.00224063	0.817475	0.669764	0.997762
133	671	aparc-Desikan_lh_area_precentral	SA	AD	5	0	-0.0227658	0.414677	0.0279098	-0.0774691	0.0319375	0.977491	0.925456	1.03245	NA	NA	NA	NA	NA	NA	NA	NA
134	672	aparc-Desikan_lh_area_precuneus	SA	AD	11	2	0.0217101	0.539729	0.0354033	-0.0476804	0.0911006	1.02195	0.953438	1.09538	NA	NA	NA	NA	NA	NA	NA	NA
135	673	aparc-Desikan_lh_area_rostralanteriorcingulate	SA	AD	1	0	NA	NA	NA	NA	NA	NA	NA	NA	-0.03445	0.773933	0.119937	-0.269527	0.200627	0.966137	0.763741	1.22217
136	674	aparc-Desikan_lh_area_rostralmiddlefrontal	SA	AD	4	0	-0.025667	0.674119	0.0610391	-0.145304	0.0939696	0.97466	0.86476	1.09853	NA	NA	NA	NA	NA	NA	NA	NA
137	675	aparc-Desikan_lh_area_superiorfrontal	SA	AD	9	0	-0.058331	0.170317	0.0425405	-0.14171	0.0250484	0.943338	0.867873	1.02536	NA	NA	NA	NA	NA	NA	NA	NA
138	676	aparc-Desikan_lh_area_superiorparietal	SA	AD	11	0	0.0235748	0.453911	0.0314788	-0.0381237	0.0852733	1.02385	0.962594	1.08901	NA	NA	NA	NA	NA	NA	NA	NA
139	677	aparc-Desikan_lh_area_superiortemporal	SA	AD	5	1	-0.238232	5.99e-06	0.0526293	-0.341385	-0.135078	0.78802	0.710785	0.873647	NA	NA	NA	NA	NA	NA	NA	NA
140	678	aparc-Desikan_lh_area_supramarginal	SA	AD	5	1	0.0499424	0.224197	0.0410899	-0.0305938	0.130479	1.05121	0.969869	1.13937	NA	NA	NA	NA	NA	NA	NA	NA
141	679	aparc-Desikan_lh_area_frontalpole	SA	AD	1	0	NA	NA	NA	NA	NA	NA	NA	NA	0.211541	0.0235188	0.0933997	0.0284776	0.394604	1.23558	1.02889	1.4838
142	680	aparc-Desikan_lh_area_transversetemporal	SA	AD	5	0	0.0679639	0.447798	0.0895333	-0.107521	0.243449	1.07033	0.898057	1.27564	NA	NA	NA	NA	NA	NA	NA	NA
143	681	aparc-Desikan_lh_area_insula	SA	AD	3	0	-0.130958	0.0494483	0.0666552	-0.261602	-0.000313648	0.877255	0.769817	0.999686	NA	NA	NA	NA	NA	NA	NA	NA
144	682	aparc-Desikan_rh_area_TotalSurface	SA	AD	16	2	-0.0643946	0.074187	0.0360662	-0.135084	0.00629505	0.937635	0.873642	1.00631	NA	NA	NA	NA	NA	NA	NA	NA
145	683	aparc-Desikan_rh_area_bankssts	SA	AD	2	0	0.078546	0.341749	0.0826178	-0.083385	0.240477	1.08171	0.919997	1.27186	NA	NA	NA	NA	NA	NA	NA	NA
146	684	aparc-Desikan_rh_area_caudalanteriorcingulate	SA	AD	4	1	0.000466021	0.995685	0.0861688	-0.168425	0.169357	1.00047	0.844995	1.18454	NA	NA	NA	NA	NA	NA	NA	NA
147	685	aparc-Desikan_rh_area_caudalmiddlefrontal	SA	AD	5	0	-0.0626169	0.221612	0.0512308	-0.163029	0.0377954	0.939303	0.849566	1.03852	NA	NA	NA	NA	NA	NA	NA	NA
148	686	aparc-Desikan_rh_area_cuneus	SA	AD	14	2	0.00429543	0.897114	0.0332188	-0.0608134	0.0694043	1.0043	0.940999	1.07187	NA	NA	NA	NA	NA	NA	NA	NA
149	687	aparc-Desikan_rh_area_entorhinal	SA	AD	3	0	-0.0552735	0.68558	0.136525	-0.322862	0.212315	0.946226	0.724074	1.23654	NA	NA	NA	NA	NA	NA	NA	NA
150	688	aparc-Desikan_rh_area_fusiform	SA	AD	3	1	-0.00194911	0.984819	0.102435	-0.202722	0.198824	0.998053	0.816505	1.21997	NA	NA	NA	NA	NA	NA	NA	NA
151	689	aparc-Desikan_rh_area_inferiorparietal	SA	AD	6	1	0.0180012	0.801073	0.071445	-0.122031	0.158033	1.01816	0.885121	1.17121	NA	NA	NA	NA	NA	NA	NA	NA
152	690	aparc-Desikan_rh_area_inferiortemporal	SA	AD	7	1	0.057542	0.37592	0.0649869	-0.0698324	0.184916	1.05923	0.93255	1.20312	NA	NA	NA	NA	NA	NA	NA	NA
153	691	aparc-Desikan_rh_area_isthmuscingulate	SA	AD	3	1	-0.00674163	0.90834	0.0585551	-0.12151	0.108026	0.993281	0.885583	1.11408	NA	NA	NA	NA	NA	NA	NA	NA
154	692	aparc-Desikan_rh_area_lateraloccipital	SA	AD	17	0	0.00451755	0.896212	0.034631	-0.0633591	0.0723942	1.00453	0.938606	1.07508	NA	NA	NA	NA	NA	NA	NA	NA
155	693	aparc-Desikan_rh_area_lateralorbitofrontal	SA	AD	3	1	0.0254442	0.777449	0.090022	-0.150999	0.201887	1.02577	0.859849	1.22371	NA	NA	NA	NA	NA	NA	NA	NA
156	694	aparc-Desikan_rh_area_lingual	SA	AD	16	4	-0.0482773	0.0530915	0.0249601	-0.0971991	0.000644574	0.95287	0.907375	1.00064	NA	NA	NA	NA	NA	NA	NA	NA
157	695	aparc-Desikan_rh_area_medialorbitofrontal	SA	AD	3	0	0.0253428	0.729608	0.0733197	-0.118364	0.169049	1.02567	0.888373	1.18418	NA	NA	NA	NA	NA	NA	NA	NA
158	696	aparc-Desikan_rh_area_middletemporal	SA	AD	5	0	-0.0350118	0.517856	0.0541431	-0.141132	0.0711086	0.965594	0.868375	1.0737	NA	NA	NA	NA	NA	NA	NA	NA
159	697	aparc-Desikan_rh_area_parahippocampal	SA	AD	3	0	0.00453353	0.958859	0.0878835	-0.167718	0.176785	1.00454	0.845592	1.19337	NA	NA	NA	NA	NA	NA	NA	NA
160	698	aparc-Desikan_rh_area_paracentral	SA	AD	4	0	-0.0246581	0.848982	0.129495	-0.278467	0.229151	0.975643	0.756943	1.25753	NA	NA	NA	NA	NA	NA	NA	NA
161	699	aparc-Desikan_rh_area_parsopercularis	SA	AD	1	1	NA	NA	NA	NA	NA	NA	NA	NA	0.00727754	0.915214	0.0683569	-0.126702	0.141257	1.0073	0.880996	1.15172
162	700	aparc-Desikan_rh_area_parsorbitalis	SA	AD	3	0	-0.0473033	0.388274	0.0548284	-0.154767	0.0601603	0.953798	0.856615	1.06201	NA	NA	NA	NA	NA	NA	NA	NA
163	701	aparc-Desikan_rh_area_parstriangularis	SA	AD	5	0	-0.00398895	0.917804	0.0386527	-0.0797482	0.0717703	0.996019	0.923349	1.07441	NA	NA	NA	NA	NA	NA	NA	NA
164	702	aparc-Desikan_rh_area_pericalcarine	SA	AD	22	2	-0.0239528	0.376039	0.0270586	-0.0769876	0.0290821	0.976332	0.925901	1.02951	NA	NA	NA	NA	NA	NA	NA	NA
165	703	aparc-Desikan_rh_area_postcentral	SA	AD	5	2	0.0284612	0.501855	0.0423798	-0.0546032	0.111526	1.02887	0.946861	1.11798	NA	NA	NA	NA	NA	NA	NA	NA
166	704	aparc-Desikan_rh_area_posteriorcingulate	SA	AD	3	0	-0.107894	0.101169	0.0658207	-0.236903	0.0211143	0.897723	0.789068	1.02134	NA	NA	NA	NA	NA	NA	NA	NA
167	705	aparc-Desikan_rh_area_precentral	SA	AD	3	2	-0.0120394	0.665929	0.0278856	-0.0666952	0.0426165	0.988033	0.93548	1.04354	NA	NA	NA	NA	NA	NA	NA	NA
168	706	aparc-Desikan_rh_area_precuneus	SA	AD	9	1	0.0372502	0.483907	0.0532121	-0.0670456	0.141546	1.03795	0.935153	1.15205	NA	NA	NA	NA	NA	NA	NA	NA
169	707	aparc-Desikan_rh_area_rostralanteriorcingulate	SA	AD	1	0	NA	NA	NA	NA	NA	NA	NA	NA	0.093307	0.468624	0.128749	-0.159041	0.345655	1.0978	0.852961	1.41292
170	708	aparc-Desikan_rh_area_rostralmiddlefrontal	SA	AD	5	0	-0.100746	0.110174	0.0630681	-0.224359	0.0228677	0.904163	0.799028	1.02313	NA	NA	NA	NA	NA	NA	NA	NA
171	709	aparc-Desikan_rh_area_superiorfrontal	SA	AD	4	1	-0.00476144	0.959664	0.0941456	-0.189287	0.179764	0.99525	0.827549	1.19693	NA	NA	NA	NA	NA	NA	NA	NA
172	710	aparc-Desikan_rh_area_superiorparietal	SA	AD	11	1	0.0178177	0.64369	0.0385209	-0.0576833	0.0933186	1.01798	0.943949	1.09781	NA	NA	NA	NA	NA	NA	NA	NA
173	711	aparc-Desikan_rh_area_superiortemporal	SA	AD	3	2	-0.189725	0.00393498	0.0658008	-0.318695	-0.0607557	0.827186	0.727097	0.941053	NA	NA	NA	NA	NA	NA	NA	NA
174	712	aparc-Desikan_rh_area_supramarginal	SA	AD	8	0	0.0250515	0.43617	0.0321719	-0.0380054	0.0881084	1.02537	0.962708	1.09211	NA	NA	NA	NA	NA	NA	NA	NA
175	713	aparc-Desikan_rh_area_frontalpole	SA	AD	1	0	NA	NA	NA	NA	NA	NA	NA	NA	-0.0810758	0.504144	0.121374	-0.318969	0.156817	0.922124	0.726898	1.16978
176	714	aparc-Desikan_rh_area_transversetemporal	SA	AD	2	1	-0.0748582	0.51227	0.114234	-0.298757	0.14904	0.927875	0.74174	1.16072	NA	NA	NA	NA	NA	NA	NA	NA
177	715	aparc-Desikan_rh_area_insula	SA	AD	2	0	-0.0595651	0.528684	0.0945452	-0.244874	0.125744	0.942174	0.782803	1.13399	NA	NA	NA	NA	NA	NA	NA	NA
178	1020	aparc-Desikan_lh_thickness_GlobalMeanThickness	CT	AD	8	1	0.0425037	0.300324	0.0410371	-0.037929	0.122936	1.04342	0.962781	1.13081	NA	NA	NA	NA	NA	NA	NA	NA
179	1021	aparc-Desikan_lh_thickness_bankssts	CT	AD	1	0	NA	NA	NA	NA	NA	NA	NA	NA	-0.355376	0.00144788	0.11158	-0.574073	-0.136678	0.70091	0.563227	0.872251
180	1022	aparc-Desikan_lh_thickness_caudalanteriorcingulate	CT	AD	NA	NA	NA	NA	NA	NA	NA	NA	NA	NA	NA	NA	NA	NA	NA	NA	NA	NA
181	1023	aparc-Desikan_lh_thickness_caudalmiddlefrontal	CT	AD	4	0	0.0890662	0.325452	0.0905775	-0.0884657	0.266598	1.09315	0.915335	1.30552	NA	NA	NA	NA	NA	NA	NA	NA
182	1024	aparc-Desikan_lh_thickness_cuneus	CT	AD	3	1	-0.0152214	0.787551	0.0564819	-0.125926	0.0954831	0.984894	0.88168	1.10019	NA	NA	NA	NA	NA	NA	NA	NA
183	1025	aparc-Desikan_lh_thickness_entorhinal	CT	AD	NA	NA	NA	NA	NA	NA	NA	NA	NA	NA	NA	NA	NA	NA	NA	NA	NA	NA
184	1026	aparc-Desikan_lh_thickness_fusiform	CT	AD	4	0	-0.0188574	0.737464	0.0562549	-0.129117	0.0914021	0.981319	0.878871	1.09571	NA	NA	NA	NA	NA	NA	NA	NA
185	1027	aparc-Desikan_lh_thickness_inferiorparietal	CT	AD	6	1	0.0145131	0.834028	0.0692624	-0.121241	0.150267	1.01462	0.88582	1.16214	NA	NA	NA	NA	NA	NA	NA	NA
186	1028	aparc-Desikan_lh_thickness_inferiortemporal	CT	AD	1	1	NA	NA	NA	NA	NA	NA	NA	NA	0.0578789	0.61944	0.11654	-0.170539	0.286297	1.05959	0.84321	1.33149
187	1029	aparc-Desikan_lh_thickness_isthmuscingulate	CT	AD	2	1	-0.0252203	0.831748	0.118706	-0.257884	0.207443	0.975095	0.772685	1.23053	NA	NA	NA	NA	NA	NA	NA	NA
188	1030	aparc-Desikan_lh_thickness_lateraloccipital	CT	AD	4	2	-0.0124178	0.887528	0.0877995	-0.184505	0.159669	0.987659	0.831516	1.17312	NA	NA	NA	NA	NA	NA	NA	NA
189	1031	aparc-Desikan_lh_thickness_lateralorbitofrontal	CT	AD	1	1	NA	NA	NA	NA	NA	NA	NA	NA	-0.17787	0.17393	0.130817	-0.434272	0.0785318	0.837051	0.647736	1.0817
190	1032	aparc-Desikan_lh_thickness_lingual	CT	AD	2	1	0.0227551	0.857623	0.12684	-0.22585	0.27136	1.02302	0.797837	1.31175	NA	NA	NA	NA	NA	NA	NA	NA
191	1033	aparc-Desikan_lh_thickness_medialorbitofrontal	CT	AD	1	0	NA	NA	NA	NA	NA	NA	NA	NA	-0.260776	0.022271	0.11409	-0.484392	-0.0371606	0.770453	0.616072	0.963521
192	1034	aparc-Desikan_lh_thickness_middletemporal	CT	AD	NA	NA	NA	NA	NA	NA	NA	NA	NA	NA	NA	NA	NA	NA	NA	NA	NA	NA
193	1035	aparc-Desikan_lh_thickness_parahippocampal	CT	AD	2	0	-0.00152783	0.985378	0.0833651	-0.164923	0.161868	0.998473	0.847959	1.1757	NA	NA	NA	NA	NA	NA	NA	NA
194	1036	aparc-Desikan_lh_thickness_paracentral	CT	AD	3	1	0.0751544	0.519539	0.116689	-0.153556	0.303865	1.07805	0.857652	1.35509	NA	NA	NA	NA	NA	NA	NA	NA
195	1037	aparc-Desikan_lh_thickness_parsopercularis	CT	AD	5	0	0.0210164	0.744567	0.0645047	-0.105413	0.147446	1.02124	0.899953	1.15887	NA	NA	NA	NA	NA	NA	NA	NA
196	1038	aparc-Desikan_lh_thickness_parsorbitalis	CT	AD	1	0	NA	NA	NA	NA	NA	NA	NA	NA	-0.310147	0.0117915	0.123156	-0.551534	-0.0687612	0.733339	0.576066	0.93355
197	1039	aparc-Desikan_lh_thickness_parstriangularis	CT	AD	2	0	0.165261	0.0603574	0.0879903	-0.00719994	0.337722	1.1797	0.992826	1.40175	NA	NA	NA	NA	NA	NA	NA	NA
198	1040	aparc-Desikan_lh_thickness_pericalcarine	CT	AD	2	1	-0.190659	0.367248	0.211458	-0.605116	0.223798	0.826414	0.546011	1.25082	NA	NA	NA	NA	NA	NA	NA	NA
199	1041	aparc-Desikan_lh_thickness_postcentral	CT	AD	4	1	0.0443207	0.45969	0.0599449	-0.0731713	0.161813	1.04532	0.929442	1.17564	NA	NA	NA	NA	NA	NA	NA	NA
200	1042	aparc-Desikan_lh_thickness_posteriorcingulate	CT	AD	2	0	0.0615287	0.500698	0.0913713	-0.117559	0.240616	1.06346	0.889088	1.27203	NA	NA	NA	NA	NA	NA	NA	NA
201	1043	aparc-Desikan_lh_thickness_precentral	CT	AD	2	1	0.0569725	0.430748	0.0723082	-0.0847515	0.198696	1.05863	0.918741	1.21981	NA	NA	NA	NA	NA	NA	NA	NA
202	1044	aparc-Desikan_lh_thickness_precuneus	CT	AD	6	1	0.097901	0.0305242	0.045257	0.00919716	0.186605	1.10285	1.00924	1.20515	NA	NA	NA	NA	NA	NA	NA	NA
203	1045	aparc-Desikan_lh_thickness_rostralanteriorcingulate	CT	AD	2	0	-0.0312336	0.763623	0.10386	-0.2348	0.172333	0.969249	0.790729	1.18807	NA	NA	NA	NA	NA	NA	NA	NA
204	1046	aparc-Desikan_lh_thickness_rostralmiddlefrontal	CT	AD	7	0	0.0793755	0.17705	0.0588013	-0.0358751	0.194626	1.08261	0.964761	1.21486	NA	NA	NA	NA	NA	NA	NA	NA
205	1047	aparc-Desikan_lh_thickness_superiorfrontal	CT	AD	10	0	0.0648349	0.110538	0.0406289	-0.0147979	0.144468	1.06698	0.985311	1.15542	NA	NA	NA	NA	NA	NA	NA	NA
206	1048	aparc-Desikan_lh_thickness_superiorparietal	CT	AD	7	1	0.0820625	0.0614683	0.0438811	-0.00394438	0.168069	1.08552	0.996063	1.18302	NA	NA	NA	NA	NA	NA	NA	NA
207	1049	aparc-Desikan_lh_thickness_superiortemporal	CT	AD	2	1	0.0620484	0.389061	0.0720386	-0.0791473	0.203244	1.06401	0.923904	1.22537	NA	NA	NA	NA	NA	NA	NA	NA
208	1050	aparc-Desikan_lh_thickness_supramarginal	CT	AD	4	0	0.0778806	0.206277	0.0616208	-0.0428961	0.198657	1.08099	0.958011	1.21976	NA	NA	NA	NA	NA	NA	NA	NA
209	1051	aparc-Desikan_lh_thickness_frontalpole	CT	AD	2	0	0.0340343	0.684817	0.0838493	-0.13031	0.198379	1.03462	0.877823	1.21942	NA	NA	NA	NA	NA	NA	NA	NA
210	1052	aparc-Desikan_lh_thickness_transversetemporal	CT	AD	2	1	0.0734917	0.389135	0.0853376	-0.0937701	0.240753	1.07626	0.910492	1.27221	NA	NA	NA	NA	NA	NA	NA	NA
211	1053	aparc-Desikan_lh_thickness_insula	CT	AD	2	0	-0.00792093	0.961116	0.162471	-0.326365	0.310523	0.99211	0.721542	1.36414	NA	NA	NA	NA	NA	NA	NA	NA
212	1054	aparc-Desikan_rh_thickness_GlobalMeanThickness	CT	AD	12	1	0.0267184	0.443911	0.0348984	-0.0416825	0.0951193	1.02708	0.959174	1.09979	NA	NA	NA	NA	NA	NA	NA	NA
213	1055	aparc-Desikan_rh_thickness_bankssts	CT	AD	1	0	NA	NA	NA	NA	NA	NA	NA	NA	-0.305963	0.0100697	0.118893	-0.538994	-0.0729324	0.736414	0.583335	0.929664
214	1056	aparc-Desikan_rh_thickness_caudalanteriorcingulate	CT	AD	3	0	-0.171133	0.00807784	0.0646076	-0.297764	-0.0445016	0.84271	0.742477	0.956474	NA	NA	NA	NA	NA	NA	NA	NA
215	1057	aparc-Desikan_rh_thickness_caudalmiddlefrontal	CT	AD	1	0	NA	NA	NA	NA	NA	NA	NA	NA	0.250142	0.0416	0.122769	0.00951459	0.490768	1.28421	1.00956	1.63357
216	1058	aparc-Desikan_rh_thickness_cuneus	CT	AD	4	1	0.0377825	0.580126	0.0682981	-0.0960817	0.171647	1.03851	0.90839	1.18726	NA	NA	NA	NA	NA	NA	NA	NA
217	1059	aparc-Desikan_rh_thickness_entorhinal	CT	AD	NA	NA	NA	NA	NA	NA	NA	NA	NA	NA	NA	NA	NA	NA	NA	NA	NA	NA
218	1060	aparc-Desikan_rh_thickness_fusiform	CT	AD	3	1	0.0303432	0.734459	0.0894551	-0.144989	0.205675	1.03081	0.865032	1.22835	NA	NA	NA	NA	NA	NA	NA	NA
219	1061	aparc-Desikan_rh_thickness_inferiorparietal	CT	AD	3	0	0.0230496	0.733772	0.0677706	-0.109781	0.15588	1.02332	0.896031	1.16869	NA	NA	NA	NA	NA	NA	NA	NA
220	1062	aparc-Desikan_rh_thickness_inferiortemporal	CT	AD	4	1	0.116088	0.0560034	0.0607471	-0.00297605	0.235153	1.1231	0.997028	1.2651	NA	NA	NA	NA	NA	NA	NA	NA
221	1063	aparc-Desikan_rh_thickness_isthmuscingulate	CT	AD	4	0	-0.00382393	0.959045	0.0744654	-0.149776	0.142128	0.996183	0.860901	1.15272	NA	NA	NA	NA	NA	NA	NA	NA
222	1064	aparc-Desikan_rh_thickness_lateraloccipital	CT	AD	8	2	0.0456569	0.381215	0.05214	-0.0565375	0.147851	1.04672	0.945031	1.15934	NA	NA	NA	NA	NA	NA	NA	NA
223	1065	aparc-Desikan_rh_thickness_lateralorbitofrontal	CT	AD	2	2	0.0186834	0.853295	0.101037	-0.17935	0.216717	1.01886	0.835813	1.24199	NA	NA	NA	NA	NA	NA	NA	NA
224	1066	aparc-Desikan_rh_thickness_lingual	CT	AD	4	2	0.0877639	0.252003	0.0766163	-0.0624042	0.237932	1.09173	0.939503	1.26862	NA	NA	NA	NA	NA	NA	NA	NA
225	1067	aparc-Desikan_rh_thickness_medialorbitofrontal	CT	AD	3	0	0.0479797	0.477654	0.0675693	-0.0844562	0.180416	1.04915	0.919012	1.19771	NA	NA	NA	NA	NA	NA	NA	NA
226	1068	aparc-Desikan_rh_thickness_middletemporal	CT	AD	2	0	-0.22513	0.00896314	0.0861427	-0.39397	-0.0562905	0.798412	0.674374	0.945264	NA	NA	NA	NA	NA	NA	NA	NA
227	1069	aparc-Desikan_rh_thickness_parahippocampal	CT	AD	3	0	0.0150128	0.896425	0.115324	-0.211023	0.241048	1.01513	0.809756	1.27258	NA	NA	NA	NA	NA	NA	NA	NA
228	1070	aparc-Desikan_rh_thickness_paracentral	CT	AD	3	1	0.0841547	0.466168	0.115482	-0.142189	0.310499	1.0878	0.867457	1.36411	NA	NA	NA	NA	NA	NA	NA	NA
229	1071	aparc-Desikan_rh_thickness_parsopercularis	CT	AD	3	0	0.0772715	0.336531	0.0804039	-0.0803201	0.234863	1.08034	0.922821	1.26474	NA	NA	NA	NA	NA	NA	NA	NA
230	1072	aparc-Desikan_rh_thickness_parsorbitalis	CT	AD	NA	NA	NA	NA	NA	NA	NA	NA	NA	NA	NA	NA	NA	NA	NA	NA	NA	NA
231	1073	aparc-Desikan_rh_thickness_parstriangularis	CT	AD	3	0	0.0884271	0.190059	0.0674807	-0.043835	0.220689	1.09245	0.957112	1.24694	NA	NA	NA	NA	NA	NA	NA	NA
232	1074	aparc-Desikan_rh_thickness_pericalcarine	CT	AD	1	1	NA	NA	NA	NA	NA	NA	NA	NA	0.0145938	0.906085	0.1237	-0.227858	0.257046	1.0147	0.796237	1.2931
233	1075	aparc-Desikan_rh_thickness_postcentral	CT	AD	2	1	-0.0453601	0.665964	0.105075	-0.251306	0.160586	0.955653	0.777784	1.1742	NA	NA	NA	NA	NA	NA	NA	NA
234	1076	aparc-Desikan_rh_thickness_posteriorcingulate	CT	AD	1	0	NA	NA	NA	NA	NA	NA	NA	NA	-0.0182202	0.887044	0.12827	-0.269629	0.233189	0.981945	0.763663	1.26262
235	1077	aparc-Desikan_rh_thickness_precentral	CT	AD	6	1	0.0860899	0.256367	0.0758489	-0.0625738	0.234754	1.0899	0.939344	1.2646	NA	NA	NA	NA	NA	NA	NA	NA
236	1078	aparc-Desikan_rh_thickness_precuneus	CT	AD	8	1	0.100659	0.0162975	0.0419031	0.0185289	0.182789	1.1059	1.0187	1.20056	NA	NA	NA	NA	NA	NA	NA	NA
237	1079	aparc-Desikan_rh_thickness_rostralanteriorcingulate	CT	AD	2	0	0.130423	0.122774	0.0845126	-0.035222	0.296067	1.13931	0.965391	1.34456	NA	NA	NA	NA	NA	NA	NA	NA
238	1080	aparc-Desikan_rh_thickness_rostralmiddlefrontal	CT	AD	2	0	0.0757648	0.720834	0.212021	-0.339797	0.491327	1.07871	0.711915	1.63448	NA	NA	NA	NA	NA	NA	NA	NA
239	1081	aparc-Desikan_rh_thickness_superiorfrontal	CT	AD	7	0	-0.00578591	0.934146	0.0700226	-0.14303	0.131458	0.994231	0.866728	1.14049	NA	NA	NA	NA	NA	NA	NA	NA
240	1082	aparc-Desikan_rh_thickness_superiorparietal	CT	AD	6	1	0.0435231	0.434135	0.0556464	-0.065544	0.15259	1.04448	0.936558	1.16485	NA	NA	NA	NA	NA	NA	NA	NA
241	1083	aparc-Desikan_rh_thickness_superiortemporal	CT	AD	2	0	0.0443472	0.524058	0.0696076	-0.0920838	0.180778	1.04535	0.912029	1.19815	NA	NA	NA	NA	NA	NA	NA	NA
242	1084	aparc-Desikan_rh_thickness_supramarginal	CT	AD	5	1	-0.0132726	0.8043	0.0535649	-0.11826	0.0917146	0.986815	0.888465	1.09605	NA	NA	NA	NA	NA	NA	NA	NA
243	1085	aparc-Desikan_rh_thickness_frontalpole	CT	AD	1	0	NA	NA	NA	NA	NA	NA	NA	NA	-0.0820209	0.488008	0.118274	-0.313838	0.149796	0.921253	0.730637	1.1616
244	1086	aparc-Desikan_rh_thickness_transversetemporal	CT	AD	1	1	NA	NA	NA	NA	NA	NA	NA	NA	-0.0430919	0.741953	0.130872	-0.299601	0.213417	0.957823	0.741114	1.2379
245	1087	aparc-Desikan_rh_thickness_insula	CT	AD	4	0	0.0468247	0.511442	0.0713145	-0.0929518	0.186601	1.04794	0.911237	1.20515	NA	NA	NA	NA	NA	NA	NA	NA
246	1452	IDP_dMRI_TBSS_FA_Middle_cerebellar_peduncle	FA	AD	6	0	-0.00318126	0.952821	0.0537694	-0.108569	0.102207	0.996824	0.897117	1.10761	NA	NA	NA	NA	NA	NA	NA	NA
247	1453	IDP_dMRI_TBSS_FA_Pontine_crossing_tract	FA	AD	3	0	0.0618488	0.642332	0.133168	-0.199161	0.322859	1.0638	0.819418	1.38107	NA	NA	NA	NA	NA	NA	NA	NA
248	1454	IDP_dMRI_TBSS_FA_Genu_of_corpus_callosum	FA	AD	12	1	0.0144092	0.712401	0.0390882	-0.0622037	0.0910222	1.01451	0.939691	1.09529	NA	NA	NA	NA	NA	NA	NA	NA
249	1455	IDP_dMRI_TBSS_FA_Body_of_corpus_callosum	FA	AD	12	1	0.0571662	0.119524	0.036721	-0.0148069	0.129139	1.05883	0.985302	1.13785	NA	NA	NA	NA	NA	NA	NA	NA
250	1456	IDP_dMRI_TBSS_FA_Splenium_of_corpus_callosum	FA	AD	15	1	0.0805168	0.0011096	0.0246897	0.032125	0.128909	1.08385	1.03265	1.13759	NA	NA	NA	NA	NA	NA	NA	NA
251	1457	IDP_dMRI_TBSS_FA_Fornix	FA	AD	8	0	0.0798278	0.072603	0.0444644	-0.00732246	0.166978	1.0831	0.992704	1.18173	NA	NA	NA	NA	NA	NA	NA	NA
252	1458	IDP_dMRI_TBSS_FA_Corticospinal_tract_R	FA	AD	2	0	0.00297353	0.970782	0.0811834	-0.156146	0.162093	1.00298	0.855434	1.17597	NA	NA	NA	NA	NA	NA	NA	NA
253	1459	IDP_dMRI_TBSS_FA_Corticospinal_tract_L	FA	AD	1	0	NA	NA	NA	NA	NA	NA	NA	NA	0.0234729	0.844977	0.120047	-0.21182	0.258766	1.02375	0.809111	1.29533
254	1460	IDP_dMRI_TBSS_FA_Medial_lemniscus_R	FA	AD	5	1	-0.0450325	0.351965	0.0483812	-0.13986	0.0497946	0.955966	0.86948	1.05106	NA	NA	NA	NA	NA	NA	NA	NA
255	1461	IDP_dMRI_TBSS_FA_Medial_lemniscus_L	FA	AD	5	1	-0.0202565	0.710298	0.0545328	-0.127141	0.0866278	0.979947	0.88061	1.09049	NA	NA	NA	NA	NA	NA	NA	NA
256	1462	IDP_dMRI_TBSS_FA_Inferior_cerebellar_peduncle_R	FA	AD	9	0	0.0237888	0.504628	0.0356533	-0.0460917	0.0936693	1.02407	0.954954	1.0982	NA	NA	NA	NA	NA	NA	NA	NA
257	1463	IDP_dMRI_TBSS_FA_Inferior_cerebellar_peduncle_L	FA	AD	9	0	-0.0105201	0.780522	0.0377553	-0.0845205	0.0634804	0.989535	0.918953	1.06554	NA	NA	NA	NA	NA	NA	NA	NA
258	1464	IDP_dMRI_TBSS_FA_Superior_cerebellar_peduncle_R	FA	AD	12	0	-0.00387915	0.907413	0.0333542	-0.0692534	0.0614951	0.996128	0.93309	1.06343	NA	NA	NA	NA	NA	NA	NA	NA
259	1465	IDP_dMRI_TBSS_FA_Superior_cerebellar_peduncle_L	FA	AD	11	0	0.00466771	0.893274	0.0347914	-0.0635234	0.0728588	1.00468	0.938452	1.07558	NA	NA	NA	NA	NA	NA	NA	NA
260	1466	IDP_dMRI_TBSS_FA_Cerebral_peduncle_R	FA	AD	8	0	0.0624415	0.242785	0.0534577	-0.0423356	0.167219	1.06443	0.958548	1.18201	NA	NA	NA	NA	NA	NA	NA	NA
261	1467	IDP_dMRI_TBSS_FA_Cerebral_peduncle_L	FA	AD	8	1	0.0660916	0.17884	0.049163	-0.0302679	0.162451	1.06832	0.970186	1.17639	NA	NA	NA	NA	NA	NA	NA	NA
262	1468	IDP_dMRI_TBSS_FA_Anterior_limb_of_internal_capsule_R	FA	AD	12	1	0.0245163	0.594694	0.0460793	-0.0657991	0.114832	1.02482	0.936319	1.12168	NA	NA	NA	NA	NA	NA	NA	NA
263	1469	IDP_dMRI_TBSS_FA_Anterior_limb_of_internal_capsule_L	FA	AD	8	0	0.0421883	0.301711	0.0408496	-0.0378769	0.122253	1.04309	0.962831	1.13004	NA	NA	NA	NA	NA	NA	NA	NA
264	1470	IDP_dMRI_TBSS_FA_Posterior_limb_of_internal_capsule_R	FA	AD	21	0	0.0637902	0.0209788	0.0276344	0.00962686	0.117954	1.06587	1.00967	1.12519	NA	NA	NA	NA	NA	NA	NA	NA
265	1471	IDP_dMRI_TBSS_FA_Posterior_limb_of_internal_capsule_L	FA	AD	17	0	0.0832639	0.00195975	0.0268917	0.0305561	0.135972	1.08683	1.03103	1.14565	NA	NA	NA	NA	NA	NA	NA	NA
266	1472	IDP_dMRI_TBSS_FA_Retrolenticular_part_of_internal_capsule_R	FA	AD	10	0	-0.00677056	0.888642	0.0483532	-0.101543	0.0880017	0.993252	0.903442	1.09199	NA	NA	NA	NA	NA	NA	NA	NA
267	1473	IDP_dMRI_TBSS_FA_Retrolenticular_part_of_internal_capsule_L	FA	AD	7	0	-0.0389075	0.510711	0.0591541	-0.15485	0.0770346	0.96184	0.856544	1.08008	NA	NA	NA	NA	NA	NA	NA	NA
268	1474	IDP_dMRI_TBSS_FA_Anterior_corona_radiata_R	FA	AD	12	1	-0.00266433	0.933199	0.0317863	-0.0649655	0.0596368	0.997339	0.9371	1.06145	NA	NA	NA	NA	NA	NA	NA	NA
269	1475	IDP_dMRI_TBSS_FA_Anterior_corona_radiata_L	FA	AD	9	1	-0.0505137	0.368991	0.0562285	-0.160722	0.0596942	0.950741	0.851529	1.06151	NA	NA	NA	NA	NA	NA	NA	NA
270	1476	IDP_dMRI_TBSS_FA_Superior_corona_radiata_R	FA	AD	12	0	-0.0465205	0.264477	0.0416899	-0.128233	0.0351916	0.954545	0.879649	1.03582	NA	NA	NA	NA	NA	NA	NA	NA
271	1477	IDP_dMRI_TBSS_FA_Superior_corona_radiata_L	FA	AD	10	0	0.00274255	0.952346	0.045892	-0.0872058	0.0926909	1.00275	0.916488	1.09712	NA	NA	NA	NA	NA	NA	NA	NA
272	1478	IDP_dMRI_TBSS_FA_Posterior_corona_radiata_R	FA	AD	5	0	0.0434877	0.314403	0.0432273	-0.0412377	0.128213	1.04445	0.959601	1.1368	NA	NA	NA	NA	NA	NA	NA	NA
273	1479	IDP_dMRI_TBSS_FA_Posterior_corona_radiata_L	FA	AD	8	0	8.85e-05	0.998101	0.0371807	-0.0727857	0.0729627	1.00009	0.9298	1.07569	NA	NA	NA	NA	NA	NA	NA	NA
274	1480	IDP_dMRI_TBSS_FA_Posterior_thalamic_radiation_R	FA	AD	9	0	0.02419	0.527661	0.0383007	-0.0508793	0.0992593	1.02448	0.950393	1.10435	NA	NA	NA	NA	NA	NA	NA	NA
275	1481	IDP_dMRI_TBSS_FA_Posterior_thalamic_radiation_L	FA	AD	12	0	0.0313242	0.481132	0.0444642	-0.0558256	0.118474	1.03182	0.945704	1.12578	NA	NA	NA	NA	NA	NA	NA	NA
276	1482	IDP_dMRI_TBSS_FA_Sagittal_stratum_R	FA	AD	13	0	-0.0197955	0.486243	0.0284297	-0.0755177	0.0359267	0.980399	0.927263	1.03658	NA	NA	NA	NA	NA	NA	NA	NA
277	1483	IDP_dMRI_TBSS_FA_Sagittal_stratum_L	FA	AD	10	0	0.0114801	0.802291	0.0458502	-0.0783862	0.101346	1.01155	0.924607	1.10666	NA	NA	NA	NA	NA	NA	NA	NA
278	1484	IDP_dMRI_TBSS_FA_External_capsule_R	FA	AD	11	0	0.0145212	0.722762	0.0409314	-0.0657043	0.0947468	1.01463	0.936408	1.09938	NA	NA	NA	NA	NA	NA	NA	NA
279	1485	IDP_dMRI_TBSS_FA_External_capsule_L	FA	AD	8	0	-0.000413084	0.991868	0.0405277	-0.0798475	0.0790213	0.999587	0.923257	1.08223	NA	NA	NA	NA	NA	NA	NA	NA
280	1486	IDP_dMRI_TBSS_FA_Cingulum_cingulate_gyrus_R	FA	AD	12	1	-0.0706213	0.0217978	0.0307869	-0.130964	-0.0102789	0.931815	0.87725	0.989774	NA	NA	NA	NA	NA	NA	NA	NA
281	1487	IDP_dMRI_TBSS_FA_Cingulum_cingulate_gyrus_L	FA	AD	9	1	0.0210367	0.728024	0.0604928	-0.0975291	0.139602	1.02126	0.907076	1.14982	NA	NA	NA	NA	NA	NA	NA	NA
282	1488	IDP_dMRI_TBSS_FA_Cingulum_hippocampus_R	FA	AD	7	0	0.0207624	0.676852	0.0498182	-0.0768814	0.118406	1.02098	0.926	1.1257	NA	NA	NA	NA	NA	NA	NA	NA
283	1489	IDP_dMRI_TBSS_FA_Cingulum_hippocampus_L	FA	AD	6	0	-0.00706463	0.880499	0.046992	-0.099169	0.0850397	0.99296	0.90559	1.08876	NA	NA	NA	NA	NA	NA	NA	NA
284	1490	IDP_dMRI_TBSS_FA_Fornix_cres+Stria_terminalis_R	FA	AD	2	1	-0.0692004	0.465176	0.0947497	-0.25491	0.116509	0.93314	0.774986	1.12357	NA	NA	NA	NA	NA	NA	NA	NA
285	1491	IDP_dMRI_TBSS_FA_Fornix_cres+Stria_terminalis_L	FA	AD	7	1	0.0652634	0.345604	0.0691972	-0.0703631	0.20089	1.06744	0.932055	1.22249	NA	NA	NA	NA	NA	NA	NA	NA
286	1492	IDP_dMRI_TBSS_FA_Superior_longitudinal_fasciculus_R	FA	AD	12	0	0.0369374	0.444892	0.0483501	-0.0578288	0.131704	1.03763	0.943812	1.14077	NA	NA	NA	NA	NA	NA	NA	NA
287	1493	IDP_dMRI_TBSS_FA_Superior_longitudinal_fasciculus_L	FA	AD	13	0	0.0127264	0.74838	0.0396738	-0.0650343	0.0904871	1.01281	0.937035	1.09471	NA	NA	NA	NA	NA	NA	NA	NA
288	1494	IDP_dMRI_TBSS_FA_Superior_fronto-occipital_fasciculus_R	FA	AD	8	0	0.0558309	0.331705	0.0575169	-0.0569023	0.168564	1.05742	0.944686	1.1836	NA	NA	NA	NA	NA	NA	NA	NA
289	1495	IDP_dMRI_TBSS_FA_Superior_fronto-occipital_fasciculus_L	FA	AD	9	1	0.0364016	0.31832	0.0364776	-0.0350946	0.107898	1.03707	0.965514	1.11393	NA	NA	NA	NA	NA	NA	NA	NA
290	1496	IDP_dMRI_TBSS_FA_Uncinate_fasciculus_R	FA	AD	4	0	-0.0176761	0.732849	0.0517847	-0.119174	0.083822	0.982479	0.887653	1.08744	NA	NA	NA	NA	NA	NA	NA	NA
291	1497	IDP_dMRI_TBSS_FA_Uncinate_fasciculus_L	FA	AD	8	1	0.0454923	0.223761	0.0373934	-0.0277987	0.118783	1.04654	0.972584	1.12613	NA	NA	NA	NA	NA	NA	NA	NA
292	1498	IDP_dMRI_TBSS_FA_Tapetum_R	FA	AD	11	0	0.0190276	0.572415	0.033707	-0.0470382	0.0850933	1.01921	0.954051	1.08882	NA	NA	NA	NA	NA	NA	NA	NA
293	1499	IDP_dMRI_TBSS_FA_Tapetum_L	FA	AD	10	0	-0.00130487	0.969165	0.0337561	-0.0674669	0.0648571	0.998696	0.934759	1.06701	NA	NA	NA	NA	NA	NA	NA	NA
294	1602	IDP_dMRI_TBSS_MD_Middle_cerebellar_peduncle	MD	AD	4	0	-0.00796287	0.868855	0.0482267	-0.102487	0.0865614	0.992069	0.90259	1.09042	NA	NA	NA	NA	NA	NA	NA	NA
295	1603	IDP_dMRI_TBSS_MD_Pontine_crossing_tract	MD	AD	4	0	-0.0455315	0.413834	0.0557189	-0.15474	0.0636774	0.95549	0.856637	1.06575	NA	NA	NA	NA	NA	NA	NA	NA
296	1604	IDP_dMRI_TBSS_MD_Genu_of_corpus_callosum	MD	AD	14	1	-0.0199076	0.589798	0.0369256	-0.0922818	0.0524665	0.980289	0.911848	1.05387	NA	NA	NA	NA	NA	NA	NA	NA
297	1605	IDP_dMRI_TBSS_MD_Body_of_corpus_callosum	MD	AD	10	1	0.00973923	0.759697	0.0318402	-0.0526675	0.072146	1.00979	0.948695	1.07481	NA	NA	NA	NA	NA	NA	NA	NA
298	1606	IDP_dMRI_TBSS_MD_Splenium_of_corpus_callosum	MD	AD	13	0	-0.0631682	0.08364	0.0365146	-0.134737	0.00840035	0.938786	0.873946	1.00844	NA	NA	NA	NA	NA	NA	NA	NA
299	1607	IDP_dMRI_TBSS_MD_Fornix	MD	AD	10	0	-0.0494114	0.299783	0.047653	-0.142811	0.0439886	0.951789	0.866918	1.04497	NA	NA	NA	NA	NA	NA	NA	NA
300	1608	IDP_dMRI_TBSS_MD_Corticospinal_tract_R	MD	AD	4	0	-0.0441385	0.388634	0.051199	-0.144489	0.0562116	0.956821	0.865465	1.05782	NA	NA	NA	NA	NA	NA	NA	NA
301	1609	IDP_dMRI_TBSS_MD_Corticospinal_tract_L	MD	AD	4	0	-0.0156773	0.764429	0.0523151	-0.118215	0.0868603	0.984445	0.888505	1.09074	NA	NA	NA	NA	NA	NA	NA	NA
302	1610	IDP_dMRI_TBSS_MD_Medial_lemniscus_R	MD	AD	1	0	NA	NA	NA	NA	NA	NA	NA	NA	-0.108294	0.36364	0.119207	-0.34194	0.125352	0.897364	0.710391	1.13355
303	1611	IDP_dMRI_TBSS_MD_Medial_lemniscus_L	MD	AD	NA	NA	NA	NA	NA	NA	NA	NA	NA	NA	NA	NA	NA	NA	NA	NA	NA	NA
304	1612	IDP_dMRI_TBSS_MD_Inferior_cerebellar_peduncle_R	MD	AD	4	0	0.0280011	0.498694	0.0413882	-0.0531199	0.109122	1.0284	0.948266	1.1153	NA	NA	NA	NA	NA	NA	NA	NA
305	1613	IDP_dMRI_TBSS_MD_Inferior_cerebellar_peduncle_L	MD	AD	6	0	0.0398458	0.29349	0.0379304	-0.0344978	0.114189	1.04065	0.96609	1.12096	NA	NA	NA	NA	NA	NA	NA	NA
306	1614	IDP_dMRI_TBSS_MD_Superior_cerebellar_peduncle_R	MD	AD	8	0	-0.0178441	0.61165	0.0351456	-0.0867296	0.0510413	0.982314	0.916925	1.05237	NA	NA	NA	NA	NA	NA	NA	NA
307	1615	IDP_dMRI_TBSS_MD_Superior_cerebellar_peduncle_L	MD	AD	7	0	-0.00158516	0.976693	0.0542582	-0.107931	0.104761	0.998416	0.897689	1.11045	NA	NA	NA	NA	NA	NA	NA	NA
308	1616	IDP_dMRI_TBSS_MD_Cerebral_peduncle_R	MD	AD	3	1	0.0386397	0.524013	0.0606425	-0.0802196	0.157499	1.0394	0.922914	1.17058	NA	NA	NA	NA	NA	NA	NA	NA
309	1617	IDP_dMRI_TBSS_MD_Cerebral_peduncle_L	MD	AD	5	1	0.0063528	0.896173	0.0486813	-0.0890625	0.101768	1.00637	0.914788	1.10713	NA	NA	NA	NA	NA	NA	NA	NA
310	1618	IDP_dMRI_TBSS_MD_Anterior_limb_of_internal_capsule_R	MD	AD	11	1	-0.0639025	0.249934	0.0555428	-0.172766	0.0449613	0.938096	0.841334	1.04599	NA	NA	NA	NA	NA	NA	NA	NA
311	1619	IDP_dMRI_TBSS_MD_Anterior_limb_of_internal_capsule_L	MD	AD	11	0	0.00393776	0.924269	0.041425	-0.0772553	0.0851308	1.00395	0.925654	1.08886	NA	NA	NA	NA	NA	NA	NA	NA
312	1620	IDP_dMRI_TBSS_MD_Posterior_limb_of_internal_capsule_R	MD	AD	6	1	-0.0858731	0.142259	0.0585193	-0.200571	0.0288247	0.917711	0.818263	1.02924	NA	NA	NA	NA	NA	NA	NA	NA
313	1621	IDP_dMRI_TBSS_MD_Posterior_limb_of_internal_capsule_L	MD	AD	7	0	-0.0478151	0.35429	0.0516194	-0.148989	0.0533589	0.95331	0.861579	1.05481	NA	NA	NA	NA	NA	NA	NA	NA
314	1622	IDP_dMRI_TBSS_MD_Retrolenticular_part_of_internal_capsule_R	MD	AD	15	0	0.0192741	0.56664	0.0336367	-0.0466539	0.085202	1.01946	0.954418	1.08894	NA	NA	NA	NA	NA	NA	NA	NA
315	1623	IDP_dMRI_TBSS_MD_Retrolenticular_part_of_internal_capsule_L	MD	AD	15	1	0.0153486	0.681273	0.0373693	-0.0578953	0.0885925	1.01547	0.943749	1.09264	NA	NA	NA	NA	NA	NA	NA	NA
316	1624	IDP_dMRI_TBSS_MD_Anterior_corona_radiata_R	MD	AD	16	2	-0.00520715	0.859512	0.0294197	-0.0628697	0.0524554	0.994806	0.939066	1.05386	NA	NA	NA	NA	NA	NA	NA	NA
317	1625	IDP_dMRI_TBSS_MD_Anterior_corona_radiata_L	MD	AD	19	1	-0.0222324	0.429231	0.0281241	-0.0773557	0.0328909	0.978013	0.925561	1.03344	NA	NA	NA	NA	NA	NA	NA	NA
318	1626	IDP_dMRI_TBSS_MD_Superior_corona_radiata_R	MD	AD	21	0	0.00417531	0.870302	0.0255723	-0.0459464	0.054297	1.00418	0.955093	1.0558	NA	NA	NA	NA	NA	NA	NA	NA
319	1627	IDP_dMRI_TBSS_MD_Superior_corona_radiata_L	MD	AD	17	0	-0.00339427	0.887409	0.0239735	-0.0503824	0.0435938	0.996611	0.950866	1.04456	NA	NA	NA	NA	NA	NA	NA	NA
320	1628	IDP_dMRI_TBSS_MD_Posterior_corona_radiata_R	MD	AD	10	0	0.0050624	0.883905	0.0346691	-0.0628891	0.0730139	1.00508	0.939048	1.07575	NA	NA	NA	NA	NA	NA	NA	NA
321	1629	IDP_dMRI_TBSS_MD_Posterior_corona_radiata_L	MD	AD	12	0	0.00345871	0.897733	0.0269106	-0.049286	0.0562034	1.00346	0.951909	1.05781	NA	NA	NA	NA	NA	NA	NA	NA
322	1630	IDP_dMRI_TBSS_MD_Posterior_thalamic_radiation_R	MD	AD	12	0	0.0177939	0.654737	0.0397902	-0.060195	0.0957827	1.01795	0.941581	1.10052	NA	NA	NA	NA	NA	NA	NA	NA
323	1631	IDP_dMRI_TBSS_MD_Posterior_thalamic_radiation_L	MD	AD	18	0	-0.0010275	0.979263	0.03953	-0.0785062	0.0764512	0.998973	0.924496	1.07945	NA	NA	NA	NA	NA	NA	NA	NA
324	1632	IDP_dMRI_TBSS_MD_Sagittal_stratum_R	MD	AD	15	0	0.018675	0.466653	0.0256547	-0.0316083	0.0689582	1.01885	0.968886	1.07139	NA	NA	NA	NA	NA	NA	NA	NA
325	1633	IDP_dMRI_TBSS_MD_Sagittal_stratum_L	MD	AD	19	0	0.00519982	0.85612	0.0286784	-0.0510099	0.0614095	1.00521	0.950269	1.06333	NA	NA	NA	NA	NA	NA	NA	NA
326	1634	IDP_dMRI_TBSS_MD_External_capsule_R	MD	AD	13	1	0.0271336	0.369508	0.030236	-0.0321289	0.0863961	1.02751	0.968382	1.09024	NA	NA	NA	NA	NA	NA	NA	NA
327	1635	IDP_dMRI_TBSS_MD_External_capsule_L	MD	AD	11	1	-0.0232402	0.450541	0.0308016	-0.0836114	0.0371309	0.977028	0.919789	1.03783	NA	NA	NA	NA	NA	NA	NA	NA
328	1636	IDP_dMRI_TBSS_MD_Cingulum_cingulate_gyrus_R	MD	AD	16	1	-0.0499571	0.110953	0.0313423	-0.111388	0.0114737	0.95127	0.894592	1.01154	NA	NA	NA	NA	NA	NA	NA	NA
329	1637	IDP_dMRI_TBSS_MD_Cingulum_cingulate_gyrus_L	MD	AD	16	0	-0.050954	0.0916029	0.0302039	-0.110154	0.00824558	0.950322	0.895697	1.00828	NA	NA	NA	NA	NA	NA	NA	NA
330	1638	IDP_dMRI_TBSS_MD_Cingulum_hippocampus_R	MD	AD	14	0	-0.0126372	0.572721	0.0224046	-0.0565502	0.0312757	0.987442	0.945019	1.03177	NA	NA	NA	NA	NA	NA	NA	NA
331	1639	IDP_dMRI_TBSS_MD_Cingulum_hippocampus_L	MD	AD	12	1	-0.0278229	0.281424	0.0258307	-0.078451	0.0228053	0.972561	0.924547	1.02307	NA	NA	NA	NA	NA	NA	NA	NA
332	1640	IDP_dMRI_TBSS_MD_Fornix_cres+Stria_terminalis_R	MD	AD	2	1	0.031729	0.687567	0.0788967	-0.122909	0.186367	1.03224	0.884345	1.20486	NA	NA	NA	NA	NA	NA	NA	NA
333	1641	IDP_dMRI_TBSS_MD_Fornix_cres+Stria_terminalis_L	MD	AD	1	0	NA	NA	NA	NA	NA	NA	NA	NA	-0.00421962	0.96455	0.0949415	-0.190305	0.181866	0.995789	0.826707	1.19945
334	1642	IDP_dMRI_TBSS_MD_Superior_longitudinal_fasciculus_R	MD	AD	24	0	-0.00135547	0.961772	0.02828	-0.0567843	0.0540734	0.998645	0.944798	1.05556	NA	NA	NA	NA	NA	NA	NA	NA
335	1643	IDP_dMRI_TBSS_MD_Superior_longitudinal_fasciculus_L	MD	AD	25	0	0.000516089	0.984779	0.0270512	-0.0525043	0.0535365	1.00052	0.94885	1.055	NA	NA	NA	NA	NA	NA	NA	NA
336	1644	IDP_dMRI_TBSS_MD_Superior_fronto-occipital_fasciculus_R	MD	AD	6	1	-0.104243	0.0506979	0.0533478	-0.208805	0.000318568	0.901006	0.811554	1.00032	NA	NA	NA	NA	NA	NA	NA	NA
337	1645	IDP_dMRI_TBSS_MD_Superior_fronto-occipital_fasciculus_L	MD	AD	5	1	-0.0262792	0.604179	0.0506928	-0.125637	0.0730788	0.974063	0.881935	1.07582	NA	NA	NA	NA	NA	NA	NA	NA
338	1646	IDP_dMRI_TBSS_MD_Uncinate_fasciculus_R	MD	AD	5	0	-0.0690549	0.195008	0.053287	-0.173497	0.0353877	0.933275	0.840719	1.03602	NA	NA	NA	NA	NA	NA	NA	NA
339	1647	IDP_dMRI_TBSS_MD_Uncinate_fasciculus_L	MD	AD	5	0	-0.0817563	0.156982	0.0577663	-0.194978	0.0314656	0.921497	0.822853	1.03197	NA	NA	NA	NA	NA	NA	NA	NA
340	1648	IDP_dMRI_TBSS_MD_Tapetum_R	MD	AD	8	0	-0.0690593	0.089391	0.0406561	-0.148745	0.0106268	0.933271	0.861789	1.01068	NA	NA	NA	NA	NA	NA	NA	NA
341	1649	IDP_dMRI_TBSS_MD_Tapetum_L	MD	AD	9	0	-0.00944186	0.811525	0.0395954	-0.0870488	0.0681651	0.990603	0.916632	1.07054	NA	NA	NA	NA	NA	NA	NA	NA
342	122	IDP_T1_FAST_ROIs_L_thalamus	GMV	ALS	16	0	-0.0167598	0.645239	0.0364037	-0.0881109	0.0545914	0.98338	0.915659	1.05611	NA	NA	NA	NA	NA	NA	NA	NA
343	123	IDP_T1_FAST_ROIs_R_thalamus	GMV	ALS	12	0	-0.0269582	0.568917	0.0473244	-0.119714	0.0657976	0.973402	0.887174	1.06801	NA	NA	NA	NA	NA	NA	NA	NA
344	124	IDP_T1_FAST_ROIs_L_caudate	GMV	ALS	20	1	0.019565	0.506924	0.0294816	-0.0382189	0.0773489	1.01976	0.962502	1.08042	NA	NA	NA	NA	NA	NA	NA	NA
345	125	IDP_T1_FAST_ROIs_R_caudate	GMV	ALS	18	1	0.0348057	0.195637	0.0268961	-0.0179106	0.0875221	1.03542	0.982249	1.09147	NA	NA	NA	NA	NA	NA	NA	NA
346	126	IDP_T1_FAST_ROIs_L_putamen	GMV	ALS	23	3	0.022553	0.311451	0.0222815	-0.0211188	0.0662247	1.02281	0.979103	1.06847	NA	NA	NA	NA	NA	NA	NA	NA
347	127	IDP_T1_FAST_ROIs_R_putamen	GMV	ALS	17	3	-0.0108109	0.684267	0.0265855	-0.0629185	0.0412966	0.989247	0.93902	1.04216	NA	NA	NA	NA	NA	NA	NA	NA
348	128	IDP_T1_FAST_ROIs_L_pallidum	GMV	ALS	4	2	0.0870848	0.174783	0.0641747	-0.0386976	0.212867	1.09099	0.962042	1.23722	NA	NA	NA	NA	NA	NA	NA	NA
349	129	IDP_T1_FAST_ROIs_R_pallidum	GMV	ALS	3	1	0.0719894	0.568724	0.126312	-0.175582	0.319561	1.07464	0.838968	1.37652	NA	NA	NA	NA	NA	NA	NA	NA
350	130	IDP_T1_FAST_ROIs_L_hippocampus	GMV	ALS	13	0	-0.0232624	0.386746	0.0268764	-0.0759402	0.0294153	0.977006	0.926872	1.02985	NA	NA	NA	NA	NA	NA	NA	NA
351	131	IDP_T1_FAST_ROIs_R_hippocampus	GMV	ALS	14	0	0.000890541	0.971447	0.0248799	-0.0478741	0.0496552	1.00089	0.953254	1.05091	NA	NA	NA	NA	NA	NA	NA	NA
352	132	IDP_T1_FAST_ROIs_L_amygdala	GMV	ALS	5	0	-0.0528422	0.343458	0.0557787	-0.162169	0.0564841	0.94853	0.850298	1.05811	NA	NA	NA	NA	NA	NA	NA	NA
353	133	IDP_T1_FAST_ROIs_R_amygdala	GMV	ALS	4	0	0.000993893	0.985657	0.0552851	-0.107365	0.109353	1.00099	0.898198	1.11556	NA	NA	NA	NA	NA	NA	NA	NA
354	134	IDP_T1_FAST_ROIs_L_ventral_striatum	GMV	ALS	15	2	0.0720965	0.0320396	0.0336284	0.00618482	0.138008	1.07476	1.0062	1.14798	NA	NA	NA	NA	NA	NA	NA	NA
355	135	IDP_T1_FAST_ROIs_R_ventral_striatum	GMV	ALS	19	3	0.0424441	0.149379	0.0294397	-0.0152578	0.100146	1.04336	0.984858	1.10533	NA	NA	NA	NA	NA	NA	NA	NA
356	136	IDP_T1_FAST_ROIs_brain_stem	GMV	ALS	10	1	0.099036	0.00345065	0.0338648	0.032661	0.165411	1.10411	1.0332	1.17988	NA	NA	NA	NA	NA	NA	NA	NA
357	137	IDP_T1_FAST_ROIs_L_cerebellum_I-IV	GMV	ALS	11	1	0.00410575	0.937185	0.052098	-0.0980062	0.106218	1.00411	0.906643	1.11206	NA	NA	NA	NA	NA	NA	NA	NA
358	138	IDP_T1_FAST_ROIs_R_cerebellum_I-IV	GMV	ALS	11	1	-0.0172201	0.629852	0.0357312	-0.0872532	0.052813	0.982927	0.916445	1.05423	NA	NA	NA	NA	NA	NA	NA	NA
359	139	IDP_T1_FAST_ROIs_L_cerebellum_V	GMV	ALS	15	1	0.0239411	0.595913	0.0451475	-0.064548	0.11243	1.02423	0.937491	1.11899	NA	NA	NA	NA	NA	NA	NA	NA
360	140	IDP_T1_FAST_ROIs_R_cerebellum_V	GMV	ALS	12	2	0.062641	0.0294419	0.0287671	0.0062574	0.119025	1.06464	1.00628	1.1264	NA	NA	NA	NA	NA	NA	NA	NA
361	141	IDP_T1_FAST_ROIs_L_cerebellum_VI	GMV	ALS	17	3	-0.00239699	0.936899	0.0302774	-0.0617407	0.0569467	0.997606	0.940127	1.0586	NA	NA	NA	NA	NA	NA	NA	NA
362	142	IDP_T1_FAST_ROIs_V_cerebellum_VI	GMV	ALS	12	2	0.0500514	0.0920043	0.0297055	-0.00817144	0.108274	1.05133	0.991862	1.11435	NA	NA	NA	NA	NA	NA	NA	NA
363	143	IDP_T1_FAST_ROIs_R_cerebellum_VI	GMV	ALS	14	3	0.0163348	0.585546	0.0299554	-0.0423779	0.0750474	1.01647	0.958508	1.07794	NA	NA	NA	NA	NA	NA	NA	NA
364	144	IDP_T1_FAST_ROIs_L_cerebellum_crus_I	GMV	ALS	30	0	-0.00320761	0.861691	0.018411	-0.0392931	0.0328779	0.996798	0.961469	1.03342	NA	NA	NA	NA	NA	NA	NA	NA
365	145	IDP_T1_FAST_ROIs_V_cerebellum_crus_I	GMV	ALS	3	0	0.00361119	0.972569	0.105018	-0.202224	0.209446	1.00362	0.816912	1.233	NA	NA	NA	NA	NA	NA	NA	NA
366	146	IDP_T1_FAST_ROIs_R_cerebellum_crus_I	GMV	ALS	24	0	0.00993817	0.611895	0.0195876	-0.0284536	0.0483299	1.00999	0.971947	1.04952	NA	NA	NA	NA	NA	NA	NA	NA
367	147	IDP_T1_FAST_ROIs_L_cerebellum_crus_II	GMV	ALS	23	2	-0.00701762	0.755079	0.022496	-0.0511099	0.0370746	0.993007	0.950174	1.03777	NA	NA	NA	NA	NA	NA	NA	NA
368	148	IDP_T1_FAST_ROIs_V_cerebellum_crus_II	GMV	ALS	19	0	0.0219574	0.284643	0.020522	-0.0182656	0.0621804	1.0222	0.9819	1.06415	NA	NA	NA	NA	NA	NA	NA	NA
369	149	IDP_T1_FAST_ROIs_R_cerebellum_crus_II	GMV	ALS	25	2	0.0106677	0.586102	0.0195919	-0.0277325	0.0490679	1.01072	0.972648	1.05029	NA	NA	NA	NA	NA	NA	NA	NA
370	150	IDP_T1_FAST_ROIs_L_cerebellum_VIIb	GMV	ALS	14	1	-0.00558024	0.82553	0.0253143	-0.0551963	0.0440358	0.994435	0.946299	1.04502	NA	NA	NA	NA	NA	NA	NA	NA
371	151	IDP_T1_FAST_ROIs_V_cerebellum_VIIb	GMV	ALS	12	1	0.0124843	0.655114	0.0279497	-0.0422972	0.0672657	1.01256	0.958585	1.06958	NA	NA	NA	NA	NA	NA	NA	NA
372	152	IDP_T1_FAST_ROIs_R_cerebellum_VIIb	GMV	ALS	16	1	0.0157747	0.552999	0.0265894	-0.0363405	0.06789	1.0159	0.964312	1.07025	NA	NA	NA	NA	NA	NA	NA	NA
373	153	IDP_T1_FAST_ROIs_L_cerebellum_VIIIa	GMV	ALS	16	3	0.00218868	0.933947	0.0264079	-0.0495708	0.0539482	1.00219	0.951638	1.05543	NA	NA	NA	NA	NA	NA	NA	NA
374	154	IDP_T1_FAST_ROIs_V_cerebellum_VIIIa	GMV	ALS	17	3	0.00546808	0.872796	0.0341525	-0.0614709	0.0724071	1.00548	0.94038	1.07509	NA	NA	NA	NA	NA	NA	NA	NA
375	155	IDP_T1_FAST_ROIs_R_cerebellum_VIIIa	GMV	ALS	11	1	0.0138788	0.733721	0.0407984	-0.0660861	0.0938437	1.01398	0.93605	1.09839	NA	NA	NA	NA	NA	NA	NA	NA
376	156	IDP_T1_FAST_ROIs_L_cerebellum_VIIIb	GMV	ALS	12	2	-0.00867838	0.794531	0.0333231	-0.0739917	0.0566349	0.991359	0.928679	1.05827	NA	NA	NA	NA	NA	NA	NA	NA
377	157	IDP_T1_FAST_ROIs_V_cerebellum_VIIIb	GMV	ALS	20	1	-0.0275093	0.233911	0.0231104	-0.0728055	0.017787	0.972866	0.929782	1.01795	NA	NA	NA	NA	NA	NA	NA	NA
378	158	IDP_T1_FAST_ROIs_R_cerebellum_VIIIb	GMV	ALS	9	2	0.015115	0.721537	0.0424096	-0.0680078	0.0982377	1.01523	0.934253	1.10323	NA	NA	NA	NA	NA	NA	NA	NA
379	159	IDP_T1_FAST_ROIs_L_cerebellum_IX	GMV	ALS	20	2	0.0279862	0.355215	0.030271	-0.031345	0.0873174	1.02838	0.969141	1.09124	NA	NA	NA	NA	NA	NA	NA	NA
380	160	IDP_T1_FAST_ROIs_V_cerebellum_IX	GMV	ALS	15	2	0.0168016	0.687827	0.0418153	-0.0651564	0.0987596	1.01694	0.936921	1.1038	NA	NA	NA	NA	NA	NA	NA	NA
381	161	IDP_T1_FAST_ROIs_R_cerebellum_IX	GMV	ALS	19	2	0.0297098	0.329267	0.0304532	-0.0299784	0.089398	1.03016	0.970467	1.09352	NA	NA	NA	NA	NA	NA	NA	NA
382	162	IDP_T1_FAST_ROIs_L_cerebellum_X	GMV	ALS	9	1	0.0532764	0.133785	0.0355332	-0.0163686	0.122921	1.05472	0.983765	1.1308	NA	NA	NA	NA	NA	NA	NA	NA
383	163	IDP_T1_FAST_ROIs_V_cerebellum_X	GMV	ALS	6	1	-0.0539947	0.308918	0.0530662	-0.158005	0.0500152	0.947437	0.853846	1.05129	NA	NA	NA	NA	NA	NA	NA	NA
384	164	IDP_T1_FAST_ROIs_R_cerebellum_X	GMV	ALS	9	1	0.0154488	0.788388	0.0575579	-0.0973648	0.128262	1.01557	0.907225	1.13685	NA	NA	NA	NA	NA	NA	NA	NA
385	344	aparc-Desikan_lh_volume_bankssts	GMV	ALS	4	2	-0.0042317	0.953253	0.0721865	-0.145717	0.137254	0.995777	0.864402	1.14712	NA	NA	NA	NA	NA	NA	NA	NA
386	345	aparc-Desikan_lh_volume_caudalanteriorcingulate	GMV	ALS	1	0	NA	NA	NA	NA	NA	NA	NA	NA	-0.0923437	0.411706	0.112491	-0.312827	0.128139	0.911792	0.731376	1.13671
387	346	aparc-Desikan_lh_volume_caudalmiddlefrontal	GMV	ALS	4	0	0.00192275	0.966135	0.0452879	-0.0868415	0.090687	1.00192	0.916822	1.09493	NA	NA	NA	NA	NA	NA	NA	NA
388	347	aparc-Desikan_lh_volume_cuneus	GMV	ALS	16	1	-0.0141009	0.491409	0.0204935	-0.0542682	0.0260663	0.985998	0.947178	1.02641	NA	NA	NA	NA	NA	NA	NA	NA
389	348	aparc-Desikan_lh_volume_entorhinal	GMV	ALS	NA	NA	NA	NA	NA	NA	NA	NA	NA	NA	NA	NA	NA	NA	NA	NA	NA	NA
390	349	aparc-Desikan_lh_volume_fusiform	GMV	ALS	NA	NA	NA	NA	NA	NA	NA	NA	NA	NA	NA	NA	NA	NA	NA	NA	NA	NA
391	350	aparc-Desikan_lh_volume_inferiorparietal	GMV	ALS	5	0	-0.0529497	0.272279	0.0482313	-0.147483	0.0415836	0.948428	0.862877	1.04246	NA	NA	NA	NA	NA	NA	NA	NA
392	351	aparc-Desikan_lh_volume_inferiortemporal	GMV	ALS	NA	NA	NA	NA	NA	NA	NA	NA	NA	NA	NA	NA	NA	NA	NA	NA	NA	NA
393	352	aparc-Desikan_lh_volume_isthmuscingulate	GMV	ALS	NA	NA	NA	NA	NA	NA	NA	NA	NA	NA	NA	NA	NA	NA	NA	NA	NA	NA
394	353	aparc-Desikan_lh_volume_lateraloccipital	GMV	ALS	7	0	-0.0679519	0.118777	0.043561	-0.153331	0.0174276	0.934305	0.857845	1.01758	NA	NA	NA	NA	NA	NA	NA	NA
395	354	aparc-Desikan_lh_volume_lateralorbitofrontal	GMV	ALS	5	1	0.00471798	0.922867	0.0487277	-0.0907883	0.100224	1.00473	0.913211	1.10542	NA	NA	NA	NA	NA	NA	NA	NA
396	355	aparc-Desikan_lh_volume_lingual	GMV	ALS	14	1	-0.00134102	0.966171	0.0316195	-0.0633152	0.0606332	0.99866	0.938648	1.06251	NA	NA	NA	NA	NA	NA	NA	NA
397	356	aparc-Desikan_lh_volume_medialorbitofrontal	GMV	ALS	2	0	0.000963705	0.994943	0.152042	-0.297038	0.298965	1.00096	0.743016	1.34846	NA	NA	NA	NA	NA	NA	NA	NA
398	357	aparc-Desikan_lh_volume_middletemporal	GMV	ALS	6	0	0.0563849	0.287732	0.0530376	-0.0475689	0.160339	1.058	0.953545	1.17391	NA	NA	NA	NA	NA	NA	NA	NA
399	358	aparc-Desikan_lh_volume_parahippocampal	GMV	ALS	3	0	-0.00211788	0.972626	0.0617181	-0.123085	0.11885	0.997884	0.884188	1.1262	NA	NA	NA	NA	NA	NA	NA	NA
400	359	aparc-Desikan_lh_volume_paracentral	GMV	ALS	NA	NA	NA	NA	NA	NA	NA	NA	NA	NA	NA	NA	NA	NA	NA	NA	NA	NA
401	360	aparc-Desikan_lh_volume_parsopercularis	GMV	ALS	1	0	NA	NA	NA	NA	NA	NA	NA	NA	0.00694656	0.916167	0.0659923	-0.122398	0.136291	1.00697	0.884796	1.14602
402	361	aparc-Desikan_lh_volume_parsorbitalis	GMV	ALS	5	0	0.078784	0.114393	0.0499027	-0.0190253	0.176593	1.08197	0.981155	1.19315	NA	NA	NA	NA	NA	NA	NA	NA
403	362	aparc-Desikan_lh_volume_parstriangularis	GMV	ALS	3	0	0.00143893	0.973662	0.0435831	-0.0839839	0.0868617	1.00144	0.919446	1.09075	NA	NA	NA	NA	NA	NA	NA	NA
404	363	aparc-Desikan_lh_volume_pericalcarine	GMV	ALS	28	1	-0.00472459	0.784447	0.0172728	-0.0385792	0.02913	0.995287	0.962155	1.02956	NA	NA	NA	NA	NA	NA	NA	NA
405	364	aparc-Desikan_lh_volume_postcentral	GMV	ALS	7	0	0.0093118	0.752449	0.0295227	-0.0485526	0.0671762	1.00936	0.952607	1.06948	NA	NA	NA	NA	NA	NA	NA	NA
406	365	aparc-Desikan_lh_volume_posteriorcingulate	GMV	ALS	NA	NA	NA	NA	NA	NA	NA	NA	NA	NA	NA	NA	NA	NA	NA	NA	NA	NA
407	366	aparc-Desikan_lh_volume_precentral	GMV	ALS	3	0	-0.019805	0.68823	0.0493572	-0.116545	0.0769351	0.98039	0.88999	1.07997	NA	NA	NA	NA	NA	NA	NA	NA
408	367	aparc-Desikan_lh_volume_precuneus	GMV	ALS	8	1	0.0773158	0.0186326	0.0328612	0.0129079	0.141724	1.08038	1.01299	1.15226	NA	NA	NA	NA	NA	NA	NA	NA
409	368	aparc-Desikan_lh_volume_rostralanteriorcingulate	GMV	ALS	2	0	-0.109709	0.164652	0.0789507	-0.264453	0.045034	0.896095	0.767626	1.04606	NA	NA	NA	NA	NA	NA	NA	NA
410	369	aparc-Desikan_lh_volume_rostralmiddlefrontal	GMV	ALS	6	0	-0.00113078	0.979121	0.0432078	-0.0858181	0.0835565	0.99887	0.917761	1.08715	NA	NA	NA	NA	NA	NA	NA	NA
411	370	aparc-Desikan_lh_volume_superiorfrontal	GMV	ALS	7	0	-0.0624765	0.220426	0.0509848	-0.162407	0.0374536	0.939435	0.850095	1.03816	NA	NA	NA	NA	NA	NA	NA	NA
412	371	aparc-Desikan_lh_volume_superiorparietal	GMV	ALS	14	1	0.0141816	0.611364	0.0279095	-0.040521	0.0688842	1.01428	0.960289	1.07131	NA	NA	NA	NA	NA	NA	NA	NA
413	372	aparc-Desikan_lh_volume_superiortemporal	GMV	ALS	5	0	-0.0545504	0.583397	0.0994665	-0.249505	0.140404	0.946911	0.779187	1.15074	NA	NA	NA	NA	NA	NA	NA	NA
414	373	aparc-Desikan_lh_volume_supramarginal	GMV	ALS	4	1	0.0424512	0.257876	0.0375201	-0.0310882	0.115991	1.04337	0.96939	1.12299	NA	NA	NA	NA	NA	NA	NA	NA
415	374	aparc-Desikan_lh_volume_frontalpole	GMV	ALS	NA	NA	NA	NA	NA	NA	NA	NA	NA	NA	NA	NA	NA	NA	NA	NA	NA	NA
416	375	aparc-Desikan_lh_volume_transversetemporal	GMV	ALS	2	0	0.0077897	0.937612	0.0995222	-0.187274	0.202853	1.00782	0.829217	1.22489	NA	NA	NA	NA	NA	NA	NA	NA
417	376	aparc-Desikan_lh_volume_insula	GMV	ALS	10	0	0.0226131	0.488125	0.0326168	-0.0413159	0.086542	1.02287	0.959526	1.0904	NA	NA	NA	NA	NA	NA	NA	NA
418	377	aparc-Desikan_rh_volume_bankssts	GMV	ALS	NA	NA	NA	NA	NA	NA	NA	NA	NA	NA	NA	NA	NA	NA	NA	NA	NA	NA
419	378	aparc-Desikan_rh_volume_caudalanteriorcingulate	GMV	ALS	1	1	NA	NA	NA	NA	NA	NA	NA	NA	0.215269	0.0690824	0.118418	-0.0168294	0.447368	1.2402	0.983311	1.56419
420	379	aparc-Desikan_rh_volume_caudalmiddlefrontal	GMV	ALS	2	0	-0.119384	0.171212	0.0872484	-0.290391	0.0516233	0.887467	0.747971	1.05298	NA	NA	NA	NA	NA	NA	NA	NA
421	380	aparc-Desikan_rh_volume_cuneus	GMV	ALS	22	0	-0.00445294	0.822402	0.0198388	-0.043337	0.0344311	0.995557	0.957589	1.03503	NA	NA	NA	NA	NA	NA	NA	NA
422	381	aparc-Desikan_rh_volume_entorhinal	GMV	ALS	2	0	0.0373377	0.582718	0.0679586	-0.0958611	0.170537	1.03804	0.90859	1.18594	NA	NA	NA	NA	NA	NA	NA	NA
423	382	aparc-Desikan_rh_volume_fusiform	GMV	ALS	3	1	0.0948564	0.112595	0.0597847	-0.0223215	0.212034	1.0995	0.977926	1.23619	NA	NA	NA	NA	NA	NA	NA	NA
424	383	aparc-Desikan_rh_volume_inferiorparietal	GMV	ALS	5	0	0.0218291	0.748567	0.0681032	-0.111653	0.155311	1.02207	0.894354	1.16802	NA	NA	NA	NA	NA	NA	NA	NA
425	384	aparc-Desikan_rh_volume_inferiortemporal	GMV	ALS	4	0	0.0165181	0.84536	0.0846903	-0.149475	0.182511	1.01666	0.86116	1.20023	NA	NA	NA	NA	NA	NA	NA	NA
426	385	aparc-Desikan_rh_volume_isthmuscingulate	GMV	ALS	2	0	0.0344572	0.624307	0.070356	-0.103441	0.172355	1.03506	0.90173	1.1881	NA	NA	NA	NA	NA	NA	NA	NA
427	386	aparc-Desikan_rh_volume_lateraloccipital	GMV	ALS	8	0	-0.105041	0.00470055	0.0371581	-0.177871	-0.0322112	0.900288	0.837051	0.968302	NA	NA	NA	NA	NA	NA	NA	NA
428	387	aparc-Desikan_rh_volume_lateralorbitofrontal	GMV	ALS	10	0	0.0153099	0.664253	0.0352724	-0.053824	0.0844439	1.01543	0.947599	1.08811	NA	NA	NA	NA	NA	NA	NA	NA
429	388	aparc-Desikan_rh_volume_lingual	GMV	ALS	10	2	-0.0129923	0.730271	0.0376845	-0.0868538	0.0608693	0.987092	0.916811	1.06276	NA	NA	NA	NA	NA	NA	NA	NA
430	389	aparc-Desikan_rh_volume_medialorbitofrontal	GMV	ALS	3	0	0.0776027	0.306063	0.0758196	-0.0710036	0.226209	1.08069	0.931459	1.25384	NA	NA	NA	NA	NA	NA	NA	NA
431	390	aparc-Desikan_rh_volume_middletemporal	GMV	ALS	3	0	0.0272287	0.743487	0.0832073	-0.135858	0.190315	1.0276	0.872967	1.20963	NA	NA	NA	NA	NA	NA	NA	NA
432	391	aparc-Desikan_rh_volume_parahippocampal	GMV	ALS	3	0	0.0376197	0.495385	0.0551796	-0.0705324	0.145772	1.03834	0.931898	1.15693	NA	NA	NA	NA	NA	NA	NA	NA
433	392	aparc-Desikan_rh_volume_paracentral	GMV	ALS	NA	NA	NA	NA	NA	NA	NA	NA	NA	NA	NA	NA	NA	NA	NA	NA	NA	NA
434	393	aparc-Desikan_rh_volume_parsopercularis	GMV	ALS	2	0	0.00041348	0.992598	0.0445705	-0.0869446	0.0877716	1.00041	0.916728	1.09174	NA	NA	NA	NA	NA	NA	NA	NA
435	394	aparc-Desikan_rh_volume_parsorbitalis	GMV	ALS	3	0	0.0392511	0.487959	0.0565938	-0.0716728	0.150175	1.04003	0.930835	1.16204	NA	NA	NA	NA	NA	NA	NA	NA
436	395	aparc-Desikan_rh_volume_parstriangularis	GMV	ALS	5	0	0.0656368	0.214655	0.052896	-0.0380392	0.169313	1.06784	0.962675	1.18449	NA	NA	NA	NA	NA	NA	NA	NA
437	396	aparc-Desikan_rh_volume_pericalcarine	GMV	ALS	25	2	-0.00116539	0.958913	0.022621	-0.0455026	0.0431718	0.998835	0.955517	1.04412	NA	NA	NA	NA	NA	NA	NA	NA
438	397	aparc-Desikan_rh_volume_postcentral	GMV	ALS	3	0	0.00694634	0.784579	0.0254112	-0.0428597	0.0567523	1.00697	0.958046	1.05839	NA	NA	NA	NA	NA	NA	NA	NA
439	398	aparc-Desikan_rh_volume_posteriorcingulate	GMV	ALS	1	0	NA	NA	NA	NA	NA	NA	NA	NA	0.166275	0.144051	0.113819	-0.0568105	0.38936	1.1809	0.944773	1.47604
440	399	aparc-Desikan_rh_volume_precentral	GMV	ALS	4	0	0.00139839	0.956187	0.0254535	-0.0484904	0.0512872	1.0014	0.952666	1.05263	NA	NA	NA	NA	NA	NA	NA	NA
441	400	aparc-Desikan_rh_volume_precuneus	GMV	ALS	10	1	0.0306147	0.456633	0.0411264	-0.0499932	0.111222	1.03109	0.951236	1.11764	NA	NA	NA	NA	NA	NA	NA	NA
442	401	aparc-Desikan_rh_volume_rostralanteriorcingulate	GMV	ALS	NA	NA	NA	NA	NA	NA	NA	NA	NA	NA	NA	NA	NA	NA	NA	NA	NA	NA
443	402	aparc-Desikan_rh_volume_rostralmiddlefrontal	GMV	ALS	6	0	-0.0368946	0.39468	0.0433462	-0.121853	0.048064	0.963778	0.885278	1.04924	NA	NA	NA	NA	NA	NA	NA	NA
444	403	aparc-Desikan_rh_volume_superiorfrontal	GMV	ALS	3	1	-0.0811076	0.251561	0.0707396	-0.219757	0.057542	0.922094	0.802714	1.05923	NA	NA	NA	NA	NA	NA	NA	NA
445	404	aparc-Desikan_rh_volume_superiorparietal	GMV	ALS	8	1	0.0298828	0.48055	0.0423618	-0.0531464	0.112912	1.03033	0.948241	1.11953	NA	NA	NA	NA	NA	NA	NA	NA
446	405	aparc-Desikan_rh_volume_superiortemporal	GMV	ALS	4	1	0.127326	0.0874349	0.0744992	-0.0186929	0.273344	1.13579	0.981481	1.31435	NA	NA	NA	NA	NA	NA	NA	NA
447	406	aparc-Desikan_rh_volume_supramarginal	GMV	ALS	4	0	0.0260341	0.528207	0.0412751	-0.0548651	0.106933	1.02638	0.946613	1.11286	NA	NA	NA	NA	NA	NA	NA	NA
448	407	aparc-Desikan_rh_volume_frontalpole	GMV	ALS	1	0	NA	NA	NA	NA	NA	NA	NA	NA	-0.0535133	0.628477	0.110594	-0.270278	0.163251	0.947893	0.763167	1.17733
449	408	aparc-Desikan_rh_volume_transversetemporal	GMV	ALS	3	0	-0.0552606	0.37789	0.0626686	-0.178091	0.0675698	0.946239	0.836866	1.0699	NA	NA	NA	NA	NA	NA	NA	NA
450	409	aparc-Desikan_rh_volume_insula	GMV	ALS	4	0	0.0207219	0.678264	0.0499522	-0.0771845	0.118628	1.02094	0.925719	1.12595	NA	NA	NA	NA	NA	NA	NA	NA
451	648	aparc-Desikan_lh_area_TotalSurface	SA	ALS	13	1	-0.0330131	0.227775	0.0273716	-0.0866613	0.0206352	0.967526	0.916988	1.02085	NA	NA	NA	NA	NA	NA	NA	NA
452	649	aparc-Desikan_lh_area_bankssts	SA	ALS	5	0	0.00725705	0.904102	0.060234	-0.110802	0.125316	1.00728	0.895116	1.13351	NA	NA	NA	NA	NA	NA	NA	NA
453	650	aparc-Desikan_lh_area_caudalanteriorcingulate	SA	ALS	NA	NA	NA	NA	NA	NA	NA	NA	NA	NA	NA	NA	NA	NA	NA	NA	NA	NA
454	651	aparc-Desikan_lh_area_caudalmiddlefrontal	SA	ALS	4	0	-0.0106615	0.820357	0.0469494	-0.102682	0.0813592	0.989395	0.902414	1.08476	NA	NA	NA	NA	NA	NA	NA	NA
455	652	aparc-Desikan_lh_area_cuneus	SA	ALS	20	0	0.00364565	0.855163	0.0199723	-0.0355	0.0427913	1.00365	0.965123	1.04372	NA	NA	NA	NA	NA	NA	NA	NA
456	653	aparc-Desikan_lh_area_entorhinal	SA	ALS	2	0	0.131751	0.0397426	0.0640682	0.0061771	0.257324	1.14082	1.0062	1.29346	NA	NA	NA	NA	NA	NA	NA	NA
457	654	aparc-Desikan_lh_area_fusiform	SA	ALS	2	0	-0.0780194	0.533868	0.12541	-0.323824	0.167785	0.924946	0.723378	1.18268	NA	NA	NA	NA	NA	NA	NA	NA
458	655	aparc-Desikan_lh_area_inferiorparietal	SA	ALS	6	1	-0.039516	0.338429	0.0412797	-0.120424	0.0413922	0.961255	0.886544	1.04226	NA	NA	NA	NA	NA	NA	NA	NA
459	656	aparc-Desikan_lh_area_inferiortemporal	SA	ALS	NA	1	NA	NA	NA	NA	NA	NA	NA	NA	NA	NA	NA	NA	NA	NA	NA	NA
460	657	aparc-Desikan_lh_area_isthmuscingulate	SA	ALS	2	1	4.42e-05	0.999561	0.0803754	-0.157491	0.15758	1.00004	0.854284	1.17067	NA	NA	NA	NA	NA	NA	NA	NA
461	658	aparc-Desikan_lh_area_lateraloccipital	SA	ALS	13	2	-0.0543693	0.0514175	0.0279106	-0.109074	0.000335511	0.947082	0.896664	1.00034	NA	NA	NA	NA	NA	NA	NA	NA
462	659	aparc-Desikan_lh_area_lateralorbitofrontal	SA	ALS	12	1	-0.0175662	0.602484	0.0337272	-0.0836715	0.0485391	0.982587	0.919733	1.04974	NA	NA	NA	NA	NA	NA	NA	NA
463	660	aparc-Desikan_lh_area_lingual	SA	ALS	16	3	-0.0197467	0.490209	0.0286195	-0.0758409	0.0363474	0.980447	0.926964	1.03702	NA	NA	NA	NA	NA	NA	NA	NA
464	661	aparc-Desikan_lh_area_medialorbitofrontal	SA	ALS	1	0	NA	NA	NA	NA	NA	NA	NA	NA	0.014851	0.892505	0.109898	-0.200548	0.23025	1.01496	0.818282	1.25892
465	662	aparc-Desikan_lh_area_middletemporal	SA	ALS	9	0	0.0365416	0.408356	0.0441969	-0.0500843	0.123167	1.03722	0.951149	1.13107	NA	NA	NA	NA	NA	NA	NA	NA
466	663	aparc-Desikan_lh_area_parahippocampal	SA	ALS	1	0	NA	NA	NA	NA	NA	NA	NA	NA	0.0644833	0.484919	0.0923283	-0.11648	0.245447	1.06661	0.890048	1.27819
467	664	aparc-Desikan_lh_area_paracentral	SA	ALS	3	1	0.00361399	0.952168	0.0602494	-0.114475	0.121703	1.00362	0.891834	1.12942	NA	NA	NA	NA	NA	NA	NA	NA
468	665	aparc-Desikan_lh_area_parsopercularis	SA	ALS	4	0	0.00165422	0.972167	0.0474111	-0.0912715	0.09458	1.00166	0.91277	1.0992	NA	NA	NA	NA	NA	NA	NA	NA
469	666	aparc-Desikan_lh_area_parsorbitalis	SA	ALS	6	0	0.00726226	0.868895	0.043997	-0.0789719	0.0934964	1.00729	0.924066	1.09801	NA	NA	NA	NA	NA	NA	NA	NA
470	667	aparc-Desikan_lh_area_parstriangularis	SA	ALS	8	0	0.0133743	0.636505	0.0283	-0.0420936	0.0688422	1.01346	0.95878	1.07127	NA	NA	NA	NA	NA	NA	NA	NA
471	668	aparc-Desikan_lh_area_pericalcarine	SA	ALS	35	2	0.00832015	0.65649	0.0187069	-0.0283453	0.0449856	1.00835	0.972053	1.04601	NA	NA	NA	NA	NA	NA	NA	NA
472	669	aparc-Desikan_lh_area_postcentral	SA	ALS	8	3	0.0138004	0.628852	0.028552	-0.0421615	0.0697623	1.0139	0.958715	1.07225	NA	NA	NA	NA	NA	NA	NA	NA
473	670	aparc-Desikan_lh_area_posteriorcingulate	SA	ALS	3	1	-0.102363	0.183466	0.0769555	-0.253196	0.0484697	0.902702	0.776316	1.04966	NA	NA	NA	NA	NA	NA	NA	NA
474	671	aparc-Desikan_lh_area_precentral	SA	ALS	4	0	0.000511905	0.989693	0.0396265	-0.0771561	0.0781799	1.00051	0.925745	1.08132	NA	NA	NA	NA	NA	NA	NA	NA
475	672	aparc-Desikan_lh_area_precuneus	SA	ALS	10	2	0.0591809	0.049401	0.0301158	0.00015403	0.118208	1.06097	1.00015	1.12548	NA	NA	NA	NA	NA	NA	NA	NA
476	673	aparc-Desikan_lh_area_rostralanteriorcingulate	SA	ALS	2	0	-0.0721005	0.415606	0.0885681	-0.245694	0.101493	0.930437	0.782162	1.10682	NA	NA	NA	NA	NA	NA	NA	NA
477	674	aparc-Desikan_lh_area_rostralmiddlefrontal	SA	ALS	5	0	-0.0918185	0.0836735	0.0530817	-0.195859	0.0122216	0.912271	0.822128	1.0123	NA	NA	NA	NA	NA	NA	NA	NA
478	675	aparc-Desikan_lh_area_superiorfrontal	SA	ALS	8	0	-0.0707788	0.0675525	0.0387197	-0.146669	0.00511175	0.931668	0.863579	1.00512	NA	NA	NA	NA	NA	NA	NA	NA
479	676	aparc-Desikan_lh_area_superiorparietal	SA	ALS	13	0	0.00307005	0.910221	0.0272264	-0.0502937	0.0564337	1.00307	0.95095	1.05806	NA	NA	NA	NA	NA	NA	NA	NA
480	677	aparc-Desikan_lh_area_superiortemporal	SA	ALS	3	1	0.00944234	0.869511	0.0574771	-0.103213	0.122098	1.00949	0.901935	1.12986	NA	NA	NA	NA	NA	NA	NA	NA
481	678	aparc-Desikan_lh_area_supramarginal	SA	ALS	7	2	-0.0115289	0.776533	0.0406177	-0.0911396	0.0680817	0.988537	0.91289	1.07045	NA	NA	NA	NA	NA	NA	NA	NA
482	679	aparc-Desikan_lh_area_frontalpole	SA	ALS	1	0	NA	NA	NA	NA	NA	NA	NA	NA	0.0765469	0.351531	0.082165	-0.0844965	0.23759	1.07955	0.918975	1.26819
483	680	aparc-Desikan_lh_area_transversetemporal	SA	ALS	6	0	0.0188743	0.659147	0.0427899	-0.0649939	0.102742	1.01905	0.937073	1.10821	NA	NA	NA	NA	NA	NA	NA	NA
484	681	aparc-Desikan_lh_area_insula	SA	ALS	4	0	0.0587631	0.263437	0.0525466	-0.0442283	0.161754	1.06052	0.956736	1.17557	NA	NA	NA	NA	NA	NA	NA	NA
485	682	aparc-Desikan_rh_area_TotalSurface	SA	ALS	17	2	0.00666555	0.808727	0.0275358	-0.0473046	0.0606357	1.00669	0.953797	1.06251	NA	NA	NA	NA	NA	NA	NA	NA
486	683	aparc-Desikan_rh_area_bankssts	SA	ALS	3	0	-0.0983535	0.11303	0.0620637	-0.219998	0.0232913	0.906328	0.80252	1.02356	NA	NA	NA	NA	NA	NA	NA	NA
487	684	aparc-Desikan_rh_area_caudalanteriorcingulate	SA	ALS	3	1	0.0511025	0.570767	0.0901402	-0.125572	0.227777	1.05243	0.881992	1.25581	NA	NA	NA	NA	NA	NA	NA	NA
488	685	aparc-Desikan_rh_area_caudalmiddlefrontal	SA	ALS	5	0	-0.0194091	0.715955	0.0533408	-0.123957	0.0851388	0.980778	0.883418	1.08887	NA	NA	NA	NA	NA	NA	NA	NA
489	686	aparc-Desikan_rh_area_cuneus	SA	ALS	19	2	0.0236302	0.249477	0.020519	-0.0165872	0.0638475	1.02391	0.98355	1.06593	NA	NA	NA	NA	NA	NA	NA	NA
490	687	aparc-Desikan_rh_area_entorhinal	SA	ALS	3	0	0.0567851	0.441819	0.0738308	-0.0879232	0.201493	1.05843	0.915831	1.22323	NA	NA	NA	NA	NA	NA	NA	NA
491	688	aparc-Desikan_rh_area_fusiform	SA	ALS	3	1	0.112485	0.0661836	0.0612272	-0.00752003	0.232491	1.11906	0.992508	1.26174	NA	NA	NA	NA	NA	NA	NA	NA
492	689	aparc-Desikan_rh_area_inferiorparietal	SA	ALS	8	1	-0.0283931	0.654224	0.0633913	-0.15264	0.0958538	0.972006	0.858439	1.1006	NA	NA	NA	NA	NA	NA	NA	NA
493	690	aparc-Desikan_rh_area_inferiortemporal	SA	ALS	6	1	-0.0311292	0.535936	0.0502919	-0.129701	0.067443	0.96935	0.878358	1.06977	NA	NA	NA	NA	NA	NA	NA	NA
494	691	aparc-Desikan_rh_area_isthmuscingulate	SA	ALS	5	1	-0.0388113	0.492936	0.0566055	-0.149758	0.0721355	0.961932	0.860916	1.0748	NA	NA	NA	NA	NA	NA	NA	NA
495	692	aparc-Desikan_rh_area_lateraloccipital	SA	ALS	19	0	-0.0702635	0.0150698	0.0289067	-0.126921	-0.0136063	0.932148	0.880804	0.986486	NA	NA	NA	NA	NA	NA	NA	NA
496	693	aparc-Desikan_rh_area_lateralorbitofrontal	SA	ALS	4	1	-0.00652917	0.882299	0.0440994	-0.092964	0.0799056	0.993492	0.911226	1.08318	NA	NA	NA	NA	NA	NA	NA	NA
497	694	aparc-Desikan_rh_area_lingual	SA	ALS	19	4	-0.0133056	0.577242	0.0238702	-0.0600911	0.0334799	0.986782	0.941679	1.03405	NA	NA	NA	NA	NA	NA	NA	NA
498	695	aparc-Desikan_rh_area_medialorbitofrontal	SA	ALS	3	0	0.122773	0.134888	0.0821171	-0.0381763	0.283723	1.13063	0.962543	1.32806	NA	NA	NA	NA	NA	NA	NA	NA
499	696	aparc-Desikan_rh_area_middletemporal	SA	ALS	6	0	0.0209085	0.704733	0.0551763	-0.0872372	0.129054	1.02113	0.91646	1.13775	NA	NA	NA	NA	NA	NA	NA	NA
500	697	aparc-Desikan_rh_area_parahippocampal	SA	ALS	3	0	0.0868621	0.177234	0.0643748	-0.0393124	0.213037	1.09075	0.96145	1.23743	NA	NA	NA	NA	NA	NA	NA	NA
501	698	aparc-Desikan_rh_area_paracentral	SA	ALS	5	0	-0.0423769	0.376784	0.0479465	-0.136352	0.0515983	0.958508	0.872535	1.05295	NA	NA	NA	NA	NA	NA	NA	NA
502	699	aparc-Desikan_rh_area_parsopercularis	SA	ALS	1	1	NA	NA	NA	NA	NA	NA	NA	NA	0.015612	0.791133	0.0589487	-0.0999275	0.131151	1.01573	0.904903	1.14014
503	700	aparc-Desikan_rh_area_parsorbitalis	SA	ALS	3	0	0.000987726	0.983778	0.0485772	-0.0942236	0.096199	1.00099	0.910079	1.10098	NA	NA	NA	NA	NA	NA	NA	NA
504	701	aparc-Desikan_rh_area_parstriangularis	SA	ALS	5	0	0.0267495	0.433949	0.0341868	-0.0402566	0.0937557	1.02711	0.960543	1.09829	NA	NA	NA	NA	NA	NA	NA	NA
505	702	aparc-Desikan_rh_area_pericalcarine	SA	ALS	29	2	-0.00310438	0.874688	0.0196845	-0.0416861	0.0354773	0.9969	0.959171	1.03611	NA	NA	NA	NA	NA	NA	NA	NA
506	703	aparc-Desikan_rh_area_postcentral	SA	ALS	5	2	0.00311388	0.919178	0.0306878	-0.0570343	0.063262	1.00312	0.944562	1.06531	NA	NA	NA	NA	NA	NA	NA	NA
507	704	aparc-Desikan_rh_area_posteriorcingulate	SA	ALS	3	0	-0.00393124	0.968188	0.0985743	-0.197137	0.189274	0.996076	0.821078	1.20837	NA	NA	NA	NA	NA	NA	NA	NA
508	705	aparc-Desikan_rh_area_precentral	SA	ALS	4	2	-0.0137252	0.596264	0.0259072	-0.0645033	0.037053	0.986369	0.937533	1.03775	NA	NA	NA	NA	NA	NA	NA	NA
509	706	aparc-Desikan_rh_area_precuneus	SA	ALS	8	2	0.0283883	0.445269	0.0371903	-0.0445047	0.101281	1.0288	0.956471	1.10659	NA	NA	NA	NA	NA	NA	NA	NA
510	707	aparc-Desikan_rh_area_rostralanteriorcingulate	SA	ALS	2	0	0.213864	0.00243559	0.0705536	0.0755792	0.352149	1.23845	1.07851	1.42212	NA	NA	NA	NA	NA	NA	NA	NA
511	708	aparc-Desikan_rh_area_rostralmiddlefrontal	SA	ALS	6	0	-0.0618565	0.155247	0.0435229	-0.147161	0.0234483	0.940018	0.863155	1.02373	NA	NA	NA	NA	NA	NA	NA	NA
512	709	aparc-Desikan_rh_area_superiorfrontal	SA	ALS	4	2	-0.0646881	0.209655	0.0515643	-0.165754	0.0363778	0.93736	0.847255	1.03705	NA	NA	NA	NA	NA	NA	NA	NA
513	710	aparc-Desikan_rh_area_superiorparietal	SA	ALS	11	2	0.019965	0.604185	0.0385133	-0.0555211	0.0954511	1.02017	0.945992	1.10015	NA	NA	NA	NA	NA	NA	NA	NA
514	711	aparc-Desikan_rh_area_superiortemporal	SA	ALS	3	2	0.0420343	0.652571	0.0933695	-0.14097	0.225038	1.04293	0.868515	1.25237	NA	NA	NA	NA	NA	NA	NA	NA
515	712	aparc-Desikan_rh_area_supramarginal	SA	ALS	9	0	0.0454613	0.110285	0.0284683	-0.0103365	0.101259	1.04651	0.989717	1.10656	NA	NA	NA	NA	NA	NA	NA	NA
516	713	aparc-Desikan_rh_area_frontalpole	SA	ALS	1	0	NA	NA	NA	NA	NA	NA	NA	NA	0.0845589	0.444975	0.110705	-0.132424	0.301542	1.08824	0.87597	1.35194
517	714	aparc-Desikan_rh_area_transversetemporal	SA	ALS	2	1	0.0015062	0.983885	0.0745712	-0.144653	0.147666	1.00151	0.865322	1.15913	NA	NA	NA	NA	NA	NA	NA	NA
518	715	aparc-Desikan_rh_area_insula	SA	ALS	3	0	0.03222	0.61538	0.0641311	-0.093477	0.157917	1.03274	0.910759	1.17107	NA	NA	NA	NA	NA	NA	NA	NA
519	1020	aparc-Desikan_lh_thickness_GlobalMeanThickness	CT	ALS	10	1	-0.0187895	0.754432	0.0600687	-0.136524	0.0989451	0.981386	0.872385	1.10401	NA	NA	NA	NA	NA	NA	NA	NA
520	1021	aparc-Desikan_lh_thickness_bankssts	CT	ALS	1	0	NA	NA	NA	NA	NA	NA	NA	NA	-0.117207	0.238569	0.099448	-0.312125	0.0777115	0.889401	0.73189	1.08081
521	1022	aparc-Desikan_lh_thickness_caudalanteriorcingulate	CT	ALS	NA	NA	NA	NA	NA	NA	NA	NA	NA	NA	NA	NA	NA	NA	NA	NA	NA	NA
522	1023	aparc-Desikan_lh_thickness_caudalmiddlefrontal	CT	ALS	3	0	0.0895007	0.151832	0.0624529	-0.032907	0.211908	1.09363	0.967629	1.23603	NA	NA	NA	NA	NA	NA	NA	NA
523	1024	aparc-Desikan_lh_thickness_cuneus	CT	ALS	2	1	-0.106598	0.105001	0.0657574	-0.235482	0.0222867	0.898887	0.79019	1.02254	NA	NA	NA	NA	NA	NA	NA	NA
524	1025	aparc-Desikan_lh_thickness_entorhinal	CT	ALS	NA	NA	NA	NA	NA	NA	NA	NA	NA	NA	NA	NA	NA	NA	NA	NA	NA	NA
525	1026	aparc-Desikan_lh_thickness_fusiform	CT	ALS	4	0	0.0296762	0.56294	0.0513002	-0.0708723	0.130225	1.03012	0.931581	1.13908	NA	NA	NA	NA	NA	NA	NA	NA
526	1027	aparc-Desikan_lh_thickness_inferiorparietal	CT	ALS	9	1	0.0248033	0.47284	0.0345514	-0.0429175	0.092524	1.02511	0.95799	1.09694	NA	NA	NA	NA	NA	NA	NA	NA
527	1028	aparc-Desikan_lh_thickness_inferiortemporal	CT	ALS	3	1	0.00959061	0.879352	0.0631829	-0.114248	0.133429	1.00964	0.892037	1.14274	NA	NA	NA	NA	NA	NA	NA	NA
528	1029	aparc-Desikan_lh_thickness_isthmuscingulate	CT	ALS	2	1	-0.099952	0.200741	0.0781215	-0.25307	0.0531662	0.904881	0.776413	1.0546	NA	NA	NA	NA	NA	NA	NA	NA
529	1030	aparc-Desikan_lh_thickness_lateraloccipital	CT	ALS	3	3	-0.0207944	0.826021	0.0946026	-0.206215	0.164627	0.97942	0.813658	1.17895	NA	NA	NA	NA	NA	NA	NA	NA
530	1031	aparc-Desikan_lh_thickness_lateralorbitofrontal	CT	ALS	1	1	NA	NA	NA	NA	NA	NA	NA	NA	0.0909766	0.435329	0.116621	-0.137601	0.319554	1.09524	0.871447	1.37651
531	1032	aparc-Desikan_lh_thickness_lingual	CT	ALS	2	1	0.0444049	0.567934	0.0777538	-0.107992	0.196802	1.04541	0.897634	1.2175	NA	NA	NA	NA	NA	NA	NA	NA
532	1033	aparc-Desikan_lh_thickness_medialorbitofrontal	CT	ALS	NA	NA	NA	NA	NA	NA	NA	NA	NA	NA	NA	NA	NA	NA	NA	NA	NA	NA
533	1034	aparc-Desikan_lh_thickness_middletemporal	CT	ALS	NA	NA	NA	NA	NA	NA	NA	NA	NA	NA	NA	NA	NA	NA	NA	NA	NA	NA
534	1035	aparc-Desikan_lh_thickness_parahippocampal	CT	ALS	2	0	-0.0463407	0.777067	0.163665	-0.367125	0.274443	0.954717	0.692723	1.3158	NA	NA	NA	NA	NA	NA	NA	NA
535	1036	aparc-Desikan_lh_thickness_paracentral	CT	ALS	3	1	0.0485842	0.416054	0.0597381	-0.0685024	0.165671	1.04978	0.933791	1.18018	NA	NA	NA	NA	NA	NA	NA	NA
536	1037	aparc-Desikan_lh_thickness_parsopercularis	CT	ALS	7	0	0.0385339	0.348128	0.041071	-0.0419652	0.119033	1.03929	0.958903	1.12641	NA	NA	NA	NA	NA	NA	NA	NA
537	1038	aparc-Desikan_lh_thickness_parsorbitalis	CT	ALS	NA	NA	NA	NA	NA	NA	NA	NA	NA	NA	NA	NA	NA	NA	NA	NA	NA	NA
538	1039	aparc-Desikan_lh_thickness_parstriangularis	CT	ALS	3	0	-0.0173788	0.783917	0.0633761	-0.141596	0.106838	0.982771	0.867972	1.11275	NA	NA	NA	NA	NA	NA	NA	NA
539	1040	aparc-Desikan_lh_thickness_pericalcarine	CT	ALS	2	1	-0.0322702	0.72464	0.0916078	-0.211821	0.147281	0.968245	0.809109	1.15868	NA	NA	NA	NA	NA	NA	NA	NA
540	1041	aparc-Desikan_lh_thickness_postcentral	CT	ALS	3	1	0.00398232	0.899127	0.0314152	-0.0575915	0.0655561	1.00399	0.944036	1.06775	NA	NA	NA	NA	NA	NA	NA	NA
541	1042	aparc-Desikan_lh_thickness_posteriorcingulate	CT	ALS	2	0	0.0153283	0.845816	0.0788252	-0.139169	0.169826	1.01545	0.870081	1.1851	NA	NA	NA	NA	NA	NA	NA	NA
542	1043	aparc-Desikan_lh_thickness_precentral	CT	ALS	3	1	0.0323545	0.568736	0.0567709	-0.0789163	0.143625	1.03288	0.924117	1.15445	NA	NA	NA	NA	NA	NA	NA	NA
543	1044	aparc-Desikan_lh_thickness_precuneus	CT	ALS	8	1	0.00346374	0.936933	0.0437757	-0.0823366	0.089264	1.00347	0.920962	1.09337	NA	NA	NA	NA	NA	NA	NA	NA
544	1045	aparc-Desikan_lh_thickness_rostralanteriorcingulate	CT	ALS	2	0	-0.0154137	0.841259	0.0769596	-0.166255	0.135427	0.984704	0.846831	1.14503	NA	NA	NA	NA	NA	NA	NA	NA
545	1046	aparc-Desikan_lh_thickness_rostralmiddlefrontal	CT	ALS	8	0	0.0419912	0.26507	0.0376776	-0.0318568	0.115839	1.04289	0.968645	1.12282	NA	NA	NA	NA	NA	NA	NA	NA
546	1047	aparc-Desikan_lh_thickness_superiorfrontal	CT	ALS	12	0	0.0526349	0.090934	0.0311359	-0.00839139	0.113661	1.05404	0.991644	1.12037	NA	NA	NA	NA	NA	NA	NA	NA
547	1048	aparc-Desikan_lh_thickness_superiorparietal	CT	ALS	10	1	0.0727298	0.0244286	0.0323198	0.0093831	0.136077	1.07544	1.00943	1.14577	NA	NA	NA	NA	NA	NA	NA	NA
548	1049	aparc-Desikan_lh_thickness_superiortemporal	CT	ALS	1	1	NA	NA	NA	NA	NA	NA	NA	NA	-0.0394947	0.622858	0.0803058	-0.196894	0.117905	0.961275	0.821278	1.12514
549	1050	aparc-Desikan_lh_thickness_supramarginal	CT	ALS	6	0	0.0589068	0.186129	0.0445548	-0.0284207	0.146234	1.06068	0.971979	1.15747	NA	NA	NA	NA	NA	NA	NA	NA
550	1051	aparc-Desikan_lh_thickness_frontalpole	CT	ALS	1	0	NA	NA	NA	NA	NA	NA	NA	NA	0.0118411	0.907596	0.102016	-0.18811	0.211793	1.01191	0.828523	1.23589
551	1052	aparc-Desikan_lh_thickness_transversetemporal	CT	ALS	1	1	NA	NA	NA	NA	NA	NA	NA	NA	0.210843	0.068001	0.115531	-0.0155966	0.437283	1.23472	0.984524	1.54849
552	1053	aparc-Desikan_lh_thickness_insula	CT	ALS	2	0	0.137399	0.105503	0.0848803	-0.028966	0.303765	1.14729	0.97145	1.35495	NA	NA	NA	NA	NA	NA	NA	NA
553	1054	aparc-Desikan_rh_thickness_GlobalMeanThickness	CT	ALS	13	1	-0.0395201	0.483144	0.0563563	-0.149978	0.0709381	0.961251	0.860727	1.07351	NA	NA	NA	NA	NA	NA	NA	NA
554	1055	aparc-Desikan_rh_thickness_bankssts	CT	ALS	1	0	NA	NA	NA	NA	NA	NA	NA	NA	-0.0467654	0.658143	0.10569	-0.253917	0.160386	0.954311	0.775756	1.17396
555	1056	aparc-Desikan_rh_thickness_caudalanteriorcingulate	CT	ALS	1	0	NA	NA	NA	NA	NA	NA	NA	NA	-0.0090473	0.930474	0.103696	-0.212291	0.194197	0.990994	0.808729	1.21434
556	1057	aparc-Desikan_rh_thickness_caudalmiddlefrontal	CT	ALS	2	0	0.0629283	0.41658	0.0774628	-0.0888988	0.214755	1.06495	0.914938	1.23956	NA	NA	NA	NA	NA	NA	NA	NA
557	1058	aparc-Desikan_rh_thickness_cuneus	CT	ALS	5	1	-0.0666706	0.147974	0.0460838	-0.156995	0.0236537	0.935503	0.854708	1.02394	NA	NA	NA	NA	NA	NA	NA	NA
558	1059	aparc-Desikan_rh_thickness_entorhinal	CT	ALS	NA	NA	NA	NA	NA	NA	NA	NA	NA	NA	NA	NA	NA	NA	NA	NA	NA	NA
559	1060	aparc-Desikan_rh_thickness_fusiform	CT	ALS	4	1	0.0330043	0.549722	0.0551748	-0.0751384	0.141147	1.03355	0.927615	1.15159	NA	NA	NA	NA	NA	NA	NA	NA
560	1061	aparc-Desikan_rh_thickness_inferiorparietal	CT	ALS	5	0	0.0546394	0.260515	0.0485608	-0.0405397	0.149818	1.05616	0.960271	1.16162	NA	NA	NA	NA	NA	NA	NA	NA
561	1062	aparc-Desikan_rh_thickness_inferiortemporal	CT	ALS	5	1	0.0325335	0.497288	0.0479306	-0.0614104	0.126477	1.03307	0.940437	1.13482	NA	NA	NA	NA	NA	NA	NA	NA
562	1063	aparc-Desikan_rh_thickness_isthmuscingulate	CT	ALS	4	0	-0.163873	0.0025968	0.0544097	-0.270516	-0.0572296	0.84885	0.762986	0.944377	NA	NA	NA	NA	NA	NA	NA	NA
563	1064	aparc-Desikan_rh_thickness_lateraloccipital	CT	ALS	8	2	0.0166619	0.77942	0.0594907	-0.0999399	0.133264	1.0168	0.904892	1.14255	NA	NA	NA	NA	NA	NA	NA	NA
564	1065	aparc-Desikan_rh_thickness_lateralorbitofrontal	CT	ALS	2	2	0.139025	0.0462596	0.0697563	0.00230311	0.275748	1.14915	1.00231	1.31752	NA	NA	NA	NA	NA	NA	NA	NA
565	1066	aparc-Desikan_rh_thickness_lingual	CT	ALS	4	2	0.0407171	0.548501	0.0678609	-0.0922904	0.173724	1.04156	0.91184	1.18973	NA	NA	NA	NA	NA	NA	NA	NA
566	1067	aparc-Desikan_rh_thickness_medialorbitofrontal	CT	ALS	3	0	-0.0799683	0.227966	0.0663298	-0.209975	0.0500382	0.923146	0.810605	1.05131	NA	NA	NA	NA	NA	NA	NA	NA
567	1068	aparc-Desikan_rh_thickness_middletemporal	CT	ALS	3	0	-0.20995	0.30954	0.206605	-0.614896	0.194997	0.810625	0.540697	1.21531	NA	NA	NA	NA	NA	NA	NA	NA
568	1069	aparc-Desikan_rh_thickness_parahippocampal	CT	ALS	3	0	0.00504561	0.934618	0.0615046	-0.115503	0.125595	1.00506	0.890918	1.13382	NA	NA	NA	NA	NA	NA	NA	NA
569	1070	aparc-Desikan_rh_thickness_paracentral	CT	ALS	1	1	NA	NA	NA	NA	NA	NA	NA	NA	0.00329976	0.97437	0.102705	-0.198002	0.204602	1.00331	0.820368	1.22704
570	1071	aparc-Desikan_rh_thickness_parsopercularis	CT	ALS	3	0	-0.00711433	0.909798	0.0627958	-0.130194	0.115965	0.992911	0.877925	1.12296	NA	NA	NA	NA	NA	NA	NA	NA
571	1072	aparc-Desikan_rh_thickness_parsorbitalis	CT	ALS	NA	NA	NA	NA	NA	NA	NA	NA	NA	NA	NA	NA	NA	NA	NA	NA	NA	NA
572	1073	aparc-Desikan_rh_thickness_parstriangularis	CT	ALS	3	0	0.0289758	0.636579	0.061326	-0.0912232	0.149175	1.0294	0.912814	1.16088	NA	NA	NA	NA	NA	NA	NA	NA
573	1074	aparc-Desikan_rh_thickness_pericalcarine	CT	ALS	2	1	0.122675	0.122259	0.0793827	-0.0329151	0.278265	1.13052	0.967621	1.32084	NA	NA	NA	NA	NA	NA	NA	NA
574	1075	aparc-Desikan_rh_thickness_postcentral	CT	ALS	2	1	0.0156919	0.796546	0.0608641	-0.103602	0.134986	1.01582	0.901584	1.14452	NA	NA	NA	NA	NA	NA	NA	NA
575	1076	aparc-Desikan_rh_thickness_posteriorcingulate	CT	ALS	3	0	-0.0567084	0.421844	0.0706007	-0.195086	0.081669	0.94487	0.822764	1.0851	NA	NA	NA	NA	NA	NA	NA	NA
576	1077	aparc-Desikan_rh_thickness_precentral	CT	ALS	5	1	-0.0579584	0.399134	0.0687388	-0.192686	0.0767696	0.943689	0.824741	1.07979	NA	NA	NA	NA	NA	NA	NA	NA
577	1078	aparc-Desikan_rh_thickness_precuneus	CT	ALS	10	1	-0.0303863	0.412289	0.0370622	-0.103028	0.0422556	0.970071	0.902102	1.04316	NA	NA	NA	NA	NA	NA	NA	NA
578	1079	aparc-Desikan_rh_thickness_rostralanteriorcingulate	CT	ALS	2	0	-0.0890309	0.231259	0.0743708	-0.234798	0.0567357	0.914817	0.790731	1.05838	NA	NA	NA	NA	NA	NA	NA	NA
579	1080	aparc-Desikan_rh_thickness_rostralmiddlefrontal	CT	ALS	3	0	-0.235229	0.177677	0.17451	-0.577267	0.10681	0.79039	0.561431	1.11272	NA	NA	NA	NA	NA	NA	NA	NA
580	1081	aparc-Desikan_rh_thickness_superiorfrontal	CT	ALS	8	0	-0.00172899	0.965804	0.040329	-0.0807739	0.0773159	0.998273	0.922402	1.08038	NA	NA	NA	NA	NA	NA	NA	NA
581	1082	aparc-Desikan_rh_thickness_superiorparietal	CT	ALS	6	1	0.105975	0.0153787	0.0437309	0.0202621	0.191687	1.11179	1.02047	1.21129	NA	NA	NA	NA	NA	NA	NA	NA
582	1083	aparc-Desikan_rh_thickness_superiortemporal	CT	ALS	1	0	NA	NA	NA	NA	NA	NA	NA	NA	-0.0439591	0.582882	0.0800449	-0.200847	0.112929	0.956993	0.818037	1.11955
583	1084	aparc-Desikan_rh_thickness_supramarginal	CT	ALS	4	1	0.115768	0.0259622	0.0519889	0.0138694	0.217666	1.12273	1.01397	1.24317	NA	NA	NA	NA	NA	NA	NA	NA
584	1085	aparc-Desikan_rh_thickness_frontalpole	CT	ALS	NA	NA	NA	NA	NA	NA	NA	NA	NA	NA	NA	NA	NA	NA	NA	NA	NA	NA
585	1086	aparc-Desikan_rh_thickness_transversetemporal	CT	ALS	1	1	NA	NA	NA	NA	NA	NA	NA	NA	0.28102	0.0132025	0.113394	0.0587676	0.503272	1.32448	1.06053	1.65412
586	1087	aparc-Desikan_rh_thickness_insula	CT	ALS	4	0	0.0591321	0.294511	0.0564089	-0.0514293	0.169694	1.06092	0.949871	1.18494	NA	NA	NA	NA	NA	NA	NA	NA
587	1452	IDP_dMRI_TBSS_FA_Middle_cerebellar_peduncle	FA	ALS	11	0	0.0104937	0.772787	0.036344	-0.0607405	0.0817278	1.01055	0.941067	1.08516	NA	NA	NA	NA	NA	NA	NA	NA
588	1453	IDP_dMRI_TBSS_FA_Pontine_crossing_tract	FA	ALS	5	0	-0.0296949	0.574141	0.0528414	-0.133264	0.0738743	0.970742	0.875234	1.07667	NA	NA	NA	NA	NA	NA	NA	NA
589	1454	IDP_dMRI_TBSS_FA_Genu_of_corpus_callosum	FA	ALS	12	1	0.00203805	0.947324	0.0308478	-0.0584237	0.0624998	1.00204	0.94325	1.06449	NA	NA	NA	NA	NA	NA	NA	NA
590	1455	IDP_dMRI_TBSS_FA_Body_of_corpus_callosum	FA	ALS	12	2	-0.00321025	0.929461	0.0362644	-0.0742884	0.0678679	0.996795	0.928404	1.07022	NA	NA	NA	NA	NA	NA	NA	NA
591	1456	IDP_dMRI_TBSS_FA_Splenium_of_corpus_callosum	FA	ALS	13	1	-0.0146164	0.553429	0.0246636	-0.0629571	0.0337243	0.98549	0.938984	1.0343	NA	NA	NA	NA	NA	NA	NA	NA
592	1457	IDP_dMRI_TBSS_FA_Fornix	FA	ALS	7	0	-0.0324607	0.344185	0.0343162	-0.0997205	0.0347991	0.96806	0.90509	1.03541	NA	NA	NA	NA	NA	NA	NA	NA
593	1458	IDP_dMRI_TBSS_FA_Corticospinal_tract_R	FA	ALS	2	0	-0.0806833	0.578918	0.145384	-0.365637	0.20427	0.922486	0.693755	1.22663	NA	NA	NA	NA	NA	NA	NA	NA
594	1459	IDP_dMRI_TBSS_FA_Corticospinal_tract_L	FA	ALS	2	0	0.034798	0.653865	0.077605	-0.117308	0.186904	1.03541	0.889311	1.20551	NA	NA	NA	NA	NA	NA	NA	NA
595	1460	IDP_dMRI_TBSS_FA_Medial_lemniscus_R	FA	ALS	4	1	0.0824923	0.134612	0.055136	-0.0255743	0.190559	1.08599	0.97475	1.20993	NA	NA	NA	NA	NA	NA	NA	NA
596	1461	IDP_dMRI_TBSS_FA_Medial_lemniscus_L	FA	ALS	6	1	0.0523829	0.238315	0.0444221	-0.0346843	0.13945	1.05378	0.96591	1.14964	NA	NA	NA	NA	NA	NA	NA	NA
597	1462	IDP_dMRI_TBSS_FA_Inferior_cerebellar_peduncle_R	FA	ALS	9	0	-0.0113415	0.723546	0.0320633	-0.0741856	0.0515025	0.988723	0.928499	1.05285	NA	NA	NA	NA	NA	NA	NA	NA
598	1463	IDP_dMRI_TBSS_FA_Inferior_cerebellar_peduncle_L	FA	ALS	9	0	-0.0297216	0.381296	0.0339477	-0.096259	0.0368159	0.970716	0.908229	1.0375	NA	NA	NA	NA	NA	NA	NA	NA
599	1464	IDP_dMRI_TBSS_FA_Superior_cerebellar_peduncle_R	FA	ALS	12	0	-7.84e-05	0.99761	0.0261902	-0.0514113	0.0512544	0.999922	0.949888	1.05259	NA	NA	NA	NA	NA	NA	NA	NA
600	1465	IDP_dMRI_TBSS_FA_Superior_cerebellar_peduncle_L	FA	ALS	9	0	-0.0304659	0.297853	0.0292647	-0.0878247	0.0268928	0.969993	0.915921	1.02726	NA	NA	NA	NA	NA	NA	NA	NA
601	1466	IDP_dMRI_TBSS_FA_Cerebral_peduncle_R	FA	ALS	7	0	-0.000515291	0.988294	0.0351204	-0.0693513	0.0683207	0.999485	0.932999	1.07071	NA	NA	NA	NA	NA	NA	NA	NA
602	1467	IDP_dMRI_TBSS_FA_Cerebral_peduncle_L	FA	ALS	7	1	-0.0171952	0.623769	0.0350553	-0.0859035	0.0515132	0.982952	0.917683	1.05286	NA	NA	NA	NA	NA	NA	NA	NA
603	1468	IDP_dMRI_TBSS_FA_Anterior_limb_of_internal_capsule_R	FA	ALS	13	3	0.0105675	0.793071	0.0402841	-0.0683893	0.0895243	1.01062	0.933897	1.09365	NA	NA	NA	NA	NA	NA	NA	NA
604	1469	IDP_dMRI_TBSS_FA_Anterior_limb_of_internal_capsule_L	FA	ALS	10	0	-0.016137	0.68632	0.0399574	-0.0944535	0.0621795	0.983993	0.90987	1.06415	NA	NA	NA	NA	NA	NA	NA	NA
605	1470	IDP_dMRI_TBSS_FA_Posterior_limb_of_internal_capsule_R	FA	ALS	19	0	0.00475914	0.842059	0.023884	-0.0420534	0.0515717	1.00477	0.958819	1.05292	NA	NA	NA	NA	NA	NA	NA	NA
606	1471	IDP_dMRI_TBSS_FA_Posterior_limb_of_internal_capsule_L	FA	ALS	15	0	0.0101616	0.668134	0.0237026	-0.0362956	0.0566187	1.01021	0.964355	1.05825	NA	NA	NA	NA	NA	NA	NA	NA
607	1472	IDP_dMRI_TBSS_FA_Retrolenticular_part_of_internal_capsule_R	FA	ALS	10	0	-0.00773036	0.796079	0.0299134	-0.0663607	0.0508999	0.992299	0.935793	1.05222	NA	NA	NA	NA	NA	NA	NA	NA
608	1473	IDP_dMRI_TBSS_FA_Retrolenticular_part_of_internal_capsule_L	FA	ALS	7	0	0.0182332	0.602477	0.0350072	-0.0503809	0.0868474	1.0184	0.950867	1.09073	NA	NA	NA	NA	NA	NA	NA	NA
609	1474	IDP_dMRI_TBSS_FA_Anterior_corona_radiata_R	FA	ALS	14	1	0.00712851	0.827298	0.0326744	-0.0569133	0.0711704	1.00715	0.944676	1.07376	NA	NA	NA	NA	NA	NA	NA	NA
610	1475	IDP_dMRI_TBSS_FA_Anterior_corona_radiata_L	FA	ALS	12	1	-0.0076094	0.788132	0.0283154	-0.0631076	0.0478888	0.992419	0.938842	1.04905	NA	NA	NA	NA	NA	NA	NA	NA
611	1476	IDP_dMRI_TBSS_FA_Superior_corona_radiata_R	FA	ALS	11	0	-0.0329108	0.256262	0.0289894	-0.0897299	0.0239084	0.967625	0.914178	1.0242	NA	NA	NA	NA	NA	NA	NA	NA
612	1477	IDP_dMRI_TBSS_FA_Superior_corona_radiata_L	FA	ALS	11	1	0.0345027	0.328499	0.0353099	-0.0347046	0.10371	1.0351	0.965891	1.10928	NA	NA	NA	NA	NA	NA	NA	NA
613	1478	IDP_dMRI_TBSS_FA_Posterior_corona_radiata_R	FA	ALS	7	0	0.0415908	0.377353	0.0471132	-0.0507511	0.133933	1.04247	0.950515	1.14332	NA	NA	NA	NA	NA	NA	NA	NA
614	1479	IDP_dMRI_TBSS_FA_Posterior_corona_radiata_L	FA	ALS	10	0	-0.0152848	0.609515	0.0299253	-0.0739384	0.0433688	0.984831	0.928729	1.04432	NA	NA	NA	NA	NA	NA	NA	NA
615	1480	IDP_dMRI_TBSS_FA_Posterior_thalamic_radiation_R	FA	ALS	12	0	0.0213561	0.426143	0.0268357	-0.0312419	0.0739541	1.02159	0.969241	1.07676	NA	NA	NA	NA	NA	NA	NA	NA
616	1481	IDP_dMRI_TBSS_FA_Posterior_thalamic_radiation_L	FA	ALS	12	0	0.00788095	0.77151	0.0271382	-0.04531	0.0610719	1.00791	0.955701	1.06298	NA	NA	NA	NA	NA	NA	NA	NA
617	1482	IDP_dMRI_TBSS_FA_Sagittal_stratum_R	FA	ALS	14	0	0.0218533	0.379272	0.0248547	-0.026862	0.0705686	1.02209	0.973496	1.07312	NA	NA	NA	NA	NA	NA	NA	NA
618	1483	IDP_dMRI_TBSS_FA_Sagittal_stratum_L	FA	ALS	11	0	0.0185707	0.493168	0.0270995	-0.0345443	0.0716858	1.01874	0.966045	1.07432	NA	NA	NA	NA	NA	NA	NA	NA
619	1484	IDP_dMRI_TBSS_FA_External_capsule_R	FA	ALS	11	1	-0.0103643	0.781753	0.0374114	-0.0836905	0.062962	0.989689	0.919716	1.06499	NA	NA	NA	NA	NA	NA	NA	NA
620	1485	IDP_dMRI_TBSS_FA_External_capsule_L	FA	ALS	10	0	4.93e-05	0.998804	0.0328566	-0.0643496	0.0644482	1.00005	0.937677	1.06657	NA	NA	NA	NA	NA	NA	NA	NA
621	1486	IDP_dMRI_TBSS_FA_Cingulum_cingulate_gyrus_R	FA	ALS	13	1	0.0208904	0.538541	0.033967	-0.0456849	0.0874657	1.02111	0.955343	1.0914	NA	NA	NA	NA	NA	NA	NA	NA
622	1487	IDP_dMRI_TBSS_FA_Cingulum_cingulate_gyrus_L	FA	ALS	12	1	0.02162	0.592312	0.0403744	-0.0575138	0.100754	1.02186	0.944109	1.106	NA	NA	NA	NA	NA	NA	NA	NA
623	1488	IDP_dMRI_TBSS_FA_Cingulum_hippocampus_R	FA	ALS	9	0	-0.0222454	0.554395	0.0376284	-0.0959971	0.0515062	0.978	0.908467	1.05286	NA	NA	NA	NA	NA	NA	NA	NA
624	1489	IDP_dMRI_TBSS_FA_Cingulum_hippocampus_L	FA	ALS	7	0	0.0572429	0.143612	0.0391412	-0.0194738	0.13396	1.05891	0.980715	1.14335	NA	NA	NA	NA	NA	NA	NA	NA
625	1490	IDP_dMRI_TBSS_FA_Fornix_cres+Stria_terminalis_R	FA	ALS	4	1	0.00712005	0.897638	0.0553464	-0.101359	0.115599	1.00715	0.903609	1.12255	NA	NA	NA	NA	NA	NA	NA	NA
626	1491	IDP_dMRI_TBSS_FA_Fornix_cres+Stria_terminalis_L	FA	ALS	5	1	-0.0398676	0.408275	0.0482113	-0.134362	0.0546267	0.960917	0.874274	1.05615	NA	NA	NA	NA	NA	NA	NA	NA
627	1492	IDP_dMRI_TBSS_FA_Superior_longitudinal_fasciculus_R	FA	ALS	16	0	0.0421571	0.135457	0.0282379	-0.0131893	0.0975034	1.04306	0.986897	1.10242	NA	NA	NA	NA	NA	NA	NA	NA
628	1493	IDP_dMRI_TBSS_FA_Superior_longitudinal_fasciculus_L	FA	ALS	14	0	0.0126471	0.662669	0.0289919	-0.0441769	0.0694712	1.01273	0.956785	1.07194	NA	NA	NA	NA	NA	NA	NA	NA
629	1494	IDP_dMRI_TBSS_FA_Superior_fronto-occipital_fasciculus_R	FA	ALS	8	0	0.0291841	0.442739	0.038021	-0.0453372	0.103705	1.02961	0.955675	1.10927	NA	NA	NA	NA	NA	NA	NA	NA
630	1495	IDP_dMRI_TBSS_FA_Superior_fronto-occipital_fasciculus_L	FA	ALS	10	1	-0.0265775	0.483989	0.0379733	-0.101005	0.0478501	0.973773	0.903928	1.04901	NA	NA	NA	NA	NA	NA	NA	NA
631	1496	IDP_dMRI_TBSS_FA_Uncinate_fasciculus_R	FA	ALS	11	0	0.0397526	0.160289	0.0283118	-0.0157385	0.0952436	1.04055	0.984385	1.09993	NA	NA	NA	NA	NA	NA	NA	NA
632	1497	IDP_dMRI_TBSS_FA_Uncinate_fasciculus_L	FA	ALS	10	1	0.0154722	0.601468	0.0296238	-0.0425904	0.0735348	1.01559	0.958304	1.07631	NA	NA	NA	NA	NA	NA	NA	NA
633	1498	IDP_dMRI_TBSS_FA_Tapetum_R	FA	ALS	12	0	-0.0593673	0.0352665	0.0281992	-0.114638	-0.00409692	0.942361	0.891689	0.995911	NA	NA	NA	NA	NA	NA	NA	NA
634	1499	IDP_dMRI_TBSS_FA_Tapetum_L	FA	ALS	13	0	-0.0604051	0.0245653	0.0268686	-0.113067	-0.00774275	0.941383	0.89309	0.992287	NA	NA	NA	NA	NA	NA	NA	NA
635	1602	IDP_dMRI_TBSS_MD_Middle_cerebellar_peduncle	MD	ALS	4	0	-0.102231	0.0509641	0.0523782	-0.204892	0.00043043	0.902821	0.814735	1.00043	NA	NA	NA	NA	NA	NA	NA	NA
636	1603	IDP_dMRI_TBSS_MD_Pontine_crossing_tract	MD	ALS	7	0	0.0479832	0.356141	0.0520005	-0.0539379	0.149904	1.04915	0.947491	1.16172	NA	NA	NA	NA	NA	NA	NA	NA
637	1604	IDP_dMRI_TBSS_MD_Genu_of_corpus_callosum	MD	ALS	15	1	9.34e-05	0.997374	0.0283853	-0.0555418	0.0557286	1.00009	0.945973	1.05731	NA	NA	NA	NA	NA	NA	NA	NA
638	1605	IDP_dMRI_TBSS_MD_Body_of_corpus_callosum	MD	ALS	9	2	0.00781198	0.794715	0.0300238	-0.0510347	0.0666586	1.00784	0.950246	1.06893	NA	NA	NA	NA	NA	NA	NA	NA
639	1606	IDP_dMRI_TBSS_MD_Splenium_of_corpus_callosum	MD	ALS	12	0	0.00180277	0.956527	0.033071	-0.0630163	0.0666219	1.0018	0.938928	1.06889	NA	NA	NA	NA	NA	NA	NA	NA
640	1607	IDP_dMRI_TBSS_MD_Fornix	MD	ALS	8	0	0.0594672	0.106841	0.0368776	-0.0128129	0.131747	1.06127	0.987269	1.14082	NA	NA	NA	NA	NA	NA	NA	NA
641	1608	IDP_dMRI_TBSS_MD_Corticospinal_tract_R	MD	ALS	5	0	0.0823591	0.0801937	0.0470741	-0.00990613	0.174624	1.08585	0.990143	1.1908	NA	NA	NA	NA	NA	NA	NA	NA
642	1609	IDP_dMRI_TBSS_MD_Corticospinal_tract_L	MD	ALS	4	0	0.040055	0.381729	0.0457921	-0.0496975	0.129807	1.04087	0.951517	1.13861	NA	NA	NA	NA	NA	NA	NA	NA
643	1610	IDP_dMRI_TBSS_MD_Medial_lemniscus_R	MD	ALS	1	0	NA	NA	NA	NA	NA	NA	NA	NA	0.0321629	0.761454	0.105948	-0.175496	0.239822	1.03269	0.839041	1.27102
644	1611	IDP_dMRI_TBSS_MD_Medial_lemniscus_L	MD	ALS	1	0	NA	NA	NA	NA	NA	NA	NA	NA	0.08954	0.385526	0.103185	-0.112703	0.291783	1.09367	0.893416	1.33881
645	1612	IDP_dMRI_TBSS_MD_Inferior_cerebellar_peduncle_R	MD	ALS	5	0	0.0208366	0.563682	0.0360882	-0.0498963	0.0915696	1.02106	0.951328	1.09589	NA	NA	NA	NA	NA	NA	NA	NA
646	1613	IDP_dMRI_TBSS_MD_Inferior_cerebellar_peduncle_L	MD	ALS	6	0	-0.0121215	0.733673	0.0356261	-0.0819486	0.0577056	0.987952	0.921319	1.0594	NA	NA	NA	NA	NA	NA	NA	NA
647	1614	IDP_dMRI_TBSS_MD_Superior_cerebellar_peduncle_R	MD	ALS	6	0	-0.00710468	0.836829	0.0344969	-0.0747187	0.0605093	0.992921	0.928004	1.06238	NA	NA	NA	NA	NA	NA	NA	NA
648	1615	IDP_dMRI_TBSS_MD_Superior_cerebellar_peduncle_L	MD	ALS	8	0	-0.0171622	0.60501	0.0331823	-0.0821995	0.0478751	0.982984	0.921088	1.04904	NA	NA	NA	NA	NA	NA	NA	NA
649	1616	IDP_dMRI_TBSS_MD_Cerebral_peduncle_R	MD	ALS	4	1	-0.00712146	0.896367	0.0546747	-0.114284	0.100041	0.992904	0.892005	1.10522	NA	NA	NA	NA	NA	NA	NA	NA
650	1617	IDP_dMRI_TBSS_MD_Cerebral_peduncle_L	MD	ALS	5	1	-0.0613508	0.154625	0.043102	-0.145831	0.0231292	0.940493	0.864304	1.0234	NA	NA	NA	NA	NA	NA	NA	NA
651	1618	IDP_dMRI_TBSS_MD_Anterior_limb_of_internal_capsule_R	MD	ALS	12	1	0.026585	0.320346	0.0267523	-0.0258495	0.0790196	1.02694	0.974482	1.08223	NA	NA	NA	NA	NA	NA	NA	NA
652	1619	IDP_dMRI_TBSS_MD_Anterior_limb_of_internal_capsule_L	MD	ALS	17	0	0.0482407	0.0341674	0.0227756	0.00360059	0.0928808	1.04942	1.00361	1.09733	NA	NA	NA	NA	NA	NA	NA	NA
653	1620	IDP_dMRI_TBSS_MD_Posterior_limb_of_internal_capsule_R	MD	ALS	9	1	-0.0398391	0.268072	0.0359717	-0.110344	0.0306654	0.960944	0.895526	1.03114	NA	NA	NA	NA	NA	NA	NA	NA
654	1621	IDP_dMRI_TBSS_MD_Posterior_limb_of_internal_capsule_L	MD	ALS	8	0	-0.0418216	0.172963	0.0306893	-0.101973	0.0183294	0.959041	0.903054	1.0185	NA	NA	NA	NA	NA	NA	NA	NA
655	1622	IDP_dMRI_TBSS_MD_Retrolenticular_part_of_internal_capsule_R	MD	ALS	17	0	0.00210172	0.925128	0.0223643	-0.0417323	0.0459357	1.0021	0.959127	1.04701	NA	NA	NA	NA	NA	NA	NA	NA
656	1623	IDP_dMRI_TBSS_MD_Retrolenticular_part_of_internal_capsule_L	MD	ALS	17	1	-0.0150286	0.509243	0.02277	-0.0596579	0.0296006	0.985084	0.942087	1.03004	NA	NA	NA	NA	NA	NA	NA	NA
657	1624	IDP_dMRI_TBSS_MD_Anterior_corona_radiata_R	MD	ALS	17	2	0.00105968	0.965512	0.0245081	-0.0469762	0.0490955	1.00106	0.95411	1.05032	NA	NA	NA	NA	NA	NA	NA	NA
658	1625	IDP_dMRI_TBSS_MD_Anterior_corona_radiata_L	MD	ALS	20	1	-0.0116717	0.614601	0.0231804	-0.0571052	0.0337618	0.988396	0.944495	1.03434	NA	NA	NA	NA	NA	NA	NA	NA
659	1626	IDP_dMRI_TBSS_MD_Superior_corona_radiata_R	MD	ALS	20	0	0.000189084	0.993875	0.0246316	-0.0480888	0.048467	1.00019	0.953049	1.04966	NA	NA	NA	NA	NA	NA	NA	NA
660	1627	IDP_dMRI_TBSS_MD_Superior_corona_radiata_L	MD	ALS	17	0	-0.017775	0.508653	0.0268937	-0.0704866	0.0349366	0.982382	0.93194	1.03555	NA	NA	NA	NA	NA	NA	NA	NA
661	1628	IDP_dMRI_TBSS_MD_Posterior_corona_radiata_R	MD	ALS	13	1	0.00742194	0.760036	0.0242997	-0.0402054	0.0550493	1.00745	0.960592	1.05659	NA	NA	NA	NA	NA	NA	NA	NA
662	1629	IDP_dMRI_TBSS_MD_Posterior_corona_radiata_L	MD	ALS	19	0	-0.00412439	0.842542	0.0207628	-0.0448194	0.0365707	0.995884	0.95617	1.03725	NA	NA	NA	NA	NA	NA	NA	NA
663	1630	IDP_dMRI_TBSS_MD_Posterior_thalamic_radiation_R	MD	ALS	16	0	-0.0124973	0.563898	0.0216567	-0.0549444	0.0299499	0.987581	0.946538	1.0304	NA	NA	NA	NA	NA	NA	NA	NA
664	1631	IDP_dMRI_TBSS_MD_Posterior_thalamic_radiation_L	MD	ALS	20	0	-0.0091647	0.651946	0.0203181	-0.0489882	0.0306588	0.990877	0.952192	1.03113	NA	NA	NA	NA	NA	NA	NA	NA
665	1632	IDP_dMRI_TBSS_MD_Sagittal_stratum_R	MD	ALS	17	0	-0.0196527	0.364321	0.021664	-0.0621141	0.0228087	0.980539	0.939776	1.02307	NA	NA	NA	NA	NA	NA	NA	NA
666	1633	IDP_dMRI_TBSS_MD_Sagittal_stratum_L	MD	ALS	20	0	-0.0135321	0.466536	0.0185849	-0.0499585	0.0228942	0.986559	0.951269	1.02316	NA	NA	NA	NA	NA	NA	NA	NA
667	1634	IDP_dMRI_TBSS_MD_External_capsule_R	MD	ALS	13	1	0.0240593	0.439722	0.0311382	-0.0369715	0.0850902	1.02435	0.963704	1.08882	NA	NA	NA	NA	NA	NA	NA	NA
668	1635	IDP_dMRI_TBSS_MD_External_capsule_L	MD	ALS	11	1	0.00809645	0.813332	0.0342882	-0.0591085	0.0753014	1.00813	0.942605	1.07821	NA	NA	NA	NA	NA	NA	NA	NA
669	1636	IDP_dMRI_TBSS_MD_Cingulum_cingulate_gyrus_R	MD	ALS	18	1	-0.00204846	0.915588	0.0193264	-0.0399282	0.0358313	0.997954	0.960858	1.03648	NA	NA	NA	NA	NA	NA	NA	NA
670	1637	IDP_dMRI_TBSS_MD_Cingulum_cingulate_gyrus_L	MD	ALS	17	0	-0.00127708	0.949703	0.0202455	-0.0409583	0.0384041	0.998724	0.959869	1.03915	NA	NA	NA	NA	NA	NA	NA	NA
671	1638	IDP_dMRI_TBSS_MD_Cingulum_hippocampus_R	MD	ALS	13	0	0.00498495	0.816469	0.0214786	-0.0371131	0.047083	1.005	0.963567	1.04821	NA	NA	NA	NA	NA	NA	NA	NA
672	1639	IDP_dMRI_TBSS_MD_Cingulum_hippocampus_L	MD	ALS	12	1	-0.00517004	0.843808	0.0262405	-0.0566015	0.0462614	0.994843	0.944971	1.04735	NA	NA	NA	NA	NA	NA	NA	NA
673	1640	IDP_dMRI_TBSS_MD_Fornix_cres+Stria_terminalis_R	MD	ALS	2	1	0.049132	0.521285	0.0766051	-0.101014	0.199278	1.05036	0.90392	1.22052	NA	NA	NA	NA	NA	NA	NA	NA
674	1641	IDP_dMRI_TBSS_MD_Fornix_cres+Stria_terminalis_L	MD	ALS	1	0	NA	NA	NA	NA	NA	NA	NA	NA	-0.00557127	0.948374	0.0860452	-0.17422	0.163077	0.994444	0.840112	1.17713
675	1642	IDP_dMRI_TBSS_MD_Superior_longitudinal_fasciculus_R	MD	ALS	26	0	-0.00797331	0.679026	0.0192688	-0.0457402	0.0297936	0.992058	0.95529	1.03024	NA	NA	NA	NA	NA	NA	NA	NA
676	1643	IDP_dMRI_TBSS_MD_Superior_longitudinal_fasciculus_L	MD	ALS	27	0	-0.000770658	0.965985	0.0180715	-0.0361907	0.0346494	0.99923	0.964456	1.03526	NA	NA	NA	NA	NA	NA	NA	NA
677	1644	IDP_dMRI_TBSS_MD_Superior_fronto-occipital_fasciculus_R	MD	ALS	7	1	0.0216641	0.712608	0.058813	-0.0936094	0.136938	1.0219	0.910638	1.14676	NA	NA	NA	NA	NA	NA	NA	NA
678	1645	IDP_dMRI_TBSS_MD_Superior_fronto-occipital_fasciculus_L	MD	ALS	7	1	0.0147123	0.684591	0.0362187	-0.0562763	0.0857009	1.01482	0.945278	1.08948	NA	NA	NA	NA	NA	NA	NA	NA
679	1646	IDP_dMRI_TBSS_MD_Uncinate_fasciculus_R	MD	ALS	6	0	0.00710252	0.81777	0.030825	-0.0533144	0.0675195	1.00713	0.948082	1.06985	NA	NA	NA	NA	NA	NA	NA	NA
680	1647	IDP_dMRI_TBSS_MD_Uncinate_fasciculus_L	MD	ALS	6	0	0.020863	0.565688	0.0363206	-0.0503254	0.0920515	1.02108	0.95092	1.09642	NA	NA	NA	NA	NA	NA	NA	NA
681	1648	IDP_dMRI_TBSS_MD_Tapetum_R	MD	ALS	10	0	0.0437014	0.16573	0.0315293	-0.0180961	0.105499	1.04467	0.982067	1.11126	NA	NA	NA	NA	NA	NA	NA	NA
682	1649	IDP_dMRI_TBSS_MD_Tapetum_L	MD	ALS	11	0	0.056562	0.0726762	0.0315134	-0.00520416	0.118328	1.05819	0.994809	1.12561	NA	NA	NA	NA	NA	NA	NA	NA
683	122	IDP_T1_FAST_ROIs_L_thalamus	GMV	FTD	13	0	-0.0253411	0.836312	0.12265	-0.265736	0.215053	0.974977	0.766642	1.23993	NA	NA	NA	NA	NA	NA	NA	NA
684	123	IDP_T1_FAST_ROIs_R_thalamus	GMV	FTD	10	0	-0.0145377	0.900958	0.116814	-0.243493	0.214418	0.985567	0.783885	1.23914	NA	NA	NA	NA	NA	NA	NA	NA
685	124	IDP_T1_FAST_ROIs_L_caudate	GMV	FTD	11	1	0.0347241	0.75954	0.113446	-0.18763	0.257078	1.03533	0.828921	1.29315	NA	NA	NA	NA	NA	NA	NA	NA
686	125	IDP_T1_FAST_ROIs_R_caudate	GMV	FTD	13	1	0.0357493	0.75018	0.112277	-0.184314	0.255812	1.0364	0.831675	1.29151	NA	NA	NA	NA	NA	NA	NA	NA
687	126	IDP_T1_FAST_ROIs_L_putamen	GMV	FTD	16	3	0.0546423	0.61705	0.109277	-0.15954	0.268825	1.05616	0.852536	1.30843	NA	NA	NA	NA	NA	NA	NA	NA
688	127	IDP_T1_FAST_ROIs_R_putamen	GMV	FTD	13	3	0.0375619	0.724309	0.106496	-0.171171	0.246294	1.03828	0.842678	1.27928	NA	NA	NA	NA	NA	NA	NA	NA
689	128	IDP_T1_FAST_ROIs_L_pallidum	GMV	FTD	3	2	0.120354	0.520041	0.187093	-0.246349	0.487056	1.1279	0.78165	1.62752	NA	NA	NA	NA	NA	NA	NA	NA
690	129	IDP_T1_FAST_ROIs_R_pallidum	GMV	FTD	1	1	NA	NA	NA	NA	NA	NA	NA	NA	0.419717	0.229545	0.349319	-0.264948	1.10438	1.52153	0.767246	3.01736
691	130	IDP_T1_FAST_ROIs_L_hippocampus	GMV	FTD	10	0	0.0534507	0.694982	0.136318	-0.213733	0.320635	1.05491	0.807564	1.378	NA	NA	NA	NA	NA	NA	NA	NA
692	131	IDP_T1_FAST_ROIs_R_hippocampus	GMV	FTD	12	0	0.0588213	0.57812	0.105768	-0.148484	0.266127	1.06059	0.862013	1.3049	NA	NA	NA	NA	NA	NA	NA	NA
693	132	IDP_T1_FAST_ROIs_L_amygdala	GMV	FTD	3	0	-0.38787	0.642656	0.835947	-2.02633	1.25059	0.6785	0.131819	3.49239	NA	NA	NA	NA	NA	NA	NA	NA
694	133	IDP_T1_FAST_ROIs_R_amygdala	GMV	FTD	2	0	-0.978249	0.385076	1.12626	-3.18572	1.22922	0.375969	0.0413485	3.41856	NA	NA	NA	NA	NA	NA	NA	NA
695	134	IDP_T1_FAST_ROIs_L_ventral_striatum	GMV	FTD	13	2	0.0990097	0.26698	0.0891943	-0.0758112	0.273831	1.10408	0.926991	1.31499	NA	NA	NA	NA	NA	NA	NA	NA
696	135	IDP_T1_FAST_ROIs_R_ventral_striatum	GMV	FTD	15	2	0.0882078	0.390829	0.102792	-0.113266	0.289681	1.09222	0.892914	1.336	NA	NA	NA	NA	NA	NA	NA	NA
697	136	IDP_T1_FAST_ROIs_brain_stem	GMV	FTD	10	1	0.00351781	0.977604	0.12531	-0.242089	0.249125	1.00352	0.784986	1.2829	NA	NA	NA	NA	NA	NA	NA	NA
698	137	IDP_T1_FAST_ROIs_L_cerebellum_I-IV	GMV	FTD	6	1	0.0462834	0.760209	0.151646	-0.250944	0.34351	1.04737	0.778066	1.40989	NA	NA	NA	NA	NA	NA	NA	NA
699	138	IDP_T1_FAST_ROIs_R_cerebellum_I-IV	GMV	FTD	9	1	-0.0977372	0.4644	0.13359	-0.359574	0.164099	0.906887	0.697974	1.17833	NA	NA	NA	NA	NA	NA	NA	NA
700	139	IDP_T1_FAST_ROIs_L_cerebellum_V	GMV	FTD	12	1	-0.000729045	0.995273	0.123051	-0.241908	0.24045	0.999271	0.785128	1.27182	NA	NA	NA	NA	NA	NA	NA	NA
701	140	IDP_T1_FAST_ROIs_R_cerebellum_V	GMV	FTD	10	2	-0.0224436	0.839097	0.110533	-0.239089	0.194202	0.977806	0.787345	1.21434	NA	NA	NA	NA	NA	NA	NA	NA
702	141	IDP_T1_FAST_ROIs_L_cerebellum_VI	GMV	FTD	12	3	-0.0885107	0.426504	0.111308	-0.306674	0.129652	0.915293	0.735891	1.13843	NA	NA	NA	NA	NA	NA	NA	NA
703	142	IDP_T1_FAST_ROIs_V_cerebellum_VI	GMV	FTD	7	1	0.0594558	0.622954	0.120927	-0.177561	0.296472	1.06126	0.83731	1.34511	NA	NA	NA	NA	NA	NA	NA	NA
704	143	IDP_T1_FAST_ROIs_R_cerebellum_VI	GMV	FTD	8	2	-0.190115	0.245123	0.163571	-0.510713	0.130484	0.826864	0.600068	1.13938	NA	NA	NA	NA	NA	NA	NA	NA
705	144	IDP_T1_FAST_ROIs_L_cerebellum_crus_I	GMV	FTD	24	0	0.0514759	0.453724	0.0687059	-0.0831877	0.186139	1.05282	0.920178	1.20459	NA	NA	NA	NA	NA	NA	NA	NA
706	145	IDP_T1_FAST_ROIs_V_cerebellum_crus_I	GMV	FTD	1	0	NA	NA	NA	NA	NA	NA	NA	NA	-0.0197492	0.95863	0.380722	-0.765963	0.726465	0.980444	0.464886	2.06776
707	146	IDP_T1_FAST_ROIs_R_cerebellum_crus_I	GMV	FTD	18	0	0.0410409	0.586623	0.0754793	-0.106899	0.18898	1.04189	0.898617	1.20802	NA	NA	NA	NA	NA	NA	NA	NA
708	147	IDP_T1_FAST_ROIs_L_cerebellum_crus_II	GMV	FTD	16	1	0.0031691	0.973407	0.0950681	-0.183164	0.189503	1.00317	0.832631	1.20865	NA	NA	NA	NA	NA	NA	NA	NA
709	148	IDP_T1_FAST_ROIs_V_cerebellum_crus_II	GMV	FTD	15	0	0.0314978	0.734538	0.092888	-0.150563	0.213558	1.032	0.860224	1.23808	NA	NA	NA	NA	NA	NA	NA	NA
710	149	IDP_T1_FAST_ROIs_R_cerebellum_crus_II	GMV	FTD	18	2	0.000369097	0.996388	0.0815217	-0.159413	0.160152	1.00037	0.852644	1.17369	NA	NA	NA	NA	NA	NA	NA	NA
711	150	IDP_T1_FAST_ROIs_L_cerebellum_VIIb	GMV	FTD	14	1	0.0258151	0.780122	0.0924744	-0.155435	0.207065	1.02615	0.856043	1.23006	NA	NA	NA	NA	NA	NA	NA	NA
712	151	IDP_T1_FAST_ROIs_V_cerebellum_VIIb	GMV	FTD	9	1	0.104041	0.478805	0.146903	-0.18389	0.391971	1.10965	0.832028	1.47989	NA	NA	NA	NA	NA	NA	NA	NA
713	152	IDP_T1_FAST_ROIs_R_cerebellum_VIIb	GMV	FTD	14	1	0.0260976	0.777828	0.0924951	-0.155193	0.207388	1.02644	0.85625	1.23046	NA	NA	NA	NA	NA	NA	NA	NA
714	153	IDP_T1_FAST_ROIs_L_cerebellum_VIIIa	GMV	FTD	13	2	-0.0627251	0.546973	0.104142	-0.266844	0.141394	0.939202	0.765793	1.15188	NA	NA	NA	NA	NA	NA	NA	NA
715	154	IDP_T1_FAST_ROIs_V_cerebellum_VIIIa	GMV	FTD	13	3	-0.0835299	0.458539	0.112687	-0.304397	0.137337	0.919864	0.737568	1.14721	NA	NA	NA	NA	NA	NA	NA	NA
716	155	IDP_T1_FAST_ROIs_R_cerebellum_VIIIa	GMV	FTD	8	1	-0.0380496	0.775539	0.133443	-0.299599	0.2235	0.962665	0.741115	1.25045	NA	NA	NA	NA	NA	NA	NA	NA
717	156	IDP_T1_FAST_ROIs_L_cerebellum_VIIIb	GMV	FTD	7	1	0.367875	0.0095992	0.14204	0.0894769	0.646273	1.44466	1.0936	1.90841	NA	NA	NA	NA	NA	NA	NA	NA
718	157	IDP_T1_FAST_ROIs_V_cerebellum_VIIIb	GMV	FTD	13	1	0.0394583	0.664657	0.0910241	-0.138949	0.217866	1.04025	0.870272	1.24342	NA	NA	NA	NA	NA	NA	NA	NA
719	158	IDP_T1_FAST_ROIs_R_cerebellum_VIIIb	GMV	FTD	4	2	0.474211	0.0946187	0.2837	-0.0818414	1.03026	1.60675	0.921418	2.8018	NA	NA	NA	NA	NA	NA	NA	NA
720	159	IDP_T1_FAST_ROIs_L_cerebellum_IX	GMV	FTD	17	1	0.0608926	0.499442	0.0901621	-0.115825	0.23761	1.06278	0.890631	1.26822	NA	NA	NA	NA	NA	NA	NA	NA
721	160	IDP_T1_FAST_ROIs_V_cerebellum_IX	GMV	FTD	10	1	0.193858	0.106953	0.120256	-0.0418439	0.42956	1.21392	0.959019	1.53658	NA	NA	NA	NA	NA	NA	NA	NA
722	161	IDP_T1_FAST_ROIs_R_cerebellum_IX	GMV	FTD	14	1	0.0640714	0.513712	0.0981083	-0.128221	0.256364	1.06617	0.879659	1.29222	NA	NA	NA	NA	NA	NA	NA	NA
723	162	IDP_T1_FAST_ROIs_L_cerebellum_X	GMV	FTD	6	1	-0.182945	0.227057	0.151448	-0.479783	0.113893	0.832814	0.618918	1.12063	NA	NA	NA	NA	NA	NA	NA	NA
724	163	IDP_T1_FAST_ROIs_V_cerebellum_X	GMV	FTD	6	1	-0.289997	0.0313302	0.134704	-0.554016	-0.0259781	0.748266	0.574637	0.974356	NA	NA	NA	NA	NA	NA	NA	NA
725	164	IDP_T1_FAST_ROIs_R_cerebellum_X	GMV	FTD	8	1	-0.0331	0.771532	0.113992	-0.256524	0.190324	0.967442	0.773737	1.20964	NA	NA	NA	NA	NA	NA	NA	NA
726	344	aparc-Desikan_lh_volume_bankssts	GMV	FTD	3	2	0.374275	0.0606447	0.199499	-0.0167425	0.765292	1.45394	0.983397	2.14962	NA	NA	NA	NA	NA	NA	NA	NA
727	345	aparc-Desikan_lh_volume_caudalanteriorcingulate	GMV	FTD	1	0	NA	NA	NA	NA	NA	NA	NA	NA	0.308583	0.437384	0.397342	-0.470207	1.08737	1.36149	0.624873	2.96647
728	346	aparc-Desikan_lh_volume_caudalmiddlefrontal	GMV	FTD	3	0	-0.222931	0.214704	0.179677	-0.575097	0.129235	0.80017	0.56265	1.13796	NA	NA	NA	NA	NA	NA	NA	NA
729	347	aparc-Desikan_lh_volume_cuneus	GMV	FTD	12	1	-0.0520966	0.597703	0.0987227	-0.245593	0.1414	0.949237	0.78224	1.15189	NA	NA	NA	NA	NA	NA	NA	NA
730	348	aparc-Desikan_lh_volume_entorhinal	GMV	FTD	NA	NA	NA	NA	NA	NA	NA	NA	NA	NA	NA	NA	NA	NA	NA	NA	NA	NA
731	349	aparc-Desikan_lh_volume_fusiform	GMV	FTD	NA	NA	NA	NA	NA	NA	NA	NA	NA	NA	NA	NA	NA	NA	NA	NA	NA	NA
732	350	aparc-Desikan_lh_volume_inferiorparietal	GMV	FTD	3	0	-0.110213	0.701945	0.287991	-0.674676	0.45425	0.895643	0.509322	1.57499	NA	NA	NA	NA	NA	NA	NA	NA
733	351	aparc-Desikan_lh_volume_inferiortemporal	GMV	FTD	1	0	NA	NA	NA	NA	NA	NA	NA	NA	0.497475	0.201756	0.389698	-0.266333	1.26128	1.64456	0.766184	3.52995
734	352	aparc-Desikan_lh_volume_isthmuscingulate	GMV	FTD	NA	NA	NA	NA	NA	NA	NA	NA	NA	NA	NA	NA	NA	NA	NA	NA	NA	NA
735	353	aparc-Desikan_lh_volume_lateraloccipital	GMV	FTD	4	0	-0.224695	0.25719	0.198309	-0.61338	0.16399	0.79876	0.541517	1.1782	NA	NA	NA	NA	NA	NA	NA	NA
736	354	aparc-Desikan_lh_volume_lateralorbitofrontal	GMV	FTD	3	1	-0.245548	0.487765	0.353883	-0.939158	0.448063	0.782276	0.390957	1.56528	NA	NA	NA	NA	NA	NA	NA	NA
737	355	aparc-Desikan_lh_volume_lingual	GMV	FTD	7	1	0.142436	0.340647	0.149478	-0.150541	0.435413	1.15308	0.860242	1.5456	NA	NA	NA	NA	NA	NA	NA	NA
738	356	aparc-Desikan_lh_volume_medialorbitofrontal	GMV	FTD	NA	NA	NA	NA	NA	NA	NA	NA	NA	NA	NA	NA	NA	NA	NA	NA	NA	NA
739	357	aparc-Desikan_lh_volume_middletemporal	GMV	FTD	2	0	0.19792	0.482943	0.282107	-0.35501	0.75085	1.21886	0.701166	2.1188	NA	NA	NA	NA	NA	NA	NA	NA
740	358	aparc-Desikan_lh_volume_parahippocampal	GMV	FTD	3	0	0.253342	0.240051	0.215636	-0.169304	0.675988	1.28832	0.844252	1.96597	NA	NA	NA	NA	NA	NA	NA	NA
741	359	aparc-Desikan_lh_volume_paracentral	GMV	FTD	NA	NA	NA	NA	NA	NA	NA	NA	NA	NA	NA	NA	NA	NA	NA	NA	NA	NA
742	360	aparc-Desikan_lh_volume_parsopercularis	GMV	FTD	1	0	NA	NA	NA	NA	NA	NA	NA	NA	-0.20405	0.399088	0.24198	-0.67833	0.270231	0.815422	0.507464	1.31027
743	361	aparc-Desikan_lh_volume_parsorbitalis	GMV	FTD	4	0	-0.148662	0.455074	0.199017	-0.538736	0.241411	0.86186	0.583486	1.27304	NA	NA	NA	NA	NA	NA	NA	NA
744	362	aparc-Desikan_lh_volume_parstriangularis	GMV	FTD	2	0	0.0289676	0.875699	0.185187	-0.333999	0.391934	1.02939	0.716054	1.47984	NA	NA	NA	NA	NA	NA	NA	NA
745	363	aparc-Desikan_lh_volume_pericalcarine	GMV	FTD	16	0	-0.0387452	0.698727	0.100107	-0.234954	0.157464	0.961996	0.790607	1.17054	NA	NA	NA	NA	NA	NA	NA	NA
746	364	aparc-Desikan_lh_volume_postcentral	GMV	FTD	3	0	-0.111958	0.602717	0.215098	-0.53355	0.309634	0.894082	0.586519	1.36293	NA	NA	NA	NA	NA	NA	NA	NA
747	365	aparc-Desikan_lh_volume_posteriorcingulate	GMV	FTD	NA	NA	NA	NA	NA	NA	NA	NA	NA	NA	NA	NA	NA	NA	NA	NA	NA	NA
748	366	aparc-Desikan_lh_volume_precentral	GMV	FTD	2	0	0.467468	0.101066	0.285092	-0.0913125	1.02625	1.59595	0.912732	2.79058	NA	NA	NA	NA	NA	NA	NA	NA
749	367	aparc-Desikan_lh_volume_precuneus	GMV	FTD	7	1	-0.0317604	0.807104	0.130078	-0.286713	0.223192	0.968739	0.750727	1.25006	NA	NA	NA	NA	NA	NA	NA	NA
750	368	aparc-Desikan_lh_volume_rostralanteriorcingulate	GMV	FTD	2	0	-0.0601438	0.828705	0.277977	-0.60498	0.484692	0.941629	0.546086	1.62367	NA	NA	NA	NA	NA	NA	NA	NA
751	369	aparc-Desikan_lh_volume_rostralmiddlefrontal	GMV	FTD	5	0	0.0628891	0.709477	0.168803	-0.267965	0.393744	1.06491	0.764934	1.48252	NA	NA	NA	NA	NA	NA	NA	NA
752	370	aparc-Desikan_lh_volume_superiorfrontal	GMV	FTD	4	0	0.225386	0.424714	0.282344	-0.328007	0.77878	1.25281	0.720358	2.17881	NA	NA	NA	NA	NA	NA	NA	NA
753	371	aparc-Desikan_lh_volume_superiorparietal	GMV	FTD	11	1	0.0934434	0.348474	0.0996672	-0.101904	0.288791	1.09795	0.903116	1.33481	NA	NA	NA	NA	NA	NA	NA	NA
754	372	aparc-Desikan_lh_volume_superiortemporal	GMV	FTD	5	0	-0.144124	0.497198	0.21229	-0.560212	0.271963	0.86578	0.571088	1.31254	NA	NA	NA	NA	NA	NA	NA	NA
755	373	aparc-Desikan_lh_volume_supramarginal	GMV	FTD	3	1	-0.0896161	0.530731	0.142953	-0.369805	0.190573	0.914282	0.690869	1.20994	NA	NA	NA	NA	NA	NA	NA	NA
756	374	aparc-Desikan_lh_volume_frontalpole	GMV	FTD	NA	NA	NA	NA	NA	NA	NA	NA	NA	NA	NA	NA	NA	NA	NA	NA	NA	NA
757	375	aparc-Desikan_lh_volume_transversetemporal	GMV	FTD	2	0	-0.550117	0.0226904	0.241427	-1.02331	-0.0769204	0.576883	0.359402	0.925964	NA	NA	NA	NA	NA	NA	NA	NA
758	376	aparc-Desikan_lh_volume_insula	GMV	FTD	9	0	0.00714873	0.955757	0.128854	-0.245404	0.259702	1.00717	0.782388	1.29654	NA	NA	NA	NA	NA	NA	NA	NA
759	377	aparc-Desikan_rh_volume_bankssts	GMV	FTD	NA	NA	NA	NA	NA	NA	NA	NA	NA	NA	NA	NA	NA	NA	NA	NA	NA	NA
760	378	aparc-Desikan_rh_volume_caudalanteriorcingulate	GMV	FTD	NA	1	NA	NA	NA	NA	NA	NA	NA	NA	NA	NA	NA	NA	NA	NA	NA	NA
761	379	aparc-Desikan_rh_volume_caudalmiddlefrontal	GMV	FTD	2	0	0.0396835	0.892623	0.293984	-0.536524	0.615891	1.04048	0.584777	1.85131	NA	NA	NA	NA	NA	NA	NA	NA
762	380	aparc-Desikan_rh_volume_cuneus	GMV	FTD	13	0	-0.16248	0.103738	0.0998652	-0.358216	0.0332554	0.850033	0.698922	1.03381	NA	NA	NA	NA	NA	NA	NA	NA
763	381	aparc-Desikan_rh_volume_entorhinal	GMV	FTD	1	0	NA	NA	NA	NA	NA	NA	NA	NA	0.294559	0.399925	0.349934	-0.391312	0.98043	1.34253	0.676169	2.6656
764	382	aparc-Desikan_rh_volume_fusiform	GMV	FTD	3	0	-0.00738426	0.98476	0.386578	-0.765076	0.750308	0.992643	0.465298	2.11765	NA	NA	NA	NA	NA	NA	NA	NA
765	383	aparc-Desikan_rh_volume_inferiorparietal	GMV	FTD	1	0	NA	NA	NA	NA	NA	NA	NA	NA	-0.158092	0.593709	0.296347	-0.738933	0.422749	0.853771	0.477623	1.52615
766	384	aparc-Desikan_rh_volume_inferiortemporal	GMV	FTD	4	0	-0.582283	0.00848146	0.221209	-1.01585	-0.148714	0.558622	0.362094	0.861816	NA	NA	NA	NA	NA	NA	NA	NA
767	385	aparc-Desikan_rh_volume_isthmuscingulate	GMV	FTD	2	0	0.187694	0.609271	0.367224	-0.532066	0.907453	1.20646	0.58739	2.478	NA	NA	NA	NA	NA	NA	NA	NA
768	386	aparc-Desikan_rh_volume_lateraloccipital	GMV	FTD	4	0	0.0163667	0.935894	0.203485	-0.382463	0.415196	1.0165	0.682179	1.51467	NA	NA	NA	NA	NA	NA	NA	NA
769	387	aparc-Desikan_rh_volume_lateralorbitofrontal	GMV	FTD	9	0	-0.0311826	0.801113	0.123787	-0.273804	0.211439	0.969299	0.760481	1.23545	NA	NA	NA	NA	NA	NA	NA	NA
770	388	aparc-Desikan_rh_volume_lingual	GMV	FTD	5	1	0.0844709	0.590416	0.156941	-0.223133	0.392075	1.08814	0.800008	1.48005	NA	NA	NA	NA	NA	NA	NA	NA
771	389	aparc-Desikan_rh_volume_medialorbitofrontal	GMV	FTD	1	0	NA	NA	NA	NA	NA	NA	NA	NA	-0.0350512	0.924877	0.371727	-0.763637	0.693534	0.965556	0.465969	2.00077
772	390	aparc-Desikan_rh_volume_middletemporal	GMV	FTD	1	0	NA	NA	NA	NA	NA	NA	NA	NA	-0.475992	0.183435	0.35782	-1.17732	0.225336	0.621268	0.308103	1.25274
773	391	aparc-Desikan_rh_volume_parahippocampal	GMV	FTD	2	0	0.443422	0.0622303	0.237804	-0.0226743	0.909518	1.55803	0.977581	2.48312	NA	NA	NA	NA	NA	NA	NA	NA
774	392	aparc-Desikan_rh_volume_paracentral	GMV	FTD	NA	NA	NA	NA	NA	NA	NA	NA	NA	NA	NA	NA	NA	NA	NA	NA	NA	NA
775	393	aparc-Desikan_rh_volume_parsopercularis	GMV	FTD	1	0	NA	NA	NA	NA	NA	NA	NA	NA	-0.103567	0.566921	0.180874	-0.45808	0.250946	0.901616	0.632497	1.28524
776	394	aparc-Desikan_rh_volume_parsorbitalis	GMV	FTD	2	0	0.306309	0.23601	0.258485	-0.200321	0.81294	1.3584	0.818468	2.25453	NA	NA	NA	NA	NA	NA	NA	NA
777	395	aparc-Desikan_rh_volume_parstriangularis	GMV	FTD	5	0	0.0126842	0.918676	0.124231	-0.230808	0.256177	1.01276	0.793892	1.29198	NA	NA	NA	NA	NA	NA	NA	NA
778	396	aparc-Desikan_rh_volume_pericalcarine	GMV	FTD	15	1	0.0544069	0.578411	0.0979057	-0.137488	0.246302	1.05591	0.871545	1.27929	NA	NA	NA	NA	NA	NA	NA	NA
779	397	aparc-Desikan_rh_volume_postcentral	GMV	FTD	3	0	-0.00339045	0.987186	0.211108	-0.417163	0.410382	0.996615	0.658914	1.50739	NA	NA	NA	NA	NA	NA	NA	NA
780	398	aparc-Desikan_rh_volume_posteriorcingulate	GMV	FTD	1	0	NA	NA	NA	NA	NA	NA	NA	NA	0.0830449	0.838025	0.406247	-0.713199	0.879289	1.08659	0.490074	2.40918
781	399	aparc-Desikan_rh_volume_precentral	GMV	FTD	2	0	0.517645	0.0667707	0.28237	-0.0358005	1.07109	1.67807	0.964833	2.91856	NA	NA	NA	NA	NA	NA	NA	NA
782	400	aparc-Desikan_rh_volume_precuneus	GMV	FTD	8	1	-0.200873	0.112651	0.126623	-0.449053	0.0473074	0.818017	0.638232	1.04844	NA	NA	NA	NA	NA	NA	NA	NA
783	401	aparc-Desikan_rh_volume_rostralanteriorcingulate	GMV	FTD	NA	NA	NA	NA	NA	NA	NA	NA	NA	NA	NA	NA	NA	NA	NA	NA	NA	NA
784	402	aparc-Desikan_rh_volume_rostralmiddlefrontal	GMV	FTD	6	0	-0.0624261	0.719556	0.173864	-0.403199	0.278346	0.939483	0.668179	1.32094	NA	NA	NA	NA	NA	NA	NA	NA
785	403	aparc-Desikan_rh_volume_superiorfrontal	GMV	FTD	4	0	0.156638	0.401256	0.186611	-0.20912	0.522396	1.16957	0.811298	1.68606	NA	NA	NA	NA	NA	NA	NA	NA
786	404	aparc-Desikan_rh_volume_superiorparietal	GMV	FTD	5	1	0.0369708	0.791603	0.13992	-0.237272	0.311213	1.03766	0.788777	1.36508	NA	NA	NA	NA	NA	NA	NA	NA
787	405	aparc-Desikan_rh_volume_superiortemporal	GMV	FTD	2	0	-0.262647	0.471037	0.364386	-0.976843	0.451549	0.769014	0.376498	1.57074	NA	NA	NA	NA	NA	NA	NA	NA
788	406	aparc-Desikan_rh_volume_supramarginal	GMV	FTD	3	0	-0.177366	0.205426	0.140073	-0.451908	0.0971764	0.837473	0.636412	1.10205	NA	NA	NA	NA	NA	NA	NA	NA
789	407	aparc-Desikan_rh_volume_frontalpole	GMV	FTD	1	0	NA	NA	NA	NA	NA	NA	NA	NA	0.522133	0.175537	0.385444	-0.233338	1.2776	1.68562	0.791886	3.58803
790	408	aparc-Desikan_rh_volume_transversetemporal	GMV	FTD	3	0	-0.292298	0.197706	0.226919	-0.737059	0.152464	0.746546	0.478519	1.1647	NA	NA	NA	NA	NA	NA	NA	NA
791	409	aparc-Desikan_rh_volume_insula	GMV	FTD	3	0	-0.113525	0.66982	0.266243	-0.635361	0.408311	0.892682	0.529744	1.50428	NA	NA	NA	NA	NA	NA	NA	NA
792	648	aparc-Desikan_lh_area_TotalSurface	SA	FTD	7	1	0.184963	0.120517	0.119131	-0.0485332	0.41846	1.20317	0.952626	1.51962	NA	NA	NA	NA	NA	NA	NA	NA
793	649	aparc-Desikan_lh_area_bankssts	SA	FTD	4	0	0.361298	0.0528721	0.186624	-0.00448567	0.727082	1.43519	0.995524	2.06903	NA	NA	NA	NA	NA	NA	NA	NA
794	650	aparc-Desikan_lh_area_caudalanteriorcingulate	SA	FTD	NA	NA	NA	NA	NA	NA	NA	NA	NA	NA	NA	NA	NA	NA	NA	NA	NA	NA
795	651	aparc-Desikan_lh_area_caudalmiddlefrontal	SA	FTD	2	0	-0.116117	0.556853	0.197639	-0.503489	0.271255	0.890371	0.604418	1.31161	NA	NA	NA	NA	NA	NA	NA	NA
796	652	aparc-Desikan_lh_area_cuneus	SA	FTD	14	0	-0.00357931	0.965189	0.0820126	-0.164324	0.157165	0.996427	0.848467	1.17019	NA	NA	NA	NA	NA	NA	NA	NA
797	653	aparc-Desikan_lh_area_entorhinal	SA	FTD	2	0	-0.225082	0.486868	0.32372	-0.859572	0.409409	0.798451	0.423343	1.50593	NA	NA	NA	NA	NA	NA	NA	NA
798	654	aparc-Desikan_lh_area_fusiform	SA	FTD	2	0	0.0727783	0.873013	0.45534	-0.819688	0.965245	1.07549	0.440569	2.62543	NA	NA	NA	NA	NA	NA	NA	NA
799	655	aparc-Desikan_lh_area_inferiorparietal	SA	FTD	6	1	-0.115806	0.44968	0.153192	-0.416063	0.184451	0.890648	0.659639	1.20256	NA	NA	NA	NA	NA	NA	NA	NA
800	656	aparc-Desikan_lh_area_inferiortemporal	SA	FTD	NA	NA	NA	NA	NA	NA	NA	NA	NA	NA	NA	NA	NA	NA	NA	NA	NA	NA
801	657	aparc-Desikan_lh_area_isthmuscingulate	SA	FTD	1	1	NA	NA	NA	NA	NA	NA	NA	NA	0.804921	0.0427735	0.397312	0.0261887	1.58365	2.23652	1.02653	4.87272
802	658	aparc-Desikan_lh_area_lateraloccipital	SA	FTD	5	2	-0.0495125	0.722229	0.139283	-0.322507	0.223482	0.951693	0.724331	1.25042	NA	NA	NA	NA	NA	NA	NA	NA
803	659	aparc-Desikan_lh_area_lateralorbitofrontal	SA	FTD	9	1	0.00414233	0.972464	0.120004	-0.231066	0.23935	1.00415	0.793687	1.27042	NA	NA	NA	NA	NA	NA	NA	NA
804	660	aparc-Desikan_lh_area_lingual	SA	FTD	10	3	-0.000886564	0.993203	0.104075	-0.204873	0.2031	0.999114	0.81475	1.2252	NA	NA	NA	NA	NA	NA	NA	NA
805	661	aparc-Desikan_lh_area_medialorbitofrontal	SA	FTD	1	0	NA	NA	NA	NA	NA	NA	NA	NA	0.371122	0.339692	0.388701	-0.390732	1.13298	1.44936	0.676561	3.10488
806	662	aparc-Desikan_lh_area_middletemporal	SA	FTD	5	0	-0.240879	0.164194	0.173157	-0.580265	0.0985083	0.785937	0.55975	1.10352	NA	NA	NA	NA	NA	NA	NA	NA
807	663	aparc-Desikan_lh_area_parahippocampal	SA	FTD	1	0	NA	NA	NA	NA	NA	NA	NA	NA	0.180738	0.581189	0.327633	-0.461423	0.8229	1.1981	0.630386	2.27709
808	664	aparc-Desikan_lh_area_paracentral	SA	FTD	3	1	-0.241761	0.250561	0.210412	-0.654169	0.170647	0.785244	0.519874	1.18607	NA	NA	NA	NA	NA	NA	NA	NA
809	665	aparc-Desikan_lh_area_parsopercularis	SA	FTD	3	0	0.0255212	0.927993	0.282407	-0.527997	0.57904	1.02585	0.589785	1.78432	NA	NA	NA	NA	NA	NA	NA	NA
810	666	aparc-Desikan_lh_area_parsorbitalis	SA	FTD	4	0	-0.0209571	0.911233	0.187983	-0.389404	0.34749	0.979261	0.677461	1.41551	NA	NA	NA	NA	NA	NA	NA	NA
811	667	aparc-Desikan_lh_area_parstriangularis	SA	FTD	8	0	0.0238997	0.810938	0.0999084	-0.171921	0.21972	1.02419	0.842046	1.24573	NA	NA	NA	NA	NA	NA	NA	NA
812	668	aparc-Desikan_lh_area_pericalcarine	SA	FTD	19	2	-0.000973499	0.990108	0.0785235	-0.15488	0.152933	0.999027	0.856518	1.16525	NA	NA	NA	NA	NA	NA	NA	NA
813	669	aparc-Desikan_lh_area_postcentral	SA	FTD	5	0	0.0905079	0.43287	0.115401	-0.135678	0.316694	1.09473	0.873124	1.37258	NA	NA	NA	NA	NA	NA	NA	NA
814	670	aparc-Desikan_lh_area_posteriorcingulate	SA	FTD	NA	1	NA	NA	NA	NA	NA	NA	NA	NA	NA	NA	NA	NA	NA	NA	NA	NA
815	671	aparc-Desikan_lh_area_precentral	SA	FTD	2	0	0.0436042	0.644072	0.0943788	-0.141378	0.228587	1.04457	0.868161	1.25682	NA	NA	NA	NA	NA	NA	NA	NA
816	672	aparc-Desikan_lh_area_precuneus	SA	FTD	11	1	-0.0702742	0.526169	0.110866	-0.287572	0.147024	0.932138	0.750083	1.15838	NA	NA	NA	NA	NA	NA	NA	NA
817	673	aparc-Desikan_lh_area_rostralanteriorcingulate	SA	FTD	1	0	NA	NA	NA	NA	NA	NA	NA	NA	0.0725993	0.847388	0.377232	-0.666775	0.811974	1.0753	0.513362	2.25235
818	674	aparc-Desikan_lh_area_rostralmiddlefrontal	SA	FTD	4	0	0.0737948	0.697818	0.190062	-0.298727	0.446316	1.07659	0.741762	1.56255	NA	NA	NA	NA	NA	NA	NA	NA
819	675	aparc-Desikan_lh_area_superiorfrontal	SA	FTD	5	0	-0.010287	0.949003	0.160839	-0.325532	0.304958	0.989766	0.722143	1.35657	NA	NA	NA	NA	NA	NA	NA	NA
820	676	aparc-Desikan_lh_area_superiorparietal	SA	FTD	7	0	0.0320491	0.783273	0.116518	-0.196327	0.260425	1.03257	0.821744	1.29748	NA	NA	NA	NA	NA	NA	NA	NA
821	677	aparc-Desikan_lh_area_superiortemporal	SA	FTD	3	1	0.395821	0.0520827	0.203774	-0.00357635	0.795218	1.4856	0.99643	2.21492	NA	NA	NA	NA	NA	NA	NA	NA
822	678	aparc-Desikan_lh_area_supramarginal	SA	FTD	3	2	-0.0994275	0.508048	0.15022	-0.393858	0.195003	0.905356	0.67445	1.21531	NA	NA	NA	NA	NA	NA	NA	NA
823	679	aparc-Desikan_lh_area_frontalpole	SA	FTD	NA	NA	NA	NA	NA	NA	NA	NA	NA	NA	NA	NA	NA	NA	NA	NA	NA	NA
824	680	aparc-Desikan_lh_area_transversetemporal	SA	FTD	5	0	-0.0294611	0.932197	0.346269	-0.708149	0.649226	0.970969	0.492555	1.91406	NA	NA	NA	NA	NA	NA	NA	NA
825	681	aparc-Desikan_lh_area_insula	SA	FTD	2	0	-0.0182214	0.942004	0.250464	-0.50913	0.472687	0.981944	0.601018	1.6043	NA	NA	NA	NA	NA	NA	NA	NA
826	682	aparc-Desikan_rh_area_TotalSurface	SA	FTD	11	2	0.097056	0.341237	0.101979	-0.102823	0.296935	1.10192	0.902286	1.34573	NA	NA	NA	NA	NA	NA	NA	NA
827	683	aparc-Desikan_rh_area_bankssts	SA	FTD	2	0	0.0688978	0.790897	0.259849	-0.440406	0.578202	1.07133	0.643775	1.78283	NA	NA	NA	NA	NA	NA	NA	NA
828	684	aparc-Desikan_rh_area_caudalanteriorcingulate	SA	FTD	2	1	0.57337	0.0462366	0.287659	0.00955811	1.13718	1.77424	1.0096	3.11797	NA	NA	NA	NA	NA	NA	NA	NA
829	685	aparc-Desikan_rh_area_caudalmiddlefrontal	SA	FTD	4	0	-0.0317962	0.85296	0.171553	-0.368039	0.304447	0.968704	0.69209	1.35588	NA	NA	NA	NA	NA	NA	NA	NA
830	686	aparc-Desikan_rh_area_cuneus	SA	FTD	13	2	-0.0477224	0.667895	0.111231	-0.265735	0.17029	0.953398	0.766642	1.18565	NA	NA	NA	NA	NA	NA	NA	NA
831	687	aparc-Desikan_rh_area_entorhinal	SA	FTD	3	0	-0.125118	0.580549	0.226423	-0.568907	0.318672	0.882393	0.566144	1.3753	NA	NA	NA	NA	NA	NA	NA	NA
832	688	aparc-Desikan_rh_area_fusiform	SA	FTD	3	0	0.0412413	0.877516	0.267595	-0.483244	0.565727	1.0421	0.616779	1.76073	NA	NA	NA	NA	NA	NA	NA	NA
833	689	aparc-Desikan_rh_area_inferiorparietal	SA	FTD	4	1	-0.0638698	0.69845	0.164862	-0.386999	0.25926	0.938127	0.679092	1.29597	NA	NA	NA	NA	NA	NA	NA	NA
834	690	aparc-Desikan_rh_area_inferiortemporal	SA	FTD	8	1	-0.0169964	0.902557	0.138823	-0.289089	0.255096	0.983147	0.748946	1.29059	NA	NA	NA	NA	NA	NA	NA	NA
835	691	aparc-Desikan_rh_area_isthmuscingulate	SA	FTD	3	1	-0.0523537	0.779361	0.186876	-0.418631	0.313923	0.948993	0.657947	1.36878	NA	NA	NA	NA	NA	NA	NA	NA
836	692	aparc-Desikan_rh_area_lateraloccipital	SA	FTD	11	0	0.16034	0.207343	0.127163	-0.0888987	0.409579	1.17391	0.914938	1.50618	NA	NA	NA	NA	NA	NA	NA	NA
837	693	aparc-Desikan_rh_area_lateralorbitofrontal	SA	FTD	4	1	0.169256	0.279791	0.156604	-0.137688	0.476201	1.18442	0.87137	1.60995	NA	NA	NA	NA	NA	NA	NA	NA
838	694	aparc-Desikan_rh_area_lingual	SA	FTD	14	4	0.0844672	0.347708	0.0899502	-0.0918351	0.26077	1.08814	0.912256	1.29793	NA	NA	NA	NA	NA	NA	NA	NA
839	695	aparc-Desikan_rh_area_medialorbitofrontal	SA	FTD	2	0	-0.664609	0.0198038	0.285234	-1.22367	-0.10555	0.514475	0.294149	0.89983	NA	NA	NA	NA	NA	NA	NA	NA
840	696	aparc-Desikan_rh_area_middletemporal	SA	FTD	4	0	-0.77719	4.17e-05	0.18967	-1.14894	-0.405436	0.459696	0.316971	0.666686	NA	NA	NA	NA	NA	NA	NA	NA
841	697	aparc-Desikan_rh_area_parahippocampal	SA	FTD	3	0	0.158996	0.616531	0.317501	-0.463306	0.781297	1.17233	0.6292	2.1843	NA	NA	NA	NA	NA	NA	NA	NA
842	698	aparc-Desikan_rh_area_paracentral	SA	FTD	3	0	-0.0588064	0.80737	0.241187	-0.531533	0.413921	0.942889	0.587703	1.51274	NA	NA	NA	NA	NA	NA	NA	NA
843	699	aparc-Desikan_rh_area_parsopercularis	SA	FTD	1	1	NA	NA	NA	NA	NA	NA	NA	NA	-0.123104	0.566921	0.214994	-0.544493	0.298285	0.884172	0.580136	1.34755
844	700	aparc-Desikan_rh_area_parsorbitalis	SA	FTD	3	0	-0.132624	0.690874	0.333503	-0.786291	0.521043	0.875794	0.455531	1.68378	NA	NA	NA	NA	NA	NA	NA	NA
845	701	aparc-Desikan_rh_area_parstriangularis	SA	FTD	4	0	0.0422426	0.748971	0.13201	-0.216497	0.300982	1.04315	0.805335	1.35119	NA	NA	NA	NA	NA	NA	NA	NA
846	702	aparc-Desikan_rh_area_pericalcarine	SA	FTD	16	2	-0.0373005	0.666283	0.086493	-0.206827	0.132226	0.963387	0.813161	1.14137	NA	NA	NA	NA	NA	NA	NA	NA
847	703	aparc-Desikan_rh_area_postcentral	SA	FTD	3	2	-0.0288396	0.811493	0.12092	-0.265844	0.208164	0.971572	0.766559	1.23142	NA	NA	NA	NA	NA	NA	NA	NA
848	704	aparc-Desikan_rh_area_posteriorcingulate	SA	FTD	3	0	0.433585	0.0362045	0.206999	0.027867	0.839303	1.54278	1.02826	2.31475	NA	NA	NA	NA	NA	NA	NA	NA
849	705	aparc-Desikan_rh_area_precentral	SA	FTD	1	2	NA	NA	NA	NA	NA	NA	NA	NA	0.270848	0.461355	0.367692	-0.449828	0.991523	1.31108	0.637738	2.69534
850	706	aparc-Desikan_rh_area_precuneus	SA	FTD	5	2	-0.133624	0.386335	0.15425	-0.435953	0.168705	0.874919	0.646648	1.18377	NA	NA	NA	NA	NA	NA	NA	NA
851	707	aparc-Desikan_rh_area_rostralanteriorcingulate	SA	FTD	1	0	NA	NA	NA	NA	NA	NA	NA	NA	0.869473	0.00495415	0.309421	0.263008	1.47594	2.38565	1.30084	4.37514
852	708	aparc-Desikan_rh_area_rostralmiddlefrontal	SA	FTD	5	0	-0.0125222	0.939934	0.166181	-0.338237	0.313192	0.987556	0.713027	1.36778	NA	NA	NA	NA	NA	NA	NA	NA
853	709	aparc-Desikan_rh_area_superiorfrontal	SA	FTD	2	0	0.0119844	0.957417	0.224449	-0.427935	0.451904	1.01206	0.651854	1.5713	NA	NA	NA	NA	NA	NA	NA	NA
854	710	aparc-Desikan_rh_area_superiorparietal	SA	FTD	8	1	0.0105872	0.928365	0.117763	-0.220228	0.241403	1.01064	0.802336	1.27303	NA	NA	NA	NA	NA	NA	NA	NA
855	711	aparc-Desikan_rh_area_superiortemporal	SA	FTD	2	1	-0.0548749	0.858969	0.308829	-0.660179	0.550429	0.946604	0.516759	1.734	NA	NA	NA	NA	NA	NA	NA	NA
856	712	aparc-Desikan_rh_area_supramarginal	SA	FTD	6	0	-0.140962	0.225969	0.11642	-0.369144	0.0872206	0.868522	0.691326	1.09114	NA	NA	NA	NA	NA	NA	NA	NA
857	713	aparc-Desikan_rh_area_frontalpole	SA	FTD	1	0	NA	NA	NA	NA	NA	NA	NA	NA	0.220153	0.564139	0.381743	-0.528063	0.968369	1.24627	0.589746	2.63364
858	714	aparc-Desikan_rh_area_transversetemporal	SA	FTD	2	1	-0.242223	0.493685	0.35389	-0.935848	0.451401	0.784881	0.392253	1.57051	NA	NA	NA	NA	NA	NA	NA	NA
859	715	aparc-Desikan_rh_area_insula	SA	FTD	NA	NA	NA	NA	NA	NA	NA	NA	NA	NA	NA	NA	NA	NA	NA	NA	NA	NA
860	1020	aparc-Desikan_lh_thickness_GlobalMeanThickness	CT	FTD	4	1	-0.382206	0.168866	0.277795	-0.926684	0.162272	0.682355	0.395864	1.17618	NA	NA	NA	NA	NA	NA	NA	NA
861	1021	aparc-Desikan_lh_thickness_bankssts	CT	FTD	1	0	NA	NA	NA	NA	NA	NA	NA	NA	0.58823	0.0936699	0.350899	-0.0995331	1.27599	1.8008	0.90526	3.58226
862	1022	aparc-Desikan_lh_thickness_caudalanteriorcingulate	CT	FTD	NA	NA	NA	NA	NA	NA	NA	NA	NA	NA	NA	NA	NA	NA	NA	NA	NA	NA
863	1023	aparc-Desikan_lh_thickness_caudalmiddlefrontal	CT	FTD	2	0	-0.246482	0.340767	0.258733	-0.753599	0.260634	0.781545	0.47067	1.29775	NA	NA	NA	NA	NA	NA	NA	NA
864	1024	aparc-Desikan_lh_thickness_cuneus	CT	FTD	3	1	-0.372153	0.259146	0.329803	-1.01857	0.27426	0.689249	0.361112	1.31556	NA	NA	NA	NA	NA	NA	NA	NA
865	1025	aparc-Desikan_lh_thickness_entorhinal	CT	FTD	NA	NA	NA	NA	NA	NA	NA	NA	NA	NA	NA	NA	NA	NA	NA	NA	NA	NA
866	1026	aparc-Desikan_lh_thickness_fusiform	CT	FTD	2	0	-0.0147362	0.972739	0.431214	-0.859916	0.830444	0.985372	0.423197	2.29434	NA	NA	NA	NA	NA	NA	NA	NA
867	1027	aparc-Desikan_lh_thickness_inferiorparietal	CT	FTD	5	1	-0.185279	0.266381	0.166703	-0.512016	0.141458	0.830872	0.599286	1.15195	NA	NA	NA	NA	NA	NA	NA	NA
868	1028	aparc-Desikan_lh_thickness_inferiortemporal	CT	FTD	2	1	0.178672	0.709148	0.479013	-0.760194	1.11754	1.19563	0.467576	3.05732	NA	NA	NA	NA	NA	NA	NA	NA
869	1029	aparc-Desikan_lh_thickness_isthmuscingulate	CT	FTD	2	1	0.283605	0.299994	0.273632	-0.252714	0.819923	1.32791	0.77669	2.27033	NA	NA	NA	NA	NA	NA	NA	NA
870	1030	aparc-Desikan_lh_thickness_lateraloccipital	CT	FTD	3	2	-0.281042	0.57204	0.497376	-1.2559	0.693815	0.754997	0.28482	2.00134	NA	NA	NA	NA	NA	NA	NA	NA
871	1031	aparc-Desikan_lh_thickness_lateralorbitofrontal	CT	FTD	1	1	NA	NA	NA	NA	NA	NA	NA	NA	0.525654	0.201356	0.411407	-0.280704	1.33201	1.69157	0.755252	3.78866
872	1032	aparc-Desikan_lh_thickness_lingual	CT	FTD	3	1	-0.168378	0.709733	0.452369	-1.05502	0.718265	0.845034	0.348185	2.05087	NA	NA	NA	NA	NA	NA	NA	NA
873	1033	aparc-Desikan_lh_thickness_medialorbitofrontal	CT	FTD	NA	NA	NA	NA	NA	NA	NA	NA	NA	NA	NA	NA	NA	NA	NA	NA	NA	NA
874	1034	aparc-Desikan_lh_thickness_middletemporal	CT	FTD	NA	NA	NA	NA	NA	NA	NA	NA	NA	NA	NA	NA	NA	NA	NA	NA	NA	NA
875	1035	aparc-Desikan_lh_thickness_parahippocampal	CT	FTD	3	0	-0.199918	0.343136	0.210887	-0.613256	0.21342	0.818798	0.541584	1.2379	NA	NA	NA	NA	NA	NA	NA	NA
876	1036	aparc-Desikan_lh_thickness_paracentral	CT	FTD	3	1	-0.42323	0.398262	0.501025	-1.40524	0.558778	0.654928	0.245308	1.74854	NA	NA	NA	NA	NA	NA	NA	NA
877	1037	aparc-Desikan_lh_thickness_parsopercularis	CT	FTD	4	0	-0.188424	0.341004	0.197886	-0.57628	0.199433	0.828264	0.561985	1.22071	NA	NA	NA	NA	NA	NA	NA	NA
878	1038	aparc-Desikan_lh_thickness_parsorbitalis	CT	FTD	NA	NA	NA	NA	NA	NA	NA	NA	NA	NA	NA	NA	NA	NA	NA	NA	NA	NA
879	1039	aparc-Desikan_lh_thickness_parstriangularis	CT	FTD	2	0	0.134748	0.741968	0.409259	-0.667399	0.936895	1.14425	0.513041	2.55204	NA	NA	NA	NA	NA	NA	NA	NA
880	1040	aparc-Desikan_lh_thickness_pericalcarine	CT	FTD	2	1	0.132375	0.838408	0.649122	-1.1399	1.40465	1.14154	0.31985	4.07412	NA	NA	NA	NA	NA	NA	NA	NA
881	1041	aparc-Desikan_lh_thickness_postcentral	CT	FTD	3	1	0.0819536	0.478082	0.115527	-0.144479	0.308386	1.08541	0.865473	1.36123	NA	NA	NA	NA	NA	NA	NA	NA
882	1042	aparc-Desikan_lh_thickness_posteriorcingulate	CT	FTD	2	0	-0.77727	0.00550208	0.27999	-1.32605	-0.22849	0.459659	0.265524	0.795734	NA	NA	NA	NA	NA	NA	NA	NA
883	1043	aparc-Desikan_lh_thickness_precentral	CT	FTD	1	1	NA	NA	NA	NA	NA	NA	NA	NA	0.243789	0.435439	0.312583	-0.368874	0.856451	1.27607	0.691513	2.35479
884	1044	aparc-Desikan_lh_thickness_precuneus	CT	FTD	4	1	0.0916563	0.665102	0.211736	-0.323346	0.506659	1.09599	0.723723	1.65974	NA	NA	NA	NA	NA	NA	NA	NA
885	1045	aparc-Desikan_lh_thickness_rostralanteriorcingulate	CT	FTD	1	0	NA	NA	NA	NA	NA	NA	NA	NA	-0.0998808	0.795862	0.386078	-0.856593	0.656831	0.904945	0.424606	1.92867
886	1046	aparc-Desikan_lh_thickness_rostralmiddlefrontal	CT	FTD	8	0	0.0189479	0.915948	0.179534	-0.332938	0.370834	1.01913	0.716815	1.44894	NA	NA	NA	NA	NA	NA	NA	NA
887	1047	aparc-Desikan_lh_thickness_superiorfrontal	CT	FTD	7	0	-0.0057737	0.967662	0.142416	-0.28491	0.273362	0.994243	0.752082	1.31438	NA	NA	NA	NA	NA	NA	NA	NA
888	1048	aparc-Desikan_lh_thickness_superiorparietal	CT	FTD	6	1	0.0739227	0.664175	0.170268	-0.259802	0.407647	1.07672	0.771205	1.50328	NA	NA	NA	NA	NA	NA	NA	NA
889	1049	aparc-Desikan_lh_thickness_superiortemporal	CT	FTD	2	1	-0.030713	0.951499	0.50494	-1.0204	0.95897	0.969754	0.360452	2.60901	NA	NA	NA	NA	NA	NA	NA	NA
890	1050	aparc-Desikan_lh_thickness_supramarginal	CT	FTD	4	0	-0.0360515	0.885539	0.250442	-0.526917	0.454814	0.964591	0.590422	1.57588	NA	NA	NA	NA	NA	NA	NA	NA
891	1051	aparc-Desikan_lh_thickness_frontalpole	CT	FTD	1	0	NA	NA	NA	NA	NA	NA	NA	NA	0.305815	0.396294	0.360521	-0.400806	1.01244	1.35773	0.66978	2.7523
892	1052	aparc-Desikan_lh_thickness_transversetemporal	CT	FTD	1	1	NA	NA	NA	NA	NA	NA	NA	NA	-0.296774	0.417061	0.365697	-1.01354	0.419992	0.743212	0.362932	1.52195
893	1053	aparc-Desikan_lh_thickness_insula	CT	FTD	2	0	-0.432128	0.340342	0.453207	-1.32041	0.456158	0.649126	0.267025	1.578	NA	NA	NA	NA	NA	NA	NA	NA
894	1054	aparc-Desikan_rh_thickness_GlobalMeanThickness	CT	FTD	11	1	-0.00516497	0.976042	0.171989	-0.342263	0.331933	0.994848	0.710161	1.39366	NA	NA	NA	NA	NA	NA	NA	NA
895	1055	aparc-Desikan_rh_thickness_bankssts	CT	FTD	1	0	NA	NA	NA	NA	NA	NA	NA	NA	0.644367	0.0848077	0.373883	-0.0884432	1.37718	1.90478	0.915355	3.9637
896	1056	aparc-Desikan_rh_thickness_caudalanteriorcingulate	CT	FTD	NA	NA	NA	NA	NA	NA	NA	NA	NA	NA	NA	NA	NA	NA	NA	NA	NA	NA
897	1057	aparc-Desikan_rh_thickness_caudalmiddlefrontal	CT	FTD	1	0	NA	NA	NA	NA	NA	NA	NA	NA	-0.256128	0.507134	0.386138	-1.01296	0.500703	0.774043	0.363143	1.64988
898	1058	aparc-Desikan_rh_thickness_cuneus	CT	FTD	2	1	0.0545386	0.85832	0.305516	-0.544274	0.653351	1.05605	0.580263	1.92197	NA	NA	NA	NA	NA	NA	NA	NA
899	1059	aparc-Desikan_rh_thickness_entorhinal	CT	FTD	NA	NA	NA	NA	NA	NA	NA	NA	NA	NA	NA	NA	NA	NA	NA	NA	NA	NA
900	1060	aparc-Desikan_rh_thickness_fusiform	CT	FTD	NA	1	NA	NA	NA	NA	NA	NA	NA	NA	NA	NA	NA	NA	NA	NA	NA	NA
901	1061	aparc-Desikan_rh_thickness_inferiorparietal	CT	FTD	4	0	0.201835	0.280104	0.18687	-0.164429	0.5681	1.22365	0.848378	1.76491	NA	NA	NA	NA	NA	NA	NA	NA
902	1062	aparc-Desikan_rh_thickness_inferiortemporal	CT	FTD	5	1	0.14002	0.682529	0.342335	-0.530956	0.810996	1.1503	0.588043	2.25015	NA	NA	NA	NA	NA	NA	NA	NA
903	1063	aparc-Desikan_rh_thickness_isthmuscingulate	CT	FTD	4	0	-0.413451	0.235996	0.348888	-1.09727	0.270369	0.661364	0.333781	1.31045	NA	NA	NA	NA	NA	NA	NA	NA
904	1064	aparc-Desikan_rh_thickness_lateraloccipital	CT	FTD	6	1	-0.269536	0.241968	0.230356	-0.721034	0.181963	0.763734	0.486249	1.19957	NA	NA	NA	NA	NA	NA	NA	NA
905	1065	aparc-Desikan_rh_thickness_lateralorbitofrontal	CT	FTD	2	1	-0.111586	0.653104	0.248269	-0.598193	0.375022	0.894415	0.549804	1.45502	NA	NA	NA	NA	NA	NA	NA	NA
906	1066	aparc-Desikan_rh_thickness_lingual	CT	FTD	4	1	-0.0559007	0.89312	0.416059	-0.871375	0.759574	0.945633	0.418376	2.13737	NA	NA	NA	NA	NA	NA	NA	NA
907	1067	aparc-Desikan_rh_thickness_medialorbitofrontal	CT	FTD	3	0	-0.239868	0.455436	0.321374	-0.869762	0.390025	0.786732	0.419051	1.47702	NA	NA	NA	NA	NA	NA	NA	NA
908	1068	aparc-Desikan_rh_thickness_middletemporal	CT	FTD	3	0	0.0337274	0.956851	0.623367	-1.18807	1.25553	1.0343	0.304808	3.50969	NA	NA	NA	NA	NA	NA	NA	NA
909	1069	aparc-Desikan_rh_thickness_parahippocampal	CT	FTD	2	0	0.142494	0.600088	0.271794	-0.390221	0.67521	1.15315	0.676907	1.96445	NA	NA	NA	NA	NA	NA	NA	NA
910	1070	aparc-Desikan_rh_thickness_paracentral	CT	FTD	1	1	NA	NA	NA	NA	NA	NA	NA	NA	-0.039194	0.922695	0.403898	-0.830833	0.752445	0.961564	0.435686	2.12218
911	1071	aparc-Desikan_rh_thickness_parsopercularis	CT	FTD	2	0	-0.283662	0.285024	0.265328	-0.803705	0.23638	0.753021	0.447667	1.26666	NA	NA	NA	NA	NA	NA	NA	NA
912	1072	aparc-Desikan_rh_thickness_parsorbitalis	CT	FTD	NA	NA	NA	NA	NA	NA	NA	NA	NA	NA	NA	NA	NA	NA	NA	NA	NA	NA
913	1073	aparc-Desikan_rh_thickness_parstriangularis	CT	FTD	3	0	-0.0465153	0.893978	0.349024	-0.730603	0.637572	0.95455	0.481619	1.89188	NA	NA	NA	NA	NA	NA	NA	NA
914	1074	aparc-Desikan_rh_thickness_pericalcarine	CT	FTD	2	1	0.0677207	0.892085	0.49917	-0.910652	1.04609	1.07007	0.402262	2.84651	NA	NA	NA	NA	NA	NA	NA	NA
915	1075	aparc-Desikan_rh_thickness_postcentral	CT	FTD	2	1	0.035329	0.831991	0.166529	-0.291068	0.361726	1.03596	0.747465	1.43581	NA	NA	NA	NA	NA	NA	NA	NA
916	1076	aparc-Desikan_rh_thickness_posteriorcingulate	CT	FTD	2	0	0.0496394	0.860453	0.282368	-0.503802	0.60308	1.05089	0.604229	1.82774	NA	NA	NA	NA	NA	NA	NA	NA
917	1077	aparc-Desikan_rh_thickness_precentral	CT	FTD	3	1	-0.207404	0.360091	0.226624	-0.651587	0.236779	0.812691	0.521218	1.26716	NA	NA	NA	NA	NA	NA	NA	NA
918	1078	aparc-Desikan_rh_thickness_precuneus	CT	FTD	4	1	-0.291645	0.157509	0.206329	-0.696049	0.112759	0.747034	0.498551	1.11936	NA	NA	NA	NA	NA	NA	NA	NA
919	1079	aparc-Desikan_rh_thickness_rostralanteriorcingulate	CT	FTD	2	0	0.000193759	0.999632	0.4202	-0.823399	0.823787	1.00019	0.438937	2.27911	NA	NA	NA	NA	NA	NA	NA	NA
920	1080	aparc-Desikan_rh_thickness_rostralmiddlefrontal	CT	FTD	2	0	-0.696663	0.125418	0.454615	-1.58771	0.194382	0.498245	0.204394	1.21456	NA	NA	NA	NA	NA	NA	NA	NA
921	1081	aparc-Desikan_rh_thickness_superiorfrontal	CT	FTD	7	0	0.145808	0.302755	0.141487	-0.131506	0.423123	1.15697	0.876774	1.52672	NA	NA	NA	NA	NA	NA	NA	NA
922	1082	aparc-Desikan_rh_thickness_superiorparietal	CT	FTD	5	1	0.0707183	0.678168	0.17042	-0.263306	0.404742	1.07328	0.768507	1.49892	NA	NA	NA	NA	NA	NA	NA	NA
923	1083	aparc-Desikan_rh_thickness_superiortemporal	CT	FTD	2	0	-0.00484233	0.992007	0.483377	-0.95226	0.942576	0.995169	0.385868	2.56658	NA	NA	NA	NA	NA	NA	NA	NA
924	1084	aparc-Desikan_rh_thickness_supramarginal	CT	FTD	3	1	0.585553	0.00686598	0.216609	0.161	1.01011	1.79598	1.17469	2.74589	NA	NA	NA	NA	NA	NA	NA	NA
925	1085	aparc-Desikan_rh_thickness_frontalpole	CT	FTD	NA	NA	NA	NA	NA	NA	NA	NA	NA	NA	NA	NA	NA	NA	NA	NA	NA	NA
926	1086	aparc-Desikan_rh_thickness_transversetemporal	CT	FTD	1	1	NA	NA	NA	NA	NA	NA	NA	NA	-0.346314	0.400135	0.411602	-1.15305	0.460427	0.707291	0.315671	1.58475
927	1087	aparc-Desikan_rh_thickness_insula	CT	FTD	2	0	0.244273	0.376773	0.276371	-0.297414	0.78596	1.27669	0.742736	2.19451	NA	NA	NA	NA	NA	NA	NA	NA
928	1452	IDP_dMRI_TBSS_FA_Middle_cerebellar_peduncle	FA	FTD	10	0	0.0969134	0.393736	0.113633	-0.125808	0.319635	1.10177	0.881784	1.37662	NA	NA	NA	NA	NA	NA	NA	NA
929	1453	IDP_dMRI_TBSS_FA_Pontine_crossing_tract	FA	FTD	3	0	-0.0519676	0.789404	0.194573	-0.433331	0.329396	0.94936	0.648346	1.39013	NA	NA	NA	NA	NA	NA	NA	NA
930	1454	IDP_dMRI_TBSS_FA_Genu_of_corpus_callosum	FA	FTD	11	1	-0.0888895	0.423003	0.110942	-0.306336	0.128557	0.914947	0.736139	1.13719	NA	NA	NA	NA	NA	NA	NA	NA
931	1455	IDP_dMRI_TBSS_FA_Body_of_corpus_callosum	FA	FTD	11	2	-0.0686501	0.505905	0.103198	-0.270918	0.133618	0.933653	0.762679	1.14296	NA	NA	NA	NA	NA	NA	NA	NA
932	1456	IDP_dMRI_TBSS_FA_Splenium_of_corpus_callosum	FA	FTD	9	1	0.0306325	0.750936	0.0965093	-0.158526	0.219791	1.03111	0.853401	1.24582	NA	NA	NA	NA	NA	NA	NA	NA
933	1457	IDP_dMRI_TBSS_FA_Fornix	FA	FTD	7	0	0.141071	0.426466	0.177391	-0.206615	0.488757	1.15151	0.813333	1.63029	NA	NA	NA	NA	NA	NA	NA	NA
934	1458	IDP_dMRI_TBSS_FA_Corticospinal_tract_R	FA	FTD	2	0	-0.317776	0.213272	0.255321	-0.818205	0.182652	0.727765	0.441223	1.2004	NA	NA	NA	NA	NA	NA	NA	NA
935	1459	IDP_dMRI_TBSS_FA_Corticospinal_tract_L	FA	FTD	2	0	-0.294747	0.275687	0.270395	-0.824722	0.235228	0.74472	0.438357	1.2652	NA	NA	NA	NA	NA	NA	NA	NA
936	1460	IDP_dMRI_TBSS_FA_Medial_lemniscus_R	FA	FTD	2	0	0.010547	0.979629	0.413047	-0.799025	0.820119	1.0106	0.449767	2.27077	NA	NA	NA	NA	NA	NA	NA	NA
937	1461	IDP_dMRI_TBSS_FA_Medial_lemniscus_L	FA	FTD	5	1	-0.0294892	0.875021	0.187489	-0.396968	0.33799	0.970941	0.672355	1.40213	NA	NA	NA	NA	NA	NA	NA	NA
938	1462	IDP_dMRI_TBSS_FA_Inferior_cerebellar_peduncle_R	FA	FTD	8	0	0.27505	0.0330554	0.129046	0.0221198	0.527981	1.3166	1.02237	1.69551	NA	NA	NA	NA	NA	NA	NA	NA
939	1463	IDP_dMRI_TBSS_FA_Inferior_cerebellar_peduncle_L	FA	FTD	8	0	0.139787	0.295683	0.133673	-0.122213	0.401786	1.15003	0.88496	1.49449	NA	NA	NA	NA	NA	NA	NA	NA
940	1464	IDP_dMRI_TBSS_FA_Superior_cerebellar_peduncle_R	FA	FTD	8	0	0.03092	0.772974	0.10718	-0.179152	0.240992	1.0314	0.835979	1.27251	NA	NA	NA	NA	NA	NA	NA	NA
941	1465	IDP_dMRI_TBSS_FA_Superior_cerebellar_peduncle_L	FA	FTD	6	0	-0.121979	0.397008	0.144017	-0.404252	0.160294	0.885167	0.667476	1.17386	NA	NA	NA	NA	NA	NA	NA	NA
942	1466	IDP_dMRI_TBSS_FA_Cerebral_peduncle_R	FA	FTD	6	0	0.204312	0.15049	0.1421	-0.074204	0.482827	1.22668	0.928482	1.62065	NA	NA	NA	NA	NA	NA	NA	NA
943	1467	IDP_dMRI_TBSS_FA_Cerebral_peduncle_L	FA	FTD	6	1	0.113558	0.410914	0.1381	-0.157118	0.384233	1.12026	0.854603	1.46849	NA	NA	NA	NA	NA	NA	NA	NA
944	1468	IDP_dMRI_TBSS_FA_Anterior_limb_of_internal_capsule_R	FA	FTD	9	1	-0.11614	0.349609	0.124168	-0.359508	0.127229	0.890351	0.69802	1.13568	NA	NA	NA	NA	NA	NA	NA	NA
945	1469	IDP_dMRI_TBSS_FA_Anterior_limb_of_internal_capsule_L	FA	FTD	8	0	-0.0100637	0.934613	0.122665	-0.250487	0.230359	0.989987	0.778422	1.25905	NA	NA	NA	NA	NA	NA	NA	NA
946	1470	IDP_dMRI_TBSS_FA_Posterior_limb_of_internal_capsule_R	FA	FTD	19	0	-0.0104508	0.889057	0.0749177	-0.15729	0.136388	0.989604	0.854457	1.14613	NA	NA	NA	NA	NA	NA	NA	NA
947	1471	IDP_dMRI_TBSS_FA_Posterior_limb_of_internal_capsule_L	FA	FTD	15	0	0.0868008	0.28746	0.0816019	-0.0731388	0.24674	1.09068	0.929472	1.27985	NA	NA	NA	NA	NA	NA	NA	NA
948	1472	IDP_dMRI_TBSS_FA_Retrolenticular_part_of_internal_capsule_R	FA	FTD	9	0	-0.0958605	0.36521	0.105867	-0.303359	0.111638	0.908591	0.738334	1.11811	NA	NA	NA	NA	NA	NA	NA	NA
949	1473	IDP_dMRI_TBSS_FA_Retrolenticular_part_of_internal_capsule_L	FA	FTD	6	0	-0.228488	0.0795997	0.13034	-0.483954	0.0269786	0.795736	0.616342	1.02735	NA	NA	NA	NA	NA	NA	NA	NA
950	1474	IDP_dMRI_TBSS_FA_Anterior_corona_radiata_R	FA	FTD	9	1	0.0673958	0.551761	0.113247	-0.154568	0.289359	1.06972	0.856785	1.33557	NA	NA	NA	NA	NA	NA	NA	NA
951	1475	IDP_dMRI_TBSS_FA_Anterior_corona_radiata_L	FA	FTD	8	1	-0.28834	0.0323534	0.134737	-0.552425	-0.024255	0.749507	0.575552	0.976037	NA	NA	NA	NA	NA	NA	NA	NA
952	1476	IDP_dMRI_TBSS_FA_Superior_corona_radiata_R	FA	FTD	7	0	-0.155532	0.212971	0.124881	-0.400299	0.0892355	0.85596	0.670119	1.09334	NA	NA	NA	NA	NA	NA	NA	NA
953	1477	IDP_dMRI_TBSS_FA_Superior_corona_radiata_L	FA	FTD	8	1	0.104845	0.533005	0.168175	-0.224779	0.434468	1.11054	0.798693	1.54414	NA	NA	NA	NA	NA	NA	NA	NA
954	1478	IDP_dMRI_TBSS_FA_Posterior_corona_radiata_R	FA	FTD	6	0	-0.0874563	0.657191	0.197065	-0.473704	0.298791	0.916259	0.622692	1.34823	NA	NA	NA	NA	NA	NA	NA	NA
955	1479	IDP_dMRI_TBSS_FA_Posterior_corona_radiata_L	FA	FTD	7	0	-0.252863	0.0397809	0.122987	-0.493917	-0.0118088	0.776574	0.610231	0.988261	NA	NA	NA	NA	NA	NA	NA	NA
956	1480	IDP_dMRI_TBSS_FA_Posterior_thalamic_radiation_R	FA	FTD	9	0	-0.282158	0.111759	0.177421	-0.629903	0.0655862	0.754154	0.532643	1.06778	NA	NA	NA	NA	NA	NA	NA	NA
957	1481	IDP_dMRI_TBSS_FA_Posterior_thalamic_radiation_L	FA	FTD	10	0	-0.116476	0.243419	0.0998524	-0.312187	0.0792345	0.890051	0.731845	1.08246	NA	NA	NA	NA	NA	NA	NA	NA
958	1482	IDP_dMRI_TBSS_FA_Sagittal_stratum_R	FA	FTD	9	0	0.152387	0.188255	0.115817	-0.0746138	0.379387	1.16461	0.928102	1.46139	NA	NA	NA	NA	NA	NA	NA	NA
959	1483	IDP_dMRI_TBSS_FA_Sagittal_stratum_L	FA	FTD	8	0	-0.0451081	0.706815	0.119925	-0.280161	0.189945	0.955894	0.755662	1.20918	NA	NA	NA	NA	NA	NA	NA	NA
960	1484	IDP_dMRI_TBSS_FA_External_capsule_R	FA	FTD	8	1	0.19641	0.0977324	0.118609	-0.0360633	0.428883	1.21703	0.964579	1.53554	NA	NA	NA	NA	NA	NA	NA	NA
961	1485	IDP_dMRI_TBSS_FA_External_capsule_L	FA	FTD	8	0	0.0940378	0.42156	0.117003	-0.135289	0.323365	1.0986	0.873464	1.38177	NA	NA	NA	NA	NA	NA	NA	NA
962	1486	IDP_dMRI_TBSS_FA_Cingulum_cingulate_gyrus_R	FA	FTD	9	1	-0.111543	0.430753	0.141569	-0.389018	0.165932	0.894453	0.677722	1.18049	NA	NA	NA	NA	NA	NA	NA	NA
963	1487	IDP_dMRI_TBSS_FA_Cingulum_cingulate_gyrus_L	FA	FTD	6	0	-0.108474	0.491565	0.157706	-0.417577	0.20063	0.897202	0.65864	1.22217	NA	NA	NA	NA	NA	NA	NA	NA
964	1488	IDP_dMRI_TBSS_FA_Cingulum_hippocampus_R	FA	FTD	4	0	0.206367	0.269978	0.187077	-0.160304	0.573038	1.2292	0.851885	1.77365	NA	NA	NA	NA	NA	NA	NA	NA
965	1489	IDP_dMRI_TBSS_FA_Cingulum_hippocampus_L	FA	FTD	3	0	0.122254	0.577987	0.219751	-0.308459	0.552967	1.13004	0.734578	1.7384	NA	NA	NA	NA	NA	NA	NA	NA
966	1490	IDP_dMRI_TBSS_FA_Fornix_cres+Stria_terminalis_R	FA	FTD	1	1	NA	NA	NA	NA	NA	NA	NA	NA	0.0772294	0.844512	0.393774	-0.694569	0.849027	1.08029	0.49929	2.33737
967	1491	IDP_dMRI_TBSS_FA_Fornix_cres+Stria_terminalis_L	FA	FTD	5	0	-0.376852	0.101598	0.230187	-0.828019	0.0743148	0.686017	0.436914	1.07715	NA	NA	NA	NA	NA	NA	NA	NA
968	1492	IDP_dMRI_TBSS_FA_Superior_longitudinal_fasciculus_R	FA	FTD	12	0	-0.01996	0.854814	0.109083	-0.233763	0.193843	0.980238	0.791549	1.21391	NA	NA	NA	NA	NA	NA	NA	NA
969	1493	IDP_dMRI_TBSS_FA_Superior_longitudinal_fasciculus_L	FA	FTD	11	0	-0.027022	0.808446	0.111463	-0.245489	0.191445	0.97334	0.782322	1.211	NA	NA	NA	NA	NA	NA	NA	NA
970	1494	IDP_dMRI_TBSS_FA_Superior_fronto-occipital_fasciculus_R	FA	FTD	8	0	-0.0165686	0.897485	0.1286	-0.268624	0.235487	0.983568	0.76443	1.26552	NA	NA	NA	NA	NA	NA	NA	NA
971	1495	IDP_dMRI_TBSS_FA_Superior_fronto-occipital_fasciculus_L	FA	FTD	9	1	-0.101374	0.376904	0.114726	-0.326236	0.123489	0.903595	0.721635	1.13144	NA	NA	NA	NA	NA	NA	NA	NA
972	1496	IDP_dMRI_TBSS_FA_Uncinate_fasciculus_R	FA	FTD	4	0	-0.111461	0.608457	0.217579	-0.537915	0.314994	0.894527	0.583965	1.37025	NA	NA	NA	NA	NA	NA	NA	NA
973	1497	IDP_dMRI_TBSS_FA_Uncinate_fasciculus_L	FA	FTD	7	0	0.027127	0.844641	0.138431	-0.244197	0.298451	1.0275	0.783333	1.34777	NA	NA	NA	NA	NA	NA	NA	NA
974	1498	IDP_dMRI_TBSS_FA_Tapetum_R	FA	FTD	8	0	-0.0114562	0.926974	0.124996	-0.256448	0.233536	0.988609	0.773795	1.26306	NA	NA	NA	NA	NA	NA	NA	NA
975	1499	IDP_dMRI_TBSS_FA_Tapetum_L	FA	FTD	8	0	-0.0497877	0.752286	0.157742	-0.358963	0.259388	0.951431	0.6984	1.29614	NA	NA	NA	NA	NA	NA	NA	NA
976	1602	IDP_dMRI_TBSS_MD_Middle_cerebellar_peduncle	MD	FTD	4	0	0.213343	0.159544	0.151672	-0.083934	0.510619	1.23781	0.919492	1.66632	NA	NA	NA	NA	NA	NA	NA	NA
977	1603	IDP_dMRI_TBSS_MD_Pontine_crossing_tract	MD	FTD	5	0	-0.0663182	0.654988	0.148415	-0.357211	0.224575	0.935833	0.699625	1.25179	NA	NA	NA	NA	NA	NA	NA	NA
978	1604	IDP_dMRI_TBSS_MD_Genu_of_corpus_callosum	MD	FTD	11	1	-0.00932369	0.934694	0.113786	-0.232345	0.213698	0.99072	0.792673	1.23825	NA	NA	NA	NA	NA	NA	NA	NA
979	1605	IDP_dMRI_TBSS_MD_Body_of_corpus_callosum	MD	FTD	7	0	0.112969	0.328337	0.115573	-0.113554	0.339491	1.1196	0.892656	1.40423	NA	NA	NA	NA	NA	NA	NA	NA
980	1606	IDP_dMRI_TBSS_MD_Splenium_of_corpus_callosum	MD	FTD	8	0	-0.0226025	0.852333	0.121426	-0.260597	0.215392	0.977651	0.770591	1.24035	NA	NA	NA	NA	NA	NA	NA	NA
981	1607	IDP_dMRI_TBSS_MD_Fornix	MD	FTD	8	0	-0.140362	0.356034	0.15208	-0.438438	0.157715	0.869044	0.645043	1.17083	NA	NA	NA	NA	NA	NA	NA	NA
982	1608	IDP_dMRI_TBSS_MD_Corticospinal_tract_R	MD	FTD	5	0	-0.179951	0.225759	0.148554	-0.471117	0.111214	0.835311	0.624305	1.11763	NA	NA	NA	NA	NA	NA	NA	NA
983	1609	IDP_dMRI_TBSS_MD_Corticospinal_tract_L	MD	FTD	4	0	-0.210548	0.193892	0.162066	-0.528197	0.107101	0.81014	0.589667	1.11305	NA	NA	NA	NA	NA	NA	NA	NA
984	1610	IDP_dMRI_TBSS_MD_Medial_lemniscus_R	MD	FTD	1	0	NA	NA	NA	NA	NA	NA	NA	NA	-0.122758	0.743357	0.374936	-0.857633	0.612116	0.884477	0.424165	1.84433
985	1611	IDP_dMRI_TBSS_MD_Medial_lemniscus_L	MD	FTD	NA	NA	NA	NA	NA	NA	NA	NA	NA	NA	NA	NA	NA	NA	NA	NA	NA	NA
986	1612	IDP_dMRI_TBSS_MD_Inferior_cerebellar_peduncle_R	MD	FTD	2	0	-0.528902	0.0399228	0.25743	-1.03346	-0.0243393	0.589252	0.355772	0.975955	NA	NA	NA	NA	NA	NA	NA	NA
987	1613	IDP_dMRI_TBSS_MD_Inferior_cerebellar_peduncle_L	MD	FTD	4	0	-0.10324	0.644257	0.223582	-0.541461	0.334981	0.901911	0.581898	1.39791	NA	NA	NA	NA	NA	NA	NA	NA
988	1614	IDP_dMRI_TBSS_MD_Superior_cerebellar_peduncle_R	MD	FTD	5	0	-0.11361	0.378233	0.128933	-0.366319	0.139098	0.892606	0.693282	1.14924	NA	NA	NA	NA	NA	NA	NA	NA
989	1615	IDP_dMRI_TBSS_MD_Superior_cerebellar_peduncle_L	MD	FTD	7	0	-0.099688	0.417221	0.122882	-0.340536	0.14116	0.90512	0.711389	1.15161	NA	NA	NA	NA	NA	NA	NA	NA
990	1616	IDP_dMRI_TBSS_MD_Cerebral_peduncle_R	MD	FTD	3	1	0.204167	0.284413	0.190728	-0.169661	0.577995	1.2265	0.843951	1.78246	NA	NA	NA	NA	NA	NA	NA	NA
991	1617	IDP_dMRI_TBSS_MD_Cerebral_peduncle_L	MD	FTD	5	1	0.0524174	0.732081	0.153107	-0.247672	0.352506	1.05382	0.780616	1.42263	NA	NA	NA	NA	NA	NA	NA	NA
992	1618	IDP_dMRI_TBSS_MD_Anterior_limb_of_internal_capsule_R	MD	FTD	11	0	0.00202986	0.985591	0.112398	-0.218271	0.222331	1.00203	0.803908	1.24898	NA	NA	NA	NA	NA	NA	NA	NA
993	1619	IDP_dMRI_TBSS_MD_Anterior_limb_of_internal_capsule_L	MD	FTD	13	0	0.0928768	0.31367	0.0921806	-0.0877973	0.273551	1.09733	0.915947	1.31462	NA	NA	NA	NA	NA	NA	NA	NA
994	1620	IDP_dMRI_TBSS_MD_Posterior_limb_of_internal_capsule_R	MD	FTD	5	1	-0.0254434	0.862343	0.146739	-0.313052	0.262165	0.974878	0.731212	1.29974	NA	NA	NA	NA	NA	NA	NA	NA
995	1621	IDP_dMRI_TBSS_MD_Posterior_limb_of_internal_capsule_L	MD	FTD	7	0	-0.150536	0.382207	0.172271	-0.488187	0.187114	0.860246	0.613738	1.20576	NA	NA	NA	NA	NA	NA	NA	NA
996	1622	IDP_dMRI_TBSS_MD_Retrolenticular_part_of_internal_capsule_R	MD	FTD	13	0	0.129926	0.216481	0.105123	-0.0761158	0.335968	1.13874	0.926709	1.39929	NA	NA	NA	NA	NA	NA	NA	NA
997	1623	IDP_dMRI_TBSS_MD_Retrolenticular_part_of_internal_capsule_L	MD	FTD	10	1	0.135847	0.379198	0.154481	-0.166936	0.43863	1.14551	0.846253	1.55058	NA	NA	NA	NA	NA	NA	NA	NA
998	1624	IDP_dMRI_TBSS_MD_Anterior_corona_radiata_R	MD	FTD	14	2	0.126808	0.10654	0.0785704	-0.02719	0.280806	1.1352	0.973176	1.3242	NA	NA	NA	NA	NA	NA	NA	NA
999	1625	IDP_dMRI_TBSS_MD_Anterior_corona_radiata_L	MD	FTD	15	1	-0.0094997	0.932934	0.112884	-0.230752	0.211753	0.990545	0.793936	1.23584	NA	NA	NA	NA	NA	NA	NA	NA
1000	1626	IDP_dMRI_TBSS_MD_Superior_corona_radiata_R	MD	FTD	15	0	-0.006059	0.949589	0.0958358	-0.193897	0.181779	0.993959	0.823743	1.19935	NA	NA	NA	NA	NA	NA	NA	NA
1001	1627	IDP_dMRI_TBSS_MD_Superior_corona_radiata_L	MD	FTD	11	0	-0.0200417	0.870095	0.122551	-0.260242	0.220159	0.980158	0.770865	1.24627	NA	NA	NA	NA	NA	NA	NA	NA
1002	1628	IDP_dMRI_TBSS_MD_Posterior_corona_radiata_R	MD	FTD	8	0	0.113582	0.49815	0.167673	-0.215056	0.44222	1.12028	0.806496	1.55616	NA	NA	NA	NA	NA	NA	NA	NA
1003	1629	IDP_dMRI_TBSS_MD_Posterior_corona_radiata_L	MD	FTD	9	0	0.108982	0.461309	0.147935	-0.18097	0.398934	1.11514	0.834461	1.49024	NA	NA	NA	NA	NA	NA	NA	NA
1004	1630	IDP_dMRI_TBSS_MD_Posterior_thalamic_radiation_R	MD	FTD	11	0	0.26599	0.00236017	0.0874762	0.0945369	0.437444	1.30472	1.09915	1.54874	NA	NA	NA	NA	NA	NA	NA	NA
1005	1631	IDP_dMRI_TBSS_MD_Posterior_thalamic_radiation_L	MD	FTD	16	0	0.159297	0.0841922	0.0922462	-0.021506	0.340099	1.17269	0.978724	1.40509	NA	NA	NA	NA	NA	NA	NA	NA
1006	1632	IDP_dMRI_TBSS_MD_Sagittal_stratum_R	MD	FTD	12	0	0.0390828	0.774879	0.136654	-0.228759	0.306924	1.03986	0.79552	1.35924	NA	NA	NA	NA	NA	NA	NA	NA
1007	1633	IDP_dMRI_TBSS_MD_Sagittal_stratum_L	MD	FTD	15	0	0.106894	0.272869	0.0974883	-0.0841832	0.297971	1.11282	0.919263	1.34712	NA	NA	NA	NA	NA	NA	NA	NA
1008	1634	IDP_dMRI_TBSS_MD_External_capsule_R	MD	FTD	10	1	0.0979134	0.301908	0.0948451	-0.0879829	0.28381	1.10287	0.915777	1.32818	NA	NA	NA	NA	NA	NA	NA	NA
1009	1635	IDP_dMRI_TBSS_MD_External_capsule_L	MD	FTD	8	1	-0.0332371	0.787213	0.123132	-0.274576	0.208101	0.967309	0.759894	1.23134	NA	NA	NA	NA	NA	NA	NA	NA
1010	1636	IDP_dMRI_TBSS_MD_Cingulum_cingulate_gyrus_R	MD	FTD	11	1	-0.0672261	0.606896	0.130661	-0.323321	0.188869	0.934984	0.723742	1.20788	NA	NA	NA	NA	NA	NA	NA	NA
1011	1637	IDP_dMRI_TBSS_MD_Cingulum_cingulate_gyrus_L	MD	FTD	11	0	0.148339	0.11366	0.0937693	-0.0354492	0.332127	1.15991	0.965172	1.39393	NA	NA	NA	NA	NA	NA	NA	NA
1012	1638	IDP_dMRI_TBSS_MD_Cingulum_hippocampus_R	MD	FTD	11	0	-0.0757842	0.527169	0.119849	-0.310688	0.159119	0.927016	0.732943	1.17248	NA	NA	NA	NA	NA	NA	NA	NA
1013	1639	IDP_dMRI_TBSS_MD_Cingulum_hippocampus_L	MD	FTD	9	1	0.0258833	0.821643	0.114817	-0.199157	0.250924	1.02622	0.819421	1.28521	NA	NA	NA	NA	NA	NA	NA	NA
1014	1640	IDP_dMRI_TBSS_MD_Fornix_cres+Stria_terminalis_R	MD	FTD	2	1	0.267592	0.280848	0.248135	-0.218752	0.753936	1.30681	0.803521	2.12535	NA	NA	NA	NA	NA	NA	NA	NA
1015	1641	IDP_dMRI_TBSS_MD_Fornix_cres+Stria_terminalis_L	MD	FTD	NA	NA	NA	NA	NA	NA	NA	NA	NA	NA	NA	NA	NA	NA	NA	NA	NA	NA
1016	1642	IDP_dMRI_TBSS_MD_Superior_longitudinal_fasciculus_R	MD	FTD	19	0	0.127916	0.16419	0.0919524	-0.0523102	0.308143	1.13646	0.949034	1.3609	NA	NA	NA	NA	NA	NA	NA	NA
1017	1643	IDP_dMRI_TBSS_MD_Superior_longitudinal_fasciculus_L	MD	FTD	21	0	0.013006	0.903649	0.10744	-0.197577	0.223588	1.01309	0.820717	1.25056	NA	NA	NA	NA	NA	NA	NA	NA
1018	1644	IDP_dMRI_TBSS_MD_Superior_fronto-occipital_fasciculus_R	MD	FTD	5	0	-0.106273	0.522008	0.165987	-0.431607	0.21906	0.899179	0.649464	1.24491	NA	NA	NA	NA	NA	NA	NA	NA
1019	1645	IDP_dMRI_TBSS_MD_Superior_fronto-occipital_fasciculus_L	MD	FTD	5	0	0.254731	0.141324	0.173183	-0.0847076	0.59417	1.29011	0.918781	1.81153	NA	NA	NA	NA	NA	NA	NA	NA
1020	1646	IDP_dMRI_TBSS_MD_Uncinate_fasciculus_R	MD	FTD	3	0	0.156049	0.216366	0.126228	-0.0913579	0.403457	1.16888	0.912691	1.49699	NA	NA	NA	NA	NA	NA	NA	NA
1021	1647	IDP_dMRI_TBSS_MD_Uncinate_fasciculus_L	MD	FTD	3	0	-0.0128901	0.950081	0.205896	-0.416445	0.390665	0.987193	0.659386	1.47796	NA	NA	NA	NA	NA	NA	NA	NA
1022	1648	IDP_dMRI_TBSS_MD_Tapetum_R	MD	FTD	5	0	-0.0401388	0.79675	0.155845	-0.345595	0.265318	0.960656	0.707799	1.30384	NA	NA	NA	NA	NA	NA	NA	NA
1023	1649	IDP_dMRI_TBSS_MD_Tapetum_L	MD	FTD	6	0	-0.0326808	0.872406	0.203488	-0.431518	0.366157	0.967847	0.649522	1.44218	NA	NA	NA	NA	NA	NA	NA	NA
1024	122	IDP_T1_FAST_ROIs_L_thalamus	GMV	HD	17	0	-0.0478749	0.537165	0.0775799	-0.199931	0.104182	0.953253	0.818787	1.1098	NA	NA	NA	NA	NA	NA	NA	NA
1025	123	IDP_T1_FAST_ROIs_R_thalamus	GMV	HD	13	0	-0.0622628	0.429874	0.0788727	-0.216853	0.0923278	0.939636	0.805048	1.09672	NA	NA	NA	NA	NA	NA	NA	NA
1026	124	IDP_T1_FAST_ROIs_L_caudate	GMV	HD	20	1	-0.0185312	0.782675	0.0671824	-0.150209	0.113146	0.981639	0.860528	1.1198	NA	NA	NA	NA	NA	NA	NA	NA
1027	125	IDP_T1_FAST_ROIs_R_caudate	GMV	HD	18	1	0.0854915	0.211866	0.068478	-0.0487254	0.219708	1.08925	0.952443	1.24571	NA	NA	NA	NA	NA	NA	NA	NA
1028	126	IDP_T1_FAST_ROIs_L_putamen	GMV	HD	22	3	-0.0183296	0.749767	0.0574692	-0.130969	0.09431	0.981837	0.877245	1.0989	NA	NA	NA	NA	NA	NA	NA	NA
1029	127	IDP_T1_FAST_ROIs_R_putamen	GMV	HD	17	3	-0.0114939	0.857963	0.0642232	-0.137371	0.114384	0.988572	0.871646	1.12118	NA	NA	NA	NA	NA	NA	NA	NA
1030	128	IDP_T1_FAST_ROIs_L_pallidum	GMV	HD	4	1	-0.133831	0.338385	0.139792	-0.407823	0.140161	0.874738	0.665097	1.15046	NA	NA	NA	NA	NA	NA	NA	NA
1031	129	IDP_T1_FAST_ROIs_R_pallidum	GMV	HD	3	1	-0.0540781	0.780317	0.193893	-0.434109	0.325953	0.947358	0.647842	1.38535	NA	NA	NA	NA	NA	NA	NA	NA
1032	130	IDP_T1_FAST_ROIs_L_hippocampus	GMV	HD	13	0	-0.0561878	0.57423	0.100008	-0.252204	0.139828	0.945362	0.777087	1.15008	NA	NA	NA	NA	NA	NA	NA	NA
1033	131	IDP_T1_FAST_ROIs_R_hippocampus	GMV	HD	14	0	-0.0246625	0.788145	0.0917777	-0.204547	0.155222	0.975639	0.815017	1.16792	NA	NA	NA	NA	NA	NA	NA	NA
1034	132	IDP_T1_FAST_ROIs_L_amygdala	GMV	HD	5	0	-0.0321135	0.83177	0.151171	-0.328409	0.264182	0.968397	0.720069	1.30236	NA	NA	NA	NA	NA	NA	NA	NA
1035	133	IDP_T1_FAST_ROIs_R_amygdala	GMV	HD	4	0	-0.118659	0.481193	0.168458	-0.448837	0.211518	0.88811	0.63837	1.23555	NA	NA	NA	NA	NA	NA	NA	NA
1036	134	IDP_T1_FAST_ROIs_L_ventral_striatum	GMV	HD	16	2	0.057133	0.42053	0.0709285	-0.0818868	0.196153	1.0588	0.921376	1.21671	NA	NA	NA	NA	NA	NA	NA	NA
1037	135	IDP_T1_FAST_ROIs_R_ventral_striatum	GMV	HD	19	3	0.0844789	0.217095	0.0684433	-0.04967	0.218628	1.08815	0.951543	1.24437	NA	NA	NA	NA	NA	NA	NA	NA
1038	136	IDP_T1_FAST_ROIs_brain_stem	GMV	HD	10	1	0.0637383	0.591422	0.118743	-0.168997	0.296474	1.06581	0.844511	1.34511	NA	NA	NA	NA	NA	NA	NA	NA
1039	137	IDP_T1_FAST_ROIs_L_cerebellum_I-IV	GMV	HD	10	1	-0.0903477	0.366841	0.100119	-0.28658	0.105885	0.913614	0.750827	1.11169	NA	NA	NA	NA	NA	NA	NA	NA
1040	138	IDP_T1_FAST_ROIs_R_cerebellum_I-IV	GMV	HD	9	1	-0.161037	0.135153	0.107782	-0.37229	0.0502171	0.851261	0.689154	1.0515	NA	NA	NA	NA	NA	NA	NA	NA
1041	139	IDP_T1_FAST_ROIs_L_cerebellum_V	GMV	HD	15	1	0.0687737	0.388126	0.0796895	-0.0874177	0.224965	1.07119	0.916294	1.25228	NA	NA	NA	NA	NA	NA	NA	NA
1042	140	IDP_T1_FAST_ROIs_R_cerebellum_V	GMV	HD	12	2	0.0332892	0.69752	0.0856489	-0.134583	0.201161	1.03385	0.874081	1.22282	NA	NA	NA	NA	NA	NA	NA	NA
1043	141	IDP_T1_FAST_ROIs_L_cerebellum_VI	GMV	HD	17	3	-0.10248	0.219002	0.0833723	-0.26589	0.0609296	0.902596	0.766524	1.06282	NA	NA	NA	NA	NA	NA	NA	NA
1044	142	IDP_T1_FAST_ROIs_V_cerebellum_VI	GMV	HD	12	2	0.0521436	0.51516	0.0801193	-0.10489	0.209177	1.05353	0.900423	1.23266	NA	NA	NA	NA	NA	NA	NA	NA
1045	143	IDP_T1_FAST_ROIs_R_cerebellum_VI	GMV	HD	15	3	-0.0694466	0.388406	0.0805167	-0.227259	0.0883661	0.93291	0.796714	1.09239	NA	NA	NA	NA	NA	NA	NA	NA
1046	144	IDP_T1_FAST_ROIs_L_cerebellum_crus_I	GMV	HD	31	0	-0.0407589	0.39252	0.0476681	-0.134188	0.0526706	0.960061	0.874425	1.05408	NA	NA	NA	NA	NA	NA	NA	NA
1047	145	IDP_T1_FAST_ROIs_V_cerebellum_crus_I	GMV	HD	3	0	-0.00211723	0.995025	0.339578	-0.667691	0.663456	0.997885	0.512892	1.94149	NA	NA	NA	NA	NA	NA	NA	NA
1048	146	IDP_T1_FAST_ROIs_R_cerebellum_crus_I	GMV	HD	25	0	-0.040538	0.421257	0.0504051	-0.139332	0.0582561	0.960273	0.869939	1.05999	NA	NA	NA	NA	NA	NA	NA	NA
1049	147	IDP_T1_FAST_ROIs_L_cerebellum_crus_II	GMV	HD	23	2	-0.0162342	0.762817	0.0537942	-0.121671	0.0892025	0.983897	0.88544	1.0933	NA	NA	NA	NA	NA	NA	NA	NA
1050	148	IDP_T1_FAST_ROIs_V_cerebellum_crus_II	GMV	HD	18	0	0.101164	0.153762	0.0709239	-0.0378474	0.240175	1.10646	0.96286	1.27147	NA	NA	NA	NA	NA	NA	NA	NA
1051	149	IDP_T1_FAST_ROIs_R_cerebellum_crus_II	GMV	HD	27	2	-0.0301455	0.558543	0.0515301	-0.131144	0.0708535	0.970304	0.877091	1.07342	NA	NA	NA	NA	NA	NA	NA	NA
1052	150	IDP_T1_FAST_ROIs_L_cerebellum_VIIb	GMV	HD	15	1	-0.0200653	0.754942	0.0642851	-0.146064	0.105933	0.980135	0.864102	1.11175	NA	NA	NA	NA	NA	NA	NA	NA
1053	151	IDP_T1_FAST_ROIs_V_cerebellum_VIIb	GMV	HD	11	1	0.017691	0.838472	0.0867847	-0.152407	0.187789	1.01785	0.858639	1.20658	NA	NA	NA	NA	NA	NA	NA	NA
1054	152	IDP_T1_FAST_ROIs_R_cerebellum_VIIb	GMV	HD	18	1	-0.0432152	0.49488	0.0633127	-0.167308	0.0808776	0.957705	0.845939	1.08424	NA	NA	NA	NA	NA	NA	NA	NA
1055	153	IDP_T1_FAST_ROIs_L_cerebellum_VIIIa	GMV	HD	17	3	0.00668232	0.931123	0.0773125	-0.14485	0.158215	1.0067	0.865152	1.17142	NA	NA	NA	NA	NA	NA	NA	NA
1056	154	IDP_T1_FAST_ROIs_V_cerebellum_VIIIa	GMV	HD	17	3	-0.00323987	0.959378	0.063609	-0.127914	0.121434	0.996765	0.879929	1.12911	NA	NA	NA	NA	NA	NA	NA	NA
1057	155	IDP_T1_FAST_ROIs_R_cerebellum_VIIIa	GMV	HD	12	1	-0.0746411	0.427966	0.0941633	-0.259201	0.109919	0.928077	0.771668	1.11619	NA	NA	NA	NA	NA	NA	NA	NA
1058	156	IDP_T1_FAST_ROIs_L_cerebellum_VIIIb	GMV	HD	12	2	0.00730436	0.931796	0.0853463	-0.159974	0.174583	1.00733	0.852166	1.19075	NA	NA	NA	NA	NA	NA	NA	NA
1059	157	IDP_T1_FAST_ROIs_V_cerebellum_VIIIb	GMV	HD	20	1	0.0239551	0.743529	0.0732162	-0.119549	0.167459	1.02424	0.887321	1.1823	NA	NA	NA	NA	NA	NA	NA	NA
1060	158	IDP_T1_FAST_ROIs_R_cerebellum_VIIIb	GMV	HD	9	2	0.216163	0.0783394	0.122792	-0.0245088	0.456835	1.2413	0.975789	1.57907	NA	NA	NA	NA	NA	NA	NA	NA
1061	159	IDP_T1_FAST_ROIs_L_cerebellum_IX	GMV	HD	19	2	-0.000563486	0.994687	0.0846156	-0.16641	0.165283	0.999437	0.846699	1.17973	NA	NA	NA	NA	NA	NA	NA	NA
1062	160	IDP_T1_FAST_ROIs_V_cerebellum_IX	GMV	HD	15	2	0.133335	0.179968	0.0994406	-0.0615683	0.328239	1.14263	0.940289	1.38852	NA	NA	NA	NA	NA	NA	NA	NA
1063	161	IDP_T1_FAST_ROIs_R_cerebellum_IX	GMV	HD	18	2	0.0156091	0.866612	0.0929318	-0.166537	0.197755	1.01573	0.846591	1.21866	NA	NA	NA	NA	NA	NA	NA	NA
1064	162	IDP_T1_FAST_ROIs_L_cerebellum_X	GMV	HD	10	1	-0.193333	0.0321295	0.0902248	-0.370174	-0.0164927	0.824207	0.690614	0.983643	NA	NA	NA	NA	NA	NA	NA	NA
1065	163	IDP_T1_FAST_ROIs_V_cerebellum_X	GMV	HD	5	1	-0.0480809	0.773017	0.166698	-0.37481	0.278648	0.953057	0.68742	1.32134	NA	NA	NA	NA	NA	NA	NA	NA
1066	164	IDP_T1_FAST_ROIs_R_cerebellum_X	GMV	HD	9	1	-0.141107	0.194006	0.108642	-0.354046	0.0718322	0.868397	0.701843	1.07448	NA	NA	NA	NA	NA	NA	NA	NA
1067	344	aparc-Desikan_lh_volume_bankssts	GMV	HD	4	2	-0.0559196	0.70611	0.148294	-0.346576	0.234737	0.945615	0.707105	1.26458	NA	NA	NA	NA	NA	NA	NA	NA
1068	345	aparc-Desikan_lh_volume_caudalanteriorcingulate	GMV	HD	1	0	NA	NA	NA	NA	NA	NA	NA	NA	-0.400819	0.23731	0.339178	-1.06561	0.263969	0.669771	0.344518	1.30209
1069	346	aparc-Desikan_lh_volume_caudalmiddlefrontal	GMV	HD	5	0	0.0348102	0.784121	0.127067	-0.21424	0.283861	1.03542	0.807154	1.32825	NA	NA	NA	NA	NA	NA	NA	NA
1070	347	aparc-Desikan_lh_volume_cuneus	GMV	HD	17	1	0.044041	0.526614	0.0695549	-0.0922865	0.180369	1.04503	0.911844	1.19766	NA	NA	NA	NA	NA	NA	NA	NA
1071	348	aparc-Desikan_lh_volume_entorhinal	GMV	HD	NA	NA	NA	NA	NA	NA	NA	NA	NA	NA	NA	NA	NA	NA	NA	NA	NA	NA
1072	349	aparc-Desikan_lh_volume_fusiform	GMV	HD	NA	NA	NA	NA	NA	NA	NA	NA	NA	NA	NA	NA	NA	NA	NA	NA	NA	NA
1073	350	aparc-Desikan_lh_volume_inferiorparietal	GMV	HD	6	0	0.185238	0.208575	0.147307	-0.103485	0.47396	1.2035	0.90169	1.60634	NA	NA	NA	NA	NA	NA	NA	NA
1074	351	aparc-Desikan_lh_volume_inferiortemporal	GMV	HD	NA	NA	NA	NA	NA	NA	NA	NA	NA	NA	NA	NA	NA	NA	NA	NA	NA	NA
1075	352	aparc-Desikan_lh_volume_isthmuscingulate	GMV	HD	NA	NA	NA	NA	NA	NA	NA	NA	NA	NA	NA	NA	NA	NA	NA	NA	NA	NA
1076	353	aparc-Desikan_lh_volume_lateraloccipital	GMV	HD	8	0	0.155572	0.143595	0.106371	-0.0529161	0.364059	1.16833	0.94846	1.43916	NA	NA	NA	NA	NA	NA	NA	NA
1077	354	aparc-Desikan_lh_volume_lateralorbitofrontal	GMV	HD	5	1	-0.0510875	0.700293	0.13272	-0.311219	0.209044	0.950196	0.732553	1.2325	NA	NA	NA	NA	NA	NA	NA	NA
1078	355	aparc-Desikan_lh_volume_lingual	GMV	HD	13	1	0.103372	0.219302	0.0841528	-0.0615674	0.268312	1.1089	0.94029	1.30775	NA	NA	NA	NA	NA	NA	NA	NA
1079	356	aparc-Desikan_lh_volume_medialorbitofrontal	GMV	HD	2	0	0.171925	0.475411	0.240892	-0.300223	0.644073	1.18759	0.740653	1.90422	NA	NA	NA	NA	NA	NA	NA	NA
1080	357	aparc-Desikan_lh_volume_middletemporal	GMV	HD	6	0	0.0600169	0.734455	0.176934	-0.286773	0.406807	1.06185	0.750682	1.50201	NA	NA	NA	NA	NA	NA	NA	NA
1081	358	aparc-Desikan_lh_volume_parahippocampal	GMV	HD	2	0	-0.0486652	0.836369	0.235621	-0.510483	0.413152	0.9525	0.600206	1.51158	NA	NA	NA	NA	NA	NA	NA	NA
1082	359	aparc-Desikan_lh_volume_paracentral	GMV	HD	NA	NA	NA	NA	NA	NA	NA	NA	NA	NA	NA	NA	NA	NA	NA	NA	NA	NA
1083	360	aparc-Desikan_lh_volume_parsopercularis	GMV	HD	1	0	NA	NA	NA	NA	NA	NA	NA	NA	-0.0399052	0.840185	0.197887	-0.427763	0.347953	0.96088	0.651966	1.41617
1084	361	aparc-Desikan_lh_volume_parsorbitalis	GMV	HD	5	0	-0.0782795	0.599057	0.148889	-0.370102	0.213543	0.924706	0.690664	1.23806	NA	NA	NA	NA	NA	NA	NA	NA
1085	362	aparc-Desikan_lh_volume_parstriangularis	GMV	HD	4	0	0.0928256	0.437383	0.119525	-0.141444	0.327095	1.09727	0.868104	1.38693	NA	NA	NA	NA	NA	NA	NA	NA
1086	363	aparc-Desikan_lh_volume_pericalcarine	GMV	HD	29	1	-0.00572124	0.910572	0.0509381	-0.10556	0.0941174	0.994295	0.899821	1.09869	NA	NA	NA	NA	NA	NA	NA	NA
1087	364	aparc-Desikan_lh_volume_postcentral	GMV	HD	7	0	-0.0233967	0.734942	0.0691066	-0.158846	0.112052	0.976875	0.853128	1.11857	NA	NA	NA	NA	NA	NA	NA	NA
1088	365	aparc-Desikan_lh_volume_posteriorcingulate	GMV	HD	NA	NA	NA	NA	NA	NA	NA	NA	NA	NA	NA	NA	NA	NA	NA	NA	NA	NA
1089	366	aparc-Desikan_lh_volume_precentral	GMV	HD	3	0	0.0596878	0.477742	0.0840746	-0.105098	0.224474	1.06151	0.900236	1.25166	NA	NA	NA	NA	NA	NA	NA	NA
1090	367	aparc-Desikan_lh_volume_precuneus	GMV	HD	8	1	-0.141584	0.129387	0.0933612	-0.324572	0.0414035	0.867982	0.722836	1.04227	NA	NA	NA	NA	NA	NA	NA	NA
1091	368	aparc-Desikan_lh_volume_rostralanteriorcingulate	GMV	HD	2	0	0.190721	0.420486	0.23675	-0.27331	0.654752	1.21012	0.760857	1.92467	NA	NA	NA	NA	NA	NA	NA	NA
1092	369	aparc-Desikan_lh_volume_rostralmiddlefrontal	GMV	HD	6	0	0.215449	0.0952382	0.129136	-0.0376572	0.468556	1.24042	0.963043	1.59769	NA	NA	NA	NA	NA	NA	NA	NA
1093	370	aparc-Desikan_lh_volume_superiorfrontal	GMV	HD	8	0	0.287858	0.0418474	0.141451	0.0106138	0.565102	1.33357	1.01067	1.75963	NA	NA	NA	NA	NA	NA	NA	NA
1094	371	aparc-Desikan_lh_volume_superiorparietal	GMV	HD	14	1	-0.0844602	0.240569	0.0719689	-0.225519	0.0565988	0.919008	0.798102	1.05823	NA	NA	NA	NA	NA	NA	NA	NA
1095	372	aparc-Desikan_lh_volume_superiortemporal	GMV	HD	6	0	0.0928294	0.494266	0.135807	-0.173352	0.359011	1.09727	0.840841	1.43191	NA	NA	NA	NA	NA	NA	NA	NA
1096	373	aparc-Desikan_lh_volume_supramarginal	GMV	HD	4	1	-0.0565036	0.614929	0.112322	-0.276655	0.163648	0.945063	0.758316	1.1778	NA	NA	NA	NA	NA	NA	NA	NA
1097	374	aparc-Desikan_lh_volume_frontalpole	GMV	HD	NA	NA	NA	NA	NA	NA	NA	NA	NA	NA	NA	NA	NA	NA	NA	NA	NA	NA
1098	375	aparc-Desikan_lh_volume_transversetemporal	GMV	HD	2	0	-0.0134879	0.947204	0.203688	-0.412717	0.385741	0.986603	0.661849	1.4707	NA	NA	NA	NA	NA	NA	NA	NA
1099	376	aparc-Desikan_lh_volume_insula	GMV	HD	10	0	-0.0141301	0.882678	0.095748	-0.201796	0.173536	0.985969	0.817262	1.1895	NA	NA	NA	NA	NA	NA	NA	NA
1100	377	aparc-Desikan_rh_volume_bankssts	GMV	HD	NA	NA	NA	NA	NA	NA	NA	NA	NA	NA	NA	NA	NA	NA	NA	NA	NA	NA
1101	378	aparc-Desikan_rh_volume_caudalanteriorcingulate	GMV	HD	1	1	NA	NA	NA	NA	NA	NA	NA	NA	0.300986	0.425784	0.37792	-0.439737	1.04171	1.35119	0.644206	2.83405
1102	379	aparc-Desikan_rh_volume_caudalmiddlefrontal	GMV	HD	2	0	0.449799	0.0475532	0.227018	0.00484445	0.894754	1.568	1.00486	2.44673	NA	NA	NA	NA	NA	NA	NA	NA
1103	380	aparc-Desikan_rh_volume_cuneus	GMV	HD	23	0	0.00381393	0.947557	0.0579848	-0.109836	0.117464	1.00382	0.895981	1.12464	NA	NA	NA	NA	NA	NA	NA	NA
1104	381	aparc-Desikan_rh_volume_entorhinal	GMV	HD	2	0	-0.301569	0.147337	0.208122	-0.709489	0.10635	0.739656	0.491896	1.11221	NA	NA	NA	NA	NA	NA	NA	NA
1105	382	aparc-Desikan_rh_volume_fusiform	GMV	HD	2	1	-0.0730202	0.728055	0.21	-0.484621	0.338581	0.929582	0.615931	1.40295	NA	NA	NA	NA	NA	NA	NA	NA
1106	383	aparc-Desikan_rh_volume_inferiorparietal	GMV	HD	5	0	0.255175	0.0619507	0.136702	-0.0127613	0.523111	1.29069	0.98732	1.68727	NA	NA	NA	NA	NA	NA	NA	NA
1107	384	aparc-Desikan_rh_volume_inferiortemporal	GMV	HD	4	0	-0.383267	0.135705	0.256885	-0.886762	0.120228	0.681631	0.411988	1.12775	NA	NA	NA	NA	NA	NA	NA	NA
1108	385	aparc-Desikan_rh_volume_isthmuscingulate	GMV	HD	2	0	-0.102032	0.800011	0.402758	-0.891439	0.687375	0.903001	0.410065	1.98849	NA	NA	NA	NA	NA	NA	NA	NA
1109	386	aparc-Desikan_rh_volume_lateraloccipital	GMV	HD	9	0	0.208878	0.0505622	0.106833	-0.000515242	0.418271	1.23229	0.999485	1.51933	NA	NA	NA	NA	NA	NA	NA	NA
1110	387	aparc-Desikan_rh_volume_lateralorbitofrontal	GMV	HD	10	0	-0.085127	0.440305	0.110314	-0.301342	0.131088	0.918396	0.739824	1.14007	NA	NA	NA	NA	NA	NA	NA	NA
1111	388	aparc-Desikan_rh_volume_lingual	GMV	HD	9	2	0.139232	0.158344	0.0986999	-0.0542194	0.332684	1.14939	0.947224	1.39471	NA	NA	NA	NA	NA	NA	NA	NA
1112	389	aparc-Desikan_rh_volume_medialorbitofrontal	GMV	HD	3	0	0.0936817	0.608445	0.182867	-0.264737	0.4521	1.09821	0.767408	1.57161	NA	NA	NA	NA	NA	NA	NA	NA
1113	390	aparc-Desikan_rh_volume_middletemporal	GMV	HD	4	0	0.0397181	0.802551	0.158842	-0.271613	0.351049	1.04052	0.762149	1.42056	NA	NA	NA	NA	NA	NA	NA	NA
1114	391	aparc-Desikan_rh_volume_parahippocampal	GMV	HD	2	0	0.116797	0.603243	0.224721	-0.323656	0.55725	1.12389	0.723499	1.74586	NA	NA	NA	NA	NA	NA	NA	NA
1115	392	aparc-Desikan_rh_volume_paracentral	GMV	HD	1	0	NA	NA	NA	NA	NA	NA	NA	NA	-0.446684	0.178883	0.332304	-1.098	0.204633	0.639746	0.333537	1.22707
1116	393	aparc-Desikan_rh_volume_parsopercularis	GMV	HD	2	0	0.0199055	0.884756	0.137333	-0.249268	0.289079	1.0201	0.779371	1.3352	NA	NA	NA	NA	NA	NA	NA	NA
1117	394	aparc-Desikan_rh_volume_parsorbitalis	GMV	HD	3	0	0.181591	0.28374	0.169401	-0.150436	0.513618	1.19912	0.860333	1.67133	NA	NA	NA	NA	NA	NA	NA	NA
1118	395	aparc-Desikan_rh_volume_parstriangularis	GMV	HD	5	0	0.0011742	0.991013	0.104242	-0.20314	0.205488	1.00117	0.816164	1.22812	NA	NA	NA	NA	NA	NA	NA	NA
1119	396	aparc-Desikan_rh_volume_pericalcarine	GMV	HD	25	2	0.00981225	0.860782	0.0559487	-0.0998473	0.119472	1.00986	0.904976	1.1269	NA	NA	NA	NA	NA	NA	NA	NA
1120	397	aparc-Desikan_rh_volume_postcentral	GMV	HD	3	0	0.0112221	0.883179	0.0763715	-0.138466	0.16091	1.01129	0.870693	1.17458	NA	NA	NA	NA	NA	NA	NA	NA
1121	398	aparc-Desikan_rh_volume_posteriorcingulate	GMV	HD	NA	NA	NA	NA	NA	NA	NA	NA	NA	NA	NA	NA	NA	NA	NA	NA	NA	NA
1122	399	aparc-Desikan_rh_volume_precentral	GMV	HD	5	0	0.0651973	0.374483	0.0734116	-0.0786893	0.209084	1.06737	0.924327	1.23255	NA	NA	NA	NA	NA	NA	NA	NA
1123	400	aparc-Desikan_rh_volume_precuneus	GMV	HD	11	1	0.0384799	0.661867	0.0879868	-0.133974	0.210934	1.03923	0.874612	1.23483	NA	NA	NA	NA	NA	NA	NA	NA
1124	401	aparc-Desikan_rh_volume_rostralanteriorcingulate	GMV	HD	NA	NA	NA	NA	NA	NA	NA	NA	NA	NA	NA	NA	NA	NA	NA	NA	NA	NA
1125	402	aparc-Desikan_rh_volume_rostralmiddlefrontal	GMV	HD	6	0	0.0285687	0.825043	0.129233	-0.224728	0.281865	1.02898	0.798733	1.3256	NA	NA	NA	NA	NA	NA	NA	NA
1126	403	aparc-Desikan_rh_volume_superiorfrontal	GMV	HD	4	1	0.251522	0.123658	0.163369	-0.0686805	0.571725	1.28598	0.933625	1.77132	NA	NA	NA	NA	NA	NA	NA	NA
1127	404	aparc-Desikan_rh_volume_superiorparietal	GMV	HD	8	1	-0.0514232	0.634944	0.10831	-0.26371	0.160864	0.949877	0.768196	1.17452	NA	NA	NA	NA	NA	NA	NA	NA
1128	405	aparc-Desikan_rh_volume_superiortemporal	GMV	HD	4	1	0.0204842	0.90083	0.164382	-0.301705	0.342674	1.0207	0.739556	1.40871	NA	NA	NA	NA	NA	NA	NA	NA
1129	406	aparc-Desikan_rh_volume_supramarginal	GMV	HD	4	0	-0.0701836	0.51467	0.107712	-0.2813	0.140933	0.932223	0.754802	1.15135	NA	NA	NA	NA	NA	NA	NA	NA
1130	407	aparc-Desikan_rh_volume_frontalpole	GMV	HD	1	0	NA	NA	NA	NA	NA	NA	NA	NA	-0.243984	0.459282	0.329694	-0.890185	0.402217	0.7835	0.41058	1.49514
1131	408	aparc-Desikan_rh_volume_transversetemporal	GMV	HD	3	0	0.102092	0.584365	0.186633	-0.263709	0.467894	1.10749	0.768197	1.59663	NA	NA	NA	NA	NA	NA	NA	NA
1132	409	aparc-Desikan_rh_volume_insula	GMV	HD	4	0	0.171769	0.231054	0.143422	-0.109338	0.452876	1.1874	0.896427	1.57283	NA	NA	NA	NA	NA	NA	NA	NA
1133	648	aparc-Desikan_lh_area_TotalSurface	SA	HD	13	1	0.0504667	0.586421	0.0927647	-0.131352	0.232285	1.05176	0.876909	1.26148	NA	NA	NA	NA	NA	NA	NA	NA
1134	649	aparc-Desikan_lh_area_bankssts	SA	HD	5	0	0.0393439	0.776441	0.138555	-0.232223	0.310911	1.04013	0.792769	1.36467	NA	NA	NA	NA	NA	NA	NA	NA
1135	650	aparc-Desikan_lh_area_caudalanteriorcingulate	SA	HD	NA	NA	NA	NA	NA	NA	NA	NA	NA	NA	NA	NA	NA	NA	NA	NA	NA	NA
1136	651	aparc-Desikan_lh_area_caudalmiddlefrontal	SA	HD	3	0	0.0464524	0.843756	0.23569	-0.4155	0.508405	1.04755	0.66001	1.66264	NA	NA	NA	NA	NA	NA	NA	NA
1137	652	aparc-Desikan_lh_area_cuneus	SA	HD	19	0	0.0387622	0.509161	0.0587177	-0.0763245	0.153849	1.03952	0.926515	1.16631	NA	NA	NA	NA	NA	NA	NA	NA
1138	653	aparc-Desikan_lh_area_entorhinal	SA	HD	2	0	-0.185977	0.330289	0.191033	-0.560401	0.188448	0.830293	0.57098	1.20737	NA	NA	NA	NA	NA	NA	NA	NA
1139	654	aparc-Desikan_lh_area_fusiform	SA	HD	NA	NA	NA	NA	NA	NA	NA	NA	NA	NA	NA	NA	NA	NA	NA	NA	NA	NA
1140	655	aparc-Desikan_lh_area_inferiorparietal	SA	HD	6	1	0.196467	0.111051	0.123294	-0.0451885	0.438123	1.2171	0.955817	1.5498	NA	NA	NA	NA	NA	NA	NA	NA
1141	656	aparc-Desikan_lh_area_inferiortemporal	SA	HD	NA	1	NA	NA	NA	NA	NA	NA	NA	NA	NA	NA	NA	NA	NA	NA	NA	NA
1142	657	aparc-Desikan_lh_area_isthmuscingulate	SA	HD	2	1	-0.252969	0.296074	0.242101	-0.727487	0.221549	0.776492	0.483121	1.24801	NA	NA	NA	NA	NA	NA	NA	NA
1143	658	aparc-Desikan_lh_area_lateraloccipital	SA	HD	13	2	0.0210184	0.854833	0.114883	-0.204152	0.246189	1.02124	0.815338	1.27914	NA	NA	NA	NA	NA	NA	NA	NA
1144	659	aparc-Desikan_lh_area_lateralorbitofrontal	SA	HD	12	1	-0.00669985	0.938908	0.0874166	-0.178036	0.164637	0.993323	0.836912	1.17896	NA	NA	NA	NA	NA	NA	NA	NA
1145	660	aparc-Desikan_lh_area_lingual	SA	HD	16	3	-0.00318784	0.965829	0.0744127	-0.149037	0.142661	0.996817	0.861537	1.15334	NA	NA	NA	NA	NA	NA	NA	NA
1146	661	aparc-Desikan_lh_area_medialorbitofrontal	SA	HD	1	0	NA	NA	NA	NA	NA	NA	NA	NA	0.37632	0.251416	0.328115	-0.266785	1.01943	1.45691	0.765838	2.7716
1147	662	aparc-Desikan_lh_area_middletemporal	SA	HD	8	0	0.0926656	0.405187	0.111324	-0.12553	0.310861	1.09709	0.882029	1.3646	NA	NA	NA	NA	NA	NA	NA	NA
1148	663	aparc-Desikan_lh_area_parahippocampal	SA	HD	1	0	NA	NA	NA	NA	NA	NA	NA	NA	-0.0651366	0.812802	0.275055	-0.604245	0.473972	0.936939	0.546487	1.60636
1149	664	aparc-Desikan_lh_area_paracentral	SA	HD	3	1	0.4194	0.0961675	0.252085	-0.0746867	0.913487	1.52105	0.928034	2.493	NA	NA	NA	NA	NA	NA	NA	NA
1150	665	aparc-Desikan_lh_area_parsopercularis	SA	HD	4	0	0.0468624	0.741811	0.142242	-0.231931	0.325656	1.04798	0.793001	1.38494	NA	NA	NA	NA	NA	NA	NA	NA
1151	666	aparc-Desikan_lh_area_parsorbitalis	SA	HD	6	0	-0.115564	0.379956	0.131625	-0.373548	0.142421	0.890864	0.688288	1.15306	NA	NA	NA	NA	NA	NA	NA	NA
1152	667	aparc-Desikan_lh_area_parstriangularis	SA	HD	10	0	0.0861705	0.363067	0.0947412	-0.0995223	0.271863	1.08999	0.90527	1.31241	NA	NA	NA	NA	NA	NA	NA	NA
1153	668	aparc-Desikan_lh_area_pericalcarine	SA	HD	35	2	0.0147147	0.742702	0.0448241	-0.0731405	0.10257	1.01482	0.92947	1.10801	NA	NA	NA	NA	NA	NA	NA	NA
1154	669	aparc-Desikan_lh_area_postcentral	SA	HD	8	3	0.00860401	0.933668	0.103376	-0.194013	0.211221	1.00864	0.823648	1.23518	NA	NA	NA	NA	NA	NA	NA	NA
1155	670	aparc-Desikan_lh_area_posteriorcingulate	SA	HD	3	1	0.00564517	0.973725	0.171397	-0.330292	0.341582	1.00566	0.718714	1.40717	NA	NA	NA	NA	NA	NA	NA	NA
1156	671	aparc-Desikan_lh_area_precentral	SA	HD	4	0	0.0736778	0.32272	0.0745059	-0.0723539	0.219709	1.07646	0.930202	1.24571	NA	NA	NA	NA	NA	NA	NA	NA
1157	672	aparc-Desikan_lh_area_precuneus	SA	HD	11	2	-0.0577826	0.548882	0.096395	-0.246717	0.131152	0.943855	0.781362	1.14014	NA	NA	NA	NA	NA	NA	NA	NA
1158	673	aparc-Desikan_lh_area_rostralanteriorcingulate	SA	HD	1	0	NA	NA	NA	NA	NA	NA	NA	NA	0.273179	0.392191	0.319265	-0.35258	0.898938	1.31414	0.702873	2.45699
1159	674	aparc-Desikan_lh_area_rostralmiddlefrontal	SA	HD	5	0	0.00205695	0.988158	0.138588	-0.269575	0.273689	1.00206	0.763704	1.31481	NA	NA	NA	NA	NA	NA	NA	NA
1160	675	aparc-Desikan_lh_area_superiorfrontal	SA	HD	10	0	0.137504	0.342008	0.14471	-0.146128	0.421136	1.14741	0.864047	1.52369	NA	NA	NA	NA	NA	NA	NA	NA
1161	676	aparc-Desikan_lh_area_superiorparietal	SA	HD	13	0	-0.0260199	0.737844	0.0777389	-0.178388	0.126348	0.974316	0.836618	1.13468	NA	NA	NA	NA	NA	NA	NA	NA
1162	677	aparc-Desikan_lh_area_superiortemporal	SA	HD	5	1	0.0741799	0.694156	0.188647	-0.295567	0.443927	1.077	0.744109	1.55882	NA	NA	NA	NA	NA	NA	NA	NA
1163	678	aparc-Desikan_lh_area_supramarginal	SA	HD	7	2	-0.057488	0.567184	0.100468	-0.254405	0.139429	0.944133	0.775378	1.14962	NA	NA	NA	NA	NA	NA	NA	NA
1164	679	aparc-Desikan_lh_area_frontalpole	SA	HD	1	0	NA	NA	NA	NA	NA	NA	NA	NA	-0.185136	0.448954	0.244514	-0.664383	0.294111	0.830991	0.514591	1.34193
1165	680	aparc-Desikan_lh_area_transversetemporal	SA	HD	6	0	-0.0534432	0.680761	0.129898	-0.308043	0.201157	0.94796	0.734884	1.22282	NA	NA	NA	NA	NA	NA	NA	NA
1166	681	aparc-Desikan_lh_area_insula	SA	HD	5	0	0.235438	0.0894617	0.138636	-0.0362889	0.507166	1.26546	0.964362	1.66058	NA	NA	NA	NA	NA	NA	NA	NA
1167	682	aparc-Desikan_rh_area_TotalSurface	SA	HD	17	2	0.0488664	0.577184	0.0876523	-0.122932	0.220665	1.05008	0.884324	1.24691	NA	NA	NA	NA	NA	NA	NA	NA
1168	683	aparc-Desikan_rh_area_bankssts	SA	HD	3	0	0.242755	0.189302	0.184935	-0.119718	0.605227	1.27476	0.887171	1.83167	NA	NA	NA	NA	NA	NA	NA	NA
1169	684	aparc-Desikan_rh_area_caudalanteriorcingulate	SA	HD	4	1	0.199	0.359256	0.217063	-0.226443	0.624443	1.22018	0.797365	1.86721	NA	NA	NA	NA	NA	NA	NA	NA
1170	685	aparc-Desikan_rh_area_caudalmiddlefrontal	SA	HD	5	0	0.191679	0.147592	0.132367	-0.0677603	0.451119	1.21128	0.934484	1.57007	NA	NA	NA	NA	NA	NA	NA	NA
1171	686	aparc-Desikan_rh_area_cuneus	SA	HD	19	2	0.0118304	0.872314	0.0736084	-0.132442	0.156103	1.0119	0.875954	1.16895	NA	NA	NA	NA	NA	NA	NA	NA
1172	687	aparc-Desikan_rh_area_entorhinal	SA	HD	3	0	-0.400198	0.0352932	0.19012	-0.772834	-0.0275632	0.670187	0.461703	0.972813	NA	NA	NA	NA	NA	NA	NA	NA
1173	688	aparc-Desikan_rh_area_fusiform	SA	HD	2	1	0.266642	0.499557	0.394915	-0.507392	1.04067	1.30557	0.602064	2.83113	NA	NA	NA	NA	NA	NA	NA	NA
1174	689	aparc-Desikan_rh_area_inferiorparietal	SA	HD	8	1	0.127165	0.249469	0.110421	-0.0892597	0.34359	1.1356	0.914608	1.41	NA	NA	NA	NA	NA	NA	NA	NA
1175	690	aparc-Desikan_rh_area_inferiortemporal	SA	HD	6	1	-0.0178204	0.894656	0.13458	-0.281597	0.245957	0.982337	0.754577	1.27884	NA	NA	NA	NA	NA	NA	NA	NA
1176	691	aparc-Desikan_rh_area_isthmuscingulate	SA	HD	5	1	-0.0837411	0.698289	0.216033	-0.507166	0.339684	0.919669	0.6022	1.4045	NA	NA	NA	NA	NA	NA	NA	NA
1177	692	aparc-Desikan_rh_area_lateraloccipital	SA	HD	20	0	0.0325675	0.635955	0.0688005	-0.102282	0.167417	1.0331	0.902775	1.18225	NA	NA	NA	NA	NA	NA	NA	NA
1178	693	aparc-Desikan_rh_area_lateralorbitofrontal	SA	HD	4	1	0.168607	0.199414	0.131394	-0.0889245	0.426139	1.18366	0.914915	1.53133	NA	NA	NA	NA	NA	NA	NA	NA
1179	694	aparc-Desikan_rh_area_lingual	SA	HD	18	4	0.00580198	0.937962	0.074545	-0.140306	0.15191	1.00582	0.869092	1.16406	NA	NA	NA	NA	NA	NA	NA	NA
1180	695	aparc-Desikan_rh_area_medialorbitofrontal	SA	HD	3	0	-0.0612429	0.743003	0.186785	-0.427341	0.304855	0.940595	0.652241	1.35643	NA	NA	NA	NA	NA	NA	NA	NA
1181	696	aparc-Desikan_rh_area_middletemporal	SA	HD	7	0	-0.130182	0.272336	0.118595	-0.362628	0.102265	0.877936	0.695845	1.10768	NA	NA	NA	NA	NA	NA	NA	NA
1182	697	aparc-Desikan_rh_area_parahippocampal	SA	HD	2	0	0.0113923	0.954965	0.201728	-0.383994	0.406779	1.01146	0.681136	1.50197	NA	NA	NA	NA	NA	NA	NA	NA
1183	698	aparc-Desikan_rh_area_paracentral	SA	HD	4	0	0.103147	0.694933	0.263016	-0.412364	0.618658	1.10865	0.662083	1.85643	NA	NA	NA	NA	NA	NA	NA	NA
1184	699	aparc-Desikan_rh_area_parsopercularis	SA	HD	1	1	NA	NA	NA	NA	NA	NA	NA	NA	0.0441188	0.804267	0.178021	-0.304803	0.393041	1.04511	0.737269	1.48148
1185	700	aparc-Desikan_rh_area_parsorbitalis	SA	HD	3	0	0.166855	0.25174	0.145581	-0.118483	0.452193	1.18158	0.888267	1.57176	NA	NA	NA	NA	NA	NA	NA	NA
1186	701	aparc-Desikan_rh_area_parstriangularis	SA	HD	5	0	-0.0197013	0.846047	0.101467	-0.218577	0.179174	0.980491	0.803662	1.19623	NA	NA	NA	NA	NA	NA	NA	NA
1187	702	aparc-Desikan_rh_area_pericalcarine	SA	HD	31	2	0.0116308	0.825177	0.052654	-0.091571	0.114833	1.0117	0.912497	1.12169	NA	NA	NA	NA	NA	NA	NA	NA
1188	703	aparc-Desikan_rh_area_postcentral	SA	HD	5	2	-0.0166349	0.887069	0.117136	-0.246221	0.212951	0.983503	0.781749	1.23732	NA	NA	NA	NA	NA	NA	NA	NA
1189	704	aparc-Desikan_rh_area_posteriorcingulate	SA	HD	3	0	-0.293981	0.09207	0.174513	-0.636027	0.0480647	0.745291	0.529392	1.04924	NA	NA	NA	NA	NA	NA	NA	NA
1190	705	aparc-Desikan_rh_area_precentral	SA	HD	4	2	0.0626594	0.412597	0.0764762	-0.0872339	0.212553	1.06466	0.916463	1.23683	NA	NA	NA	NA	NA	NA	NA	NA
1191	706	aparc-Desikan_rh_area_precuneus	SA	HD	10	2	0.157618	0.150454	0.109615	-0.0572268	0.372464	1.17072	0.94438	1.45131	NA	NA	NA	NA	NA	NA	NA	NA
1192	707	aparc-Desikan_rh_area_rostralanteriorcingulate	SA	HD	2	0	-0.182407	0.387475	0.211069	-0.596103	0.231288	0.833262	0.550955	1.26022	NA	NA	NA	NA	NA	NA	NA	NA
1193	708	aparc-Desikan_rh_area_rostralmiddlefrontal	SA	HD	6	0	0.229428	0.0713815	0.127245	-0.019972	0.478827	1.25788	0.980226	1.61418	NA	NA	NA	NA	NA	NA	NA	NA
1194	709	aparc-Desikan_rh_area_superiorfrontal	SA	HD	4	2	0.16495	0.520757	0.256859	-0.338495	0.668394	1.17933	0.712843	1.9511	NA	NA	NA	NA	NA	NA	NA	NA
1195	710	aparc-Desikan_rh_area_superiorparietal	SA	HD	11	2	-0.0032812	0.97211	0.0938512	-0.18723	0.180667	0.996724	0.829253	1.19802	NA	NA	NA	NA	NA	NA	NA	NA
1196	711	aparc-Desikan_rh_area_superiortemporal	SA	HD	3	2	0.257125	0.199443	0.200387	-0.135634	0.649885	1.29321	0.873162	1.91532	NA	NA	NA	NA	NA	NA	NA	NA
1197	712	aparc-Desikan_rh_area_supramarginal	SA	HD	9	0	-0.0458078	0.676855	0.109914	-0.26124	0.169624	0.955226	0.770096	1.18486	NA	NA	NA	NA	NA	NA	NA	NA
1198	713	aparc-Desikan_rh_area_frontalpole	SA	HD	1	0	NA	NA	NA	NA	NA	NA	NA	NA	0.138661	0.677342	0.333245	-0.514499	0.791821	1.14873	0.5978	2.20741
1199	714	aparc-Desikan_rh_area_transversetemporal	SA	HD	2	1	0.341641	0.221357	0.279364	-0.205911	0.889194	1.40726	0.813905	2.43317	NA	NA	NA	NA	NA	NA	NA	NA
1200	715	aparc-Desikan_rh_area_insula	SA	HD	3	0	0.0842465	0.637179	0.178622	-0.265853	0.434346	1.0879	0.766552	1.54395	NA	NA	NA	NA	NA	NA	NA	NA
1201	1020	aparc-Desikan_lh_thickness_GlobalMeanThickness	CT	HD	10	1	-0.0696873	0.549025	0.116296	-0.297628	0.158254	0.932685	0.742577	1.17146	NA	NA	NA	NA	NA	NA	NA	NA
1202	1021	aparc-Desikan_lh_thickness_bankssts	CT	HD	NA	NA	NA	NA	NA	NA	NA	NA	NA	NA	NA	NA	NA	NA	NA	NA	NA	NA
1203	1022	aparc-Desikan_lh_thickness_caudalanteriorcingulate	CT	HD	NA	NA	NA	NA	NA	NA	NA	NA	NA	NA	NA	NA	NA	NA	NA	NA	NA	NA
1204	1023	aparc-Desikan_lh_thickness_caudalmiddlefrontal	CT	HD	5	0	-0.130017	0.371632	0.145528	-0.415252	0.155217	0.87808	0.660174	1.16791	NA	NA	NA	NA	NA	NA	NA	NA
1205	1024	aparc-Desikan_lh_thickness_cuneus	CT	HD	3	1	0.10184	0.500928	0.151315	-0.194738	0.398417	1.10721	0.823051	1.48946	NA	NA	NA	NA	NA	NA	NA	NA
1206	1025	aparc-Desikan_lh_thickness_entorhinal	CT	HD	NA	NA	NA	NA	NA	NA	NA	NA	NA	NA	NA	NA	NA	NA	NA	NA	NA	NA
1207	1026	aparc-Desikan_lh_thickness_fusiform	CT	HD	5	0	-0.0875884	0.518803	0.135756	-0.35367	0.178493	0.916138	0.702107	1.19541	NA	NA	NA	NA	NA	NA	NA	NA
1208	1027	aparc-Desikan_lh_thickness_inferiorparietal	CT	HD	9	1	-0.126473	0.253303	0.110712	-0.343469	0.0905223	0.881198	0.709305	1.09475	NA	NA	NA	NA	NA	NA	NA	NA
1209	1028	aparc-Desikan_lh_thickness_inferiortemporal	CT	HD	3	1	0.0651432	0.851332	0.34758	-0.616113	0.746399	1.06731	0.540039	2.10939	NA	NA	NA	NA	NA	NA	NA	NA
1210	1029	aparc-Desikan_lh_thickness_isthmuscingulate	CT	HD	2	1	-0.0254824	0.912973	0.233163	-0.482483	0.431518	0.97484	0.617249	1.53959	NA	NA	NA	NA	NA	NA	NA	NA
1211	1030	aparc-Desikan_lh_thickness_lateraloccipital	CT	HD	3	3	0.259421	0.215858	0.209613	-0.151421	0.670262	1.29618	0.859486	1.95475	NA	NA	NA	NA	NA	NA	NA	NA
1212	1031	aparc-Desikan_lh_thickness_lateralorbitofrontal	CT	HD	1	1	NA	NA	NA	NA	NA	NA	NA	NA	0.448299	0.184922	0.338147	-0.21447	1.11107	1.56565	0.806969	3.0376
1213	1032	aparc-Desikan_lh_thickness_lingual	CT	HD	2	1	0.268099	0.250957	0.23353	-0.18962	0.725817	1.30748	0.827274	2.06642	NA	NA	NA	NA	NA	NA	NA	NA
1214	1033	aparc-Desikan_lh_thickness_medialorbitofrontal	CT	HD	NA	NA	NA	NA	NA	NA	NA	NA	NA	NA	NA	NA	NA	NA	NA	NA	NA	NA
1215	1034	aparc-Desikan_lh_thickness_middletemporal	CT	HD	NA	NA	NA	NA	NA	NA	NA	NA	NA	NA	NA	NA	NA	NA	NA	NA	NA	NA
1216	1035	aparc-Desikan_lh_thickness_parahippocampal	CT	HD	2	0	0.439306	0.0508313	0.224951	-0.00159688	0.88021	1.55163	0.998404	2.41141	NA	NA	NA	NA	NA	NA	NA	NA
1217	1036	aparc-Desikan_lh_thickness_paracentral	CT	HD	3	1	-0.150341	0.404528	0.18036	-0.503847	0.203165	0.860414	0.604202	1.22527	NA	NA	NA	NA	NA	NA	NA	NA
1218	1037	aparc-Desikan_lh_thickness_parsopercularis	CT	HD	7	0	-0.0490765	0.685412	0.12115	-0.286531	0.188378	0.952108	0.750864	1.20729	NA	NA	NA	NA	NA	NA	NA	NA
1219	1038	aparc-Desikan_lh_thickness_parsorbitalis	CT	HD	NA	NA	NA	NA	NA	NA	NA	NA	NA	NA	NA	NA	NA	NA	NA	NA	NA	NA
1220	1039	aparc-Desikan_lh_thickness_parstriangularis	CT	HD	4	0	-0.503708	0.00229271	0.165181	-0.827463	-0.179954	0.604286	0.437157	0.835309	NA	NA	NA	NA	NA	NA	NA	NA
1221	1040	aparc-Desikan_lh_thickness_pericalcarine	CT	HD	2	1	0.201941	0.403737	0.241856	-0.272096	0.675979	1.22378	0.761781	1.96596	NA	NA	NA	NA	NA	NA	NA	NA
1222	1041	aparc-Desikan_lh_thickness_postcentral	CT	HD	3	1	-0.0107117	0.910099	0.0948667	-0.19665	0.175227	0.989345	0.821478	1.19152	NA	NA	NA	NA	NA	NA	NA	NA
1223	1042	aparc-Desikan_lh_thickness_posteriorcingulate	CT	HD	1	0	NA	NA	NA	NA	NA	NA	NA	NA	-0.158316	0.639973	0.338472	-0.82172	0.505089	0.85358	0.439675	1.65713
1224	1043	aparc-Desikan_lh_thickness_precentral	CT	HD	3	1	-0.120753	0.470059	0.167158	-0.448383	0.206878	0.886253	0.63866	1.22983	NA	NA	NA	NA	NA	NA	NA	NA
1225	1044	aparc-Desikan_lh_thickness_precuneus	CT	HD	8	1	-0.195729	0.0788662	0.11138	-0.414034	0.0225765	0.822235	0.660978	1.02283	NA	NA	NA	NA	NA	NA	NA	NA
1226	1045	aparc-Desikan_lh_thickness_rostralanteriorcingulate	CT	HD	3	0	-0.00188324	0.995889	0.36555	-0.718361	0.714595	0.998119	0.487551	2.04336	NA	NA	NA	NA	NA	NA	NA	NA
1227	1046	aparc-Desikan_lh_thickness_rostralmiddlefrontal	CT	HD	9	0	-0.269033	0.0102451	0.104786	-0.474414	-0.0636519	0.764118	0.62225	0.938332	NA	NA	NA	NA	NA	NA	NA	NA
1228	1047	aparc-Desikan_lh_thickness_superiorfrontal	CT	HD	13	0	-0.080897	0.441638	0.105139	-0.286969	0.125175	0.922289	0.750535	1.13335	NA	NA	NA	NA	NA	NA	NA	NA
1229	1048	aparc-Desikan_lh_thickness_superiorparietal	CT	HD	10	1	-0.122805	0.202543	0.0963676	-0.311686	0.0660755	0.884436	0.732212	1.06831	NA	NA	NA	NA	NA	NA	NA	NA
1230	1049	aparc-Desikan_lh_thickness_superiortemporal	CT	HD	1	0	NA	NA	NA	NA	NA	NA	NA	NA	-0.0952065	0.777173	0.336414	-0.754577	0.564164	0.909185	0.470209	1.75798
1231	1050	aparc-Desikan_lh_thickness_supramarginal	CT	HD	6	0	-0.105874	0.424756	0.132641	-0.365851	0.154103	0.899538	0.693606	1.16661	NA	NA	NA	NA	NA	NA	NA	NA
1232	1051	aparc-Desikan_lh_thickness_frontalpole	CT	HD	1	0	NA	NA	NA	NA	NA	NA	NA	NA	-0.185227	0.542942	0.304465	-0.781979	0.411524	0.830915	0.4575	1.50912
1233	1052	aparc-Desikan_lh_thickness_transversetemporal	CT	HD	1	1	NA	NA	NA	NA	NA	NA	NA	NA	-0.0930241	0.790507	0.350173	-0.779362	0.593314	0.911172	0.458698	1.80998
1234	1053	aparc-Desikan_lh_thickness_insula	CT	HD	2	0	-0.202831	0.399028	0.240504	-0.674218	0.268556	0.816416	0.509555	1.30807	NA	NA	NA	NA	NA	NA	NA	NA
1235	1054	aparc-Desikan_rh_thickness_GlobalMeanThickness	CT	HD	12	1	-0.225636	0.0156698	0.0933723	-0.408645	-0.042626	0.798009	0.66455	0.95827	NA	NA	NA	NA	NA	NA	NA	NA
1236	1055	aparc-Desikan_rh_thickness_bankssts	CT	HD	NA	NA	NA	NA	NA	NA	NA	NA	NA	NA	NA	NA	NA	NA	NA	NA	NA	NA
1237	1056	aparc-Desikan_rh_thickness_caudalanteriorcingulate	CT	HD	2	0	0.105003	0.641095	0.225247	-0.336481	0.546487	1.11071	0.71428	1.72718	NA	NA	NA	NA	NA	NA	NA	NA
1238	1057	aparc-Desikan_rh_thickness_caudalmiddlefrontal	CT	HD	2	0	-0.53392	0.0209075	0.231169	-0.987012	-0.0808284	0.586302	0.372689	0.922352	NA	NA	NA	NA	NA	NA	NA	NA
1239	1058	aparc-Desikan_rh_thickness_cuneus	CT	HD	5	1	0.00505027	0.976323	0.170162	-0.328468	0.338568	1.00506	0.720026	1.40294	NA	NA	NA	NA	NA	NA	NA	NA
1240	1059	aparc-Desikan_rh_thickness_entorhinal	CT	HD	NA	NA	NA	NA	NA	NA	NA	NA	NA	NA	NA	NA	NA	NA	NA	NA	NA	NA
1241	1060	aparc-Desikan_rh_thickness_fusiform	CT	HD	4	1	-0.250757	0.126375	0.164048	-0.572292	0.0707781	0.778212	0.564231	1.07334	NA	NA	NA	NA	NA	NA	NA	NA
1242	1061	aparc-Desikan_rh_thickness_inferiorparietal	CT	HD	5	0	-0.18551	0.199146	0.144479	-0.46869	0.0976697	0.830681	0.625822	1.1026	NA	NA	NA	NA	NA	NA	NA	NA
1243	1062	aparc-Desikan_rh_thickness_inferiortemporal	CT	HD	5	1	-0.23213	0.121417	0.149872	-0.525881	0.0616195	0.792843	0.591035	1.06356	NA	NA	NA	NA	NA	NA	NA	NA
1244	1063	aparc-Desikan_rh_thickness_isthmuscingulate	CT	HD	4	0	0.0283671	0.862472	0.163755	-0.292592	0.349327	1.02877	0.746326	1.41811	NA	NA	NA	NA	NA	NA	NA	NA
1245	1064	aparc-Desikan_rh_thickness_lateraloccipital	CT	HD	8	2	-0.000104394	0.999257	0.11216	-0.219938	0.21973	0.999896	0.802568	1.24574	NA	NA	NA	NA	NA	NA	NA	NA
1246	1065	aparc-Desikan_rh_thickness_lateralorbitofrontal	CT	HD	2	2	-0.14464	0.488495	0.208805	-0.553899	0.264618	0.865334	0.574705	1.30293	NA	NA	NA	NA	NA	NA	NA	NA
1247	1066	aparc-Desikan_rh_thickness_lingual	CT	HD	5	2	0.0587691	0.756931	0.189876	-0.313388	0.430926	1.06053	0.730966	1.53868	NA	NA	NA	NA	NA	NA	NA	NA
1248	1067	aparc-Desikan_rh_thickness_medialorbitofrontal	CT	HD	3	0	0.0963856	0.564383	0.167236	-0.231397	0.424169	1.10118	0.793424	1.52832	NA	NA	NA	NA	NA	NA	NA	NA
1249	1068	aparc-Desikan_rh_thickness_middletemporal	CT	HD	3	0	0.0304623	0.871648	0.188545	-0.339086	0.40001	1.03093	0.712421	1.49184	NA	NA	NA	NA	NA	NA	NA	NA
1250	1069	aparc-Desikan_rh_thickness_parahippocampal	CT	HD	3	0	-0.167071	0.373468	0.187722	-0.535006	0.200863	0.846139	0.585666	1.22246	NA	NA	NA	NA	NA	NA	NA	NA
1251	1070	aparc-Desikan_rh_thickness_paracentral	CT	HD	NA	1	NA	NA	NA	NA	NA	NA	NA	NA	NA	NA	NA	NA	NA	NA	NA	NA
1252	1071	aparc-Desikan_rh_thickness_parsopercularis	CT	HD	3	0	-0.535093	0.00360448	0.183827	-0.895394	-0.174792	0.585615	0.408447	0.839632	NA	NA	NA	NA	NA	NA	NA	NA
1253	1072	aparc-Desikan_rh_thickness_parsorbitalis	CT	HD	NA	NA	NA	NA	NA	NA	NA	NA	NA	NA	NA	NA	NA	NA	NA	NA	NA	NA
1254	1073	aparc-Desikan_rh_thickness_parstriangularis	CT	HD	2	0	-0.385622	0.156507	0.272156	-0.919047	0.147803	0.680028	0.398899	1.15928	NA	NA	NA	NA	NA	NA	NA	NA
1255	1074	aparc-Desikan_rh_thickness_pericalcarine	CT	HD	2	1	0.0429472	0.857132	0.23856	-0.424631	0.510526	1.04388	0.654011	1.66617	NA	NA	NA	NA	NA	NA	NA	NA
1256	1075	aparc-Desikan_rh_thickness_postcentral	CT	HD	2	1	0.0916999	0.772565	0.317277	-0.530162	0.713562	1.09604	0.588509	2.04125	NA	NA	NA	NA	NA	NA	NA	NA
1257	1076	aparc-Desikan_rh_thickness_posteriorcingulate	CT	HD	3	0	0.0363543	0.849469	0.191545	-0.339073	0.411782	1.03702	0.71243	1.50951	NA	NA	NA	NA	NA	NA	NA	NA
1258	1077	aparc-Desikan_rh_thickness_precentral	CT	HD	5	1	-0.267817	0.12961	0.176702	-0.614154	0.0785195	0.765047	0.541098	1.08168	NA	NA	NA	NA	NA	NA	NA	NA
1259	1078	aparc-Desikan_rh_thickness_precuneus	CT	HD	9	1	-0.298802	0.00348286	0.102275	-0.49926	-0.0983431	0.741707	0.60698	0.906338	NA	NA	NA	NA	NA	NA	NA	NA
1260	1079	aparc-Desikan_rh_thickness_rostralanteriorcingulate	CT	HD	2	0	-0.102065	0.647253	0.223053	-0.539248	0.335118	0.902971	0.583186	1.39811	NA	NA	NA	NA	NA	NA	NA	NA
1261	1080	aparc-Desikan_rh_thickness_rostralmiddlefrontal	CT	HD	2	0	-0.16266	0.659875	0.369611	-0.887097	0.561777	0.84988	0.411849	1.75379	NA	NA	NA	NA	NA	NA	NA	NA
1262	1081	aparc-Desikan_rh_thickness_superiorfrontal	CT	HD	8	0	-0.0465995	0.705594	0.123351	-0.288367	0.195168	0.95447	0.749487	1.21551	NA	NA	NA	NA	NA	NA	NA	NA
1263	1082	aparc-Desikan_rh_thickness_superiorparietal	CT	HD	6	1	-0.221729	0.0906757	0.131057	-0.478601	0.0351438	0.801133	0.61965	1.03577	NA	NA	NA	NA	NA	NA	NA	NA
1264	1083	aparc-Desikan_rh_thickness_superiortemporal	CT	HD	1	0	NA	NA	NA	NA	NA	NA	NA	NA	-0.0877334	0.777173	0.310007	-0.695348	0.519881	0.916005	0.498901	1.68183
1265	1084	aparc-Desikan_rh_thickness_supramarginal	CT	HD	4	1	0.025171	0.871597	0.155733	-0.280065	0.330407	1.02549	0.755735	1.39153	NA	NA	NA	NA	NA	NA	NA	NA
1266	1085	aparc-Desikan_rh_thickness_frontalpole	CT	HD	NA	NA	NA	NA	NA	NA	NA	NA	NA	NA	NA	NA	NA	NA	NA	NA	NA	NA
1267	1086	aparc-Desikan_rh_thickness_transversetemporal	CT	HD	1	1	NA	NA	NA	NA	NA	NA	NA	NA	-0.110489	0.746734	0.342126	-0.781056	0.560078	0.895396	0.457922	1.75081
1268	1087	aparc-Desikan_rh_thickness_insula	CT	HD	3	0	-0.281542	0.151375	0.196239	-0.66617	0.103085	0.754619	0.513672	1.10859	NA	NA	NA	NA	NA	NA	NA	NA
1269	1452	IDP_dMRI_TBSS_FA_Middle_cerebellar_peduncle	FA	HD	10	0	-0.177549	0.0443622	0.088304	-0.350625	-0.00447282	0.83732	0.704248	0.995537	NA	NA	NA	NA	NA	NA	NA	NA
1270	1453	IDP_dMRI_TBSS_FA_Pontine_crossing_tract	FA	HD	5	0	0.107684	0.414473	0.131958	-0.150953	0.366321	1.1137	0.859888	1.44242	NA	NA	NA	NA	NA	NA	NA	NA
1271	1454	IDP_dMRI_TBSS_FA_Genu_of_corpus_callosum	FA	HD	13	1	-0.0411078	0.587076	0.0756941	-0.189468	0.107253	0.959726	0.827399	1.11322	NA	NA	NA	NA	NA	NA	NA	NA
1272	1455	IDP_dMRI_TBSS_FA_Body_of_corpus_callosum	FA	HD	12	2	0.0430681	0.62629	0.0884436	-0.130281	0.216418	1.04401	0.877848	1.24162	NA	NA	NA	NA	NA	NA	NA	NA
1273	1456	IDP_dMRI_TBSS_FA_Splenium_of_corpus_callosum	FA	HD	14	1	-0.0125383	0.862225	0.0722492	-0.154147	0.12907	0.98754	0.857146	1.13777	NA	NA	NA	NA	NA	NA	NA	NA
1274	1457	IDP_dMRI_TBSS_FA_Fornix	FA	HD	7	0	-0.0708327	0.583306	0.129124	-0.323916	0.182251	0.931618	0.723311	1.19992	NA	NA	NA	NA	NA	NA	NA	NA
1275	1458	IDP_dMRI_TBSS_FA_Corticospinal_tract_R	FA	HD	2	0	-0.343444	0.111301	0.215681	-0.766178	0.0792899	0.709323	0.464786	1.08252	NA	NA	NA	NA	NA	NA	NA	NA
1276	1459	IDP_dMRI_TBSS_FA_Corticospinal_tract_L	FA	HD	2	0	0.0729612	0.752082	0.230967	-0.379734	0.525656	1.07569	0.684044	1.69157	NA	NA	NA	NA	NA	NA	NA	NA
1277	1460	IDP_dMRI_TBSS_FA_Medial_lemniscus_R	FA	HD	4	1	-0.271318	0.267769	0.244824	-0.751174	0.208538	0.762374	0.471812	1.23188	NA	NA	NA	NA	NA	NA	NA	NA
1278	1461	IDP_dMRI_TBSS_FA_Medial_lemniscus_L	FA	HD	6	1	-0.186971	0.265646	0.167967	-0.516185	0.142243	0.829468	0.596793	1.15286	NA	NA	NA	NA	NA	NA	NA	NA
1279	1462	IDP_dMRI_TBSS_FA_Inferior_cerebellar_peduncle_R	FA	HD	9	0	-0.100821	0.294413	0.0961583	-0.289291	0.0876493	0.904095	0.748794	1.09161	NA	NA	NA	NA	NA	NA	NA	NA
1280	1463	IDP_dMRI_TBSS_FA_Inferior_cerebellar_peduncle_L	FA	HD	9	0	0.0418353	0.783985	0.152611	-0.257283	0.340954	1.04272	0.773149	1.40629	NA	NA	NA	NA	NA	NA	NA	NA
1281	1464	IDP_dMRI_TBSS_FA_Superior_cerebellar_peduncle_R	FA	HD	13	0	-0.0598323	0.431916	0.0761306	-0.209048	0.0893837	0.941922	0.811356	1.0935	NA	NA	NA	NA	NA	NA	NA	NA
1282	1465	IDP_dMRI_TBSS_FA_Superior_cerebellar_peduncle_L	FA	HD	10	0	0.000965553	0.990554	0.0815554	-0.158883	0.160814	1.00097	0.853096	1.17447	NA	NA	NA	NA	NA	NA	NA	NA
1283	1466	IDP_dMRI_TBSS_FA_Cerebral_peduncle_R	FA	HD	7	0	0.126358	0.37337	0.141947	-0.151858	0.404573	1.13469	0.859111	1.49866	NA	NA	NA	NA	NA	NA	NA	NA
1284	1467	IDP_dMRI_TBSS_FA_Cerebral_peduncle_L	FA	HD	7	1	0.051846	0.747313	0.16092	-0.263558	0.36725	1.05321	0.768313	1.44376	NA	NA	NA	NA	NA	NA	NA	NA
1285	1468	IDP_dMRI_TBSS_FA_Anterior_limb_of_internal_capsule_R	FA	HD	13	3	0.104091	0.313886	0.103357	-0.0984891	0.306672	1.1097	0.906206	1.35889	NA	NA	NA	NA	NA	NA	NA	NA
1286	1469	IDP_dMRI_TBSS_FA_Anterior_limb_of_internal_capsule_L	FA	HD	10	0	0.114985	0.221153	0.0939832	-0.0692218	0.299193	1.12186	0.93312	1.34877	NA	NA	NA	NA	NA	NA	NA	NA
1287	1470	IDP_dMRI_TBSS_FA_Posterior_limb_of_internal_capsule_R	FA	HD	21	0	-0.0749341	0.230239	0.0624584	-0.197353	0.0474844	0.927805	0.820901	1.04863	NA	NA	NA	NA	NA	NA	NA	NA
1288	1471	IDP_dMRI_TBSS_FA_Posterior_limb_of_internal_capsule_L	FA	HD	16	0	-0.12335	0.0739373	0.0690262	-0.258641	0.0119414	0.883954	0.7721	1.01201	NA	NA	NA	NA	NA	NA	NA	NA
1289	1472	IDP_dMRI_TBSS_FA_Retrolenticular_part_of_internal_capsule_R	FA	HD	10	0	0.0365576	0.672613	0.0865134	-0.133009	0.206124	1.03723	0.875457	1.22891	NA	NA	NA	NA	NA	NA	NA	NA
1290	1473	IDP_dMRI_TBSS_FA_Retrolenticular_part_of_internal_capsule_L	FA	HD	7	0	0.0344857	0.733132	0.101142	-0.163753	0.232725	1.03509	0.848952	1.26203	NA	NA	NA	NA	NA	NA	NA	NA
1291	1474	IDP_dMRI_TBSS_FA_Anterior_corona_radiata_R	FA	HD	14	1	0.0676476	0.380603	0.0771541	-0.0835744	0.21887	1.06999	0.919823	1.24467	NA	NA	NA	NA	NA	NA	NA	NA
1292	1475	IDP_dMRI_TBSS_FA_Anterior_corona_radiata_L	FA	HD	12	1	0.0407002	0.623861	0.0829963	-0.121973	0.203373	1.04154	0.885173	1.22553	NA	NA	NA	NA	NA	NA	NA	NA
1293	1476	IDP_dMRI_TBSS_FA_Superior_corona_radiata_R	FA	HD	11	0	0.00410418	0.96218	0.0865526	-0.165539	0.173747	1.00411	0.847437	1.18975	NA	NA	NA	NA	NA	NA	NA	NA
1294	1477	IDP_dMRI_TBSS_FA_Superior_corona_radiata_L	FA	HD	12	1	0.0218728	0.804407	0.088322	-0.151238	0.194984	1.02211	0.859643	1.21529	NA	NA	NA	NA	NA	NA	NA	NA
1295	1478	IDP_dMRI_TBSS_FA_Posterior_corona_radiata_R	FA	HD	7	0	0.096107	0.396777	0.113415	-0.126187	0.318401	1.10088	0.88145	1.37493	NA	NA	NA	NA	NA	NA	NA	NA
1296	1479	IDP_dMRI_TBSS_FA_Posterior_corona_radiata_L	FA	HD	10	0	0.0941587	0.344288	0.0995622	-0.100983	0.289301	1.09873	0.903948	1.33549	NA	NA	NA	NA	NA	NA	NA	NA
1297	1480	IDP_dMRI_TBSS_FA_Posterior_thalamic_radiation_R	FA	HD	12	0	0.116578	0.143626	0.079716	-0.039665	0.272822	1.12365	0.961111	1.31367	NA	NA	NA	NA	NA	NA	NA	NA
1298	1481	IDP_dMRI_TBSS_FA_Posterior_thalamic_radiation_L	FA	HD	12	0	0.0491882	0.540071	0.0802804	-0.108161	0.206538	1.05042	0.897483	1.22941	NA	NA	NA	NA	NA	NA	NA	NA
1299	1482	IDP_dMRI_TBSS_FA_Sagittal_stratum_R	FA	HD	14	0	0.124183	0.133936	0.0828571	-0.0382171	0.286583	1.13222	0.962504	1.33187	NA	NA	NA	NA	NA	NA	NA	NA
1300	1483	IDP_dMRI_TBSS_FA_Sagittal_stratum_L	FA	HD	11	0	0.0738282	0.355138	0.0798428	-0.0826637	0.23032	1.07662	0.920661	1.259	NA	NA	NA	NA	NA	NA	NA	NA
1301	1484	IDP_dMRI_TBSS_FA_External_capsule_R	FA	HD	10	1	0.177832	0.069244	0.0978806	-0.0140141	0.369678	1.19462	0.986084	1.44727	NA	NA	NA	NA	NA	NA	NA	NA
1302	1485	IDP_dMRI_TBSS_FA_External_capsule_L	FA	HD	9	0	0.0132702	0.889282	0.0953232	-0.173563	0.200104	1.01336	0.840664	1.22153	NA	NA	NA	NA	NA	NA	NA	NA
1303	1486	IDP_dMRI_TBSS_FA_Cingulum_cingulate_gyrus_R	FA	HD	13	1	0.0703791	0.369423	0.078412	-0.0833084	0.224067	1.07291	0.920067	1.25115	NA	NA	NA	NA	NA	NA	NA	NA
1304	1487	IDP_dMRI_TBSS_FA_Cingulum_cingulate_gyrus_L	FA	HD	12	1	-0.0795649	0.404824	0.0955117	-0.266768	0.107638	0.923518	0.765851	1.11364	NA	NA	NA	NA	NA	NA	NA	NA
1305	1488	IDP_dMRI_TBSS_FA_Cingulum_hippocampus_R	FA	HD	9	0	0.102002	0.309049	0.100275	-0.0945373	0.298541	1.10739	0.909794	1.34789	NA	NA	NA	NA	NA	NA	NA	NA
1306	1489	IDP_dMRI_TBSS_FA_Cingulum_hippocampus_L	FA	HD	7	0	-0.0625809	0.63628	0.132333	-0.321953	0.196791	0.939337	0.724732	1.21749	NA	NA	NA	NA	NA	NA	NA	NA
1307	1490	IDP_dMRI_TBSS_FA_Fornix_cres+Stria_terminalis_R	FA	HD	4	1	0.0553788	0.793225	0.211268	-0.358707	0.469465	1.05694	0.698579	1.59914	NA	NA	NA	NA	NA	NA	NA	NA
1308	1491	IDP_dMRI_TBSS_FA_Fornix_cres+Stria_terminalis_L	FA	HD	5	1	0.113284	0.42809	0.142952	-0.166901	0.393469	1.11995	0.846283	1.48211	NA	NA	NA	NA	NA	NA	NA	NA
1309	1492	IDP_dMRI_TBSS_FA_Superior_longitudinal_fasciculus_R	FA	HD	16	0	0.102592	0.159576	0.0729413	-0.0403731	0.245557	1.10804	0.960431	1.27833	NA	NA	NA	NA	NA	NA	NA	NA
1310	1493	IDP_dMRI_TBSS_FA_Superior_longitudinal_fasciculus_L	FA	HD	14	0	0.00359717	0.963199	0.077962	-0.149208	0.156403	1.0036	0.86139	1.1693	NA	NA	NA	NA	NA	NA	NA	NA
1311	1494	IDP_dMRI_TBSS_FA_Superior_fronto-occipital_fasciculus_R	FA	HD	8	0	0.233151	0.0186142	0.0990795	0.038955	0.427346	1.26257	1.03972	1.53318	NA	NA	NA	NA	NA	NA	NA	NA
1312	1495	IDP_dMRI_TBSS_FA_Superior_fronto-occipital_fasciculus_L	FA	HD	10	1	0.138398	0.139393	0.093635	-0.045127	0.321922	1.14843	0.955876	1.37978	NA	NA	NA	NA	NA	NA	NA	NA
1313	1496	IDP_dMRI_TBSS_FA_Uncinate_fasciculus_R	FA	HD	11	0	-0.0250025	0.777	0.0882762	-0.198024	0.148019	0.975307	0.82035	1.15953	NA	NA	NA	NA	NA	NA	NA	NA
1314	1497	IDP_dMRI_TBSS_FA_Uncinate_fasciculus_L	FA	HD	10	1	-0.0480951	0.586535	0.0884323	-0.221422	0.125232	0.953043	0.801378	1.13341	NA	NA	NA	NA	NA	NA	NA	NA
1315	1498	IDP_dMRI_TBSS_FA_Tapetum_R	FA	HD	13	0	-0.022552	0.78464	0.0825242	-0.184299	0.139195	0.9777	0.831687	1.14935	NA	NA	NA	NA	NA	NA	NA	NA
1316	1499	IDP_dMRI_TBSS_FA_Tapetum_L	FA	HD	13	0	0.0711961	0.439302	0.0920593	-0.10924	0.251632	1.07379	0.896515	1.28612	NA	NA	NA	NA	NA	NA	NA	NA
1317	1602	IDP_dMRI_TBSS_MD_Middle_cerebellar_peduncle	MD	HD	4	0	0.0374856	0.77554	0.131466	-0.220187	0.295158	1.0382	0.802369	1.34334	NA	NA	NA	NA	NA	NA	NA	NA
1318	1603	IDP_dMRI_TBSS_MD_Pontine_crossing_tract	MD	HD	7	0	-0.00722507	0.947841	0.110444	-0.223696	0.209246	0.992801	0.799558	1.23275	NA	NA	NA	NA	NA	NA	NA	NA
1319	1604	IDP_dMRI_TBSS_MD_Genu_of_corpus_callosum	MD	HD	15	1	0.0617225	0.354198	0.0666207	-0.068854	0.192299	1.06367	0.933463	1.21203	NA	NA	NA	NA	NA	NA	NA	NA
1320	1605	IDP_dMRI_TBSS_MD_Body_of_corpus_callosum	MD	HD	9	2	0.0438601	0.621838	0.0889213	-0.130426	0.218146	1.04484	0.877722	1.24377	NA	NA	NA	NA	NA	NA	NA	NA
1321	1606	IDP_dMRI_TBSS_MD_Splenium_of_corpus_callosum	MD	HD	13	0	0.0419419	0.568757	0.0735974	-0.102309	0.186193	1.04283	0.902751	1.20465	NA	NA	NA	NA	NA	NA	NA	NA
1322	1607	IDP_dMRI_TBSS_MD_Fornix	MD	HD	8	0	0.0342525	0.741957	0.104028	-0.169642	0.238147	1.03485	0.843967	1.2689	NA	NA	NA	NA	NA	NA	NA	NA
1323	1608	IDP_dMRI_TBSS_MD_Corticospinal_tract_R	MD	HD	5	0	-0.00350986	0.977596	0.12498	-0.24847	0.24145	0.996496	0.779993	1.27309	NA	NA	NA	NA	NA	NA	NA	NA
1324	1609	IDP_dMRI_TBSS_MD_Corticospinal_tract_L	MD	HD	4	0	0.116661	0.392739	0.1365	-0.150879	0.384202	1.12374	0.859952	1.46844	NA	NA	NA	NA	NA	NA	NA	NA
1325	1610	IDP_dMRI_TBSS_MD_Medial_lemniscus_R	MD	HD	1	0	NA	NA	NA	NA	NA	NA	NA	NA	-0.137803	0.663535	0.316762	-0.758656	0.48305	0.87127	0.468295	1.62101
1326	1611	IDP_dMRI_TBSS_MD_Medial_lemniscus_L	MD	HD	1	0	NA	NA	NA	NA	NA	NA	NA	NA	-0.190527	0.523994	0.299006	-0.776579	0.395525	0.826523	0.459977	1.48516
1327	1612	IDP_dMRI_TBSS_MD_Inferior_cerebellar_peduncle_R	MD	HD	6	0	-0.0199498	0.844503	0.101714	-0.219309	0.17941	0.980248	0.803073	1.19651	NA	NA	NA	NA	NA	NA	NA	NA
1328	1613	IDP_dMRI_TBSS_MD_Inferior_cerebellar_peduncle_L	MD	HD	6	0	-0.048074	0.644043	0.104044	-0.252001	0.155853	0.953063	0.777244	1.16865	NA	NA	NA	NA	NA	NA	NA	NA
1329	1614	IDP_dMRI_TBSS_MD_Superior_cerebellar_peduncle_R	MD	HD	7	0	-0.00494645	0.959524	0.097466	-0.19598	0.186087	0.995066	0.822029	1.20453	NA	NA	NA	NA	NA	NA	NA	NA
1330	1615	IDP_dMRI_TBSS_MD_Superior_cerebellar_peduncle_L	MD	HD	8	0	-0.0562728	0.568052	0.0985648	-0.24946	0.136914	0.945281	0.779222	1.14673	NA	NA	NA	NA	NA	NA	NA	NA
1331	1616	IDP_dMRI_TBSS_MD_Cerebral_peduncle_R	MD	HD	4	1	-0.0905334	0.529863	0.144112	-0.372993	0.191926	0.913444	0.68867	1.21158	NA	NA	NA	NA	NA	NA	NA	NA
1332	1617	IDP_dMRI_TBSS_MD_Cerebral_peduncle_L	MD	HD	5	1	-0.0193948	0.881046	0.129607	-0.273424	0.234634	0.980792	0.76077	1.26445	NA	NA	NA	NA	NA	NA	NA	NA
1333	1618	IDP_dMRI_TBSS_MD_Anterior_limb_of_internal_capsule_R	MD	HD	13	1	0.131057	0.115522	0.0832715	-0.0321553	0.294269	1.14003	0.968356	1.34215	NA	NA	NA	NA	NA	NA	NA	NA
1334	1619	IDP_dMRI_TBSS_MD_Anterior_limb_of_internal_capsule_L	MD	HD	17	0	0.0954857	0.156918	0.0674566	-0.0367292	0.227701	1.10019	0.963937	1.25571	NA	NA	NA	NA	NA	NA	NA	NA
1335	1620	IDP_dMRI_TBSS_MD_Posterior_limb_of_internal_capsule_R	MD	HD	9	1	-0.00761412	0.930711	0.0875681	-0.179248	0.164019	0.992415	0.835899	1.17824	NA	NA	NA	NA	NA	NA	NA	NA
1336	1621	IDP_dMRI_TBSS_MD_Posterior_limb_of_internal_capsule_L	MD	HD	8	0	0.0299596	0.743124	0.0914186	-0.149221	0.20914	1.03041	0.861379	1.23262	NA	NA	NA	NA	NA	NA	NA	NA
1337	1622	IDP_dMRI_TBSS_MD_Retrolenticular_part_of_internal_capsule_R	MD	HD	17	0	0.021592	0.742873	0.065819	-0.107413	0.150597	1.02183	0.898154	1.16253	NA	NA	NA	NA	NA	NA	NA	NA
1338	1623	IDP_dMRI_TBSS_MD_Retrolenticular_part_of_internal_capsule_L	MD	HD	17	1	-0.0150467	0.821764	0.066792	-0.145959	0.115866	0.985066	0.864193	1.12284	NA	NA	NA	NA	NA	NA	NA	NA
1339	1624	IDP_dMRI_TBSS_MD_Anterior_corona_radiata_R	MD	HD	17	2	0.0212213	0.729028	0.0612589	-0.0988462	0.141289	1.02145	0.905882	1.15176	NA	NA	NA	NA	NA	NA	NA	NA
1340	1625	IDP_dMRI_TBSS_MD_Anterior_corona_radiata_L	MD	HD	20	1	-0.00246561	0.966068	0.0579597	-0.116067	0.111135	0.997537	0.890416	1.11755	NA	NA	NA	NA	NA	NA	NA	NA
1341	1626	IDP_dMRI_TBSS_MD_Superior_corona_radiata_R	MD	HD	22	0	-0.0588248	0.321639	0.0593533	-0.175157	0.0575077	0.942872	0.839325	1.05919	NA	NA	NA	NA	NA	NA	NA	NA
1342	1627	IDP_dMRI_TBSS_MD_Superior_corona_radiata_L	MD	HD	20	0	-0.0384607	0.531184	0.0614192	-0.158842	0.0819209	0.962269	0.853131	1.08537	NA	NA	NA	NA	NA	NA	NA	NA
1343	1628	IDP_dMRI_TBSS_MD_Posterior_corona_radiata_R	MD	HD	14	1	-0.0229681	0.745624	0.0707987	-0.161734	0.115797	0.977294	0.850668	1.12277	NA	NA	NA	NA	NA	NA	NA	NA
1344	1629	IDP_dMRI_TBSS_MD_Posterior_corona_radiata_L	MD	HD	20	0	0.01541	0.798608	0.0603963	-0.102967	0.133787	1.01553	0.902157	1.14315	NA	NA	NA	NA	NA	NA	NA	NA
1345	1630	IDP_dMRI_TBSS_MD_Posterior_thalamic_radiation_R	MD	HD	16	0	0.0265163	0.680753	0.0644481	-0.0998019	0.152835	1.02687	0.905017	1.16513	NA	NA	NA	NA	NA	NA	NA	NA
1346	1631	IDP_dMRI_TBSS_MD_Posterior_thalamic_radiation_L	MD	HD	20	0	-0.00418919	0.944892	0.060605	-0.122975	0.114597	0.99582	0.884286	1.12142	NA	NA	NA	NA	NA	NA	NA	NA
1347	1632	IDP_dMRI_TBSS_MD_Sagittal_stratum_R	MD	HD	17	0	-0.000473447	0.993589	0.0589254	-0.115967	0.11502	0.999527	0.890504	1.1219	NA	NA	NA	NA	NA	NA	NA	NA
1348	1633	IDP_dMRI_TBSS_MD_Sagittal_stratum_L	MD	HD	20	0	-0.00400144	0.942199	0.0551878	-0.11217	0.104167	0.996007	0.893893	1.10979	NA	NA	NA	NA	NA	NA	NA	NA
1349	1634	IDP_dMRI_TBSS_MD_External_capsule_R	MD	HD	14	1	-0.0143042	0.870231	0.0875597	-0.185921	0.157313	0.985798	0.830339	1.17036	NA	NA	NA	NA	NA	NA	NA	NA
1350	1635	IDP_dMRI_TBSS_MD_External_capsule_L	MD	HD	12	1	-0.0277232	0.73878	0.0831356	-0.190669	0.135223	0.972658	0.826406	1.14479	NA	NA	NA	NA	NA	NA	NA	NA
1351	1636	IDP_dMRI_TBSS_MD_Cingulum_cingulate_gyrus_R	MD	HD	19	1	0.00437713	0.937451	0.0557779	-0.104948	0.113702	1.00439	0.900372	1.12042	NA	NA	NA	NA	NA	NA	NA	NA
1352	1637	IDP_dMRI_TBSS_MD_Cingulum_cingulate_gyrus_L	MD	HD	17	0	0.0288499	0.635109	0.0607945	-0.0903073	0.148007	1.02927	0.91365	1.15952	NA	NA	NA	NA	NA	NA	NA	NA
1353	1638	IDP_dMRI_TBSS_MD_Cingulum_hippocampus_R	MD	HD	14	0	0.00964248	0.878323	0.0629832	-0.113805	0.133089	1.00969	0.892432	1.14235	NA	NA	NA	NA	NA	NA	NA	NA
1354	1639	IDP_dMRI_TBSS_MD_Cingulum_hippocampus_L	MD	HD	12	1	0.0533144	0.416384	0.0656006	-0.0752629	0.181892	1.05476	0.9275	1.19948	NA	NA	NA	NA	NA	NA	NA	NA
1355	1640	IDP_dMRI_TBSS_MD_Fornix_cres+Stria_terminalis_R	MD	HD	2	1	0.0554523	0.795802	0.21428	-0.364537	0.475442	1.05702	0.694518	1.60872	NA	NA	NA	NA	NA	NA	NA	NA
1356	1641	IDP_dMRI_TBSS_MD_Fornix_cres+Stria_terminalis_L	MD	HD	1	0	NA	NA	NA	NA	NA	NA	NA	NA	-0.140669	0.589542	0.26074	-0.65172	0.370381	0.868777	0.521149	1.44829
1357	1642	IDP_dMRI_TBSS_MD_Superior_longitudinal_fasciculus_R	MD	HD	26	0	-0.0888163	0.09652	0.0534406	-0.19356	0.0159272	0.915014	0.824021	1.01605	NA	NA	NA	NA	NA	NA	NA	NA
1358	1643	IDP_dMRI_TBSS_MD_Superior_longitudinal_fasciculus_L	MD	HD	27	0	-0.0184203	0.748021	0.0573395	-0.130806	0.0939651	0.981748	0.877388	1.09852	NA	NA	NA	NA	NA	NA	NA	NA
1359	1644	IDP_dMRI_TBSS_MD_Superior_fronto-occipital_fasciculus_R	MD	HD	7	1	0.135155	0.316765	0.135003	-0.12945	0.399761	1.14471	0.878578	1.49147	NA	NA	NA	NA	NA	NA	NA	NA
1360	1645	IDP_dMRI_TBSS_MD_Superior_fronto-occipital_fasciculus_L	MD	HD	7	1	0.101453	0.348928	0.108313	-0.110839	0.313746	1.10678	0.895082	1.36854	NA	NA	NA	NA	NA	NA	NA	NA
1361	1646	IDP_dMRI_TBSS_MD_Uncinate_fasciculus_R	MD	HD	6	0	-0.051176	0.556571	0.0870426	-0.221779	0.119427	0.950111	0.801092	1.12685	NA	NA	NA	NA	NA	NA	NA	NA
1362	1647	IDP_dMRI_TBSS_MD_Uncinate_fasciculus_L	MD	HD	6	0	-0.0108649	0.905171	0.0912006	-0.189618	0.167888	0.989194	0.827275	1.1828	NA	NA	NA	NA	NA	NA	NA	NA
1363	1648	IDP_dMRI_TBSS_MD_Tapetum_R	MD	HD	9	0	0.152981	0.123176	0.0992365	-0.0415226	0.347485	1.1653	0.959328	1.4155	NA	NA	NA	NA	NA	NA	NA	NA
1364	1649	IDP_dMRI_TBSS_MD_Tapetum_L	MD	HD	11	0	0.00538834	0.965341	0.124005	-0.237661	0.248438	1.0054	0.78847	1.28202	NA	NA	NA	NA	NA	NA	NA	NA
1365	122	IDP_T1_FAST_ROIs_L_thalamus	GMV	LBD	15	0	0.000168964	0.998651	0.0999713	-0.195775	0.196113	1.00017	0.822197	1.21666	NA	NA	NA	NA	NA	NA	NA	NA
1366	123	IDP_T1_FAST_ROIs_R_thalamus	GMV	LBD	11	0	-0.0351488	0.733009	0.103038	-0.237103	0.166805	0.965462	0.78891	1.18152	NA	NA	NA	NA	NA	NA	NA	NA
1367	124	IDP_T1_FAST_ROIs_L_caudate	GMV	LBD	18	1	-0.171612	0.104169	0.10561	-0.378607	0.0353825	0.842306	0.684815	1.03602	NA	NA	NA	NA	NA	NA	NA	NA
1368	125	IDP_T1_FAST_ROIs_R_caudate	GMV	LBD	17	1	-0.00412044	0.97211	0.117855	-0.235117	0.226876	0.995888	0.790479	1.25467	NA	NA	NA	NA	NA	NA	NA	NA
1369	126	IDP_T1_FAST_ROIs_L_putamen	GMV	LBD	19	2	0.0340301	0.638727	0.0724847	-0.10804	0.1761	1.03462	0.897592	1.19256	NA	NA	NA	NA	NA	NA	NA	NA
1370	127	IDP_T1_FAST_ROIs_R_putamen	GMV	LBD	15	2	0.0785083	0.329281	0.0804748	-0.0792224	0.236239	1.08167	0.923834	1.26648	NA	NA	NA	NA	NA	NA	NA	NA
1371	128	IDP_T1_FAST_ROIs_L_pallidum	GMV	LBD	4	2	0.0613601	0.709169	0.164516	-0.261092	0.383812	1.06328	0.77021	1.46787	NA	NA	NA	NA	NA	NA	NA	NA
1372	129	IDP_T1_FAST_ROIs_R_pallidum	GMV	LBD	3	1	0.286098	0.344747	0.302805	-0.307399	0.879596	1.33122	0.735357	2.40993	NA	NA	NA	NA	NA	NA	NA	NA
1373	130	IDP_T1_FAST_ROIs_L_hippocampus	GMV	LBD	13	0	0.105289	0.209034	0.083814	-0.0589861	0.269565	1.11103	0.94272	1.30939	NA	NA	NA	NA	NA	NA	NA	NA
1374	131	IDP_T1_FAST_ROIs_R_hippocampus	GMV	LBD	13	0	0.0784136	0.330382	0.0805609	-0.0794857	0.236313	1.08157	0.923591	1.26657	NA	NA	NA	NA	NA	NA	NA	NA
1375	132	IDP_T1_FAST_ROIs_L_amygdala	GMV	LBD	3	0	0.110644	0.62409	0.225776	-0.331876	0.553164	1.117	0.717576	1.73875	NA	NA	NA	NA	NA	NA	NA	NA
1376	133	IDP_T1_FAST_ROIs_R_amygdala	GMV	LBD	1	0	NA	NA	NA	NA	NA	NA	NA	NA	0.634554	0.136248	0.425901	-0.200212	1.46932	1.88618	0.818557	4.34628
1377	134	IDP_T1_FAST_ROIs_L_ventral_striatum	GMV	LBD	13	2	0.0336539	0.814574	0.143495	-0.247596	0.314904	1.03423	0.780675	1.37013	NA	NA	NA	NA	NA	NA	NA	NA
1378	135	IDP_T1_FAST_ROIs_R_ventral_striatum	GMV	LBD	18	2	0.151501	0.187273	0.114888	-0.0736785	0.376681	1.16358	0.92897	1.45744	NA	NA	NA	NA	NA	NA	NA	NA
1379	136	IDP_T1_FAST_ROIs_brain_stem	GMV	LBD	10	1	0.187222	0.104379	0.115285	-0.0387378	0.413181	1.20589	0.962003	1.51162	NA	NA	NA	NA	NA	NA	NA	NA
1380	137	IDP_T1_FAST_ROIs_L_cerebellum_I-IV	GMV	LBD	10	1	-0.173047	0.276769	0.159108	-0.484898	0.138805	0.841098	0.61576	1.1489	NA	NA	NA	NA	NA	NA	NA	NA
1381	138	IDP_T1_FAST_ROIs_R_cerebellum_I-IV	GMV	LBD	10	1	0.158693	0.177162	0.11759	-0.0717835	0.38917	1.17198	0.930732	1.47576	NA	NA	NA	NA	NA	NA	NA	NA
1382	139	IDP_T1_FAST_ROIs_L_cerebellum_V	GMV	LBD	14	1	-0.0470892	0.678842	0.11373	-0.27	0.175821	0.954002	0.76338	1.19223	NA	NA	NA	NA	NA	NA	NA	NA
1383	140	IDP_T1_FAST_ROIs_R_cerebellum_V	GMV	LBD	12	0	0.01411	0.888214	0.100381	-0.182636	0.210856	1.01421	0.833071	1.23473	NA	NA	NA	NA	NA	NA	NA	NA
1384	141	IDP_T1_FAST_ROIs_L_cerebellum_VI	GMV	LBD	14	3	-0.0532704	0.554648	0.090165	-0.229994	0.123453	0.948124	0.794539	1.1314	NA	NA	NA	NA	NA	NA	NA	NA
1385	142	IDP_T1_FAST_ROIs_V_cerebellum_VI	GMV	LBD	13	1	-0.0850092	0.348853	0.0907428	-0.262865	0.0928466	0.918504	0.768846	1.09729	NA	NA	NA	NA	NA	NA	NA	NA
1386	143	IDP_T1_FAST_ROIs_R_cerebellum_VI	GMV	LBD	13	2	-0.00802368	0.942078	0.11043	-0.224467	0.208419	0.992008	0.798942	1.23173	NA	NA	NA	NA	NA	NA	NA	NA
1387	144	IDP_T1_FAST_ROIs_L_cerebellum_crus_I	GMV	LBD	28	0	0.0964738	0.121736	0.0623406	-0.0257137	0.218661	1.10128	0.974614	1.24441	NA	NA	NA	NA	NA	NA	NA	NA
1388	145	IDP_T1_FAST_ROIs_V_cerebellum_crus_I	GMV	LBD	3	0	0.221199	0.342749	0.233148	-0.235772	0.67817	1.24757	0.789961	1.97027	NA	NA	NA	NA	NA	NA	NA	NA
1389	146	IDP_T1_FAST_ROIs_R_cerebellum_crus_I	GMV	LBD	26	0	0.0709479	0.26081	0.063094	-0.0527163	0.194612	1.07353	0.948649	1.21484	NA	NA	NA	NA	NA	NA	NA	NA
1390	147	IDP_T1_FAST_ROIs_L_cerebellum_crus_II	GMV	LBD	25	1	0.0241121	0.694675	0.0614293	-0.0962892	0.144513	1.02441	0.908201	1.15548	NA	NA	NA	NA	NA	NA	NA	NA
1391	148	IDP_T1_FAST_ROIs_V_cerebellum_crus_II	GMV	LBD	19	0	-0.0321239	0.654662	0.0718183	-0.172888	0.10864	0.968387	0.841232	1.11476	NA	NA	NA	NA	NA	NA	NA	NA
1392	149	IDP_T1_FAST_ROIs_R_cerebellum_crus_II	GMV	LBD	32	2	-0.0453663	0.44959	0.0600005	-0.162967	0.0722347	0.955647	0.849619	1.07491	NA	NA	NA	NA	NA	NA	NA	NA
1393	150	IDP_T1_FAST_ROIs_L_cerebellum_VIIb	GMV	LBD	16	1	0.0432553	0.595468	0.081471	-0.116428	0.202939	1.0442	0.890094	1.225	NA	NA	NA	NA	NA	NA	NA	NA
1394	151	IDP_T1_FAST_ROIs_V_cerebellum_VIIb	GMV	LBD	12	1	-0.0334221	0.787936	0.12425	-0.276951	0.210107	0.96713	0.758091	1.23381	NA	NA	NA	NA	NA	NA	NA	NA
1395	152	IDP_T1_FAST_ROIs_R_cerebellum_VIIb	GMV	LBD	19	1	0.0745912	0.313059	0.0739387	-0.0703288	0.219511	1.07744	0.932087	1.24547	NA	NA	NA	NA	NA	NA	NA	NA
1396	153	IDP_T1_FAST_ROIs_L_cerebellum_VIIIa	GMV	LBD	17	2	-0.109445	0.339968	0.114695	-0.334248	0.115357	0.896331	0.715876	1.12227	NA	NA	NA	NA	NA	NA	NA	NA
1397	154	IDP_T1_FAST_ROIs_V_cerebellum_VIIIa	GMV	LBD	17	3	-0.104907	0.30333	0.101918	-0.304667	0.0948536	0.900409	0.737369	1.0995	NA	NA	NA	NA	NA	NA	NA	NA
1398	155	IDP_T1_FAST_ROIs_R_cerebellum_VIIIa	GMV	LBD	11	1	0.109782	0.309675	0.108063	-0.102022	0.321585	1.11603	0.90301	1.37931	NA	NA	NA	NA	NA	NA	NA	NA
1399	156	IDP_T1_FAST_ROIs_L_cerebellum_VIIIb	GMV	LBD	12	1	-0.114568	0.460639	0.155284	-0.418926	0.189789	0.891751	0.657753	1.20899	NA	NA	NA	NA	NA	NA	NA	NA
1400	157	IDP_T1_FAST_ROIs_V_cerebellum_VIIIb	GMV	LBD	20	1	-0.129095	0.132766	0.0858758	-0.297412	0.039221	0.87889	0.742738	1.04	NA	NA	NA	NA	NA	NA	NA	NA
1401	158	IDP_T1_FAST_ROIs_R_cerebellum_VIIIb	GMV	LBD	7	1	-0.235586	0.111089	0.147859	-0.525389	0.0542174	0.790108	0.591326	1.05571	NA	NA	NA	NA	NA	NA	NA	NA
1402	159	IDP_T1_FAST_ROIs_L_cerebellum_IX	GMV	LBD	19	1	0.194219	0.0817387	0.111576	-0.0244702	0.412908	1.21436	0.975827	1.51121	NA	NA	NA	NA	NA	NA	NA	NA
1403	160	IDP_T1_FAST_ROIs_V_cerebellum_IX	GMV	LBD	16	1	0.13723	0.270776	0.12461	-0.107006	0.381466	1.14709	0.898521	1.46443	NA	NA	NA	NA	NA	NA	NA	NA
1404	161	IDP_T1_FAST_ROIs_R_cerebellum_IX	GMV	LBD	18	1	0.202875	0.0769076	0.114689	-0.021915	0.427664	1.22492	0.978323	1.53367	NA	NA	NA	NA	NA	NA	NA	NA
1405	162	IDP_T1_FAST_ROIs_L_cerebellum_X	GMV	LBD	11	1	-0.109299	0.28685	0.102622	-0.310439	0.0918412	0.896462	0.733125	1.09619	NA	NA	NA	NA	NA	NA	NA	NA
1406	163	IDP_T1_FAST_ROIs_V_cerebellum_X	GMV	LBD	6	1	0.0401991	0.831755	0.189216	-0.330664	0.411062	1.04102	0.718447	1.50842	NA	NA	NA	NA	NA	NA	NA	NA
1407	164	IDP_T1_FAST_ROIs_R_cerebellum_X	GMV	LBD	8	1	-0.0683065	0.506625	0.102855	-0.269903	0.13329	0.933974	0.763453	1.14258	NA	NA	NA	NA	NA	NA	NA	NA
1408	344	aparc-Desikan_lh_volume_bankssts	GMV	LBD	4	2	-0.300025	0.0812879	0.172105	-0.637352	0.0373018	0.7408	0.528691	1.03801	NA	NA	NA	NA	NA	NA	NA	NA
1409	345	aparc-Desikan_lh_volume_caudalanteriorcingulate	GMV	LBD	1	0	NA	NA	NA	NA	NA	NA	NA	NA	0.539699	0.165293	0.388975	-0.222692	1.30209	1.71549	0.800361	3.67697
1410	346	aparc-Desikan_lh_volume_caudalmiddlefrontal	GMV	LBD	6	0	0.110209	0.460911	0.149466	-0.182745	0.403162	1.11651	0.83298	1.49655	NA	NA	NA	NA	NA	NA	NA	NA
1411	347	aparc-Desikan_lh_volume_cuneus	GMV	LBD	17	1	-0.116315	0.0956239	0.0697984	-0.25312	0.0204893	0.890194	0.776374	1.0207	NA	NA	NA	NA	NA	NA	NA	NA
1412	348	aparc-Desikan_lh_volume_entorhinal	GMV	LBD	NA	NA	NA	NA	NA	NA	NA	NA	NA	NA	NA	NA	NA	NA	NA	NA	NA	NA
1413	349	aparc-Desikan_lh_volume_fusiform	GMV	LBD	NA	NA	NA	NA	NA	NA	NA	NA	NA	NA	NA	NA	NA	NA	NA	NA	NA	NA
1414	350	aparc-Desikan_lh_volume_inferiorparietal	GMV	LBD	6	0	-0.0767902	0.664757	0.1772	-0.424101	0.270521	0.926084	0.654358	1.31065	NA	NA	NA	NA	NA	NA	NA	NA
1415	351	aparc-Desikan_lh_volume_inferiortemporal	GMV	LBD	1	0	NA	NA	NA	NA	NA	NA	NA	NA	0.815878	0.0387091	0.394665	0.0423342	1.58942	2.26116	1.04324	4.90091
1416	352	aparc-Desikan_lh_volume_isthmuscingulate	GMV	LBD	NA	NA	NA	NA	NA	NA	NA	NA	NA	NA	NA	NA	NA	NA	NA	NA	NA	NA
1417	353	aparc-Desikan_lh_volume_lateraloccipital	GMV	LBD	7	0	-0.0783874	0.558924	0.134124	-0.34127	0.184495	0.924606	0.710867	1.20261	NA	NA	NA	NA	NA	NA	NA	NA
1418	354	aparc-Desikan_lh_volume_lateralorbitofrontal	GMV	LBD	4	1	-0.0437082	0.846701	0.226082	-0.486829	0.399412	0.957233	0.614572	1.49095	NA	NA	NA	NA	NA	NA	NA	NA
1419	355	aparc-Desikan_lh_volume_lingual	GMV	LBD	13	1	-0.070936	0.535744	0.114549	-0.295452	0.153581	0.931522	0.744195	1.166	NA	NA	NA	NA	NA	NA	NA	NA
1420	356	aparc-Desikan_lh_volume_medialorbitofrontal	GMV	LBD	1	0	NA	NA	NA	NA	NA	NA	NA	NA	0.195315	0.634117	0.410378	-0.609025	0.999656	1.21569	0.543881	2.71735
1421	357	aparc-Desikan_lh_volume_middletemporal	GMV	LBD	3	0	-0.218701	0.346801	0.23246	-0.674322	0.23692	0.803562	0.509502	1.26734	NA	NA	NA	NA	NA	NA	NA	NA
1422	358	aparc-Desikan_lh_volume_parahippocampal	GMV	LBD	3	0	-0.372179	0.0813244	0.213522	-0.790682	0.046323	0.689231	0.453536	1.04741	NA	NA	NA	NA	NA	NA	NA	NA
1423	359	aparc-Desikan_lh_volume_paracentral	GMV	LBD	NA	NA	NA	NA	NA	NA	NA	NA	NA	NA	NA	NA	NA	NA	NA	NA	NA	NA
1424	360	aparc-Desikan_lh_volume_parsopercularis	GMV	LBD	2	0	0.0319455	0.844206	0.162559	-0.28667	0.350561	1.03246	0.75076	1.41986	NA	NA	NA	NA	NA	NA	NA	NA
1425	361	aparc-Desikan_lh_volume_parsorbitalis	GMV	LBD	4	0	0.081881	0.676211	0.196057	-0.30239	0.466152	1.08533	0.73905	1.59385	NA	NA	NA	NA	NA	NA	NA	NA
1426	362	aparc-Desikan_lh_volume_parstriangularis	GMV	LBD	7	0	0.0798665	0.448153	0.105296	-0.126513	0.286246	1.08314	0.881163	1.33142	NA	NA	NA	NA	NA	NA	NA	NA
1427	363	aparc-Desikan_lh_volume_pericalcarine	GMV	LBD	29	1	-0.101063	0.0848627	0.0586504	-0.216018	0.0138918	0.903876	0.805721	1.01399	NA	NA	NA	NA	NA	NA	NA	NA
1428	364	aparc-Desikan_lh_volume_postcentral	GMV	LBD	7	0	-0.0111668	0.895044	0.0846455	-0.177072	0.154738	0.988895	0.837719	1.16735	NA	NA	NA	NA	NA	NA	NA	NA
1429	365	aparc-Desikan_lh_volume_posteriorcingulate	GMV	LBD	NA	NA	NA	NA	NA	NA	NA	NA	NA	NA	NA	NA	NA	NA	NA	NA	NA	NA
1430	366	aparc-Desikan_lh_volume_precentral	GMV	LBD	3	0	0.0215847	0.869257	0.131132	-0.235434	0.278603	1.02182	0.790228	1.32128	NA	NA	NA	NA	NA	NA	NA	NA
1431	367	aparc-Desikan_lh_volume_precuneus	GMV	LBD	8	1	0.190313	0.0854069	0.110638	-0.0265375	0.407163	1.20963	0.973811	1.50255	NA	NA	NA	NA	NA	NA	NA	NA
1432	368	aparc-Desikan_lh_volume_rostralanteriorcingulate	GMV	LBD	2	0	0.177012	0.517917	0.273775	-0.359587	0.713611	1.19365	0.697964	2.04135	NA	NA	NA	NA	NA	NA	NA	NA
1433	369	aparc-Desikan_lh_volume_rostralmiddlefrontal	GMV	LBD	7	0	-0.0276023	0.844757	0.140963	-0.30389	0.248685	0.972775	0.737942	1.28234	NA	NA	NA	NA	NA	NA	NA	NA
1434	370	aparc-Desikan_lh_volume_superiorfrontal	GMV	LBD	7	0	0.0389205	0.794524	0.149441	-0.253983	0.331824	1.03969	0.775705	1.39351	NA	NA	NA	NA	NA	NA	NA	NA
1435	371	aparc-Desikan_lh_volume_superiorparietal	GMV	LBD	12	1	0.114346	0.227888	0.0948287	-0.0715181	0.30021	1.12114	0.930979	1.35014	NA	NA	NA	NA	NA	NA	NA	NA
1436	372	aparc-Desikan_lh_volume_superiortemporal	GMV	LBD	5	0	-0.146649	0.417928	0.181043	-0.501493	0.208196	0.863597	0.605626	1.23145	NA	NA	NA	NA	NA	NA	NA	NA
1437	373	aparc-Desikan_lh_volume_supramarginal	GMV	LBD	3	1	0.00064488	0.99716	0.181174	-0.354456	0.355746	1.00065	0.701555	1.42725	NA	NA	NA	NA	NA	NA	NA	NA
1438	374	aparc-Desikan_lh_volume_frontalpole	GMV	LBD	NA	NA	NA	NA	NA	NA	NA	NA	NA	NA	NA	NA	NA	NA	NA	NA	NA	NA
1439	375	aparc-Desikan_lh_volume_transversetemporal	GMV	LBD	2	0	-0.190001	0.482791	0.270726	-0.720624	0.340622	0.826958	0.486448	1.40582	NA	NA	NA	NA	NA	NA	NA	NA
1440	376	aparc-Desikan_lh_volume_insula	GMV	LBD	8	0	0.140943	0.323435	0.142738	-0.138824	0.42071	1.15136	0.870381	1.52304	NA	NA	NA	NA	NA	NA	NA	NA
1441	377	aparc-Desikan_rh_volume_bankssts	GMV	LBD	NA	NA	NA	NA	NA	NA	NA	NA	NA	NA	NA	NA	NA	NA	NA	NA	NA	NA
1442	378	aparc-Desikan_rh_volume_caudalanteriorcingulate	GMV	LBD	1	1	NA	NA	NA	NA	NA	NA	NA	NA	-0.143716	0.734945	0.424497	-0.97573	0.688298	0.866134	0.376917	1.99033
1443	379	aparc-Desikan_rh_volume_caudalmiddlefrontal	GMV	LBD	2	0	-0.294162	0.269819	0.266577	-0.816654	0.228329	0.745156	0.441908	1.2565	NA	NA	NA	NA	NA	NA	NA	NA
1444	380	aparc-Desikan_rh_volume_cuneus	GMV	LBD	24	0	-0.0576908	0.487964	0.0831818	-0.220727	0.105345	0.943942	0.801935	1.11109	NA	NA	NA	NA	NA	NA	NA	NA
1445	381	aparc-Desikan_rh_volume_entorhinal	GMV	LBD	2	0	0.276342	0.247087	0.23875	-0.191608	0.744291	1.3183	0.825631	2.10495	NA	NA	NA	NA	NA	NA	NA	NA
1446	382	aparc-Desikan_rh_volume_fusiform	GMV	LBD	3	0	0.0221965	0.950178	0.355239	-0.674072	0.718465	1.02244	0.509629	2.05128	NA	NA	NA	NA	NA	NA	NA	NA
1447	383	aparc-Desikan_rh_volume_inferiorparietal	GMV	LBD	5	0	0.0349112	0.827717	0.160415	-0.279502	0.349325	1.03553	0.75616	1.41811	NA	NA	NA	NA	NA	NA	NA	NA
1448	384	aparc-Desikan_rh_volume_inferiortemporal	GMV	LBD	3	0	0.0308595	0.892325	0.227977	-0.415975	0.477694	1.03134	0.659697	1.61235	NA	NA	NA	NA	NA	NA	NA	NA
1449	385	aparc-Desikan_rh_volume_isthmuscingulate	GMV	LBD	2	0	0.146028	0.551119	0.244979	-0.334131	0.626188	1.15723	0.71596	1.87047	NA	NA	NA	NA	NA	NA	NA	NA
1450	386	aparc-Desikan_rh_volume_lateraloccipital	GMV	LBD	8	0	-0.175988	0.189946	0.134266	-0.439149	0.0871738	0.838628	0.644585	1.09109	NA	NA	NA	NA	NA	NA	NA	NA
1451	387	aparc-Desikan_rh_volume_lateralorbitofrontal	GMV	LBD	9	0	-0.141951	0.247058	0.122633	-0.382313	0.0984103	0.867664	0.682282	1.10342	NA	NA	NA	NA	NA	NA	NA	NA
1452	388	aparc-Desikan_rh_volume_lingual	GMV	LBD	10	1	-0.127993	0.203555	0.100664	-0.325294	0.0693082	0.879859	0.722315	1.07177	NA	NA	NA	NA	NA	NA	NA	NA
1453	389	aparc-Desikan_rh_volume_medialorbitofrontal	GMV	LBD	4	0	0.191861	0.292238	0.182166	-0.165183	0.548906	1.2115	0.847738	1.73136	NA	NA	NA	NA	NA	NA	NA	NA
1454	390	aparc-Desikan_rh_volume_middletemporal	GMV	LBD	3	0	-0.239171	0.400557	0.284515	-0.79682	0.318478	0.78728	0.45076	1.37503	NA	NA	NA	NA	NA	NA	NA	NA
1455	391	aparc-Desikan_rh_volume_parahippocampal	GMV	LBD	4	0	-0.0266904	0.878922	0.175208	-0.370099	0.316718	0.973663	0.690666	1.37262	NA	NA	NA	NA	NA	NA	NA	NA
1456	392	aparc-Desikan_rh_volume_paracentral	GMV	LBD	1	0	NA	NA	NA	NA	NA	NA	NA	NA	-0.021487	0.950856	0.348638	-0.704817	0.661843	0.978742	0.494199	1.93836
1457	393	aparc-Desikan_rh_volume_parsopercularis	GMV	LBD	2	0	0.0402401	0.775098	0.140841	-0.235808	0.316288	1.04106	0.789932	1.37203	NA	NA	NA	NA	NA	NA	NA	NA
1458	394	aparc-Desikan_rh_volume_parsorbitalis	GMV	LBD	3	0	-0.00698551	0.97189	0.198242	-0.395539	0.381568	0.993039	0.673317	1.46458	NA	NA	NA	NA	NA	NA	NA	NA
1459	395	aparc-Desikan_rh_volume_parstriangularis	GMV	LBD	6	0	-0.0300988	0.802852	0.12056	-0.266396	0.206199	0.97035	0.766136	1.229	NA	NA	NA	NA	NA	NA	NA	NA
1460	396	aparc-Desikan_rh_volume_pericalcarine	GMV	LBD	24	2	-0.144018	0.0301361	0.0664198	-0.274201	-0.0138351	0.865872	0.76018	0.98626	NA	NA	NA	NA	NA	NA	NA	NA
1461	397	aparc-Desikan_rh_volume_postcentral	GMV	LBD	3	0	0.00888041	0.923402	0.0923601	-0.172145	0.189906	1.00892	0.841857	1.20914	NA	NA	NA	NA	NA	NA	NA	NA
1462	398	aparc-Desikan_rh_volume_posteriorcingulate	GMV	LBD	1	0	NA	NA	NA	NA	NA	NA	NA	NA	0.525154	0.187182	0.398157	-0.255234	1.30554	1.69072	0.774735	3.68968
1463	399	aparc-Desikan_rh_volume_precentral	GMV	LBD	5	0	0.0337441	0.69932	0.0873661	-0.137493	0.204982	1.03432	0.87154	1.2275	NA	NA	NA	NA	NA	NA	NA	NA
1464	400	aparc-Desikan_rh_volume_precuneus	GMV	LBD	12	1	0.113375	0.258735	0.100387	-0.0833826	0.310133	1.12005	0.919999	1.36361	NA	NA	NA	NA	NA	NA	NA	NA
1465	401	aparc-Desikan_rh_volume_rostralanteriorcingulate	GMV	LBD	NA	NA	NA	NA	NA	NA	NA	NA	NA	NA	NA	NA	NA	NA	NA	NA	NA	NA
1466	402	aparc-Desikan_rh_volume_rostralmiddlefrontal	GMV	LBD	6	0	-0.052064	0.738676	0.156064	-0.357949	0.253821	0.949268	0.699108	1.28894	NA	NA	NA	NA	NA	NA	NA	NA
1467	403	aparc-Desikan_rh_volume_superiorfrontal	GMV	LBD	4	1	0.0024867	0.98819	0.168001	-0.326795	0.331768	1.00249	0.721232	1.39343	NA	NA	NA	NA	NA	NA	NA	NA
1468	404	aparc-Desikan_rh_volume_superiorparietal	GMV	LBD	6	1	0.210129	0.137526	0.141495	-0.0672003	0.487459	1.23384	0.935008	1.62817	NA	NA	NA	NA	NA	NA	NA	NA
1469	405	aparc-Desikan_rh_volume_superiortemporal	GMV	LBD	3	1	-0.406759	0.0646322	0.220132	-0.838218	0.0247003	0.665805	0.43248	1.02501	NA	NA	NA	NA	NA	NA	NA	NA
1470	406	aparc-Desikan_rh_volume_supramarginal	GMV	LBD	5	0	0.0182352	0.898962	0.143616	-0.263252	0.299723	1.0184	0.768548	1.34948	NA	NA	NA	NA	NA	NA	NA	NA
1471	407	aparc-Desikan_rh_volume_frontalpole	GMV	LBD	1	0	NA	NA	NA	NA	NA	NA	NA	NA	-0.142648	0.711164	0.385229	-0.897696	0.612401	0.867059	0.407507	1.84486
1472	408	aparc-Desikan_rh_volume_transversetemporal	GMV	LBD	3	0	0.150391	0.775579	0.527528	-0.883565	1.18435	1.16229	0.413307	3.26855	NA	NA	NA	NA	NA	NA	NA	NA
1473	409	aparc-Desikan_rh_volume_insula	GMV	LBD	3	0	-0.0136742	0.964618	0.308262	-0.617868	0.59052	0.986419	0.539092	1.80493	NA	NA	NA	NA	NA	NA	NA	NA
1474	648	aparc-Desikan_lh_area_TotalSurface	SA	LBD	12	1	-0.0698625	0.464758	0.0955666	-0.257173	0.117448	0.932522	0.773234	1.12462	NA	NA	NA	NA	NA	NA	NA	NA
1475	649	aparc-Desikan_lh_area_bankssts	SA	LBD	4	0	0.000101406	0.999648	0.229708	-0.450126	0.450328	1.0001	0.637548	1.56883	NA	NA	NA	NA	NA	NA	NA	NA
1476	650	aparc-Desikan_lh_area_caudalanteriorcingulate	SA	LBD	NA	NA	NA	NA	NA	NA	NA	NA	NA	NA	NA	NA	NA	NA	NA	NA	NA	NA
1477	651	aparc-Desikan_lh_area_caudalmiddlefrontal	SA	LBD	5	0	-0.0723497	0.60127	0.138448	-0.343709	0.199009	0.930206	0.709136	1.22019	NA	NA	NA	NA	NA	NA	NA	NA
1478	652	aparc-Desikan_lh_area_cuneus	SA	LBD	20	0	-0.0622619	0.362141	0.0683226	-0.196174	0.0716504	0.939637	0.821869	1.07428	NA	NA	NA	NA	NA	NA	NA	NA
1479	653	aparc-Desikan_lh_area_entorhinal	SA	LBD	2	0	-0.0379867	0.864981	0.223402	-0.475856	0.399882	0.962726	0.621353	1.49165	NA	NA	NA	NA	NA	NA	NA	NA
1480	654	aparc-Desikan_lh_area_fusiform	SA	LBD	2	0	-0.154081	0.551553	0.25877	-0.661271	0.353109	0.857203	0.516195	1.42349	NA	NA	NA	NA	NA	NA	NA	NA
1481	655	aparc-Desikan_lh_area_inferiorparietal	SA	LBD	6	0	-0.0968719	0.500515	0.143795	-0.378711	0.184967	0.907672	0.684744	1.20318	NA	NA	NA	NA	NA	NA	NA	NA
1482	656	aparc-Desikan_lh_area_inferiortemporal	SA	LBD	NA	1	NA	NA	NA	NA	NA	NA	NA	NA	NA	NA	NA	NA	NA	NA	NA	NA
1483	657	aparc-Desikan_lh_area_isthmuscingulate	SA	LBD	2	1	0.167105	0.55769	0.285027	-0.391549	0.725758	1.18188	0.676009	2.0663	NA	NA	NA	NA	NA	NA	NA	NA
1484	658	aparc-Desikan_lh_area_lateraloccipital	SA	LBD	13	2	-0.0934974	0.361934	0.102554	-0.294504	0.107509	0.91074	0.744901	1.1135	NA	NA	NA	NA	NA	NA	NA	NA
1485	659	aparc-Desikan_lh_area_lateralorbitofrontal	SA	LBD	11	1	-0.082721	0.47986	0.117081	-0.3122	0.146758	0.920608	0.731835	1.15807	NA	NA	NA	NA	NA	NA	NA	NA
1486	660	aparc-Desikan_lh_area_lingual	SA	LBD	16	1	-0.118937	0.129273	0.0784042	-0.27261	0.034735	0.887863	0.76139	1.03535	NA	NA	NA	NA	NA	NA	NA	NA
1487	661	aparc-Desikan_lh_area_medialorbitofrontal	SA	LBD	1	0	NA	NA	NA	NA	NA	NA	NA	NA	-0.249995	0.515758	0.384668	-1.00394	0.503955	0.778805	0.366431	1.65525
1488	662	aparc-Desikan_lh_area_middletemporal	SA	LBD	4	0	0.151762	0.414828	0.186113	-0.21302	0.516544	1.16388	0.80814	1.67622	NA	NA	NA	NA	NA	NA	NA	NA
1489	663	aparc-Desikan_lh_area_parahippocampal	SA	LBD	1	0	NA	NA	NA	NA	NA	NA	NA	NA	-0.750791	0.0198855	0.322435	-1.38276	-0.118818	0.471993	0.250884	0.887969
1490	664	aparc-Desikan_lh_area_paracentral	SA	LBD	3	0	0.13381	0.52322	0.209605	-0.277016	0.544636	1.14318	0.758042	1.72398	NA	NA	NA	NA	NA	NA	NA	NA
1491	665	aparc-Desikan_lh_area_parsopercularis	SA	LBD	5	0	0.114225	0.459072	0.154279	-0.188163	0.416612	1.121	0.82848	1.51681	NA	NA	NA	NA	NA	NA	NA	NA
1492	666	aparc-Desikan_lh_area_parsorbitalis	SA	LBD	6	0	0.0607185	0.692538	0.153557	-0.240254	0.36169	1.0626	0.786428	1.43575	NA	NA	NA	NA	NA	NA	NA	NA
1493	667	aparc-Desikan_lh_area_parstriangularis	SA	LBD	13	0	0.0427839	0.611674	0.0842725	-0.12239	0.207958	1.04371	0.884803	1.23116	NA	NA	NA	NA	NA	NA	NA	NA
1494	668	aparc-Desikan_lh_area_pericalcarine	SA	LBD	33	2	-0.0911721	0.0900585	0.053786	-0.196593	0.0142485	0.912861	0.821525	1.01435	NA	NA	NA	NA	NA	NA	NA	NA
1495	669	aparc-Desikan_lh_area_postcentral	SA	LBD	8	2	-0.0385253	0.696059	0.0986196	-0.23182	0.154769	0.962207	0.793089	1.16739	NA	NA	NA	NA	NA	NA	NA	NA
1496	670	aparc-Desikan_lh_area_posteriorcingulate	SA	LBD	3	0	0.0949015	0.658244	0.214545	-0.325606	0.515409	1.09955	0.72209	1.67432	NA	NA	NA	NA	NA	NA	NA	NA
1497	671	aparc-Desikan_lh_area_precentral	SA	LBD	5	0	0.0653465	0.497209	0.0962553	-0.123314	0.254007	1.06753	0.883986	1.28918	NA	NA	NA	NA	NA	NA	NA	NA
1498	672	aparc-Desikan_lh_area_precuneus	SA	LBD	12	2	0.206555	0.0332164	0.0969988	0.0164372	0.396673	1.22944	1.01657	1.48687	NA	NA	NA	NA	NA	NA	NA	NA
1499	673	aparc-Desikan_lh_area_rostralanteriorcingulate	SA	LBD	1	0	NA	NA	NA	NA	NA	NA	NA	NA	0.337273	0.364566	0.371979	-0.391806	1.06635	1.40112	0.675835	2.90476
1500	674	aparc-Desikan_lh_area_rostralmiddlefrontal	SA	LBD	6	0	0.116444	0.421288	0.144796	-0.167357	0.400245	1.12349	0.845897	1.49219	NA	NA	NA	NA	NA	NA	NA	NA
1501	675	aparc-Desikan_lh_area_superiorfrontal	SA	LBD	10	0	-0.0743686	0.544927	0.122846	-0.315147	0.16641	0.928329	0.729681	1.18106	NA	NA	NA	NA	NA	NA	NA	NA
1502	676	aparc-Desikan_lh_area_superiorparietal	SA	LBD	12	0	0.0527716	0.560065	0.090557	-0.12472	0.230263	1.05419	0.882744	1.25893	NA	NA	NA	NA	NA	NA	NA	NA
1503	677	aparc-Desikan_lh_area_superiortemporal	SA	LBD	5	1	0.150039	0.417672	0.185127	-0.212809	0.512887	1.16188	0.80831	1.67011	NA	NA	NA	NA	NA	NA	NA	NA
1504	678	aparc-Desikan_lh_area_supramarginal	SA	LBD	7	2	-0.0153321	0.901855	0.124329	-0.259018	0.228353	0.984785	0.771809	1.25653	NA	NA	NA	NA	NA	NA	NA	NA
1505	679	aparc-Desikan_lh_area_frontalpole	SA	LBD	1	0	NA	NA	NA	NA	NA	NA	NA	NA	0.076576	0.787473	0.284043	-0.480148	0.6333	1.07958	0.618692	1.88382
1506	680	aparc-Desikan_lh_area_transversetemporal	SA	LBD	6	0	-0.0297251	0.871572	0.183871	-0.390113	0.330663	0.970712	0.67698	1.39189	NA	NA	NA	NA	NA	NA	NA	NA
1507	681	aparc-Desikan_lh_area_insula	SA	LBD	2	0	-0.482989	0.0803272	0.276184	-1.02431	0.0583328	0.616937	0.359044	1.06007	NA	NA	NA	NA	NA	NA	NA	NA
1508	682	aparc-Desikan_rh_area_TotalSurface	SA	LBD	15	2	-0.0550364	0.528341	0.0872846	-0.226114	0.116041	0.946451	0.797627	1.12304	NA	NA	NA	NA	NA	NA	NA	NA
1509	683	aparc-Desikan_rh_area_bankssts	SA	LBD	3	0	-0.123877	0.56847	0.217212	-0.549612	0.301858	0.883488	0.577173	1.35237	NA	NA	NA	NA	NA	NA	NA	NA
1510	684	aparc-Desikan_rh_area_caudalanteriorcingulate	SA	LBD	3	1	-0.137348	0.538886	0.223513	-0.575434	0.300737	0.871667	0.562461	1.35085	NA	NA	NA	NA	NA	NA	NA	NA
1511	685	aparc-Desikan_rh_area_caudalmiddlefrontal	SA	LBD	5	0	-0.232716	0.131978	0.15449	-0.535517	0.070085	0.792379	0.585367	1.0726	NA	NA	NA	NA	NA	NA	NA	NA
1512	686	aparc-Desikan_rh_area_cuneus	SA	LBD	18	2	-0.108462	0.127919	0.0712461	-0.248105	0.0311803	0.897213	0.780278	1.03167	NA	NA	NA	NA	NA	NA	NA	NA
1513	687	aparc-Desikan_rh_area_entorhinal	SA	LBD	3	0	0.0325965	0.906639	0.277941	-0.512167	0.57736	1.03313	0.599196	1.78133	NA	NA	NA	NA	NA	NA	NA	NA
1514	688	aparc-Desikan_rh_area_fusiform	SA	LBD	3	0	-0.111776	0.602002	0.214327	-0.531857	0.308304	0.894244	0.587513	1.36111	NA	NA	NA	NA	NA	NA	NA	NA
1515	689	aparc-Desikan_rh_area_inferiorparietal	SA	LBD	9	1	0.0173837	0.89181	0.127808	-0.233119	0.267887	1.01754	0.792059	1.3072	NA	NA	NA	NA	NA	NA	NA	NA
1516	690	aparc-Desikan_rh_area_inferiortemporal	SA	LBD	6	1	0.0950535	0.563512	0.164557	-0.227478	0.417585	1.09972	0.79654	1.51829	NA	NA	NA	NA	NA	NA	NA	NA
1517	691	aparc-Desikan_rh_area_isthmuscingulate	SA	LBD	5	0	-0.0212187	0.889269	0.152402	-0.319926	0.277489	0.979005	0.726203	1.31981	NA	NA	NA	NA	NA	NA	NA	NA
1518	692	aparc-Desikan_rh_area_lateraloccipital	SA	LBD	17	0	-0.098542	0.305848	0.0962349	-0.287162	0.0900785	0.906158	0.75039	1.09426	NA	NA	NA	NA	NA	NA	NA	NA
1519	693	aparc-Desikan_rh_area_lateralorbitofrontal	SA	LBD	3	1	0.0200315	0.910099	0.177405	-0.327683	0.367746	1.02023	0.720592	1.44447	NA	NA	NA	NA	NA	NA	NA	NA
1520	694	aparc-Desikan_rh_area_lingual	SA	LBD	18	3	-0.0870447	0.225423	0.0718052	-0.227783	0.0536935	0.916636	0.796297	1.05516	NA	NA	NA	NA	NA	NA	NA	NA
1521	695	aparc-Desikan_rh_area_medialorbitofrontal	SA	LBD	3	0	-0.326874	0.132259	0.217155	-0.752499	0.0987507	0.721175	0.471188	1.10379	NA	NA	NA	NA	NA	NA	NA	NA
1522	696	aparc-Desikan_rh_area_middletemporal	SA	LBD	6	0	0.100789	0.704659	0.265907	-0.420388	0.621966	1.10604	0.656792	1.86259	NA	NA	NA	NA	NA	NA	NA	NA
1523	697	aparc-Desikan_rh_area_parahippocampal	SA	LBD	3	0	0.300367	0.37478	0.338421	-0.362938	0.963671	1.35035	0.69563	2.6213	NA	NA	NA	NA	NA	NA	NA	NA
1524	698	aparc-Desikan_rh_area_paracentral	SA	LBD	4	0	-0.00492584	0.985155	0.264744	-0.523824	0.513973	0.995086	0.592251	1.67192	NA	NA	NA	NA	NA	NA	NA	NA
1525	699	aparc-Desikan_rh_area_parsopercularis	SA	LBD	2	1	0.0409394	0.814423	0.174415	-0.300914	0.382793	1.04179	0.740142	1.46637	NA	NA	NA	NA	NA	NA	NA	NA
1526	700	aparc-Desikan_rh_area_parsorbitalis	SA	LBD	3	0	0.155618	0.362594	0.170927	-0.1794	0.490636	1.16838	0.835772	1.63335	NA	NA	NA	NA	NA	NA	NA	NA
1527	701	aparc-Desikan_rh_area_parstriangularis	SA	LBD	6	0	-0.0342048	0.75098	0.107783	-0.24546	0.17705	0.966374	0.782345	1.19369	NA	NA	NA	NA	NA	NA	NA	NA
1528	702	aparc-Desikan_rh_area_pericalcarine	SA	LBD	29	2	-0.10593	0.0709221	0.0586552	-0.220894	0.00903431	0.899488	0.801802	1.00908	NA	NA	NA	NA	NA	NA	NA	NA
1529	703	aparc-Desikan_rh_area_postcentral	SA	LBD	5	2	0.0161171	0.902747	0.1319	-0.242406	0.27464	1.01625	0.784737	1.31606	NA	NA	NA	NA	NA	NA	NA	NA
1530	704	aparc-Desikan_rh_area_posteriorcingulate	SA	LBD	3	0	0.419462	0.0393036	0.203524	0.0205547	0.818369	1.52114	1.02077	2.2668	NA	NA	NA	NA	NA	NA	NA	NA
1531	705	aparc-Desikan_rh_area_precentral	SA	LBD	4	2	0.00813509	0.935305	0.100219	-0.188295	0.204565	1.00817	0.82837	1.22699	NA	NA	NA	NA	NA	NA	NA	NA
1532	706	aparc-Desikan_rh_area_precuneus	SA	LBD	11	1	0.151349	0.122637	0.0980371	-0.0408032	0.343502	1.1634	0.960018	1.40988	NA	NA	NA	NA	NA	NA	NA	NA
1533	707	aparc-Desikan_rh_area_rostralanteriorcingulate	SA	LBD	2	0	0.648385	0.0681207	0.355434	-0.0482654	1.34504	1.91245	0.952881	3.83832	NA	NA	NA	NA	NA	NA	NA	NA
1534	708	aparc-Desikan_rh_area_rostralmiddlefrontal	SA	LBD	6	0	-0.00680447	0.965312	0.156463	-0.313473	0.299864	0.993219	0.730904	1.34967	NA	NA	NA	NA	NA	NA	NA	NA
1535	709	aparc-Desikan_rh_area_superiorfrontal	SA	LBD	5	2	0.00108774	0.994224	0.150254	-0.293409	0.295585	1.00109	0.745717	1.34391	NA	NA	NA	NA	NA	NA	NA	NA
1536	710	aparc-Desikan_rh_area_superiorparietal	SA	LBD	9	1	0.0459335	0.679177	0.111061	-0.171747	0.263614	1.047	0.842193	1.30163	NA	NA	NA	NA	NA	NA	NA	NA
1537	711	aparc-Desikan_rh_area_superiortemporal	SA	LBD	2	2	0.0936756	0.691757	0.236273	-0.369419	0.55677	1.0982	0.691136	1.74503	NA	NA	NA	NA	NA	NA	NA	NA
1538	712	aparc-Desikan_rh_area_supramarginal	SA	LBD	8	0	0.022894	0.816663	0.0987494	-0.170655	0.216443	1.02316	0.843113	1.24165	NA	NA	NA	NA	NA	NA	NA	NA
1539	713	aparc-Desikan_rh_area_frontalpole	SA	LBD	1	0	NA	NA	NA	NA	NA	NA	NA	NA	-0.864893	0.0317598	0.402759	-1.6543	-0.0754855	0.421097	0.191226	0.927293
1540	714	aparc-Desikan_rh_area_transversetemporal	SA	LBD	2	1	-0.0619101	0.811526	0.259628	-0.57078	0.44696	0.939967	0.565084	1.56355	NA	NA	NA	NA	NA	NA	NA	NA
1541	715	aparc-Desikan_rh_area_insula	SA	LBD	1	0	NA	NA	NA	NA	NA	NA	NA	NA	0.389037	0.325152	0.395393	-0.385933	1.16401	1.47556	0.679816	3.20274
1542	1020	aparc-Desikan_lh_thickness_GlobalMeanThickness	CT	LBD	8	1	0.202724	0.223494	0.166537	-0.123689	0.529137	1.22473	0.883655	1.69747	NA	NA	NA	NA	NA	NA	NA	NA
1543	1021	aparc-Desikan_lh_thickness_bankssts	CT	LBD	1	0	NA	NA	NA	NA	NA	NA	NA	NA	-0.158642	0.647456	0.346912	-0.838589	0.521305	0.853301	0.43232	1.68422
1544	1022	aparc-Desikan_lh_thickness_caudalanteriorcingulate	CT	LBD	NA	NA	NA	NA	NA	NA	NA	NA	NA	NA	NA	NA	NA	NA	NA	NA	NA	NA
1545	1023	aparc-Desikan_lh_thickness_caudalmiddlefrontal	CT	LBD	3	0	0.179565	0.485584	0.257497	-0.325128	0.684259	1.1967	0.722435	1.9823	NA	NA	NA	NA	NA	NA	NA	NA
1546	1024	aparc-Desikan_lh_thickness_cuneus	CT	LBD	3	1	-0.0872695	0.630274	0.181305	-0.442627	0.268088	0.91643	0.642347	1.30746	NA	NA	NA	NA	NA	NA	NA	NA
1547	1025	aparc-Desikan_lh_thickness_entorhinal	CT	LBD	NA	NA	NA	NA	NA	NA	NA	NA	NA	NA	NA	NA	NA	NA	NA	NA	NA	NA
1548	1026	aparc-Desikan_lh_thickness_fusiform	CT	LBD	4	0	0.184474	0.292213	0.175142	-0.158805	0.527753	1.20259	0.853162	1.69512	NA	NA	NA	NA	NA	NA	NA	NA
1549	1027	aparc-Desikan_lh_thickness_inferiorparietal	CT	LBD	9	1	0.0996732	0.504286	0.149265	-0.192885	0.392232	1.10481	0.824576	1.48028	NA	NA	NA	NA	NA	NA	NA	NA
1550	1028	aparc-Desikan_lh_thickness_inferiortemporal	CT	LBD	2	0	0.0676483	0.879319	0.445545	-0.805619	0.940916	1.06999	0.446811	2.56233	NA	NA	NA	NA	NA	NA	NA	NA
1551	1029	aparc-Desikan_lh_thickness_isthmuscingulate	CT	LBD	2	1	0.098901	0.858918	0.556399	-0.99164	1.18944	1.10396	0.370968	3.28525	NA	NA	NA	NA	NA	NA	NA	NA
1552	1030	aparc-Desikan_lh_thickness_lateraloccipital	CT	LBD	4	2	-0.0246653	0.929767	0.279849	-0.57317	0.523839	0.975636	0.563736	1.6885	NA	NA	NA	NA	NA	NA	NA	NA
1553	1031	aparc-Desikan_lh_thickness_lateralorbitofrontal	CT	LBD	1	0	NA	NA	NA	NA	NA	NA	NA	NA	-0.0282375	0.944153	0.403101	-0.818315	0.76184	0.972157	0.441174	2.14221
1554	1032	aparc-Desikan_lh_thickness_lingual	CT	LBD	1	1	NA	NA	NA	NA	NA	NA	NA	NA	0.795362	0.0376644	0.382664	0.0453413	1.54538	2.21524	1.04638	4.68977
1555	1033	aparc-Desikan_lh_thickness_medialorbitofrontal	CT	LBD	NA	NA	NA	NA	NA	NA	NA	NA	NA	NA	NA	NA	NA	NA	NA	NA	NA	NA
1556	1034	aparc-Desikan_lh_thickness_middletemporal	CT	LBD	1	0	NA	NA	NA	NA	NA	NA	NA	NA	-0.539234	0.0733603	0.30115	-1.12949	0.05102	0.583195	0.323198	1.05234
1557	1035	aparc-Desikan_lh_thickness_parahippocampal	CT	LBD	2	0	0.295243	0.668176	0.688771	-1.05475	1.64523	1.34345	0.34828	5.18222	NA	NA	NA	NA	NA	NA	NA	NA
1558	1036	aparc-Desikan_lh_thickness_paracentral	CT	LBD	3	1	0.138594	0.51505	0.212895	-0.278681	0.555869	1.14866	0.756781	1.74346	NA	NA	NA	NA	NA	NA	NA	NA
1559	1037	aparc-Desikan_lh_thickness_parsopercularis	CT	LBD	6	0	0.208754	0.146847	0.143893	-0.0732764	0.490784	1.23214	0.929344	1.6336	NA	NA	NA	NA	NA	NA	NA	NA
1560	1038	aparc-Desikan_lh_thickness_parsorbitalis	CT	LBD	NA	NA	NA	NA	NA	NA	NA	NA	NA	NA	NA	NA	NA	NA	NA	NA	NA	NA
1561	1039	aparc-Desikan_lh_thickness_parstriangularis	CT	LBD	4	0	0.206651	0.28621	0.19377	-0.173139	0.586441	1.22955	0.841021	1.79758	NA	NA	NA	NA	NA	NA	NA	NA
1562	1040	aparc-Desikan_lh_thickness_pericalcarine	CT	LBD	1	1	NA	NA	NA	NA	NA	NA	NA	NA	-0.193983	0.627104	0.3993	-0.976611	0.588645	0.823672	0.376585	1.80155
1563	1041	aparc-Desikan_lh_thickness_postcentral	CT	LBD	3	1	-0.0116402	0.92931	0.131212	-0.268815	0.245535	0.988427	0.764284	1.2783	NA	NA	NA	NA	NA	NA	NA	NA
1564	1042	aparc-Desikan_lh_thickness_posteriorcingulate	CT	LBD	2	0	0.0894021	0.745276	0.275189	-0.449969	0.628773	1.09352	0.637648	1.87531	NA	NA	NA	NA	NA	NA	NA	NA
1565	1043	aparc-Desikan_lh_thickness_precentral	CT	LBD	2	1	0.214349	0.668372	0.500367	-0.766371	1.19507	1.23905	0.464696	3.30379	NA	NA	NA	NA	NA	NA	NA	NA
1566	1044	aparc-Desikan_lh_thickness_precuneus	CT	LBD	7	1	-0.102728	0.637324	0.217901	-0.529815	0.324359	0.902372	0.588714	1.38314	NA	NA	NA	NA	NA	NA	NA	NA
1567	1045	aparc-Desikan_lh_thickness_rostralanteriorcingulate	CT	LBD	3	0	0.50082	0.0202094	0.215644	0.0781577	0.923482	1.65007	1.08129	2.51804	NA	NA	NA	NA	NA	NA	NA	NA
1568	1046	aparc-Desikan_lh_thickness_rostralmiddlefrontal	CT	LBD	8	0	-0.0490058	0.703939	0.12896	-0.301767	0.203756	0.952176	0.73951	1.226	NA	NA	NA	NA	NA	NA	NA	NA
1569	1047	aparc-Desikan_lh_thickness_superiorfrontal	CT	LBD	11	0	0.219838	0.0515231	0.112906	-0.00145685	0.441134	1.24588	0.998544	1.55447	NA	NA	NA	NA	NA	NA	NA	NA
1570	1048	aparc-Desikan_lh_thickness_superiorparietal	CT	LBD	10	1	0.132795	0.333381	0.13728	-0.136275	0.401864	1.14202	0.872603	1.49461	NA	NA	NA	NA	NA	NA	NA	NA
1571	1049	aparc-Desikan_lh_thickness_superiortemporal	CT	LBD	2	1	0.337845	0.139671	0.228735	-0.110475	0.786166	1.40192	0.895409	2.19497	NA	NA	NA	NA	NA	NA	NA	NA
1572	1050	aparc-Desikan_lh_thickness_supramarginal	CT	LBD	6	0	0.202175	0.21613	0.163455	-0.118197	0.522546	1.22406	0.888521	1.68632	NA	NA	NA	NA	NA	NA	NA	NA
1573	1051	aparc-Desikan_lh_thickness_frontalpole	CT	LBD	1	0	NA	NA	NA	NA	NA	NA	NA	NA	-0.00473256	0.9894	0.356235	-0.702954	0.693489	0.995279	0.495121	2.00068
1574	1052	aparc-Desikan_lh_thickness_transversetemporal	CT	LBD	2	1	-0.192512	0.47955	0.272283	-0.726186	0.341163	0.824885	0.48375	1.40658	NA	NA	NA	NA	NA	NA	NA	NA
1575	1053	aparc-Desikan_lh_thickness_insula	CT	LBD	1	0	NA	NA	NA	NA	NA	NA	NA	NA	-0.034835	0.927717	0.383996	-0.787468	0.717798	0.965765	0.454996	2.04991
1576	1054	aparc-Desikan_rh_thickness_GlobalMeanThickness	CT	LBD	11	1	0.121231	0.372595	0.135966	-0.145263	0.387725	1.12889	0.864794	1.47362	NA	NA	NA	NA	NA	NA	NA	NA
1577	1055	aparc-Desikan_rh_thickness_bankssts	CT	LBD	1	0	NA	NA	NA	NA	NA	NA	NA	NA	0.119364	0.746621	0.369435	-0.604728	0.843456	1.12678	0.546223	2.32439
1578	1056	aparc-Desikan_rh_thickness_caudalanteriorcingulate	CT	LBD	3	0	-0.28296	0.151428	0.197253	-0.669576	0.103655	0.75355	0.511925	1.10922	NA	NA	NA	NA	NA	NA	NA	NA
1579	1057	aparc-Desikan_rh_thickness_caudalmiddlefrontal	CT	LBD	2	0	0.177664	0.74975	0.556995	-0.914047	1.26938	1.19442	0.400899	3.55863	NA	NA	NA	NA	NA	NA	NA	NA
1580	1058	aparc-Desikan_rh_thickness_cuneus	CT	LBD	3	1	0.299563	0.535437	0.483379	-0.64786	1.24699	1.34927	0.523164	3.47984	NA	NA	NA	NA	NA	NA	NA	NA
1581	1059	aparc-Desikan_rh_thickness_entorhinal	CT	LBD	NA	NA	NA	NA	NA	NA	NA	NA	NA	NA	NA	NA	NA	NA	NA	NA	NA	NA
1582	1060	aparc-Desikan_rh_thickness_fusiform	CT	LBD	4	1	0.169671	0.56146	0.292196	-0.403034	0.742376	1.18491	0.66829	2.10092	NA	NA	NA	NA	NA	NA	NA	NA
1583	1061	aparc-Desikan_rh_thickness_inferiorparietal	CT	LBD	5	0	0.358026	0.0344163	0.169267	0.0262634	0.689788	1.4305	1.02661	1.99329	NA	NA	NA	NA	NA	NA	NA	NA
1584	1062	aparc-Desikan_rh_thickness_inferiortemporal	CT	LBD	4	1	-0.0400311	0.892191	0.295363	-0.618942	0.53888	0.96076	0.538514	1.71409	NA	NA	NA	NA	NA	NA	NA	NA
1585	1063	aparc-Desikan_rh_thickness_isthmuscingulate	CT	LBD	3	0	0.459756	0.0347275	0.217737	0.0329918	0.88652	1.58369	1.03354	2.42667	NA	NA	NA	NA	NA	NA	NA	NA
1586	1064	aparc-Desikan_rh_thickness_lateraloccipital	CT	LBD	8	2	-0.103474	0.659765	0.235042	-0.564156	0.357208	0.901699	0.56884	1.42933	NA	NA	NA	NA	NA	NA	NA	NA
1587	1065	aparc-Desikan_rh_thickness_lateralorbitofrontal	CT	LBD	2	2	0.361851	0.352012	0.388797	-0.400192	1.12389	1.43599	0.670191	3.07681	NA	NA	NA	NA	NA	NA	NA	NA
1588	1066	aparc-Desikan_rh_thickness_lingual	CT	LBD	5	2	0.0339859	0.865971	0.201364	-0.360687	0.428659	1.03457	0.697197	1.5352	NA	NA	NA	NA	NA	NA	NA	NA
1589	1067	aparc-Desikan_rh_thickness_medialorbitofrontal	CT	LBD	2	0	-0.211604	0.369502	0.235795	-0.673763	0.250554	0.809285	0.509787	1.28474	NA	NA	NA	NA	NA	NA	NA	NA
1590	1068	aparc-Desikan_rh_thickness_middletemporal	CT	LBD	3	0	0.00324724	0.990117	0.26215	-0.510567	0.517062	1.00325	0.600155	1.67709	NA	NA	NA	NA	NA	NA	NA	NA
1591	1069	aparc-Desikan_rh_thickness_parahippocampal	CT	LBD	3	0	0.0154086	0.957006	0.285817	-0.544793	0.57561	1.01553	0.579962	1.77821	NA	NA	NA	NA	NA	NA	NA	NA
1592	1070	aparc-Desikan_rh_thickness_paracentral	CT	LBD	2	1	0.313835	0.236785	0.265274	-0.206102	0.833773	1.36866	0.81375	2.30199	NA	NA	NA	NA	NA	NA	NA	NA
1593	1071	aparc-Desikan_rh_thickness_parsopercularis	CT	LBD	3	0	-0.0861174	0.688847	0.215067	-0.507649	0.335414	0.917486	0.601909	1.39852	NA	NA	NA	NA	NA	NA	NA	NA
1594	1072	aparc-Desikan_rh_thickness_parsorbitalis	CT	LBD	NA	NA	NA	NA	NA	NA	NA	NA	NA	NA	NA	NA	NA	NA	NA	NA	NA	NA
1595	1073	aparc-Desikan_rh_thickness_parstriangularis	CT	LBD	3	0	0.0547159	0.832201	0.25824	-0.451435	0.560867	1.05624	0.636714	1.75219	NA	NA	NA	NA	NA	NA	NA	NA
1596	1074	aparc-Desikan_rh_thickness_pericalcarine	CT	LBD	1	1	NA	NA	NA	NA	NA	NA	NA	NA	-0.419844	0.275188	0.384757	-1.17397	0.33428	0.657149	0.309138	1.39693
1597	1075	aparc-Desikan_rh_thickness_postcentral	CT	LBD	2	1	0.0553024	0.648811	0.121433	-0.182706	0.293311	1.05686	0.833013	1.34086	NA	NA	NA	NA	NA	NA	NA	NA
1598	1076	aparc-Desikan_rh_thickness_posteriorcingulate	CT	LBD	2	0	0.0635927	0.820085	0.279608	-0.484439	0.611624	1.06566	0.616043	1.84342	NA	NA	NA	NA	NA	NA	NA	NA
1599	1077	aparc-Desikan_rh_thickness_precentral	CT	LBD	6	1	0.331538	0.0407927	0.162071	0.0138783	0.649197	1.39311	1.01398	1.914	NA	NA	NA	NA	NA	NA	NA	NA
1600	1078	aparc-Desikan_rh_thickness_precuneus	CT	LBD	7	1	0.128744	0.464826	0.176139	-0.216489	0.473978	1.1374	0.805341	1.60637	NA	NA	NA	NA	NA	NA	NA	NA
1601	1079	aparc-Desikan_rh_thickness_rostralanteriorcingulate	CT	LBD	2	0	-0.302054	0.411164	0.36753	-1.02241	0.418306	0.739298	0.359726	1.51939	NA	NA	NA	NA	NA	NA	NA	NA
1602	1080	aparc-Desikan_rh_thickness_rostralmiddlefrontal	CT	LBD	4	0	-0.414167	0.0168385	0.173276	-0.753788	-0.074546	0.66089	0.470581	0.928165	NA	NA	NA	NA	NA	NA	NA	NA
1603	1081	aparc-Desikan_rh_thickness_superiorfrontal	CT	LBD	8	0	0.0269184	0.842573	0.135538	-0.238736	0.292573	1.02728	0.787622	1.33987	NA	NA	NA	NA	NA	NA	NA	NA
1604	1082	aparc-Desikan_rh_thickness_superiorparietal	CT	LBD	6	1	0.14798	0.450935	0.196297	-0.236762	0.532723	1.15949	0.789179	1.70357	NA	NA	NA	NA	NA	NA	NA	NA
1605	1083	aparc-Desikan_rh_thickness_superiortemporal	CT	LBD	2	0	0.270483	0.222858	0.221896	-0.164433	0.705398	1.3106	0.848375	2.02465	NA	NA	NA	NA	NA	NA	NA	NA
1606	1084	aparc-Desikan_rh_thickness_supramarginal	CT	LBD	4	1	0.136795	0.458884	0.184687	-0.225191	0.498781	1.14659	0.798364	1.64671	NA	NA	NA	NA	NA	NA	NA	NA
1607	1085	aparc-Desikan_rh_thickness_frontalpole	CT	LBD	1	0	NA	NA	NA	NA	NA	NA	NA	NA	0.262409	0.431108	0.333304	-0.390866	0.915684	1.30006	0.67647	2.49848
1608	1086	aparc-Desikan_rh_thickness_transversetemporal	CT	LBD	1	1	NA	NA	NA	NA	NA	NA	NA	NA	0.0219034	0.956526	0.401802	-0.765628	0.809435	1.02215	0.465042	2.24664
1609	1087	aparc-Desikan_rh_thickness_insula	CT	LBD	4	0	-0.0254632	0.918648	0.249306	-0.514102	0.463176	0.974858	0.598037	1.58911	NA	NA	NA	NA	NA	NA	NA	NA
1610	1452	IDP_dMRI_TBSS_FA_Middle_cerebellar_peduncle	FA	LBD	7	0	0.508857	0.0147876	0.208759	0.0996902	0.918024	1.66339	1.10483	2.50434	NA	NA	NA	NA	NA	NA	NA	NA
1611	1453	IDP_dMRI_TBSS_FA_Pontine_crossing_tract	FA	LBD	4	0	0.0378878	0.818981	0.165553	-0.286596	0.362372	1.03861	0.750815	1.43673	NA	NA	NA	NA	NA	NA	NA	NA
1612	1454	IDP_dMRI_TBSS_FA_Genu_of_corpus_callosum	FA	LBD	11	1	-0.0122809	0.937613	0.156903	-0.319811	0.295249	0.987794	0.726287	1.34346	NA	NA	NA	NA	NA	NA	NA	NA
1613	1455	IDP_dMRI_TBSS_FA_Body_of_corpus_callosum	FA	LBD	12	2	0.171563	0.208933	0.13654	-0.0960552	0.439182	1.18716	0.908414	1.55144	NA	NA	NA	NA	NA	NA	NA	NA
1614	1456	IDP_dMRI_TBSS_FA_Splenium_of_corpus_callosum	FA	LBD	15	1	0.130831	0.246196	0.112821	-0.0902977	0.351961	1.13978	0.913659	1.42185	NA	NA	NA	NA	NA	NA	NA	NA
1615	1457	IDP_dMRI_TBSS_FA_Fornix	FA	LBD	7	0	-0.142848	0.473951	0.19949	-0.533849	0.248152	0.866886	0.586344	1.28166	NA	NA	NA	NA	NA	NA	NA	NA
1616	1458	IDP_dMRI_TBSS_FA_Corticospinal_tract_R	FA	LBD	2	0	-0.366542	0.150063	0.254665	-0.865687	0.132602	0.693127	0.420763	1.1418	NA	NA	NA	NA	NA	NA	NA	NA
1617	1459	IDP_dMRI_TBSS_FA_Corticospinal_tract_L	FA	LBD	1	0	NA	NA	NA	NA	NA	NA	NA	NA	-0.645861	0.104624	0.397983	-1.42591	0.134185	0.524211	0.24029	1.1436
1618	1460	IDP_dMRI_TBSS_FA_Medial_lemniscus_R	FA	LBD	4	1	-0.0917149	0.578339	0.16501	-0.415135	0.231706	0.912365	0.660251	1.26075	NA	NA	NA	NA	NA	NA	NA	NA
1619	1461	IDP_dMRI_TBSS_FA_Medial_lemniscus_L	FA	LBD	5	1	-0.146961	0.389101	0.170636	-0.481408	0.187487	0.863328	0.617913	1.20621	NA	NA	NA	NA	NA	NA	NA	NA
1620	1462	IDP_dMRI_TBSS_FA_Inferior_cerebellar_peduncle_R	FA	LBD	8	0	0.0791375	0.631546	0.165024	-0.244309	0.402584	1.08235	0.783246	1.49568	NA	NA	NA	NA	NA	NA	NA	NA
1621	1463	IDP_dMRI_TBSS_FA_Inferior_cerebellar_peduncle_L	FA	LBD	8	0	0.189977	0.153531	0.133114	-0.0709272	0.450881	1.20922	0.93153	1.56969	NA	NA	NA	NA	NA	NA	NA	NA
1622	1464	IDP_dMRI_TBSS_FA_Superior_cerebellar_peduncle_R	FA	LBD	10	0	-0.21395	0.0341378	0.100994	-0.411898	-0.0160015	0.807389	0.662392	0.984126	NA	NA	NA	NA	NA	NA	NA	NA
1623	1465	IDP_dMRI_TBSS_FA_Superior_cerebellar_peduncle_L	FA	LBD	9	0	-0.128806	0.283569	0.120117	-0.364235	0.106623	0.879145	0.694728	1.11252	NA	NA	NA	NA	NA	NA	NA	NA
1624	1466	IDP_dMRI_TBSS_FA_Cerebral_peduncle_R	FA	LBD	7	0	0.265121	0.0463968	0.133108	0.00422829	0.526013	1.30359	1.00424	1.69217	NA	NA	NA	NA	NA	NA	NA	NA
1625	1467	IDP_dMRI_TBSS_FA_Cerebral_peduncle_L	FA	LBD	7	1	0.272988	0.150782	0.190001	-0.0994129	0.645389	1.31388	0.905369	1.90673	NA	NA	NA	NA	NA	NA	NA	NA
1626	1468	IDP_dMRI_TBSS_FA_Anterior_limb_of_internal_capsule_R	FA	LBD	11	1	-0.0423047	0.806382	0.172605	-0.38061	0.296001	0.958578	0.683444	1.34447	NA	NA	NA	NA	NA	NA	NA	NA
1627	1469	IDP_dMRI_TBSS_FA_Anterior_limb_of_internal_capsule_L	FA	LBD	8	0	-0.190293	0.342256	0.200368	-0.583014	0.202429	0.826717	0.558213	1.22437	NA	NA	NA	NA	NA	NA	NA	NA
1628	1470	IDP_dMRI_TBSS_FA_Posterior_limb_of_internal_capsule_R	FA	LBD	21	0	0.187591	0.0504817	0.0959125	-0.00039711	0.37558	1.20634	0.999603	1.45584	NA	NA	NA	NA	NA	NA	NA	NA
1629	1471	IDP_dMRI_TBSS_FA_Posterior_limb_of_internal_capsule_L	FA	LBD	16	0	0.272293	0.00981698	0.10545	0.0656119	0.478975	1.31297	1.06781	1.61442	NA	NA	NA	NA	NA	NA	NA	NA
1630	1472	IDP_dMRI_TBSS_FA_Retrolenticular_part_of_internal_capsule_R	FA	LBD	8	0	0.000506442	0.996711	0.122853	-0.240285	0.241298	1.00051	0.786403	1.2729	NA	NA	NA	NA	NA	NA	NA	NA
1631	1473	IDP_dMRI_TBSS_FA_Retrolenticular_part_of_internal_capsule_L	FA	LBD	5	0	0.265712	0.25813	0.234972	-0.194834	0.726258	1.30436	0.822971	2.06733	NA	NA	NA	NA	NA	NA	NA	NA
1632	1474	IDP_dMRI_TBSS_FA_Anterior_corona_radiata_R	FA	LBD	13	1	0.00200567	0.988939	0.144679	-0.281564	0.285576	1.00201	0.754602	1.33053	NA	NA	NA	NA	NA	NA	NA	NA
1633	1475	IDP_dMRI_TBSS_FA_Anterior_corona_radiata_L	FA	LBD	11	1	-0.0565368	0.685776	0.139737	-0.330422	0.217348	0.945032	0.71862	1.24278	NA	NA	NA	NA	NA	NA	NA	NA
1634	1476	IDP_dMRI_TBSS_FA_Superior_corona_radiata_R	FA	LBD	10	0	-0.0263028	0.837964	0.128621	-0.2784	0.225795	0.97404	0.756994	1.25332	NA	NA	NA	NA	NA	NA	NA	NA
1635	1477	IDP_dMRI_TBSS_FA_Superior_corona_radiata_L	FA	LBD	12	1	-0.00732619	0.961315	0.151045	-0.303375	0.288723	0.992701	0.738322	1.33472	NA	NA	NA	NA	NA	NA	NA	NA
1636	1478	IDP_dMRI_TBSS_FA_Posterior_corona_radiata_R	FA	LBD	9	0	0.0667269	0.68521	0.16461	-0.255908	0.389362	1.069	0.774213	1.47604	NA	NA	NA	NA	NA	NA	NA	NA
1637	1479	IDP_dMRI_TBSS_FA_Posterior_corona_radiata_L	FA	LBD	8	0	0.139401	0.44283	0.181648	-0.21663	0.495432	1.14959	0.805228	1.64121	NA	NA	NA	NA	NA	NA	NA	NA
1638	1480	IDP_dMRI_TBSS_FA_Posterior_thalamic_radiation_R	FA	LBD	10	0	0.0397326	0.728178	0.114322	-0.184339	0.263804	1.04053	0.831654	1.30187	NA	NA	NA	NA	NA	NA	NA	NA
1639	1481	IDP_dMRI_TBSS_FA_Posterior_thalamic_radiation_L	FA	LBD	10	0	0.12681	0.419117	0.156952	-0.180816	0.434436	1.1352	0.834589	1.54409	NA	NA	NA	NA	NA	NA	NA	NA
1640	1482	IDP_dMRI_TBSS_FA_Sagittal_stratum_R	FA	LBD	13	0	0.227411	0.0622871	0.121986	-0.0116805	0.466503	1.25535	0.988387	1.59441	NA	NA	NA	NA	NA	NA	NA	NA
1641	1483	IDP_dMRI_TBSS_FA_Sagittal_stratum_L	FA	LBD	10	0	0.316106	0.0240366	0.140084	0.0415411	0.590672	1.37178	1.04242	1.8052	NA	NA	NA	NA	NA	NA	NA	NA
1642	1484	IDP_dMRI_TBSS_FA_External_capsule_R	FA	LBD	11	0	-0.129981	0.199846	0.10139	-0.328707	0.0687438	0.878112	0.719854	1.07116	NA	NA	NA	NA	NA	NA	NA	NA
1643	1485	IDP_dMRI_TBSS_FA_External_capsule_L	FA	LBD	9	0	-0.109714	0.325955	0.111691	-0.328629	0.109201	0.896091	0.71991	1.11539	NA	NA	NA	NA	NA	NA	NA	NA
1644	1486	IDP_dMRI_TBSS_FA_Cingulum_cingulate_gyrus_R	FA	LBD	12	1	0.103188	0.375555	0.11645	-0.125054	0.33143	1.1087	0.882449	1.39296	NA	NA	NA	NA	NA	NA	NA	NA
1645	1487	IDP_dMRI_TBSS_FA_Cingulum_cingulate_gyrus_L	FA	LBD	11	0	0.343782	0.00742104	0.128404	0.092109	0.595455	1.41027	1.09648	1.81386	NA	NA	NA	NA	NA	NA	NA	NA
1646	1488	IDP_dMRI_TBSS_FA_Cingulum_hippocampus_R	FA	LBD	7	0	0.131765	0.6363	0.278645	-0.41438	0.67791	1.14084	0.66075	1.96976	NA	NA	NA	NA	NA	NA	NA	NA
1647	1489	IDP_dMRI_TBSS_FA_Cingulum_hippocampus_L	FA	LBD	4	0	0.253092	0.552864	0.426457	-0.582765	1.08895	1.288	0.558353	2.97115	NA	NA	NA	NA	NA	NA	NA	NA
1648	1490	IDP_dMRI_TBSS_FA_Fornix_cres+Stria_terminalis_R	FA	LBD	4	0	0.188377	0.284816	0.176125	-0.156828	0.533581	1.20729	0.854851	1.70503	NA	NA	NA	NA	NA	NA	NA	NA
1649	1491	IDP_dMRI_TBSS_FA_Fornix_cres+Stria_terminalis_L	FA	LBD	5	0	0.166435	0.325247	0.169187	-0.165172	0.498041	1.18109	0.847748	1.6455	NA	NA	NA	NA	NA	NA	NA	NA
1650	1492	IDP_dMRI_TBSS_FA_Superior_longitudinal_fasciculus_R	FA	LBD	17	0	0.0457196	0.580155	0.0826518	-0.116278	0.207717	1.04678	0.890228	1.23087	NA	NA	NA	NA	NA	NA	NA	NA
1651	1493	IDP_dMRI_TBSS_FA_Superior_longitudinal_fasciculus_L	FA	LBD	14	0	0.196402	0.121317	0.126771	-0.0520689	0.444873	1.21702	0.949263	1.56029	NA	NA	NA	NA	NA	NA	NA	NA
1652	1494	IDP_dMRI_TBSS_FA_Superior_fronto-occipital_fasciculus_R	FA	LBD	8	0	-0.0954721	0.617494	0.191171	-0.470168	0.279224	0.908944	0.624897	1.3221	NA	NA	NA	NA	NA	NA	NA	NA
1653	1495	IDP_dMRI_TBSS_FA_Superior_fronto-occipital_fasciculus_L	FA	LBD	11	1	-0.0702688	0.58905	0.130076	-0.325217	0.18468	0.932143	0.72237	1.20283	NA	NA	NA	NA	NA	NA	NA	NA
1654	1496	IDP_dMRI_TBSS_FA_Uncinate_fasciculus_R	FA	LBD	9	0	-0.138452	0.200733	0.10821	-0.350544	0.0736408	0.870705	0.704305	1.07642	NA	NA	NA	NA	NA	NA	NA	NA
1655	1497	IDP_dMRI_TBSS_FA_Uncinate_fasciculus_L	FA	LBD	10	1	-0.0580739	0.660543	0.132237	-0.317259	0.201111	0.94358	0.728142	1.22276	NA	NA	NA	NA	NA	NA	NA	NA
1656	1498	IDP_dMRI_TBSS_FA_Tapetum_R	FA	LBD	11	0	-0.0205406	0.877963	0.13377	-0.28273	0.241649	0.979669	0.753723	1.27335	NA	NA	NA	NA	NA	NA	NA	NA
1657	1499	IDP_dMRI_TBSS_FA_Tapetum_L	FA	LBD	9	0	-0.0098156	0.933133	0.116986	-0.239108	0.219477	0.990232	0.78733	1.24543	NA	NA	NA	NA	NA	NA	NA	NA
1658	1602	IDP_dMRI_TBSS_MD_Middle_cerebellar_peduncle	MD	LBD	3	0	0.154226	0.445782	0.202272	-0.242227	0.550679	1.16675	0.784878	1.73443	NA	NA	NA	NA	NA	NA	NA	NA
1659	1603	IDP_dMRI_TBSS_MD_Pontine_crossing_tract	MD	LBD	7	0	-0.00436627	0.972273	0.125619	-0.25058	0.241847	0.995643	0.778349	1.2736	NA	NA	NA	NA	NA	NA	NA	NA
1660	1604	IDP_dMRI_TBSS_MD_Genu_of_corpus_callosum	MD	LBD	11	1	0.00291139	0.985339	0.158432	-0.307615	0.313438	1.00292	0.735198	1.36812	NA	NA	NA	NA	NA	NA	NA	NA
1661	1605	IDP_dMRI_TBSS_MD_Body_of_corpus_callosum	MD	LBD	8	0	0.0805396	0.673696	0.191269	-0.294347	0.455426	1.08387	0.745018	1.57685	NA	NA	NA	NA	NA	NA	NA	NA
1662	1606	IDP_dMRI_TBSS_MD_Splenium_of_corpus_callosum	MD	LBD	11	0	-0.0118897	0.927833	0.131274	-0.269187	0.245407	0.988181	0.764001	1.27814	NA	NA	NA	NA	NA	NA	NA	NA
1663	1607	IDP_dMRI_TBSS_MD_Fornix	MD	LBD	8	0	0.172138	0.381	0.196492	-0.212987	0.557263	1.18784	0.808167	1.74589	NA	NA	NA	NA	NA	NA	NA	NA
1664	1608	IDP_dMRI_TBSS_MD_Corticospinal_tract_R	MD	LBD	4	0	0.072878	0.709313	0.195499	-0.310301	0.456057	1.0756	0.733227	1.57784	NA	NA	NA	NA	NA	NA	NA	NA
1665	1609	IDP_dMRI_TBSS_MD_Corticospinal_tract_L	MD	LBD	4	0	0.161415	0.353985	0.174148	-0.179914	0.502745	1.17517	0.835342	1.65325	NA	NA	NA	NA	NA	NA	NA	NA
1666	1610	IDP_dMRI_TBSS_MD_Medial_lemniscus_R	MD	LBD	1	0	NA	NA	NA	NA	NA	NA	NA	NA	-0.338565	0.359629	0.369584	-1.06295	0.385818	0.712792	0.345436	1.47082
1667	1611	IDP_dMRI_TBSS_MD_Medial_lemniscus_L	MD	LBD	NA	NA	NA	NA	NA	NA	NA	NA	NA	NA	NA	NA	NA	NA	NA	NA	NA	NA
1668	1612	IDP_dMRI_TBSS_MD_Inferior_cerebellar_peduncle_R	MD	LBD	4	0	-0.282675	0.12862	0.186023	-0.647281	0.0819311	0.753765	0.523467	1.08538	NA	NA	NA	NA	NA	NA	NA	NA
1669	1613	IDP_dMRI_TBSS_MD_Inferior_cerebellar_peduncle_L	MD	LBD	4	0	-0.0570266	0.797054	0.221753	-0.491663	0.37761	0.944569	0.611608	1.45879	NA	NA	NA	NA	NA	NA	NA	NA
1670	1614	IDP_dMRI_TBSS_MD_Superior_cerebellar_peduncle_R	MD	LBD	7	0	0.183467	0.290665	0.173628	-0.156845	0.523778	1.20137	0.854837	1.68839	NA	NA	NA	NA	NA	NA	NA	NA
1671	1615	IDP_dMRI_TBSS_MD_Superior_cerebellar_peduncle_L	MD	LBD	6	0	0.22643	0.124762	0.147503	-0.0626754	0.515536	1.25412	0.939248	1.67454	NA	NA	NA	NA	NA	NA	NA	NA
1672	1616	IDP_dMRI_TBSS_MD_Cerebral_peduncle_R	MD	LBD	4	1	0.0728363	0.81062	0.303958	-0.522921	0.668594	1.07555	0.592786	1.95149	NA	NA	NA	NA	NA	NA	NA	NA
1673	1617	IDP_dMRI_TBSS_MD_Cerebral_peduncle_L	MD	LBD	3	1	-0.194098	0.623359	0.395236	-0.968761	0.580564	0.823577	0.379553	1.78705	NA	NA	NA	NA	NA	NA	NA	NA
1674	1618	IDP_dMRI_TBSS_MD_Anterior_limb_of_internal_capsule_R	MD	LBD	14	0	-0.159893	0.104099	0.0983775	-0.352712	0.0329272	0.852235	0.702779	1.03348	NA	NA	NA	NA	NA	NA	NA	NA
1675	1619	IDP_dMRI_TBSS_MD_Anterior_limb_of_internal_capsule_L	MD	LBD	17	0	-0.269918	0.00172151	0.0861122	-0.438698	-0.101138	0.763442	0.644875	0.903808	NA	NA	NA	NA	NA	NA	NA	NA
1676	1620	IDP_dMRI_TBSS_MD_Posterior_limb_of_internal_capsule_R	MD	LBD	8	0	-0.287848	0.0388841	0.139366	-0.561005	-0.0146908	0.749876	0.570635	0.985417	NA	NA	NA	NA	NA	NA	NA	NA
1677	1621	IDP_dMRI_TBSS_MD_Posterior_limb_of_internal_capsule_L	MD	LBD	7	0	-0.20389	0.0891107	0.119928	-0.438948	0.0311683	0.815552	0.644714	1.03166	NA	NA	NA	NA	NA	NA	NA	NA
1678	1622	IDP_dMRI_TBSS_MD_Retrolenticular_part_of_internal_capsule_R	MD	LBD	14	0	0.0134099	0.879249	0.0882684	-0.159596	0.186416	1.0135	0.852488	1.20492	NA	NA	NA	NA	NA	NA	NA	NA
1679	1623	IDP_dMRI_TBSS_MD_Retrolenticular_part_of_internal_capsule_L	MD	LBD	13	1	-0.105061	0.281087	0.0974697	-0.296101	0.0859799	0.90027	0.743712	1.08978	NA	NA	NA	NA	NA	NA	NA	NA
1680	1624	IDP_dMRI_TBSS_MD_Anterior_corona_radiata_R	MD	LBD	15	1	-0.175939	0.146015	0.121024	-0.413146	0.0612684	0.838669	0.661566	1.06318	NA	NA	NA	NA	NA	NA	NA	NA
1681	1625	IDP_dMRI_TBSS_MD_Anterior_corona_radiata_L	MD	LBD	15	1	-0.125856	0.27144	0.11444	-0.350159	0.098447	0.881742	0.704576	1.10346	NA	NA	NA	NA	NA	NA	NA	NA
1682	1626	IDP_dMRI_TBSS_MD_Superior_corona_radiata_R	MD	LBD	23	0	-0.0507041	0.502627	0.0756369	-0.198952	0.0975442	0.95056	0.819589	1.10246	NA	NA	NA	NA	NA	NA	NA	NA
1683	1627	IDP_dMRI_TBSS_MD_Superior_corona_radiata_L	MD	LBD	21	0	-0.0135688	0.873092	0.0849474	-0.180066	0.152928	0.986523	0.835215	1.16524	NA	NA	NA	NA	NA	NA	NA	NA
1684	1628	IDP_dMRI_TBSS_MD_Posterior_corona_radiata_R	MD	LBD	12	0	-0.0382017	0.789536	0.143124	-0.318724	0.242321	0.962519	0.727076	1.2742	NA	NA	NA	NA	NA	NA	NA	NA
1685	1629	IDP_dMRI_TBSS_MD_Posterior_corona_radiata_L	MD	LBD	19	0	-0.0711034	0.472225	0.0989109	-0.264969	0.122762	0.931366	0.76723	1.13062	NA	NA	NA	NA	NA	NA	NA	NA
1686	1630	IDP_dMRI_TBSS_MD_Posterior_thalamic_radiation_R	MD	LBD	11	0	-0.0849273	0.565116	0.147633	-0.374288	0.204433	0.918579	0.687779	1.22683	NA	NA	NA	NA	NA	NA	NA	NA
1687	1631	IDP_dMRI_TBSS_MD_Posterior_thalamic_radiation_L	MD	LBD	14	0	-0.168694	0.0852944	0.0980345	-0.360841	0.0234537	0.844768	0.69709	1.02373	NA	NA	NA	NA	NA	NA	NA	NA
1688	1632	IDP_dMRI_TBSS_MD_Sagittal_stratum_R	MD	LBD	16	0	-0.190833	0.0565868	0.100096	-0.387021	0.00535625	0.826271	0.679077	1.00537	NA	NA	NA	NA	NA	NA	NA	NA
1689	1633	IDP_dMRI_TBSS_MD_Sagittal_stratum_L	MD	LBD	17	0	-0.173852	0.109068	0.108495	-0.386503	0.0387981	0.840421	0.679429	1.03956	NA	NA	NA	NA	NA	NA	NA	NA
1690	1634	IDP_dMRI_TBSS_MD_External_capsule_R	MD	LBD	12	1	-0.116323	0.2715	0.105785	-0.323663	0.0910162	0.890187	0.723494	1.09529	NA	NA	NA	NA	NA	NA	NA	NA
1691	1635	IDP_dMRI_TBSS_MD_External_capsule_L	MD	LBD	11	1	6.87e-05	0.999463	0.101938	-0.199731	0.199868	1.00007	0.818951	1.22124	NA	NA	NA	NA	NA	NA	NA	NA
1692	1636	IDP_dMRI_TBSS_MD_Cingulum_cingulate_gyrus_R	MD	LBD	17	1	-0.0928706	0.290295	0.0878229	-0.265004	0.0792623	0.911311	0.767203	1.08249	NA	NA	NA	NA	NA	NA	NA	NA
1693	1637	IDP_dMRI_TBSS_MD_Cingulum_cingulate_gyrus_L	MD	LBD	16	0	-0.197961	0.0552269	0.103261	-0.400353	0.00443124	0.820402	0.670084	1.00444	NA	NA	NA	NA	NA	NA	NA	NA
1694	1638	IDP_dMRI_TBSS_MD_Cingulum_hippocampus_R	MD	LBD	12	0	-0.170955	0.237478	0.144716	-0.454599	0.112688	0.842859	0.634703	1.11928	NA	NA	NA	NA	NA	NA	NA	NA
1695	1639	IDP_dMRI_TBSS_MD_Cingulum_hippocampus_L	MD	LBD	9	1	-0.0549864	0.706978	0.146273	-0.341681	0.231708	0.946498	0.710575	1.26075	NA	NA	NA	NA	NA	NA	NA	NA
1696	1640	IDP_dMRI_TBSS_MD_Fornix_cres+Stria_terminalis_R	MD	LBD	1	1	NA	NA	NA	NA	NA	NA	NA	NA	0.515239	0.182006	0.386062	-0.241442	1.27192	1.67404	0.785494	3.5677
1697	1641	IDP_dMRI_TBSS_MD_Fornix_cres+Stria_terminalis_L	MD	LBD	NA	NA	NA	NA	NA	NA	NA	NA	NA	NA	NA	NA	NA	NA	NA	NA	NA	NA
1698	1642	IDP_dMRI_TBSS_MD_Superior_longitudinal_fasciculus_R	MD	LBD	24	0	-0.211849	0.00921967	0.0813617	-0.371318	-0.0523806	0.809086	0.689824	0.948968	NA	NA	NA	NA	NA	NA	NA	NA
1699	1643	IDP_dMRI_TBSS_MD_Superior_longitudinal_fasciculus_L	MD	LBD	27	0	-0.202007	0.0151267	0.0831532	-0.364987	-0.0390263	0.81709	0.694206	0.961725	NA	NA	NA	NA	NA	NA	NA	NA
1700	1644	IDP_dMRI_TBSS_MD_Superior_fronto-occipital_fasciculus_R	MD	LBD	7	0	0.0299738	0.819053	0.131025	-0.226836	0.286784	1.03043	0.797051	1.33214	NA	NA	NA	NA	NA	NA	NA	NA
1701	1645	IDP_dMRI_TBSS_MD_Superior_fronto-occipital_fasciculus_L	MD	LBD	8	0	0.132366	0.44336	0.172682	-0.20609	0.470823	1.14153	0.813759	1.60131	NA	NA	NA	NA	NA	NA	NA	NA
1702	1646	IDP_dMRI_TBSS_MD_Uncinate_fasciculus_R	MD	LBD	5	0	-0.410313	0.00343624	0.140242	-0.685187	-0.135439	0.663443	0.503996	0.873333	NA	NA	NA	NA	NA	NA	NA	NA
1703	1647	IDP_dMRI_TBSS_MD_Uncinate_fasciculus_L	MD	LBD	4	0	-0.343478	0.0743408	0.192478	-0.720734	0.0337779	0.709299	0.486395	1.03435	NA	NA	NA	NA	NA	NA	NA	NA
1704	1648	IDP_dMRI_TBSS_MD_Tapetum_R	MD	LBD	9	0	0.0200881	0.860974	0.114701	-0.204726	0.244902	1.02029	0.814871	1.2775	NA	NA	NA	NA	NA	NA	NA	NA
1705	1649	IDP_dMRI_TBSS_MD_Tapetum_L	MD	LBD	10	0	0.0384861	0.734258	0.113372	-0.183723	0.260696	1.03924	0.832166	1.29783	NA	NA	NA	NA	NA	NA	NA	NA
1706	122	IDP_T1_FAST_ROIs_L_thalamus	GMV	MS	14	0	-0.0169	0.66504	0.0390331	-0.0934049	0.0596049	0.983242	0.910825	1.06142	NA	NA	NA	NA	NA	NA	NA	NA
1707	123	IDP_T1_FAST_ROIs_R_thalamus	GMV	MS	9	0	0.108502	0.00013745	0.028458	0.0527245	0.16428	1.11461	1.05414	1.17854	NA	NA	NA	NA	NA	NA	NA	NA
1708	124	IDP_T1_FAST_ROIs_L_caudate	GMV	MS	13	1	0.0317975	0.51577	0.0489283	-0.0641019	0.127697	1.03231	0.937909	1.13621	NA	NA	NA	NA	NA	NA	NA	NA
1709	125	IDP_T1_FAST_ROIs_R_caudate	GMV	MS	12	1	0.0746183	0.0733193	0.0416667	-0.00704843	0.156285	1.07747	0.992976	1.16916	NA	NA	NA	NA	NA	NA	NA	NA
1710	126	IDP_T1_FAST_ROIs_L_putamen	GMV	MS	17	2	0.021917	0.412261	0.0267307	-0.0304751	0.0743091	1.02216	0.969985	1.07714	NA	NA	NA	NA	NA	NA	NA	NA
1711	127	IDP_T1_FAST_ROIs_R_putamen	GMV	MS	13	2	-0.000659332	0.984414	0.0337499	-0.0668091	0.0654904	0.999341	0.935374	1.06768	NA	NA	NA	NA	NA	NA	NA	NA
1712	128	IDP_T1_FAST_ROIs_L_pallidum	GMV	MS	4	1	-0.0582586	0.433825	0.0744364	-0.204154	0.0876368	0.943406	0.815337	1.09159	NA	NA	NA	NA	NA	NA	NA	NA
1713	129	IDP_T1_FAST_ROIs_R_pallidum	GMV	MS	1	1	NA	NA	NA	NA	NA	NA	NA	NA	0.0533223	0.5182	0.0825265	-0.10843	0.215074	1.05477	0.897242	1.23995
1714	130	IDP_T1_FAST_ROIs_L_hippocampus	GMV	MS	11	0	-0.00583557	0.852983	0.0314903	-0.0675565	0.0558853	0.994181	0.934675	1.05748	NA	NA	NA	NA	NA	NA	NA	NA
1715	131	IDP_T1_FAST_ROIs_R_hippocampus	GMV	MS	10	0	-0.00835567	0.734775	0.0246639	-0.056697	0.0399857	0.991679	0.94488	1.0408	NA	NA	NA	NA	NA	NA	NA	NA
1716	132	IDP_T1_FAST_ROIs_L_amygdala	GMV	MS	3	0	0.132427	0.0146503	0.0542533	0.026091	0.238764	1.1416	1.02643	1.26968	NA	NA	NA	NA	NA	NA	NA	NA
1717	133	IDP_T1_FAST_ROIs_R_amygdala	GMV	MS	2	0	0.212292	0.0017742	0.0679195	0.0791696	0.345414	1.23651	1.08239	1.41257	NA	NA	NA	NA	NA	NA	NA	NA
1718	134	IDP_T1_FAST_ROIs_L_ventral_striatum	GMV	MS	13	2	-0.00761784	0.851988	0.0408282	-0.0876412	0.0724055	0.992411	0.91609	1.07509	NA	NA	NA	NA	NA	NA	NA	NA
1719	135	IDP_T1_FAST_ROIs_R_ventral_striatum	GMV	MS	13	2	0.0447099	0.0696615	0.0246457	-0.00359567	0.0930154	1.04572	0.996411	1.09748	NA	NA	NA	NA	NA	NA	NA	NA
1720	136	IDP_T1_FAST_ROIs_brain_stem	GMV	MS	10	1	0.0286361	0.301398	0.0277095	-0.0256745	0.0829468	1.02905	0.974652	1.08648	NA	NA	NA	NA	NA	NA	NA	NA
1721	137	IDP_T1_FAST_ROIs_L_cerebellum_I-IV	GMV	MS	7	1	0.0740698	0.427125	0.0932725	-0.108744	0.256884	1.07688	0.89696	1.2929	NA	NA	NA	NA	NA	NA	NA	NA
1722	138	IDP_T1_FAST_ROIs_R_cerebellum_I-IV	GMV	MS	8	1	0.0554765	0.454129	0.0741121	-0.0897832	0.200736	1.05704	0.914129	1.2223	NA	NA	NA	NA	NA	NA	NA	NA
1723	139	IDP_T1_FAST_ROIs_L_cerebellum_V	GMV	MS	11	1	0.0875675	0.0422994	0.0431247	0.00304301	0.172092	1.09152	1.00305	1.18779	NA	NA	NA	NA	NA	NA	NA	NA
1724	140	IDP_T1_FAST_ROIs_R_cerebellum_V	GMV	MS	10	2	0.0640332	0.13819	0.0431908	-0.0206208	0.148687	1.06613	0.97959	1.16031	NA	NA	NA	NA	NA	NA	NA	NA
1725	141	IDP_T1_FAST_ROIs_L_cerebellum_VI	GMV	MS	11	3	-0.0270431	0.52733	0.0427838	-0.110899	0.0568131	0.973319	0.895029	1.05846	NA	NA	NA	NA	NA	NA	NA	NA
1726	142	IDP_T1_FAST_ROIs_V_cerebellum_VI	GMV	MS	9	2	0.0309498	0.234383	0.0260269	-0.020063	0.0819626	1.03143	0.980137	1.08542	NA	NA	NA	NA	NA	NA	NA	NA
1727	143	IDP_T1_FAST_ROIs_R_cerebellum_VI	GMV	MS	11	2	0.0145755	0.592036	0.0271988	-0.0387341	0.0678851	1.01468	0.962006	1.07024	NA	NA	NA	NA	NA	NA	NA	NA
1728	144	IDP_T1_FAST_ROIs_L_cerebellum_crus_I	GMV	MS	23	0	0.00390319	0.800963	0.0154826	-0.0264428	0.0342491	1.00391	0.973904	1.03484	NA	NA	NA	NA	NA	NA	NA	NA
1729	145	IDP_T1_FAST_ROIs_V_cerebellum_crus_I	GMV	MS	2	0	-0.0539762	0.417067	0.0665123	-0.18434	0.076388	0.947455	0.831653	1.07938	NA	NA	NA	NA	NA	NA	NA	NA
1730	146	IDP_T1_FAST_ROIs_R_cerebellum_crus_I	GMV	MS	17	0	0.0121211	0.505627	0.0182091	-0.0235688	0.047811	1.01219	0.976707	1.04897	NA	NA	NA	NA	NA	NA	NA	NA
1731	147	IDP_T1_FAST_ROIs_L_cerebellum_crus_II	GMV	MS	20	1	-0.00741139	0.675222	0.0176886	-0.0420811	0.0272583	0.992616	0.958792	1.02763	NA	NA	NA	NA	NA	NA	NA	NA
1732	148	IDP_T1_FAST_ROIs_V_cerebellum_crus_II	GMV	MS	19	0	0.0140929	0.568051	0.0246843	-0.0342884	0.0624741	1.01419	0.966293	1.06447	NA	NA	NA	NA	NA	NA	NA	NA
1733	149	IDP_T1_FAST_ROIs_R_cerebellum_crus_II	GMV	MS	20	2	0.00504036	0.820872	0.0222607	-0.0385906	0.0486713	1.00505	0.962145	1.04988	NA	NA	NA	NA	NA	NA	NA	NA
1734	150	IDP_T1_FAST_ROIs_L_cerebellum_VIIb	GMV	MS	15	1	0.0041469	0.844228	0.0211051	-0.0372192	0.045513	1.00416	0.963465	1.04656	NA	NA	NA	NA	NA	NA	NA	NA
1735	151	IDP_T1_FAST_ROIs_V_cerebellum_VIIb	GMV	MS	12	1	-0.012737	0.706961	0.0338804	-0.0791426	0.0536685	0.987344	0.923908	1.05513	NA	NA	NA	NA	NA	NA	NA	NA
1736	152	IDP_T1_FAST_ROIs_R_cerebellum_VIIb	GMV	MS	16	1	-0.00205498	0.915384	0.019341	-0.0399634	0.0358535	0.997947	0.960825	1.0365	NA	NA	NA	NA	NA	NA	NA	NA
1737	153	IDP_T1_FAST_ROIs_L_cerebellum_VIIIa	GMV	MS	14	2	0.0215564	0.29176	0.0204468	-0.0185193	0.061632	1.02179	0.981651	1.06357	NA	NA	NA	NA	NA	NA	NA	NA
1738	154	IDP_T1_FAST_ROIs_V_cerebellum_VIIIa	GMV	MS	12	3	0.0525472	0.147597	0.0362877	-0.0185767	0.123671	1.05395	0.981595	1.13164	NA	NA	NA	NA	NA	NA	NA	NA
1739	155	IDP_T1_FAST_ROIs_R_cerebellum_VIIIa	GMV	MS	9	1	0.0429329	0.363589	0.0472544	-0.0496858	0.135552	1.04387	0.951528	1.14517	NA	NA	NA	NA	NA	NA	NA	NA
1740	156	IDP_T1_FAST_ROIs_L_cerebellum_VIIIb	GMV	MS	9	1	0.0241165	0.436825	0.0310153	-0.0366736	0.0849065	1.02441	0.963991	1.08862	NA	NA	NA	NA	NA	NA	NA	NA
1741	157	IDP_T1_FAST_ROIs_V_cerebellum_VIIIb	GMV	MS	12	1	-0.0336811	0.287609	0.0316735	-0.0957612	0.0283991	0.96688	0.908681	1.02881	NA	NA	NA	NA	NA	NA	NA	NA
1742	158	IDP_T1_FAST_ROIs_R_cerebellum_VIIIb	GMV	MS	6	2	-0.011977	0.843549	0.0606875	-0.130925	0.106971	0.988094	0.877284	1.1129	NA	NA	NA	NA	NA	NA	NA	NA
1743	159	IDP_T1_FAST_ROIs_L_cerebellum_IX	GMV	MS	17	1	0.0214746	0.468223	0.0296049	-0.036551	0.0795002	1.02171	0.964109	1.08275	NA	NA	NA	NA	NA	NA	NA	NA
1744	160	IDP_T1_FAST_ROIs_V_cerebellum_IX	GMV	MS	13	1	0.0321736	0.331923	0.0331601	-0.0328203	0.0971674	1.0327	0.967712	1.10204	NA	NA	NA	NA	NA	NA	NA	NA
1745	161	IDP_T1_FAST_ROIs_R_cerebellum_IX	GMV	MS	14	1	0.0263715	0.474511	0.0368751	-0.0459036	0.0986467	1.02672	0.955134	1.10368	NA	NA	NA	NA	NA	NA	NA	NA
1746	162	IDP_T1_FAST_ROIs_L_cerebellum_X	GMV	MS	8	1	0.103781	0.00239236	0.0341764	0.0367955	0.170767	1.10936	1.03748	1.18621	NA	NA	NA	NA	NA	NA	NA	NA
1747	163	IDP_T1_FAST_ROIs_V_cerebellum_X	GMV	MS	5	1	0.0389674	0.276562	0.0358132	-0.0312264	0.109161	1.03974	0.969256	1.11534	NA	NA	NA	NA	NA	NA	NA	NA
1748	164	IDP_T1_FAST_ROIs_R_cerebellum_X	GMV	MS	7	1	0.0211486	0.408897	0.0256088	-0.0290446	0.0713418	1.02137	0.971373	1.07395	NA	NA	NA	NA	NA	NA	NA	NA
1749	344	aparc-Desikan_lh_volume_bankssts	GMV	MS	3	1	0.0868758	0.0580639	0.0458395	-0.00296972	0.176721	1.09076	0.997035	1.1933	NA	NA	NA	NA	NA	NA	NA	NA
1750	345	aparc-Desikan_lh_volume_caudalanteriorcingulate	GMV	MS	NA	NA	NA	NA	NA	NA	NA	NA	NA	NA	NA	NA	NA	NA	NA	NA	NA	NA
1751	346	aparc-Desikan_lh_volume_caudalmiddlefrontal	GMV	MS	4	0	-0.0203162	0.622906	0.0413153	-0.101294	0.0606618	0.979889	0.903667	1.06254	NA	NA	NA	NA	NA	NA	NA	NA
1752	347	aparc-Desikan_lh_volume_cuneus	GMV	MS	12	1	0.00733519	0.809245	0.030386	-0.0522214	0.0668918	1.00736	0.949119	1.06918	NA	NA	NA	NA	NA	NA	NA	NA
1753	348	aparc-Desikan_lh_volume_entorhinal	GMV	MS	NA	NA	NA	NA	NA	NA	NA	NA	NA	NA	NA	NA	NA	NA	NA	NA	NA	NA
1754	349	aparc-Desikan_lh_volume_fusiform	GMV	MS	NA	NA	NA	NA	NA	NA	NA	NA	NA	NA	NA	NA	NA	NA	NA	NA	NA	NA
1755	350	aparc-Desikan_lh_volume_inferiorparietal	GMV	MS	3	0	-0.0135792	0.84658	0.0701824	-0.151137	0.123978	0.986513	0.85973	1.13199	NA	NA	NA	NA	NA	NA	NA	NA
1756	351	aparc-Desikan_lh_volume_inferiortemporal	GMV	MS	NA	NA	NA	NA	NA	NA	NA	NA	NA	NA	NA	NA	NA	NA	NA	NA	NA	NA
1757	352	aparc-Desikan_lh_volume_isthmuscingulate	GMV	MS	NA	NA	NA	NA	NA	NA	NA	NA	NA	NA	NA	NA	NA	NA	NA	NA	NA	NA
1758	353	aparc-Desikan_lh_volume_lateraloccipital	GMV	MS	5	0	-0.0108938	0.792215	0.0413527	-0.0919451	0.0701575	0.989165	0.912155	1.07268	NA	NA	NA	NA	NA	NA	NA	NA
1759	354	aparc-Desikan_lh_volume_lateralorbitofrontal	GMV	MS	3	1	-0.149653	0.14469	0.102604	-0.350757	0.0514512	0.861007	0.704155	1.0528	NA	NA	NA	NA	NA	NA	NA	NA
1760	355	aparc-Desikan_lh_volume_lingual	GMV	MS	8	1	0.00850951	0.799683	0.033534	-0.0572171	0.0742361	1.00855	0.944389	1.07706	NA	NA	NA	NA	NA	NA	NA	NA
1761	356	aparc-Desikan_lh_volume_medialorbitofrontal	GMV	MS	NA	NA	NA	NA	NA	NA	NA	NA	NA	NA	NA	NA	NA	NA	NA	NA	NA	NA
1762	357	aparc-Desikan_lh_volume_middletemporal	GMV	MS	3	0	0.0843007	0.11623	0.0536675	-0.0208877	0.189489	1.08796	0.979329	1.20863	NA	NA	NA	NA	NA	NA	NA	NA
1763	358	aparc-Desikan_lh_volume_parahippocampal	GMV	MS	3	0	-0.0220376	0.80967	0.0914983	-0.201374	0.157299	0.978203	0.817606	1.17035	NA	NA	NA	NA	NA	NA	NA	NA
1764	359	aparc-Desikan_lh_volume_paracentral	GMV	MS	NA	NA	NA	NA	NA	NA	NA	NA	NA	NA	NA	NA	NA	NA	NA	NA	NA	NA
1765	360	aparc-Desikan_lh_volume_parsopercularis	GMV	MS	1	0	NA	NA	NA	NA	NA	NA	NA	NA	-0.0615505	0.281601	0.0571642	-0.173592	0.0504914	0.940305	0.84064	1.05179
1766	361	aparc-Desikan_lh_volume_parsorbitalis	GMV	MS	4	0	0.00262495	0.955476	0.0470156	-0.0895257	0.0947756	1.00263	0.914365	1.09941	NA	NA	NA	NA	NA	NA	NA	NA
1767	362	aparc-Desikan_lh_volume_parstriangularis	GMV	MS	5	0	0.0235655	0.543424	0.0387818	-0.0524469	0.0995779	1.02385	0.948905	1.1047	NA	NA	NA	NA	NA	NA	NA	NA
1768	363	aparc-Desikan_lh_volume_pericalcarine	GMV	MS	17	1	-0.0239425	0.222254	0.019616	-0.0623898	0.0145049	0.976342	0.939517	1.01461	NA	NA	NA	NA	NA	NA	NA	NA
1769	364	aparc-Desikan_lh_volume_postcentral	GMV	MS	4	0	0.0097792	0.640593	0.0209463	-0.0312756	0.050834	1.00983	0.969208	1.05215	NA	NA	NA	NA	NA	NA	NA	NA
1770	365	aparc-Desikan_lh_volume_posteriorcingulate	GMV	MS	NA	NA	NA	NA	NA	NA	NA	NA	NA	NA	NA	NA	NA	NA	NA	NA	NA	NA
1771	366	aparc-Desikan_lh_volume_precentral	GMV	MS	3	0	0.0289988	0.225411	0.0239212	-0.0178867	0.0758844	1.02942	0.982272	1.07884	NA	NA	NA	NA	NA	NA	NA	NA
1772	367	aparc-Desikan_lh_volume_precuneus	GMV	MS	6	1	0.00244532	0.96465	0.0551759	-0.105699	0.11059	1.00245	0.899695	1.11694	NA	NA	NA	NA	NA	NA	NA	NA
1773	368	aparc-Desikan_lh_volume_rostralanteriorcingulate	GMV	MS	2	0	-0.0497686	0.448504	0.0656655	-0.178473	0.0789358	0.95145	0.836547	1.08213	NA	NA	NA	NA	NA	NA	NA	NA
1774	369	aparc-Desikan_lh_volume_rostralmiddlefrontal	GMV	MS	5	0	-0.0221509	0.756951	0.071573	-0.162434	0.118132	0.978093	0.850072	1.12539	NA	NA	NA	NA	NA	NA	NA	NA
1775	370	aparc-Desikan_lh_volume_superiorfrontal	GMV	MS	6	0	0.0123255	0.808267	0.0507929	-0.0872285	0.111879	1.0124	0.916468	1.11838	NA	NA	NA	NA	NA	NA	NA	NA
1776	371	aparc-Desikan_lh_volume_superiorparietal	GMV	MS	13	1	-0.0181224	0.547023	0.0300922	-0.0771031	0.0408584	0.982041	0.925794	1.0417	NA	NA	NA	NA	NA	NA	NA	NA
1777	372	aparc-Desikan_lh_volume_superiortemporal	GMV	MS	4	0	-0.00759674	0.862405	0.0438324	-0.0935082	0.0783147	0.992432	0.910731	1.08146	NA	NA	NA	NA	NA	NA	NA	NA
1778	373	aparc-Desikan_lh_volume_supramarginal	GMV	MS	4	1	-0.0312338	0.323322	0.0316243	-0.0932174	0.0307498	0.969249	0.910995	1.03123	NA	NA	NA	NA	NA	NA	NA	NA
1779	374	aparc-Desikan_lh_volume_frontalpole	GMV	MS	NA	NA	NA	NA	NA	NA	NA	NA	NA	NA	NA	NA	NA	NA	NA	NA	NA	NA
1780	375	aparc-Desikan_lh_volume_transversetemporal	GMV	MS	2	0	-0.0953188	0.094716	0.057042	-0.207121	0.0164835	0.909083	0.812921	1.01662	NA	NA	NA	NA	NA	NA	NA	NA
1781	376	aparc-Desikan_lh_volume_insula	GMV	MS	7	0	-0.103038	0.0312958	0.0478516	-0.196828	-0.00924932	0.902092	0.821332	0.990793	NA	NA	NA	NA	NA	NA	NA	NA
1782	377	aparc-Desikan_rh_volume_bankssts	GMV	MS	NA	NA	NA	NA	NA	NA	NA	NA	NA	NA	NA	NA	NA	NA	NA	NA	NA	NA
1783	378	aparc-Desikan_rh_volume_caudalanteriorcingulate	GMV	MS	NA	1	NA	NA	NA	NA	NA	NA	NA	NA	NA	NA	NA	NA	NA	NA	NA	NA
1784	379	aparc-Desikan_rh_volume_caudalmiddlefrontal	GMV	MS	2	0	-0.043639	0.414216	0.0534467	-0.148394	0.0611165	0.957299	0.862091	1.06302	NA	NA	NA	NA	NA	NA	NA	NA
1785	380	aparc-Desikan_rh_volume_cuneus	GMV	MS	15	0	-0.0182814	0.457637	0.0246134	-0.0665237	0.0299608	0.981885	0.935641	1.03041	NA	NA	NA	NA	NA	NA	NA	NA
1786	381	aparc-Desikan_rh_volume_entorhinal	GMV	MS	2	0	0.0911824	0.11851	0.0584106	-0.0233023	0.205667	1.09547	0.976967	1.22834	NA	NA	NA	NA	NA	NA	NA	NA
1787	382	aparc-Desikan_rh_volume_fusiform	GMV	MS	3	0	-0.110262	0.0277148	0.0500895	-0.208437	-0.0120866	0.895599	0.811852	0.987986	NA	NA	NA	NA	NA	NA	NA	NA
1788	383	aparc-Desikan_rh_volume_inferiorparietal	GMV	MS	2	0	0.0575809	0.343836	0.0608284	-0.0616427	0.176805	1.05927	0.940219	1.1934	NA	NA	NA	NA	NA	NA	NA	NA
1789	384	aparc-Desikan_rh_volume_inferiortemporal	GMV	MS	4	0	-0.0827264	0.159832	0.0588533	-0.198079	0.0326261	0.920603	0.820305	1.03316	NA	NA	NA	NA	NA	NA	NA	NA
1790	385	aparc-Desikan_rh_volume_isthmuscingulate	GMV	MS	2	0	0.188537	0.00696709	0.0698694	0.0515925	0.325481	1.20748	1.05295	1.3847	NA	NA	NA	NA	NA	NA	NA	NA
1791	386	aparc-Desikan_rh_volume_lateraloccipital	GMV	MS	5	0	-0.0304464	0.448848	0.0402019	-0.109242	0.0483493	0.970012	0.896513	1.04954	NA	NA	NA	NA	NA	NA	NA	NA
1792	387	aparc-Desikan_rh_volume_lateralorbitofrontal	GMV	MS	9	0	-0.0486737	0.47508	0.0681478	-0.182244	0.084896	0.952492	0.833398	1.0886	NA	NA	NA	NA	NA	NA	NA	NA
1793	388	aparc-Desikan_rh_volume_lingual	GMV	MS	6	2	-0.00391292	0.92783	0.0432005	-0.088586	0.0807602	0.996095	0.915224	1.08411	NA	NA	NA	NA	NA	NA	NA	NA
1794	389	aparc-Desikan_rh_volume_medialorbitofrontal	GMV	MS	2	0	-0.100755	0.102064	0.0616263	-0.221542	0.0200329	0.904155	0.801282	1.02023	NA	NA	NA	NA	NA	NA	NA	NA
1795	390	aparc-Desikan_rh_volume_middletemporal	GMV	MS	2	0	0.0174729	0.88819	0.124279	-0.226113	0.261059	1.01763	0.797628	1.2983	NA	NA	NA	NA	NA	NA	NA	NA
1796	391	aparc-Desikan_rh_volume_parahippocampal	GMV	MS	1	0	NA	NA	NA	NA	NA	NA	NA	NA	-0.158284	0.0244	0.0703243	-0.29612	-0.0204483	0.853607	0.743698	0.979759
1797	392	aparc-Desikan_rh_volume_paracentral	GMV	MS	NA	NA	NA	NA	NA	NA	NA	NA	NA	NA	NA	NA	NA	NA	NA	NA	NA	NA
1798	393	aparc-Desikan_rh_volume_parsopercularis	GMV	MS	1	0	NA	NA	NA	NA	NA	NA	NA	NA	-0.0465356	0.2761	0.0427276	-0.130282	0.0372105	0.954531	0.877848	1.03791
1799	394	aparc-Desikan_rh_volume_parsorbitalis	GMV	MS	3	0	0.0770616	0.103047	0.0472695	-0.0155867	0.16971	1.08011	0.984534	1.18496	NA	NA	NA	NA	NA	NA	NA	NA
1800	395	aparc-Desikan_rh_volume_parstriangularis	GMV	MS	5	0	-0.03855	0.312641	0.0381798	-0.113383	0.0362824	0.962184	0.892809	1.03695	NA	NA	NA	NA	NA	NA	NA	NA
1801	396	aparc-Desikan_rh_volume_pericalcarine	GMV	MS	16	2	-0.0439726	0.0365205	0.0210286	-0.0851886	-0.00275653	0.95698	0.918339	0.997247	NA	NA	NA	NA	NA	NA	NA	NA
1802	397	aparc-Desikan_rh_volume_postcentral	GMV	MS	4	0	0.0116227	0.581873	0.0211072	-0.0297474	0.0529927	1.01169	0.970691	1.05442	NA	NA	NA	NA	NA	NA	NA	NA
1803	398	aparc-Desikan_rh_volume_posteriorcingulate	GMV	MS	1	0	NA	NA	NA	NA	NA	NA	NA	NA	0.178646	0.06266	0.095964	-0.0094432	0.366736	1.1956	0.990601	1.44302
1804	399	aparc-Desikan_rh_volume_precentral	GMV	MS	4	0	0.00947025	0.710844	0.0255454	-0.0405987	0.0595392	1.00952	0.960214	1.06135	NA	NA	NA	NA	NA	NA	NA	NA
1805	400	aparc-Desikan_rh_volume_precuneus	GMV	MS	10	1	-0.0420111	0.166843	0.0303896	-0.101575	0.0175525	0.958859	0.903414	1.01771	NA	NA	NA	NA	NA	NA	NA	NA
1806	401	aparc-Desikan_rh_volume_rostralanteriorcingulate	GMV	MS	NA	NA	NA	NA	NA	NA	NA	NA	NA	NA	NA	NA	NA	NA	NA	NA	NA	NA
1807	402	aparc-Desikan_rh_volume_rostralmiddlefrontal	GMV	MS	5	0	-0.00938119	0.852435	0.0504331	-0.10823	0.0894676	0.990663	0.897421	1.09359	NA	NA	NA	NA	NA	NA	NA	NA
1808	403	aparc-Desikan_rh_volume_superiorfrontal	GMV	MS	5	0	0.0349317	0.580657	0.0632333	-0.0890056	0.158869	1.03555	0.91484	1.17218	NA	NA	NA	NA	NA	NA	NA	NA
1809	404	aparc-Desikan_rh_volume_superiorparietal	GMV	MS	7	1	-0.0317321	0.452645	0.0422524	-0.114547	0.0510826	0.968766	0.89177	1.05241	NA	NA	NA	NA	NA	NA	NA	NA
1810	405	aparc-Desikan_rh_volume_superiortemporal	GMV	MS	2	0	0.0312322	0.629252	0.0646924	-0.0955649	0.158029	1.03173	0.908859	1.1712	NA	NA	NA	NA	NA	NA	NA	NA
1811	406	aparc-Desikan_rh_volume_supramarginal	GMV	MS	2	0	-0.0480198	0.176595	0.0355356	-0.11767	0.02163	0.953115	0.88899	1.02187	NA	NA	NA	NA	NA	NA	NA	NA
1812	407	aparc-Desikan_rh_volume_frontalpole	GMV	MS	1	0	NA	NA	NA	NA	NA	NA	NA	NA	0.00335624	0.9706	0.091064	-0.175129	0.181842	1.00336	0.839349	1.19942
1813	408	aparc-Desikan_rh_volume_transversetemporal	GMV	MS	3	0	-0.0436712	0.41527	0.053607	-0.148741	0.0613986	0.957269	0.861792	1.06332	NA	NA	NA	NA	NA	NA	NA	NA
1814	409	aparc-Desikan_rh_volume_insula	GMV	MS	2	0	0.0270585	0.672168	0.0639418	-0.0982674	0.152384	1.02743	0.906407	1.16461	NA	NA	NA	NA	NA	NA	NA	NA
1815	648	aparc-Desikan_lh_area_TotalSurface	SA	MS	9	1	-0.0435539	0.187385	0.0330365	-0.108306	0.0211977	0.957381	0.897353	1.02142	NA	NA	NA	NA	NA	NA	NA	NA
1816	649	aparc-Desikan_lh_area_bankssts	SA	MS	4	0	-0.027485	0.837131	0.133705	-0.289547	0.234577	0.972889	0.748603	1.26437	NA	NA	NA	NA	NA	NA	NA	NA
1817	650	aparc-Desikan_lh_area_caudalanteriorcingulate	SA	MS	NA	NA	NA	NA	NA	NA	NA	NA	NA	NA	NA	NA	NA	NA	NA	NA	NA	NA
1818	651	aparc-Desikan_lh_area_caudalmiddlefrontal	SA	MS	2	0	-0.0140446	0.776821	0.0495464	-0.111156	0.0830663	0.986054	0.8948	1.08661	NA	NA	NA	NA	NA	NA	NA	NA
1819	652	aparc-Desikan_lh_area_cuneus	SA	MS	12	0	0.000366919	0.987802	0.0239994	-0.0466719	0.0474057	1.00037	0.954401	1.04855	NA	NA	NA	NA	NA	NA	NA	NA
1820	653	aparc-Desikan_lh_area_entorhinal	SA	MS	2	0	-0.102452	0.0557284	0.0535512	-0.207412	0.0025087	0.902622	0.812685	1.00251	NA	NA	NA	NA	NA	NA	NA	NA
1821	654	aparc-Desikan_lh_area_fusiform	SA	MS	3	0	0.0123703	0.87149	0.0764701	-0.137511	0.162252	1.01245	0.871525	1.17616	NA	NA	NA	NA	NA	NA	NA	NA
1822	655	aparc-Desikan_lh_area_inferiorparietal	SA	MS	5	1	-0.034031	0.367769	0.0377844	-0.108088	0.0400265	0.966542	0.897548	1.04084	NA	NA	NA	NA	NA	NA	NA	NA
1823	656	aparc-Desikan_lh_area_inferiortemporal	SA	MS	NA	NA	NA	NA	NA	NA	NA	NA	NA	NA	NA	NA	NA	NA	NA	NA	NA	NA
1824	657	aparc-Desikan_lh_area_isthmuscingulate	SA	MS	1	1	NA	NA	NA	NA	NA	NA	NA	NA	0.0174679	0.8524	0.0938844	-0.166546	0.201481	1.01762	0.846584	1.22321
1825	658	aparc-Desikan_lh_area_lateraloccipital	SA	MS	7	2	0.00104555	0.971262	0.0290224	-0.0558383	0.0579294	1.00105	0.945692	1.05964	NA	NA	NA	NA	NA	NA	NA	NA
1826	659	aparc-Desikan_lh_area_lateralorbitofrontal	SA	MS	8	1	-0.0835144	0.00610405	0.0304559	-0.143208	-0.0238208	0.919878	0.866574	0.976461	NA	NA	NA	NA	NA	NA	NA	NA
1827	660	aparc-Desikan_lh_area_lingual	SA	MS	12	3	-0.0369701	0.104368	0.0227643	-0.0815881	0.007648	0.963705	0.921651	1.00768	NA	NA	NA	NA	NA	NA	NA	NA
1828	661	aparc-Desikan_lh_area_medialorbitofrontal	SA	MS	1	0	NA	NA	NA	NA	NA	NA	NA	NA	-0.131831	0.1511	0.0918261	-0.31181	0.0481485	0.876489	0.732121	1.04933
1829	662	aparc-Desikan_lh_area_middletemporal	SA	MS	6	0	0.073943	0.0405104	0.036096	0.00319472	0.144691	1.07675	1.0032	1.15568	NA	NA	NA	NA	NA	NA	NA	NA
1830	663	aparc-Desikan_lh_area_parahippocampal	SA	MS	1	0	NA	NA	NA	NA	NA	NA	NA	NA	0.0438626	0.570901	0.0773965	-0.107835	0.19556	1.04484	0.897776	1.21599
1831	664	aparc-Desikan_lh_area_paracentral	SA	MS	3	1	-0.0453813	0.536703	0.0734555	-0.189354	0.0985916	0.955633	0.827493	1.10362	NA	NA	NA	NA	NA	NA	NA	NA
1832	665	aparc-Desikan_lh_area_parsopercularis	SA	MS	2	0	-0.0622905	0.236389	0.0526075	-0.165401	0.0408201	0.93961	0.847554	1.04166	NA	NA	NA	NA	NA	NA	NA	NA
1833	666	aparc-Desikan_lh_area_parsorbitalis	SA	MS	5	0	0.00235075	0.953365	0.0401965	-0.0764344	0.0811359	1.00235	0.926414	1.08452	NA	NA	NA	NA	NA	NA	NA	NA
1834	667	aparc-Desikan_lh_area_parstriangularis	SA	MS	10	0	0.0034808	0.910922	0.031113	-0.0575008	0.0644623	1.00349	0.944121	1.06659	NA	NA	NA	NA	NA	NA	NA	NA
1835	668	aparc-Desikan_lh_area_pericalcarine	SA	MS	22	2	-0.0241829	0.141538	0.01645	-0.0564248	0.00805901	0.976107	0.945138	1.00809	NA	NA	NA	NA	NA	NA	NA	NA
1836	669	aparc-Desikan_lh_area_postcentral	SA	MS	5	1	0.013347	0.619257	0.0268604	-0.0392993	0.0659933	1.01344	0.961463	1.06822	NA	NA	NA	NA	NA	NA	NA	NA
1837	670	aparc-Desikan_lh_area_posteriorcingulate	SA	MS	1	1	NA	NA	NA	NA	NA	NA	NA	NA	-0.0568319	0.4519	0.0755492	-0.204908	0.0912445	0.944753	0.814722	1.09554
1838	671	aparc-Desikan_lh_area_precentral	SA	MS	4	0	0.0244024	0.250336	0.0212281	-0.0172046	0.0660094	1.0247	0.982943	1.06824	NA	NA	NA	NA	NA	NA	NA	NA
1839	672	aparc-Desikan_lh_area_precuneus	SA	MS	9	2	-0.0367744	0.213329	0.0295504	-0.0946931	0.0211444	0.963894	0.909652	1.02137	NA	NA	NA	NA	NA	NA	NA	NA
1840	673	aparc-Desikan_lh_area_rostralanteriorcingulate	SA	MS	1	0	NA	NA	NA	NA	NA	NA	NA	NA	-0.0213328	0.8108	0.0891113	-0.195991	0.153325	0.978893	0.82202	1.1657
1841	674	aparc-Desikan_lh_area_rostralmiddlefrontal	SA	MS	4	0	-0.00230465	0.959063	0.044899	-0.0903068	0.0856975	0.997698	0.913651	1.08948	NA	NA	NA	NA	NA	NA	NA	NA
1842	675	aparc-Desikan_lh_area_superiorfrontal	SA	MS	8	0	-0.0313453	0.498189	0.046277	-0.122048	0.0593576	0.969141	0.885106	1.06115	NA	NA	NA	NA	NA	NA	NA	NA
1843	676	aparc-Desikan_lh_area_superiorparietal	SA	MS	9	0	-0.011291	0.671075	0.0265874	-0.0634024	0.0408204	0.988773	0.938566	1.04167	NA	NA	NA	NA	NA	NA	NA	NA
1844	677	aparc-Desikan_lh_area_superiortemporal	SA	MS	3	1	0.0148648	0.845759	0.0764126	-0.134904	0.164633	1.01498	0.8738	1.17896	NA	NA	NA	NA	NA	NA	NA	NA
1845	678	aparc-Desikan_lh_area_supramarginal	SA	MS	5	1	-0.0385174	0.207071	0.0305291	-0.0983544	0.0213197	0.962215	0.906328	1.02155	NA	NA	NA	NA	NA	NA	NA	NA
1846	679	aparc-Desikan_lh_area_frontalpole	SA	MS	NA	NA	NA	NA	NA	NA	NA	NA	NA	NA	NA	NA	NA	NA	NA	NA	NA	NA
1847	680	aparc-Desikan_lh_area_transversetemporal	SA	MS	4	0	-0.0229713	0.813133	0.097177	-0.213438	0.167496	0.977291	0.807802	1.18234	NA	NA	NA	NA	NA	NA	NA	NA
1848	681	aparc-Desikan_lh_area_insula	SA	MS	3	0	-0.131833	0.0649736	0.071437	-0.271849	0.00818386	0.876488	0.761969	1.00822	NA	NA	NA	NA	NA	NA	NA	NA
1849	682	aparc-Desikan_rh_area_TotalSurface	SA	MS	13	2	-0.0218768	0.453383	0.0291773	-0.0790643	0.0353108	0.978361	0.923981	1.03594	NA	NA	NA	NA	NA	NA	NA	NA
1850	683	aparc-Desikan_rh_area_bankssts	SA	MS	2	0	-0.062121	0.458386	0.0837767	-0.226323	0.102081	0.939769	0.79746	1.10747	NA	NA	NA	NA	NA	NA	NA	NA
1851	684	aparc-Desikan_rh_area_caudalanteriorcingulate	SA	MS	3	1	-0.0448435	0.40605	0.0539721	-0.150629	0.0609418	0.956147	0.860167	1.06284	NA	NA	NA	NA	NA	NA	NA	NA
1852	685	aparc-Desikan_rh_area_caudalmiddlefrontal	SA	MS	4	0	0.00502816	0.901259	0.0405267	-0.0744041	0.0844604	1.00504	0.928296	1.08813	NA	NA	NA	NA	NA	NA	NA	NA
1853	686	aparc-Desikan_rh_area_cuneus	SA	MS	13	2	0.0122405	0.604695	0.0236458	-0.0341053	0.0585862	1.01232	0.96647	1.06034	NA	NA	NA	NA	NA	NA	NA	NA
1854	687	aparc-Desikan_rh_area_entorhinal	SA	MS	3	0	0.040543	0.640159	0.0867274	-0.129443	0.210529	1.04138	0.878585	1.23433	NA	NA	NA	NA	NA	NA	NA	NA
1855	688	aparc-Desikan_rh_area_fusiform	SA	MS	3	0	-0.103436	0.0451484	0.0516336	-0.204638	-0.00223413	0.901734	0.814942	0.997768	NA	NA	NA	NA	NA	NA	NA	NA
1856	689	aparc-Desikan_rh_area_inferiorparietal	SA	MS	4	1	-0.0186649	0.720026	0.0520749	-0.120732	0.0834019	0.981508	0.886272	1.08698	NA	NA	NA	NA	NA	NA	NA	NA
1857	690	aparc-Desikan_rh_area_inferiortemporal	SA	MS	7	1	-0.0487238	0.165493	0.0351332	-0.117585	0.0201373	0.952444	0.889065	1.02034	NA	NA	NA	NA	NA	NA	NA	NA
1858	691	aparc-Desikan_rh_area_isthmuscingulate	SA	MS	3	1	0.0675798	0.277069	0.0621752	-0.0542835	0.189443	1.06992	0.947164	1.20858	NA	NA	NA	NA	NA	NA	NA	NA
1859	692	aparc-Desikan_rh_area_lateraloccipital	SA	MS	10	0	0.03161	0.495462	0.0463729	-0.0592809	0.122501	1.03211	0.942442	1.13032	NA	NA	NA	NA	NA	NA	NA	NA
1860	693	aparc-Desikan_rh_area_lateralorbitofrontal	SA	MS	3	1	-0.0651974	0.285082	0.0609907	-0.184739	0.0543444	0.936883	0.831321	1.05585	NA	NA	NA	NA	NA	NA	NA	NA
1861	694	aparc-Desikan_rh_area_lingual	SA	MS	13	4	-0.0411831	0.0848216	0.0238968	-0.0880209	0.0056547	0.959653	0.915742	1.00567	NA	NA	NA	NA	NA	NA	NA	NA
1862	695	aparc-Desikan_rh_area_medialorbitofrontal	SA	MS	2	0	-0.0279963	0.677841	0.0673943	-0.160089	0.104097	0.972392	0.852068	1.10971	NA	NA	NA	NA	NA	NA	NA	NA
1863	696	aparc-Desikan_rh_area_middletemporal	SA	MS	5	0	0.0781342	0.0520987	0.0402273	-0.000711314	0.15698	1.08127	0.999289	1.16997	NA	NA	NA	NA	NA	NA	NA	NA
1864	697	aparc-Desikan_rh_area_parahippocampal	SA	MS	3	0	0.0300034	0.779067	0.106951	-0.17962	0.239627	1.03046	0.835588	1.27077	NA	NA	NA	NA	NA	NA	NA	NA
1865	698	aparc-Desikan_rh_area_paracentral	SA	MS	4	0	0.076918	0.196612	0.059568	-0.0398352	0.193671	1.07995	0.960948	1.2137	NA	NA	NA	NA	NA	NA	NA	NA
1866	699	aparc-Desikan_rh_area_parsopercularis	SA	MS	1	1	NA	NA	NA	NA	NA	NA	NA	NA	-0.0553141	0.2761	0.0507878	-0.154858	0.0442299	0.946188	0.856537	1.04522
1867	700	aparc-Desikan_rh_area_parsorbitalis	SA	MS	3	0	0.0212358	0.656969	0.0478176	-0.0724866	0.114958	1.02146	0.930078	1.12183	NA	NA	NA	NA	NA	NA	NA	NA
1868	701	aparc-Desikan_rh_area_parstriangularis	SA	MS	5	0	-0.0430612	0.293181	0.0409651	-0.123353	0.0372304	0.957853	0.883952	1.03793	NA	NA	NA	NA	NA	NA	NA	NA
1869	702	aparc-Desikan_rh_area_pericalcarine	SA	MS	20	2	-0.0226759	0.213165	0.0182149	-0.058377	0.0130253	0.977579	0.943294	1.01311	NA	NA	NA	NA	NA	NA	NA	NA
1870	703	aparc-Desikan_rh_area_postcentral	SA	MS	5	2	1.44e-06	0.999955	0.0257773	-0.0505221	0.050525	1	0.950733	1.05182	NA	NA	NA	NA	NA	NA	NA	NA
1871	704	aparc-Desikan_rh_area_posteriorcingulate	SA	MS	3	0	0.126142	0.0138664	0.0512626	0.0256675	0.226617	1.13444	1.026	1.25435	NA	NA	NA	NA	NA	NA	NA	NA
1872	705	aparc-Desikan_rh_area_precentral	SA	MS	2	2	0.0244563	0.2503	0.0212734	-0.0172395	0.0661522	1.02476	0.982908	1.06839	NA	NA	NA	NA	NA	NA	NA	NA
1873	706	aparc-Desikan_rh_area_precuneus	SA	MS	4	1	-0.0989401	0.0766804	0.0558895	-0.208484	0.0106033	0.905797	0.811814	1.01066	NA	NA	NA	NA	NA	NA	NA	NA
1874	707	aparc-Desikan_rh_area_rostralanteriorcingulate	SA	MS	NA	NA	NA	NA	NA	NA	NA	NA	NA	NA	NA	NA	NA	NA	NA	NA	NA	NA
1875	708	aparc-Desikan_rh_area_rostralmiddlefrontal	SA	MS	5	0	-0.0379569	0.45232	0.0505046	-0.136946	0.0610321	0.962754	0.872017	1.06293	NA	NA	NA	NA	NA	NA	NA	NA
1876	709	aparc-Desikan_rh_area_superiorfrontal	SA	MS	3	0	-0.0059737	0.896934	0.0461164	-0.0963619	0.0844145	0.994044	0.908135	1.08808	NA	NA	NA	NA	NA	NA	NA	NA
1877	710	aparc-Desikan_rh_area_superiorparietal	SA	MS	11	0	-0.0501371	0.0388268	0.0242675	-0.0977014	-0.00257278	0.951099	0.90692	0.997431	NA	NA	NA	NA	NA	NA	NA	NA
1878	711	aparc-Desikan_rh_area_superiortemporal	SA	MS	3	2	-0.0579121	0.508944	0.0876815	-0.229768	0.113944	0.943733	0.794718	1.12069	NA	NA	NA	NA	NA	NA	NA	NA
1879	712	aparc-Desikan_rh_area_supramarginal	SA	MS	6	0	-0.014133	0.65919	0.0320453	-0.0769418	0.0486758	0.985966	0.925944	1.04988	NA	NA	NA	NA	NA	NA	NA	NA
1880	713	aparc-Desikan_rh_area_frontalpole	SA	MS	1	0	NA	NA	NA	NA	NA	NA	NA	NA	-0.2245	0.01279	0.0901766	-0.401247	-0.0477543	0.798915	0.669485	0.953368
1881	714	aparc-Desikan_rh_area_transversetemporal	SA	MS	2	1	-0.0509944	0.4172	0.062856	-0.174192	0.0722033	0.950284	0.840135	1.07487	NA	NA	NA	NA	NA	NA	NA	NA
1882	715	aparc-Desikan_rh_area_insula	SA	MS	2	0	-0.220181	6.85e-05	0.0553008	-0.32857	-0.111792	0.802374	0.719952	0.894231	NA	NA	NA	NA	NA	NA	NA	NA
1883	1020	aparc-Desikan_lh_thickness_GlobalMeanThickness	CT	MS	7	1	-0.0242032	0.439536	0.0313116	-0.085574	0.0371677	0.976087	0.917985	1.03787	NA	NA	NA	NA	NA	NA	NA	NA
1884	1021	aparc-Desikan_lh_thickness_bankssts	CT	MS	1	0	NA	NA	NA	NA	NA	NA	NA	NA	0.134866	0.103801	0.0829079	-0.0276333	0.297366	1.14438	0.972745	1.34631
1885	1022	aparc-Desikan_lh_thickness_caudalanteriorcingulate	CT	MS	NA	NA	NA	NA	NA	NA	NA	NA	NA	NA	NA	NA	NA	NA	NA	NA	NA	NA
1886	1023	aparc-Desikan_lh_thickness_caudalmiddlefrontal	CT	MS	3	0	-0.0298049	0.540914	0.048746	-0.125347	0.0657373	0.970635	0.882191	1.06795	NA	NA	NA	NA	NA	NA	NA	NA
1887	1024	aparc-Desikan_lh_thickness_cuneus	CT	MS	3	1	-0.0155646	0.710717	0.0419652	-0.0978163	0.0666871	0.984556	0.906815	1.06896	NA	NA	NA	NA	NA	NA	NA	NA
1888	1025	aparc-Desikan_lh_thickness_entorhinal	CT	MS	NA	NA	NA	NA	NA	NA	NA	NA	NA	NA	NA	NA	NA	NA	NA	NA	NA	NA
1889	1026	aparc-Desikan_lh_thickness_fusiform	CT	MS	3	0	-0.00144712	0.975494	0.0471089	-0.0937805	0.0908863	0.998554	0.910483	1.09514	NA	NA	NA	NA	NA	NA	NA	NA
1890	1027	aparc-Desikan_lh_thickness_inferiorparietal	CT	MS	6	1	-0.0094364	0.784911	0.0345752	-0.0772037	0.0583309	0.990608	0.925701	1.06007	NA	NA	NA	NA	NA	NA	NA	NA
1891	1028	aparc-Desikan_lh_thickness_inferiortemporal	CT	MS	1	1	NA	NA	NA	NA	NA	NA	NA	NA	0.0997525	0.2493	0.0865868	-0.0699576	0.269463	1.1049	0.932433	1.30926
1892	1029	aparc-Desikan_lh_thickness_isthmuscingulate	CT	MS	2	1	-0.205563	0.00469099	0.0727007	-0.348056	-0.0630694	0.814189	0.706059	0.938878	NA	NA	NA	NA	NA	NA	NA	NA
1893	1030	aparc-Desikan_lh_thickness_lateraloccipital	CT	MS	3	2	0.0886954	0.30982	0.087333	-0.0824773	0.259868	1.09275	0.920832	1.29676	NA	NA	NA	NA	NA	NA	NA	NA
1894	1031	aparc-Desikan_lh_thickness_lateralorbitofrontal	CT	MS	1	1	NA	NA	NA	NA	NA	NA	NA	NA	-0.0498548	0.608001	0.0971964	-0.24036	0.14065	0.951368	0.786345	1.15102
1895	1032	aparc-Desikan_lh_thickness_lingual	CT	MS	2	1	-0.00165543	0.979459	0.0642954	-0.127674	0.124364	0.998346	0.88014	1.13243	NA	NA	NA	NA	NA	NA	NA	NA
1896	1033	aparc-Desikan_lh_thickness_medialorbitofrontal	CT	MS	1	0	NA	NA	NA	NA	NA	NA	NA	NA	-0.189196	0.02562	0.0847683	-0.355342	-0.0230506	0.827624	0.700934	0.977213
1897	1034	aparc-Desikan_lh_thickness_middletemporal	CT	MS	NA	NA	NA	NA	NA	NA	NA	NA	NA	NA	NA	NA	NA	NA	NA	NA	NA	NA
1898	1035	aparc-Desikan_lh_thickness_parahippocampal	CT	MS	2	0	-0.0335351	0.588216	0.0619389	-0.154935	0.0878651	0.967021	0.856471	1.09184	NA	NA	NA	NA	NA	NA	NA	NA
1899	1036	aparc-Desikan_lh_thickness_paracentral	CT	MS	2	1	-0.00852863	0.890732	0.0620817	-0.130209	0.113151	0.991508	0.877912	1.1198	NA	NA	NA	NA	NA	NA	NA	NA
1900	1037	aparc-Desikan_lh_thickness_parsopercularis	CT	MS	4	0	-0.0624663	0.18147	0.0467477	-0.154092	0.0291592	0.939445	0.857193	1.02959	NA	NA	NA	NA	NA	NA	NA	NA
1901	1038	aparc-Desikan_lh_thickness_parsorbitalis	CT	MS	NA	NA	NA	NA	NA	NA	NA	NA	NA	NA	NA	NA	NA	NA	NA	NA	NA	NA
1902	1039	aparc-Desikan_lh_thickness_parstriangularis	CT	MS	2	0	-0.00719249	0.912396	0.0653765	-0.13533	0.120945	0.992833	0.873427	1.12856	NA	NA	NA	NA	NA	NA	NA	NA
1903	1040	aparc-Desikan_lh_thickness_pericalcarine	CT	MS	2	1	0.0227302	0.731588	0.066266	-0.107151	0.152612	1.02299	0.89839	1.16487	NA	NA	NA	NA	NA	NA	NA	NA
1904	1041	aparc-Desikan_lh_thickness_postcentral	CT	MS	4	1	0.0317982	0.33622	0.0330659	-0.033011	0.0966074	1.03231	0.967528	1.10143	NA	NA	NA	NA	NA	NA	NA	NA
1905	1042	aparc-Desikan_lh_thickness_posteriorcingulate	CT	MS	2	0	0.093217	0.372765	0.104585	-0.111769	0.298203	1.0977	0.894251	1.34744	NA	NA	NA	NA	NA	NA	NA	NA
1906	1043	aparc-Desikan_lh_thickness_precentral	CT	MS	1	1	NA	NA	NA	NA	NA	NA	NA	NA	0.0187652	0.799401	0.073843	-0.125967	0.163497	1.01894	0.881644	1.17762
1907	1044	aparc-Desikan_lh_thickness_precuneus	CT	MS	6	1	-0.0332374	0.322928	0.0336255	-0.0991433	0.0326685	0.967309	0.905613	1.03321	NA	NA	NA	NA	NA	NA	NA	NA
1908	1045	aparc-Desikan_lh_thickness_rostralanteriorcingulate	CT	MS	1	0	NA	NA	NA	NA	NA	NA	NA	NA	0.0387524	0.670901	0.0912011	-0.140002	0.217507	1.03951	0.869357	1.24297
1909	1046	aparc-Desikan_lh_thickness_rostralmiddlefrontal	CT	MS	6	0	-0.0695434	0.0467503	0.0349718	-0.138088	-0.000998623	0.93282	0.871022	0.999002	NA	NA	NA	NA	NA	NA	NA	NA
1910	1047	aparc-Desikan_lh_thickness_superiorfrontal	CT	MS	8	0	0.0107647	0.809253	0.0445948	-0.076641	0.0981705	1.01082	0.926222	1.10315	NA	NA	NA	NA	NA	NA	NA	NA
1911	1048	aparc-Desikan_lh_thickness_superiorparietal	CT	MS	7	1	0.00954269	0.842719	0.0480941	-0.0847218	0.103807	1.00959	0.918768	1.10939	NA	NA	NA	NA	NA	NA	NA	NA
1912	1049	aparc-Desikan_lh_thickness_superiortemporal	CT	MS	2	0	0.0632327	0.540787	0.103385	-0.139402	0.265867	1.06527	0.869878	1.30456	NA	NA	NA	NA	NA	NA	NA	NA
1913	1050	aparc-Desikan_lh_thickness_supramarginal	CT	MS	3	0	0.0339012	0.5288	0.0538251	-0.071596	0.139398	1.03448	0.930907	1.14958	NA	NA	NA	NA	NA	NA	NA	NA
1914	1051	aparc-Desikan_lh_thickness_frontalpole	CT	MS	1	0	NA	NA	NA	NA	NA	NA	NA	NA	0.245187	0.00398991	0.0851652	0.0782633	0.412111	1.27786	1.08141	1.51
1915	1052	aparc-Desikan_lh_thickness_transversetemporal	CT	MS	2	1	0.0388002	0.731394	0.11303	-0.182739	0.26034	1.03956	0.832985	1.29737	NA	NA	NA	NA	NA	NA	NA	NA
1916	1053	aparc-Desikan_lh_thickness_insula	CT	MS	2	0	0.101457	0.752517	0.321759	-0.52919	0.732105	1.10678	0.589082	2.07945	NA	NA	NA	NA	NA	NA	NA	NA
1917	1054	aparc-Desikan_rh_thickness_GlobalMeanThickness	CT	MS	11	1	-0.0173511	0.618885	0.0348814	-0.0857186	0.0510165	0.982799	0.917852	1.05234	NA	NA	NA	NA	NA	NA	NA	NA
1918	1055	aparc-Desikan_rh_thickness_bankssts	CT	MS	1	0	NA	NA	NA	NA	NA	NA	NA	NA	0.0976282	0.269098	0.0883399	-0.0755179	0.270774	1.10255	0.927263	1.31098
1919	1056	aparc-Desikan_rh_thickness_caudalanteriorcingulate	CT	MS	NA	NA	NA	NA	NA	NA	NA	NA	NA	NA	NA	NA	NA	NA	NA	NA	NA	NA
1920	1057	aparc-Desikan_rh_thickness_caudalmiddlefrontal	CT	MS	1	0	NA	NA	NA	NA	NA	NA	NA	NA	-0.0361601	0.6918	0.0912181	-0.214947	0.142627	0.964486	0.806584	1.1533
1921	1058	aparc-Desikan_rh_thickness_cuneus	CT	MS	2	1	-0.00629951	0.924054	0.066082	-0.13582	0.123221	0.99372	0.873	1.13113	NA	NA	NA	NA	NA	NA	NA	NA
1922	1059	aparc-Desikan_rh_thickness_entorhinal	CT	MS	NA	NA	NA	NA	NA	NA	NA	NA	NA	NA	NA	NA	NA	NA	NA	NA	NA	NA
1923	1060	aparc-Desikan_rh_thickness_fusiform	CT	MS	2	1	-0.0190105	0.766789	0.0640997	-0.144646	0.106625	0.981169	0.865329	1.11252	NA	NA	NA	NA	NA	NA	NA	NA
1924	1061	aparc-Desikan_rh_thickness_inferiorparietal	CT	MS	3	0	0.0102536	0.924535	0.108248	-0.201912	0.22242	1.01031	0.817166	1.2491	NA	NA	NA	NA	NA	NA	NA	NA
1925	1062	aparc-Desikan_rh_thickness_inferiortemporal	CT	MS	4	1	0.0987431	0.0286869	0.0451343	0.0102799	0.187206	1.10378	1.01033	1.20588	NA	NA	NA	NA	NA	NA	NA	NA
1926	1063	aparc-Desikan_rh_thickness_isthmuscingulate	CT	MS	4	0	-0.0650977	0.517508	0.100585	-0.262244	0.132048	0.936976	0.769323	1.14116	NA	NA	NA	NA	NA	NA	NA	NA
1927	1064	aparc-Desikan_rh_thickness_lateraloccipital	CT	MS	6	2	0.00523806	0.946081	0.0774534	-0.146571	0.157047	1.00525	0.863665	1.17005	NA	NA	NA	NA	NA	NA	NA	NA
1928	1065	aparc-Desikan_rh_thickness_lateralorbitofrontal	CT	MS	2	2	-0.0295842	0.821579	0.131185	-0.286708	0.227539	0.970849	0.750731	1.25551	NA	NA	NA	NA	NA	NA	NA	NA
1929	1066	aparc-Desikan_rh_thickness_lingual	CT	MS	4	2	-0.0457319	0.31175	0.0452094	-0.134342	0.0428786	0.955298	0.874291	1.04381	NA	NA	NA	NA	NA	NA	NA	NA
1930	1067	aparc-Desikan_rh_thickness_medialorbitofrontal	CT	MS	3	0	-0.00423902	0.968648	0.107851	-0.215626	0.207148	0.99577	0.806037	1.23016	NA	NA	NA	NA	NA	NA	NA	NA
1931	1068	aparc-Desikan_rh_thickness_middletemporal	CT	MS	2	0	0.0619567	0.333039	0.0640042	-0.0634915	0.187405	1.06392	0.938482	1.20612	NA	NA	NA	NA	NA	NA	NA	NA
1932	1069	aparc-Desikan_rh_thickness_parahippocampal	CT	MS	2	0	0.113844	0.0762082	0.0642053	-0.0119985	0.239686	1.12058	0.988073	1.27085	NA	NA	NA	NA	NA	NA	NA	NA
1933	1070	aparc-Desikan_rh_thickness_paracentral	CT	MS	1	1	NA	NA	NA	NA	NA	NA	NA	NA	0.121623	0.202401	0.0954096	-0.0653803	0.308625	1.12933	0.936711	1.36155
1934	1071	aparc-Desikan_rh_thickness_parsopercularis	CT	MS	2	0	-0.0171991	0.78378	0.0626795	-0.140051	0.105653	0.982948	0.869314	1.11144	NA	NA	NA	NA	NA	NA	NA	NA
1935	1072	aparc-Desikan_rh_thickness_parsorbitalis	CT	MS	NA	NA	NA	NA	NA	NA	NA	NA	NA	NA	NA	NA	NA	NA	NA	NA	NA	NA
1936	1073	aparc-Desikan_rh_thickness_parstriangularis	CT	MS	3	0	0.0236345	0.778177	0.0839011	-0.140812	0.188081	1.02392	0.868653	1.20693	NA	NA	NA	NA	NA	NA	NA	NA
1937	1074	aparc-Desikan_rh_thickness_pericalcarine	CT	MS	1	1	NA	NA	NA	NA	NA	NA	NA	NA	-0.0224646	0.8069	0.0919071	-0.202602	0.157673	0.977786	0.816603	1.17078
1938	1075	aparc-Desikan_rh_thickness_postcentral	CT	MS	2	1	0.0133523	0.778614	0.0474957	-0.0797392	0.106444	1.01344	0.923357	1.11232	NA	NA	NA	NA	NA	NA	NA	NA
1939	1076	aparc-Desikan_rh_thickness_posteriorcingulate	CT	MS	1	0	NA	NA	NA	NA	NA	NA	NA	NA	-0.0826166	0.386001	0.095302	-0.269409	0.104175	0.920704	0.763831	1.1098
1940	1077	aparc-Desikan_rh_thickness_precentral	CT	MS	6	1	0.0206889	0.586152	0.0380016	-0.0537943	0.095172	1.0209	0.947627	1.09985	NA	NA	NA	NA	NA	NA	NA	NA
1941	1078	aparc-Desikan_rh_thickness_precuneus	CT	MS	6	1	-0.00816264	0.816788	0.0352326	-0.0772186	0.0608933	0.991871	0.925688	1.06279	NA	NA	NA	NA	NA	NA	NA	NA
1942	1079	aparc-Desikan_rh_thickness_rostralanteriorcingulate	CT	MS	2	0	-0.123157	0.096496	0.0740982	-0.26839	0.0220751	0.884125	0.76461	1.02232	NA	NA	NA	NA	NA	NA	NA	NA
1943	1080	aparc-Desikan_rh_thickness_rostralmiddlefrontal	CT	MS	2	0	-0.0179007	0.76153	0.0589862	-0.133514	0.0977124	0.982259	0.875015	1.10265	NA	NA	NA	NA	NA	NA	NA	NA
1944	1081	aparc-Desikan_rh_thickness_superiorfrontal	CT	MS	7	0	-0.0180089	0.669636	0.0422103	-0.100741	0.0647234	0.982152	0.904167	1.06686	NA	NA	NA	NA	NA	NA	NA	NA
1945	1082	aparc-Desikan_rh_thickness_superiorparietal	CT	MS	6	1	-0.0446208	0.22186	0.0365267	-0.116213	0.0269714	0.95636	0.890285	1.02734	NA	NA	NA	NA	NA	NA	NA	NA
1946	1083	aparc-Desikan_rh_thickness_superiortemporal	CT	MS	2	0	0.0627976	0.556138	0.106692	-0.146319	0.271914	1.06481	0.863883	1.31247	NA	NA	NA	NA	NA	NA	NA	NA
1947	1084	aparc-Desikan_rh_thickness_supramarginal	CT	MS	4	1	-0.0896806	0.0432722	0.0443727	-0.176651	-0.00270999	0.914223	0.838072	0.997294	NA	NA	NA	NA	NA	NA	NA	NA
1948	1085	aparc-Desikan_rh_thickness_frontalpole	CT	MS	NA	NA	NA	NA	NA	NA	NA	NA	NA	NA	NA	NA	NA	NA	NA	NA	NA	NA
1949	1086	aparc-Desikan_rh_thickness_transversetemporal	CT	MS	1	1	NA	NA	NA	NA	NA	NA	NA	NA	0.0543349	0.576301	0.0972355	-0.136247	0.244916	1.05584	0.872627	1.27751
1950	1087	aparc-Desikan_rh_thickness_insula	CT	MS	3	0	0.0113156	0.881438	0.0758686	-0.137387	0.160018	1.01138	0.871633	1.17353	NA	NA	NA	NA	NA	NA	NA	NA
1951	1452	IDP_dMRI_TBSS_FA_Middle_cerebellar_peduncle	FA	MS	6	0	-0.0286312	0.342864	0.0301851	-0.087794	0.0305316	0.971775	0.915949	1.031	NA	NA	NA	NA	NA	NA	NA	NA
1952	1453	IDP_dMRI_TBSS_FA_Pontine_crossing_tract	FA	MS	3	0	-0.048787	0.420229	0.0605279	-0.167422	0.0698476	0.952384	0.845843	1.07234	NA	NA	NA	NA	NA	NA	NA	NA
1953	1454	IDP_dMRI_TBSS_FA_Genu_of_corpus_callosum	FA	MS	11	1	0.0477723	0.276353	0.0438862	-0.0382447	0.133789	1.04893	0.962477	1.14315	NA	NA	NA	NA	NA	NA	NA	NA
1954	1455	IDP_dMRI_TBSS_FA_Body_of_corpus_callosum	FA	MS	12	1	0.0189151	0.575756	0.0338014	-0.0473357	0.0851658	1.0191	0.953767	1.0889	NA	NA	NA	NA	NA	NA	NA	NA
1955	1456	IDP_dMRI_TBSS_FA_Splenium_of_corpus_callosum	FA	MS	11	1	0.00513034	0.856315	0.028334	-0.0504042	0.0606649	1.00514	0.950845	1.06254	NA	NA	NA	NA	NA	NA	NA	NA
1956	1457	IDP_dMRI_TBSS_FA_Fornix	FA	MS	7	0	-0.0623428	0.114158	0.039463	-0.13969	0.0150047	0.939561	0.869628	1.01512	NA	NA	NA	NA	NA	NA	NA	NA
1957	1458	IDP_dMRI_TBSS_FA_Corticospinal_tract_R	FA	MS	2	0	-0.0602801	0.364065	0.0664136	-0.190451	0.0698905	0.941501	0.826586	1.07239	NA	NA	NA	NA	NA	NA	NA	NA
1958	1459	IDP_dMRI_TBSS_FA_Corticospinal_tract_L	FA	MS	1	0	NA	NA	NA	NA	NA	NA	NA	NA	-0.017711	0.8426	0.0891931	-0.192529	0.157108	0.982445	0.82487	1.17012
1959	1460	IDP_dMRI_TBSS_FA_Medial_lemniscus_R	FA	MS	5	1	0.0408356	0.412017	0.0497783	-0.0567299	0.138401	1.04168	0.944849	1.14844	NA	NA	NA	NA	NA	NA	NA	NA
1960	1461	IDP_dMRI_TBSS_FA_Medial_lemniscus_L	FA	MS	5	1	0.0303843	0.601113	0.0581183	-0.0835276	0.144296	1.03085	0.919866	1.15523	NA	NA	NA	NA	NA	NA	NA	NA
1961	1462	IDP_dMRI_TBSS_FA_Inferior_cerebellar_peduncle_R	FA	MS	9	0	0.0153488	0.574108	0.0273105	-0.0381797	0.0688774	1.01547	0.96254	1.0713	NA	NA	NA	NA	NA	NA	NA	NA
1962	1463	IDP_dMRI_TBSS_FA_Inferior_cerebellar_peduncle_L	FA	MS	9	0	0.0739843	0.00835322	0.0280515	0.0190034	0.128965	1.07679	1.01919	1.13765	NA	NA	NA	NA	NA	NA	NA	NA
1963	1464	IDP_dMRI_TBSS_FA_Superior_cerebellar_peduncle_R	FA	MS	11	0	0.0105716	0.596953	0.0199922	-0.028613	0.0497562	1.01063	0.971792	1.05101	NA	NA	NA	NA	NA	NA	NA	NA
1964	1465	IDP_dMRI_TBSS_FA_Superior_cerebellar_peduncle_L	FA	MS	10	0	0.00693142	0.724994	0.0197032	-0.0316868	0.0455496	1.00696	0.96881	1.0466	NA	NA	NA	NA	NA	NA	NA	NA
1965	1466	IDP_dMRI_TBSS_FA_Cerebral_peduncle_R	FA	MS	8	0	0.0661907	0.110908	0.0415217	-0.0151918	0.147573	1.06843	0.984923	1.15902	NA	NA	NA	NA	NA	NA	NA	NA
1966	1467	IDP_dMRI_TBSS_FA_Cerebral_peduncle_L	FA	MS	8	1	0.0595335	0.154367	0.0417992	-0.0223929	0.14146	1.06134	0.977856	1.15195	NA	NA	NA	NA	NA	NA	NA	NA
1967	1468	IDP_dMRI_TBSS_FA_Anterior_limb_of_internal_capsule_R	FA	MS	11	1	0.00743251	0.789922	0.0278985	-0.0472486	0.0621137	1.00746	0.95385	1.06408	NA	NA	NA	NA	NA	NA	NA	NA
1968	1469	IDP_dMRI_TBSS_FA_Anterior_limb_of_internal_capsule_L	FA	MS	8	0	0.0062022	0.880607	0.041293	-0.0747321	0.0871365	1.00622	0.927992	1.09105	NA	NA	NA	NA	NA	NA	NA	NA
1969	1470	IDP_dMRI_TBSS_FA_Posterior_limb_of_internal_capsule_R	FA	MS	20	0	0.0558197	0.0466071	0.0280522	0.00083746	0.110802	1.05741	1.00084	1.11717	NA	NA	NA	NA	NA	NA	NA	NA
1970	1471	IDP_dMRI_TBSS_FA_Posterior_limb_of_internal_capsule_L	FA	MS	16	0	0.0795309	0.00218021	0.0259522	0.0286646	0.130397	1.08278	1.02908	1.13928	NA	NA	NA	NA	NA	NA	NA	NA
1971	1472	IDP_dMRI_TBSS_FA_Retrolenticular_part_of_internal_capsule_R	FA	MS	10	0	-0.0592823	0.17811	0.0440238	-0.145569	0.0270043	0.942441	0.86453	1.02737	NA	NA	NA	NA	NA	NA	NA	NA
1972	1473	IDP_dMRI_TBSS_FA_Retrolenticular_part_of_internal_capsule_L	FA	MS	7	0	-0.041434	0.373496	0.0465579	-0.132688	0.0498196	0.959413	0.875739	1.05108	NA	NA	NA	NA	NA	NA	NA	NA
1973	1474	IDP_dMRI_TBSS_FA_Anterior_corona_radiata_R	FA	MS	10	1	-0.0118662	0.772259	0.0409999	-0.0922259	0.0684935	0.988204	0.911899	1.07089	NA	NA	NA	NA	NA	NA	NA	NA
1974	1475	IDP_dMRI_TBSS_FA_Anterior_corona_radiata_L	FA	MS	9	1	-0.0455117	0.0880936	0.0266846	-0.0978134	0.00679014	0.955508	0.906818	1.00681	NA	NA	NA	NA	NA	NA	NA	NA
1975	1476	IDP_dMRI_TBSS_FA_Superior_corona_radiata_R	FA	MS	11	0	-0.0253962	0.561363	0.0437248	-0.111097	0.0603045	0.974924	0.894852	1.06216	NA	NA	NA	NA	NA	NA	NA	NA
1976	1477	IDP_dMRI_TBSS_FA_Superior_corona_radiata_L	FA	MS	9	0	-0.0141864	0.835217	0.0681985	-0.147855	0.119483	0.985914	0.862556	1.12691	NA	NA	NA	NA	NA	NA	NA	NA
1977	1478	IDP_dMRI_TBSS_FA_Posterior_corona_radiata_R	FA	MS	6	0	0.0415349	0.299953	0.040071	-0.0370042	0.120074	1.04241	0.963672	1.12758	NA	NA	NA	NA	NA	NA	NA	NA
1978	1479	IDP_dMRI_TBSS_FA_Posterior_corona_radiata_L	FA	MS	7	0	0.0142929	0.61768	0.028635	-0.0418317	0.0704175	1.0144	0.959031	1.07296	NA	NA	NA	NA	NA	NA	NA	NA
1979	1480	IDP_dMRI_TBSS_FA_Posterior_thalamic_radiation_R	FA	MS	10	0	0.00112732	0.972939	0.0332324	-0.0640082	0.0662628	1.00113	0.937997	1.06851	NA	NA	NA	NA	NA	NA	NA	NA
1980	1481	IDP_dMRI_TBSS_FA_Posterior_thalamic_radiation_L	FA	MS	11	0	-0.0392006	0.212697	0.0314566	-0.100855	0.0224542	0.961558	0.904064	1.02271	NA	NA	NA	NA	NA	NA	NA	NA
1981	1482	IDP_dMRI_TBSS_FA_Sagittal_stratum_R	FA	MS	12	0	-0.010987	0.701157	0.02863	-0.0671017	0.0451277	0.989073	0.9351	1.04616	NA	NA	NA	NA	NA	NA	NA	NA
1982	1483	IDP_dMRI_TBSS_FA_Sagittal_stratum_L	FA	MS	10	0	-0.0166694	0.684736	0.0410568	-0.0971407	0.0638018	0.983469	0.907428	1.06588	NA	NA	NA	NA	NA	NA	NA	NA
1983	1484	IDP_dMRI_TBSS_FA_External_capsule_R	FA	MS	10	0	0.0466785	0.17633	0.0345219	-0.0209844	0.114341	1.04779	0.979234	1.12113	NA	NA	NA	NA	NA	NA	NA	NA
1984	1485	IDP_dMRI_TBSS_FA_External_capsule_L	FA	MS	8	0	0.0453634	0.284693	0.0424022	-0.0377448	0.128472	1.04641	0.962959	1.13709	NA	NA	NA	NA	NA	NA	NA	NA
1985	1486	IDP_dMRI_TBSS_FA_Cingulum_cingulate_gyrus_R	FA	MS	11	1	-0.0222469	0.373192	0.0249822	-0.071212	0.0267182	0.977999	0.931264	1.02708	NA	NA	NA	NA	NA	NA	NA	NA
1986	1487	IDP_dMRI_TBSS_FA_Cingulum_cingulate_gyrus_L	FA	MS	7	1	0.00862372	0.786431	0.0318279	-0.0537589	0.0710064	1.00866	0.947661	1.07359	NA	NA	NA	NA	NA	NA	NA	NA
1987	1488	IDP_dMRI_TBSS_FA_Cingulum_hippocampus_R	FA	MS	5	0	0.0412684	0.422464	0.051447	-0.0595677	0.142105	1.04213	0.942172	1.1527	NA	NA	NA	NA	NA	NA	NA	NA
1988	1489	IDP_dMRI_TBSS_FA_Cingulum_hippocampus_L	FA	MS	3	0	0.0173259	0.759846	0.0566793	-0.0937656	0.128417	1.01748	0.910496	1.13703	NA	NA	NA	NA	NA	NA	NA	NA
1989	1490	IDP_dMRI_TBSS_FA_Fornix_cres+Stria_terminalis_R	FA	MS	1	1	NA	NA	NA	NA	NA	NA	NA	NA	0.0922547	0.321302	0.0930188	-0.0900621	0.274571	1.09664	0.913874	1.31597
1990	1491	IDP_dMRI_TBSS_FA_Fornix_cres+Stria_terminalis_L	FA	MS	5	1	0.0961432	0.0178016	0.0405715	0.016623	0.175663	1.10092	1.01676	1.19204	NA	NA	NA	NA	NA	NA	NA	NA
1991	1492	IDP_dMRI_TBSS_FA_Superior_longitudinal_fasciculus_R	FA	MS	12	0	-0.0289767	0.274205	0.0265008	-0.0809182	0.0229648	0.971439	0.922269	1.02323	NA	NA	NA	NA	NA	NA	NA	NA
1992	1493	IDP_dMRI_TBSS_FA_Superior_longitudinal_fasciculus_L	FA	MS	13	0	-0.0297636	0.257316	0.0262753	-0.0812631	0.021736	0.970675	0.921951	1.02197	NA	NA	NA	NA	NA	NA	NA	NA
1993	1494	IDP_dMRI_TBSS_FA_Superior_fronto-occipital_fasciculus_R	FA	MS	7	0	-0.0566476	0.232036	0.0473987	-0.149549	0.0362538	0.944927	0.861096	1.03692	NA	NA	NA	NA	NA	NA	NA	NA
1994	1495	IDP_dMRI_TBSS_FA_Superior_fronto-occipital_fasciculus_L	FA	MS	9	1	-0.0363022	0.218041	0.029472	-0.0940673	0.0214628	0.964349	0.910222	1.02169	NA	NA	NA	NA	NA	NA	NA	NA
1995	1496	IDP_dMRI_TBSS_FA_Uncinate_fasciculus_R	FA	MS	2	0	-0.0134343	0.789978	0.0504404	-0.112297	0.0854289	0.986656	0.893778	1.08918	NA	NA	NA	NA	NA	NA	NA	NA
1996	1497	IDP_dMRI_TBSS_FA_Uncinate_fasciculus_L	FA	MS	7	0	-0.0454205	0.127767	0.0298238	-0.103875	0.013034	0.955596	0.901338	1.01312	NA	NA	NA	NA	NA	NA	NA	NA
1997	1498	IDP_dMRI_TBSS_FA_Tapetum_R	FA	MS	9	0	-0.00566019	0.873825	0.035643	-0.0755205	0.0642001	0.994356	0.927261	1.06631	NA	NA	NA	NA	NA	NA	NA	NA
[truncated: 390 more rows]
