# Supplementary material for: Bidirectional two-sample Mendelian randomization analyses support causal relationships between structural and diffusion imaging-derived phenotypes and the risk of major neurodegenerative diseases
Source: Transl Psychiatry. 2024 May 28;14:215. doi: 10.1038/s41398-024-02939-3 (PMC11133432; doi:10.1038/s41398-024-02939-3)
Supplement: Supplementary file 17 — Supplementary Table S16 [file 41398_2024_2939_MOESM17_ESM.xlsx]

## Sheet: Sheet1
Table S16. Reverse MR analysis results after excluding IVs associated with additional two confounders.
ID	IDP ID	IDP short name	Category	Disease	IV	Number of SNPs associated with confounders	Inverse variance weighted					Wald ratio
							Effect	P	SE	CI Lower	CI Upper	Effect	P	SE	CI Lower	CI Upper
1	122	IDP_T1_FAST_ROIs_L_thalamus	GMV	AD	19	0	-0.0270033	0.485249	0.038693	-0.102842	0.048835	NA	NA	NA	NA	NA
2	123	IDP_T1_FAST_ROIs_R_thalamus	GMV	AD	19	0	-0.0388494	0.295476	0.0371344	-0.111633	0.033934	NA	NA	NA	NA	NA
3	124	IDP_T1_FAST_ROIs_L_caudate	GMV	AD	19	0	0.0173796	0.649079	0.0381934	-0.0574795	0.0922387	NA	NA	NA	NA	NA
4	125	IDP_T1_FAST_ROIs_R_caudate	GMV	AD	19	0	0.00125348	0.968811	0.032059	-0.0615821	0.0640891	NA	NA	NA	NA	NA
5	126	IDP_T1_FAST_ROIs_L_putamen	GMV	AD	19	0	-0.0581804	0.0832373	0.0335875	-0.124012	0.00765111	NA	NA	NA	NA	NA
6	127	IDP_T1_FAST_ROIs_R_putamen	GMV	AD	19	0	-0.0554899	0.0447986	0.0276545	-0.109693	-0.00128706	NA	NA	NA	NA	NA
7	128	IDP_T1_FAST_ROIs_L_pallidum	GMV	AD	19	0	0.0188588	0.599574	0.0359206	-0.0515456	0.0892632	NA	NA	NA	NA	NA
8	129	IDP_T1_FAST_ROIs_R_pallidum	GMV	AD	19	0	0.0432957	0.143195	0.0295736	-0.0146686	0.10126	NA	NA	NA	NA	NA
9	130	IDP_T1_FAST_ROIs_L_hippocampus	GMV	AD	19	0	-0.0339374	0.204267	0.0267332	-0.0863345	0.0184596	NA	NA	NA	NA	NA
10	131	IDP_T1_FAST_ROIs_R_hippocampus	GMV	AD	19	0	-0.0413247	0.292824	0.039284	-0.118321	0.0356719	NA	NA	NA	NA	NA
11	132	IDP_T1_FAST_ROIs_L_amygdala	GMV	AD	19	0	-0.0579935	0.119802	0.0372803	-0.131063	0.0150759	NA	NA	NA	NA	NA
12	133	IDP_T1_FAST_ROIs_R_amygdala	GMV	AD	19	0	-0.0733922	0.0196455	0.0314576	-0.135049	-0.0117353	NA	NA	NA	NA	NA
13	134	IDP_T1_FAST_ROIs_L_ventral_striatum	GMV	AD	19	0	-0.0987184	0.000239282	0.0268734	-0.15139	-0.0460466	NA	NA	NA	NA	NA
14	135	IDP_T1_FAST_ROIs_R_ventral_striatum	GMV	AD	19	0	-0.12184	1.03e-05	0.0276243	-0.175983	-0.0676959	NA	NA	NA	NA	NA
15	136	IDP_T1_FAST_ROIs_brain_stem	GMV	AD	19	0	-0.0330878	0.215824	0.0267331	-0.0854846	0.019309	NA	NA	NA	NA	NA
16	137	IDP_T1_FAST_ROIs_L_cerebellum_I-IV	GMV	AD	19	0	-0.0221985	0.406319	0.0267327	-0.0745945	0.0301975	NA	NA	NA	NA	NA
17	138	IDP_T1_FAST_ROIs_R_cerebellum_I-IV	GMV	AD	19	0	-0.0198003	0.499313	0.0293089	-0.0772458	0.0376452	NA	NA	NA	NA	NA
18	139	IDP_T1_FAST_ROIs_L_cerebellum_V	GMV	AD	19	0	-0.00498084	0.877035	0.0321908	-0.0680747	0.058113	NA	NA	NA	NA	NA
19	140	IDP_T1_FAST_ROIs_R_cerebellum_V	GMV	AD	19	0	-0.00547358	0.869686	0.033364	-0.070867	0.0599198	NA	NA	NA	NA	NA
20	141	IDP_T1_FAST_ROIs_L_cerebellum_VI	GMV	AD	19	0	0.00328637	0.914926	0.0307634	-0.0570099	0.0635827	NA	NA	NA	NA	NA
21	142	IDP_T1_FAST_ROIs_V_cerebellum_VI	GMV	AD	19	0	0.0185735	0.66	0.0422207	-0.0641791	0.101326	NA	NA	NA	NA	NA
22	143	IDP_T1_FAST_ROIs_R_cerebellum_VI	GMV	AD	19	0	0.0257095	0.398337	0.03044	-0.0339529	0.0853719	NA	NA	NA	NA	NA
23	144	IDP_T1_FAST_ROIs_L_cerebellum_crus_I	GMV	AD	19	0	-0.0058287	0.835864	0.0281325	-0.0609684	0.049311	NA	NA	NA	NA	NA
24	145	IDP_T1_FAST_ROIs_V_cerebellum_crus_I	GMV	AD	19	0	-0.00863561	0.761859	0.0284966	-0.0644889	0.0472177	NA	NA	NA	NA	NA
25	146	IDP_T1_FAST_ROIs_R_cerebellum_crus_I	GMV	AD	19	0	-0.0136374	0.609954	0.0267327	-0.0660335	0.0387587	NA	NA	NA	NA	NA
26	147	IDP_T1_FAST_ROIs_L_cerebellum_crus_II	GMV	AD	19	0	-0.0428878	0.277186	0.0394675	-0.120244	0.0344684	NA	NA	NA	NA	NA
27	148	IDP_T1_FAST_ROIs_V_cerebellum_crus_II	GMV	AD	19	0	-0.0459003	0.215258	0.0370392	-0.118497	0.0266965	NA	NA	NA	NA	NA
28	149	IDP_T1_FAST_ROIs_R_cerebellum_crus_II	GMV	AD	19	0	-0.0261098	0.455583	0.0349932	-0.0946964	0.0424768	NA	NA	NA	NA	NA
29	150	IDP_T1_FAST_ROIs_L_cerebellum_VIIb	GMV	AD	19	0	-0.0366632	0.281066	0.0340127	-0.103328	0.0300016	NA	NA	NA	NA	NA
30	151	IDP_T1_FAST_ROIs_V_cerebellum_VIIb	GMV	AD	19	0	-0.016969	0.570203	0.029888	-0.0755496	0.0416116	NA	NA	NA	NA	NA
31	152	IDP_T1_FAST_ROIs_R_cerebellum_VIIb	GMV	AD	19	0	-0.0356016	0.343387	0.0375745	-0.109248	0.0380444	NA	NA	NA	NA	NA
32	153	IDP_T1_FAST_ROIs_L_cerebellum_VIIIa	GMV	AD	19	0	-0.000858743	0.978809	0.0323289	-0.0642233	0.0625059	NA	NA	NA	NA	NA
33	154	IDP_T1_FAST_ROIs_V_cerebellum_VIIIa	GMV	AD	19	0	-0.0284651	0.363093	0.031298	-0.0898092	0.0328789	NA	NA	NA	NA	NA
34	155	IDP_T1_FAST_ROIs_R_cerebellum_VIIIa	GMV	AD	19	0	-0.0167687	0.60521	0.0324394	-0.0803499	0.0468126	NA	NA	NA	NA	NA
35	156	IDP_T1_FAST_ROIs_L_cerebellum_VIIIb	GMV	AD	19	0	0.0103983	0.720027	0.0290112	-0.0464637	0.0672602	NA	NA	NA	NA	NA
36	157	IDP_T1_FAST_ROIs_V_cerebellum_VIIIb	GMV	AD	19	0	-0.00101201	0.977598	0.0360396	-0.0716497	0.0696257	NA	NA	NA	NA	NA
37	158	IDP_T1_FAST_ROIs_R_cerebellum_VIIIb	GMV	AD	19	0	0.00848533	0.780016	0.0303809	-0.0510613	0.0680319	NA	NA	NA	NA	NA
38	159	IDP_T1_FAST_ROIs_L_cerebellum_IX	GMV	AD	19	0	0.00293992	0.912431	0.0267332	-0.0494572	0.0553371	NA	NA	NA	NA	NA
39	160	IDP_T1_FAST_ROIs_V_cerebellum_IX	GMV	AD	19	0	0.0192871	0.470631	0.0267337	-0.033111	0.0716852	NA	NA	NA	NA	NA
40	161	IDP_T1_FAST_ROIs_R_cerebellum_IX	GMV	AD	19	0	0.00884545	0.740736	0.0267332	-0.0435516	0.0612425	NA	NA	NA	NA	NA
41	162	IDP_T1_FAST_ROIs_L_cerebellum_X	GMV	AD	19	0	0.0198904	0.540209	0.0324744	-0.0437593	0.0835402	NA	NA	NA	NA	NA
42	163	IDP_T1_FAST_ROIs_V_cerebellum_X	GMV	AD	19	0	0.0455337	0.135886	0.0305332	-0.0143113	0.105379	NA	NA	NA	NA	NA
43	164	IDP_T1_FAST_ROIs_R_cerebellum_X	GMV	AD	19	0	0.00346473	0.913266	0.0318099	-0.0588826	0.0658121	NA	NA	NA	NA	NA
44	344	aparc-Desikan_lh_volume_bankssts	GMV	AD	19	0	0.064482	0.028239	0.0293908	0.00687599	0.122088	NA	NA	NA	NA	NA
45	345	aparc-Desikan_lh_volume_caudalanteriorcingulate	GMV	AD	19	0	-0.021701	0.426449	0.0272871	-0.0751837	0.0317817	NA	NA	NA	NA	NA
46	346	aparc-Desikan_lh_volume_caudalmiddlefrontal	GMV	AD	19	0	-0.0049064	0.864009	0.0286466	-0.0610537	0.0512409	NA	NA	NA	NA	NA
47	347	aparc-Desikan_lh_volume_cuneus	GMV	AD	19	0	-0.00664679	0.807548	0.0272867	-0.0601286	0.0468351	NA	NA	NA	NA	NA
48	348	aparc-Desikan_lh_volume_entorhinal	GMV	AD	19	0	-0.033112	0.316857	0.033081	-0.0979506	0.0317267	NA	NA	NA	NA	NA
49	349	aparc-Desikan_lh_volume_fusiform	GMV	AD	19	0	0.00817591	0.809572	0.033928	-0.058323	0.0746748	NA	NA	NA	NA	NA
50	350	aparc-Desikan_lh_volume_inferiorparietal	GMV	AD	19	0	0.0256843	0.388916	0.0298105	-0.0327443	0.0841128	NA	NA	NA	NA	NA
51	351	aparc-Desikan_lh_volume_inferiortemporal	GMV	AD	19	0	-0.0131021	0.719455	0.0364771	-0.0845973	0.058393	NA	NA	NA	NA	NA
52	352	aparc-Desikan_lh_volume_isthmuscingulate	GMV	AD	19	0	-0.0353433	0.276602	0.0324851	-0.0990141	0.0283275	NA	NA	NA	NA	NA
53	353	aparc-Desikan_lh_volume_lateraloccipital	GMV	AD	19	0	0.0184933	0.65583	0.0414946	-0.0628362	0.0998227	NA	NA	NA	NA	NA
54	354	aparc-Desikan_lh_volume_lateralorbitofrontal	GMV	AD	19	0	-0.0236122	0.430229	0.0299344	-0.0822835	0.0350591	NA	NA	NA	NA	NA
55	355	aparc-Desikan_lh_volume_lingual	GMV	AD	19	0	-0.00408264	0.881062	0.0272861	-0.0575634	0.0493982	NA	NA	NA	NA	NA
56	356	aparc-Desikan_lh_volume_medialorbitofrontal	GMV	AD	19	0	-0.0312258	0.325463	0.0317563	-0.0934682	0.0310167	NA	NA	NA	NA	NA
57	357	aparc-Desikan_lh_volume_middletemporal	GMV	AD	19	0	0.0186158	0.63741	0.0394969	-0.058798	0.0960297	NA	NA	NA	NA	NA
58	358	aparc-Desikan_lh_volume_parahippocampal	GMV	AD	19	0	0.00714575	0.79342	0.0272872	-0.0463371	0.0606286	NA	NA	NA	NA	NA
59	359	aparc-Desikan_lh_volume_paracentral	GMV	AD	19	0	0.00860238	0.761861	0.0283872	-0.0470365	0.0642413	NA	NA	NA	NA	NA
60	360	aparc-Desikan_lh_volume_parsopercularis	GMV	AD	19	0	-0.0578247	0.034073	0.027286	-0.111305	-0.00434411	NA	NA	NA	NA	NA
61	361	aparc-Desikan_lh_volume_parsorbitalis	GMV	AD	19	0	-0.0439307	0.198468	0.0341627	-0.11089	0.0230281	NA	NA	NA	NA	NA
62	362	aparc-Desikan_lh_volume_parstriangularis	GMV	AD	19	0	-0.0493479	0.0705228	0.027286	-0.102829	0.00413281	NA	NA	NA	NA	NA
63	363	aparc-Desikan_lh_volume_pericalcarine	GMV	AD	19	0	0.0196369	0.471736	0.0272864	-0.0338445	0.0731182	NA	NA	NA	NA	NA
64	364	aparc-Desikan_lh_volume_postcentral	GMV	AD	19	0	0.0247556	0.364288	0.0272871	-0.0287272	0.0782384	NA	NA	NA	NA	NA
65	365	aparc-Desikan_lh_volume_posteriorcingulate	GMV	AD	19	0	-0.0387394	0.178241	0.028777	-0.0951424	0.0176636	NA	NA	NA	NA	NA
66	366	aparc-Desikan_lh_volume_precentral	GMV	AD	19	0	-0.0170419	0.565634	0.0296643	-0.0751839	0.0411	NA	NA	NA	NA	NA
67	367	aparc-Desikan_lh_volume_precuneus	GMV	AD	19	0	0.00647119	0.878889	0.042468	-0.0767661	0.0897085	NA	NA	NA	NA	NA
68	368	aparc-Desikan_lh_volume_rostralanteriorcingulate	GMV	AD	19	0	-0.0618793	0.0806149	0.0354177	-0.131298	0.00753939	NA	NA	NA	NA	NA
69	369	aparc-Desikan_lh_volume_rostralmiddlefrontal	GMV	AD	19	0	-0.0252829	0.376225	0.0285723	-0.0812845	0.0307188	NA	NA	NA	NA	NA
70	370	aparc-Desikan_lh_volume_superiorfrontal	GMV	AD	19	0	-0.0212638	0.577817	0.0382046	-0.0961449	0.0536173	NA	NA	NA	NA	NA
71	371	aparc-Desikan_lh_volume_superiorparietal	GMV	AD	19	0	0.0314011	0.482027	0.0446643	-0.0561409	0.118943	NA	NA	NA	NA	NA
72	372	aparc-Desikan_lh_volume_superiortemporal	GMV	AD	19	0	-0.00333155	0.923308	0.0346072	-0.0711616	0.0644986	NA	NA	NA	NA	NA
73	373	aparc-Desikan_lh_volume_supramarginal	GMV	AD	19	0	0.0130987	0.665149	0.0302641	-0.0462188	0.0724163	NA	NA	NA	NA	NA
74	374	aparc-Desikan_lh_volume_frontalpole	GMV	AD	19	0	0.00148872	0.956491	0.0272872	-0.0519943	0.0549717	NA	NA	NA	NA	NA
75	375	aparc-Desikan_lh_volume_transversetemporal	GMV	AD	19	0	0.0265555	0.333474	0.0274578	-0.0272617	0.0803728	NA	NA	NA	NA	NA
76	376	aparc-Desikan_lh_volume_insula	GMV	AD	19	0	-0.0121302	0.65665	0.027287	-0.0656127	0.0413523	NA	NA	NA	NA	NA
77	377	aparc-Desikan_rh_volume_bankssts	GMV	AD	19	0	0.0029751	0.922806	0.0307029	-0.0572025	0.0631527	NA	NA	NA	NA	NA
78	378	aparc-Desikan_rh_volume_caudalanteriorcingulate	GMV	AD	19	0	-0.0390694	0.152213	0.0272877	-0.0925533	0.0144145	NA	NA	NA	NA	NA
79	379	aparc-Desikan_rh_volume_caudalmiddlefrontal	GMV	AD	19	0	-0.0732523	0.0189217	0.0312101	-0.134424	-0.0120805	NA	NA	NA	NA	NA
80	380	aparc-Desikan_rh_volume_cuneus	GMV	AD	19	0	0.0262474	0.336096	0.0272868	-0.0272348	0.0797296	NA	NA	NA	NA	NA
81	381	aparc-Desikan_rh_volume_entorhinal	GMV	AD	19	0	-0.0772444	0.00464229	0.0272865	-0.130726	-0.0237628	NA	NA	NA	NA	NA
82	382	aparc-Desikan_rh_volume_fusiform	GMV	AD	19	0	-0.0257202	0.441428	0.0334122	-0.091208	0.0397677	NA	NA	NA	NA	NA
83	383	aparc-Desikan_rh_volume_inferiorparietal	GMV	AD	19	0	0.0163881	0.677342	0.0393855	-0.0608076	0.0935837	NA	NA	NA	NA	NA
84	384	aparc-Desikan_rh_volume_inferiortemporal	GMV	AD	19	0	-0.0186957	0.609499	0.0366016	-0.0904349	0.0530435	NA	NA	NA	NA	NA
85	385	aparc-Desikan_rh_volume_isthmuscingulate	GMV	AD	19	0	-0.0390296	0.152611	0.0272864	-0.092511	0.0144517	NA	NA	NA	NA	NA
86	386	aparc-Desikan_rh_volume_lateraloccipital	GMV	AD	19	0	0.00366139	0.926276	0.0395693	-0.0738945	0.0812172	NA	NA	NA	NA	NA
87	387	aparc-Desikan_rh_volume_lateralorbitofrontal	GMV	AD	19	0	-0.046366	0.136488	0.0311391	-0.107399	0.0146665	NA	NA	NA	NA	NA
88	388	aparc-Desikan_rh_volume_lingual	GMV	AD	19	0	0.0383799	0.179754	0.0286094	-0.0176946	0.0944544	NA	NA	NA	NA	NA
89	389	aparc-Desikan_rh_volume_medialorbitofrontal	GMV	AD	19	0	-0.0510094	0.0615716	0.027287	-0.104492	0.00247306	NA	NA	NA	NA	NA
90	390	aparc-Desikan_rh_volume_middletemporal	GMV	AD	19	0	-0.0288388	0.543241	0.0474386	-0.121818	0.0641408	NA	NA	NA	NA	NA
91	391	aparc-Desikan_rh_volume_parahippocampal	GMV	AD	19	0	-0.0418743	0.12488	0.0272866	-0.095356	0.0116075	NA	NA	NA	NA	NA
92	392	aparc-Desikan_rh_volume_paracentral	GMV	AD	19	0	0.0133476	0.673416	0.0316697	-0.0487249	0.0754202	NA	NA	NA	NA	NA
93	393	aparc-Desikan_rh_volume_parsopercularis	GMV	AD	19	0	-0.0292228	0.284189	0.0272867	-0.0827047	0.0242591	NA	NA	NA	NA	NA
94	394	aparc-Desikan_rh_volume_parsorbitalis	GMV	AD	19	0	-0.0845772	0.00727209	0.0315102	-0.146337	-0.0228172	NA	NA	NA	NA	NA
95	395	aparc-Desikan_rh_volume_parstriangularis	GMV	AD	19	0	-0.0100793	0.711846	0.0272872	-0.0635622	0.0434036	NA	NA	NA	NA	NA
96	396	aparc-Desikan_rh_volume_pericalcarine	GMV	AD	19	0	0.0541102	0.0473668	0.027287	0.000627756	0.107593	NA	NA	NA	NA	NA
97	397	aparc-Desikan_rh_volume_postcentral	GMV	AD	19	0	-0.0153375	0.601486	0.0293673	-0.0728975	0.0422224	NA	NA	NA	NA	NA
98	398	aparc-Desikan_rh_volume_posteriorcingulate	GMV	AD	19	0	-0.0241298	0.376539	0.0272871	-0.0776125	0.029353	NA	NA	NA	NA	NA
99	399	aparc-Desikan_rh_volume_precentral	GMV	AD	19	0	-0.0531	0.0516566	0.027287	-0.106582	0.000382439	NA	NA	NA	NA	NA
100	400	aparc-Desikan_rh_volume_precuneus	GMV	AD	19	0	-0.00882301	0.789924	0.0331183	-0.0737348	0.0560888	NA	NA	NA	NA	NA
101	401	aparc-Desikan_rh_volume_rostralanteriorcingulate	GMV	AD	19	0	-0.0547182	0.107291	0.0339761	-0.121311	0.0118749	NA	NA	NA	NA	NA
102	402	aparc-Desikan_rh_volume_rostralmiddlefrontal	GMV	AD	19	0	-0.0100277	0.724731	0.0284761	-0.0658408	0.0457855	NA	NA	NA	NA	NA
103	403	aparc-Desikan_rh_volume_superiorfrontal	GMV	AD	19	0	-0.0635574	0.0902414	0.0375163	-0.137089	0.00997464	NA	NA	NA	NA	NA
104	404	aparc-Desikan_rh_volume_superiorparietal	GMV	AD	19	0	-0.00158383	0.961846	0.0331089	-0.0664772	0.0633096	NA	NA	NA	NA	NA
105	405	aparc-Desikan_rh_volume_superiortemporal	GMV	AD	19	0	-0.0163025	0.550211	0.0272872	-0.0697854	0.0371803	NA	NA	NA	NA	NA
106	406	aparc-Desikan_rh_volume_supramarginal	GMV	AD	19	0	-0.0326476	0.231941	0.0273116	-0.0861784	0.0208832	NA	NA	NA	NA	NA
107	407	aparc-Desikan_rh_volume_frontalpole	GMV	AD	19	0	0.00769648	0.807543	0.0315952	-0.05423	0.069623	NA	NA	NA	NA	NA
108	408	aparc-Desikan_rh_volume_transversetemporal	GMV	AD	19	0	0.0398603	0.144137	0.0272912	-0.0136304	0.0933511	NA	NA	NA	NA	NA
109	409	aparc-Desikan_rh_volume_insula	GMV	AD	19	0	-0.0246481	0.383818	0.0283025	-0.080121	0.0308247	NA	NA	NA	NA	NA
110	648	aparc-Desikan_lh_area_TotalSurface	SA	AD	19	0	0.0108374	0.740939	0.03278	-0.0534113	0.0750862	NA	NA	NA	NA	NA
111	649	aparc-Desikan_lh_area_bankssts	SA	AD	19	0	0.0606961	0.051246	0.0311356	-0.000329595	0.121722	NA	NA	NA	NA	NA
112	650	aparc-Desikan_lh_area_caudalanteriorcingulate	SA	AD	19	0	-0.024789	0.363643	0.0272873	-0.0782721	0.0286941	NA	NA	NA	NA	NA
113	651	aparc-Desikan_lh_area_caudalmiddlefrontal	SA	AD	19	0	0.000996261	0.973209	0.029665	-0.0571471	0.0591396	NA	NA	NA	NA	NA
114	652	aparc-Desikan_lh_area_cuneus	SA	AD	19	0	-0.0138345	0.612151	0.0272866	-0.0673162	0.0396473	NA	NA	NA	NA	NA
115	653	aparc-Desikan_lh_area_entorhinal	SA	AD	19	0	0.0258953	0.40562	0.0311381	-0.0351355	0.0869261	NA	NA	NA	NA	NA
116	654	aparc-Desikan_lh_area_fusiform	SA	AD	19	0	0.00565185	0.835908	0.0272864	-0.0478296	0.0591333	NA	NA	NA	NA	NA
117	655	aparc-Desikan_lh_area_inferiorparietal	SA	AD	19	0	0.039304	0.155185	0.0276506	-0.0148911	0.0934992	NA	NA	NA	NA	NA
118	656	aparc-Desikan_lh_area_inferiortemporal	SA	AD	19	0	-0.0165879	0.594714	0.0311792	-0.0776991	0.0445234	NA	NA	NA	NA	NA
119	657	aparc-Desikan_lh_area_isthmuscingulate	SA	AD	19	0	-0.0184246	0.581605	0.0334359	-0.0839589	0.0471098	NA	NA	NA	NA	NA
120	658	aparc-Desikan_lh_area_lateraloccipital	SA	AD	19	0	-0.0042005	0.918501	0.0410515	-0.0846615	0.0762605	NA	NA	NA	NA	NA
121	659	aparc-Desikan_lh_area_lateralorbitofrontal	SA	AD	19	0	0.0113419	0.744442	0.0347935	-0.0568534	0.0795371	NA	NA	NA	NA	NA
122	660	aparc-Desikan_lh_area_lingual	SA	AD	19	0	0.00719441	0.795538	0.0277642	-0.0472234	0.0616122	NA	NA	NA	NA	NA
123	661	aparc-Desikan_lh_area_medialorbitofrontal	SA	AD	19	0	-0.0169964	0.533359	0.0272864	-0.0704778	0.0364851	NA	NA	NA	NA	NA
124	662	aparc-Desikan_lh_area_middletemporal	SA	AD	19	0	0.0339447	0.260932	0.0301948	-0.0252371	0.0931266	NA	NA	NA	NA	NA
125	663	aparc-Desikan_lh_area_parahippocampal	SA	AD	19	0	0.00474696	0.861891	0.0272864	-0.0487343	0.0582283	NA	NA	NA	NA	NA
126	664	aparc-Desikan_lh_area_paracentral	SA	AD	19	0	-0.022453	0.447645	0.0295689	-0.080408	0.0355019	NA	NA	NA	NA	NA
127	665	aparc-Desikan_lh_area_parsopercularis	SA	AD	19	0	-0.0359231	0.188002	0.0272866	-0.0894048	0.0175586	NA	NA	NA	NA	NA
128	666	aparc-Desikan_lh_area_parsorbitalis	SA	AD	19	0	-0.0477945	0.131763	0.0317111	-0.109948	0.0143593	NA	NA	NA	NA	NA
129	667	aparc-Desikan_lh_area_parstriangularis	SA	AD	19	0	-0.047065	0.15887	0.0334059	-0.112541	0.0184105	NA	NA	NA	NA	NA
130	668	aparc-Desikan_lh_area_pericalcarine	SA	AD	19	0	0.017045	0.532199	0.0272871	-0.0364378	0.0705277	NA	NA	NA	NA	NA
131	669	aparc-Desikan_lh_area_postcentral	SA	AD	19	0	0.010718	0.716898	0.0295581	-0.0472158	0.0686518	NA	NA	NA	NA	NA
132	670	aparc-Desikan_lh_area_posteriorcingulate	SA	AD	19	0	-0.0291492	0.285497	0.0272919	-0.0826413	0.0243429	NA	NA	NA	NA	NA
133	671	aparc-Desikan_lh_area_precentral	SA	AD	19	0	-0.0197106	0.600618	0.0376507	-0.0935059	0.0540847	NA	NA	NA	NA	NA
134	672	aparc-Desikan_lh_area_precuneus	SA	AD	19	0	0.0165513	0.627229	0.034082	-0.0502494	0.0833519	NA	NA	NA	NA	NA
135	673	aparc-Desikan_lh_area_rostralanteriorcingulate	SA	AD	19	0	-0.0460602	0.0914137	0.0272871	-0.0995429	0.00742243	NA	NA	NA	NA	NA
136	674	aparc-Desikan_lh_area_rostralmiddlefrontal	SA	AD	19	0	-0.00905462	0.763534	0.0300974	-0.0680456	0.0499363	NA	NA	NA	NA	NA
137	675	aparc-Desikan_lh_area_superiorfrontal	SA	AD	19	0	-0.000509919	0.986817	0.0308608	-0.0609971	0.0599772	NA	NA	NA	NA	NA
138	676	aparc-Desikan_lh_area_superiorparietal	SA	AD	19	0	0.0274578	0.516486	0.0423228	-0.0554948	0.110411	NA	NA	NA	NA	NA
139	677	aparc-Desikan_lh_area_superiortemporal	SA	AD	19	0	0.014837	0.604563	0.0286512	-0.0413193	0.0709933	NA	NA	NA	NA	NA
140	678	aparc-Desikan_lh_area_supramarginal	SA	AD	19	0	0.0340192	0.212494	0.0272866	-0.0194626	0.0875009	NA	NA	NA	NA	NA
141	679	aparc-Desikan_lh_area_frontalpole	SA	AD	19	0	-0.0148622	0.677563	0.0357444	-0.0849212	0.0551968	NA	NA	NA	NA	NA
142	680	aparc-Desikan_lh_area_transversetemporal	SA	AD	19	0	0.0360274	0.186721	0.0272864	-0.017454	0.0895088	NA	NA	NA	NA	NA
143	681	aparc-Desikan_lh_area_insula	SA	AD	19	0	0.0152718	0.575698	0.0272867	-0.0382101	0.0687537	NA	NA	NA	NA	NA
144	682	aparc-Desikan_rh_area_TotalSurface	SA	AD	19	0	0.0204812	0.541568	0.0335514	-0.0452795	0.0862419	NA	NA	NA	NA	NA
145	683	aparc-Desikan_rh_area_bankssts	SA	AD	19	0	0.00847164	0.799151	0.0332944	-0.0567854	0.0737287	NA	NA	NA	NA	NA
146	684	aparc-Desikan_rh_area_caudalanteriorcingulate	SA	AD	19	0	-0.0106267	0.696957	0.0272877	-0.0641106	0.0428572	NA	NA	NA	NA	NA
147	685	aparc-Desikan_rh_area_caudalmiddlefrontal	SA	AD	19	0	-0.0461204	0.0909908	0.0272871	-0.0996031	0.00736221	NA	NA	NA	NA	NA
148	686	aparc-Desikan_rh_area_cuneus	SA	AD	19	0	0.0334021	0.23524	0.0281407	-0.0217536	0.0885578	NA	NA	NA	NA	NA
149	687	aparc-Desikan_rh_area_entorhinal	SA	AD	19	0	0.0206865	0.548101	0.0344427	-0.0468211	0.0881941	NA	NA	NA	NA	NA
150	688	aparc-Desikan_rh_area_fusiform	SA	AD	19	0	-0.00773034	0.781617	0.027886	-0.062387	0.0469263	NA	NA	NA	NA	NA
151	689	aparc-Desikan_rh_area_inferiorparietal	SA	AD	19	0	0.0438254	0.215414	0.0353769	-0.0255133	0.113164	NA	NA	NA	NA	NA
152	690	aparc-Desikan_rh_area_inferiortemporal	SA	AD	19	0	0.00911987	0.808156	0.0375604	-0.0644986	0.0827383	NA	NA	NA	NA	NA
153	691	aparc-Desikan_rh_area_isthmuscingulate	SA	AD	19	0	0.0199514	0.535299	0.0321829	-0.0431271	0.0830299	NA	NA	NA	NA	NA
154	692	aparc-Desikan_rh_area_lateraloccipital	SA	AD	19	0	0.00354577	0.92469	0.0375103	-0.0699744	0.0770659	NA	NA	NA	NA	NA
155	693	aparc-Desikan_rh_area_lateralorbitofrontal	SA	AD	19	0	-0.017398	0.572427	0.0308212	-0.0778075	0.0430116	NA	NA	NA	NA	NA
156	694	aparc-Desikan_rh_area_lingual	SA	AD	19	0	0.0613932	0.0373572	0.0294899	0.003593	0.119193	NA	NA	NA	NA	NA
157	695	aparc-Desikan_rh_area_medialorbitofrontal	SA	AD	19	0	-0.0336865	0.242963	0.0288508	-0.090234	0.022861	NA	NA	NA	NA	NA
158	696	aparc-Desikan_rh_area_middletemporal	SA	AD	19	0	0.00233839	0.953722	0.0402938	-0.0766375	0.0813143	NA	NA	NA	NA	NA
159	697	aparc-Desikan_rh_area_parahippocampal	SA	AD	19	0	0.0177212	0.609871	0.0347298	-0.0503492	0.0857915	NA	NA	NA	NA	NA
160	698	aparc-Desikan_rh_area_paracentral	SA	AD	19	0	0.0153043	0.574889	0.027287	-0.0381782	0.0687869	NA	NA	NA	NA	NA
161	699	aparc-Desikan_rh_area_parsopercularis	SA	AD	19	0	-0.00833471	0.760027	0.0272871	-0.0618175	0.0451481	NA	NA	NA	NA	NA
162	700	aparc-Desikan_rh_area_parsorbitalis	SA	AD	19	0	-0.0406351	0.247897	0.0351675	-0.109563	0.0282932	NA	NA	NA	NA	NA
163	701	aparc-Desikan_rh_area_parstriangularis	SA	AD	19	0	0.00743846	0.785161	0.0272871	-0.0460443	0.0609212	NA	NA	NA	NA	NA
164	702	aparc-Desikan_rh_area_pericalcarine	SA	AD	19	0	0.0633897	0.020175	0.027287	0.00990728	0.116872	NA	NA	NA	NA	NA
165	703	aparc-Desikan_rh_area_postcentral	SA	AD	19	0	-0.00535038	0.884522	0.0368385	-0.0775538	0.066853	NA	NA	NA	NA	NA
166	704	aparc-Desikan_rh_area_posteriorcingulate	SA	AD	19	0	0.0131592	0.653168	0.029284	-0.0442374	0.0705558	NA	NA	NA	NA	NA
167	705	aparc-Desikan_rh_area_precentral	SA	AD	19	0	-0.0351937	0.249201	0.0305423	-0.0950566	0.0246693	NA	NA	NA	NA	NA
168	706	aparc-Desikan_rh_area_precuneus	SA	AD	19	0	0.021656	0.537525	0.0351239	-0.0471868	0.0904988	NA	NA	NA	NA	NA
169	707	aparc-Desikan_rh_area_rostralanteriorcingulate	SA	AD	19	0	-0.0378001	0.165963	0.0272867	-0.091282	0.0156818	NA	NA	NA	NA	NA
170	708	aparc-Desikan_rh_area_rostralmiddlefrontal	SA	AD	19	0	0.0230849	0.412642	0.028178	-0.0321439	0.0783138	NA	NA	NA	NA	NA
171	709	aparc-Desikan_rh_area_superiorfrontal	SA	AD	19	0	-0.0223592	0.453263	0.0298128	-0.0807923	0.0360739	NA	NA	NA	NA	NA
172	710	aparc-Desikan_rh_area_superiorparietal	SA	AD	19	0	0.029187	0.421883	0.0363402	-0.0420399	0.100414	NA	NA	NA	NA	NA
173	711	aparc-Desikan_rh_area_superiortemporal	SA	AD	19	0	0.014513	0.594823	0.0272872	-0.0389699	0.0679959	NA	NA	NA	NA	NA
174	712	aparc-Desikan_rh_area_supramarginal	SA	AD	19	0	-0.00878406	0.79177	0.0332714	-0.073996	0.0564279	NA	NA	NA	NA	NA
175	713	aparc-Desikan_rh_area_frontalpole	SA	AD	19	0	0.0143399	0.620525	0.0289633	-0.0424282	0.071108	NA	NA	NA	NA	NA
176	714	aparc-Desikan_rh_area_transversetemporal	SA	AD	19	0	0.0178646	0.512741	0.0272919	-0.0356275	0.0713566	NA	NA	NA	NA	NA
177	715	aparc-Desikan_rh_area_insula	SA	AD	19	0	0.0342725	0.209118	0.0272871	-0.0192103	0.0877553	NA	NA	NA	NA	NA
178	1020	aparc-Desikan_lh_thickness_GlobalMeanThickness	CT	AD	19	0	-0.0184736	0.59121	0.0343961	-0.0858899	0.0489427	NA	NA	NA	NA	NA
179	1021	aparc-Desikan_lh_thickness_bankssts	CT	AD	19	0	0.00252243	0.926939	0.0275084	-0.051394	0.0564388	NA	NA	NA	NA	NA
180	1022	aparc-Desikan_lh_thickness_caudalanteriorcingulate	CT	AD	19	0	-0.00840852	0.75797	0.0272873	-0.0618915	0.0450745	NA	NA	NA	NA	NA
181	1023	aparc-Desikan_lh_thickness_caudalmiddlefrontal	CT	AD	19	0	-0.0240504	0.481357	0.0341566	-0.0909973	0.0428965	NA	NA	NA	NA	NA
182	1024	aparc-Desikan_lh_thickness_cuneus	CT	AD	19	0	0.0273198	0.316728	0.0272869	-0.0261626	0.0808022	NA	NA	NA	NA	NA
183	1025	aparc-Desikan_lh_thickness_entorhinal	CT	AD	19	0	-0.0674848	0.0443901	0.033568	-0.133278	-0.00169145	NA	NA	NA	NA	NA
184	1026	aparc-Desikan_lh_thickness_fusiform	CT	AD	19	0	-0.00760752	0.840778	0.0378676	-0.0818279	0.0666129	NA	NA	NA	NA	NA
185	1027	aparc-Desikan_lh_thickness_inferiorparietal	CT	AD	19	0	-0.030735	0.395421	0.0361662	-0.101621	0.0401508	NA	NA	NA	NA	NA
186	1028	aparc-Desikan_lh_thickness_inferiortemporal	CT	AD	19	0	-0.019543	0.58979	0.0362484	-0.0905899	0.0515039	NA	NA	NA	NA	NA
187	1029	aparc-Desikan_lh_thickness_isthmuscingulate	CT	AD	19	0	-0.0282115	0.301188	0.0272868	-0.0816936	0.0252706	NA	NA	NA	NA	NA
188	1030	aparc-Desikan_lh_thickness_lateraloccipital	CT	AD	19	0	0.0332686	0.287339	0.0312682	-0.028017	0.0945542	NA	NA	NA	NA	NA
189	1031	aparc-Desikan_lh_thickness_lateralorbitofrontal	CT	AD	19	0	-0.0546263	0.112504	0.0344203	-0.12209	0.0128374	NA	NA	NA	NA	NA
190	1032	aparc-Desikan_lh_thickness_lingual	CT	AD	19	0	-0.00762848	0.822453	0.0339963	-0.0742613	0.0590043	NA	NA	NA	NA	NA
191	1033	aparc-Desikan_lh_thickness_medialorbitofrontal	CT	AD	19	0	-0.0371368	0.173524	0.0272871	-0.0906195	0.0163459	NA	NA	NA	NA	NA
192	1034	aparc-Desikan_lh_thickness_middletemporal	CT	AD	19	0	-0.0136118	0.673281	0.0322822	-0.0768849	0.0496613	NA	NA	NA	NA	NA
193	1035	aparc-Desikan_lh_thickness_parahippocampal	CT	AD	19	0	0.00725403	0.790362	0.0272872	-0.0462289	0.0607369	NA	NA	NA	NA	NA
194	1036	aparc-Desikan_lh_thickness_paracentral	CT	AD	19	0	0.0279797	0.40643	0.0337027	-0.0380776	0.094037	NA	NA	NA	NA	NA
195	1037	aparc-Desikan_lh_thickness_parsopercularis	CT	AD	19	0	-0.0613787	0.0244857	0.0272865	-0.11486	-0.0078973	NA	NA	NA	NA	NA
196	1038	aparc-Desikan_lh_thickness_parsorbitalis	CT	AD	19	0	-0.00846829	0.756303	0.0272872	-0.0619512	0.0450147	NA	NA	NA	NA	NA
197	1039	aparc-Desikan_lh_thickness_parstriangularis	CT	AD	19	0	-0.0184153	0.576859	0.0330035	-0.0831021	0.0462716	NA	NA	NA	NA	NA
198	1040	aparc-Desikan_lh_thickness_pericalcarine	CT	AD	19	0	0.0302372	0.303727	0.0294001	-0.027387	0.0878614	NA	NA	NA	NA	NA
199	1041	aparc-Desikan_lh_thickness_postcentral	CT	AD	19	0	0.0244374	0.417252	0.030125	-0.0346077	0.0834825	NA	NA	NA	NA	NA
200	1042	aparc-Desikan_lh_thickness_posteriorcingulate	CT	AD	19	0	-0.0152715	0.587799	0.0281747	-0.0704939	0.0399509	NA	NA	NA	NA	NA
201	1043	aparc-Desikan_lh_thickness_precentral	CT	AD	19	0	0.0191217	0.530966	0.0305199	-0.0406974	0.0789408	NA	NA	NA	NA	NA
202	1044	aparc-Desikan_lh_thickness_precuneus	CT	AD	19	0	0.00115683	0.974783	0.0365968	-0.0705728	0.0728865	NA	NA	NA	NA	NA
203	1045	aparc-Desikan_lh_thickness_rostralanteriorcingulate	CT	AD	19	0	-0.0180713	0.555995	0.0306917	-0.0782271	0.0420845	NA	NA	NA	NA	NA
204	1046	aparc-Desikan_lh_thickness_rostralmiddlefrontal	CT	AD	19	0	-0.0324324	0.344284	0.0342934	-0.0996475	0.0347826	NA	NA	NA	NA	NA
205	1047	aparc-Desikan_lh_thickness_superiorfrontal	CT	AD	19	0	-0.0437404	0.20608	0.0345933	-0.111543	0.0240625	NA	NA	NA	NA	NA
206	1048	aparc-Desikan_lh_thickness_superiorparietal	CT	AD	19	0	0.0102005	0.785319	0.0374478	-0.0631971	0.0835981	NA	NA	NA	NA	NA
207	1049	aparc-Desikan_lh_thickness_superiortemporal	CT	AD	19	0	-0.0239176	0.41545	0.0293705	-0.0814837	0.0336486	NA	NA	NA	NA	NA
208	1050	aparc-Desikan_lh_thickness_supramarginal	CT	AD	19	0	-0.0476148	0.13055	0.0314926	-0.10934	0.0141107	NA	NA	NA	NA	NA
209	1051	aparc-Desikan_lh_thickness_frontalpole	CT	AD	19	0	0.0193007	0.570167	0.0339918	-0.0473232	0.0859246	NA	NA	NA	NA	NA
210	1052	aparc-Desikan_lh_thickness_transversetemporal	CT	AD	19	0	-0.0148402	0.586541	0.0272871	-0.0683229	0.0386425	NA	NA	NA	NA	NA
211	1053	aparc-Desikan_lh_thickness_insula	CT	AD	19	0	-0.0126154	0.643843	0.0272865	-0.066097	0.0408661	NA	NA	NA	NA	NA
212	1054	aparc-Desikan_rh_thickness_GlobalMeanThickness	CT	AD	19	0	-0.0685946	0.0530007	0.035451	-0.138079	0.000889271	NA	NA	NA	NA	NA
213	1055	aparc-Desikan_rh_thickness_bankssts	CT	AD	19	0	-0.0244679	0.369885	0.0272869	-0.0779502	0.0290144	NA	NA	NA	NA	NA
214	1056	aparc-Desikan_rh_thickness_caudalanteriorcingulate	CT	AD	19	0	-0.0596545	0.0288053	0.0272876	-0.113138	-0.00617084	NA	NA	NA	NA	NA
215	1057	aparc-Desikan_rh_thickness_caudalmiddlefrontal	CT	AD	19	0	-0.0771632	0.0191486	0.0329388	-0.141723	-0.0126032	NA	NA	NA	NA	NA
216	1058	aparc-Desikan_rh_thickness_cuneus	CT	AD	19	0	0.0017809	0.95018	0.0285031	-0.0540851	0.0576469	NA	NA	NA	NA	NA
217	1059	aparc-Desikan_rh_thickness_entorhinal	CT	AD	19	0	-0.0810699	0.0501338	0.0413871	-0.162189	4.88e-05	NA	NA	NA	NA	NA
218	1060	aparc-Desikan_rh_thickness_fusiform	CT	AD	19	0	-0.0440391	0.223088	0.0361463	-0.114886	0.0268076	NA	NA	NA	NA	NA
219	1061	aparc-Desikan_rh_thickness_inferiorparietal	CT	AD	19	0	-0.0580022	0.0440644	0.028807	-0.114464	-0.00154054	NA	NA	NA	NA	NA
220	1062	aparc-Desikan_rh_thickness_inferiortemporal	CT	AD	19	0	-0.0489434	0.3	0.0472229	-0.1415	0.0436135	NA	NA	NA	NA	NA
221	1063	aparc-Desikan_rh_thickness_isthmuscingulate	CT	AD	19	0	-0.0903478	0.00497589	0.0321684	-0.153398	-0.0272978	NA	NA	NA	NA	NA
222	1064	aparc-Desikan_rh_thickness_lateraloccipital	CT	AD	19	0	0.0117363	0.733506	0.0344715	-0.0558278	0.0793005	NA	NA	NA	NA	NA
223	1065	aparc-Desikan_rh_thickness_lateralorbitofrontal	CT	AD	19	0	-0.0613416	0.102696	0.0375886	-0.135015	0.012332	NA	NA	NA	NA	NA
224	1066	aparc-Desikan_rh_thickness_lingual	CT	AD	19	0	-0.00645503	0.844768	0.0329677	-0.0710716	0.0581616	NA	NA	NA	NA	NA
225	1067	aparc-Desikan_rh_thickness_medialorbitofrontal	CT	AD	19	0	-0.048387	0.140508	0.0328292	-0.112732	0.0159581	NA	NA	NA	NA	NA
226	1068	aparc-Desikan_rh_thickness_middletemporal	CT	AD	19	0	-0.0575666	0.139864	0.038994	-0.133995	0.0188615	NA	NA	NA	NA	NA
227	1069	aparc-Desikan_rh_thickness_parahippocampal	CT	AD	19	0	-0.0605544	0.0264712	0.0272862	-0.114035	-0.00707335	NA	NA	NA	NA	NA
228	1070	aparc-Desikan_rh_thickness_paracentral	CT	AD	19	0	-0.00551699	0.859546	0.0311779	-0.0666257	0.0555917	NA	NA	NA	NA	NA
229	1071	aparc-Desikan_rh_thickness_parsopercularis	CT	AD	19	0	-0.0572565	0.0577592	0.0301744	-0.116398	0.00188525	NA	NA	NA	NA	NA
230	1072	aparc-Desikan_rh_thickness_parsorbitalis	CT	AD	19	0	-0.0920934	0.0121934	0.0367419	-0.164108	-0.0200794	NA	NA	NA	NA	NA
231	1073	aparc-Desikan_rh_thickness_parstriangularis	CT	AD	19	0	-0.040281	0.253346	0.0352643	-0.109399	0.0288371	NA	NA	NA	NA	NA
232	1074	aparc-Desikan_rh_thickness_pericalcarine	CT	AD	19	0	-0.0119648	0.663587	0.0275074	-0.0658792	0.0419497	NA	NA	NA	NA	NA
233	1075	aparc-Desikan_rh_thickness_postcentral	CT	AD	19	0	-0.0226022	0.407492	0.0272869	-0.0760846	0.0308802	NA	NA	NA	NA	NA
234	1076	aparc-Desikan_rh_thickness_posteriorcingulate	CT	AD	19	0	-0.0638841	0.05907	0.0338428	-0.130216	0.00244779	NA	NA	NA	NA	NA
235	1077	aparc-Desikan_rh_thickness_precentral	CT	AD	19	0	-0.02449	0.369456	0.0272871	-0.0779726	0.0289927	NA	NA	NA	NA	NA
236	1078	aparc-Desikan_rh_thickness_precuneus	CT	AD	19	0	-0.0451869	0.281667	0.0419725	-0.127453	0.0370793	NA	NA	NA	NA	NA
237	1079	aparc-Desikan_rh_thickness_rostralanteriorcingulate	CT	AD	19	0	-0.0499143	0.132572	0.0331869	-0.114961	0.0151321	NA	NA	NA	NA	NA
238	1080	aparc-Desikan_rh_thickness_rostralmiddlefrontal	CT	AD	19	0	-0.0712397	0.0770612	0.040294	-0.150216	0.00773652	NA	NA	NA	NA	NA
239	1081	aparc-Desikan_rh_thickness_superiorfrontal	CT	AD	19	0	-0.085537	0.0127516	0.0343435	-0.15285	-0.0182238	NA	NA	NA	NA	NA
240	1082	aparc-Desikan_rh_thickness_superiorparietal	CT	AD	19	0	-0.0338763	0.355503	0.0366639	-0.105737	0.0379849	NA	NA	NA	NA	NA
241	1083	aparc-Desikan_rh_thickness_superiortemporal	CT	AD	19	0	-0.0354524	0.201217	0.0277385	-0.0898199	0.0189152	NA	NA	NA	NA	NA
242	1084	aparc-Desikan_rh_thickness_supramarginal	CT	AD	19	0	-0.0568066	0.062564	0.0305038	-0.116594	0.0029809	NA	NA	NA	NA	NA
243	1085	aparc-Desikan_rh_thickness_frontalpole	CT	AD	19	0	-0.0251579	0.443275	0.0328143	-0.089474	0.0391582	NA	NA	NA	NA	NA
244	1086	aparc-Desikan_rh_thickness_transversetemporal	CT	AD	19	0	0.0071557	0.842725	0.0360654	-0.0635324	0.0778438	NA	NA	NA	NA	NA
245	1087	aparc-Desikan_rh_thickness_insula	CT	AD	19	0	-0.0761557	0.0242983	0.0338112	-0.142426	-0.00988571	NA	NA	NA	NA	NA
246	1452	IDP_dMRI_TBSS_FA_Middle_cerebellar_peduncle	FA	AD	19	0	-0.0861011	0.0537595	0.0446404	-0.173596	0.00139415	NA	NA	NA	NA	NA
247	1453	IDP_dMRI_TBSS_FA_Pontine_crossing_tract	FA	AD	19	0	-0.0177925	0.661637	0.0406543	-0.097475	0.06189	NA	NA	NA	NA	NA
248	1454	IDP_dMRI_TBSS_FA_Genu_of_corpus_callosum	FA	AD	19	0	-0.0116375	0.73215	0.0340014	-0.0782803	0.0550052	NA	NA	NA	NA	NA
249	1455	IDP_dMRI_TBSS_FA_Body_of_corpus_callosum	FA	AD	19	0	-0.00358371	0.924629	0.037881	-0.0778305	0.0706631	NA	NA	NA	NA	NA
250	1456	IDP_dMRI_TBSS_FA_Splenium_of_corpus_callosum	FA	AD	19	0	-0.0330339	0.45922	0.0446325	-0.120514	0.0544458	NA	NA	NA	NA	NA
251	1457	IDP_dMRI_TBSS_FA_Fornix	FA	AD	19	0	-0.0709451	0.0530628	0.0366753	-0.142829	0.000938555	NA	NA	NA	NA	NA
252	1458	IDP_dMRI_TBSS_FA_Corticospinal_tract_R	FA	AD	19	0	-0.0235376	0.392336	0.0275168	-0.0774705	0.0303954	NA	NA	NA	NA	NA
253	1459	IDP_dMRI_TBSS_FA_Corticospinal_tract_L	FA	AD	19	0	-0.00771329	0.779237	0.0275167	-0.061646	0.0462195	NA	NA	NA	NA	NA
254	1460	IDP_dMRI_TBSS_FA_Medial_lemniscus_R	FA	AD	19	0	0.0115376	0.726139	0.0329395	-0.0530238	0.076099	NA	NA	NA	NA	NA
255	1461	IDP_dMRI_TBSS_FA_Medial_lemniscus_L	FA	AD	19	0	-0.0174193	0.624201	0.0355565	-0.08711	0.0522714	NA	NA	NA	NA	NA
256	1462	IDP_dMRI_TBSS_FA_Inferior_cerebellar_peduncle_R	FA	AD	19	0	-0.0142107	0.605547	0.0275167	-0.0681434	0.039722	NA	NA	NA	NA	NA
257	1463	IDP_dMRI_TBSS_FA_Inferior_cerebellar_peduncle_L	FA	AD	19	0	-0.0230331	0.515587	0.0354267	-0.0924694	0.0464032	NA	NA	NA	NA	NA
258	1464	IDP_dMRI_TBSS_FA_Superior_cerebellar_peduncle_R	FA	AD	19	0	0.0223428	0.568816	0.039212	-0.0545126	0.0991983	NA	NA	NA	NA	NA
259	1465	IDP_dMRI_TBSS_FA_Superior_cerebellar_peduncle_L	FA	AD	19	0	0.00410301	0.918131	0.0399169	-0.0741341	0.0823401	NA	NA	NA	NA	NA
260	1466	IDP_dMRI_TBSS_FA_Cerebral_peduncle_R	FA	AD	19	0	-0.0197151	0.560547	0.033873	-0.086106	0.0466759	NA	NA	NA	NA	NA
261	1467	IDP_dMRI_TBSS_FA_Cerebral_peduncle_L	FA	AD	19	0	-0.0125327	0.729054	0.0361815	-0.0834483	0.058383	NA	NA	NA	NA	NA
262	1468	IDP_dMRI_TBSS_FA_Anterior_limb_of_internal_capsule_R	FA	AD	19	0	0.0139946	0.718773	0.0388632	-0.0621773	0.0901666	NA	NA	NA	NA	NA
263	1469	IDP_dMRI_TBSS_FA_Anterior_limb_of_internal_capsule_L	FA	AD	19	0	-0.0120465	0.726132	0.0343915	-0.0794538	0.0553608	NA	NA	NA	NA	NA
264	1470	IDP_dMRI_TBSS_FA_Posterior_limb_of_internal_capsule_R	FA	AD	19	0	0.0472993	0.26966	0.0428495	-0.0366858	0.131284	NA	NA	NA	NA	NA
265	1471	IDP_dMRI_TBSS_FA_Posterior_limb_of_internal_capsule_L	FA	AD	19	0	0.0631626	0.0481245	0.0319606	0.000519903	0.125805	NA	NA	NA	NA	NA
266	1472	IDP_dMRI_TBSS_FA_Retrolenticular_part_of_internal_capsule_R	FA	AD	19	0	-0.0312715	0.267855	0.028223	-0.0865886	0.0240455	NA	NA	NA	NA	NA
267	1473	IDP_dMRI_TBSS_FA_Retrolenticular_part_of_internal_capsule_L	FA	AD	19	0	-0.0222593	0.435551	0.0285475	-0.0782125	0.0336938	NA	NA	NA	NA	NA
268	1474	IDP_dMRI_TBSS_FA_Anterior_corona_radiata_R	FA	AD	19	0	-0.0208073	0.531164	0.0332263	-0.0859307	0.0443162	NA	NA	NA	NA	NA
269	1475	IDP_dMRI_TBSS_FA_Anterior_corona_radiata_L	FA	AD	19	0	-0.0183768	0.609399	0.0359672	-0.0888725	0.052119	NA	NA	NA	NA	NA
270	1476	IDP_dMRI_TBSS_FA_Superior_corona_radiata_R	FA	AD	19	0	0.0301274	0.43271	0.0384002	-0.045137	0.105392	NA	NA	NA	NA	NA
271	1477	IDP_dMRI_TBSS_FA_Superior_corona_radiata_L	FA	AD	19	0	0.0457117	0.27021	0.0414588	-0.0355477	0.126971	NA	NA	NA	NA	NA
272	1478	IDP_dMRI_TBSS_FA_Posterior_corona_radiata_R	FA	AD	19	0	0.00310021	0.940537	0.0415604	-0.0783582	0.0845586	NA	NA	NA	NA	NA
273	1479	IDP_dMRI_TBSS_FA_Posterior_corona_radiata_L	FA	AD	19	0	0.0146671	0.730629	0.0426011	-0.0688311	0.0981653	NA	NA	NA	NA	NA
274	1480	IDP_dMRI_TBSS_FA_Posterior_thalamic_radiation_R	FA	AD	19	0	-0.0772163	0.0424363	0.0380523	-0.151799	-0.00263381	NA	NA	NA	NA	NA
275	1481	IDP_dMRI_TBSS_FA_Posterior_thalamic_radiation_L	FA	AD	19	0	-0.0565743	0.1491	0.0392138	-0.133433	0.0202846	NA	NA	NA	NA	NA
276	1482	IDP_dMRI_TBSS_FA_Sagittal_stratum_R	FA	AD	19	0	-0.0475755	0.142445	0.0324361	-0.11115	0.0159993	NA	NA	NA	NA	NA
277	1483	IDP_dMRI_TBSS_FA_Sagittal_stratum_L	FA	AD	19	0	-0.0305218	0.359979	0.0333424	-0.0958729	0.0348293	NA	NA	NA	NA	NA
278	1484	IDP_dMRI_TBSS_FA_External_capsule_R	FA	AD	19	0	0.0363406	0.186609	0.0275166	-0.017592	0.0902731	NA	NA	NA	NA	NA
279	1485	IDP_dMRI_TBSS_FA_External_capsule_L	FA	AD	19	0	0.048879	0.0761667	0.0275627	-0.0051439	0.102902	NA	NA	NA	NA	NA
280	1486	IDP_dMRI_TBSS_FA_Cingulum_cingulate_gyrus_R	FA	AD	19	0	-0.0169011	0.663891	0.0388937	-0.0931327	0.0593305	NA	NA	NA	NA	NA
281	1487	IDP_dMRI_TBSS_FA_Cingulum_cingulate_gyrus_L	FA	AD	19	0	-0.0112365	0.710994	0.0303261	-0.0706757	0.0482027	NA	NA	NA	NA	NA
282	1488	IDP_dMRI_TBSS_FA_Cingulum_hippocampus_R	FA	AD	19	0	-0.050537	0.108096	0.0314517	-0.112182	0.0111084	NA	NA	NA	NA	NA
283	1489	IDP_dMRI_TBSS_FA_Cingulum_hippocampus_L	FA	AD	19	0	-0.0721914	0.00870041	0.0275161	-0.126123	-0.0182599	NA	NA	NA	NA	NA
284	1490	IDP_dMRI_TBSS_FA_Fornix_cres+Stria_terminalis_R	FA	AD	19	0	-0.0660336	0.0325044	0.0308835	-0.126565	-0.00550198	NA	NA	NA	NA	NA
285	1491	IDP_dMRI_TBSS_FA_Fornix_cres+Stria_terminalis_L	FA	AD	19	0	-0.036275	0.228868	0.0301468	-0.0953627	0.0228127	NA	NA	NA	NA	NA
286	1492	IDP_dMRI_TBSS_FA_Superior_longitudinal_fasciculus_R	FA	AD	19	0	0.000257819	0.993154	0.0300481	-0.0586364	0.059152	NA	NA	NA	NA	NA
287	1493	IDP_dMRI_TBSS_FA_Superior_longitudinal_fasciculus_L	FA	AD	19	0	-0.0174857	0.590028	0.0324534	-0.0810943	0.0461229	NA	NA	NA	NA	NA
288	1494	IDP_dMRI_TBSS_FA_Superior_fronto-occipital_fasciculus_R	FA	AD	19	0	-0.0196891	0.587461	0.0362921	-0.0908216	0.0514433	NA	NA	NA	NA	NA
289	1495	IDP_dMRI_TBSS_FA_Superior_fronto-occipital_fasciculus_L	FA	AD	19	0	-0.0290482	0.529806	0.0462329	-0.119665	0.0615683	NA	NA	NA	NA	NA
290	1496	IDP_dMRI_TBSS_FA_Uncinate_fasciculus_R	FA	AD	19	0	0.0497268	0.107755	0.0309176	-0.0108717	0.110325	NA	NA	NA	NA	NA
291	1497	IDP_dMRI_TBSS_FA_Uncinate_fasciculus_L	FA	AD	19	0	0.0723368	0.00856744	0.0275165	0.0184044	0.126269	NA	NA	NA	NA	NA
292	1498	IDP_dMRI_TBSS_FA_Tapetum_R	FA	AD	19	0	-0.00248519	0.95007	0.0396872	-0.080272	0.0753017	NA	NA	NA	NA	NA
293	1499	IDP_dMRI_TBSS_FA_Tapetum_L	FA	AD	19	0	-0.0755536	0.0483758	0.0382734	-0.150569	-0.000537819	NA	NA	NA	NA	NA
294	1602	IDP_dMRI_TBSS_MD_Middle_cerebellar_peduncle	MD	AD	19	0	0.0423292	0.304847	0.0412527	-0.0385261	0.123184	NA	NA	NA	NA	NA
295	1603	IDP_dMRI_TBSS_MD_Pontine_crossing_tract	MD	AD	19	0	0.0354731	0.270145	0.0321684	-0.027577	0.0985232	NA	NA	NA	NA	NA
296	1604	IDP_dMRI_TBSS_MD_Genu_of_corpus_callosum	MD	AD	19	0	0.0467355	0.231979	0.0391001	-0.0299008	0.123372	NA	NA	NA	NA	NA
297	1605	IDP_dMRI_TBSS_MD_Body_of_corpus_callosum	MD	AD	19	0	0.0381139	0.434611	0.0487811	-0.057497	0.133725	NA	NA	NA	NA	NA
298	1606	IDP_dMRI_TBSS_MD_Splenium_of_corpus_callosum	MD	AD	19	0	0.0752144	0.148576	0.0520666	-0.0268362	0.177265	NA	NA	NA	NA	NA
299	1607	IDP_dMRI_TBSS_MD_Fornix	MD	AD	19	0	0.0723219	0.0550198	0.0376928	-0.00155598	0.1462	NA	NA	NA	NA	NA
300	1608	IDP_dMRI_TBSS_MD_Corticospinal_tract_R	MD	AD	19	0	0.0220697	0.422529	0.0275169	-0.0318634	0.0760027	NA	NA	NA	NA	NA
301	1609	IDP_dMRI_TBSS_MD_Corticospinal_tract_L	MD	AD	19	0	0.0627954	0.0407843	0.030696	0.00263115	0.12296	NA	NA	NA	NA	NA
302	1610	IDP_dMRI_TBSS_MD_Medial_lemniscus_R	MD	AD	19	0	0.0463826	0.232526	0.0388504	-0.0297641	0.122529	NA	NA	NA	NA	NA
303	1611	IDP_dMRI_TBSS_MD_Medial_lemniscus_L	MD	AD	19	0	0.0494607	0.141362	0.0336299	-0.0164538	0.115375	NA	NA	NA	NA	NA
304	1612	IDP_dMRI_TBSS_MD_Inferior_cerebellar_peduncle_R	MD	AD	19	0	0.0236447	0.523402	0.0370543	-0.0489817	0.0962711	NA	NA	NA	NA	NA
305	1613	IDP_dMRI_TBSS_MD_Inferior_cerebellar_peduncle_L	MD	AD	19	0	0.0234565	0.499059	0.0347004	-0.0445564	0.0914694	NA	NA	NA	NA	NA
306	1614	IDP_dMRI_TBSS_MD_Superior_cerebellar_peduncle_R	MD	AD	19	0	0.0262568	0.53194	0.0420077	-0.0560783	0.108592	NA	NA	NA	NA	NA
307	1615	IDP_dMRI_TBSS_MD_Superior_cerebellar_peduncle_L	MD	AD	19	0	0.0054747	0.879228	0.0360301	-0.0651442	0.0760936	NA	NA	NA	NA	NA
308	1616	IDP_dMRI_TBSS_MD_Cerebral_peduncle_R	MD	AD	19	0	0.0479448	0.152336	0.0334967	-0.0177088	0.113598	NA	NA	NA	NA	NA
309	1617	IDP_dMRI_TBSS_MD_Cerebral_peduncle_L	MD	AD	19	0	0.00597864	0.8974	0.0463655	-0.0848977	0.096855	NA	NA	NA	NA	NA
310	1618	IDP_dMRI_TBSS_MD_Anterior_limb_of_internal_capsule_R	MD	AD	19	0	0.0377071	0.387785	0.0436606	-0.0478677	0.123282	NA	NA	NA	NA	NA
311	1619	IDP_dMRI_TBSS_MD_Anterior_limb_of_internal_capsule_L	MD	AD	19	0	0.0533801	0.174418	0.0393037	-0.0236551	0.130415	NA	NA	NA	NA	NA
312	1620	IDP_dMRI_TBSS_MD_Posterior_limb_of_internal_capsule_R	MD	AD	19	0	0.0788335	0.0573413	0.041476	-0.00245953	0.160127	NA	NA	NA	NA	NA
313	1621	IDP_dMRI_TBSS_MD_Posterior_limb_of_internal_capsule_L	MD	AD	19	0	0.0705995	0.0773564	0.0399717	-0.00774512	0.148944	NA	NA	NA	NA	NA
314	1622	IDP_dMRI_TBSS_MD_Retrolenticular_part_of_internal_capsule_R	MD	AD	19	0	0.0522346	0.249916	0.0453995	-0.0367484	0.141218	NA	NA	NA	NA	NA
315	1623	IDP_dMRI_TBSS_MD_Retrolenticular_part_of_internal_capsule_L	MD	AD	19	0	0.0645134	0.170364	0.0470545	-0.0277134	0.15674	NA	NA	NA	NA	NA
316	1624	IDP_dMRI_TBSS_MD_Anterior_corona_radiata_R	MD	AD	19	0	0.0416335	0.310004	0.0410096	-0.0387454	0.122012	NA	NA	NA	NA	NA
317	1625	IDP_dMRI_TBSS_MD_Anterior_corona_radiata_L	MD	AD	19	0	0.0509899	0.204791	0.0402123	-0.0278262	0.129806	NA	NA	NA	NA	NA
318	1626	IDP_dMRI_TBSS_MD_Superior_corona_radiata_R	MD	AD	19	0	0.0766725	0.0759345	0.0432011	-0.00800178	0.161347	NA	NA	NA	NA	NA
319	1627	IDP_dMRI_TBSS_MD_Superior_corona_radiata_L	MD	AD	19	0	0.0582373	0.200435	0.0454867	-0.0309167	0.147391	NA	NA	NA	NA	NA
320	1628	IDP_dMRI_TBSS_MD_Posterior_corona_radiata_R	MD	AD	19	0	0.0451272	0.288278	0.0424964	-0.0381658	0.12842	NA	NA	NA	NA	NA
321	1629	IDP_dMRI_TBSS_MD_Posterior_corona_radiata_L	MD	AD	19	0	0.0426398	0.370477	0.0476114	-0.0506785	0.135958	NA	NA	NA	NA	NA
322	1630	IDP_dMRI_TBSS_MD_Posterior_thalamic_radiation_R	MD	AD	19	0	0.0837469	0.0952803	0.0502026	-0.0146502	0.182144	NA	NA	NA	NA	NA
323	1631	IDP_dMRI_TBSS_MD_Posterior_thalamic_radiation_L	MD	AD	19	0	0.0924031	0.0620342	0.049518	-0.00465216	0.189458	NA	NA	NA	NA	NA
324	1632	IDP_dMRI_TBSS_MD_Sagittal_stratum_R	MD	AD	19	0	0.0737406	0.154743	0.0518214	-0.0278292	0.17531	NA	NA	NA	NA	NA
325	1633	IDP_dMRI_TBSS_MD_Sagittal_stratum_L	MD	AD	19	0	0.0880884	0.0503991	0.045022	-0.000154819	0.176332	NA	NA	NA	NA	NA
326	1634	IDP_dMRI_TBSS_MD_External_capsule_R	MD	AD	19	0	0.012815	0.708408	0.0342652	-0.0543447	0.0799747	NA	NA	NA	NA	NA
327	1635	IDP_dMRI_TBSS_MD_External_capsule_L	MD	AD	19	0	0.00820066	0.785356	0.0301111	-0.0508172	0.0672185	NA	NA	NA	NA	NA
328	1636	IDP_dMRI_TBSS_MD_Cingulum_cingulate_gyrus_R	MD	AD	19	0	0.0288672	0.493416	0.042149	-0.0537447	0.111479	NA	NA	NA	NA	NA
329	1637	IDP_dMRI_TBSS_MD_Cingulum_cingulate_gyrus_L	MD	AD	19	0	0.0591616	0.18288	0.0444176	-0.0278969	0.14622	NA	NA	NA	NA	NA
330	1638	IDP_dMRI_TBSS_MD_Cingulum_hippocampus_R	MD	AD	19	0	0.0627699	0.0607226	0.0334682	-0.00282774	0.128368	NA	NA	NA	NA	NA
331	1639	IDP_dMRI_TBSS_MD_Cingulum_hippocampus_L	MD	AD	19	0	0.0669934	0.0638507	0.0361497	-0.00386005	0.137847	NA	NA	NA	NA	NA
332	1640	IDP_dMRI_TBSS_MD_Fornix_cres+Stria_terminalis_R	MD	AD	19	0	0.0132761	0.679142	0.0320962	-0.0496324	0.0761846	NA	NA	NA	NA	NA
333	1641	IDP_dMRI_TBSS_MD_Fornix_cres+Stria_terminalis_L	MD	AD	19	0	0.0207862	0.531873	0.03325	-0.0443838	0.0859562	NA	NA	NA	NA	NA
334	1642	IDP_dMRI_TBSS_MD_Superior_longitudinal_fasciculus_R	MD	AD	19	0	0.0587402	0.202747	0.0461154	-0.031646	0.149126	NA	NA	NA	NA	NA
335	1643	IDP_dMRI_TBSS_MD_Superior_longitudinal_fasciculus_L	MD	AD	19	0	0.0684379	0.205901	0.0541047	-0.0376073	0.174483	NA	NA	NA	NA	NA
336	1644	IDP_dMRI_TBSS_MD_Superior_fronto-occipital_fasciculus_R	MD	AD	19	0	0.0374922	0.361243	0.0410649	-0.042995	0.117979	NA	NA	NA	NA	NA
337	1645	IDP_dMRI_TBSS_MD_Superior_fronto-occipital_fasciculus_L	MD	AD	19	0	0.0773527	0.0284722	0.0353093	0.0081465	0.146559	NA	NA	NA	NA	NA
338	1646	IDP_dMRI_TBSS_MD_Uncinate_fasciculus_R	MD	AD	19	0	-0.00345787	0.905807	0.0292226	-0.0607341	0.0538184	NA	NA	NA	NA	NA
339	1647	IDP_dMRI_TBSS_MD_Uncinate_fasciculus_L	MD	AD	19	0	0.0192253	0.614787	0.0382022	-0.055651	0.0941016	NA	NA	NA	NA	NA
340	1648	IDP_dMRI_TBSS_MD_Tapetum_R	MD	AD	19	0	0.0391856	0.286517	0.0367666	-0.0328769	0.111248	NA	NA	NA	NA	NA
341	1649	IDP_dMRI_TBSS_MD_Tapetum_L	MD	AD	19	0	0.0697163	0.1013	0.0425467	-0.0136753	0.153108	NA	NA	NA	NA	NA
342	122	IDP_T1_FAST_ROIs_L_thalamus	GMV	ALS	10	1	-0.0147907	0.877918	0.0962886	-0.203516	0.173935	NA	NA	NA	NA	NA
343	123	IDP_T1_FAST_ROIs_R_thalamus	GMV	ALS	10	1	-0.00127135	0.989459	0.0962266	-0.189876	0.187333	NA	NA	NA	NA	NA
344	124	IDP_T1_FAST_ROIs_L_caudate	GMV	ALS	11	1	-0.0124431	0.841129	0.0620759	-0.134112	0.109226	NA	NA	NA	NA	NA
345	125	IDP_T1_FAST_ROIs_R_caudate	GMV	ALS	11	1	-0.00100967	0.986544	0.0598684	-0.118352	0.116332	NA	NA	NA	NA	NA
346	126	IDP_T1_FAST_ROIs_L_putamen	GMV	ALS	11	1	0.00625666	0.935569	0.0773949	-0.145437	0.157951	NA	NA	NA	NA	NA
347	127	IDP_T1_FAST_ROIs_R_putamen	GMV	ALS	11	1	0.000527078	0.994012	0.0702275	-0.137119	0.138173	NA	NA	NA	NA	NA
348	128	IDP_T1_FAST_ROIs_L_pallidum	GMV	ALS	11	1	0.116878	0.0759514	0.0658586	-0.0122052	0.245961	NA	NA	NA	NA	NA
349	129	IDP_T1_FAST_ROIs_R_pallidum	GMV	ALS	11	1	-0.0629957	0.292689	0.0598682	-0.180337	0.054346	NA	NA	NA	NA	NA
350	130	IDP_T1_FAST_ROIs_L_hippocampus	GMV	ALS	11	1	-0.0388344	0.516556	0.0598683	-0.156176	0.0785075	NA	NA	NA	NA	NA
351	131	IDP_T1_FAST_ROIs_R_hippocampus	GMV	ALS	11	1	-0.033422	0.672447	0.0790508	-0.188362	0.121518	NA	NA	NA	NA	NA
352	132	IDP_T1_FAST_ROIs_L_amygdala	GMV	ALS	11	1	-0.0219689	0.713654	0.0598683	-0.139311	0.0953731	NA	NA	NA	NA	NA
353	133	IDP_T1_FAST_ROIs_R_amygdala	GMV	ALS	11	1	-0.0524223	0.511619	0.0798731	-0.208974	0.104129	NA	NA	NA	NA	NA
354	134	IDP_T1_FAST_ROIs_L_ventral_striatum	GMV	ALS	11	1	0.0657046	0.272428	0.0598681	-0.0516369	0.183046	NA	NA	NA	NA	NA
355	135	IDP_T1_FAST_ROIs_R_ventral_striatum	GMV	ALS	11	1	0.0526618	0.37906	0.0598682	-0.0646798	0.170003	NA	NA	NA	NA	NA
356	136	IDP_T1_FAST_ROIs_brain_stem	GMV	ALS	11	1	-0.0188363	0.753044	0.0598684	-0.136178	0.0985057	NA	NA	NA	NA	NA
357	137	IDP_T1_FAST_ROIs_L_cerebellum_I-IV	GMV	ALS	11	1	-0.0260249	0.705357	0.0688309	-0.160934	0.108884	NA	NA	NA	NA	NA
358	138	IDP_T1_FAST_ROIs_R_cerebellum_I-IV	GMV	ALS	11	1	-0.0460132	0.487884	0.0663321	-0.176024	0.0839978	NA	NA	NA	NA	NA
359	139	IDP_T1_FAST_ROIs_L_cerebellum_V	GMV	ALS	11	1	-0.0123781	0.87092	0.0761776	-0.161686	0.13693	NA	NA	NA	NA	NA
360	140	IDP_T1_FAST_ROIs_R_cerebellum_V	GMV	ALS	11	1	0.0236491	0.752422	0.0749699	-0.123292	0.17059	NA	NA	NA	NA	NA
361	141	IDP_T1_FAST_ROIs_L_cerebellum_VI	GMV	ALS	11	1	0.0218332	0.814261	0.0929338	-0.160317	0.203983	NA	NA	NA	NA	NA
362	142	IDP_T1_FAST_ROIs_V_cerebellum_VI	GMV	ALS	11	1	0.083174	0.206031	0.0657734	-0.0457419	0.21209	NA	NA	NA	NA	NA
363	143	IDP_T1_FAST_ROIs_R_cerebellum_VI	GMV	ALS	11	1	0.101808	0.189	0.0775064	-0.0501046	0.253721	NA	NA	NA	NA	NA
364	144	IDP_T1_FAST_ROIs_L_cerebellum_crus_I	GMV	ALS	11	1	0.0389797	0.604074	0.0751705	-0.108354	0.186314	NA	NA	NA	NA	NA
365	145	IDP_T1_FAST_ROIs_V_cerebellum_crus_I	GMV	ALS	11	1	-0.00832521	0.889403	0.059868	-0.125667	0.109016	NA	NA	NA	NA	NA
366	146	IDP_T1_FAST_ROIs_R_cerebellum_crus_I	GMV	ALS	11	1	0.00426131	0.960298	0.085603	-0.163521	0.172043	NA	NA	NA	NA	NA
367	147	IDP_T1_FAST_ROIs_L_cerebellum_crus_II	GMV	ALS	11	1	0.0432899	0.56909	0.0760284	-0.105726	0.192306	NA	NA	NA	NA	NA
368	148	IDP_T1_FAST_ROIs_V_cerebellum_crus_II	GMV	ALS	11	1	0.127466	0.0687732	0.0700396	-0.00981206	0.264743	NA	NA	NA	NA	NA
369	149	IDP_T1_FAST_ROIs_R_cerebellum_crus_II	GMV	ALS	11	1	0.032353	0.658306	0.073155	-0.111031	0.175737	NA	NA	NA	NA	NA
370	150	IDP_T1_FAST_ROIs_L_cerebellum_VIIb	GMV	ALS	11	1	0.0830714	0.284131	0.0775581	-0.0689426	0.235085	NA	NA	NA	NA	NA
371	151	IDP_T1_FAST_ROIs_V_cerebellum_VIIb	GMV	ALS	11	1	0.117897	0.142659	0.0804231	-0.0397323	0.275526	NA	NA	NA	NA	NA
372	152	IDP_T1_FAST_ROIs_R_cerebellum_VIIb	GMV	ALS	11	1	0.0528691	0.467031	0.0726904	-0.089604	0.195342	NA	NA	NA	NA	NA
373	153	IDP_T1_FAST_ROIs_L_cerebellum_VIIIa	GMV	ALS	11	1	0.0634779	0.445575	0.0832155	-0.0996246	0.22658	NA	NA	NA	NA	NA
374	154	IDP_T1_FAST_ROIs_V_cerebellum_VIIIa	GMV	ALS	11	1	0.0269429	0.743492	0.0823357	-0.134435	0.188321	NA	NA	NA	NA	NA
375	155	IDP_T1_FAST_ROIs_R_cerebellum_VIIIa	GMV	ALS	11	1	0.0728957	0.250703	0.0634623	-0.0514905	0.197282	NA	NA	NA	NA	NA
376	156	IDP_T1_FAST_ROIs_L_cerebellum_VIIIb	GMV	ALS	11	1	-0.00226327	0.976652	0.0773327	-0.153835	0.149309	NA	NA	NA	NA	NA
377	157	IDP_T1_FAST_ROIs_V_cerebellum_VIIIb	GMV	ALS	11	1	-0.0469943	0.553185	0.079249	-0.202322	0.108334	NA	NA	NA	NA	NA
378	158	IDP_T1_FAST_ROIs_R_cerebellum_VIIIb	GMV	ALS	11	1	0.016345	0.839554	0.0807303	-0.141886	0.174576	NA	NA	NA	NA	NA
379	159	IDP_T1_FAST_ROIs_L_cerebellum_IX	GMV	ALS	11	1	0.0166193	0.781323	0.0598686	-0.100723	0.133962	NA	NA	NA	NA	NA
380	160	IDP_T1_FAST_ROIs_V_cerebellum_IX	GMV	ALS	11	1	-0.00373371	0.950272	0.0598681	-0.121075	0.113608	NA	NA	NA	NA	NA
381	161	IDP_T1_FAST_ROIs_R_cerebellum_IX	GMV	ALS	11	1	0.0290298	0.627753	0.0598686	-0.0883128	0.146372	NA	NA	NA	NA	NA
382	162	IDP_T1_FAST_ROIs_L_cerebellum_X	GMV	ALS	11	1	0.133138	0.0387677	0.0644225	0.00687026	0.259407	NA	NA	NA	NA	NA
383	163	IDP_T1_FAST_ROIs_V_cerebellum_X	GMV	ALS	11	1	-0.00854018	0.892921	0.0634443	-0.132891	0.115811	NA	NA	NA	NA	NA
384	164	IDP_T1_FAST_ROIs_R_cerebellum_X	GMV	ALS	11	1	0.143812	0.0162984	0.0598678	0.0264714	0.261153	NA	NA	NA	NA	NA
385	344	aparc-Desikan_lh_volume_bankssts	GMV	ALS	11	1	-0.0245437	0.742331	0.0746537	-0.170865	0.121777	NA	NA	NA	NA	NA
386	345	aparc-Desikan_lh_volume_caudalanteriorcingulate	GMV	ALS	11	1	0.0301262	0.621366	0.0609947	-0.0894234	0.149676	NA	NA	NA	NA	NA
387	346	aparc-Desikan_lh_volume_caudalmiddlefrontal	GMV	ALS	11	1	-0.0410543	0.521581	0.0640562	-0.166604	0.084496	NA	NA	NA	NA	NA
388	347	aparc-Desikan_lh_volume_cuneus	GMV	ALS	11	1	-0.0132843	0.879973	0.0879734	-0.185712	0.159143	NA	NA	NA	NA	NA
389	348	aparc-Desikan_lh_volume_entorhinal	GMV	ALS	11	1	-0.0465339	0.479284	0.0657765	-0.175456	0.0823881	NA	NA	NA	NA	NA
390	349	aparc-Desikan_lh_volume_fusiform	GMV	ALS	11	1	-0.126021	0.0388156	0.0609934	-0.245568	-0.00647363	NA	NA	NA	NA	NA
391	350	aparc-Desikan_lh_volume_inferiorparietal	GMV	ALS	11	1	0.0209867	0.730786	0.0609938	-0.0985611	0.140535	NA	NA	NA	NA	NA
392	351	aparc-Desikan_lh_volume_inferiortemporal	GMV	ALS	11	1	0.0268505	0.66552	0.0621102	-0.0948855	0.148587	NA	NA	NA	NA	NA
393	352	aparc-Desikan_lh_volume_isthmuscingulate	GMV	ALS	11	1	-0.00927713	0.898118	0.0724553	-0.15129	0.132735	NA	NA	NA	NA	NA
394	353	aparc-Desikan_lh_volume_lateraloccipital	GMV	ALS	11	1	-0.0630727	0.444806	0.0825448	-0.22486	0.098715	NA	NA	NA	NA	NA
395	354	aparc-Desikan_lh_volume_lateralorbitofrontal	GMV	ALS	11	1	0.00166214	0.986535	0.0984853	-0.191369	0.194693	NA	NA	NA	NA	NA
396	355	aparc-Desikan_lh_volume_lingual	GMV	ALS	11	1	0.0927308	0.350289	0.0992805	-0.101859	0.287321	NA	NA	NA	NA	NA
397	356	aparc-Desikan_lh_volume_medialorbitofrontal	GMV	ALS	11	1	-0.00968933	0.905887	0.081955	-0.170321	0.150942	NA	NA	NA	NA	NA
398	357	aparc-Desikan_lh_volume_middletemporal	GMV	ALS	11	1	-0.0925636	0.129115	0.0609934	-0.212111	0.0269835	NA	NA	NA	NA	NA
399	358	aparc-Desikan_lh_volume_parahippocampal	GMV	ALS	11	1	0.00733833	0.904236	0.0609939	-0.11221	0.126886	NA	NA	NA	NA	NA
400	359	aparc-Desikan_lh_volume_paracentral	GMV	ALS	11	1	-0.0577869	0.437823	0.0744796	-0.203767	0.0881931	NA	NA	NA	NA	NA
401	360	aparc-Desikan_lh_volume_parsopercularis	GMV	ALS	11	1	-0.00944414	0.87695	0.0609941	-0.128993	0.110104	NA	NA	NA	NA	NA
402	361	aparc-Desikan_lh_volume_parsorbitalis	GMV	ALS	11	1	-0.0144833	0.868135	0.0872337	-0.185461	0.156495	NA	NA	NA	NA	NA
403	362	aparc-Desikan_lh_volume_parstriangularis	GMV	ALS	11	1	0.0078267	0.909681	0.0689936	-0.127401	0.143054	NA	NA	NA	NA	NA
404	363	aparc-Desikan_lh_volume_pericalcarine	GMV	ALS	11	1	0.0486768	0.547282	0.0808802	-0.109848	0.207202	NA	NA	NA	NA	NA
405	364	aparc-Desikan_lh_volume_postcentral	GMV	ALS	11	1	-0.0529852	0.385015	0.0609941	-0.172534	0.0665632	NA	NA	NA	NA	NA
406	365	aparc-Desikan_lh_volume_posteriorcingulate	GMV	ALS	11	1	-0.0481048	0.430303	0.0609945	-0.167654	0.0714445	NA	NA	NA	NA	NA
407	366	aparc-Desikan_lh_volume_precentral	GMV	ALS	11	1	-0.0547621	0.371965	0.0613376	-0.174984	0.0654595	NA	NA	NA	NA	NA
408	367	aparc-Desikan_lh_volume_precuneus	GMV	ALS	11	1	0.0450521	0.575482	0.0804506	-0.112631	0.202735	NA	NA	NA	NA	NA
409	368	aparc-Desikan_lh_volume_rostralanteriorcingulate	GMV	ALS	11	1	-0.0184925	0.76175	0.0609943	-0.138041	0.101056	NA	NA	NA	NA	NA
410	369	aparc-Desikan_lh_volume_rostralmiddlefrontal	GMV	ALS	11	1	-0.0408729	0.604411	0.078895	-0.195507	0.113761	NA	NA	NA	NA	NA
411	370	aparc-Desikan_lh_volume_superiorfrontal	GMV	ALS	11	1	-0.160304	0.00858356	0.0609935	-0.279851	-0.0407565	NA	NA	NA	NA	NA
412	371	aparc-Desikan_lh_volume_superiorparietal	GMV	ALS	11	1	0.0155799	0.798388	0.0609938	-0.103968	0.135128	NA	NA	NA	NA	NA
413	372	aparc-Desikan_lh_volume_superiortemporal	GMV	ALS	11	1	-0.0864473	0.156393	0.0609941	-0.205996	0.0331011	NA	NA	NA	NA	NA
414	373	aparc-Desikan_lh_volume_supramarginal	GMV	ALS	11	1	-0.0993399	0.126781	0.065059	-0.226856	0.0281758	NA	NA	NA	NA	NA
415	374	aparc-Desikan_lh_volume_frontalpole	GMV	ALS	11	1	-0.0675202	0.3895	0.078464	-0.22131	0.0862692	NA	NA	NA	NA	NA
416	375	aparc-Desikan_lh_volume_transversetemporal	GMV	ALS	11	1	-0.0886402	0.224187	0.0729268	-0.231577	0.0542963	NA	NA	NA	NA	NA
417	376	aparc-Desikan_lh_volume_insula	GMV	ALS	11	1	-0.0680401	0.362958	0.0747905	-0.214629	0.0785493	NA	NA	NA	NA	NA
418	377	aparc-Desikan_rh_volume_bankssts	GMV	ALS	11	1	0.0466039	0.444821	0.0609936	-0.0729437	0.166151	NA	NA	NA	NA	NA
419	378	aparc-Desikan_rh_volume_caudalanteriorcingulate	GMV	ALS	11	1	0.088911	0.259862	0.0789116	-0.0657557	0.243578	NA	NA	NA	NA	NA
420	379	aparc-Desikan_rh_volume_caudalmiddlefrontal	GMV	ALS	11	1	-0.00574583	0.934046	0.0694318	-0.141832	0.13034	NA	NA	NA	NA	NA
421	380	aparc-Desikan_rh_volume_cuneus	GMV	ALS	11	1	0.0266655	0.809308	0.110499	-0.189913	0.243244	NA	NA	NA	NA	NA
422	381	aparc-Desikan_rh_volume_entorhinal	GMV	ALS	11	1	-0.110689	0.0779922	0.0628039	-0.233785	0.0124065	NA	NA	NA	NA	NA
423	382	aparc-Desikan_rh_volume_fusiform	GMV	ALS	11	1	-0.0702487	0.249428	0.0609935	-0.189796	0.0492986	NA	NA	NA	NA	NA
424	383	aparc-Desikan_rh_volume_inferiorparietal	GMV	ALS	11	1	0.00395151	0.948345	0.0609943	-0.115597	0.1235	NA	NA	NA	NA	NA
425	384	aparc-Desikan_rh_volume_inferiortemporal	GMV	ALS	11	1	-0.0780553	0.20064	0.0609937	-0.197603	0.0414922	NA	NA	NA	NA	NA
426	385	aparc-Desikan_rh_volume_isthmuscingulate	GMV	ALS	11	1	0.054565	0.370997	0.0609933	-0.0649818	0.174112	NA	NA	NA	NA	NA
427	386	aparc-Desikan_rh_volume_lateraloccipital	GMV	ALS	11	1	-0.00450925	0.960255	0.0904872	-0.181864	0.172846	NA	NA	NA	NA	NA
428	387	aparc-Desikan_rh_volume_lateralorbitofrontal	GMV	ALS	11	1	-0.0012431	0.987383	0.0786068	-0.155312	0.152826	NA	NA	NA	NA	NA
429	388	aparc-Desikan_rh_volume_lingual	GMV	ALS	11	1	0.102206	0.178657	0.0759951	-0.0467444	0.251156	NA	NA	NA	NA	NA
430	389	aparc-Desikan_rh_volume_medialorbitofrontal	GMV	ALS	11	1	-0.070183	0.300247	0.0677506	-0.202974	0.0626081	NA	NA	NA	NA	NA
431	390	aparc-Desikan_rh_volume_middletemporal	GMV	ALS	11	1	-0.0459572	0.545895	0.0760977	-0.195109	0.103194	NA	NA	NA	NA	NA
432	391	aparc-Desikan_rh_volume_parahippocampal	GMV	ALS	11	1	0.082112	0.178224	0.0609934	-0.0374351	0.201659	NA	NA	NA	NA	NA
433	392	aparc-Desikan_rh_volume_paracentral	GMV	ALS	11	1	-0.0374321	0.605074	0.0723862	-0.179309	0.104445	NA	NA	NA	NA	NA
434	393	aparc-Desikan_rh_volume_parsopercularis	GMV	ALS	11	1	0.0216845	0.7222	0.0609937	-0.0978632	0.141232	NA	NA	NA	NA	NA
435	394	aparc-Desikan_rh_volume_parsorbitalis	GMV	ALS	11	1	-0.0335972	0.581765	0.0609963	-0.15315	0.0859554	NA	NA	NA	NA	NA
436	395	aparc-Desikan_rh_volume_parstriangularis	GMV	ALS	11	1	0.00577749	0.941395	0.0785871	-0.148253	0.159808	NA	NA	NA	NA	NA
437	396	aparc-Desikan_rh_volume_pericalcarine	GMV	ALS	11	1	0.106777	0.20815	0.0848335	-0.0594964	0.273051	NA	NA	NA	NA	NA
438	397	aparc-Desikan_rh_volume_postcentral	GMV	ALS	11	1	-0.026174	0.68707	0.0649745	-0.153524	0.101176	NA	NA	NA	NA	NA
439	398	aparc-Desikan_rh_volume_posteriorcingulate	GMV	ALS	11	1	-0.0192906	0.768264	0.0654703	-0.147612	0.109031	NA	NA	NA	NA	NA
440	399	aparc-Desikan_rh_volume_precentral	GMV	ALS	11	1	-0.149912	0.0804942	0.0857705	-0.318022	0.0181983	NA	NA	NA	NA	NA
441	400	aparc-Desikan_rh_volume_precuneus	GMV	ALS	11	1	0.0323027	0.602284	0.0619873	-0.0891924	0.153798	NA	NA	NA	NA	NA
442	401	aparc-Desikan_rh_volume_rostralanteriorcingulate	GMV	ALS	11	1	-0.00348873	0.959628	0.0689193	-0.138571	0.131593	NA	NA	NA	NA	NA
443	402	aparc-Desikan_rh_volume_rostralmiddlefrontal	GMV	ALS	11	1	0.079353	0.335462	0.0823873	-0.0821261	0.240832	NA	NA	NA	NA	NA
444	403	aparc-Desikan_rh_volume_superiorfrontal	GMV	ALS	11	1	-0.094281	0.122165	0.0609937	-0.213829	0.0252666	NA	NA	NA	NA	NA
445	404	aparc-Desikan_rh_volume_superiorparietal	GMV	ALS	11	1	-0.0796759	0.232174	0.0666869	-0.210382	0.0510303	NA	NA	NA	NA	NA
446	405	aparc-Desikan_rh_volume_superiortemporal	GMV	ALS	11	1	-0.107821	0.077101	0.0609932	-0.227368	0.0117253	NA	NA	NA	NA	NA
447	406	aparc-Desikan_rh_volume_supramarginal	GMV	ALS	11	1	-0.166313	0.0456385	0.0832098	-0.329405	-0.00322201	NA	NA	NA	NA	NA
448	407	aparc-Desikan_rh_volume_frontalpole	GMV	ALS	11	1	-0.0239507	0.694563	0.0609946	-0.1435	0.0955987	NA	NA	NA	NA	NA
449	408	aparc-Desikan_rh_volume_transversetemporal	GMV	ALS	11	1	-0.0658407	0.280388	0.0609948	-0.185391	0.0537091	NA	NA	NA	NA	NA
450	409	aparc-Desikan_rh_volume_insula	GMV	ALS	11	1	-0.0736368	0.395952	0.0867466	-0.24366	0.0963865	NA	NA	NA	NA	NA
451	648	aparc-Desikan_lh_area_TotalSurface	SA	ALS	11	1	0.0485307	0.655104	0.108647	-0.164417	0.261478	NA	NA	NA	NA	NA
452	649	aparc-Desikan_lh_area_bankssts	SA	ALS	11	1	-0.032367	0.642038	0.0696288	-0.168839	0.104105	NA	NA	NA	NA	NA
453	650	aparc-Desikan_lh_area_caudalanteriorcingulate	SA	ALS	11	1	0.0473386	0.437682	0.0609944	-0.0722104	0.166888	NA	NA	NA	NA	NA
454	651	aparc-Desikan_lh_area_caudalmiddlefrontal	SA	ALS	11	1	0.00539682	0.942195	0.0744266	-0.140479	0.151273	NA	NA	NA	NA	NA
455	652	aparc-Desikan_lh_area_cuneus	SA	ALS	11	1	0.0807887	0.262336	0.0720757	-0.0604796	0.222057	NA	NA	NA	NA	NA
456	653	aparc-Desikan_lh_area_entorhinal	SA	ALS	11	1	0.0757608	0.214202	0.0609944	-0.0437883	0.19531	NA	NA	NA	NA	NA
457	654	aparc-Desikan_lh_area_fusiform	SA	ALS	11	1	-0.0206507	0.804015	0.0832171	-0.183756	0.142455	NA	NA	NA	NA	NA
458	655	aparc-Desikan_lh_area_inferiorparietal	SA	ALS	11	1	0.0317445	0.602749	0.0609942	-0.0878041	0.151293	NA	NA	NA	NA	NA
459	656	aparc-Desikan_lh_area_inferiortemporal	SA	ALS	11	1	0.010638	0.906971	0.0910319	-0.167785	0.189061	NA	NA	NA	NA	NA
460	657	aparc-Desikan_lh_area_isthmuscingulate	SA	ALS	11	1	-0.00301767	0.970064	0.0804121	-0.160625	0.15459	NA	NA	NA	NA	NA
461	658	aparc-Desikan_lh_area_lateraloccipital	SA	ALS	11	1	0.0144181	0.828616	0.0666037	-0.116125	0.144961	NA	NA	NA	NA	NA
462	659	aparc-Desikan_lh_area_lateralorbitofrontal	SA	ALS	11	1	0.0819618	0.395143	0.0963884	-0.106959	0.270883	NA	NA	NA	NA	NA
463	660	aparc-Desikan_lh_area_lingual	SA	ALS	11	1	0.153583	0.108062	0.0955734	-0.0337408	0.340907	NA	NA	NA	NA	NA
464	661	aparc-Desikan_lh_area_medialorbitofrontal	SA	ALS	11	1	0.0261735	0.786025	0.0964119	-0.162794	0.215141	NA	NA	NA	NA	NA
465	662	aparc-Desikan_lh_area_middletemporal	SA	ALS	11	1	-0.0331583	0.613777	0.0657003	-0.161931	0.0956143	NA	NA	NA	NA	NA
466	663	aparc-Desikan_lh_area_parahippocampal	SA	ALS	11	1	0.0305922	0.70267	0.0801434	-0.126489	0.187673	NA	NA	NA	NA	NA
467	664	aparc-Desikan_lh_area_paracentral	SA	ALS	11	1	0.0206716	0.754853	0.0662026	-0.109086	0.150429	NA	NA	NA	NA	NA
468	665	aparc-Desikan_lh_area_parsopercularis	SA	ALS	11	1	0.0503986	0.408641	0.0609941	-0.0691498	0.169947	NA	NA	NA	NA	NA
469	666	aparc-Desikan_lh_area_parsorbitalis	SA	ALS	11	1	0.0157111	0.854679	0.0857816	-0.152421	0.183843	NA	NA	NA	NA	NA
470	667	aparc-Desikan_lh_area_parstriangularis	SA	ALS	11	1	0.0342498	0.574438	0.060994	-0.0852984	0.153798	NA	NA	NA	NA	NA
471	668	aparc-Desikan_lh_area_pericalcarine	SA	ALS	11	1	0.0929533	0.230233	0.0774766	-0.0589009	0.244807	NA	NA	NA	NA	NA
472	669	aparc-Desikan_lh_area_postcentral	SA	ALS	11	1	-0.000914159	0.988597	0.0639621	-0.12628	0.124452	NA	NA	NA	NA	NA
473	670	aparc-Desikan_lh_area_posteriorcingulate	SA	ALS	11	1	0.00163915	0.97856	0.0609943	-0.11791	0.121188	NA	NA	NA	NA	NA
474	671	aparc-Desikan_lh_area_precentral	SA	ALS	11	1	0.00690576	0.932504	0.0815375	-0.152908	0.166719	NA	NA	NA	NA	NA
475	672	aparc-Desikan_lh_area_precuneus	SA	ALS	11	1	0.0619059	0.610319	0.121475	-0.176185	0.299997	NA	NA	NA	NA	NA
476	673	aparc-Desikan_lh_area_rostralanteriorcingulate	SA	ALS	11	1	0.0110738	0.8898	0.0799221	-0.145574	0.167721	NA	NA	NA	NA	NA
477	674	aparc-Desikan_lh_area_rostralmiddlefrontal	SA	ALS	11	1	0.0656381	0.320223	0.0660343	-0.0637892	0.195065	NA	NA	NA	NA	NA
478	675	aparc-Desikan_lh_area_superiorfrontal	SA	ALS	11	1	-0.0469061	0.462241	0.0638038	-0.171961	0.0781493	NA	NA	NA	NA	NA
479	676	aparc-Desikan_lh_area_superiorparietal	SA	ALS	11	1	0.0659652	0.467461	0.090784	-0.111971	0.243902	NA	NA	NA	NA	NA
480	677	aparc-Desikan_lh_area_superiortemporal	SA	ALS	11	1	-0.0508837	0.576464	0.0910986	-0.229437	0.12767	NA	NA	NA	NA	NA
481	678	aparc-Desikan_lh_area_supramarginal	SA	ALS	11	1	-0.0676363	0.406669	0.0815121	-0.2274	0.0921273	NA	NA	NA	NA	NA
482	679	aparc-Desikan_lh_area_frontalpole	SA	ALS	11	1	-0.0311556	0.628472	0.0643872	-0.157355	0.0950433	NA	NA	NA	NA	NA
483	680	aparc-Desikan_lh_area_transversetemporal	SA	ALS	11	1	-0.0549322	0.552911	0.0925715	-0.236372	0.126508	NA	NA	NA	NA	NA
484	681	aparc-Desikan_lh_area_insula	SA	ALS	11	1	0.031672	0.7286	0.0912766	-0.14723	0.210574	NA	NA	NA	NA	NA
485	682	aparc-Desikan_rh_area_TotalSurface	SA	ALS	11	1	0.0529838	0.639346	0.113065	-0.168624	0.274591	NA	NA	NA	NA	NA
486	683	aparc-Desikan_rh_area_bankssts	SA	ALS	11	1	0.0506608	0.406208	0.0609941	-0.0688876	0.170209	NA	NA	NA	NA	NA
487	684	aparc-Desikan_rh_area_caudalanteriorcingulate	SA	ALS	11	1	0.0533359	0.53184	0.0853102	-0.113872	0.220544	NA	NA	NA	NA	NA
488	685	aparc-Desikan_rh_area_caudalmiddlefrontal	SA	ALS	11	1	0.0122392	0.842907	0.061759	-0.108808	0.133287	NA	NA	NA	NA	NA
489	686	aparc-Desikan_rh_area_cuneus	SA	ALS	11	1	0.109279	0.158581	0.0775103	-0.0426414	0.261199	NA	NA	NA	NA	NA
490	687	aparc-Desikan_rh_area_entorhinal	SA	ALS	11	1	-0.0177066	0.771586	0.0609939	-0.137255	0.101842	NA	NA	NA	NA	NA
491	688	aparc-Desikan_rh_area_fusiform	SA	ALS	11	1	0.0155447	0.883888	0.106439	-0.193076	0.224166	NA	NA	NA	NA	NA
492	689	aparc-Desikan_rh_area_inferiorparietal	SA	ALS	11	1	0.0356291	0.559123	0.0609936	-0.0839183	0.155176	NA	NA	NA	NA	NA
493	690	aparc-Desikan_rh_area_inferiortemporal	SA	ALS	11	1	-0.0568851	0.414665	0.0697368	-0.193569	0.0797991	NA	NA	NA	NA	NA
494	691	aparc-Desikan_rh_area_isthmuscingulate	SA	ALS	11	1	0.0679343	0.287264	0.0638394	-0.0571909	0.193059	NA	NA	NA	NA	NA
495	692	aparc-Desikan_rh_area_lateraloccipital	SA	ALS	11	1	0.0689973	0.309897	0.0679483	-0.0641814	0.202176	NA	NA	NA	NA	NA
496	693	aparc-Desikan_rh_area_lateralorbitofrontal	SA	ALS	11	1	0.0270455	0.752061	0.0856079	-0.140746	0.194837	NA	NA	NA	NA	NA
497	694	aparc-Desikan_rh_area_lingual	SA	ALS	11	1	0.196092	0.0118594	0.0779287	0.0433519	0.348832	NA	NA	NA	NA	NA
498	695	aparc-Desikan_rh_area_medialorbitofrontal	SA	ALS	11	1	-0.0476902	0.521402	0.074378	-0.193471	0.0980908	NA	NA	NA	NA	NA
499	696	aparc-Desikan_rh_area_middletemporal	SA	ALS	11	1	0.0126184	0.866041	0.0748025	-0.133995	0.159231	NA	NA	NA	NA	NA
500	697	aparc-Desikan_rh_area_parahippocampal	SA	ALS	11	1	0.1653	0.0313831	0.0768059	0.0147606	0.31584	NA	NA	NA	NA	NA
501	698	aparc-Desikan_rh_area_paracentral	SA	ALS	11	1	0.00244126	0.968073	0.0609937	-0.117106	0.121989	NA	NA	NA	NA	NA
502	699	aparc-Desikan_rh_area_parsopercularis	SA	ALS	11	1	0.0289625	0.6349	0.0609941	-0.0905859	0.148511	NA	NA	NA	NA	NA
503	700	aparc-Desikan_rh_area_parsorbitalis	SA	ALS	11	1	-0.000242031	0.997271	0.0707531	-0.138918	0.138434	NA	NA	NA	NA	NA
504	701	aparc-Desikan_rh_area_parstriangularis	SA	ALS	11	1	0.0525353	0.38906	0.0609937	-0.0670124	0.172083	NA	NA	NA	NA	NA
505	702	aparc-Desikan_rh_area_pericalcarine	SA	ALS	11	1	0.122444	0.148954	0.0848401	-0.0438424	0.288731	NA	NA	NA	NA	NA
506	703	aparc-Desikan_rh_area_postcentral	SA	ALS	11	1	-0.0185507	0.826229	0.0844983	-0.184167	0.147066	NA	NA	NA	NA	NA
507	704	aparc-Desikan_rh_area_posteriorcingulate	SA	ALS	11	1	0.0247053	0.725494	0.0703604	-0.113201	0.162612	NA	NA	NA	NA	NA
508	705	aparc-Desikan_rh_area_precentral	SA	ALS	11	1	-0.127707	0.234422	0.107403	-0.338216	0.0828028	NA	NA	NA	NA	NA
509	706	aparc-Desikan_rh_area_precuneus	SA	ALS	11	1	0.0578625	0.50608	0.0870173	-0.112691	0.228416	NA	NA	NA	NA	NA
510	707	aparc-Desikan_rh_area_rostralanteriorcingulate	SA	ALS	11	1	0.0489497	0.523276	0.0766871	-0.101357	0.199256	NA	NA	NA	NA	NA
511	708	aparc-Desikan_rh_area_rostralmiddlefrontal	SA	ALS	11	1	0.180187	0.0222148	0.0787985	0.0257416	0.334632	NA	NA	NA	NA	NA
512	709	aparc-Desikan_rh_area_superiorfrontal	SA	ALS	11	1	-0.0286749	0.730931	0.0833844	-0.192108	0.134759	NA	NA	NA	NA	NA
513	710	aparc-Desikan_rh_area_superiorparietal	SA	ALS	11	1	-0.0375949	0.554027	0.0635332	-0.16212	0.0869301	NA	NA	NA	NA	NA
514	711	aparc-Desikan_rh_area_superiortemporal	SA	ALS	11	1	-0.0739124	0.4404	0.0958013	-0.261683	0.113858	NA	NA	NA	NA	NA
515	712	aparc-Desikan_rh_area_supramarginal	SA	ALS	11	1	-0.120967	0.198987	0.0941785	-0.305557	0.0636229	NA	NA	NA	NA	NA
516	713	aparc-Desikan_rh_area_frontalpole	SA	ALS	11	1	-0.0134565	0.835638	0.064858	-0.140578	0.113665	NA	NA	NA	NA	NA
517	714	aparc-Desikan_rh_area_transversetemporal	SA	ALS	11	1	-0.0508476	0.420789	0.0631606	-0.174642	0.0729471	NA	NA	NA	NA	NA
518	715	aparc-Desikan_rh_area_insula	SA	ALS	11	1	0.0280798	0.645251	0.0609941	-0.0914687	0.147628	NA	NA	NA	NA	NA
519	1020	aparc-Desikan_lh_thickness_GlobalMeanThickness	CT	ALS	11	1	-0.10354	0.356485	0.112289	-0.323627	0.116547	NA	NA	NA	NA	NA
520	1021	aparc-Desikan_lh_thickness_bankssts	CT	ALS	11	1	0.0144	0.861136	0.0823194	-0.146946	0.175746	NA	NA	NA	NA	NA
521	1022	aparc-Desikan_lh_thickness_caudalanteriorcingulate	CT	ALS	11	1	0.018747	0.845385	0.096133	-0.169674	0.207168	NA	NA	NA	NA	NA
522	1023	aparc-Desikan_lh_thickness_caudalmiddlefrontal	CT	ALS	11	1	-0.0621542	0.470945	0.0862123	-0.23113	0.106822	NA	NA	NA	NA	NA
523	1024	aparc-Desikan_lh_thickness_cuneus	CT	ALS	11	1	-0.130798	0.231086	0.10922	-0.344869	0.0832731	NA	NA	NA	NA	NA
524	1025	aparc-Desikan_lh_thickness_entorhinal	CT	ALS	11	1	-0.0933042	0.232681	0.0781781	-0.246533	0.0599249	NA	NA	NA	NA	NA
525	1026	aparc-Desikan_lh_thickness_fusiform	CT	ALS	11	1	-0.10825	0.264451	0.0970036	-0.298377	0.0818775	NA	NA	NA	NA	NA
526	1027	aparc-Desikan_lh_thickness_inferiorparietal	CT	ALS	11	1	-0.0102204	0.917732	0.0989476	-0.204158	0.183717	NA	NA	NA	NA	NA
527	1028	aparc-Desikan_lh_thickness_inferiortemporal	CT	ALS	11	1	0.036028	0.766566	0.12136	-0.201837	0.273893	NA	NA	NA	NA	NA
528	1029	aparc-Desikan_lh_thickness_isthmuscingulate	CT	ALS	11	1	-0.0281356	0.743465	0.0859712	-0.196639	0.140368	NA	NA	NA	NA	NA
529	1030	aparc-Desikan_lh_thickness_lateraloccipital	CT	ALS	11	1	-0.115311	0.286866	0.108271	-0.327523	0.0969004	NA	NA	NA	NA	NA
530	1031	aparc-Desikan_lh_thickness_lateralorbitofrontal	CT	ALS	11	1	-0.105453	0.380527	0.120253	-0.341149	0.130243	NA	NA	NA	NA	NA
531	1032	aparc-Desikan_lh_thickness_lingual	CT	ALS	10	1	0.0638108	0.311067	0.0629928	-0.0596551	0.187277	NA	NA	NA	NA	NA
532	1033	aparc-Desikan_lh_thickness_medialorbitofrontal	CT	ALS	11	1	0.0170947	0.872452	0.10648	-0.191606	0.225795	NA	NA	NA	NA	NA
533	1034	aparc-Desikan_lh_thickness_middletemporal	CT	ALS	11	1	-0.0889932	0.324339	0.0902952	-0.265972	0.0879854	NA	NA	NA	NA	NA
534	1035	aparc-Desikan_lh_thickness_parahippocampal	CT	ALS	11	1	-0.030741	0.77742	0.108747	-0.243885	0.182403	NA	NA	NA	NA	NA
535	1036	aparc-Desikan_lh_thickness_paracentral	CT	ALS	11	1	-0.0650556	0.496956	0.0957704	-0.252766	0.122654	NA	NA	NA	NA	NA
536	1037	aparc-Desikan_lh_thickness_parsopercularis	CT	ALS	11	1	-0.0868712	0.366899	0.0962779	-0.275576	0.101833	NA	NA	NA	NA	NA
537	1038	aparc-Desikan_lh_thickness_parsorbitalis	CT	ALS	11	1	-0.0278382	0.780292	0.0998006	-0.223447	0.167771	NA	NA	NA	NA	NA
538	1039	aparc-Desikan_lh_thickness_parstriangularis	CT	ALS	11	1	-0.0676014	0.434479	0.0864966	-0.237135	0.101932	NA	NA	NA	NA	NA
539	1040	aparc-Desikan_lh_thickness_pericalcarine	CT	ALS	11	1	-0.0594673	0.418133	0.0734467	-0.203423	0.0844884	NA	NA	NA	NA	NA
540	1041	aparc-Desikan_lh_thickness_postcentral	CT	ALS	11	1	-0.059554	0.32887	0.0609939	-0.179102	0.059994	NA	NA	NA	NA	NA
541	1042	aparc-Desikan_lh_thickness_posteriorcingulate	CT	ALS	11	1	-0.0359645	0.692844	0.0910498	-0.214422	0.142493	NA	NA	NA	NA	NA
542	1043	aparc-Desikan_lh_thickness_precentral	CT	ALS	11	1	-0.0715783	0.241146	0.061067	-0.19127	0.048113	NA	NA	NA	NA	NA
543	1044	aparc-Desikan_lh_thickness_precuneus	CT	ALS	11	1	0.0124865	0.889693	0.0900301	-0.163972	0.188945	NA	NA	NA	NA	NA
544	1045	aparc-Desikan_lh_thickness_rostralanteriorcingulate	CT	ALS	11	1	-0.0334125	0.622176	0.0678055	-0.166311	0.0994863	NA	NA	NA	NA	NA
545	1046	aparc-Desikan_lh_thickness_rostralmiddlefrontal	CT	ALS	11	1	-0.15187	0.141964	0.103417	-0.354568	0.0508282	NA	NA	NA	NA	NA
546	1047	aparc-Desikan_lh_thickness_superiorfrontal	CT	ALS	11	1	-0.133534	0.169818	0.0972723	-0.324188	0.0571195	NA	NA	NA	NA	NA
547	1048	aparc-Desikan_lh_thickness_superiorparietal	CT	ALS	11	1	-0.0581775	0.460292	0.0787922	-0.21261	0.0962552	NA	NA	NA	NA	NA
548	1049	aparc-Desikan_lh_thickness_superiortemporal	CT	ALS	11	1	-0.0290967	0.742367	0.0885151	-0.202586	0.144393	NA	NA	NA	NA	NA
549	1050	aparc-Desikan_lh_thickness_supramarginal	CT	ALS	11	1	-0.0354014	0.670836	0.0832971	-0.198664	0.127861	NA	NA	NA	NA	NA
550	1051	aparc-Desikan_lh_thickness_frontalpole	CT	ALS	11	1	-0.0538029	0.555222	0.0911986	-0.232552	0.124946	NA	NA	NA	NA	NA
551	1052	aparc-Desikan_lh_thickness_transversetemporal	CT	ALS	11	1	-0.060723	0.434923	0.0777707	-0.213154	0.0917076	NA	NA	NA	NA	NA
552	1053	aparc-Desikan_lh_thickness_insula	CT	ALS	11	1	-0.142055	0.208855	0.113036	-0.363606	0.079496	NA	NA	NA	NA	NA
553	1054	aparc-Desikan_rh_thickness_GlobalMeanThickness	CT	ALS	11	1	-0.0885824	0.435446	0.113581	-0.311201	0.134036	NA	NA	NA	NA	NA
554	1055	aparc-Desikan_rh_thickness_bankssts	CT	ALS	11	1	-0.00120643	0.990012	0.0963705	-0.190093	0.18768	NA	NA	NA	NA	NA
555	1056	aparc-Desikan_rh_thickness_caudalanteriorcingulate	CT	ALS	11	1	0.0625494	0.451996	0.0831672	-0.100458	0.225557	NA	NA	NA	NA	NA
556	1057	aparc-Desikan_rh_thickness_caudalmiddlefrontal	CT	ALS	11	1	-0.0145915	0.863272	0.0847303	-0.180663	0.15148	NA	NA	NA	NA	NA
557	1058	aparc-Desikan_rh_thickness_cuneus	CT	ALS	11	1	-0.0551499	0.692422	0.139419	-0.32841	0.218111	NA	NA	NA	NA	NA
558	1059	aparc-Desikan_rh_thickness_entorhinal	CT	ALS	11	1	-0.0728276	0.244076	0.0625206	-0.195368	0.0497127	NA	NA	NA	NA	NA
559	1060	aparc-Desikan_rh_thickness_fusiform	CT	ALS	11	1	-0.0905437	0.394084	0.106243	-0.298779	0.117692	NA	NA	NA	NA	NA
560	1061	aparc-Desikan_rh_thickness_inferiorparietal	CT	ALS	11	1	-0.0398559	0.733547	0.117082	-0.269336	0.189624	NA	NA	NA	NA	NA
561	1062	aparc-Desikan_rh_thickness_inferiortemporal	CT	ALS	11	1	-0.0122062	0.92336	0.126881	-0.260893	0.236481	NA	NA	NA	NA	NA
562	1063	aparc-Desikan_rh_thickness_isthmuscingulate	CT	ALS	11	1	-0.000767334	0.991648	0.0733069	-0.144449	0.142914	NA	NA	NA	NA	NA
563	1064	aparc-Desikan_rh_thickness_lateraloccipital	CT	ALS	11	1	-0.0928057	0.346375	0.0985572	-0.285978	0.100366	NA	NA	NA	NA	NA
564	1065	aparc-Desikan_rh_thickness_lateralorbitofrontal	CT	ALS	11	1	-0.0659404	0.59225	0.12312	-0.307256	0.175375	NA	NA	NA	NA	NA
565	1066	aparc-Desikan_rh_thickness_lingual	CT	ALS	11	1	-0.0720278	0.504316	0.107872	-0.283458	0.139402	NA	NA	NA	NA	NA
566	1067	aparc-Desikan_rh_thickness_medialorbitofrontal	CT	ALS	11	1	-0.0238425	0.820901	0.105318	-0.230266	0.182581	NA	NA	NA	NA	NA
567	1068	aparc-Desikan_rh_thickness_middletemporal	CT	ALS	11	1	-0.0499615	0.643576	0.107977	-0.261596	0.161673	NA	NA	NA	NA	NA
568	1069	aparc-Desikan_rh_thickness_parahippocampal	CT	ALS	11	1	-0.0129725	0.891804	0.0953712	-0.1999	0.173955	NA	NA	NA	NA	NA
569	1070	aparc-Desikan_rh_thickness_paracentral	CT	ALS	11	1	-0.0444797	0.603808	0.0857139	-0.212479	0.12352	NA	NA	NA	NA	NA
570	1071	aparc-Desikan_rh_thickness_parsopercularis	CT	ALS	11	1	0.0453611	0.507319	0.0684162	-0.0887347	0.179457	NA	NA	NA	NA	NA
571	1072	aparc-Desikan_rh_thickness_parsorbitalis	CT	ALS	11	1	-0.0363282	0.685992	0.0898545	-0.212443	0.139787	NA	NA	NA	NA	NA
572	1073	aparc-Desikan_rh_thickness_parstriangularis	CT	ALS	11	1	-0.100091	0.361529	0.109694	-0.315093	0.11491	NA	NA	NA	NA	NA
573	1074	aparc-Desikan_rh_thickness_pericalcarine	CT	ALS	11	1	0.0157942	0.802696	0.0632123	-0.108102	0.13969	NA	NA	NA	NA	NA
574	1075	aparc-Desikan_rh_thickness_postcentral	CT	ALS	11	1	-0.00660818	0.913725	0.0609941	-0.126157	0.11294	NA	NA	NA	NA	NA
575	1076	aparc-Desikan_rh_thickness_posteriorcingulate	CT	ALS	11	1	-0.022086	0.793157	0.0842289	-0.187175	0.143003	NA	NA	NA	NA	NA
576	1077	aparc-Desikan_rh_thickness_precentral	CT	ALS	11	1	-0.0386196	0.619789	0.0778386	-0.191183	0.113944	NA	NA	NA	NA	NA
577	1078	aparc-Desikan_rh_thickness_precuneus	CT	ALS	11	1	-0.0206585	0.83564	0.0995718	-0.215819	0.174502	NA	NA	NA	NA	NA
578	1079	aparc-Desikan_rh_thickness_rostralanteriorcingulate	CT	ALS	11	1	0.010716	0.927824	0.118301	-0.221154	0.242586	NA	NA	NA	NA	NA
579	1080	aparc-Desikan_rh_thickness_rostralmiddlefrontal	CT	ALS	10	1	-0.0870244	0.190066	0.0664113	-0.217191	0.0431419	NA	NA	NA	NA	NA
580	1081	aparc-Desikan_rh_thickness_superiorfrontal	CT	ALS	11	1	-0.0810595	0.319388	0.0814082	-0.24062	0.0785006	NA	NA	NA	NA	NA
581	1082	aparc-Desikan_rh_thickness_superiorparietal	CT	ALS	11	1	-0.0569335	0.4941	0.0832602	-0.220123	0.106256	NA	NA	NA	NA	NA
582	1083	aparc-Desikan_rh_thickness_superiortemporal	CT	ALS	11	1	-0.0594163	0.461976	0.0807729	-0.217731	0.0988987	NA	NA	NA	NA	NA
583	1084	aparc-Desikan_rh_thickness_supramarginal	CT	ALS	11	1	-0.0590778	0.59085	0.109891	-0.274463	0.156308	NA	NA	NA	NA	NA
584	1085	aparc-Desikan_rh_thickness_frontalpole	CT	ALS	11	1	-0.00831113	0.918841	0.0815664	-0.168181	0.151559	NA	NA	NA	NA	NA
585	1086	aparc-Desikan_rh_thickness_transversetemporal	CT	ALS	11	1	-0.0402976	0.597632	0.0763488	-0.189941	0.109346	NA	NA	NA	NA	NA
586	1087	aparc-Desikan_rh_thickness_insula	CT	ALS	11	1	-0.137897	0.21171	0.110417	-0.354315	0.07852	NA	NA	NA	NA	NA
587	1452	IDP_dMRI_TBSS_FA_Middle_cerebellar_peduncle	FA	ALS	11	1	0.0732833	0.234095	0.061589	-0.0474312	0.193998	NA	NA	NA	NA	NA
588	1453	IDP_dMRI_TBSS_FA_Pontine_crossing_tract	FA	ALS	11	1	0.0347615	0.584742	0.063611	-0.0899159	0.159439	NA	NA	NA	NA	NA
589	1454	IDP_dMRI_TBSS_FA_Genu_of_corpus_callosum	FA	ALS	10	1	0.0229029	0.782364	0.0829097	-0.1396	0.185406	NA	NA	NA	NA	NA
590	1455	IDP_dMRI_TBSS_FA_Body_of_corpus_callosum	FA	ALS	11	1	-0.0562382	0.638102	0.119566	-0.290587	0.178111	NA	NA	NA	NA	NA
591	1456	IDP_dMRI_TBSS_FA_Splenium_of_corpus_callosum	FA	ALS	11	1	-0.130516	0.0872415	0.0763191	-0.280101	0.0190697	NA	NA	NA	NA	NA
592	1457	IDP_dMRI_TBSS_FA_Fornix	FA	ALS	11	1	0.000596292	0.995355	0.102437	-0.20018	0.201373	NA	NA	NA	NA	NA
593	1458	IDP_dMRI_TBSS_FA_Corticospinal_tract_R	FA	ALS	11	1	0.0723124	0.240349	0.0615889	-0.0484018	0.193027	NA	NA	NA	NA	NA
594	1459	IDP_dMRI_TBSS_FA_Corticospinal_tract_L	FA	ALS	11	1	0.0526645	0.464285	0.0719647	-0.0883863	0.193715	NA	NA	NA	NA	NA
595	1460	IDP_dMRI_TBSS_FA_Medial_lemniscus_R	FA	ALS	11	1	0.112771	0.0670951	0.0615889	-0.00794272	0.233486	NA	NA	NA	NA	NA
596	1461	IDP_dMRI_TBSS_FA_Medial_lemniscus_L	FA	ALS	11	1	0.0641739	0.384126	0.073736	-0.0803487	0.208697	NA	NA	NA	NA	NA
597	1462	IDP_dMRI_TBSS_FA_Inferior_cerebellar_peduncle_R	FA	ALS	11	1	0.0745957	0.247376	0.0644875	-0.0517997	0.200991	NA	NA	NA	NA	NA
598	1463	IDP_dMRI_TBSS_FA_Inferior_cerebellar_peduncle_L	FA	ALS	11	1	0.0533457	0.416557	0.0656637	-0.0753551	0.182047	NA	NA	NA	NA	NA
599	1464	IDP_dMRI_TBSS_FA_Superior_cerebellar_peduncle_R	FA	ALS	11	1	-0.00119921	0.988191	0.0810215	-0.160001	0.157603	NA	NA	NA	NA	NA
600	1465	IDP_dMRI_TBSS_FA_Superior_cerebellar_peduncle_L	FA	ALS	11	1	0.0277577	0.724349	0.0787112	-0.126516	0.182032	NA	NA	NA	NA	NA
601	1466	IDP_dMRI_TBSS_FA_Cerebral_peduncle_R	FA	ALS	11	1	-0.0192092	0.799077	0.0754655	-0.167121	0.128703	NA	NA	NA	NA	NA
602	1467	IDP_dMRI_TBSS_FA_Cerebral_peduncle_L	FA	ALS	11	1	-0.0377548	0.646485	0.0823172	-0.199096	0.123587	NA	NA	NA	NA	NA
603	1468	IDP_dMRI_TBSS_FA_Anterior_limb_of_internal_capsule_R	FA	ALS	11	1	-0.0680281	0.269356	0.0615892	-0.188743	0.0526867	NA	NA	NA	NA	NA
604	1469	IDP_dMRI_TBSS_FA_Anterior_limb_of_internal_capsule_L	FA	ALS	11	1	-0.0534532	0.385449	0.061589	-0.174168	0.0672614	NA	NA	NA	NA	NA
605	1470	IDP_dMRI_TBSS_FA_Posterior_limb_of_internal_capsule_R	FA	ALS	11	1	-0.025291	0.681337	0.0615891	-0.146006	0.0954238	NA	NA	NA	NA	NA
606	1471	IDP_dMRI_TBSS_FA_Posterior_limb_of_internal_capsule_L	FA	ALS	11	1	-0.0616564	0.348913	0.065823	-0.19067	0.0673567	NA	NA	NA	NA	NA
607	1472	IDP_dMRI_TBSS_FA_Retrolenticular_part_of_internal_capsule_R	FA	ALS	11	1	-0.0073314	0.923845	0.076695	-0.157654	0.142991	NA	NA	NA	NA	NA
608	1473	IDP_dMRI_TBSS_FA_Retrolenticular_part_of_internal_capsule_L	FA	ALS	11	1	0.0105836	0.876437	0.0680669	-0.122828	0.143995	NA	NA	NA	NA	NA
609	1474	IDP_dMRI_TBSS_FA_Anterior_corona_radiata_R	FA	ALS	11	1	0.00608642	0.952156	0.101441	-0.192739	0.204911	NA	NA	NA	NA	NA
610	1475	IDP_dMRI_TBSS_FA_Anterior_corona_radiata_L	FA	ALS	11	1	-0.00259579	0.979322	0.100153	-0.198895	0.193703	NA	NA	NA	NA	NA
611	1476	IDP_dMRI_TBSS_FA_Superior_corona_radiata_R	FA	ALS	11	1	-0.0458789	0.562836	0.0792884	-0.201284	0.109526	NA	NA	NA	NA	NA
612	1477	IDP_dMRI_TBSS_FA_Superior_corona_radiata_L	FA	ALS	11	1	-0.0382833	0.690638	0.0961918	-0.226819	0.150253	NA	NA	NA	NA	NA
613	1478	IDP_dMRI_TBSS_FA_Posterior_corona_radiata_R	FA	ALS	11	1	-0.0944274	0.17155	0.0690643	-0.229794	0.0409386	NA	NA	NA	NA	NA
614	1479	IDP_dMRI_TBSS_FA_Posterior_corona_radiata_L	FA	ALS	11	1	-0.0353973	0.721464	0.0992905	-0.230007	0.159212	NA	NA	NA	NA	NA
615	1480	IDP_dMRI_TBSS_FA_Posterior_thalamic_radiation_R	FA	ALS	11	1	0.0287144	0.684965	0.0707779	-0.11001	0.167439	NA	NA	NA	NA	NA
616	1481	IDP_dMRI_TBSS_FA_Posterior_thalamic_radiation_L	FA	ALS	11	1	-0.00734271	0.923878	0.0768472	-0.157963	0.143278	NA	NA	NA	NA	NA
617	1482	IDP_dMRI_TBSS_FA_Sagittal_stratum_R	FA	ALS	11	1	-0.0344576	0.707616	0.0918723	-0.214527	0.145612	NA	NA	NA	NA	NA
618	1483	IDP_dMRI_TBSS_FA_Sagittal_stratum_L	FA	ALS	11	1	-0.0437908	0.598047	0.0830612	-0.206591	0.119009	NA	NA	NA	NA	NA
619	1484	IDP_dMRI_TBSS_FA_External_capsule_R	FA	ALS	11	1	-0.0430478	0.637659	0.0914017	-0.222195	0.1361	NA	NA	NA	NA	NA
620	1485	IDP_dMRI_TBSS_FA_External_capsule_L	FA	ALS	11	1	-0.00782548	0.937511	0.0998174	-0.203468	0.187817	NA	NA	NA	NA	NA
621	1486	IDP_dMRI_TBSS_FA_Cingulum_cingulate_gyrus_R	FA	ALS	11	1	0.010813	0.934056	0.130682	-0.245324	0.26695	NA	NA	NA	NA	NA
622	1487	IDP_dMRI_TBSS_FA_Cingulum_cingulate_gyrus_L	FA	ALS	11	1	-0.0654541	0.62584	0.13424	-0.328565	0.197656	NA	NA	NA	NA	NA
623	1488	IDP_dMRI_TBSS_FA_Cingulum_hippocampus_R	FA	ALS	11	1	0.0445151	0.620705	0.0899566	-0.1318	0.22083	NA	NA	NA	NA	NA
624	1489	IDP_dMRI_TBSS_FA_Cingulum_hippocampus_L	FA	ALS	11	1	-0.0150813	0.877255	0.0976453	-0.206466	0.176303	NA	NA	NA	NA	NA
625	1490	IDP_dMRI_TBSS_FA_Fornix_cres+Stria_terminalis_R	FA	ALS	11	1	-0.00959264	0.913597	0.0884094	-0.182875	0.16369	NA	NA	NA	NA	NA
626	1491	IDP_dMRI_TBSS_FA_Fornix_cres+Stria_terminalis_L	FA	ALS	11	1	0.0787688	0.200915	0.0615887	-0.041945	0.199483	NA	NA	NA	NA	NA
627	1492	IDP_dMRI_TBSS_FA_Superior_longitudinal_fasciculus_R	FA	ALS	11	1	0.0297772	0.744081	0.0912139	-0.149002	0.208556	NA	NA	NA	NA	NA
628	1493	IDP_dMRI_TBSS_FA_Superior_longitudinal_fasciculus_L	FA	ALS	11	1	-0.0420056	0.643276	0.0907006	-0.219779	0.135768	NA	NA	NA	NA	NA
629	1494	IDP_dMRI_TBSS_FA_Superior_fronto-occipital_fasciculus_R	FA	ALS	11	1	0.0165416	0.806208	0.0674284	-0.115618	0.148701	NA	NA	NA	NA	NA
630	1495	IDP_dMRI_TBSS_FA_Superior_fronto-occipital_fasciculus_L	FA	ALS	11	1	-0.0371097	0.587192	0.0683534	-0.171082	0.096863	NA	NA	NA	NA	NA
631	1496	IDP_dMRI_TBSS_FA_Uncinate_fasciculus_R	FA	ALS	11	1	-0.0762618	0.26757	0.0687864	-0.211083	0.0585595	NA	NA	NA	NA	NA
632	1497	IDP_dMRI_TBSS_FA_Uncinate_fasciculus_L	FA	ALS	11	1	0.0193353	0.755046	0.0619736	-0.102133	0.140804	NA	NA	NA	NA	NA
633	1498	IDP_dMRI_TBSS_FA_Tapetum_R	FA	ALS	11	1	-0.0430771	0.585093	0.0789015	-0.197724	0.11157	NA	NA	NA	NA	NA
634	1499	IDP_dMRI_TBSS_FA_Tapetum_L	FA	ALS	11	1	-0.0423371	0.491822	0.061589	-0.163051	0.0783772	NA	NA	NA	NA	NA
635	1602	IDP_dMRI_TBSS_MD_Middle_cerebellar_peduncle	MD	ALS	11	1	-0.0832968	0.176227	0.0615889	-0.204011	0.0374175	NA	NA	NA	NA	NA
636	1603	IDP_dMRI_TBSS_MD_Pontine_crossing_tract	MD	ALS	11	1	-0.0606491	0.324751	0.0615889	-0.181363	0.0600652	NA	NA	NA	NA	NA
637	1604	IDP_dMRI_TBSS_MD_Genu_of_corpus_callosum	MD	ALS	11	1	0.00832424	0.928548	0.0928294	-0.173621	0.19027	NA	NA	NA	NA	NA
638	1605	IDP_dMRI_TBSS_MD_Body_of_corpus_callosum	MD	ALS	11	1	0.0242885	0.773494	0.0843914	-0.141119	0.189696	NA	NA	NA	NA	NA
639	1606	IDP_dMRI_TBSS_MD_Splenium_of_corpus_callosum	MD	ALS	11	1	0.0634558	0.449686	0.083943	-0.101073	0.227984	NA	NA	NA	NA	NA
640	1607	IDP_dMRI_TBSS_MD_Fornix	MD	ALS	11	1	0.036433	0.702776	0.0954806	-0.150709	0.223575	NA	NA	NA	NA	NA
641	1608	IDP_dMRI_TBSS_MD_Corticospinal_tract_R	MD	ALS	11	1	-0.00588289	0.923904	0.0615894	-0.126598	0.114832	NA	NA	NA	NA	NA
642	1609	IDP_dMRI_TBSS_MD_Corticospinal_tract_L	MD	ALS	11	1	-0.0081928	0.894175	0.0615891	-0.128907	0.112522	NA	NA	NA	NA	NA
643	1610	IDP_dMRI_TBSS_MD_Medial_lemniscus_R	MD	ALS	11	1	-0.0816464	0.207304	0.0647466	-0.20855	0.045257	NA	NA	NA	NA	NA
644	1611	IDP_dMRI_TBSS_MD_Medial_lemniscus_L	MD	ALS	11	1	-0.0715357	0.24591	0.0616506	-0.192371	0.0492995	NA	NA	NA	NA	NA
645	1612	IDP_dMRI_TBSS_MD_Inferior_cerebellar_peduncle_R	MD	ALS	11	1	-0.0127779	0.835642	0.0615888	-0.133492	0.107936	NA	NA	NA	NA	NA
646	1613	IDP_dMRI_TBSS_MD_Inferior_cerebellar_peduncle_L	MD	ALS	11	1	-0.0477514	0.438148	0.061589	-0.168466	0.072963	NA	NA	NA	NA	NA
647	1614	IDP_dMRI_TBSS_MD_Superior_cerebellar_peduncle_R	MD	ALS	11	1	0.0520879	0.425538	0.0653673	-0.076032	0.180208	NA	NA	NA	NA	NA
648	1615	IDP_dMRI_TBSS_MD_Superior_cerebellar_peduncle_L	MD	ALS	11	1	-0.00616911	0.920213	0.0615893	-0.126884	0.114546	NA	NA	NA	NA	NA
649	1616	IDP_dMRI_TBSS_MD_Cerebral_peduncle_R	MD	ALS	11	1	-0.0423766	0.614192	0.0840641	-0.207142	0.122389	NA	NA	NA	NA	NA
650	1617	IDP_dMRI_TBSS_MD_Cerebral_peduncle_L	MD	ALS	11	1	-0.0249978	0.780627	0.0897582	-0.200924	0.150928	NA	NA	NA	NA	NA
651	1618	IDP_dMRI_TBSS_MD_Anterior_limb_of_internal_capsule_R	MD	ALS	11	1	-0.00228761	0.973055	0.0677262	-0.135031	0.130456	NA	NA	NA	NA	NA
652	1619	IDP_dMRI_TBSS_MD_Anterior_limb_of_internal_capsule_L	MD	ALS	11	1	0.0475248	0.486995	0.0683716	-0.0864835	0.181533	NA	NA	NA	NA	NA
653	1620	IDP_dMRI_TBSS_MD_Posterior_limb_of_internal_capsule_R	MD	ALS	11	1	0.00731117	0.950782	0.118447	-0.224844	0.239467	NA	NA	NA	NA	NA
654	1621	IDP_dMRI_TBSS_MD_Posterior_limb_of_internal_capsule_L	MD	ALS	11	1	0.051617	0.645612	0.112243	-0.16838	0.271614	NA	NA	NA	NA	NA
655	1622	IDP_dMRI_TBSS_MD_Retrolenticular_part_of_internal_capsule_R	MD	ALS	11	1	0.00853971	0.889722	0.0615891	-0.112175	0.129254	NA	NA	NA	NA	NA
656	1623	IDP_dMRI_TBSS_MD_Retrolenticular_part_of_internal_capsule_L	MD	ALS	11	1	-0.113897	0.17864	0.0846846	-0.279879	0.0520849	NA	NA	NA	NA	NA
657	1624	IDP_dMRI_TBSS_MD_Anterior_corona_radiata_R	MD	ALS	11	1	0.0081574	0.89463	0.0615893	-0.112558	0.128872	NA	NA	NA	NA	NA
658	1625	IDP_dMRI_TBSS_MD_Anterior_corona_radiata_L	MD	ALS	11	1	-0.0303226	0.622479	0.0615887	-0.151036	0.0903913	NA	NA	NA	NA	NA
659	1626	IDP_dMRI_TBSS_MD_Superior_corona_radiata_R	MD	ALS	11	1	0.000437668	0.99433	0.0615891	-0.120277	0.121152	NA	NA	NA	NA	NA
660	1627	IDP_dMRI_TBSS_MD_Superior_corona_radiata_L	MD	ALS	11	1	-0.0696673	0.317763	0.0697325	-0.206343	0.0670085	NA	NA	NA	NA	NA
661	1628	IDP_dMRI_TBSS_MD_Posterior_corona_radiata_R	MD	ALS	11	1	-0.0542936	0.436517	0.0697782	-0.191059	0.0824717	NA	NA	NA	NA	NA
662	1629	IDP_dMRI_TBSS_MD_Posterior_corona_radiata_L	MD	ALS	11	1	-0.0758808	0.332774	0.0783454	-0.229438	0.0776762	NA	NA	NA	NA	NA
663	1630	IDP_dMRI_TBSS_MD_Posterior_thalamic_radiation_R	MD	ALS	11	1	-0.00103095	0.986645	0.0615895	-0.121746	0.119684	NA	NA	NA	NA	NA
664	1631	IDP_dMRI_TBSS_MD_Posterior_thalamic_radiation_L	MD	ALS	11	1	0.00181908	0.976437	0.0615894	-0.118896	0.122534	NA	NA	NA	NA	NA
665	1632	IDP_dMRI_TBSS_MD_Sagittal_stratum_R	MD	ALS	11	1	0.0592153	0.336321	0.061589	-0.0614992	0.17993	NA	NA	NA	NA	NA
666	1633	IDP_dMRI_TBSS_MD_Sagittal_stratum_L	MD	ALS	11	1	-0.0293775	0.633366	0.0615887	-0.150091	0.0913364	NA	NA	NA	NA	NA
667	1634	IDP_dMRI_TBSS_MD_External_capsule_R	MD	ALS	11	1	-0.000716053	0.990724	0.0615892	-0.121431	0.119999	NA	NA	NA	NA	NA
668	1635	IDP_dMRI_TBSS_MD_External_capsule_L	MD	ALS	11	1	-0.064031	0.305712	0.0625144	-0.186559	0.0584971	NA	NA	NA	NA	NA
669	1636	IDP_dMRI_TBSS_MD_Cingulum_cingulate_gyrus_R	MD	ALS	11	1	-0.00045096	0.995242	0.0756197	-0.148666	0.147764	NA	NA	NA	NA	NA
670	1637	IDP_dMRI_TBSS_MD_Cingulum_cingulate_gyrus_L	MD	ALS	11	1	-0.0206033	0.777789	0.0730092	-0.163701	0.122495	NA	NA	NA	NA	NA
671	1638	IDP_dMRI_TBSS_MD_Cingulum_hippocampus_R	MD	ALS	11	1	0.0471064	0.55959	0.0807376	-0.111139	0.205352	NA	NA	NA	NA	NA
672	1639	IDP_dMRI_TBSS_MD_Cingulum_hippocampus_L	MD	ALS	11	1	0.0600476	0.562689	0.103736	-0.143274	0.263369	NA	NA	NA	NA	NA
673	1640	IDP_dMRI_TBSS_MD_Fornix_cres+Stria_terminalis_R	MD	ALS	11	1	-0.0396253	0.56278	0.0684709	-0.173828	0.0945777	NA	NA	NA	NA	NA
674	1641	IDP_dMRI_TBSS_MD_Fornix_cres+Stria_terminalis_L	MD	ALS	11	1	-0.0968605	0.180559	0.072336	-0.238639	0.044918	NA	NA	NA	NA	NA
675	1642	IDP_dMRI_TBSS_MD_Superior_longitudinal_fasciculus_R	MD	ALS	11	1	-0.0175659	0.775484	0.0615894	-0.138281	0.103149	NA	NA	NA	NA	NA
676	1643	IDP_dMRI_TBSS_MD_Superior_longitudinal_fasciculus_L	MD	ALS	11	1	-0.0296742	0.629941	0.061589	-0.150389	0.0910403	NA	NA	NA	NA	NA
677	1644	IDP_dMRI_TBSS_MD_Superior_fronto-occipital_fasciculus_R	MD	ALS	11	1	-0.0212948	0.749674	0.0667405	-0.152106	0.109517	NA	NA	NA	NA	NA
678	1645	IDP_dMRI_TBSS_MD_Superior_fronto-occipital_fasciculus_L	MD	ALS	11	1	0.0296402	0.64268	0.0638859	-0.0955762	0.154857	NA	NA	NA	NA	NA
679	1646	IDP_dMRI_TBSS_MD_Uncinate_fasciculus_R	MD	ALS	11	1	0.0502396	0.414662	0.0615896	-0.0704759	0.170955	NA	NA	NA	NA	NA
680	1647	IDP_dMRI_TBSS_MD_Uncinate_fasciculus_L	MD	ALS	11	1	0.0655428	0.287243	0.0615895	-0.0551726	0.186258	NA	NA	NA	NA	NA
681	1648	IDP_dMRI_TBSS_MD_Tapetum_R	MD	ALS	11	1	0.04745	0.56548	0.082562	-0.114371	0.209271	NA	NA	NA	NA	NA
682	1649	IDP_dMRI_TBSS_MD_Tapetum_L	MD	ALS	11	1	0.00333302	0.970565	0.0903274	-0.173709	0.180375	NA	NA	NA	NA	NA
683	122	IDP_T1_FAST_ROIs_L_thalamus	GMV	FTD	1	0	NA	NA	NA	NA	NA	0.142965	0.0409135	0.0699299	0.00590248	0.280028
684	123	IDP_T1_FAST_ROIs_R_thalamus	GMV	FTD	1	0	NA	NA	NA	NA	NA	0.131082	0.0608689	0.0699308	-0.0059828	0.268146
685	124	IDP_T1_FAST_ROIs_L_caudate	GMV	FTD	1	0	NA	NA	NA	NA	NA	0.106864	0.126484	0.0699317	-0.0302026	0.24393
686	125	IDP_T1_FAST_ROIs_R_caudate	GMV	FTD	1	0	NA	NA	NA	NA	NA	0.0852486	0.22284	0.0699326	-0.0518193	0.222316
687	126	IDP_T1_FAST_ROIs_L_putamen	GMV	FTD	1	0	NA	NA	NA	NA	NA	0.0990473	0.15668	0.0699326	-0.0380206	0.236115
688	127	IDP_T1_FAST_ROIs_R_putamen	GMV	FTD	1	0	NA	NA	NA	NA	NA	0.0981542	0.160451	0.0699326	-0.0389136	0.235222
689	128	IDP_T1_FAST_ROIs_L_pallidum	GMV	FTD	1	0	NA	NA	NA	NA	NA	0.082222	0.239702	0.0699326	-0.0548459	0.21929
690	129	IDP_T1_FAST_ROIs_R_pallidum	GMV	FTD	1	0	NA	NA	NA	NA	NA	0.0566865	0.417608	0.0699335	-0.0803831	0.193756
691	130	IDP_T1_FAST_ROIs_L_hippocampus	GMV	FTD	1	0	NA	NA	NA	NA	NA	0.122788	0.0791144	0.0699308	-0.0142765	0.259852
692	131	IDP_T1_FAST_ROIs_R_hippocampus	GMV	FTD	1	0	NA	NA	NA	NA	NA	0.18301	0.00886671	0.0699273	0.0459528	0.320068
693	132	IDP_T1_FAST_ROIs_L_amygdala	GMV	FTD	1	0	NA	NA	NA	NA	NA	0.00385464	0.956044	0.0699343	-0.133217	0.140926
694	133	IDP_T1_FAST_ROIs_R_amygdala	GMV	FTD	1	0	NA	NA	NA	NA	NA	0.0172365	0.805321	0.0699343	-0.119835	0.154308
695	134	IDP_T1_FAST_ROIs_L_ventral_striatum	GMV	FTD	1	0	NA	NA	NA	NA	NA	0.10147	0.146789	0.0699326	-0.0355979	0.238538
696	135	IDP_T1_FAST_ROIs_R_ventral_striatum	GMV	FTD	1	0	NA	NA	NA	NA	NA	0.0444289	0.525236	0.0699343	-0.0926424	0.1815
697	136	IDP_T1_FAST_ROIs_brain_stem	GMV	FTD	1	0	NA	NA	NA	NA	NA	-0.0734437	0.293629	0.0699335	-0.210513	0.0636259
698	137	IDP_T1_FAST_ROIs_L_cerebellum_I-IV	GMV	FTD	1	0	NA	NA	NA	NA	NA	-0.038702	0.579986	0.0699343	-0.175773	0.0983693
699	138	IDP_T1_FAST_ROIs_R_cerebellum_I-IV	GMV	FTD	1	0	NA	NA	NA	NA	NA	0.000751405	0.991427	0.0699343	-0.13632	0.137823
700	139	IDP_T1_FAST_ROIs_L_cerebellum_V	GMV	FTD	1	0	NA	NA	NA	NA	NA	-0.0076083	0.913367	0.0699343	-0.14468	0.129463
701	140	IDP_T1_FAST_ROIs_R_cerebellum_V	GMV	FTD	1	0	NA	NA	NA	NA	NA	0.0178342	0.798713	0.0699343	-0.119237	0.154905
702	141	IDP_T1_FAST_ROIs_L_cerebellum_VI	GMV	FTD	1	0	NA	NA	NA	NA	NA	0.0750388	0.28327	0.0699335	-0.0620308	0.212108
703	142	IDP_T1_FAST_ROIs_V_cerebellum_VI	GMV	FTD	1	0	NA	NA	NA	NA	NA	0.101214	0.147812	0.0699326	-0.0358543	0.238281
704	143	IDP_T1_FAST_ROIs_R_cerebellum_VI	GMV	FTD	1	0	NA	NA	NA	NA	NA	0.0810071	0.246717	0.0699326	-0.0560608	0.218075
705	144	IDP_T1_FAST_ROIs_L_cerebellum_crus_I	GMV	FTD	1	0	NA	NA	NA	NA	NA	-0.0287195	0.681319	0.0699343	-0.165791	0.108352
706	145	IDP_T1_FAST_ROIs_V_cerebellum_crus_I	GMV	FTD	1	0	NA	NA	NA	NA	NA	-0.0130109	0.85241	0.0699343	-0.150082	0.12406
707	146	IDP_T1_FAST_ROIs_R_cerebellum_crus_I	GMV	FTD	1	0	NA	NA	NA	NA	NA	-0.00538465	0.938627	0.0699343	-0.142456	0.131687
708	147	IDP_T1_FAST_ROIs_L_cerebellum_crus_II	GMV	FTD	1	0	NA	NA	NA	NA	NA	0.0312518	0.654967	0.0699343	-0.10582	0.168323
709	148	IDP_T1_FAST_ROIs_V_cerebellum_crus_II	GMV	FTD	1	0	NA	NA	NA	NA	NA	0.141657	0.0427963	0.0699299	0.00459388	0.278719
710	149	IDP_T1_FAST_ROIs_R_cerebellum_crus_II	GMV	FTD	1	0	NA	NA	NA	NA	NA	0.0803351	0.250665	0.0699335	-0.0567345	0.217405
711	150	IDP_T1_FAST_ROIs_L_cerebellum_VIIb	GMV	FTD	1	0	NA	NA	NA	NA	NA	0.0559217	0.423919	0.0699335	-0.0811479	0.192991
712	151	IDP_T1_FAST_ROIs_V_cerebellum_VIIb	GMV	FTD	1	0	NA	NA	NA	NA	NA	0.0326603	0.64049	0.0699343	-0.104411	0.169732
713	152	IDP_T1_FAST_ROIs_R_cerebellum_VIIb	GMV	FTD	1	0	NA	NA	NA	NA	NA	0.0734587	0.29353	0.0699335	-0.0636108	0.210528
714	153	IDP_T1_FAST_ROIs_L_cerebellum_VIIIa	GMV	FTD	1	0	NA	NA	NA	NA	NA	0.0294224	0.673964	0.0699343	-0.107649	0.166494
715	154	IDP_T1_FAST_ROIs_V_cerebellum_VIIIa	GMV	FTD	1	0	NA	NA	NA	NA	NA	8.38e-05	0.999044	0.0699343	-0.136988	0.137155
716	155	IDP_T1_FAST_ROIs_R_cerebellum_VIIIa	GMV	FTD	1	0	NA	NA	NA	NA	NA	0.0108349	0.876877	0.0699343	-0.126236	0.147906
717	156	IDP_T1_FAST_ROIs_L_cerebellum_VIIIb	GMV	FTD	1	0	NA	NA	NA	NA	NA	0.000927341	0.98942	0.0699343	-0.136144	0.137999
718	157	IDP_T1_FAST_ROIs_V_cerebellum_VIIIb	GMV	FTD	1	0	NA	NA	NA	NA	NA	0.00984902	0.888002	0.0699343	-0.127222	0.14692
719	158	IDP_T1_FAST_ROIs_R_cerebellum_VIIIb	GMV	FTD	1	0	NA	NA	NA	NA	NA	-0.0144707	0.836074	0.0699343	-0.151542	0.122601
720	159	IDP_T1_FAST_ROIs_L_cerebellum_IX	GMV	FTD	1	0	NA	NA	NA	NA	NA	-0.0205027	0.769392	0.0699343	-0.157574	0.116569
721	160	IDP_T1_FAST_ROIs_V_cerebellum_IX	GMV	FTD	1	0	NA	NA	NA	NA	NA	-0.0271253	0.698114	0.0699343	-0.164197	0.109946
722	161	IDP_T1_FAST_ROIs_R_cerebellum_IX	GMV	FTD	1	0	NA	NA	NA	NA	NA	-0.0184734	0.791661	0.0699343	-0.155545	0.118598
723	162	IDP_T1_FAST_ROIs_L_cerebellum_X	GMV	FTD	1	0	NA	NA	NA	NA	NA	0.0910542	0.192907	0.0699326	-0.0460137	0.228122
724	163	IDP_T1_FAST_ROIs_V_cerebellum_X	GMV	FTD	1	0	NA	NA	NA	NA	NA	0.074533	0.286527	0.0699335	-0.0625365	0.211603
725	164	IDP_T1_FAST_ROIs_R_cerebellum_X	GMV	FTD	1	0	NA	NA	NA	NA	NA	0.0101214	0.884927	0.0699343	-0.12695	0.147193
726	344	aparc-Desikan_lh_volume_bankssts	GMV	FTD	1	0	NA	NA	NA	NA	NA	0.0880789	0.217184	0.0713738	-0.0518138	0.227972
727	345	aparc-Desikan_lh_volume_caudalanteriorcingulate	GMV	FTD	1	0	NA	NA	NA	NA	NA	0.00740087	0.917416	0.0713756	-0.132495	0.147297
728	346	aparc-Desikan_lh_volume_caudalmiddlefrontal	GMV	FTD	1	0	NA	NA	NA	NA	NA	-0.0531258	0.456681	0.0713747	-0.19302	0.0867686
729	347	aparc-Desikan_lh_volume_cuneus	GMV	FTD	1	0	NA	NA	NA	NA	NA	0.0619041	0.385771	0.0713747	-0.0779903	0.201798
730	348	aparc-Desikan_lh_volume_entorhinal	GMV	FTD	1	0	NA	NA	NA	NA	NA	-0.0836871	0.240989	0.0713738	-0.22358	0.0562056
731	349	aparc-Desikan_lh_volume_fusiform	GMV	FTD	1	0	NA	NA	NA	NA	NA	0.0521329	0.465139	0.0713747	-0.0877615	0.192027
732	350	aparc-Desikan_lh_volume_inferiorparietal	GMV	FTD	1	0	NA	NA	NA	NA	NA	0.106563	0.135426	0.0713729	-0.033328	0.246454
733	351	aparc-Desikan_lh_volume_inferiortemporal	GMV	FTD	1	0	NA	NA	NA	NA	NA	-0.0855633	0.230603	0.0713738	-0.225456	0.0543293
734	352	aparc-Desikan_lh_volume_isthmuscingulate	GMV	FTD	1	0	NA	NA	NA	NA	NA	-0.00918588	0.897597	0.0713756	-0.149082	0.13071
735	353	aparc-Desikan_lh_volume_lateraloccipital	GMV	FTD	1	0	NA	NA	NA	NA	NA	0.0805482	0.259092	0.0713738	-0.0593445	0.220441
736	354	aparc-Desikan_lh_volume_lateralorbitofrontal	GMV	FTD	1	0	NA	NA	NA	NA	NA	0.0449992	0.528391	0.0713747	-0.0948952	0.184894
737	355	aparc-Desikan_lh_volume_lingual	GMV	FTD	1	0	NA	NA	NA	NA	NA	-0.0119667	0.866853	0.0713756	-0.151863	0.127929
738	356	aparc-Desikan_lh_volume_medialorbitofrontal	GMV	FTD	1	0	NA	NA	NA	NA	NA	0.0552718	0.438701	0.0713747	-0.0846226	0.195166
739	357	aparc-Desikan_lh_volume_middletemporal	GMV	FTD	1	0	NA	NA	NA	NA	NA	0.053842	0.450635	0.0713747	-0.0860524	0.193736
740	358	aparc-Desikan_lh_volume_parahippocampal	GMV	FTD	1	0	NA	NA	NA	NA	NA	-0.0470939	0.509375	0.0713747	-0.186988	0.0928005
741	359	aparc-Desikan_lh_volume_paracentral	GMV	FTD	1	0	NA	NA	NA	NA	NA	0.000967395	0.989186	0.0713756	-0.138929	0.140864
742	360	aparc-Desikan_lh_volume_parsopercularis	GMV	FTD	1	0	NA	NA	NA	NA	NA	-0.0394164	0.580779	0.0713747	-0.179311	0.100478
743	361	aparc-Desikan_lh_volume_parsorbitalis	GMV	FTD	1	0	NA	NA	NA	NA	NA	0.107774	0.131039	0.0713729	-0.0321167	0.247665
744	362	aparc-Desikan_lh_volume_parstriangularis	GMV	FTD	1	0	NA	NA	NA	NA	NA	-0.0924954	0.194994	0.0713729	-0.232386	0.0473955
745	363	aparc-Desikan_lh_volume_pericalcarine	GMV	FTD	1	0	NA	NA	NA	NA	NA	0.00501762	0.943956	0.0713756	-0.134879	0.144914
746	364	aparc-Desikan_lh_volume_postcentral	GMV	FTD	1	0	NA	NA	NA	NA	NA	0.0603966	0.397447	0.0713747	-0.0794978	0.200291
747	365	aparc-Desikan_lh_volume_posteriorcingulate	GMV	FTD	1	0	NA	NA	NA	NA	NA	-0.0769062	0.281251	0.0713738	-0.216799	0.0629865
748	366	aparc-Desikan_lh_volume_precentral	GMV	FTD	1	0	NA	NA	NA	NA	NA	0.0197193	0.782334	0.0713747	-0.120175	0.159614
749	367	aparc-Desikan_lh_volume_precuneus	GMV	FTD	1	0	NA	NA	NA	NA	NA	-0.00859135	0.904192	0.0713756	-0.148487	0.131305
750	368	aparc-Desikan_lh_volume_rostralanteriorcingulate	GMV	FTD	1	0	NA	NA	NA	NA	NA	-0.044085	0.536802	0.0713747	-0.183979	0.0958094
751	369	aparc-Desikan_lh_volume_rostralmiddlefrontal	GMV	FTD	1	0	NA	NA	NA	NA	NA	0.0578076	0.417987	0.0713747	-0.0820868	0.197702
752	370	aparc-Desikan_lh_volume_superiorfrontal	GMV	FTD	1	0	NA	NA	NA	NA	NA	-0.0808877	0.25709	0.0713738	-0.22078	0.0590049
753	371	aparc-Desikan_lh_volume_superiorparietal	GMV	FTD	1	0	NA	NA	NA	NA	NA	0.176821	0.0132278	0.0713685	0.0369386	0.316703
754	372	aparc-Desikan_lh_volume_superiortemporal	GMV	FTD	1	0	NA	NA	NA	NA	NA	0.050353	0.480515	0.0713747	-0.0895414	0.190247
755	373	aparc-Desikan_lh_volume_supramarginal	GMV	FTD	1	0	NA	NA	NA	NA	NA	0.0813501	0.25438	0.0713738	-0.0585425	0.221243
756	374	aparc-Desikan_lh_volume_frontalpole	GMV	FTD	1	0	NA	NA	NA	NA	NA	0.0496156	0.486966	0.0713747	-0.0902788	0.18951
757	375	aparc-Desikan_lh_volume_transversetemporal	GMV	FTD	1	0	NA	NA	NA	NA	NA	-0.1146	0.108346	0.071372	-0.254489	0.025289
758	376	aparc-Desikan_lh_volume_insula	GMV	FTD	1	0	NA	NA	NA	NA	NA	-0.0812706	0.254845	0.0713738	-0.221163	0.0586221
759	377	aparc-Desikan_rh_volume_bankssts	GMV	FTD	1	0	NA	NA	NA	NA	NA	-0.0100798	0.887695	0.0713756	-0.149976	0.129816
760	378	aparc-Desikan_rh_volume_caudalanteriorcingulate	GMV	FTD	1	0	NA	NA	NA	NA	NA	0.0562523	0.430622	0.0713747	-0.083642	0.196147
761	379	aparc-Desikan_rh_volume_caudalmiddlefrontal	GMV	FTD	1	0	NA	NA	NA	NA	NA	-0.0473768	0.506834	0.0713747	-0.187271	0.0925176
762	380	aparc-Desikan_rh_volume_cuneus	GMV	FTD	1	0	NA	NA	NA	NA	NA	0.0918853	0.197956	0.0713729	-0.0480056	0.231776
763	381	aparc-Desikan_rh_volume_entorhinal	GMV	FTD	1	0	NA	NA	NA	NA	NA	-0.140719	0.048649	0.0713712	-0.280607	-0.000831813
764	382	aparc-Desikan_rh_volume_fusiform	GMV	FTD	1	0	NA	NA	NA	NA	NA	0.0208422	0.770278	0.0713747	-0.119052	0.160737
765	383	aparc-Desikan_rh_volume_inferiorparietal	GMV	FTD	1	0	NA	NA	NA	NA	NA	0.184593	0.00969539	0.0713676	0.0447124	0.324473
766	384	aparc-Desikan_rh_volume_inferiortemporal	GMV	FTD	1	0	NA	NA	NA	NA	NA	0.0591923	0.406925	0.0713747	-0.0807021	0.199087
767	385	aparc-Desikan_rh_volume_isthmuscingulate	GMV	FTD	1	0	NA	NA	NA	NA	NA	0.00939455	0.895284	0.0713756	-0.130502	0.149291
768	386	aparc-Desikan_rh_volume_lateraloccipital	GMV	FTD	1	0	NA	NA	NA	NA	NA	0.0918411	0.198172	0.0713729	-0.0480498	0.231732
769	387	aparc-Desikan_rh_volume_lateralorbitofrontal	GMV	FTD	1	0	NA	NA	NA	NA	NA	-0.0678804	0.341577	0.0713738	-0.207773	0.0720123
770	388	aparc-Desikan_rh_volume_lingual	GMV	FTD	1	0	NA	NA	NA	NA	NA	0.103645	0.146456	0.0713729	-0.0362459	0.243536
771	389	aparc-Desikan_rh_volume_medialorbitofrontal	GMV	FTD	1	0	NA	NA	NA	NA	NA	0.0545379	0.444804	0.0713747	-0.0853565	0.194432
772	390	aparc-Desikan_rh_volume_middletemporal	GMV	FTD	1	0	NA	NA	NA	NA	NA	0.0127837	0.857856	0.0713756	-0.127112	0.15268
773	391	aparc-Desikan_rh_volume_parahippocampal	GMV	FTD	1	0	NA	NA	NA	NA	NA	-0.0622587	0.383056	0.0713747	-0.202153	0.0776357
774	392	aparc-Desikan_rh_volume_paracentral	GMV	FTD	1	0	NA	NA	NA	NA	NA	-0.0274241	0.70081	0.0713747	-0.167319	0.11247
775	393	aparc-Desikan_rh_volume_parsopercularis	GMV	FTD	1	0	NA	NA	NA	NA	NA	0.0532372	0.455737	0.0713747	-0.0866571	0.193132
776	394	aparc-Desikan_rh_volume_parsorbitalis	GMV	FTD	1	0	NA	NA	NA	NA	NA	-0.0350653	0.623229	0.0713756	-0.174961	0.104831
777	395	aparc-Desikan_rh_volume_parstriangularis	GMV	FTD	1	0	NA	NA	NA	NA	NA	0.0659926	0.355177	0.0713747	-0.0739018	0.205887
778	396	aparc-Desikan_rh_volume_pericalcarine	GMV	FTD	1	0	NA	NA	NA	NA	NA	0.0515803	0.469883	0.0713747	-0.0883141	0.191475
779	397	aparc-Desikan_rh_volume_postcentral	GMV	FTD	1	0	NA	NA	NA	NA	NA	0.0353102	0.6208	0.0713747	-0.104584	0.175205
780	398	aparc-Desikan_rh_volume_posteriorcingulate	GMV	FTD	1	0	NA	NA	NA	NA	NA	0.0646203	0.365271	0.0713747	-0.075274	0.204515
781	399	aparc-Desikan_rh_volume_precentral	GMV	FTD	1	0	NA	NA	NA	NA	NA	0.0308389	0.66569	0.0713747	-0.109056	0.170733
782	400	aparc-Desikan_rh_volume_precuneus	GMV	FTD	1	0	NA	NA	NA	NA	NA	-0.0664824	0.351611	0.0713738	-0.206375	0.0734102
783	401	aparc-Desikan_rh_volume_rostralanteriorcingulate	GMV	FTD	1	0	NA	NA	NA	NA	NA	-0.0129561	0.85596	0.0713756	-0.152852	0.12694
784	402	aparc-Desikan_rh_volume_rostralmiddlefrontal	GMV	FTD	1	0	NA	NA	NA	NA	NA	0.0514123	0.471331	0.0713747	-0.0884821	0.191307
785	403	aparc-Desikan_rh_volume_superiorfrontal	GMV	FTD	1	0	NA	NA	NA	NA	NA	0.0334817	0.639	0.0713747	-0.106413	0.173376
786	404	aparc-Desikan_rh_volume_superiorparietal	GMV	FTD	1	0	NA	NA	NA	NA	NA	0.0274639	0.700397	0.0713747	-0.11243	0.167358
787	405	aparc-Desikan_rh_volume_superiortemporal	GMV	FTD	1	0	NA	NA	NA	NA	NA	0.0430602	0.546311	0.0713747	-0.0968342	0.182955
788	406	aparc-Desikan_rh_volume_supramarginal	GMV	FTD	1	0	NA	NA	NA	NA	NA	-0.0915405	0.19965	0.0713738	-0.231433	0.0483522
789	407	aparc-Desikan_rh_volume_frontalpole	GMV	FTD	1	0	NA	NA	NA	NA	NA	-0.0551683	0.439558	0.0713747	-0.195063	0.0847261
790	408	aparc-Desikan_rh_volume_transversetemporal	GMV	FTD	1	0	NA	NA	NA	NA	NA	-0.0695161	0.330076	0.0713747	-0.209411	0.0703783
791	409	aparc-Desikan_rh_volume_insula	GMV	FTD	1	0	NA	NA	NA	NA	NA	0.0177608	0.803488	0.0713756	-0.122135	0.157657
792	648	aparc-Desikan_lh_area_TotalSurface	SA	FTD	1	0	NA	NA	NA	NA	NA	0.0358478	0.615493	0.0713747	-0.104047	0.175742
793	649	aparc-Desikan_lh_area_bankssts	SA	FTD	1	0	NA	NA	NA	NA	NA	0.0731908	0.305147	0.0713738	-0.0667018	0.213083
794	650	aparc-Desikan_lh_area_caudalanteriorcingulate	SA	FTD	1	0	NA	NA	NA	NA	NA	-0.0292155	0.682301	0.0713747	-0.16911	0.110679
795	651	aparc-Desikan_lh_area_caudalmiddlefrontal	SA	FTD	1	0	NA	NA	NA	NA	NA	-0.0766339	0.282958	0.0713738	-0.216527	0.0632588
796	652	aparc-Desikan_lh_area_cuneus	SA	FTD	1	0	NA	NA	NA	NA	NA	0.0515644	0.47002	0.0713747	-0.08833	0.191459
797	653	aparc-Desikan_lh_area_entorhinal	SA	FTD	1	0	NA	NA	NA	NA	NA	-0.0685824	0.336613	0.0713747	-0.208477	0.071312
798	654	aparc-Desikan_lh_area_fusiform	SA	FTD	1	0	NA	NA	NA	NA	NA	0.0444661	0.533288	0.0713747	-0.0954283	0.18436
799	655	aparc-Desikan_lh_area_inferiorparietal	SA	FTD	1	0	NA	NA	NA	NA	NA	0.0816605	0.252572	0.0713738	-0.0582322	0.221553
800	656	aparc-Desikan_lh_area_inferiortemporal	SA	FTD	1	0	NA	NA	NA	NA	NA	-0.0728672	0.307291	0.0713738	-0.21276	0.0670255
801	657	aparc-Desikan_lh_area_isthmuscingulate	SA	FTD	1	0	NA	NA	NA	NA	NA	-0.0426773	0.549884	0.0713747	-0.182572	0.0972171
802	658	aparc-Desikan_lh_area_lateraloccipital	SA	FTD	1	0	NA	NA	NA	NA	NA	0.0664073	0.352156	0.0713738	-0.0734854	0.2063
803	659	aparc-Desikan_lh_area_lateralorbitofrontal	SA	FTD	1	0	NA	NA	NA	NA	NA	0.0319936	0.653974	0.0713747	-0.107901	0.171888
804	660	aparc-Desikan_lh_area_lingual	SA	FTD	1	0	NA	NA	NA	NA	NA	-0.00139897	0.984362	0.0713756	-0.141295	0.138497
805	661	aparc-Desikan_lh_area_medialorbitofrontal	SA	FTD	1	0	NA	NA	NA	NA	NA	0.0553266	0.438247	0.0713747	-0.0845678	0.195221
806	662	aparc-Desikan_lh_area_middletemporal	SA	FTD	1	0	NA	NA	NA	NA	NA	0.0496359	0.486787	0.0713747	-0.0902585	0.18953
807	663	aparc-Desikan_lh_area_parahippocampal	SA	FTD	1	0	NA	NA	NA	NA	NA	-0.00174115	0.980538	0.0713756	-0.141637	0.138155
808	664	aparc-Desikan_lh_area_paracentral	SA	FTD	1	0	NA	NA	NA	NA	NA	-0.0217538	0.760531	0.0713747	-0.161648	0.118141
809	665	aparc-Desikan_lh_area_parsopercularis	SA	FTD	1	0	NA	NA	NA	NA	NA	-0.0366436	0.607673	0.0713747	-0.176538	0.103251
810	666	aparc-Desikan_lh_area_parsorbitalis	SA	FTD	1	0	NA	NA	NA	NA	NA	0.0702005	0.325331	0.0713738	-0.0696922	0.210093
811	667	aparc-Desikan_lh_area_parstriangularis	SA	FTD	1	0	NA	NA	NA	NA	NA	-0.0981984	0.168868	0.0713729	-0.238089	0.0416925
812	668	aparc-Desikan_lh_area_pericalcarine	SA	FTD	1	0	NA	NA	NA	NA	NA	0.0153204	0.830044	0.0713756	-0.124576	0.155217
813	669	aparc-Desikan_lh_area_postcentral	SA	FTD	1	0	NA	NA	NA	NA	NA	0.0651464	0.36138	0.0713747	-0.074748	0.205041
814	670	aparc-Desikan_lh_area_posteriorcingulate	SA	FTD	1	0	NA	NA	NA	NA	NA	-0.0521576	0.464927	0.0713747	-0.192052	0.0877367
815	671	aparc-Desikan_lh_area_precentral	SA	FTD	1	0	NA	NA	NA	NA	NA	0.0281067	0.693735	0.0713747	-0.111788	0.168001
816	672	aparc-Desikan_lh_area_precuneus	SA	FTD	1	0	NA	NA	NA	NA	NA	-0.0225867	0.751659	0.0713747	-0.162481	0.117308
817	673	aparc-Desikan_lh_area_rostralanteriorcingulate	SA	FTD	1	0	NA	NA	NA	NA	NA	-0.0704056	0.32392	0.0713738	-0.210298	0.069487
818	674	aparc-Desikan_lh_area_rostralmiddlefrontal	SA	FTD	1	0	NA	NA	NA	NA	NA	0.0536387	0.452347	0.0713747	-0.0862557	0.193533
819	675	aparc-Desikan_lh_area_superiorfrontal	SA	FTD	1	0	NA	NA	NA	NA	NA	-0.108287	0.129216	0.0713729	-0.248178	0.0316038
820	676	aparc-Desikan_lh_area_superiorparietal	SA	FTD	1	0	NA	NA	NA	NA	NA	0.157935	0.0269034	0.0713694	0.0180505	0.297818
821	677	aparc-Desikan_lh_area_superiortemporal	SA	FTD	1	0	NA	NA	NA	NA	NA	-0.0116758	0.87006	0.0713756	-0.151572	0.12822
822	678	aparc-Desikan_lh_area_supramarginal	SA	FTD	1	0	NA	NA	NA	NA	NA	0.0783289	0.272447	0.0713738	-0.0615638	0.218222
823	679	aparc-Desikan_lh_area_frontalpole	SA	FTD	1	0	NA	NA	NA	NA	NA	-0.00124724	0.986058	0.0713756	-0.141143	0.138649
824	680	aparc-Desikan_lh_area_transversetemporal	SA	FTD	1	0	NA	NA	NA	NA	NA	-0.159588	0.0253463	0.0713694	-0.299472	-0.019704
825	681	aparc-Desikan_lh_area_insula	SA	FTD	1	0	NA	NA	NA	NA	NA	-0.0873989	0.220755	0.0713738	-0.227292	0.0524937
826	682	aparc-Desikan_rh_area_TotalSurface	SA	FTD	1	0	NA	NA	NA	NA	NA	0.0567448	0.426598	0.0713747	-0.0831496	0.196639
827	683	aparc-Desikan_rh_area_bankssts	SA	FTD	1	0	NA	NA	NA	NA	NA	-0.0149941	0.83361	0.0713756	-0.15489	0.124902
828	684	aparc-Desikan_rh_area_caudalanteriorcingulate	SA	FTD	1	0	NA	NA	NA	NA	NA	0.0579429	0.416899	0.0713747	-0.0819515	0.197837
829	685	aparc-Desikan_rh_area_caudalmiddlefrontal	SA	FTD	1	0	NA	NA	NA	NA	NA	-0.0570746	0.423915	0.0713747	-0.196969	0.0828197
830	686	aparc-Desikan_rh_area_cuneus	SA	FTD	1	0	NA	NA	NA	NA	NA	0.0553717	0.437874	0.0713747	-0.0845227	0.195266
831	687	aparc-Desikan_rh_area_entorhinal	SA	FTD	1	0	NA	NA	NA	NA	NA	-0.0420425	0.555835	0.0713747	-0.181937	0.0978519
832	688	aparc-Desikan_rh_area_fusiform	SA	FTD	1	0	NA	NA	NA	NA	NA	0.0144017	0.840093	0.0713756	-0.125494	0.154298
833	689	aparc-Desikan_rh_area_inferiorparietal	SA	FTD	1	0	NA	NA	NA	NA	NA	0.160737	0.0243103	0.0713694	0.0208534	0.300621
834	690	aparc-Desikan_rh_area_inferiortemporal	SA	FTD	1	0	NA	NA	NA	NA	NA	0.0368779	0.605379	0.0713747	-0.103016	0.176772
835	691	aparc-Desikan_rh_area_isthmuscingulate	SA	FTD	1	0	NA	NA	NA	NA	NA	0.0274109	0.700948	0.0713747	-0.112484	0.167305
836	692	aparc-Desikan_rh_area_lateraloccipital	SA	FTD	1	0	NA	NA	NA	NA	NA	0.0690086	0.333613	0.0713738	-0.0708841	0.208901
837	693	aparc-Desikan_rh_area_lateralorbitofrontal	SA	FTD	1	0	NA	NA	NA	NA	NA	0.0353562	0.620346	0.0713747	-0.104538	0.175251
838	694	aparc-Desikan_rh_area_lingual	SA	FTD	1	0	NA	NA	NA	NA	NA	0.120153	0.0922834	0.071372	-0.0197362	0.260042
839	695	aparc-Desikan_rh_area_medialorbitofrontal	SA	FTD	1	0	NA	NA	NA	NA	NA	-0.0156263	0.826704	0.0713756	-0.155522	0.12427
840	696	aparc-Desikan_rh_area_middletemporal	SA	FTD	1	0	NA	NA	NA	NA	NA	0.0120286	0.86617	0.0713756	-0.127868	0.151925
841	697	aparc-Desikan_rh_area_parahippocampal	SA	FTD	1	0	NA	NA	NA	NA	NA	-0.0686266	0.336296	0.0713738	-0.208519	0.071266
842	698	aparc-Desikan_rh_area_paracentral	SA	FTD	1	0	NA	NA	NA	NA	NA	-0.0558916	0.433584	0.0713747	-0.195786	0.0840028
843	699	aparc-Desikan_rh_area_parsopercularis	SA	FTD	1	0	NA	NA	NA	NA	NA	0.00815128	0.909077	0.0713756	-0.131745	0.148047
844	700	aparc-Desikan_rh_area_parsorbitalis	SA	FTD	1	0	NA	NA	NA	NA	NA	0.000924512	0.989665	0.0713756	-0.138972	0.140821
845	701	aparc-Desikan_rh_area_parstriangularis	SA	FTD	1	0	NA	NA	NA	NA	NA	0.0617538	0.386926	0.0713747	-0.0781406	0.201648
846	702	aparc-Desikan_rh_area_pericalcarine	SA	FTD	1	0	NA	NA	NA	NA	NA	0.0482681	0.498874	0.0713747	-0.0916263	0.188162
847	703	aparc-Desikan_rh_area_postcentral	SA	FTD	1	0	NA	NA	NA	NA	NA	0.0113106	0.87409	0.0713756	-0.128586	0.151207
848	704	aparc-Desikan_rh_area_posteriorcingulate	SA	FTD	1	0	NA	NA	NA	NA	NA	0.0689096	0.334307	0.0713738	-0.0709831	0.208802
849	705	aparc-Desikan_rh_area_precentral	SA	FTD	1	0	NA	NA	NA	NA	NA	0.023272	0.744384	0.0713747	-0.116622	0.163166
850	706	aparc-Desikan_rh_area_precuneus	SA	FTD	1	0	NA	NA	NA	NA	NA	-0.0267141	0.708196	0.0713747	-0.166609	0.11318
851	707	aparc-Desikan_rh_area_rostralanteriorcingulate	SA	FTD	1	0	NA	NA	NA	NA	NA	0.00937156	0.895539	0.0713756	-0.130525	0.149268
852	708	aparc-Desikan_rh_area_rostralmiddlefrontal	SA	FTD	1	0	NA	NA	NA	NA	NA	0.079511	0.265276	0.0713738	-0.0603816	0.219404
853	709	aparc-Desikan_rh_area_superiorfrontal	SA	FTD	1	0	NA	NA	NA	NA	NA	-0.0242225	0.734331	0.0713747	-0.164117	0.115672
854	710	aparc-Desikan_rh_area_superiorparietal	SA	FTD	1	0	NA	NA	NA	NA	NA	0.0287778	0.686806	0.0713747	-0.111117	0.168672
855	711	aparc-Desikan_rh_area_superiortemporal	SA	FTD	1	0	NA	NA	NA	NA	NA	-0.0955017	0.180875	0.0713729	-0.235393	0.0443893
856	712	aparc-Desikan_rh_area_supramarginal	SA	FTD	1	0	NA	NA	NA	NA	NA	-0.146467	0.0401496	0.0713703	-0.286352	-0.0065808
857	713	aparc-Desikan_rh_area_frontalpole	SA	FTD	1	0	NA	NA	NA	NA	NA	0.0114565	0.872479	0.0713756	-0.12844	0.151353
858	714	aparc-Desikan_rh_area_transversetemporal	SA	FTD	1	0	NA	NA	NA	NA	NA	-0.131303	0.06581	0.0713712	-0.27119	0.00858484
859	715	aparc-Desikan_rh_area_insula	SA	FTD	1	0	NA	NA	NA	NA	NA	-0.00503442	0.943769	0.0713756	-0.144931	0.134862
860	1020	aparc-Desikan_lh_thickness_GlobalMeanThickness	CT	FTD	1	0	NA	NA	NA	NA	NA	0.0448737	0.529542	0.0713747	-0.0950207	0.184768
861	1021	aparc-Desikan_lh_thickness_bankssts	CT	FTD	1	0	NA	NA	NA	NA	NA	0.110055	0.123079	0.0713729	-0.0298355	0.249946
862	1022	aparc-Desikan_lh_thickness_caudalanteriorcingulate	CT	FTD	1	0	NA	NA	NA	NA	NA	0.03122	0.661814	0.0713747	-0.108674	0.171114
863	1023	aparc-Desikan_lh_thickness_caudalmiddlefrontal	CT	FTD	1	0	NA	NA	NA	NA	NA	0.0703738	0.324139	0.0713738	-0.0695189	0.210266
864	1024	aparc-Desikan_lh_thickness_cuneus	CT	FTD	1	0	NA	NA	NA	NA	NA	0.0750016	0.293337	0.0713738	-0.064891	0.214894
865	1025	aparc-Desikan_lh_thickness_entorhinal	CT	FTD	1	0	NA	NA	NA	NA	NA	-0.0498101	0.48526	0.0713747	-0.189705	0.0900843
866	1026	aparc-Desikan_lh_thickness_fusiform	CT	FTD	1	0	NA	NA	NA	NA	NA	0.0151489	0.831918	0.0713756	-0.124747	0.155045
867	1027	aparc-Desikan_lh_thickness_inferiorparietal	CT	FTD	1	0	NA	NA	NA	NA	NA	0.06741	0.344933	0.0713738	-0.0724827	0.207303
868	1028	aparc-Desikan_lh_thickness_inferiortemporal	CT	FTD	1	0	NA	NA	NA	NA	NA	0.00686753	0.923348	0.0713756	-0.133029	0.146764
869	1029	aparc-Desikan_lh_thickness_isthmuscingulate	CT	FTD	1	0	NA	NA	NA	NA	NA	0.0609819	0.392888	0.0713747	-0.0789125	0.200876
870	1030	aparc-Desikan_lh_thickness_lateraloccipital	CT	FTD	1	0	NA	NA	NA	NA	NA	0.0575088	0.420398	0.0713747	-0.0823856	0.197403
871	1031	aparc-Desikan_lh_thickness_lateralorbitofrontal	CT	FTD	1	0	NA	NA	NA	NA	NA	0.0552108	0.439206	0.0713747	-0.0846836	0.195105
872	1032	aparc-Desikan_lh_thickness_lingual	CT	FTD	1	0	NA	NA	NA	NA	NA	-0.0422078	0.554282	0.0713747	-0.182102	0.0976866
873	1033	aparc-Desikan_lh_thickness_medialorbitofrontal	CT	FTD	1	0	NA	NA	NA	NA	NA	0.032609	0.647764	0.0713747	-0.107285	0.172503
874	1034	aparc-Desikan_lh_thickness_middletemporal	CT	FTD	1	0	NA	NA	NA	NA	NA	-0.0109551	0.878015	0.0713756	-0.150851	0.128941
875	1035	aparc-Desikan_lh_thickness_parahippocampal	CT	FTD	1	0	NA	NA	NA	NA	NA	-0.0082138	0.908383	0.0713756	-0.14811	0.131682
876	1036	aparc-Desikan_lh_thickness_paracentral	CT	FTD	1	0	NA	NA	NA	NA	NA	0.0172205	0.809349	0.0713756	-0.122676	0.157117
877	1037	aparc-Desikan_lh_thickness_parsopercularis	CT	FTD	1	0	NA	NA	NA	NA	NA	-0.0534981	0.453533	0.0713747	-0.193392	0.0863963
878	1038	aparc-Desikan_lh_thickness_parsorbitalis	CT	FTD	1	0	NA	NA	NA	NA	NA	0.0666407	0.350472	0.0713747	-0.0732537	0.206535
879	1039	aparc-Desikan_lh_thickness_parstriangularis	CT	FTD	1	0	NA	NA	NA	NA	NA	0.039259	0.582291	0.0713747	-0.100635	0.179153
880	1040	aparc-Desikan_lh_thickness_pericalcarine	CT	FTD	1	0	NA	NA	NA	NA	NA	0.0200544	0.778731	0.0713747	-0.11984	0.159949
881	1041	aparc-Desikan_lh_thickness_postcentral	CT	FTD	1	0	NA	NA	NA	NA	NA	0.0387648	0.58705	0.0713747	-0.10113	0.178659
882	1042	aparc-Desikan_lh_thickness_posteriorcingulate	CT	FTD	1	0	NA	NA	NA	NA	NA	-0.0152178	0.831165	0.0713756	-0.155114	0.124678
883	1043	aparc-Desikan_lh_thickness_precentral	CT	FTD	1	0	NA	NA	NA	NA	NA	0.00927253	0.896636	0.0713756	-0.130624	0.149169
884	1044	aparc-Desikan_lh_thickness_precuneus	CT	FTD	1	0	NA	NA	NA	NA	NA	0.0730264	0.306235	0.0713738	-0.0668663	0.212919
885	1045	aparc-Desikan_lh_thickness_rostralanteriorcingulate	CT	FTD	1	0	NA	NA	NA	NA	NA	0.12796	0.0729946	0.071372	-0.0119288	0.26785
886	1046	aparc-Desikan_lh_thickness_rostralmiddlefrontal	CT	FTD	1	0	NA	NA	NA	NA	NA	0.0100312	0.888233	0.0713756	-0.129865	0.149927
887	1047	aparc-Desikan_lh_thickness_superiorfrontal	CT	FTD	1	0	NA	NA	NA	NA	NA	0.0890028	0.212399	0.0713738	-0.0508898	0.228895
888	1048	aparc-Desikan_lh_thickness_superiorparietal	CT	FTD	1	0	NA	NA	NA	NA	NA	0.0843237	0.237429	0.0713738	-0.055569	0.224216
889	1049	aparc-Desikan_lh_thickness_superiortemporal	CT	FTD	1	0	NA	NA	NA	NA	NA	0.0671774	0.346599	0.0713738	-0.0727152	0.20707
890	1050	aparc-Desikan_lh_thickness_supramarginal	CT	FTD	1	0	NA	NA	NA	NA	NA	0.0385181	0.589431	0.0713747	-0.101376	0.178412
891	1051	aparc-Desikan_lh_thickness_frontalpole	CT	FTD	1	0	NA	NA	NA	NA	NA	0.0964654	0.176513	0.0713729	-0.0434255	0.236356
892	1052	aparc-Desikan_lh_thickness_transversetemporal	CT	FTD	1	0	NA	NA	NA	NA	NA	-0.00414695	0.953669	0.0713756	-0.144043	0.135749
893	1053	aparc-Desikan_lh_thickness_insula	CT	FTD	1	0	NA	NA	NA	NA	NA	0.0345932	0.627911	0.0713747	-0.105301	0.174488
894	1054	aparc-Desikan_rh_thickness_GlobalMeanThickness	CT	FTD	1	0	NA	NA	NA	NA	NA	0.0468799	0.5113	0.0713747	-0.0930145	0.186774
895	1055	aparc-Desikan_rh_thickness_bankssts	CT	FTD	1	0	NA	NA	NA	NA	NA	0.0295205	0.679167	0.0713747	-0.110374	0.169415
896	1056	aparc-Desikan_rh_thickness_caudalanteriorcingulate	CT	FTD	1	0	NA	NA	NA	NA	NA	0.0399151	0.576002	0.0713747	-0.0999793	0.17981
897	1057	aparc-Desikan_rh_thickness_caudalmiddlefrontal	CT	FTD	1	0	NA	NA	NA	NA	NA	0.0401344	0.573908	0.0713747	-0.09976	0.180029
898	1058	aparc-Desikan_rh_thickness_cuneus	CT	FTD	1	0	NA	NA	NA	NA	NA	0.0743385	0.297626	0.0713738	-0.0655542	0.214231
899	1059	aparc-Desikan_rh_thickness_entorhinal	CT	FTD	1	0	NA	NA	NA	NA	NA	-0.156608	0.0282134	0.0713703	-0.296494	-0.0167225
900	1060	aparc-Desikan_rh_thickness_fusiform	CT	FTD	1	0	NA	NA	NA	NA	NA	0.0627193	0.379546	0.0713747	-0.0771751	0.202614
901	1061	aparc-Desikan_rh_thickness_inferiorparietal	CT	FTD	1	0	NA	NA	NA	NA	NA	0.102416	0.151303	0.0713729	-0.0374749	0.242307
902	1062	aparc-Desikan_rh_thickness_inferiortemporal	CT	FTD	1	0	NA	NA	NA	NA	NA	0.0277274	0.697663	0.0713747	-0.112167	0.167622
903	1063	aparc-Desikan_rh_thickness_isthmuscingulate	CT	FTD	1	0	NA	NA	NA	NA	NA	-0.00537386	0.939984	0.0713756	-0.14527	0.134522
904	1064	aparc-Desikan_rh_thickness_lateraloccipital	CT	FTD	1	0	NA	NA	NA	NA	NA	0.0643639	0.367176	0.0713747	-0.0755305	0.204258
905	1065	aparc-Desikan_rh_thickness_lateralorbitofrontal	CT	FTD	1	0	NA	NA	NA	NA	NA	-0.0978182	0.170524	0.0713729	-0.237709	0.0420727
906	1066	aparc-Desikan_rh_thickness_lingual	CT	FTD	1	0	NA	NA	NA	NA	NA	0.0194549	0.785181	0.0713747	-0.120439	0.159349
907	1067	aparc-Desikan_rh_thickness_medialorbitofrontal	CT	FTD	1	0	NA	NA	NA	NA	NA	0.101603	0.154578	0.0713729	-0.0382883	0.241494
908	1068	aparc-Desikan_rh_thickness_middletemporal	CT	FTD	1	0	NA	NA	NA	NA	NA	0.0106952	0.880888	0.0713756	-0.129201	0.150591
909	1069	aparc-Desikan_rh_thickness_parahippocampal	CT	FTD	1	0	NA	NA	NA	NA	NA	0.0261014	0.714593	0.0713747	-0.113793	0.165996
910	1070	aparc-Desikan_rh_thickness_paracentral	CT	FTD	1	0	NA	NA	NA	NA	NA	0.0310405	0.663639	0.0713747	-0.108854	0.170935
911	1071	aparc-Desikan_rh_thickness_parsopercularis	CT	FTD	1	0	NA	NA	NA	NA	NA	0.177245	0.013009	0.0713685	0.037363	0.317128
912	1072	aparc-Desikan_rh_thickness_parsorbitalis	CT	FTD	1	0	NA	NA	NA	NA	NA	0.0258114	0.717631	0.0713756	-0.114085	0.165707
913	1073	aparc-Desikan_rh_thickness_parstriangularis	CT	FTD	1	0	NA	NA	NA	NA	NA	0.0254029	0.721909	0.0713747	-0.114492	0.165297
914	1074	aparc-Desikan_rh_thickness_pericalcarine	CT	FTD	1	0	NA	NA	NA	NA	NA	0.0368346	0.605803	0.0713747	-0.10306	0.176729
915	1075	aparc-Desikan_rh_thickness_postcentral	CT	FTD	1	0	NA	NA	NA	NA	NA	0.0557316	0.434902	0.0713747	-0.0841628	0.195626
916	1076	aparc-Desikan_rh_thickness_posteriorcingulate	CT	FTD	1	0	NA	NA	NA	NA	NA	-0.0183514	0.797093	0.0713756	-0.158248	0.121545
917	1077	aparc-Desikan_rh_thickness_precentral	CT	FTD	1	0	NA	NA	NA	NA	NA	0.0463229	0.516332	0.0713747	-0.0935715	0.186217
918	1078	aparc-Desikan_rh_thickness_precuneus	CT	FTD	1	0	NA	NA	NA	NA	NA	-0.0312332	0.66168	0.0713747	-0.171128	0.108661
919	1079	aparc-Desikan_rh_thickness_rostralanteriorcingulate	CT	FTD	1	0	NA	NA	NA	NA	NA	-0.0284171	0.690531	0.0713756	-0.168313	0.111479
920	1080	aparc-Desikan_rh_thickness_rostralmiddlefrontal	CT	FTD	1	0	NA	NA	NA	NA	NA	-0.036961	0.604566	0.0713747	-0.176855	0.102933
921	1081	aparc-Desikan_rh_thickness_superiorfrontal	CT	FTD	1	0	NA	NA	NA	NA	NA	0.0963682	0.17695	0.0713729	-0.0435228	0.236259
922	1082	aparc-Desikan_rh_thickness_superiorparietal	CT	FTD	1	0	NA	NA	NA	NA	NA	0.0325613	0.648245	0.0713747	-0.107333	0.172456
923	1083	aparc-Desikan_rh_thickness_superiortemporal	CT	FTD	1	0	NA	NA	NA	NA	NA	0.146971	0.0394686	0.0713703	0.00708479	0.286856
924	1084	aparc-Desikan_rh_thickness_supramarginal	CT	FTD	1	0	NA	NA	NA	NA	NA	0.130383	0.0677251	0.0713712	-0.0095044	0.270271
925	1085	aparc-Desikan_rh_thickness_frontalpole	CT	FTD	1	0	NA	NA	NA	NA	NA	-0.021233	0.766098	0.0713756	-0.161129	0.118663
926	1086	aparc-Desikan_rh_thickness_transversetemporal	CT	FTD	1	0	NA	NA	NA	NA	NA	0.0907712	0.203454	0.0713738	-0.0491214	0.230664
927	1087	aparc-Desikan_rh_thickness_insula	CT	FTD	1	0	NA	NA	NA	NA	NA	-0.029227	0.682182	0.0713747	-0.169121	0.110667
928	1452	IDP_dMRI_TBSS_FA_Middle_cerebellar_peduncle	FA	FTD	1	0	NA	NA	NA	NA	NA	-0.0817914	0.255971	0.0720016	-0.222914	0.0593317
929	1453	IDP_dMRI_TBSS_FA_Pontine_crossing_tract	FA	FTD	1	0	NA	NA	NA	NA	NA	-0.147475	0.0405294	0.071998	-0.288591	-0.00635834
930	1454	IDP_dMRI_TBSS_FA_Genu_of_corpus_callosum	FA	FTD	1	0	NA	NA	NA	NA	NA	-0.0323296	0.653426	0.0720025	-0.173454	0.108795
931	1455	IDP_dMRI_TBSS_FA_Body_of_corpus_callosum	FA	FTD	1	0	NA	NA	NA	NA	NA	-0.10368	0.14987	0.0720007	-0.244802	0.0374409
932	1456	IDP_dMRI_TBSS_FA_Splenium_of_corpus_callosum	FA	FTD	1	0	NA	NA	NA	NA	NA	-0.258405	0.000331255	0.0719883	-0.399502	-0.117308
933	1457	IDP_dMRI_TBSS_FA_Fornix	FA	FTD	1	0	NA	NA	NA	NA	NA	0.00706001	0.921891	0.0720025	-0.134065	0.148185
934	1458	IDP_dMRI_TBSS_FA_Corticospinal_tract_R	FA	FTD	1	0	NA	NA	NA	NA	NA	-0.0274984	0.702529	0.0720025	-0.168623	0.113626
935	1459	IDP_dMRI_TBSS_FA_Corticospinal_tract_L	FA	FTD	1	0	NA	NA	NA	NA	NA	-0.175459	0.0148072	0.0719963	-0.316572	-0.0343465
936	1460	IDP_dMRI_TBSS_FA_Medial_lemniscus_R	FA	FTD	1	0	NA	NA	NA	NA	NA	0.0548535	0.446157	0.0720016	-0.0862696	0.195977
937	1461	IDP_dMRI_TBSS_FA_Medial_lemniscus_L	FA	FTD	1	0	NA	NA	NA	NA	NA	-0.00249493	0.972358	0.0720025	-0.14362	0.13863
938	1462	IDP_dMRI_TBSS_FA_Inferior_cerebellar_peduncle_R	FA	FTD	1	0	NA	NA	NA	NA	NA	-0.0524158	0.46663	0.0720025	-0.193541	0.088709
939	1463	IDP_dMRI_TBSS_FA_Inferior_cerebellar_peduncle_L	FA	FTD	1	0	NA	NA	NA	NA	NA	0.00402334	0.955439	0.0720025	-0.137101	0.145148
940	1464	IDP_dMRI_TBSS_FA_Superior_cerebellar_peduncle_R	FA	FTD	1	0	NA	NA	NA	NA	NA	0.0829081	0.249536	0.0720016	-0.058215	0.224031
941	1465	IDP_dMRI_TBSS_FA_Superior_cerebellar_peduncle_L	FA	FTD	1	0	NA	NA	NA	NA	NA	0.128217	0.0749426	0.0719989	-0.0129011	0.269335
942	1466	IDP_dMRI_TBSS_FA_Cerebral_peduncle_R	FA	FTD	1	0	NA	NA	NA	NA	NA	-0.113274	0.11566	0.0719998	-0.254394	0.0278457
943	1467	IDP_dMRI_TBSS_FA_Cerebral_peduncle_L	FA	FTD	1	0	NA	NA	NA	NA	NA	-0.0986229	0.170765	0.0720007	-0.239744	0.0424985
944	1468	IDP_dMRI_TBSS_FA_Anterior_limb_of_internal_capsule_R	FA	FTD	1	0	NA	NA	NA	NA	NA	0.0448684	0.533186	0.0720025	-0.0962565	0.185993
945	1469	IDP_dMRI_TBSS_FA_Anterior_limb_of_internal_capsule_L	FA	FTD	1	0	NA	NA	NA	NA	NA	0.0929994	0.19648	0.0720007	-0.048122	0.234121
946	1470	IDP_dMRI_TBSS_FA_Posterior_limb_of_internal_capsule_R	FA	FTD	1	0	NA	NA	NA	NA	NA	-0.1327	0.0653176	0.0719989	-0.273818	0.00841826
947	1471	IDP_dMRI_TBSS_FA_Posterior_limb_of_internal_capsule_L	FA	FTD	1	0	NA	NA	NA	NA	NA	-0.0397745	0.580671	0.0720025	-0.180899	0.10135
948	1472	IDP_dMRI_TBSS_FA_Retrolenticular_part_of_internal_capsule_R	FA	FTD	1	0	NA	NA	NA	NA	NA	-0.155759	0.0305096	0.0719972	-0.296874	-0.014645
949	1473	IDP_dMRI_TBSS_FA_Retrolenticular_part_of_internal_capsule_L	FA	FTD	1	0	NA	NA	NA	NA	NA	-0.184743	0.0102866	0.0719954	-0.325854	-0.0436323
950	1474	IDP_dMRI_TBSS_FA_Anterior_corona_radiata_R	FA	FTD	1	0	NA	NA	NA	NA	NA	-0.0535998	0.456625	0.0720025	-0.194725	0.0875251
951	1475	IDP_dMRI_TBSS_FA_Anterior_corona_radiata_L	FA	FTD	1	0	NA	NA	NA	NA	NA	-0.0133239	0.853192	0.0720025	-0.154449	0.127801
952	1476	IDP_dMRI_TBSS_FA_Superior_corona_radiata_R	FA	FTD	1	0	NA	NA	NA	NA	NA	0.00986229	0.891053	0.0720025	-0.131263	0.150987
953	1477	IDP_dMRI_TBSS_FA_Superior_corona_radiata_L	FA	FTD	1	0	NA	NA	NA	NA	NA	-0.00982073	0.89151	0.0720025	-0.150946	0.131304
954	1478	IDP_dMRI_TBSS_FA_Posterior_corona_radiata_R	FA	FTD	1	0	NA	NA	NA	NA	NA	-0.119569	0.0967757	0.0719998	-0.260689	0.0215503
955	1479	IDP_dMRI_TBSS_FA_Posterior_corona_radiata_L	FA	FTD	1	0	NA	NA	NA	NA	NA	-0.115281	0.109348	0.0719998	-0.256401	0.0258386
956	1480	IDP_dMRI_TBSS_FA_Posterior_thalamic_radiation_R	FA	FTD	1	0	NA	NA	NA	NA	NA	-0.256425	0.000367995	0.0719883	-0.397522	-0.115328
957	1481	IDP_dMRI_TBSS_FA_Posterior_thalamic_radiation_L	FA	FTD	1	0	NA	NA	NA	NA	NA	-0.198395	0.00585609	0.0719936	-0.339503	-0.0572877
958	1482	IDP_dMRI_TBSS_FA_Sagittal_stratum_R	FA	FTD	1	0	NA	NA	NA	NA	NA	-0.182931	0.0110578	0.0719954	-0.324042	-0.0418197
959	1483	IDP_dMRI_TBSS_FA_Sagittal_stratum_L	FA	FTD	1	0	NA	NA	NA	NA	NA	-0.138341	0.0546747	0.071998	-0.279457	0.00277538
960	1484	IDP_dMRI_TBSS_FA_External_capsule_R	FA	FTD	1	0	NA	NA	NA	NA	NA	-0.0440611	0.540578	0.0720025	-0.185186	0.0970637
961	1485	IDP_dMRI_TBSS_FA_External_capsule_L	FA	FTD	1	0	NA	NA	NA	NA	NA	-0.041313	0.566122	0.0720025	-0.182438	0.0998118
962	1486	IDP_dMRI_TBSS_FA_Cingulum_cingulate_gyrus_R	FA	FTD	1	0	NA	NA	NA	NA	NA	-0.113539	0.11481	0.0719998	-0.254659	0.0275804
963	1487	IDP_dMRI_TBSS_FA_Cingulum_cingulate_gyrus_L	FA	FTD	1	0	NA	NA	NA	NA	NA	-0.131683	0.0674063	0.0719989	-0.272801	0.00943508
964	1488	IDP_dMRI_TBSS_FA_Cingulum_hippocampus_R	FA	FTD	1	0	NA	NA	NA	NA	NA	-0.00317876	0.964786	0.0720025	-0.144304	0.137946
965	1489	IDP_dMRI_TBSS_FA_Cingulum_hippocampus_L	FA	FTD	1	0	NA	NA	NA	NA	NA	-0.104591	0.146323	0.0720007	-0.245713	0.0365302
966	1490	IDP_dMRI_TBSS_FA_Fornix_cres+Stria_terminalis_R	FA	FTD	1	0	NA	NA	NA	NA	NA	-0.0394907	0.583374	0.0720025	-0.180616	0.101634
967	1491	IDP_dMRI_TBSS_FA_Fornix_cres+Stria_terminalis_L	FA	FTD	1	0	NA	NA	NA	NA	NA	-0.0956608	0.183977	0.0720007	-0.236782	0.0454606
968	1492	IDP_dMRI_TBSS_FA_Superior_longitudinal_fasciculus_R	FA	FTD	1	0	NA	NA	NA	NA	NA	-0.0469241	0.514594	0.0720025	-0.188049	0.0942007
969	1493	IDP_dMRI_TBSS_FA_Superior_longitudinal_fasciculus_L	FA	FTD	1	0	NA	NA	NA	NA	NA	0.00376843	0.95826	0.0720025	-0.137356	0.144893
970	1494	IDP_dMRI_TBSS_FA_Superior_fronto-occipital_fasciculus_R	FA	FTD	1	0	NA	NA	NA	NA	NA	-0.0826296	0.25113	0.0720016	-0.223753	0.0584935
971	1495	IDP_dMRI_TBSS_FA_Superior_fronto-occipital_fasciculus_L	FA	FTD	1	0	NA	NA	NA	NA	NA	-0.0911426	0.205564	0.0720007	-0.232264	0.0499788
972	1496	IDP_dMRI_TBSS_FA_Uncinate_fasciculus_R	FA	FTD	1	0	NA	NA	NA	NA	NA	-0.00893123	0.901283	0.0720025	-0.150056	0.132194
973	1497	IDP_dMRI_TBSS_FA_Uncinate_fasciculus_L	FA	FTD	1	0	NA	NA	NA	NA	NA	0.0707876	0.325539	0.0720016	-0.0703355	0.211911
974	1498	IDP_dMRI_TBSS_FA_Tapetum_R	FA	FTD	1	0	NA	NA	NA	NA	NA	-0.125608	0.0810567	0.0719989	-0.266726	0.0155095
975	1499	IDP_dMRI_TBSS_FA_Tapetum_L	FA	FTD	1	0	NA	NA	NA	NA	NA	-0.062149	0.388048	0.0720016	-0.203272	0.0789741
976	1602	IDP_dMRI_TBSS_MD_Middle_cerebellar_peduncle	MD	FTD	1	0	NA	NA	NA	NA	NA	-0.0361821	0.615308	0.0720025	-0.177307	0.104943
977	1603	IDP_dMRI_TBSS_MD_Pontine_crossing_tract	MD	FTD	1	0	NA	NA	NA	NA	NA	0.10277	0.153481	0.0720007	-0.0383516	0.243891
978	1604	IDP_dMRI_TBSS_MD_Genu_of_corpus_callosum	MD	FTD	1	0	NA	NA	NA	NA	NA	0.0731899	0.309389	0.0720016	-0.0679332	0.214313
979	1605	IDP_dMRI_TBSS_MD_Body_of_corpus_callosum	MD	FTD	1	0	NA	NA	NA	NA	NA	0.12621	0.0796126	0.0719989	-0.0149082	0.267328
980	1606	IDP_dMRI_TBSS_MD_Splenium_of_corpus_callosum	MD	FTD	1	0	NA	NA	NA	NA	NA	0.287973	6.32e-05	0.0719839	0.146884	0.429061
981	1607	IDP_dMRI_TBSS_MD_Fornix	MD	FTD	1	0	NA	NA	NA	NA	NA	-0.0342925	0.633883	0.0720025	-0.175417	0.106832
982	1608	IDP_dMRI_TBSS_MD_Corticospinal_tract_R	MD	FTD	1	0	NA	NA	NA	NA	NA	0.00735869	0.918597	0.0720025	-0.133766	0.148484
983	1609	IDP_dMRI_TBSS_MD_Corticospinal_tract_L	MD	FTD	1	0	NA	NA	NA	NA	NA	0.0876624	0.223406	0.0720007	-0.053459	0.228784
984	1610	IDP_dMRI_TBSS_MD_Medial_lemniscus_R	MD	FTD	1	0	NA	NA	NA	NA	NA	0.0419346	0.560294	0.0720025	-0.0991902	0.183059
985	1611	IDP_dMRI_TBSS_MD_Medial_lemniscus_L	MD	FTD	1	0	NA	NA	NA	NA	NA	0.0748708	0.29841	0.0720016	-0.0662523	0.215994
986	1612	IDP_dMRI_TBSS_MD_Inferior_cerebellar_peduncle_R	MD	FTD	1	0	NA	NA	NA	NA	NA	0.0959261	0.182764	0.0720007	-0.0451953	0.237047
987	1613	IDP_dMRI_TBSS_MD_Inferior_cerebellar_peduncle_L	MD	FTD	1	0	NA	NA	NA	NA	NA	0.0344225	0.632598	0.0720025	-0.106702	0.175547
988	1614	IDP_dMRI_TBSS_MD_Superior_cerebellar_peduncle_R	MD	FTD	1	0	NA	NA	NA	NA	NA	0.0998872	0.165347	0.0720007	-0.0412341	0.241009
989	1615	IDP_dMRI_TBSS_MD_Superior_cerebellar_peduncle_L	MD	FTD	1	0	NA	NA	NA	NA	NA	-0.0251128	0.727256	0.0720025	-0.166238	0.116012
990	1616	IDP_dMRI_TBSS_MD_Cerebral_peduncle_R	MD	FTD	1	0	NA	NA	NA	NA	NA	-0.0405473	0.573341	0.0720025	-0.181672	0.100578
991	1617	IDP_dMRI_TBSS_MD_Cerebral_peduncle_L	MD	FTD	1	0	NA	NA	NA	NA	NA	-0.0195354	0.786149	0.0720025	-0.16066	0.121589
992	1618	IDP_dMRI_TBSS_MD_Anterior_limb_of_internal_capsule_R	MD	FTD	1	0	NA	NA	NA	NA	NA	0.00441027	0.951159	0.0720025	-0.136715	0.145535
993	1619	IDP_dMRI_TBSS_MD_Anterior_limb_of_internal_capsule_L	MD	FTD	1	0	NA	NA	NA	NA	NA	-0.031365	0.66312	0.0720025	-0.17249	0.10976
994	1620	IDP_dMRI_TBSS_MD_Posterior_limb_of_internal_capsule_R	MD	FTD	1	0	NA	NA	NA	NA	NA	0.110834	0.123717	0.0719998	-0.0302861	0.251953
995	1621	IDP_dMRI_TBSS_MD_Posterior_limb_of_internal_capsule_L	MD	FTD	1	0	NA	NA	NA	NA	NA	0.10697	0.13736	0.0719998	-0.03415	0.248089
996	1622	IDP_dMRI_TBSS_MD_Retrolenticular_part_of_internal_capsule_R	MD	FTD	1	0	NA	NA	NA	NA	NA	0.156069	0.0301809	0.0719972	0.0149544	0.297183
997	1623	IDP_dMRI_TBSS_MD_Retrolenticular_part_of_internal_capsule_L	MD	FTD	1	0	NA	NA	NA	NA	NA	0.195433	0.00663647	0.0719945	0.0543239	0.336542
998	1624	IDP_dMRI_TBSS_MD_Anterior_corona_radiata_R	MD	FTD	1	0	NA	NA	NA	NA	NA	0.135715	0.0594359	0.0719989	-0.00540316	0.276833
999	1625	IDP_dMRI_TBSS_MD_Anterior_corona_radiata_L	MD	FTD	1	0	NA	NA	NA	NA	NA	0.13987	0.0520527	0.071998	-0.00124572	0.280987
1000	1626	IDP_dMRI_TBSS_MD_Superior_corona_radiata_R	MD	FTD	1	0	NA	NA	NA	NA	NA	0.202657	0.00487879	0.0719936	0.0615495	0.343764
1001	1627	IDP_dMRI_TBSS_MD_Superior_corona_radiata_L	MD	FTD	1	0	NA	NA	NA	NA	NA	0.179155	0.012831	0.0719954	0.0380442	0.320266
1002	1628	IDP_dMRI_TBSS_MD_Posterior_corona_radiata_R	MD	FTD	1	0	NA	NA	NA	NA	NA	0.178828	0.0129959	0.0719954	0.037717	0.319939
1003	1629	IDP_dMRI_TBSS_MD_Posterior_corona_radiata_L	MD	FTD	1	0	NA	NA	NA	NA	NA	0.219908	0.00225348	0.0719919	0.0788035	0.361012
1004	1630	IDP_dMRI_TBSS_MD_Posterior_thalamic_radiation_R	MD	FTD	1	0	NA	NA	NA	NA	NA	0.225036	0.00177291	0.0719919	0.0839319	0.36614
1005	1631	IDP_dMRI_TBSS_MD_Posterior_thalamic_radiation_L	MD	FTD	1	0	NA	NA	NA	NA	NA	0.252853	0.00044406	0.0719883	0.111755	0.39395
1006	1632	IDP_dMRI_TBSS_MD_Sagittal_stratum_R	MD	FTD	1	0	NA	NA	NA	NA	NA	0.350353	1.13e-06	0.0719751	0.209281	0.491424
1007	1633	IDP_dMRI_TBSS_MD_Sagittal_stratum_L	MD	FTD	1	0	NA	NA	NA	NA	NA	0.236778	0.00100531	0.0719901	0.0956774	0.377879
1008	1634	IDP_dMRI_TBSS_MD_External_capsule_R	MD	FTD	1	0	NA	NA	NA	NA	NA	0.0558067	0.438295	0.0720016	-0.0853164	0.19693
1009	1635	IDP_dMRI_TBSS_MD_External_capsule_L	MD	FTD	1	0	NA	NA	NA	NA	NA	0.045024	0.531767	0.0720025	-0.0961009	0.186149
1010	1636	IDP_dMRI_TBSS_MD_Cingulum_cingulate_gyrus_R	MD	FTD	1	0	NA	NA	NA	NA	NA	0.1159	0.107458	0.0719998	-0.0252197	0.25702
1011	1637	IDP_dMRI_TBSS_MD_Cingulum_cingulate_gyrus_L	MD	FTD	1	0	NA	NA	NA	NA	NA	0.143637	0.0460414	0.071998	0.00252094	0.284753
1012	1638	IDP_dMRI_TBSS_MD_Cingulum_hippocampus_R	MD	FTD	1	0	NA	NA	NA	NA	NA	0.105228	0.143878	0.0719998	-0.0358919	0.246347
1013	1639	IDP_dMRI_TBSS_MD_Cingulum_hippocampus_L	MD	FTD	1	0	NA	NA	NA	NA	NA	0.0969783	0.17801	0.0720007	-0.0441431	0.2381
1014	1640	IDP_dMRI_TBSS_MD_Fornix_cres+Stria_terminalis_R	MD	FTD	1	0	NA	NA	NA	NA	NA	-0.000926988	0.989728	0.0720025	-0.142052	0.140198
1015	1641	IDP_dMRI_TBSS_MD_Fornix_cres+Stria_terminalis_L	MD	FTD	1	0	NA	NA	NA	NA	NA	0.012422	0.863027	0.0720025	-0.128703	0.153547
1016	1642	IDP_dMRI_TBSS_MD_Superior_longitudinal_fasciculus_R	MD	FTD	1	0	NA	NA	NA	NA	NA	0.198775	0.00576223	0.0719936	0.0576679	0.339883
1017	1643	IDP_dMRI_TBSS_MD_Superior_longitudinal_fasciculus_L	MD	FTD	1	0	NA	NA	NA	NA	NA	0.217396	0.00252994	0.0719919	0.0762924	0.3585
1018	1644	IDP_dMRI_TBSS_MD_Superior_fronto-occipital_fasciculus_R	MD	FTD	1	0	NA	NA	NA	NA	NA	0.0505573	0.482579	0.0720025	-0.0905676	0.191682
1019	1645	IDP_dMRI_TBSS_MD_Superior_fronto-occipital_fasciculus_L	MD	FTD	1	0	NA	NA	NA	NA	NA	0.0656434	0.36193	0.0720016	-0.0754797	0.206766
1020	1646	IDP_dMRI_TBSS_MD_Uncinate_fasciculus_R	MD	FTD	1	0	NA	NA	NA	NA	NA	0.0616273	0.392044	0.0720016	-0.0794958	0.20275
1021	1647	IDP_dMRI_TBSS_MD_Uncinate_fasciculus_L	MD	FTD	1	0	NA	NA	NA	NA	NA	0.0872601	0.225538	0.0720007	-0.0538613	0.228381
1022	1648	IDP_dMRI_TBSS_MD_Tapetum_R	MD	FTD	1	0	NA	NA	NA	NA	NA	0.138473	0.0544431	0.071998	-0.00264275	0.27959
1023	1649	IDP_dMRI_TBSS_MD_Tapetum_L	MD	FTD	1	0	NA	NA	NA	NA	NA	0.118022	0.101172	0.0719998	-0.0230976	0.259142
1024	122	IDP_T1_FAST_ROIs_L_thalamus	GMV	HD	7	0	0.00561201	0.84639	0.0289687	-0.0511666	0.0623907	NA	NA	NA	NA	NA
1025	123	IDP_T1_FAST_ROIs_R_thalamus	GMV	HD	7	0	-0.0099158	0.76495	0.0331646	-0.0749184	0.0550868	NA	NA	NA	NA	NA
1026	124	IDP_T1_FAST_ROIs_L_caudate	GMV	HD	7	0	-0.00640811	0.82493	0.0289686	-0.0631865	0.0503703	NA	NA	NA	NA	NA
1027	125	IDP_T1_FAST_ROIs_R_caudate	GMV	HD	7	0	-0.000563972	0.984843	0.0296869	-0.0587502	0.0576223	NA	NA	NA	NA	NA
1028	126	IDP_T1_FAST_ROIs_L_putamen	GMV	HD	7	0	0.0166665	0.762756	0.0552119	-0.0915488	0.124882	NA	NA	NA	NA	NA
1029	127	IDP_T1_FAST_ROIs_R_putamen	GMV	HD	7	0	-0.00783832	0.885757	0.0545559	-0.114768	0.0990912	NA	NA	NA	NA	NA
1030	128	IDP_T1_FAST_ROIs_L_pallidum	GMV	HD	7	0	0.027597	0.386485	0.0318669	-0.0348621	0.0900561	NA	NA	NA	NA	NA
1031	129	IDP_T1_FAST_ROIs_R_pallidum	GMV	HD	7	0	0.021082	0.466765	0.0289686	-0.0356964	0.0778604	NA	NA	NA	NA	NA
1032	130	IDP_T1_FAST_ROIs_L_hippocampus	GMV	HD	7	0	0.0392745	0.243511	0.0336757	-0.0267299	0.105279	NA	NA	NA	NA	NA
1033	131	IDP_T1_FAST_ROIs_R_hippocampus	GMV	HD	7	0	0.0240351	0.406711	0.0289686	-0.0327434	0.0808137	NA	NA	NA	NA	NA
1034	132	IDP_T1_FAST_ROIs_L_amygdala	GMV	HD	7	0	0.08361	0.1128	0.0527264	-0.0197337	0.186954	NA	NA	NA	NA	NA
1035	133	IDP_T1_FAST_ROIs_R_amygdala	GMV	HD	7	0	0.105281	0.0228084	0.0462444	0.0146423	0.19592	NA	NA	NA	NA	NA
1036	134	IDP_T1_FAST_ROIs_L_ventral_striatum	GMV	HD	7	0	0.064506	0.325917	0.0656636	-0.0641946	0.193207	NA	NA	NA	NA	NA
1037	135	IDP_T1_FAST_ROIs_R_ventral_striatum	GMV	HD	7	0	0.0667727	0.293409	0.0635524	-0.05779	0.191335	NA	NA	NA	NA	NA
1038	136	IDP_T1_FAST_ROIs_brain_stem	GMV	HD	7	0	0.0616092	0.137765	0.0415111	-0.0197525	0.142971	NA	NA	NA	NA	NA
1039	137	IDP_T1_FAST_ROIs_L_cerebellum_I-IV	GMV	HD	7	0	0.0184446	0.658346	0.0417111	-0.0633092	0.100198	NA	NA	NA	NA	NA
1040	138	IDP_T1_FAST_ROIs_R_cerebellum_I-IV	GMV	HD	7	0	0.0176208	0.652727	0.0391593	-0.0591314	0.0943729	NA	NA	NA	NA	NA
1041	139	IDP_T1_FAST_ROIs_L_cerebellum_V	GMV	HD	7	0	0.0229961	0.55134	0.0386	-0.05266	0.0986522	NA	NA	NA	NA	NA
1042	140	IDP_T1_FAST_ROIs_R_cerebellum_V	GMV	HD	7	0	0.0197714	0.619337	0.0397984	-0.0582334	0.0977763	NA	NA	NA	NA	NA
1043	141	IDP_T1_FAST_ROIs_L_cerebellum_VI	GMV	HD	7	0	0.0318044	0.272252	0.0289686	-0.0249741	0.0885829	NA	NA	NA	NA	NA
1044	142	IDP_T1_FAST_ROIs_V_cerebellum_VI	GMV	HD	7	0	0.0353121	0.222856	0.0289688	-0.0214668	0.092091	NA	NA	NA	NA	NA
1045	143	IDP_T1_FAST_ROIs_R_cerebellum_VI	GMV	HD	7	0	0.0663557	0.0631766	0.0357145	-0.00364479	0.136356	NA	NA	NA	NA	NA
1046	144	IDP_T1_FAST_ROIs_L_cerebellum_crus_I	GMV	HD	7	0	0.0495531	0.0871551	0.0289683	-0.0072247	0.106331	NA	NA	NA	NA	NA
1047	145	IDP_T1_FAST_ROIs_V_cerebellum_crus_I	GMV	HD	7	0	-0.0176497	0.542347	0.0289686	-0.0744282	0.0391289	NA	NA	NA	NA	NA
1048	146	IDP_T1_FAST_ROIs_R_cerebellum_crus_I	GMV	HD	7	0	0.0360682	0.233406	0.0302679	-0.0232569	0.0953932	NA	NA	NA	NA	NA
1049	147	IDP_T1_FAST_ROIs_L_cerebellum_crus_II	GMV	HD	7	0	0.0630912	0.0294113	0.0289684	0.00631309	0.119869	NA	NA	NA	NA	NA
1050	148	IDP_T1_FAST_ROIs_V_cerebellum_crus_II	GMV	HD	7	0	0.0361114	0.212553	0.0289685	-0.0206669	0.0928896	NA	NA	NA	NA	NA
1051	149	IDP_T1_FAST_ROIs_R_cerebellum_crus_II	GMV	HD	7	0	0.0522214	0.0714364	0.0289685	-0.00455693	0.109	NA	NA	NA	NA	NA
1052	150	IDP_T1_FAST_ROIs_L_cerebellum_VIIb	GMV	HD	7	0	0.0513713	0.0761674	0.0289682	-0.00540634	0.108149	NA	NA	NA	NA	NA
1053	151	IDP_T1_FAST_ROIs_V_cerebellum_VIIb	GMV	HD	7	0	0.0595661	0.0397605	0.0289686	0.0027876	0.116345	NA	NA	NA	NA	NA
1054	152	IDP_T1_FAST_ROIs_R_cerebellum_VIIb	GMV	HD	7	0	0.0476094	0.126391	0.031148	-0.0134407	0.108659	NA	NA	NA	NA	NA
1055	153	IDP_T1_FAST_ROIs_L_cerebellum_VIIIa	GMV	HD	7	0	0.0103682	0.799134	0.0407445	-0.069491	0.0902273	NA	NA	NA	NA	NA
1056	154	IDP_T1_FAST_ROIs_V_cerebellum_VIIIa	GMV	HD	7	0	-0.00113528	0.968739	0.0289687	-0.057914	0.0556435	NA	NA	NA	NA	NA
1057	155	IDP_T1_FAST_ROIs_R_cerebellum_VIIIa	GMV	HD	7	0	0.0216747	0.681879	0.052878	-0.0819662	0.125316	NA	NA	NA	NA	NA
1058	156	IDP_T1_FAST_ROIs_L_cerebellum_VIIIb	GMV	HD	7	0	-0.0174843	0.752131	0.0553597	-0.125989	0.0910207	NA	NA	NA	NA	NA
1059	157	IDP_T1_FAST_ROIs_V_cerebellum_VIIIb	GMV	HD	7	0	-0.00633064	0.855537	0.0347725	-0.0744848	0.0618235	NA	NA	NA	NA	NA
1060	158	IDP_T1_FAST_ROIs_R_cerebellum_VIIIb	GMV	HD	7	0	-0.00824166	0.865906	0.0488075	-0.103904	0.0874209	NA	NA	NA	NA	NA
1061	159	IDP_T1_FAST_ROIs_L_cerebellum_IX	GMV	HD	7	0	0.012924	0.725781	0.0368474	-0.0592969	0.0851448	NA	NA	NA	NA	NA
1062	160	IDP_T1_FAST_ROIs_V_cerebellum_IX	GMV	HD	7	0	0.0350602	0.419646	0.0434432	-0.0500885	0.120209	NA	NA	NA	NA	NA
1063	161	IDP_T1_FAST_ROIs_R_cerebellum_IX	GMV	HD	7	0	0.0128301	0.781404	0.0462361	-0.0777927	0.103453	NA	NA	NA	NA	NA
1064	162	IDP_T1_FAST_ROIs_L_cerebellum_X	GMV	HD	7	0	0.00204519	0.943715	0.0289684	-0.0547328	0.0588232	NA	NA	NA	NA	NA
1065	163	IDP_T1_FAST_ROIs_V_cerebellum_X	GMV	HD	7	0	0.016262	0.681721	0.0396521	-0.0614561	0.0939801	NA	NA	NA	NA	NA
1066	164	IDP_T1_FAST_ROIs_R_cerebellum_X	GMV	HD	7	0	-0.00425689	0.893929	0.0319265	-0.0668328	0.058319	NA	NA	NA	NA	NA
1067	344	aparc-Desikan_lh_volume_bankssts	GMV	HD	7	0	-0.00450048	0.87887	0.0295304	-0.06238	0.0533791	NA	NA	NA	NA	NA
1068	345	aparc-Desikan_lh_volume_caudalanteriorcingulate	GMV	HD	7	0	0.0122043	0.72747	0.0350201	-0.0564351	0.0808436	NA	NA	NA	NA	NA
1069	346	aparc-Desikan_lh_volume_caudalmiddlefrontal	GMV	HD	7	0	-0.0515102	0.0810999	0.0295299	-0.109389	0.00636843	NA	NA	NA	NA	NA
1070	347	aparc-Desikan_lh_volume_cuneus	GMV	HD	7	0	-0.0564254	0.208866	0.0449001	-0.14443	0.0315787	NA	NA	NA	NA	NA
1071	348	aparc-Desikan_lh_volume_entorhinal	GMV	HD	7	0	0.0278436	0.511848	0.042447	-0.0553524	0.11104	NA	NA	NA	NA	NA
1072	349	aparc-Desikan_lh_volume_fusiform	GMV	HD	7	0	0.00768435	0.818452	0.0334776	-0.0579318	0.0733005	NA	NA	NA	NA	NA
1073	350	aparc-Desikan_lh_volume_inferiorparietal	GMV	HD	7	0	-0.0310474	0.342806	0.0327285	-0.0951954	0.0331005	NA	NA	NA	NA	NA
1074	351	aparc-Desikan_lh_volume_inferiortemporal	GMV	HD	7	0	-0.0494018	0.267987	0.0445982	-0.136814	0.0380106	NA	NA	NA	NA	NA
1075	352	aparc-Desikan_lh_volume_isthmuscingulate	GMV	HD	7	0	-0.0148823	0.669192	0.0348323	-0.0831536	0.0533889	NA	NA	NA	NA	NA
1076	353	aparc-Desikan_lh_volume_lateraloccipital	GMV	HD	7	0	-0.026276	0.563943	0.0455394	-0.115533	0.0629812	NA	NA	NA	NA	NA
1077	354	aparc-Desikan_lh_volume_lateralorbitofrontal	GMV	HD	7	0	-0.0520726	0.0778374	0.0295301	-0.109952	0.00580638	NA	NA	NA	NA	NA
1078	355	aparc-Desikan_lh_volume_lingual	GMV	HD	7	0	-0.0110382	0.782967	0.0400728	-0.0895809	0.0675044	NA	NA	NA	NA	NA
1079	356	aparc-Desikan_lh_volume_medialorbitofrontal	GMV	HD	7	0	-0.00834184	0.777574	0.0295305	-0.0662216	0.0495379	NA	NA	NA	NA	NA
1080	357	aparc-Desikan_lh_volume_middletemporal	GMV	HD	7	0	-0.0458568	0.222721	0.0376084	-0.119569	0.0278556	NA	NA	NA	NA	NA
1081	358	aparc-Desikan_lh_volume_parahippocampal	GMV	HD	7	0	0.0158222	0.592102	0.0295305	-0.0420575	0.0737019	NA	NA	NA	NA	NA
1082	359	aparc-Desikan_lh_volume_paracentral	GMV	HD	7	0	0.0320883	0.277206	0.0295304	-0.0257914	0.089968	NA	NA	NA	NA	NA
1083	360	aparc-Desikan_lh_volume_parsopercularis	GMV	HD	7	0	-0.0154451	0.687988	0.0384602	-0.0908272	0.059937	NA	NA	NA	NA	NA
1084	361	aparc-Desikan_lh_volume_parsorbitalis	GMV	HD	7	0	-0.0189818	0.520364	0.0295306	-0.0768618	0.0388982	NA	NA	NA	NA	NA
1085	362	aparc-Desikan_lh_volume_parstriangularis	GMV	HD	7	0	-0.0236919	0.546697	0.0393085	-0.100737	0.0533528	NA	NA	NA	NA	NA
1086	363	aparc-Desikan_lh_volume_pericalcarine	GMV	HD	7	0	-0.0188517	0.593522	0.0353202	-0.0880793	0.0503758	NA	NA	NA	NA	NA
1087	364	aparc-Desikan_lh_volume_postcentral	GMV	HD	7	0	0.0120552	0.807722	0.0495354	-0.0850342	0.109145	NA	NA	NA	NA	NA
1088	365	aparc-Desikan_lh_volume_posteriorcingulate	GMV	HD	7	0	0.0104405	0.77096	0.0358635	-0.0598519	0.080733	NA	NA	NA	NA	NA
1089	366	aparc-Desikan_lh_volume_precentral	GMV	HD	7	0	-0.0494283	0.309687	0.0486557	-0.144794	0.0459369	NA	NA	NA	NA	NA
1090	367	aparc-Desikan_lh_volume_precuneus	GMV	HD	7	0	-0.00998156	0.833125	0.0473743	-0.102835	0.082872	NA	NA	NA	NA	NA
1091	368	aparc-Desikan_lh_volume_rostralanteriorcingulate	GMV	HD	7	0	0.0255322	0.38726	0.0295308	-0.0323481	0.0834126	NA	NA	NA	NA	NA
1092	369	aparc-Desikan_lh_volume_rostralmiddlefrontal	GMV	HD	7	0	-0.00118991	0.967859	0.0295305	-0.0590696	0.0566898	NA	NA	NA	NA	NA
1093	370	aparc-Desikan_lh_volume_superiorfrontal	GMV	HD	7	0	-0.0298276	0.398828	0.0353526	-0.0991187	0.0394636	NA	NA	NA	NA	NA
1094	371	aparc-Desikan_lh_volume_superiorparietal	GMV	HD	7	0	-0.0267148	0.568683	0.0468688	-0.118578	0.0651481	NA	NA	NA	NA	NA
1095	372	aparc-Desikan_lh_volume_superiortemporal	GMV	HD	7	0	-0.00893838	0.808031	0.0367884	-0.0810437	0.0631669	NA	NA	NA	NA	NA
1096	373	aparc-Desikan_lh_volume_supramarginal	GMV	HD	7	0	-0.00105642	0.971463	0.0295305	-0.0589362	0.0568234	NA	NA	NA	NA	NA
1097	374	aparc-Desikan_lh_volume_frontalpole	GMV	HD	7	0	-0.0179233	0.643963	0.0387811	-0.0939342	0.0580877	NA	NA	NA	NA	NA
1098	375	aparc-Desikan_lh_volume_transversetemporal	GMV	HD	7	0	-0.0384801	0.277503	0.0354346	-0.107932	0.0309717	NA	NA	NA	NA	NA
1099	376	aparc-Desikan_lh_volume_insula	GMV	HD	7	0	-0.0422271	0.152731	0.0295304	-0.100107	0.0156525	NA	NA	NA	NA	NA
1100	377	aparc-Desikan_rh_volume_bankssts	GMV	HD	7	0	-0.0146635	0.619502	0.0295303	-0.0725429	0.0432159	NA	NA	NA	NA	NA
1101	378	aparc-Desikan_rh_volume_caudalanteriorcingulate	GMV	HD	7	0	0.00650228	0.854482	0.0354535	-0.0629865	0.0759911	NA	NA	NA	NA	NA
1102	379	aparc-Desikan_rh_volume_caudalmiddlefrontal	GMV	HD	7	0	-0.0222659	0.513587	0.0340842	-0.0890709	0.0445391	NA	NA	NA	NA	NA
1103	380	aparc-Desikan_rh_volume_cuneus	GMV	HD	7	0	-0.0495893	0.307861	0.0486303	-0.144905	0.0457261	NA	NA	NA	NA	NA
1104	381	aparc-Desikan_rh_volume_entorhinal	GMV	HD	7	0	0.02032	0.556123	0.0345221	-0.0473433	0.0879834	NA	NA	NA	NA	NA
1105	382	aparc-Desikan_rh_volume_fusiform	GMV	HD	7	0	0.0185209	0.530541	0.0295305	-0.0393588	0.0764007	NA	NA	NA	NA	NA
1106	383	aparc-Desikan_rh_volume_inferiorparietal	GMV	HD	7	0	-0.0425209	0.203789	0.0334591	-0.108101	0.023059	NA	NA	NA	NA	NA
1107	384	aparc-Desikan_rh_volume_inferiortemporal	GMV	HD	7	0	-0.022743	0.52759	0.0360035	-0.0933099	0.0478239	NA	NA	NA	NA	NA
1108	385	aparc-Desikan_rh_volume_isthmuscingulate	GMV	HD	7	0	0.000544818	0.98528	0.0295306	-0.0573352	0.0584249	NA	NA	NA	NA	NA
1109	386	aparc-Desikan_rh_volume_lateraloccipital	GMV	HD	7	0	-0.00199411	0.966745	0.0478309	-0.0957427	0.0917545	NA	NA	NA	NA	NA
1110	387	aparc-Desikan_rh_volume_lateralorbitofrontal	GMV	HD	7	0	-0.0408263	0.166812	0.0295303	-0.0987057	0.0170532	NA	NA	NA	NA	NA
1111	388	aparc-Desikan_rh_volume_lingual	GMV	HD	7	0	-0.0224363	0.63538	0.0473172	-0.115178	0.0703053	NA	NA	NA	NA	NA
1112	389	aparc-Desikan_rh_volume_medialorbitofrontal	GMV	HD	7	0	-0.0309289	0.294936	0.0295305	-0.0888088	0.0269509	NA	NA	NA	NA	NA
1113	390	aparc-Desikan_rh_volume_middletemporal	GMV	HD	7	0	-0.0141911	0.74355	0.0433771	-0.0992101	0.070828	NA	NA	NA	NA	NA
1114	391	aparc-Desikan_rh_volume_parahippocampal	GMV	HD	7	0	-0.038495	0.192379	0.0295304	-0.0963745	0.0193845	NA	NA	NA	NA	NA
1115	392	aparc-Desikan_rh_volume_paracentral	GMV	HD	7	0	-0.0247937	0.401134	0.0295305	-0.0826734	0.033086	NA	NA	NA	NA	NA
1116	393	aparc-Desikan_rh_volume_parsopercularis	GMV	HD	7	0	-0.0113429	0.728651	0.0326959	-0.0754269	0.0527411	NA	NA	NA	NA	NA
1117	394	aparc-Desikan_rh_volume_parsorbitalis	GMV	HD	7	0	0.0108091	0.714345	0.0295309	-0.0470714	0.0686896	NA	NA	NA	NA	NA
1118	395	aparc-Desikan_rh_volume_parstriangularis	GMV	HD	7	0	0.0052637	0.878594	0.0344593	-0.0622765	0.0728039	NA	NA	NA	NA	NA
1119	396	aparc-Desikan_rh_volume_pericalcarine	GMV	HD	7	0	-0.00900902	0.847726	0.0469171	-0.100966	0.0829484	NA	NA	NA	NA	NA
1120	397	aparc-Desikan_rh_volume_postcentral	GMV	HD	7	0	-0.000717334	0.98062	0.0295302	-0.0585965	0.0571618	NA	NA	NA	NA	NA
1121	398	aparc-Desikan_rh_volume_posteriorcingulate	GMV	HD	7	0	-0.021608	0.464341	0.0295305	-0.0794879	0.0362718	NA	NA	NA	NA	NA
1122	399	aparc-Desikan_rh_volume_precentral	GMV	HD	7	0	-0.0561497	0.168374	0.0407636	-0.136046	0.0237469	NA	NA	NA	NA	NA
1123	400	aparc-Desikan_rh_volume_precuneus	GMV	HD	7	0	0.00798625	0.851108	0.0425467	-0.0754053	0.0913778	NA	NA	NA	NA	NA
1124	401	aparc-Desikan_rh_volume_rostralanteriorcingulate	GMV	HD	7	0	-0.0070872	0.810335	0.0295307	-0.0649673	0.0507929	NA	NA	NA	NA	NA
1125	402	aparc-Desikan_rh_volume_rostralmiddlefrontal	GMV	HD	7	0	-0.00074628	0.979972	0.0297272	-0.0590115	0.057519	NA	NA	NA	NA	NA
1126	403	aparc-Desikan_rh_volume_superiorfrontal	GMV	HD	7	0	-0.0354126	0.345417	0.0375326	-0.108977	0.0381513	NA	NA	NA	NA	NA
1127	404	aparc-Desikan_rh_volume_superiorparietal	GMV	HD	7	0	-0.0020397	0.944933	0.0295304	-0.0599193	0.0558399	NA	NA	NA	NA	NA
1128	405	aparc-Desikan_rh_volume_superiortemporal	GMV	HD	7	0	-0.00335878	0.909444	0.0295304	-0.0612384	0.0545209	NA	NA	NA	NA	NA
1129	406	aparc-Desikan_rh_volume_supramarginal	GMV	HD	7	0	-0.00541034	0.854631	0.0295303	-0.0632897	0.0524691	NA	NA	NA	NA	NA
1130	407	aparc-Desikan_rh_volume_frontalpole	GMV	HD	7	0	-0.0121509	0.680729	0.0295307	-0.0700311	0.0457292	NA	NA	NA	NA	NA
1131	408	aparc-Desikan_rh_volume_transversetemporal	GMV	HD	7	0	0.0135243	0.702642	0.0354267	-0.055912	0.0829606	NA	NA	NA	NA	NA
1132	409	aparc-Desikan_rh_volume_insula	GMV	HD	7	0	-0.0288911	0.367659	0.0320703	-0.0917488	0.0339667	NA	NA	NA	NA	NA
1133	648	aparc-Desikan_lh_area_TotalSurface	SA	HD	7	0	-0.0222221	0.710108	0.0597832	-0.139397	0.0949531	NA	NA	NA	NA	NA
1134	649	aparc-Desikan_lh_area_bankssts	SA	HD	7	0	-0.0148438	0.615201	0.0295304	-0.0727234	0.0430358	NA	NA	NA	NA	NA
1135	650	aparc-Desikan_lh_area_caudalanteriorcingulate	SA	HD	7	0	0.00728257	0.822403	0.0324454	-0.0563105	0.0708756	NA	NA	NA	NA	NA
1136	651	aparc-Desikan_lh_area_caudalmiddlefrontal	SA	HD	7	0	-0.0495802	0.0931574	0.0295301	-0.107459	0.00829876	NA	NA	NA	NA	NA
1137	652	aparc-Desikan_lh_area_cuneus	SA	HD	7	0	-0.0450216	0.425449	0.0564886	-0.155739	0.0656961	NA	NA	NA	NA	NA
1138	653	aparc-Desikan_lh_area_entorhinal	SA	HD	7	0	0.00667665	0.82113	0.0295306	-0.0512033	0.0645566	NA	NA	NA	NA	NA
1139	654	aparc-Desikan_lh_area_fusiform	SA	HD	7	0	0.037091	0.378815	0.042145	-0.0455131	0.119695	NA	NA	NA	NA	NA
1140	655	aparc-Desikan_lh_area_inferiorparietal	SA	HD	7	0	-0.0170888	0.657029	0.0384867	-0.0925228	0.0583452	NA	NA	NA	NA	NA
1141	656	aparc-Desikan_lh_area_inferiortemporal	SA	HD	7	0	-0.00529595	0.918713	0.0518928	-0.107006	0.0964139	NA	NA	NA	NA	NA
1142	657	aparc-Desikan_lh_area_isthmuscingulate	SA	HD	7	0	-0.0192878	0.528083	0.0305702	-0.0792053	0.0406297	NA	NA	NA	NA	NA
1143	658	aparc-Desikan_lh_area_lateraloccipital	SA	HD	7	0	0.006699	0.924631	0.0708129	-0.132094	0.145492	NA	NA	NA	NA	NA
1144	659	aparc-Desikan_lh_area_lateralorbitofrontal	SA	HD	7	0	-0.0306232	0.357189	0.0332595	-0.0958118	0.0345654	NA	NA	NA	NA	NA
1145	660	aparc-Desikan_lh_area_lingual	SA	HD	7	0	0.00611249	0.867214	0.0365582	-0.0655417	0.0777667	NA	NA	NA	NA	NA
1146	661	aparc-Desikan_lh_area_medialorbitofrontal	SA	HD	7	0	-0.0203835	0.490032	0.0295303	-0.078263	0.0374959	NA	NA	NA	NA	NA
1147	662	aparc-Desikan_lh_area_middletemporal	SA	HD	7	0	-0.0412979	0.161964	0.0295302	-0.099177	0.0165813	NA	NA	NA	NA	NA
1148	663	aparc-Desikan_lh_area_parahippocampal	SA	HD	7	0	0.0518954	0.0788572	0.0295304	-0.00598417	0.109775	NA	NA	NA	NA	NA
1149	664	aparc-Desikan_lh_area_paracentral	SA	HD	7	0	0.0360347	0.248296	0.0312124	-0.0251416	0.097211	NA	NA	NA	NA	NA
1150	665	aparc-Desikan_lh_area_parsopercularis	SA	HD	7	0	-0.0252171	0.564875	0.0438089	-0.111083	0.0606483	NA	NA	NA	NA	NA
1151	666	aparc-Desikan_lh_area_parsorbitalis	SA	HD	7	0	-0.0176901	0.549145	0.0295306	-0.07557	0.0401899	NA	NA	NA	NA	NA
1152	667	aparc-Desikan_lh_area_parstriangularis	SA	HD	7	0	-0.0299172	0.47316	0.0417054	-0.11166	0.0518253	NA	NA	NA	NA	NA
1153	668	aparc-Desikan_lh_area_pericalcarine	SA	HD	7	0	-0.021479	0.657454	0.0484383	-0.116418	0.07346	NA	NA	NA	NA	NA
1154	669	aparc-Desikan_lh_area_postcentral	SA	HD	7	0	0.000301722	0.99308	0.0347884	-0.0678835	0.068487	NA	NA	NA	NA	NA
1155	670	aparc-Desikan_lh_area_posteriorcingulate	SA	HD	7	0	0.0156619	0.652833	0.0348174	-0.0525802	0.083904	NA	NA	NA	NA	NA
1156	671	aparc-Desikan_lh_area_precentral	SA	HD	7	0	-0.0612821	0.0379636	0.02953	-0.119161	-0.00340327	NA	NA	NA	NA	NA
1157	672	aparc-Desikan_lh_area_precuneus	SA	HD	7	0	0.0102182	0.827099	0.0467818	-0.0814742	0.101911	NA	NA	NA	NA	NA
1158	673	aparc-Desikan_lh_area_rostralanteriorcingulate	SA	HD	7	0	0.0443892	0.132797	0.0295305	-0.0134906	0.102269	NA	NA	NA	NA	NA
1159	674	aparc-Desikan_lh_area_rostralmiddlefrontal	SA	HD	7	0	-0.00429871	0.901428	0.034707	-0.0723245	0.063727	NA	NA	NA	NA	NA
1160	675	aparc-Desikan_lh_area_superiorfrontal	SA	HD	7	0	-0.0216834	0.546695	0.0359759	-0.0921961	0.0488294	NA	NA	NA	NA	NA
1161	676	aparc-Desikan_lh_area_superiorparietal	SA	HD	7	0	0.00169827	0.97534	0.05494	-0.105984	0.109381	NA	NA	NA	NA	NA
1162	677	aparc-Desikan_lh_area_superiortemporal	SA	HD	7	0	-0.0297089	0.42439	0.0371906	-0.102602	0.0431846	NA	NA	NA	NA	NA
1163	678	aparc-Desikan_lh_area_supramarginal	SA	HD	7	0	0.0178988	0.544439	0.0295305	-0.0399809	0.0757786	NA	NA	NA	NA	NA
1164	679	aparc-Desikan_lh_area_frontalpole	SA	HD	7	0	-0.00971295	0.825226	0.0439843	-0.0959221	0.0764962	NA	NA	NA	NA	NA
1165	680	aparc-Desikan_lh_area_transversetemporal	SA	HD	7	0	-0.0252421	0.392669	0.0295303	-0.0831216	0.0326373	NA	NA	NA	NA	NA
1166	681	aparc-Desikan_lh_area_insula	SA	HD	7	0	-0.0439493	0.136679	0.0295304	-0.101829	0.0139303	NA	NA	NA	NA	NA
1167	682	aparc-Desikan_rh_area_TotalSurface	SA	HD	7	0	-0.0169451	0.773699	0.0589315	-0.132451	0.0985606	NA	NA	NA	NA	NA
1168	683	aparc-Desikan_rh_area_bankssts	SA	HD	7	0	-0.0205202	0.487127	0.0295303	-0.0783996	0.0373592	NA	NA	NA	NA	NA
1169	684	aparc-Desikan_rh_area_caudalanteriorcingulate	SA	HD	7	0	-0.000894511	0.981851	0.0393216	-0.0779648	0.0761758	NA	NA	NA	NA	NA
1170	685	aparc-Desikan_rh_area_caudalmiddlefrontal	SA	HD	7	0	-0.0261175	0.417329	0.0322016	-0.0892326	0.0369975	NA	NA	NA	NA	NA
1171	686	aparc-Desikan_rh_area_cuneus	SA	HD	7	0	-0.0235086	0.708709	0.0629262	-0.146844	0.0998267	NA	NA	NA	NA	NA
1172	687	aparc-Desikan_rh_area_entorhinal	SA	HD	7	0	-0.0172464	0.572898	0.0305902	-0.0772031	0.0427103	NA	NA	NA	NA	NA
1173	688	aparc-Desikan_rh_area_fusiform	SA	HD	7	0	0.0550899	0.134077	0.0367703	-0.0169799	0.12716	NA	NA	NA	NA	NA
1174	689	aparc-Desikan_rh_area_inferiorparietal	SA	HD	7	0	-0.0304207	0.340875	0.0319398	-0.0930227	0.0321813	NA	NA	NA	NA	NA
1175	690	aparc-Desikan_rh_area_inferiortemporal	SA	HD	7	0	-0.00219931	0.951158	0.0359053	-0.0725737	0.0681751	NA	NA	NA	NA	NA
1176	691	aparc-Desikan_rh_area_isthmuscingulate	SA	HD	7	0	-0.00159957	0.961578	0.0332044	-0.0666802	0.0634811	NA	NA	NA	NA	NA
1177	692	aparc-Desikan_rh_area_lateraloccipital	SA	HD	7	0	0.0144694	0.841772	0.0724821	-0.127596	0.156534	NA	NA	NA	NA	NA
1178	693	aparc-Desikan_rh_area_lateralorbitofrontal	SA	HD	7	0	-0.0591253	0.0452629	0.0295301	-0.117004	-0.00124626	NA	NA	NA	NA	NA
1179	694	aparc-Desikan_rh_area_lingual	SA	HD	7	0	-0.0207144	0.665368	0.047893	-0.114585	0.0731559	NA	NA	NA	NA	NA
1180	695	aparc-Desikan_rh_area_medialorbitofrontal	SA	HD	7	0	-0.0138709	0.638559	0.0295305	-0.0717506	0.0440089	NA	NA	NA	NA	NA
1181	696	aparc-Desikan_rh_area_middletemporal	SA	HD	7	0	-0.00559652	0.849688	0.0295305	-0.0634762	0.0522832	NA	NA	NA	NA	NA
1182	697	aparc-Desikan_rh_area_parahippocampal	SA	HD	7	0	0.00877369	0.766385	0.0295304	-0.0491059	0.0666532	NA	NA	NA	NA	NA
1183	698	aparc-Desikan_rh_area_paracentral	SA	HD	7	0	-0.0200803	0.496514	0.0295305	-0.0779601	0.0377995	NA	NA	NA	NA	NA
1184	699	aparc-Desikan_rh_area_parsopercularis	SA	HD	7	0	-0.0129002	0.730459	0.0374446	-0.0862916	0.0604911	NA	NA	NA	NA	NA
1185	700	aparc-Desikan_rh_area_parsorbitalis	SA	HD	7	0	0.0159526	0.626979	0.0328254	-0.0483852	0.0802904	NA	NA	NA	NA	NA
1186	701	aparc-Desikan_rh_area_parstriangularis	SA	HD	7	0	0.0225293	0.621011	0.0455674	-0.0667828	0.111841	NA	NA	NA	NA	NA
1187	702	aparc-Desikan_rh_area_pericalcarine	SA	HD	7	0	-0.0292634	0.584582	0.0535269	-0.134176	0.0756494	NA	NA	NA	NA	NA
1188	703	aparc-Desikan_rh_area_postcentral	SA	HD	7	0	-0.0175957	0.551277	0.0295305	-0.0754755	0.0402841	NA	NA	NA	NA	NA
1189	704	aparc-Desikan_rh_area_posteriorcingulate	SA	HD	7	0	-0.0012077	0.975072	0.038649	-0.0769597	0.0745443	NA	NA	NA	NA	NA
1190	705	aparc-Desikan_rh_area_precentral	SA	HD	7	0	-0.0578337	0.231139	0.0482982	-0.152498	0.0368308	NA	NA	NA	NA	NA
1191	706	aparc-Desikan_rh_area_precuneus	SA	HD	7	0	0.0275455	0.489664	0.0398722	-0.050604	0.105695	NA	NA	NA	NA	NA
1192	707	aparc-Desikan_rh_area_rostralanteriorcingulate	SA	HD	7	0	0.00831367	0.825252	0.0376533	-0.0654868	0.0821142	NA	NA	NA	NA	NA
1193	708	aparc-Desikan_rh_area_rostralmiddlefrontal	SA	HD	7	0	0.0233883	0.562835	0.0404198	-0.0558344	0.102611	NA	NA	NA	NA	NA
1194	709	aparc-Desikan_rh_area_superiorfrontal	SA	HD	7	0	-0.041215	0.347203	0.0438444	-0.12715	0.0447201	NA	NA	NA	NA	NA
1195	710	aparc-Desikan_rh_area_superiorparietal	SA	HD	7	0	0.0205661	0.648162	0.0450697	-0.0677705	0.108903	NA	NA	NA	NA	NA
1196	711	aparc-Desikan_rh_area_superiortemporal	SA	HD	7	0	-0.00268345	0.927596	0.0295305	-0.0605633	0.0551964	NA	NA	NA	NA	NA
1197	712	aparc-Desikan_rh_area_supramarginal	SA	HD	7	0	-0.00949505	0.747806	0.0295306	-0.0673749	0.0483848	NA	NA	NA	NA	NA
1198	713	aparc-Desikan_rh_area_frontalpole	SA	HD	7	0	-0.00906487	0.765108	0.0303397	-0.0685306	0.0504009	NA	NA	NA	NA	NA
1199	714	aparc-Desikan_rh_area_transversetemporal	SA	HD	7	0	0.0022743	0.94926	0.0357394	-0.0677749	0.0723235	NA	NA	NA	NA	NA
1200	715	aparc-Desikan_rh_area_insula	SA	HD	7	0	-0.0135354	0.658952	0.0306675	-0.0736437	0.0465729	NA	NA	NA	NA	NA
1201	1020	aparc-Desikan_lh_thickness_GlobalMeanThickness	CT	HD	7	0	-0.0254225	0.578948	0.0458128	-0.115215	0.0643705	NA	NA	NA	NA	NA
1202	1021	aparc-Desikan_lh_thickness_bankssts	CT	HD	7	0	0.00361094	0.902679	0.0295305	-0.0542689	0.0614907	NA	NA	NA	NA	NA
1203	1022	aparc-Desikan_lh_thickness_caudalanteriorcingulate	CT	HD	7	0	0.00594401	0.84696	0.0307981	-0.0544203	0.0663083	NA	NA	NA	NA	NA
1204	1023	aparc-Desikan_lh_thickness_caudalmiddlefrontal	CT	HD	7	0	0.00527032	0.897754	0.0410146	-0.0751184	0.085659	NA	NA	NA	NA	NA
1205	1024	aparc-Desikan_lh_thickness_cuneus	CT	HD	7	0	-0.0527272	0.0741739	0.0295301	-0.110606	0.00515184	NA	NA	NA	NA	NA
1206	1025	aparc-Desikan_lh_thickness_entorhinal	CT	HD	7	0	-0.0045904	0.921495	0.046579	-0.0958853	0.0867045	NA	NA	NA	NA	NA
1207	1026	aparc-Desikan_lh_thickness_fusiform	CT	HD	7	0	-0.0600648	0.113287	0.0379296	-0.134407	0.0142771	NA	NA	NA	NA	NA
1208	1027	aparc-Desikan_lh_thickness_inferiorparietal	CT	HD	7	0	-0.0330729	0.541845	0.0542156	-0.139336	0.0731897	NA	NA	NA	NA	NA
1209	1028	aparc-Desikan_lh_thickness_inferiortemporal	CT	HD	7	0	-0.0772975	0.14281	0.0527481	-0.180684	0.0260889	NA	NA	NA	NA	NA
1210	1029	aparc-Desikan_lh_thickness_isthmuscingulate	CT	HD	7	0	0.0114884	0.768439	0.0390208	-0.0649924	0.0879692	NA	NA	NA	NA	NA
1211	1030	aparc-Desikan_lh_thickness_lateraloccipital	CT	HD	6	0	0.00246625	0.937438	0.0314209	-0.0591187	0.0640512	NA	NA	NA	NA	NA
1212	1031	aparc-Desikan_lh_thickness_lateralorbitofrontal	CT	HD	7	0	-0.023112	0.433835	0.0295306	-0.080992	0.034768	NA	NA	NA	NA	NA
1213	1032	aparc-Desikan_lh_thickness_lingual	CT	HD	7	0	-0.0307983	0.561065	0.0529853	-0.134649	0.0730529	NA	NA	NA	NA	NA
1214	1033	aparc-Desikan_lh_thickness_medialorbitofrontal	CT	HD	7	0	0.0121187	0.681526	0.0295303	-0.0457608	0.0699982	NA	NA	NA	NA	NA
1215	1034	aparc-Desikan_lh_thickness_middletemporal	CT	HD	7	0	-0.0162749	0.744533	0.0499452	-0.114168	0.0816177	NA	NA	NA	NA	NA
1216	1035	aparc-Desikan_lh_thickness_parahippocampal	CT	HD	7	0	-0.0198749	0.500931	0.0295306	-0.0777549	0.0380052	NA	NA	NA	NA	NA
1217	1036	aparc-Desikan_lh_thickness_paracentral	CT	HD	7	0	0.00640387	0.850319	0.0339347	-0.0601081	0.0729158	NA	NA	NA	NA	NA
1218	1037	aparc-Desikan_lh_thickness_parsopercularis	CT	HD	7	0	0.0215674	0.465179	0.0295303	-0.0363121	0.0794469	NA	NA	NA	NA	NA
1219	1038	aparc-Desikan_lh_thickness_parsorbitalis	CT	HD	7	0	-0.0139431	0.684184	0.0342784	-0.0811287	0.0532425	NA	NA	NA	NA	NA
1220	1039	aparc-Desikan_lh_thickness_parstriangularis	CT	HD	7	0	-0.0184671	0.607467	0.0359497	-0.0889284	0.0519943	NA	NA	NA	NA	NA
1221	1040	aparc-Desikan_lh_thickness_pericalcarine	CT	HD	7	0	0.0111961	0.765773	0.0375821	-0.0624649	0.084857	NA	NA	NA	NA	NA
1222	1041	aparc-Desikan_lh_thickness_postcentral	CT	HD	7	0	0.0211199	0.555946	0.0358649	-0.0491753	0.091415	NA	NA	NA	NA	NA
1223	1042	aparc-Desikan_lh_thickness_posteriorcingulate	CT	HD	7	0	-0.0041872	0.891062	0.0305724	-0.0641092	0.0557348	NA	NA	NA	NA	NA
1224	1043	aparc-Desikan_lh_thickness_precentral	CT	HD	7	0	-0.0042176	0.916194	0.0400802	-0.0827749	0.0743397	NA	NA	NA	NA	NA
1225	1044	aparc-Desikan_lh_thickness_precuneus	CT	HD	7	0	-0.0349836	0.236147	0.0295302	-0.0928627	0.0228956	NA	NA	NA	NA	NA
1226	1045	aparc-Desikan_lh_thickness_rostralanteriorcingulate	CT	HD	7	0	-0.0418914	0.406843	0.0505043	-0.14088	0.0570971	NA	NA	NA	NA	NA
1227	1046	aparc-Desikan_lh_thickness_rostralmiddlefrontal	CT	HD	7	0	-0.0045968	0.876298	0.0295304	-0.0624764	0.0532828	NA	NA	NA	NA	NA
1228	1047	aparc-Desikan_lh_thickness_superiorfrontal	CT	HD	7	0	-0.00452389	0.912182	0.0410191	-0.0849214	0.0758736	NA	NA	NA	NA	NA
1229	1048	aparc-Desikan_lh_thickness_superiorparietal	CT	HD	7	0	-0.0494737	0.0992539	0.0300117	-0.108297	0.0093492	NA	NA	NA	NA	NA
1230	1049	aparc-Desikan_lh_thickness_superiortemporal	CT	HD	7	0	0.0223641	0.448857	0.0295305	-0.0355157	0.0802438	NA	NA	NA	NA	NA
1231	1050	aparc-Desikan_lh_thickness_supramarginal	CT	HD	7	0	-0.0229154	0.652781	0.0509342	-0.122746	0.0769157	NA	NA	NA	NA	NA
1232	1051	aparc-Desikan_lh_thickness_frontalpole	CT	HD	7	0	-0.00338963	0.912529	0.0308571	-0.0638696	0.0570904	NA	NA	NA	NA	NA
1233	1052	aparc-Desikan_lh_thickness_transversetemporal	CT	HD	7	0	-0.00416186	0.896738	0.0320678	-0.0670148	0.058691	NA	NA	NA	NA	NA
1234	1053	aparc-Desikan_lh_thickness_insula	CT	HD	7	0	0.000743275	0.97992	0.0295305	-0.0571365	0.0586231	NA	NA	NA	NA	NA
1235	1054	aparc-Desikan_rh_thickness_GlobalMeanThickness	CT	HD	7	0	-0.0212569	0.607598	0.0413956	-0.102392	0.0598785	NA	NA	NA	NA	NA
1236	1055	aparc-Desikan_rh_thickness_bankssts	CT	HD	7	0	0.00325548	0.920528	0.0326302	-0.0606997	0.0672107	NA	NA	NA	NA	NA
1237	1056	aparc-Desikan_rh_thickness_caudalanteriorcingulate	CT	HD	7	0	0.0246066	0.404717	0.0295316	-0.0332755	0.0824886	NA	NA	NA	NA	NA
1238	1057	aparc-Desikan_rh_thickness_caudalmiddlefrontal	CT	HD	7	0	-0.025427	0.425291	0.0318924	-0.0879361	0.0370821	NA	NA	NA	NA	NA
1239	1058	aparc-Desikan_rh_thickness_cuneus	CT	HD	7	0	-0.0557113	0.170865	0.0406822	-0.135448	0.0240257	NA	NA	NA	NA	NA
1240	1059	aparc-Desikan_rh_thickness_entorhinal	CT	HD	7	0	0.0225217	0.659318	0.0510863	-0.0776075	0.122651	NA	NA	NA	NA	NA
1241	1060	aparc-Desikan_rh_thickness_fusiform	CT	HD	7	0	-0.0497434	0.385545	0.0573263	-0.162103	0.0626161	NA	NA	NA	NA	NA
1242	1061	aparc-Desikan_rh_thickness_inferiorparietal	CT	HD	7	0	-0.019038	0.747014	0.0590183	-0.134714	0.0966379	NA	NA	NA	NA	NA
1243	1062	aparc-Desikan_rh_thickness_inferiortemporal	CT	HD	7	0	-0.0259924	0.609868	0.0509393	-0.125833	0.0738487	NA	NA	NA	NA	NA
1244	1063	aparc-Desikan_rh_thickness_isthmuscingulate	CT	HD	7	0	-0.0036229	0.915888	0.0343029	-0.0708566	0.0636108	NA	NA	NA	NA	NA
1245	1064	aparc-Desikan_rh_thickness_lateraloccipital	CT	HD	6	0	0.0431458	0.214432	0.0347538	-0.0249717	0.111263	NA	NA	NA	NA	NA
1246	1065	aparc-Desikan_rh_thickness_lateralorbitofrontal	CT	HD	7	0	0.0256313	0.385871	0.0295588	-0.032304	0.0835667	NA	NA	NA	NA	NA
1247	1066	aparc-Desikan_rh_thickness_lingual	CT	HD	7	0	-0.00542114	0.898411	0.0424624	-0.0886474	0.0778052	NA	NA	NA	NA	NA
1248	1067	aparc-Desikan_rh_thickness_medialorbitofrontal	CT	HD	7	0	-0.0115095	0.743786	0.0352141	-0.0805291	0.0575101	NA	NA	NA	NA	NA
1249	1068	aparc-Desikan_rh_thickness_middletemporal	CT	HD	7	0	-0.0263331	0.568468	0.0461734	-0.116833	0.0641668	NA	NA	NA	NA	NA
1250	1069	aparc-Desikan_rh_thickness_parahippocampal	CT	HD	7	0	-0.0553145	0.0610492	0.0295304	-0.113194	0.00256504	NA	NA	NA	NA	NA
1251	1070	aparc-Desikan_rh_thickness_paracentral	CT	HD	7	0	-0.00978095	0.740482	0.0295305	-0.0676608	0.0480988	NA	NA	NA	NA	NA
1252	1071	aparc-Desikan_rh_thickness_parsopercularis	CT	HD	7	0	-0.0196666	0.579802	0.0355202	-0.0892862	0.049953	NA	NA	NA	NA	NA
1253	1072	aparc-Desikan_rh_thickness_parsorbitalis	CT	HD	7	0	-0.0156073	0.597147	0.0295308	-0.0734876	0.0422731	NA	NA	NA	NA	NA
1254	1073	aparc-Desikan_rh_thickness_parstriangularis	CT	HD	7	0	-0.043815	0.172559	0.0321218	-0.106774	0.0191437	NA	NA	NA	NA	NA
1255	1074	aparc-Desikan_rh_thickness_pericalcarine	CT	HD	7	0	0.0434715	0.315062	0.04327	-0.0413377	0.128281	NA	NA	NA	NA	NA
1256	1075	aparc-Desikan_rh_thickness_postcentral	CT	HD	7	0	0.0221212	0.503889	0.0330966	-0.0427482	0.0869907	NA	NA	NA	NA	NA
1257	1076	aparc-Desikan_rh_thickness_posteriorcingulate	CT	HD	7	0	-0.0319748	0.278908	0.0295304	-0.0898545	0.0259048	NA	NA	NA	NA	NA
1258	1077	aparc-Desikan_rh_thickness_precentral	CT	HD	7	0	-0.0197797	0.502976	0.0295301	-0.0776588	0.0380994	NA	NA	NA	NA	NA
1259	1078	aparc-Desikan_rh_thickness_precuneus	CT	HD	7	0	-0.0208969	0.47917	0.0295305	-0.0787767	0.0369829	NA	NA	NA	NA	NA
1260	1079	aparc-Desikan_rh_thickness_rostralanteriorcingulate	CT	HD	7	0	-0.0223769	0.54819	0.0372654	-0.0954171	0.0506632	NA	NA	NA	NA	NA
1261	1080	aparc-Desikan_rh_thickness_rostralmiddlefrontal	CT	HD	7	0	-0.0283756	0.336604	0.0295303	-0.0862549	0.0295038	NA	NA	NA	NA	NA
1262	1081	aparc-Desikan_rh_thickness_superiorfrontal	CT	HD	7	0	-0.00190885	0.954139	0.033192	-0.0669652	0.0631475	NA	NA	NA	NA	NA
1263	1082	aparc-Desikan_rh_thickness_superiorparietal	CT	HD	7	0	-0.0330945	0.262419	0.0295304	-0.0909741	0.0247851	NA	NA	NA	NA	NA
1264	1083	aparc-Desikan_rh_thickness_superiortemporal	CT	HD	7	0	-0.0189873	0.566726	0.0331437	-0.0839489	0.0459742	NA	NA	NA	NA	NA
1265	1084	aparc-Desikan_rh_thickness_supramarginal	CT	HD	7	0	-0.00349152	0.944528	0.0501803	-0.101845	0.0948618	NA	NA	NA	NA	NA
1266	1085	aparc-Desikan_rh_thickness_frontalpole	CT	HD	7	0	-0.0177505	0.547782	0.0295307	-0.0756306	0.0401296	NA	NA	NA	NA	NA
1267	1086	aparc-Desikan_rh_thickness_transversetemporal	CT	HD	7	0	0.0152191	0.620594	0.0307452	-0.0450415	0.0754798	NA	NA	NA	NA	NA
1268	1087	aparc-Desikan_rh_thickness_insula	CT	HD	7	0	0.000314415	0.991505	0.0295302	-0.0575649	0.0581937	NA	NA	NA	NA	NA
1269	1452	IDP_dMRI_TBSS_FA_Middle_cerebellar_peduncle	FA	HD	7	0	0.0358574	0.229045	0.029811	-0.0225723	0.094287	NA	NA	NA	NA	NA
1270	1453	IDP_dMRI_TBSS_FA_Pontine_crossing_tract	FA	HD	7	0	0.0334117	0.262378	0.0298109	-0.0250177	0.0918411	NA	NA	NA	NA	NA
1271	1454	IDP_dMRI_TBSS_FA_Genu_of_corpus_callosum	FA	HD	7	0	-0.0332392	0.44774	0.0437826	-0.119053	0.0525746	NA	NA	NA	NA	NA
1272	1455	IDP_dMRI_TBSS_FA_Body_of_corpus_callosum	FA	HD	7	0	-0.00708386	0.865361	0.0417795	-0.0889716	0.0748039	NA	NA	NA	NA	NA
1273	1456	IDP_dMRI_TBSS_FA_Splenium_of_corpus_callosum	FA	HD	7	0	0.0324366	0.281986	0.0301492	-0.0266559	0.0915291	NA	NA	NA	NA	NA
1274	1457	IDP_dMRI_TBSS_FA_Fornix	FA	HD	7	0	0.0392663	0.187773	0.0298105	-0.0191624	0.0976949	NA	NA	NA	NA	NA
1275	1458	IDP_dMRI_TBSS_FA_Corticospinal_tract_R	FA	HD	7	0	0.0295727	0.441473	0.0384207	-0.0457318	0.104877	NA	NA	NA	NA	NA
1276	1459	IDP_dMRI_TBSS_FA_Corticospinal_tract_L	FA	HD	7	0	0.00703209	0.823234	0.0314793	-0.0546673	0.0687315	NA	NA	NA	NA	NA
1277	1460	IDP_dMRI_TBSS_FA_Medial_lemniscus_R	FA	HD	7	0	-0.00545504	0.916562	0.0520694	-0.107511	0.096601	NA	NA	NA	NA	NA
1278	1461	IDP_dMRI_TBSS_FA_Medial_lemniscus_L	FA	HD	7	0	-0.0244661	0.506236	0.0368072	-0.0966083	0.047676	NA	NA	NA	NA	NA
1279	1462	IDP_dMRI_TBSS_FA_Inferior_cerebellar_peduncle_R	FA	HD	7	0	0.0225137	0.465461	0.0308456	-0.0379437	0.0829712	NA	NA	NA	NA	NA
1280	1463	IDP_dMRI_TBSS_FA_Inferior_cerebellar_peduncle_L	FA	HD	7	0	0.0328678	0.270227	0.0298109	-0.0255617	0.0912972	NA	NA	NA	NA	NA
1281	1464	IDP_dMRI_TBSS_FA_Superior_cerebellar_peduncle_R	FA	HD	7	0	-0.0406446	0.179206	0.0302594	-0.099953	0.0186639	NA	NA	NA	NA	NA
1282	1465	IDP_dMRI_TBSS_FA_Superior_cerebellar_peduncle_L	FA	HD	7	0	-0.0486806	0.102475	0.029811	-0.10711	0.00974898	NA	NA	NA	NA	NA
1283	1466	IDP_dMRI_TBSS_FA_Cerebral_peduncle_R	FA	HD	7	0	0.0326629	0.273227	0.0298111	-0.0257669	0.0910926	NA	NA	NA	NA	NA
1284	1467	IDP_dMRI_TBSS_FA_Cerebral_peduncle_L	FA	HD	7	0	0.0388498	0.192506	0.0298111	-0.0195799	0.0972795	NA	NA	NA	NA	NA
1285	1468	IDP_dMRI_TBSS_FA_Anterior_limb_of_internal_capsule_R	FA	HD	7	0	0.0760758	0.0107124	0.0298109	0.0176464	0.134505	NA	NA	NA	NA	NA
1286	1469	IDP_dMRI_TBSS_FA_Anterior_limb_of_internal_capsule_L	FA	HD	7	0	0.0431185	0.148068	0.0298111	-0.0153112	0.101548	NA	NA	NA	NA	NA
1287	1470	IDP_dMRI_TBSS_FA_Posterior_limb_of_internal_capsule_R	FA	HD	7	0	0.0200363	0.501517	0.0298112	-0.0383937	0.0784663	NA	NA	NA	NA	NA
1288	1471	IDP_dMRI_TBSS_FA_Posterior_limb_of_internal_capsule_L	FA	HD	7	0	0.0171805	0.564407	0.0298112	-0.0412496	0.0756105	NA	NA	NA	NA	NA
1289	1472	IDP_dMRI_TBSS_FA_Retrolenticular_part_of_internal_capsule_R	FA	HD	7	0	0.0753512	0.011482	0.0298105	0.0169227	0.13378	NA	NA	NA	NA	NA
1290	1473	IDP_dMRI_TBSS_FA_Retrolenticular_part_of_internal_capsule_L	FA	HD	7	0	0.0572329	0.0548749	0.0298109	-0.00119645	0.115662	NA	NA	NA	NA	NA
1291	1474	IDP_dMRI_TBSS_FA_Anterior_corona_radiata_R	FA	HD	7	0	0.0184218	0.690263	0.0462279	-0.072185	0.109029	NA	NA	NA	NA	NA
1292	1475	IDP_dMRI_TBSS_FA_Anterior_corona_radiata_L	FA	HD	7	0	0.00494351	0.93352	0.0592629	-0.111212	0.121099	NA	NA	NA	NA	NA
1293	1476	IDP_dMRI_TBSS_FA_Superior_corona_radiata_R	FA	HD	7	0	0.0449122	0.13192	0.0298108	-0.0135171	0.103341	NA	NA	NA	NA	NA
1294	1477	IDP_dMRI_TBSS_FA_Superior_corona_radiata_L	FA	HD	7	0	0.0710832	0.0171031	0.0298107	0.0126542	0.129512	NA	NA	NA	NA	NA
1295	1478	IDP_dMRI_TBSS_FA_Posterior_corona_radiata_R	FA	HD	7	0	0.0509291	0.0875593	0.0298107	-0.00749993	0.109358	NA	NA	NA	NA	NA
1296	1479	IDP_dMRI_TBSS_FA_Posterior_corona_radiata_L	FA	HD	7	0	0.0653771	0.0283022	0.0298108	0.00694805	0.123806	NA	NA	NA	NA	NA
1297	1480	IDP_dMRI_TBSS_FA_Posterior_thalamic_radiation_R	FA	HD	7	0	0.0459798	0.229718	0.0382819	-0.0290527	0.121012	NA	NA	NA	NA	NA
1298	1481	IDP_dMRI_TBSS_FA_Posterior_thalamic_radiation_L	FA	HD	7	0	0.0323701	0.330917	0.0332934	-0.032885	0.0976252	NA	NA	NA	NA	NA
1299	1482	IDP_dMRI_TBSS_FA_Sagittal_stratum_R	FA	HD	7	0	0.0928715	0.00189233	0.0298946	0.0342781	0.151465	NA	NA	NA	NA	NA
1300	1483	IDP_dMRI_TBSS_FA_Sagittal_stratum_L	FA	HD	7	0	0.0627687	0.0352419	0.0298108	0.00433949	0.121198	NA	NA	NA	NA	NA
1301	1484	IDP_dMRI_TBSS_FA_External_capsule_R	FA	HD	7	0	0.072741	0.0357374	0.0346402	0.00484626	0.140636	NA	NA	NA	NA	NA
1302	1485	IDP_dMRI_TBSS_FA_External_capsule_L	FA	HD	7	0	0.0808225	0.0082936	0.030616	0.0208151	0.14083	NA	NA	NA	NA	NA
1303	1486	IDP_dMRI_TBSS_FA_Cingulum_cingulate_gyrus_R	FA	HD	7	0	0.00587565	0.893417	0.0438542	-0.0800785	0.0918298	NA	NA	NA	NA	NA
1304	1487	IDP_dMRI_TBSS_FA_Cingulum_cingulate_gyrus_L	FA	HD	7	0	0.00600424	0.870795	0.0369154	-0.06635	0.0783585	NA	NA	NA	NA	NA
1305	1488	IDP_dMRI_TBSS_FA_Cingulum_hippocampus_R	FA	HD	7	0	0.030716	0.302845	0.0298111	-0.0277138	0.0891457	NA	NA	NA	NA	NA
1306	1489	IDP_dMRI_TBSS_FA_Cingulum_hippocampus_L	FA	HD	7	0	0.0609988	0.0407341	0.0298104	0.00257043	0.119427	NA	NA	NA	NA	NA
1307	1490	IDP_dMRI_TBSS_FA_Fornix_cres+Stria_terminalis_R	FA	HD	7	0	0.0256809	0.388983	0.0298108	-0.0327483	0.0841101	NA	NA	NA	NA	NA
1308	1491	IDP_dMRI_TBSS_FA_Fornix_cres+Stria_terminalis_L	FA	HD	7	0	0.0282202	0.445096	0.0369561	-0.0442137	0.100654	NA	NA	NA	NA	NA
1309	1492	IDP_dMRI_TBSS_FA_Superior_longitudinal_fasciculus_R	FA	HD	7	0	0.0222271	0.455905	0.0298107	-0.0362019	0.0806561	NA	NA	NA	NA	NA
1310	1493	IDP_dMRI_TBSS_FA_Superior_longitudinal_fasciculus_L	FA	HD	7	0	0.00269336	0.936754	0.0339426	-0.0638342	0.0692209	NA	NA	NA	NA	NA
1311	1494	IDP_dMRI_TBSS_FA_Superior_fronto-occipital_fasciculus_R	FA	HD	7	0	-0.00579155	0.84596	0.029811	-0.0642211	0.052638	NA	NA	NA	NA	NA
1312	1495	IDP_dMRI_TBSS_FA_Superior_fronto-occipital_fasciculus_L	FA	HD	7	0	0.0122305	0.681606	0.0298107	-0.0461984	0.0706594	NA	NA	NA	NA	NA
1313	1496	IDP_dMRI_TBSS_FA_Uncinate_fasciculus_R	FA	HD	7	0	0.0482679	0.124535	0.0314242	-0.0133235	0.109859	NA	NA	NA	NA	NA
1314	1497	IDP_dMRI_TBSS_FA_Uncinate_fasciculus_L	FA	HD	7	0	0.0599351	0.144217	0.041044	-0.0205111	0.140381	NA	NA	NA	NA	NA
1315	1498	IDP_dMRI_TBSS_FA_Tapetum_R	FA	HD	7	0	0.019377	0.515695	0.0298109	-0.0390524	0.0778063	NA	NA	NA	NA	NA
1316	1499	IDP_dMRI_TBSS_FA_Tapetum_L	FA	HD	7	0	0.00168936	0.954809	0.0298108	-0.0567398	0.0601186	NA	NA	NA	NA	NA
1317	1602	IDP_dMRI_TBSS_MD_Middle_cerebellar_peduncle	MD	HD	7	0	0.0147696	0.620288	0.029811	-0.04366	0.0731992	NA	NA	NA	NA	NA
1318	1603	IDP_dMRI_TBSS_MD_Pontine_crossing_tract	MD	HD	7	0	-0.0290321	0.330121	0.029811	-0.0874617	0.0293976	NA	NA	NA	NA	NA
1319	1604	IDP_dMRI_TBSS_MD_Genu_of_corpus_callosum	MD	HD	7	0	0.0370835	0.395474	0.0436414	-0.0484536	0.122621	NA	NA	NA	NA	NA
1320	1605	IDP_dMRI_TBSS_MD_Body_of_corpus_callosum	MD	HD	7	0	0.00612235	0.838043	0.0299531	-0.0525857	0.0648304	NA	NA	NA	NA	NA
1321	1606	IDP_dMRI_TBSS_MD_Splenium_of_corpus_callosum	MD	HD	7	0	0.000656781	0.986245	0.0380973	-0.0740139	0.0753274	NA	NA	NA	NA	NA
1322	1607	IDP_dMRI_TBSS_MD_Fornix	MD	HD	7	0	-0.0373778	0.233828	0.0313953	-0.0989126	0.024157	NA	NA	NA	NA	NA
1323	1608	IDP_dMRI_TBSS_MD_Corticospinal_tract_R	MD	HD	7	0	0.000354533	0.990613	0.0301357	-0.0587114	0.0594204	NA	NA	NA	NA	NA
1324	1609	IDP_dMRI_TBSS_MD_Corticospinal_tract_L	MD	HD	7	0	-0.0122109	0.682094	0.0298112	-0.0706408	0.046219	NA	NA	NA	NA	NA
1325	1610	IDP_dMRI_TBSS_MD_Medial_lemniscus_R	MD	HD	7	0	-0.000631434	0.984631	0.0327786	-0.0648774	0.0636145	NA	NA	NA	NA	NA
1326	1611	IDP_dMRI_TBSS_MD_Medial_lemniscus_L	MD	HD	7	0	-0.00114462	0.969372	0.0298112	-0.0595745	0.0572852	NA	NA	NA	NA	NA
1327	1612	IDP_dMRI_TBSS_MD_Inferior_cerebellar_peduncle_R	MD	HD	7	0	-0.00498713	0.906967	0.0426741	-0.0886283	0.078654	NA	NA	NA	NA	NA
1328	1613	IDP_dMRI_TBSS_MD_Inferior_cerebellar_peduncle_L	MD	HD	7	0	-0.00618249	0.835705	0.0298109	-0.0646118	0.0522468	NA	NA	NA	NA	NA
1329	1614	IDP_dMRI_TBSS_MD_Superior_cerebellar_peduncle_R	MD	HD	7	0	0.0274089	0.513343	0.0419327	-0.0547791	0.109597	NA	NA	NA	NA	NA
1330	1615	IDP_dMRI_TBSS_MD_Superior_cerebellar_peduncle_L	MD	HD	7	0	0.0450054	0.335688	0.0467481	-0.0466209	0.136632	NA	NA	NA	NA	NA
1331	1616	IDP_dMRI_TBSS_MD_Cerebral_peduncle_R	MD	HD	7	0	-0.00762734	0.810082	0.0317382	-0.0698343	0.0545796	NA	NA	NA	NA	NA
1332	1617	IDP_dMRI_TBSS_MD_Cerebral_peduncle_L	MD	HD	7	0	-0.0189507	0.524978	0.0298112	-0.0773807	0.0394793	NA	NA	NA	NA	NA
1333	1618	IDP_dMRI_TBSS_MD_Anterior_limb_of_internal_capsule_R	MD	HD	7	0	-0.0353925	0.235135	0.0298109	-0.0938218	0.0230368	NA	NA	NA	NA	NA
1334	1619	IDP_dMRI_TBSS_MD_Anterior_limb_of_internal_capsule_L	MD	HD	7	0	-0.0264884	0.374246	0.0298109	-0.0849177	0.0319409	NA	NA	NA	NA	NA
1335	1620	IDP_dMRI_TBSS_MD_Posterior_limb_of_internal_capsule_R	MD	HD	7	0	-0.0178448	0.549438	0.0298108	-0.0762741	0.0405844	NA	NA	NA	NA	NA
1336	1621	IDP_dMRI_TBSS_MD_Posterior_limb_of_internal_capsule_L	MD	HD	7	0	-0.0111404	0.708626	0.0298108	-0.0695696	0.0472888	NA	NA	NA	NA	NA
1337	1622	IDP_dMRI_TBSS_MD_Retrolenticular_part_of_internal_capsule_R	MD	HD	7	0	-0.0475446	0.110737	0.0298106	-0.105973	0.0108841	NA	NA	NA	NA	NA
1338	1623	IDP_dMRI_TBSS_MD_Retrolenticular_part_of_internal_capsule_L	MD	HD	7	0	0.0046896	0.874999	0.0298109	-0.0537397	0.0631189	NA	NA	NA	NA	NA
1339	1624	IDP_dMRI_TBSS_MD_Anterior_corona_radiata_R	MD	HD	7	0	-0.000241846	0.994261	0.0336256	-0.066148	0.0656643	NA	NA	NA	NA	NA
1340	1625	IDP_dMRI_TBSS_MD_Anterior_corona_radiata_L	MD	HD	7	0	-0.0065937	0.861704	0.0378502	-0.08078	0.0675926	NA	NA	NA	NA	NA
1341	1626	IDP_dMRI_TBSS_MD_Superior_corona_radiata_R	MD	HD	7	0	-0.0177156	0.595302	0.033352	-0.0830855	0.0476544	NA	NA	NA	NA	NA
1342	1627	IDP_dMRI_TBSS_MD_Superior_corona_radiata_L	MD	HD	7	0	-0.0199705	0.55919	0.0341934	-0.0869896	0.0470486	NA	NA	NA	NA	NA
1343	1628	IDP_dMRI_TBSS_MD_Posterior_corona_radiata_R	MD	HD	7	0	-0.0341151	0.318487	0.0341981	-0.101143	0.0329132	NA	NA	NA	NA	NA
1344	1629	IDP_dMRI_TBSS_MD_Posterior_corona_radiata_L	MD	HD	7	0	-0.0243155	0.559226	0.0416368	-0.105924	0.0572925	NA	NA	NA	NA	NA
1345	1630	IDP_dMRI_TBSS_MD_Posterior_thalamic_radiation_R	MD	HD	7	0	-0.0188004	0.600892	0.0359392	-0.0892412	0.0516404	NA	NA	NA	NA	NA
1346	1631	IDP_dMRI_TBSS_MD_Posterior_thalamic_radiation_L	MD	HD	7	0	-0.0176148	0.583259	0.0321069	-0.0805443	0.0453147	NA	NA	NA	NA	NA
1347	1632	IDP_dMRI_TBSS_MD_Sagittal_stratum_R	MD	HD	7	0	-0.0140357	0.637765	0.0298108	-0.072465	0.0443935	NA	NA	NA	NA	NA
1348	1633	IDP_dMRI_TBSS_MD_Sagittal_stratum_L	MD	HD	7	0	-0.00155532	0.961482	0.0322058	-0.0646786	0.061568	NA	NA	NA	NA	NA
1349	1634	IDP_dMRI_TBSS_MD_External_capsule_R	MD	HD	7	0	-0.0734463	0.0173221	0.0308624	-0.133937	-0.012956	NA	NA	NA	NA	NA
1350	1635	IDP_dMRI_TBSS_MD_External_capsule_L	MD	HD	7	0	-0.0674163	0.0682555	0.0369745	-0.139886	0.00505381	NA	NA	NA	NA	NA
1351	1636	IDP_dMRI_TBSS_MD_Cingulum_cingulate_gyrus_R	MD	HD	7	0	0.0143277	0.63079	0.0298111	-0.0441022	0.0727575	NA	NA	NA	NA	NA
1352	1637	IDP_dMRI_TBSS_MD_Cingulum_cingulate_gyrus_L	MD	HD	7	0	0.00270196	0.93364	0.0324499	-0.0608998	0.0663037	NA	NA	NA	NA	NA
1353	1638	IDP_dMRI_TBSS_MD_Cingulum_hippocampus_R	MD	HD	7	0	-0.032669	0.273132	0.0298108	-0.0910982	0.0257602	NA	NA	NA	NA	NA
1354	1639	IDP_dMRI_TBSS_MD_Cingulum_hippocampus_L	MD	HD	7	0	-0.0381694	0.271813	0.0347343	-0.106249	0.0299098	NA	NA	NA	NA	NA
1355	1640	IDP_dMRI_TBSS_MD_Fornix_cres+Stria_terminalis_R	MD	HD	7	0	-0.00693582	0.864165	0.0405426	-0.0863993	0.0725277	NA	NA	NA	NA	NA
1356	1641	IDP_dMRI_TBSS_MD_Fornix_cres+Stria_terminalis_L	MD	HD	7	0	0.0426011	0.385681	0.0491093	-0.053653	0.138855	NA	NA	NA	NA	NA
1357	1642	IDP_dMRI_TBSS_MD_Superior_longitudinal_fasciculus_R	MD	HD	7	0	0.00194703	0.962106	0.0409807	-0.0783752	0.0822692	NA	NA	NA	NA	NA
1358	1643	IDP_dMRI_TBSS_MD_Superior_longitudinal_fasciculus_L	MD	HD	7	0	0.00666574	0.871703	0.0412751	-0.0742335	0.087565	NA	NA	NA	NA	NA
1359	1644	IDP_dMRI_TBSS_MD_Superior_fronto-occipital_fasciculus_R	MD	HD	7	0	-0.00342935	0.919286	0.0338425	-0.0697607	0.0629019	NA	NA	NA	NA	NA
1360	1645	IDP_dMRI_TBSS_MD_Superior_fronto-occipital_fasciculus_L	MD	HD	7	0	-0.011045	0.76364	0.0367304	-0.0830365	0.0609466	NA	NA	NA	NA	NA
1361	1646	IDP_dMRI_TBSS_MD_Uncinate_fasciculus_R	MD	HD	7	0	-0.049185	0.0989604	0.0298106	-0.107614	0.00924383	NA	NA	NA	NA	NA
1362	1647	IDP_dMRI_TBSS_MD_Uncinate_fasciculus_L	MD	HD	7	0	-0.0684351	0.021695	0.0298106	-0.126864	-0.0100064	NA	NA	NA	NA	NA
1363	1648	IDP_dMRI_TBSS_MD_Tapetum_R	MD	HD	7	0	-0.0250414	0.400899	0.0298106	-0.0834702	0.0333874	NA	NA	NA	NA	NA
1364	1649	IDP_dMRI_TBSS_MD_Tapetum_L	MD	HD	7	0	-0.00946811	0.750784	0.029811	-0.0678976	0.0489614	NA	NA	NA	NA	NA
1365	122	IDP_T1_FAST_ROIs_L_thalamus	GMV	LBD	5	0	-0.0250103	0.607107	0.0486385	-0.120342	0.0703211	NA	NA	NA	NA	NA
1366	123	IDP_T1_FAST_ROIs_R_thalamus	GMV	LBD	5	0	-0.0357728	0.480558	0.0507124	-0.135169	0.0636236	NA	NA	NA	NA	NA
1367	124	IDP_T1_FAST_ROIs_L_caudate	GMV	LBD	5	0	0.0175957	0.483208	0.0250954	-0.0315913	0.0667827	NA	NA	NA	NA	NA
1368	125	IDP_T1_FAST_ROIs_R_caudate	GMV	LBD	5	0	0.00839975	0.670821	0.0197631	-0.030336	0.0471355	NA	NA	NA	NA	NA
1369	126	IDP_T1_FAST_ROIs_L_putamen	GMV	LBD	5	0	-0.0530304	0.00793077	0.0199738	-0.0921789	-0.0138818	NA	NA	NA	NA	NA
1370	127	IDP_T1_FAST_ROIs_R_putamen	GMV	LBD	5	0	-0.0593777	0.00265761	0.019761	-0.0981093	-0.0206462	NA	NA	NA	NA	NA
1371	128	IDP_T1_FAST_ROIs_L_pallidum	GMV	LBD	5	0	-0.0256546	0.342512	0.0270272	-0.0786279	0.0273188	NA	NA	NA	NA	NA
1372	129	IDP_T1_FAST_ROIs_R_pallidum	GMV	LBD	5	0	-0.000229908	0.99222	0.0235773	-0.0464413	0.0459815	NA	NA	NA	NA	NA
1373	130	IDP_T1_FAST_ROIs_L_hippocampus	GMV	LBD	5	0	-0.0634659	0.00534989	0.022787	-0.108128	-0.0188033	NA	NA	NA	NA	NA
1374	131	IDP_T1_FAST_ROIs_R_hippocampus	GMV	LBD	5	0	-0.05292	0.0272207	0.0239637	-0.0998889	-0.00595111	NA	NA	NA	NA	NA
1375	132	IDP_T1_FAST_ROIs_L_amygdala	GMV	LBD	4	0	-0.0305758	0.523076	0.0478786	-0.124418	0.0632662	NA	NA	NA	NA	NA
1376	133	IDP_T1_FAST_ROIs_R_amygdala	GMV	LBD	4	0	-0.0835142	0.0829154	0.0481624	-0.177912	0.010884	NA	NA	NA	NA	NA
1377	134	IDP_T1_FAST_ROIs_L_ventral_striatum	GMV	LBD	5	0	-0.0808519	0.00213378	0.026328	-0.132455	-0.0292491	NA	NA	NA	NA	NA
1378	135	IDP_T1_FAST_ROIs_R_ventral_striatum	GMV	LBD	5	0	-0.0833234	0.00490737	0.0296203	-0.141379	-0.0252676	NA	NA	NA	NA	NA
1379	136	IDP_T1_FAST_ROIs_brain_stem	GMV	LBD	5	0	-0.0406632	0.0396248	0.0197621	-0.0793969	-0.00192956	NA	NA	NA	NA	NA
1380	137	IDP_T1_FAST_ROIs_L_cerebellum_I-IV	GMV	LBD	5	0	-0.0174481	0.492169	0.0254026	-0.0672373	0.032341	NA	NA	NA	NA	NA
1381	138	IDP_T1_FAST_ROIs_R_cerebellum_I-IV	GMV	LBD	5	0	-0.00792869	0.71844	0.0219909	-0.0510309	0.0351735	NA	NA	NA	NA	NA
1382	139	IDP_T1_FAST_ROIs_L_cerebellum_V	GMV	LBD	5	0	-0.0164232	0.405949	0.0197621	-0.0551569	0.0223106	NA	NA	NA	NA	NA
1383	140	IDP_T1_FAST_ROIs_R_cerebellum_V	GMV	LBD	5	0	-0.00301079	0.878916	0.0197632	-0.0417466	0.0357251	NA	NA	NA	NA	NA
1384	141	IDP_T1_FAST_ROIs_L_cerebellum_VI	GMV	LBD	5	0	0.00720062	0.7156	0.0197631	-0.0315351	0.0459364	NA	NA	NA	NA	NA
1385	142	IDP_T1_FAST_ROIs_V_cerebellum_VI	GMV	LBD	5	0	-0.0316313	0.190479	0.0241615	-0.0789879	0.0157252	NA	NA	NA	NA	NA
1386	143	IDP_T1_FAST_ROIs_R_cerebellum_VI	GMV	LBD	5	0	-0.0105532	0.593333	0.0197621	-0.0492869	0.0281805	NA	NA	NA	NA	NA
1387	144	IDP_T1_FAST_ROIs_L_cerebellum_crus_I	GMV	LBD	5	0	-0.0237277	0.278842	0.0219107	-0.0666727	0.0192174	NA	NA	NA	NA	NA
1388	145	IDP_T1_FAST_ROIs_V_cerebellum_crus_I	GMV	LBD	5	0	0.0248601	0.208403	0.0197621	-0.0138736	0.0635939	NA	NA	NA	NA	NA
1389	146	IDP_T1_FAST_ROIs_R_cerebellum_crus_I	GMV	LBD	5	0	-0.0273058	0.208267	0.0216998	-0.0698373	0.0152258	NA	NA	NA	NA	NA
1390	147	IDP_T1_FAST_ROIs_L_cerebellum_crus_II	GMV	LBD	5	0	-0.0132388	0.558787	0.0226443	-0.0576216	0.031144	NA	NA	NA	NA	NA
1391	148	IDP_T1_FAST_ROIs_V_cerebellum_crus_II	GMV	LBD	5	0	-0.0238326	0.229062	0.0198146	-0.0626693	0.0150041	NA	NA	NA	NA	NA
1392	149	IDP_T1_FAST_ROIs_R_cerebellum_crus_II	GMV	LBD	5	0	-0.0012847	0.94817	0.0197632	-0.0400205	0.0374511	NA	NA	NA	NA	NA
1393	150	IDP_T1_FAST_ROIs_L_cerebellum_VIIb	GMV	LBD	5	0	-0.00581661	0.768517	0.0197632	-0.0445525	0.0329192	NA	NA	NA	NA	NA
1394	151	IDP_T1_FAST_ROIs_V_cerebellum_VIIb	GMV	LBD	5	0	-0.0389495	0.0487447	0.0197631	-0.0776852	-0.000213793	NA	NA	NA	NA	NA
1395	152	IDP_T1_FAST_ROIs_R_cerebellum_VIIb	GMV	LBD	5	0	-0.00499053	0.800642	0.0197632	-0.0437264	0.0337453	NA	NA	NA	NA	NA
1396	153	IDP_T1_FAST_ROIs_L_cerebellum_VIIIa	GMV	LBD	5	0	-0.00845199	0.668896	0.0197631	-0.0471878	0.0302838	NA	NA	NA	NA	NA
1397	154	IDP_T1_FAST_ROIs_V_cerebellum_VIIIa	GMV	LBD	5	0	-0.0437557	0.0681321	0.0239871	-0.0907704	0.00325907	NA	NA	NA	NA	NA
1398	155	IDP_T1_FAST_ROIs_R_cerebellum_VIIIa	GMV	LBD	5	0	-0.00802161	0.693438	0.0203494	-0.0479065	0.0318633	NA	NA	NA	NA	NA
1399	156	IDP_T1_FAST_ROIs_L_cerebellum_VIIIb	GMV	LBD	5	0	-0.00508798	0.796833	0.0197632	-0.0438238	0.0336478	NA	NA	NA	NA	NA
1400	157	IDP_T1_FAST_ROIs_V_cerebellum_VIIIb	GMV	LBD	5	0	-0.0154256	0.435085	0.0197632	-0.0541614	0.0233103	NA	NA	NA	NA	NA
1401	158	IDP_T1_FAST_ROIs_R_cerebellum_VIIIb	GMV	LBD	5	0	-0.00163366	0.955854	0.0295115	-0.0594762	0.0562088	NA	NA	NA	NA	NA
1402	159	IDP_T1_FAST_ROIs_L_cerebellum_IX	GMV	LBD	5	0	0.00137546	0.944515	0.0197632	-0.0373605	0.0401114	NA	NA	NA	NA	NA
1403	160	IDP_T1_FAST_ROIs_V_cerebellum_IX	GMV	LBD	5	0	-0.0118385	0.54916	0.0197631	-0.0505743	0.0268972	NA	NA	NA	NA	NA
1404	161	IDP_T1_FAST_ROIs_R_cerebellum_IX	GMV	LBD	5	0	0.00565546	0.774755	0.0197632	-0.0330804	0.0443913	NA	NA	NA	NA	NA
1405	162	IDP_T1_FAST_ROIs_L_cerebellum_X	GMV	LBD	5	0	-0.00203549	0.917968	0.0197631	-0.0407713	0.0367003	NA	NA	NA	NA	NA
1406	163	IDP_T1_FAST_ROIs_V_cerebellum_X	GMV	LBD	5	0	-0.00763569	0.777158	0.0269789	-0.0605144	0.045243	NA	NA	NA	NA	NA
1407	164	IDP_T1_FAST_ROIs_R_cerebellum_X	GMV	LBD	5	0	-0.0170329	0.388769	0.0197631	-0.0557687	0.0217029	NA	NA	NA	NA	NA
1408	344	aparc-Desikan_lh_volume_bankssts	GMV	LBD	5	0	0.0249111	0.27897	0.0230096	-0.0201878	0.07001	NA	NA	NA	NA	NA
1409	345	aparc-Desikan_lh_volume_caudalanteriorcingulate	GMV	LBD	5	0	-0.00774206	0.710665	0.0208701	-0.0486475	0.0331634	NA	NA	NA	NA	NA
1410	346	aparc-Desikan_lh_volume_caudalmiddlefrontal	GMV	LBD	5	0	0.00668885	0.739953	0.0201523	-0.0328097	0.0461874	NA	NA	NA	NA	NA
1411	347	aparc-Desikan_lh_volume_cuneus	GMV	LBD	5	0	0.0286853	0.47474	0.0401311	-0.0499717	0.107342	NA	NA	NA	NA	NA
1412	348	aparc-Desikan_lh_volume_entorhinal	GMV	LBD	5	0	-0.04307	0.0325705	0.0201513	-0.0825665	-0.00357359	NA	NA	NA	NA	NA
1413	349	aparc-Desikan_lh_volume_fusiform	GMV	LBD	5	0	-0.00565681	0.778938	0.0201523	-0.0451553	0.0338416	NA	NA	NA	NA	NA
1414	350	aparc-Desikan_lh_volume_inferiorparietal	GMV	LBD	5	0	0.0443957	0.0275933	0.0201522	0.0048974	0.0838939	NA	NA	NA	NA	NA
1415	351	aparc-Desikan_lh_volume_inferiortemporal	GMV	LBD	5	0	-0.00791991	0.809277	0.0328138	-0.072235	0.0563952	NA	NA	NA	NA	NA
1416	352	aparc-Desikan_lh_volume_isthmuscingulate	GMV	LBD	5	0	-0.00304326	0.879965	0.0201523	-0.0425418	0.0364553	NA	NA	NA	NA	NA
1417	353	aparc-Desikan_lh_volume_lateraloccipital	GMV	LBD	5	0	0.0220323	0.274267	0.0201523	-0.0174662	0.0615307	NA	NA	NA	NA	NA
1418	354	aparc-Desikan_lh_volume_lateralorbitofrontal	GMV	LBD	5	0	-0.00474698	0.813779	0.0201524	-0.0442457	0.0347517	NA	NA	NA	NA	NA
1419	355	aparc-Desikan_lh_volume_lingual	GMV	LBD	5	0	0.0239458	0.234738	0.0201523	-0.0155527	0.0634443	NA	NA	NA	NA	NA
1420	356	aparc-Desikan_lh_volume_medialorbitofrontal	GMV	LBD	5	0	-0.0266027	0.186808	0.0201523	-0.0661012	0.0128958	NA	NA	NA	NA	NA
1421	357	aparc-Desikan_lh_volume_middletemporal	GMV	LBD	5	0	-0.0143655	0.715194	0.0393696	-0.0915299	0.0627989	NA	NA	NA	NA	NA
1422	358	aparc-Desikan_lh_volume_parahippocampal	GMV	LBD	5	0	-0.0220216	0.2745	0.0201523	-0.0615201	0.0174769	NA	NA	NA	NA	NA
1423	359	aparc-Desikan_lh_volume_paracentral	GMV	LBD	5	0	0.0134895	0.503254	0.0201523	-0.026009	0.052988	NA	NA	NA	NA	NA
1424	360	aparc-Desikan_lh_volume_parsopercularis	GMV	LBD	5	0	-0.0288759	0.416423	0.0355333	-0.0985212	0.0407695	NA	NA	NA	NA	NA
1425	361	aparc-Desikan_lh_volume_parsorbitalis	GMV	LBD	5	0	-0.0110601	0.583127	0.0201524	-0.0505588	0.0284386	NA	NA	NA	NA	NA
1426	362	aparc-Desikan_lh_volume_parstriangularis	GMV	LBD	5	0	-0.0515081	0.0105896	0.0201522	-0.0910064	-0.0120098	NA	NA	NA	NA	NA
1427	363	aparc-Desikan_lh_volume_pericalcarine	GMV	LBD	5	0	0.0134587	0.772887	0.0466345	-0.0779448	0.104862	NA	NA	NA	NA	NA
1428	364	aparc-Desikan_lh_volume_postcentral	GMV	LBD	5	0	-0.00339374	0.870093	0.0207518	-0.0440672	0.0372797	NA	NA	NA	NA	NA
1429	365	aparc-Desikan_lh_volume_posteriorcingulate	GMV	LBD	5	0	0.0188218	0.497018	0.0277121	-0.035494	0.0731376	NA	NA	NA	NA	NA
1430	366	aparc-Desikan_lh_volume_precentral	GMV	LBD	5	0	0.00814967	0.685916	0.0201523	-0.0313488	0.0476482	NA	NA	NA	NA	NA
1431	367	aparc-Desikan_lh_volume_precuneus	GMV	LBD	5	0	0.00733675	0.715809	0.0201523	-0.0321617	0.0468352	NA	NA	NA	NA	NA
1432	368	aparc-Desikan_lh_volume_rostralanteriorcingulate	GMV	LBD	5	0	0.0110507	0.583447	0.0201523	-0.0284479	0.0505492	NA	NA	NA	NA	NA
1433	369	aparc-Desikan_lh_volume_rostralmiddlefrontal	GMV	LBD	5	0	-0.0364586	0.0704274	0.0201523	-0.0759571	0.00303994	NA	NA	NA	NA	NA
1434	370	aparc-Desikan_lh_volume_superiorfrontal	GMV	LBD	5	0	-0.00697378	0.729302	0.0201523	-0.0464723	0.0325247	NA	NA	NA	NA	NA
1435	371	aparc-Desikan_lh_volume_superiorparietal	GMV	LBD	5	0	0.01103	0.736041	0.03272	-0.0531012	0.0751612	NA	NA	NA	NA	NA
1436	372	aparc-Desikan_lh_volume_superiortemporal	GMV	LBD	5	0	-0.0317145	0.115545	0.0201522	-0.0712128	0.00778375	NA	NA	NA	NA	NA
1437	373	aparc-Desikan_lh_volume_supramarginal	GMV	LBD	5	0	-0.00164553	0.941721	0.0225085	-0.0457621	0.0424711	NA	NA	NA	NA	NA
1438	374	aparc-Desikan_lh_volume_frontalpole	GMV	LBD	5	0	-0.00322258	0.872951	0.0201523	-0.0427212	0.036276	NA	NA	NA	NA	NA
1439	375	aparc-Desikan_lh_volume_transversetemporal	GMV	LBD	5	0	-0.00214506	0.936777	0.0270425	-0.0551484	0.0508583	NA	NA	NA	NA	NA
1440	376	aparc-Desikan_lh_volume_insula	GMV	LBD	5	0	0.00262254	0.896459	0.0201523	-0.036876	0.0421211	NA	NA	NA	NA	NA
1441	377	aparc-Desikan_rh_volume_bankssts	GMV	LBD	5	0	0.0474996	0.0184211	0.0201522	0.00800128	0.086998	NA	NA	NA	NA	NA
1442	378	aparc-Desikan_rh_volume_caudalanteriorcingulate	GMV	LBD	5	0	0.00132939	0.962175	0.0280319	-0.0536131	0.0562719	NA	NA	NA	NA	NA
1443	379	aparc-Desikan_rh_volume_caudalmiddlefrontal	GMV	LBD	5	0	-0.0602672	0.00278424	0.0201522	-0.0997655	-0.0207689	NA	NA	NA	NA	NA
1444	380	aparc-Desikan_rh_volume_cuneus	GMV	LBD	5	0	0.0290486	0.574074	0.0516821	-0.0722484	0.130346	NA	NA	NA	NA	NA
1445	381	aparc-Desikan_rh_volume_entorhinal	GMV	LBD	5	0	-0.0355171	0.150282	0.0246897	-0.083909	0.0128748	NA	NA	NA	NA	NA
1446	382	aparc-Desikan_rh_volume_fusiform	GMV	LBD	5	0	-0.000421351	0.987902	0.0277877	-0.0548852	0.0540425	NA	NA	NA	NA	NA
1447	383	aparc-Desikan_rh_volume_inferiorparietal	GMV	LBD	5	0	0.016794	0.647642	0.0367452	-0.0552265	0.0888145	NA	NA	NA	NA	NA
1448	384	aparc-Desikan_rh_volume_inferiortemporal	GMV	LBD	5	0	0.00216111	0.939555	0.0284997	-0.0536984	0.0580206	NA	NA	NA	NA	NA
1449	385	aparc-Desikan_rh_volume_isthmuscingulate	GMV	LBD	5	0	-0.00961958	0.633117	0.0201523	-0.0491181	0.0298789	NA	NA	NA	NA	NA
1450	386	aparc-Desikan_rh_volume_lateraloccipital	GMV	LBD	5	0	-0.0127243	0.642075	0.0273759	-0.0663812	0.0409325	NA	NA	NA	NA	NA
1451	387	aparc-Desikan_rh_volume_lateralorbitofrontal	GMV	LBD	5	0	0.00545319	0.786699	0.0201522	-0.0340452	0.0449516	NA	NA	NA	NA	NA
1452	388	aparc-Desikan_rh_volume_lingual	GMV	LBD	5	0	0.0196265	0.557444	0.0334557	-0.0459467	0.0851997	NA	NA	NA	NA	NA
1453	389	aparc-Desikan_rh_volume_medialorbitofrontal	GMV	LBD	5	0	-0.00474659	0.813793	0.0201523	-0.0442451	0.0347519	NA	NA	NA	NA	NA
1454	390	aparc-Desikan_rh_volume_middletemporal	GMV	LBD	5	0	-0.0202566	0.688261	0.0504879	-0.119213	0.0786996	NA	NA	NA	NA	NA
1455	391	aparc-Desikan_rh_volume_parahippocampal	GMV	LBD	5	0	-0.0436071	0.130936	0.0288708	-0.100194	0.0129797	NA	NA	NA	NA	NA
1456	392	aparc-Desikan_rh_volume_paracentral	GMV	LBD	5	0	0.000924419	0.973238	0.0275561	-0.0530855	0.0549343	NA	NA	NA	NA	NA
1457	393	aparc-Desikan_rh_volume_parsopercularis	GMV	LBD	5	0	-0.0228356	0.25715	0.0201523	-0.0623341	0.0166628	NA	NA	NA	NA	NA
1458	394	aparc-Desikan_rh_volume_parsorbitalis	GMV	LBD	5	0	-0.00479711	0.811849	0.0201525	-0.0442959	0.0347017	NA	NA	NA	NA	NA
1459	395	aparc-Desikan_rh_volume_parstriangularis	GMV	LBD	5	0	-0.00566965	0.783702	0.0206546	-0.0461527	0.0348134	NA	NA	NA	NA	NA
1460	396	aparc-Desikan_rh_volume_pericalcarine	GMV	LBD	5	0	0.0122805	0.784472	0.0449021	-0.0757276	0.100289	NA	NA	NA	NA	NA
1461	397	aparc-Desikan_rh_volume_postcentral	GMV	LBD	5	0	-0.00911679	0.650985	0.0201523	-0.0486153	0.0303817	NA	NA	NA	NA	NA
1462	398	aparc-Desikan_rh_volume_posteriorcingulate	GMV	LBD	5	0	-0.00319324	0.89891	0.025136	-0.0524597	0.0460732	NA	NA	NA	NA	NA
1463	399	aparc-Desikan_rh_volume_precentral	GMV	LBD	5	0	-0.00735319	0.715199	0.0201523	-0.0468516	0.0321452	NA	NA	NA	NA	NA
1464	400	aparc-Desikan_rh_volume_precuneus	GMV	LBD	5	0	0.0052476	0.794558	0.0201523	-0.0342509	0.0447461	NA	NA	NA	NA	NA
1465	401	aparc-Desikan_rh_volume_rostralanteriorcingulate	GMV	LBD	5	0	0.0111914	0.630645	0.0232757	-0.0344289	0.0568117	NA	NA	NA	NA	NA
1466	402	aparc-Desikan_rh_volume_rostralmiddlefrontal	GMV	LBD	5	0	0.00143303	0.94331	0.0201523	-0.0380655	0.0409315	NA	NA	NA	NA	NA
1467	403	aparc-Desikan_rh_volume_superiorfrontal	GMV	LBD	5	0	-0.0299752	0.1903	0.0228872	-0.0748342	0.0148838	NA	NA	NA	NA	NA
1468	404	aparc-Desikan_rh_volume_superiorparietal	GMV	LBD	5	0	0.0112144	0.655035	0.0251005	-0.0379827	0.0604114	NA	NA	NA	NA	NA
1469	405	aparc-Desikan_rh_volume_superiortemporal	GMV	LBD	5	0	-0.019287	0.430142	0.0244465	-0.067202	0.0286281	NA	NA	NA	NA	NA
1470	406	aparc-Desikan_rh_volume_supramarginal	GMV	LBD	5	0	0.000702621	0.983376	0.0337208	-0.0653901	0.0667954	NA	NA	NA	NA	NA
1471	407	aparc-Desikan_rh_volume_frontalpole	GMV	LBD	5	0	0.00896198	0.656528	0.0201524	-0.0305366	0.0484606	NA	NA	NA	NA	NA
1472	408	aparc-Desikan_rh_volume_transversetemporal	GMV	LBD	5	0	-0.00593612	0.768329	0.0201524	-0.0454348	0.0335626	NA	NA	NA	NA	NA
1473	409	aparc-Desikan_rh_volume_insula	GMV	LBD	5	0	-0.025554	0.204781	0.0201523	-0.0650525	0.0139444	NA	NA	NA	NA	NA
1474	648	aparc-Desikan_lh_area_TotalSurface	SA	LBD	5	0	0.00558452	0.893788	0.0418277	-0.0763978	0.0875668	NA	NA	NA	NA	NA
1475	649	aparc-Desikan_lh_area_bankssts	SA	LBD	5	0	0.0231679	0.375947	0.0261669	-0.0281193	0.0744551	NA	NA	NA	NA	NA
1476	650	aparc-Desikan_lh_area_caudalanteriorcingulate	SA	LBD	5	0	-0.0298264	0.32087	0.0300466	-0.0887177	0.029065	NA	NA	NA	NA	NA
1477	651	aparc-Desikan_lh_area_caudalmiddlefrontal	SA	LBD	5	0	0.00250546	0.901057	0.0201523	-0.0369931	0.042004	NA	NA	NA	NA	NA
1478	652	aparc-Desikan_lh_area_cuneus	SA	LBD	5	0	0.0235166	0.614564	0.0466997	-0.068015	0.115048	NA	NA	NA	NA	NA
1479	653	aparc-Desikan_lh_area_entorhinal	SA	LBD	5	0	-0.000317338	0.987436	0.0201524	-0.039816	0.0391813	NA	NA	NA	NA	NA
1480	654	aparc-Desikan_lh_area_fusiform	SA	LBD	5	0	-0.00572316	0.776413	0.0201523	-0.0452216	0.0337753	NA	NA	NA	NA	NA
1481	655	aparc-Desikan_lh_area_inferiorparietal	SA	LBD	5	0	0.0528879	0.00867614	0.0201511	0.0133916	0.0923841	NA	NA	NA	NA	NA
1482	656	aparc-Desikan_lh_area_inferiortemporal	SA	LBD	5	0	-0.0245759	0.460986	0.0333357	-0.0899139	0.0407621	NA	NA	NA	NA	NA
1483	657	aparc-Desikan_lh_area_isthmuscingulate	SA	LBD	5	0	0.0158453	0.431706	0.0201523	-0.0236533	0.0553438	NA	NA	NA	NA	NA
1484	658	aparc-Desikan_lh_area_lateraloccipital	SA	LBD	5	0	0.030874	0.424717	0.0386764	-0.0449317	0.10668	NA	NA	NA	NA	NA
1485	659	aparc-Desikan_lh_area_lateralorbitofrontal	SA	LBD	5	0	-0.0135615	0.500982	0.0201524	-0.0530602	0.0259373	NA	NA	NA	NA	NA
1486	660	aparc-Desikan_lh_area_lingual	SA	LBD	5	0	0.0249845	0.385304	0.0287785	-0.0314214	0.0813904	NA	NA	NA	NA	NA
1487	661	aparc-Desikan_lh_area_medialorbitofrontal	SA	LBD	5	0	-0.0191456	0.46464	0.0261829	-0.0704641	0.0321728	NA	NA	NA	NA	NA
1488	662	aparc-Desikan_lh_area_middletemporal	SA	LBD	5	0	-0.00270618	0.948858	0.0421912	-0.0854009	0.0799885	NA	NA	NA	NA	NA
1489	663	aparc-Desikan_lh_area_parahippocampal	SA	LBD	5	0	0.00398217	0.843355	0.0201523	-0.0355163	0.0434807	NA	NA	NA	NA	NA
1490	664	aparc-Desikan_lh_area_paracentral	SA	LBD	5	0	0.0284774	0.229447	0.0236959	-0.0179666	0.0749214	NA	NA	NA	NA	NA
1491	665	aparc-Desikan_lh_area_parsopercularis	SA	LBD	5	0	-0.0323744	0.270719	0.0293936	-0.0899858	0.0252371	NA	NA	NA	NA	NA
1492	666	aparc-Desikan_lh_area_parsorbitalis	SA	LBD	5	0	-0.00769413	0.702611	0.0201524	-0.0471928	0.0318045	NA	NA	NA	NA	NA
1493	667	aparc-Desikan_lh_area_parstriangularis	SA	LBD	5	0	-0.0671199	0.0337848	0.0316211	-0.129097	-0.00514255	NA	NA	NA	NA	NA
1494	668	aparc-Desikan_lh_area_pericalcarine	SA	LBD	5	0	0.00898133	0.874039	0.0566538	-0.10206	0.120023	NA	NA	NA	NA	NA
1495	669	aparc-Desikan_lh_area_postcentral	SA	LBD	5	0	-0.00552863	0.82693	0.0252865	-0.0550901	0.0440328	NA	NA	NA	NA	NA
1496	670	aparc-Desikan_lh_area_posteriorcingulate	SA	LBD	5	0	0.00359449	0.906749	0.0306853	-0.0565487	0.0637376	NA	NA	NA	NA	NA
1497	671	aparc-Desikan_lh_area_precentral	SA	LBD	5	0	0.0124634	0.755267	0.0399849	-0.0659071	0.0908338	NA	NA	NA	NA	NA
1498	672	aparc-Desikan_lh_area_precuneus	SA	LBD	5	0	0.0110809	0.67165	0.0261413	-0.040156	0.0623178	NA	NA	NA	NA	NA
1499	673	aparc-Desikan_lh_area_rostralanteriorcingulate	SA	LBD	5	0	-0.0105138	0.601869	0.0201524	-0.0500124	0.0289848	NA	NA	NA	NA	NA
1500	674	aparc-Desikan_lh_area_rostralmiddlefrontal	SA	LBD	5	0	-0.0301232	0.134972	0.0201523	-0.0696217	0.00937523	NA	NA	NA	NA	NA
1501	675	aparc-Desikan_lh_area_superiorfrontal	SA	LBD	5	0	-0.000519628	0.979429	0.0201523	-0.0400181	0.0389789	NA	NA	NA	NA	NA
1502	676	aparc-Desikan_lh_area_superiorparietal	SA	LBD	5	0	0.0086426	0.838729	0.0424656	-0.07459	0.0918752	NA	NA	NA	NA	NA
1503	677	aparc-Desikan_lh_area_superiortemporal	SA	LBD	5	0	-0.0293463	0.383043	0.0336423	-0.0952852	0.0365926	NA	NA	NA	NA	NA
1504	678	aparc-Desikan_lh_area_supramarginal	SA	LBD	5	0	0.0107888	0.749522	0.0337923	-0.055444	0.0770217	NA	NA	NA	NA	NA
1505	679	aparc-Desikan_lh_area_frontalpole	SA	LBD	5	0	-0.00497594	0.870079	0.030423	-0.0646051	0.0546532	NA	NA	NA	NA	NA
1506	680	aparc-Desikan_lh_area_transversetemporal	SA	LBD	5	0	-0.0330785	0.172699	0.0242585	-0.0806251	0.0144682	NA	NA	NA	NA	NA
1507	681	aparc-Desikan_lh_area_insula	SA	LBD	5	0	-0.00553587	0.841422	0.027669	-0.0597671	0.0486953	NA	NA	NA	NA	NA
1508	682	aparc-Desikan_rh_area_TotalSurface	SA	LBD	5	0	0.00610223	0.890977	0.0445195	-0.081156	0.0933604	NA	NA	NA	NA	NA
1509	683	aparc-Desikan_rh_area_bankssts	SA	LBD	5	0	0.050755	0.0124419	0.0203072	0.0109529	0.0905572	NA	NA	NA	NA	NA
1510	684	aparc-Desikan_rh_area_caudalanteriorcingulate	SA	LBD	5	0	-0.000126876	0.996279	0.0272035	-0.0534457	0.053192	NA	NA	NA	NA	NA
1511	685	aparc-Desikan_rh_area_caudalmiddlefrontal	SA	LBD	5	0	-0.0463871	0.0261158	0.0208529	-0.0872588	-0.0055153	NA	NA	NA	NA	NA
1512	686	aparc-Desikan_rh_area_cuneus	SA	LBD	5	0	0.0292845	0.633148	0.0613543	-0.09097	0.149539	NA	NA	NA	NA	NA
1513	687	aparc-Desikan_rh_area_entorhinal	SA	LBD	5	0	0.0149893	0.456997	0.0201523	-0.0245092	0.0544878	NA	NA	NA	NA	NA
1514	688	aparc-Desikan_rh_area_fusiform	SA	LBD	5	0	0.01053	0.664483	0.0242778	-0.0370544	0.0581145	NA	NA	NA	NA	NA
1515	689	aparc-Desikan_rh_area_inferiorparietal	SA	LBD	5	0	0.03249	0.376436	0.0367334	-0.0395074	0.104487	NA	NA	NA	NA	NA
1516	690	aparc-Desikan_rh_area_inferiortemporal	SA	LBD	5	0	0.00971036	0.756332	0.0312934	-0.0516246	0.0710453	NA	NA	NA	NA	NA
1517	691	aparc-Desikan_rh_area_isthmuscingulate	SA	LBD	5	0	0.0081778	0.726222	0.0233548	-0.0375976	0.0539532	NA	NA	NA	NA	NA
1518	692	aparc-Desikan_rh_area_lateraloccipital	SA	LBD	5	0	-0.00112439	0.97975	0.0442991	-0.0879507	0.0857019	NA	NA	NA	NA	NA
1519	693	aparc-Desikan_rh_area_lateralorbitofrontal	SA	LBD	5	0	0.00544783	0.879303	0.0358756	-0.0648684	0.0757641	NA	NA	NA	NA	NA
1520	694	aparc-Desikan_rh_area_lingual	SA	LBD	5	0	0.036155	0.432216	0.0460336	-0.0540709	0.126381	NA	NA	NA	NA	NA
1521	695	aparc-Desikan_rh_area_medialorbitofrontal	SA	LBD	5	0	0.00785613	0.696656	0.0201523	-0.0316423	0.0473546	NA	NA	NA	NA	NA
1522	696	aparc-Desikan_rh_area_middletemporal	SA	LBD	5	0	-0.0150558	0.764112	0.0501718	-0.113393	0.0832809	NA	NA	NA	NA	NA
1523	697	aparc-Desikan_rh_area_parahippocampal	SA	LBD	5	0	0.000389466	0.987372	0.0246061	-0.0478386	0.0486175	NA	NA	NA	NA	NA
1524	698	aparc-Desikan_rh_area_paracentral	SA	LBD	5	0	0.00419853	0.870285	0.025711	-0.0461951	0.0545921	NA	NA	NA	NA	NA
1525	699	aparc-Desikan_rh_area_parsopercularis	SA	LBD	5	0	-0.0388014	0.0656823	0.021081	-0.0801202	0.00251738	NA	NA	NA	NA	NA
1526	700	aparc-Desikan_rh_area_parsorbitalis	SA	LBD	5	0	-0.00318514	0.874416	0.0201524	-0.0426839	0.0363137	NA	NA	NA	NA	NA
1527	701	aparc-Desikan_rh_area_parstriangularis	SA	LBD	5	0	-0.00212919	0.915856	0.0201523	-0.0416276	0.0373693	NA	NA	NA	NA	NA
1528	702	aparc-Desikan_rh_area_pericalcarine	SA	LBD	5	0	0.0219352	0.714617	0.0599875	-0.0956403	0.139511	NA	NA	NA	NA	NA
1529	703	aparc-Desikan_rh_area_postcentral	SA	LBD	5	0	-0.0046034	0.819311	0.0201523	-0.0441019	0.0348951	NA	NA	NA	NA	NA
1530	704	aparc-Desikan_rh_area_posteriorcingulate	SA	LBD	5	0	0.00183095	0.949946	0.0291669	-0.0553362	0.0589981	NA	NA	NA	NA	NA
1531	705	aparc-Desikan_rh_area_precentral	SA	LBD	5	0	-0.00950609	0.826873	0.0434635	-0.0946945	0.0756823	NA	NA	NA	NA	NA
1532	706	aparc-Desikan_rh_area_precuneus	SA	LBD	5	0	0.0180419	0.482854	0.025711	-0.0323516	0.0684354	NA	NA	NA	NA	NA
1533	707	aparc-Desikan_rh_area_rostralanteriorcingulate	SA	LBD	5	0	-0.000443176	0.988131	0.0297909	-0.0588333	0.057947	NA	NA	NA	NA	NA
1534	708	aparc-Desikan_rh_area_rostralmiddlefrontal	SA	LBD	5	0	0.00261904	0.896596	0.0201523	-0.0368794	0.0421175	NA	NA	NA	NA	NA
1535	709	aparc-Desikan_rh_area_superiorfrontal	SA	LBD	5	0	-0.0160034	0.427123	0.0201523	-0.055502	0.0234951	NA	NA	NA	NA	NA
1536	710	aparc-Desikan_rh_area_superiorparietal	SA	LBD	5	0	0.00834607	0.784343	0.0304975	-0.051429	0.0681212	NA	NA	NA	NA	NA
1537	711	aparc-Desikan_rh_area_superiortemporal	SA	LBD	5	0	-0.0307336	0.23226	0.025728	-0.0811604	0.0196933	NA	NA	NA	NA	NA
1538	712	aparc-Desikan_rh_area_supramarginal	SA	LBD	5	0	0.00559582	0.83783	0.0273407	-0.0479919	0.0591835	NA	NA	NA	NA	NA
1539	713	aparc-Desikan_rh_area_frontalpole	SA	LBD	5	0	0.0177576	0.402784	0.0212243	-0.0238422	0.0593573	NA	NA	NA	NA	NA
1540	714	aparc-Desikan_rh_area_transversetemporal	SA	LBD	5	0	-0.0284822	0.272271	0.0259437	-0.0793319	0.0223674	NA	NA	NA	NA	NA
1541	715	aparc-Desikan_rh_area_insula	SA	LBD	5	0	-0.0441343	0.048592	0.0223787	-0.0879965	-0.00027199	NA	NA	NA	NA	NA
1542	1020	aparc-Desikan_lh_thickness_GlobalMeanThickness	CT	LBD	5	0	-0.013074	0.664237	0.0301196	-0.0721084	0.0459603	NA	NA	NA	NA	NA
1543	1021	aparc-Desikan_lh_thickness_bankssts	CT	LBD	5	0	0.00324556	0.934325	0.0393856	-0.0739502	0.0804413	NA	NA	NA	NA	NA
1544	1022	aparc-Desikan_lh_thickness_caudalanteriorcingulate	CT	LBD	5	0	0.00913862	0.650205	0.0201523	-0.0303599	0.0486372	NA	NA	NA	NA	NA
1545	1023	aparc-Desikan_lh_thickness_caudalmiddlefrontal	CT	LBD	5	0	0.00608966	0.768929	0.0207289	-0.034539	0.0467184	NA	NA	NA	NA	NA
1546	1024	aparc-Desikan_lh_thickness_cuneus	CT	LBD	5	0	0.020988	0.297658	0.0201523	-0.0185105	0.0604865	NA	NA	NA	NA	NA
1547	1025	aparc-Desikan_lh_thickness_entorhinal	CT	LBD	5	0	-0.0308128	0.126266	0.0201523	-0.0703113	0.00868579	NA	NA	NA	NA	NA
1548	1026	aparc-Desikan_lh_thickness_fusiform	CT	LBD	5	0	-0.00801839	0.690711	0.0201523	-0.0475169	0.0314801	NA	NA	NA	NA	NA
1549	1027	aparc-Desikan_lh_thickness_inferiorparietal	CT	LBD	5	0	-0.0105725	0.645577	0.022988	-0.055629	0.034484	NA	NA	NA	NA	NA
1550	1028	aparc-Desikan_lh_thickness_inferiortemporal	CT	LBD	5	0	-0.00251814	0.924998	0.026749	-0.0549461	0.0499098	NA	NA	NA	NA	NA
1551	1029	aparc-Desikan_lh_thickness_isthmuscingulate	CT	LBD	5	0	-0.0235465	0.242636	0.0201523	-0.063045	0.0159521	NA	NA	NA	NA	NA
1552	1030	aparc-Desikan_lh_thickness_lateraloccipital	CT	LBD	5	0	-0.011018	0.679288	0.0266499	-0.0632518	0.0412158	NA	NA	NA	NA	NA
1553	1031	aparc-Desikan_lh_thickness_lateralorbitofrontal	CT	LBD	5	0	0.00082724	0.976921	0.0285948	-0.0552185	0.056873	NA	NA	NA	NA	NA
1554	1032	aparc-Desikan_lh_thickness_lingual	CT	LBD	5	0	0.0056474	0.844045	0.0287076	-0.0506194	0.0619143	NA	NA	NA	NA	NA
1555	1033	aparc-Desikan_lh_thickness_medialorbitofrontal	CT	LBD	5	0	-0.00864805	0.667825	0.0201523	-0.0481465	0.0308504	NA	NA	NA	NA	NA
1556	1034	aparc-Desikan_lh_thickness_middletemporal	CT	LBD	5	0	-0.0344704	0.373757	0.0387544	-0.110429	0.0414882	NA	NA	NA	NA	NA
1557	1035	aparc-Desikan_lh_thickness_parahippocampal	CT	LBD	5	0	-0.0182754	0.364478	0.0201523	-0.057774	0.0212231	NA	NA	NA	NA	NA
1558	1036	aparc-Desikan_lh_thickness_paracentral	CT	LBD	5	0	-0.0106774	0.651761	0.0236583	-0.0570476	0.0356928	NA	NA	NA	NA	NA
1559	1037	aparc-Desikan_lh_thickness_parsopercularis	CT	LBD	5	0	-0.00387787	0.847407	0.0201523	-0.0433764	0.0356207	NA	NA	NA	NA	NA
1560	1038	aparc-Desikan_lh_thickness_parsorbitalis	CT	LBD	5	0	-0.026244	0.192822	0.0201524	-0.0657428	0.0132547	NA	NA	NA	NA	NA
1561	1039	aparc-Desikan_lh_thickness_parstriangularis	CT	LBD	5	0	0.0159828	0.521205	0.0249151	-0.0328508	0.0648163	NA	NA	NA	NA	NA
1562	1040	aparc-Desikan_lh_thickness_pericalcarine	CT	LBD	5	0	0.0247917	0.218616	0.0201522	-0.0147068	0.0642901	NA	NA	NA	NA	NA
1563	1041	aparc-Desikan_lh_thickness_postcentral	CT	LBD	5	0	-0.00225151	0.915929	0.0213285	-0.0440554	0.0395524	NA	NA	NA	NA	NA
1564	1042	aparc-Desikan_lh_thickness_posteriorcingulate	CT	LBD	5	0	0.00307573	0.878695	0.0201523	-0.0364228	0.0425743	NA	NA	NA	NA	NA
1565	1043	aparc-Desikan_lh_thickness_precentral	CT	LBD	5	0	0.00418657	0.896758	0.0322644	-0.0590516	0.0674248	NA	NA	NA	NA	NA
1566	1044	aparc-Desikan_lh_thickness_precuneus	CT	LBD	5	0	-0.00105152	0.958386	0.0201523	-0.04055	0.038447	NA	NA	NA	NA	NA
1567	1045	aparc-Desikan_lh_thickness_rostralanteriorcingulate	CT	LBD	5	0	0.0269026	0.181889	0.0201523	-0.012596	0.0664011	NA	NA	NA	NA	NA
1568	1046	aparc-Desikan_lh_thickness_rostralmiddlefrontal	CT	LBD	5	0	-0.0132723	0.510152	0.0201523	-0.0527708	0.0262262	NA	NA	NA	NA	NA
1569	1047	aparc-Desikan_lh_thickness_superiorfrontal	CT	LBD	5	0	-0.0170179	0.515358	0.0261607	-0.0682928	0.0342569	NA	NA	NA	NA	NA
1570	1048	aparc-Desikan_lh_thickness_superiorparietal	CT	LBD	5	0	0.00571849	0.776591	0.0201523	-0.03378	0.045217	NA	NA	NA	NA	NA
1571	1049	aparc-Desikan_lh_thickness_superiortemporal	CT	LBD	5	0	-0.0296557	0.312254	0.0293475	-0.0871768	0.0278654	NA	NA	NA	NA	NA
1572	1050	aparc-Desikan_lh_thickness_supramarginal	CT	LBD	5	0	-0.0172685	0.506626	0.0260028	-0.068234	0.033697	NA	NA	NA	NA	NA
1573	1051	aparc-Desikan_lh_thickness_frontalpole	CT	LBD	5	0	-0.00609961	0.762137	0.0201523	-0.0455982	0.033399	NA	NA	NA	NA	NA
1574	1052	aparc-Desikan_lh_thickness_transversetemporal	CT	LBD	5	0	0.0323847	0.108054	0.0201523	-0.00711375	0.0718832	NA	NA	NA	NA	NA
1575	1053	aparc-Desikan_lh_thickness_insula	CT	LBD	5	0	0.00286243	0.928505	0.0319018	-0.0596651	0.06539	NA	NA	NA	NA	NA
1576	1054	aparc-Desikan_rh_thickness_GlobalMeanThickness	CT	LBD	5	0	-0.0205484	0.341418	0.0215988	-0.0628821	0.0217853	NA	NA	NA	NA	NA
1577	1055	aparc-Desikan_rh_thickness_bankssts	CT	LBD	5	0	0.0224086	0.310819	0.02211	-0.020927	0.0657442	NA	NA	NA	NA	NA
1578	1056	aparc-Desikan_rh_thickness_caudalanteriorcingulate	CT	LBD	5	0	-0.0171396	0.395047	0.0201524	-0.0566383	0.0223591	NA	NA	NA	NA	NA
1579	1057	aparc-Desikan_rh_thickness_caudalmiddlefrontal	CT	LBD	5	0	-0.0179317	0.373568	0.0201523	-0.0574303	0.0215668	NA	NA	NA	NA	NA
1580	1058	aparc-Desikan_rh_thickness_cuneus	CT	LBD	5	0	0.00704401	0.758868	0.022947	-0.0379322	0.0520202	NA	NA	NA	NA	NA
1581	1059	aparc-Desikan_rh_thickness_entorhinal	CT	LBD	5	0	-0.0422406	0.0360757	0.0201522	-0.0817389	-0.00274219	NA	NA	NA	NA	NA
1582	1060	aparc-Desikan_rh_thickness_fusiform	CT	LBD	5	0	-0.0215235	0.389639	0.0250193	-0.0705614	0.0275144	NA	NA	NA	NA	NA
1583	1061	aparc-Desikan_rh_thickness_inferiorparietal	CT	LBD	5	0	-0.0222491	0.269574	0.0201523	-0.0617476	0.0172495	NA	NA	NA	NA	NA
1584	1062	aparc-Desikan_rh_thickness_inferiortemporal	CT	LBD	5	0	-0.0391569	0.180888	0.0292647	-0.0965158	0.0182019	NA	NA	NA	NA	NA
1585	1063	aparc-Desikan_rh_thickness_isthmuscingulate	CT	LBD	5	0	-0.0202346	0.315338	0.0201523	-0.0597331	0.0192639	NA	NA	NA	NA	NA
1586	1064	aparc-Desikan_rh_thickness_lateraloccipital	CT	LBD	5	0	-0.0138883	0.490717	0.0201523	-0.0533868	0.0256102	NA	NA	NA	NA	NA
1587	1065	aparc-Desikan_rh_thickness_lateralorbitofrontal	CT	LBD	5	0	-0.00742724	0.85059	0.0394299	-0.0847099	0.0698554	NA	NA	NA	NA	NA
1588	1066	aparc-Desikan_rh_thickness_lingual	CT	LBD	5	0	-0.0121703	0.562206	0.020999	-0.0533283	0.0289877	NA	NA	NA	NA	NA
1589	1067	aparc-Desikan_rh_thickness_medialorbitofrontal	CT	LBD	5	0	-0.0106828	0.596041	0.0201523	-0.0501812	0.0288157	NA	NA	NA	NA	NA
1590	1068	aparc-Desikan_rh_thickness_middletemporal	CT	LBD	5	0	-0.0314271	0.191573	0.0240647	-0.078594	0.0157398	NA	NA	NA	NA	NA
1591	1069	aparc-Desikan_rh_thickness_parahippocampal	CT	LBD	5	0	-0.0423707	0.0354973	0.0201512	-0.081867	-0.00287435	NA	NA	NA	NA	NA
1592	1070	aparc-Desikan_rh_thickness_paracentral	CT	LBD	5	0	0.0118231	0.557414	0.0201523	-0.0276754	0.0513215	NA	NA	NA	NA	NA
1593	1071	aparc-Desikan_rh_thickness_parsopercularis	CT	LBD	5	0	0.0342522	0.261958	0.030534	-0.0255944	0.0940988	NA	NA	NA	NA	NA
1594	1072	aparc-Desikan_rh_thickness_parsorbitalis	CT	LBD	5	0	-0.0303736	0.244943	0.0261229	-0.0815745	0.0208273	NA	NA	NA	NA	NA
1595	1073	aparc-Desikan_rh_thickness_parstriangularis	CT	LBD	5	0	-0.000960826	0.967579	0.0236392	-0.0472937	0.045372	NA	NA	NA	NA	NA
1596	1074	aparc-Desikan_rh_thickness_pericalcarine	CT	LBD	5	0	-0.0101917	0.663721	0.0234409	-0.0561359	0.0357525	NA	NA	NA	NA	NA
1597	1075	aparc-Desikan_rh_thickness_postcentral	CT	LBD	5	0	-0.0131601	0.513737	0.0201523	-0.0526586	0.0263385	NA	NA	NA	NA	NA
1598	1076	aparc-Desikan_rh_thickness_posteriorcingulate	CT	LBD	5	0	-0.00784467	0.728763	0.022622	-0.0521838	0.0364945	NA	NA	NA	NA	NA
1599	1077	aparc-Desikan_rh_thickness_precentral	CT	LBD	5	0	0.00720771	0.768989	0.0245413	-0.0408932	0.0553086	NA	NA	NA	NA	NA
1600	1078	aparc-Desikan_rh_thickness_precuneus	CT	LBD	5	0	-0.0171964	0.39348	0.0201523	-0.0566949	0.0223021	NA	NA	NA	NA	NA
1601	1079	aparc-Desikan_rh_thickness_rostralanteriorcingulate	CT	LBD	5	0	-0.00411459	0.838217	0.0201523	-0.0436132	0.035384	NA	NA	NA	NA	NA
1602	1080	aparc-Desikan_rh_thickness_rostralmiddlefrontal	CT	LBD	5	0	-0.0100545	0.650004	0.0221583	-0.0534848	0.0333759	NA	NA	NA	NA	NA
1603	1081	aparc-Desikan_rh_thickness_superiorfrontal	CT	LBD	5	0	-0.0424531	0.0351411	0.0201512	-0.0819495	-0.00295675	NA	NA	NA	NA	NA
1604	1082	aparc-Desikan_rh_thickness_superiorparietal	CT	LBD	5	0	0.0122569	0.543045	0.0201523	-0.0272415	0.0517554	NA	NA	NA	NA	NA
1605	1083	aparc-Desikan_rh_thickness_superiortemporal	CT	LBD	5	0	-0.00856954	0.670662	0.0201523	-0.048068	0.0309289	NA	NA	NA	NA	NA
1606	1084	aparc-Desikan_rh_thickness_supramarginal	CT	LBD	5	0	-0.0110887	0.631176	0.023098	-0.0563608	0.0341834	NA	NA	NA	NA	NA
1607	1085	aparc-Desikan_rh_thickness_frontalpole	CT	LBD	5	0	-0.0281876	0.161896	0.0201524	-0.0676862	0.011311	NA	NA	NA	NA	NA
1608	1086	aparc-Desikan_rh_thickness_transversetemporal	CT	LBD	5	0	0.0315911	0.240253	0.0269008	-0.0211345	0.0843166	NA	NA	NA	NA	NA
1609	1087	aparc-Desikan_rh_thickness_insula	CT	LBD	5	0	0.00479927	0.82004	0.0210963	-0.0365495	0.046148	NA	NA	NA	NA	NA
1610	1452	IDP_dMRI_TBSS_FA_Middle_cerebellar_peduncle	FA	LBD	5	0	-0.0820851	0.00130889	0.0255397	-0.132143	-0.0320274	NA	NA	NA	NA	NA
1611	1453	IDP_dMRI_TBSS_FA_Pontine_crossing_tract	FA	LBD	5	0	-0.0332232	0.102256	0.0203323	-0.0730746	0.00662807	NA	NA	NA	NA	NA
1612	1454	IDP_dMRI_TBSS_FA_Genu_of_corpus_callosum	FA	LBD	5	0	-0.0387634	0.148667	0.0268397	-0.0913693	0.0138424	NA	NA	NA	NA	NA
1613	1455	IDP_dMRI_TBSS_FA_Body_of_corpus_callosum	FA	LBD	5	0	-0.0622468	0.00220133	0.0203312	-0.102096	-0.0223976	NA	NA	NA	NA	NA
1614	1456	IDP_dMRI_TBSS_FA_Splenium_of_corpus_callosum	FA	LBD	5	0	-0.0585933	0.00792061	0.0220654	-0.101842	-0.0153451	NA	NA	NA	NA	NA
1615	1457	IDP_dMRI_TBSS_FA_Fornix	FA	LBD	5	0	-0.049826	0.0246033	0.0221688	-0.0932768	-0.00637519	NA	NA	NA	NA	NA
1616	1458	IDP_dMRI_TBSS_FA_Corticospinal_tract_R	FA	LBD	5	0	-0.0194048	0.33989	0.0203324	-0.0592563	0.0204466	NA	NA	NA	NA	NA
1617	1459	IDP_dMRI_TBSS_FA_Corticospinal_tract_L	FA	LBD	5	0	-0.023957	0.238689	0.0203323	-0.0638083	0.0158944	NA	NA	NA	NA	NA
1618	1460	IDP_dMRI_TBSS_FA_Medial_lemniscus_R	FA	LBD	5	0	-0.0194549	0.338644	0.0203323	-0.0593062	0.0203964	NA	NA	NA	NA	NA
1619	1461	IDP_dMRI_TBSS_FA_Medial_lemniscus_L	FA	LBD	5	0	-0.0290808	0.152636	0.0203322	-0.0689319	0.0107704	NA	NA	NA	NA	NA
1620	1462	IDP_dMRI_TBSS_FA_Inferior_cerebellar_peduncle_R	FA	LBD	5	0	-0.0306327	0.131913	0.0203323	-0.070484	0.00921866	NA	NA	NA	NA	NA
1621	1463	IDP_dMRI_TBSS_FA_Inferior_cerebellar_peduncle_L	FA	LBD	5	0	-0.0381988	0.060282	0.0203323	-0.0780502	0.0016525	NA	NA	NA	NA	NA
1622	1464	IDP_dMRI_TBSS_FA_Superior_cerebellar_peduncle_R	FA	LBD	5	0	-0.0103385	0.611119	0.0203323	-0.0501899	0.0295129	NA	NA	NA	NA	NA
1623	1465	IDP_dMRI_TBSS_FA_Superior_cerebellar_peduncle_L	FA	LBD	5	0	-0.0221509	0.275961	0.0203324	-0.0620023	0.0177006	NA	NA	NA	NA	NA
1624	1466	IDP_dMRI_TBSS_FA_Cerebral_peduncle_R	FA	LBD	5	0	-0.0598759	0.00771646	0.022474	-0.103925	-0.0158269	NA	NA	NA	NA	NA
1625	1467	IDP_dMRI_TBSS_FA_Cerebral_peduncle_L	FA	LBD	5	0	-0.0595667	0.0236328	0.0263215	-0.111157	-0.00797664	NA	NA	NA	NA	NA
1626	1468	IDP_dMRI_TBSS_FA_Anterior_limb_of_internal_capsule_R	FA	LBD	5	0	-0.0237402	0.242966	0.0203324	-0.0635916	0.0161112	NA	NA	NA	NA	NA
1627	1469	IDP_dMRI_TBSS_FA_Anterior_limb_of_internal_capsule_L	FA	LBD	5	0	-0.0401248	0.048433	0.0203313	-0.0799741	-0.000275472	NA	NA	NA	NA	NA
1628	1470	IDP_dMRI_TBSS_FA_Posterior_limb_of_internal_capsule_R	FA	LBD	5	0	-0.00582769	0.827273	0.026708	-0.0581753	0.0465199	NA	NA	NA	NA	NA
1629	1471	IDP_dMRI_TBSS_FA_Posterior_limb_of_internal_capsule_L	FA	LBD	5	0	-0.0162128	0.480656	0.0229888	-0.0612708	0.0288452	NA	NA	NA	NA	NA
1630	1472	IDP_dMRI_TBSS_FA_Retrolenticular_part_of_internal_capsule_R	FA	LBD	5	0	-0.0256706	0.529611	0.0408376	-0.105712	0.0543712	NA	NA	NA	NA	NA
1631	1473	IDP_dMRI_TBSS_FA_Retrolenticular_part_of_internal_capsule_L	FA	LBD	5	0	-0.0145277	0.56175	0.0250371	-0.0636005	0.0345451	NA	NA	NA	NA	NA
1632	1474	IDP_dMRI_TBSS_FA_Anterior_corona_radiata_R	FA	LBD	5	0	-0.0464219	0.0485605	0.0235354	-0.0925512	-0.000292563	NA	NA	NA	NA	NA
1633	1475	IDP_dMRI_TBSS_FA_Anterior_corona_radiata_L	FA	LBD	5	0	-0.0469125	0.0738375	0.026243	-0.0983488	0.0045238	NA	NA	NA	NA	NA
1634	1476	IDP_dMRI_TBSS_FA_Superior_corona_radiata_R	FA	LBD	5	0	0.00234771	0.914416	0.0218452	-0.0404689	0.0451643	NA	NA	NA	NA	NA
1635	1477	IDP_dMRI_TBSS_FA_Superior_corona_radiata_L	FA	LBD	5	0	-0.00321503	0.893622	0.0240426	-0.0503385	0.0439084	NA	NA	NA	NA	NA
1636	1478	IDP_dMRI_TBSS_FA_Posterior_corona_radiata_R	FA	LBD	5	0	-0.0458427	0.077766	0.0259909	-0.0967848	0.00509947	NA	NA	NA	NA	NA
1637	1479	IDP_dMRI_TBSS_FA_Posterior_corona_radiata_L	FA	LBD	5	0	-0.0577301	0.0322275	0.0269568	-0.110565	-0.00489474	NA	NA	NA	NA	NA
1638	1480	IDP_dMRI_TBSS_FA_Posterior_thalamic_radiation_R	FA	LBD	4	0	-0.0974829	0.0448415	0.0485923	-0.192724	-0.00224196	NA	NA	NA	NA	NA
1639	1481	IDP_dMRI_TBSS_FA_Posterior_thalamic_radiation_L	FA	LBD	5	0	-0.090054	0.001339	0.0280762	-0.145083	-0.0350247	NA	NA	NA	NA	NA
1640	1482	IDP_dMRI_TBSS_FA_Sagittal_stratum_R	FA	LBD	5	0	-0.0663432	0.0801781	0.0379179	-0.140662	0.00797591	NA	NA	NA	NA	NA
1641	1483	IDP_dMRI_TBSS_FA_Sagittal_stratum_L	FA	LBD	5	0	-0.0643844	0.0231861	0.0283587	-0.119967	-0.00880125	NA	NA	NA	NA	NA
1642	1484	IDP_dMRI_TBSS_FA_External_capsule_R	FA	LBD	5	0	-0.000227885	0.994089	0.0307582	-0.0605139	0.0600581	NA	NA	NA	NA	NA
1643	1485	IDP_dMRI_TBSS_FA_External_capsule_L	FA	LBD	5	0	0.00816394	0.813898	0.0346811	-0.0598111	0.0761389	NA	NA	NA	NA	NA
1644	1486	IDP_dMRI_TBSS_FA_Cingulum_cingulate_gyrus_R	FA	LBD	5	0	-0.0476796	0.0943912	0.028505	-0.103549	0.00819018	NA	NA	NA	NA	NA
1645	1487	IDP_dMRI_TBSS_FA_Cingulum_cingulate_gyrus_L	FA	LBD	5	0	-0.0435484	0.032198	0.0203313	-0.0833977	-0.00369916	NA	NA	NA	NA	NA
1646	1488	IDP_dMRI_TBSS_FA_Cingulum_hippocampus_R	FA	LBD	5	0	-0.0629331	0.0818306	0.0361651	-0.133817	0.00795047	NA	NA	NA	NA	NA
1647	1489	IDP_dMRI_TBSS_FA_Cingulum_hippocampus_L	FA	LBD	5	0	-0.0562823	0.0644549	0.030439	-0.115943	0.00337811	NA	NA	NA	NA	NA
1648	1490	IDP_dMRI_TBSS_FA_Fornix_cres+Stria_terminalis_R	FA	LBD	5	0	-0.062391	0.0178589	0.0263416	-0.114021	-0.0107614	NA	NA	NA	NA	NA
1649	1491	IDP_dMRI_TBSS_FA_Fornix_cres+Stria_terminalis_L	FA	LBD	5	0	-0.0511164	0.0390492	0.0247697	-0.0996649	-0.00256783	NA	NA	NA	NA	NA
1650	1492	IDP_dMRI_TBSS_FA_Superior_longitudinal_fasciculus_R	FA	LBD	5	0	-0.0402111	0.193061	0.0308941	-0.100764	0.0203414	NA	NA	NA	NA	NA
1651	1493	IDP_dMRI_TBSS_FA_Superior_longitudinal_fasciculus_L	FA	LBD	5	0	-0.0389468	0.130416	0.0257506	-0.0894179	0.0115244	NA	NA	NA	NA	NA
1652	1494	IDP_dMRI_TBSS_FA_Superior_fronto-occipital_fasciculus_R	FA	LBD	5	0	-0.0213041	0.419348	0.0263811	-0.073011	0.0304028	NA	NA	NA	NA	NA
1653	1495	IDP_dMRI_TBSS_FA_Superior_fronto-occipital_fasciculus_L	FA	LBD	5	0	-0.0258894	0.368341	0.0287793	-0.0822969	0.030518	NA	NA	NA	NA	NA
1654	1496	IDP_dMRI_TBSS_FA_Uncinate_fasciculus_R	FA	LBD	5	0	0.0202398	0.503027	0.0302206	-0.0389926	0.0794723	NA	NA	NA	NA	NA
1655	1497	IDP_dMRI_TBSS_FA_Uncinate_fasciculus_L	FA	LBD	5	0	0.0128735	0.663409	0.02958	-0.0451032	0.0708503	NA	NA	NA	NA	NA
1656	1498	IDP_dMRI_TBSS_FA_Tapetum_R	FA	LBD	5	0	-0.0546813	0.0234724	0.0241349	-0.101986	-0.00737697	NA	NA	NA	NA	NA
1657	1499	IDP_dMRI_TBSS_FA_Tapetum_L	FA	LBD	5	0	-0.0515592	0.0273794	0.0233716	-0.0973675	-0.00575095	NA	NA	NA	NA	NA
1658	1602	IDP_dMRI_TBSS_MD_Middle_cerebellar_peduncle	MD	LBD	5	0	0.032448	0.276645	0.0298266	-0.0260121	0.0909082	NA	NA	NA	NA	NA
1659	1603	IDP_dMRI_TBSS_MD_Pontine_crossing_tract	MD	LBD	5	0	0.0132376	0.588001	0.0244356	-0.0346562	0.0611314	NA	NA	NA	NA	NA
1660	1604	IDP_dMRI_TBSS_MD_Genu_of_corpus_callosum	MD	LBD	5	0	0.0533367	0.0394179	0.0258942	0.00258418	0.104089	NA	NA	NA	NA	NA
1661	1605	IDP_dMRI_TBSS_MD_Body_of_corpus_callosum	MD	LBD	5	0	0.0768261	0.00112432	0.023585	0.0305995	0.123053	NA	NA	NA	NA	NA
1662	1606	IDP_dMRI_TBSS_MD_Splenium_of_corpus_callosum	MD	LBD	5	0	0.102672	0.000170214	0.0273095	0.049145	0.156198	NA	NA	NA	NA	NA
1663	1607	IDP_dMRI_TBSS_MD_Fornix	MD	LBD	5	0	0.0426734	0.0904085	0.0252021	-0.00672275	0.0920696	NA	NA	NA	NA	NA
1664	1608	IDP_dMRI_TBSS_MD_Corticospinal_tract_R	MD	LBD	5	0	0.0156772	0.443629	0.0204642	-0.0244327	0.0557871	NA	NA	NA	NA	NA
1665	1609	IDP_dMRI_TBSS_MD_Corticospinal_tract_L	MD	LBD	5	0	0.0310525	0.208861	0.0247095	-0.0173781	0.0794832	NA	NA	NA	NA	NA
1666	1610	IDP_dMRI_TBSS_MD_Medial_lemniscus_R	MD	LBD	5	0	0.0313831	0.135495	0.0210233	-0.00982251	0.0725888	NA	NA	NA	NA	NA
1667	1611	IDP_dMRI_TBSS_MD_Medial_lemniscus_L	MD	LBD	5	0	0.0253092	0.213213	0.0203323	-0.0145421	0.0651606	NA	NA	NA	NA	NA
1668	1612	IDP_dMRI_TBSS_MD_Inferior_cerebellar_peduncle_R	MD	LBD	5	0	0.0440282	0.240911	0.0375439	-0.0295579	0.117614	NA	NA	NA	NA	NA
1669	1613	IDP_dMRI_TBSS_MD_Inferior_cerebellar_peduncle_L	MD	LBD	5	0	0.0422041	0.0379201	0.0203323	0.00235279	0.0820554	NA	NA	NA	NA	NA
1670	1614	IDP_dMRI_TBSS_MD_Superior_cerebellar_peduncle_R	MD	LBD	5	0	0.0422774	0.125485	0.0275935	-0.0118058	0.0963606	NA	NA	NA	NA	NA
1671	1615	IDP_dMRI_TBSS_MD_Superior_cerebellar_peduncle_L	MD	LBD	5	0	0.0244505	0.307531	0.0239613	-0.0225136	0.0714147	NA	NA	NA	NA	NA
1672	1616	IDP_dMRI_TBSS_MD_Cerebral_peduncle_R	MD	LBD	5	0	0.0630436	0.00192878	0.0203302	0.0231965	0.102891	NA	NA	NA	NA	NA
1673	1617	IDP_dMRI_TBSS_MD_Cerebral_peduncle_L	MD	LBD	5	0	0.0506788	0.0139861	0.0206211	0.0102615	0.091096	NA	NA	NA	NA	NA
1674	1618	IDP_dMRI_TBSS_MD_Anterior_limb_of_internal_capsule_R	MD	LBD	5	0	0.0463034	0.102871	0.028388	-0.00933708	0.101944	NA	NA	NA	NA	NA
1675	1619	IDP_dMRI_TBSS_MD_Anterior_limb_of_internal_capsule_L	MD	LBD	5	0	0.05475	0.0173736	0.0230167	0.00963723	0.0998629	NA	NA	NA	NA	NA
1676	1620	IDP_dMRI_TBSS_MD_Posterior_limb_of_internal_capsule_R	MD	LBD	5	0	0.0691104	0.00217988	0.0225515	0.0249095	0.113311	NA	NA	NA	NA	NA
1677	1621	IDP_dMRI_TBSS_MD_Posterior_limb_of_internal_capsule_L	MD	LBD	5	0	0.0783684	0.000905018	0.0236156	0.0320818	0.124655	NA	NA	NA	NA	NA
1678	1622	IDP_dMRI_TBSS_MD_Retrolenticular_part_of_internal_capsule_R	MD	LBD	5	0	0.0628872	0.0300271	0.0289839	0.00607887	0.119696	NA	NA	NA	NA	NA
1679	1623	IDP_dMRI_TBSS_MD_Retrolenticular_part_of_internal_capsule_L	MD	LBD	5	0	0.0732684	0.0165182	0.0305634	0.0133641	0.133173	NA	NA	NA	NA	NA
1680	1624	IDP_dMRI_TBSS_MD_Anterior_corona_radiata_R	MD	LBD	5	0	0.0719958	0.000398118	0.0203302	0.0321487	0.111843	NA	NA	NA	NA	NA
1681	1625	IDP_dMRI_TBSS_MD_Anterior_corona_radiata_L	MD	LBD	5	0	0.0745238	0.0003998	0.0210506	0.0332646	0.115783	NA	NA	NA	NA	NA
1682	1626	IDP_dMRI_TBSS_MD_Superior_corona_radiata_R	MD	LBD	5	0	0.0865031	2.09e-05	0.0203291	0.0466581	0.126348	NA	NA	NA	NA	NA
1683	1627	IDP_dMRI_TBSS_MD_Superior_corona_radiata_L	MD	LBD	5	0	0.0875883	1.64e-05	0.020329	0.0477434	0.127433	NA	NA	NA	NA	NA
1684	1628	IDP_dMRI_TBSS_MD_Posterior_corona_radiata_R	MD	LBD	5	0	0.0720345	0.000395518	0.0203312	0.0321854	0.111884	NA	NA	NA	NA	NA
1685	1629	IDP_dMRI_TBSS_MD_Posterior_corona_radiata_L	MD	LBD	5	0	0.0830934	4.36e-05	0.0203291	0.0432484	0.122938	NA	NA	NA	NA	NA
1686	1630	IDP_dMRI_TBSS_MD_Posterior_thalamic_radiation_R	MD	LBD	4	0	0.0694623	0.183	0.0521655	-0.0327821	0.171707	NA	NA	NA	NA	NA
1687	1631	IDP_dMRI_TBSS_MD_Posterior_thalamic_radiation_L	MD	LBD	4	0	0.0660956	0.15066	0.0459891	-0.0240429	0.156234	NA	NA	NA	NA	NA
1688	1632	IDP_dMRI_TBSS_MD_Sagittal_stratum_R	MD	LBD	5	0	0.101174	0.0162215	0.0420877	0.0186825	0.183666	NA	NA	NA	NA	NA
1689	1633	IDP_dMRI_TBSS_MD_Sagittal_stratum_L	MD	LBD	5	0	0.111643	0.00205568	0.0362234	0.0406452	0.182641	NA	NA	NA	NA	NA
1690	1634	IDP_dMRI_TBSS_MD_External_capsule_R	MD	LBD	5	0	0.0552006	0.0613262	0.0295011	-0.00262158	0.113023	NA	NA	NA	NA	NA
1691	1635	IDP_dMRI_TBSS_MD_External_capsule_L	MD	LBD	5	0	0.0394361	0.234108	0.0331439	-0.025526	0.104398	NA	NA	NA	NA	NA
1692	1636	IDP_dMRI_TBSS_MD_Cingulum_cingulate_gyrus_R	MD	LBD	5	0	0.0912448	0.000539321	0.0263681	0.0395634	0.142926	NA	NA	NA	NA	NA
1693	1637	IDP_dMRI_TBSS_MD_Cingulum_cingulate_gyrus_L	MD	LBD	5	0	0.0934149	0.00123053	0.0289057	0.0367596	0.15007	NA	NA	NA	NA	NA
1694	1638	IDP_dMRI_TBSS_MD_Cingulum_hippocampus_R	MD	LBD	5	0	0.0922021	1.33e-05	0.021168	0.0507128	0.133691	NA	NA	NA	NA	NA
1695	1639	IDP_dMRI_TBSS_MD_Cingulum_hippocampus_L	MD	LBD	5	0	0.0907583	0.00267507	0.0302245	0.0315182	0.149998	NA	NA	NA	NA	NA
1696	1640	IDP_dMRI_TBSS_MD_Fornix_cres+Stria_terminalis_R	MD	LBD	5	0	0.0498886	0.0141407	0.0203322	0.0100374	0.0897397	NA	NA	NA	NA	NA
1697	1641	IDP_dMRI_TBSS_MD_Fornix_cres+Stria_terminalis_L	MD	LBD	5	0	0.0568057	0.00520585	0.0203312	0.0169565	0.096655	NA	NA	NA	NA	NA
1698	1642	IDP_dMRI_TBSS_MD_Superior_longitudinal_fasciculus_R	MD	LBD	5	0	0.0999462	8.8e-07	0.0203279	0.0601035	0.139789	NA	NA	NA	NA	NA
1699	1643	IDP_dMRI_TBSS_MD_Superior_longitudinal_fasciculus_L	MD	LBD	5	0	0.0903146	3.52e-05	0.0218305	0.0475268	0.133102	NA	NA	NA	NA	NA
1700	1644	IDP_dMRI_TBSS_MD_Superior_fronto-occipital_fasciculus_R	MD	LBD	5	0	0.0679802	0.021488	0.0295656	0.0100316	0.125929	NA	NA	NA	NA	NA
1701	1645	IDP_dMRI_TBSS_MD_Superior_fronto-occipital_fasciculus_L	MD	LBD	5	0	0.0545967	0.0274686	0.0247627	0.00606175	0.103132	NA	NA	NA	NA	NA
1702	1646	IDP_dMRI_TBSS_MD_Uncinate_fasciculus_R	MD	LBD	5	0	0.0478022	0.0187146	0.0203313	0.00795293	0.0876515	NA	NA	NA	NA	NA
1703	1647	IDP_dMRI_TBSS_MD_Uncinate_fasciculus_L	MD	LBD	5	0	0.0397872	0.0503538	0.0203313	-6.21e-05	0.0796364	NA	NA	NA	NA	NA
1704	1648	IDP_dMRI_TBSS_MD_Tapetum_R	MD	LBD	5	0	0.0470935	0.0205412	0.0203312	0.00724429	0.0869428	NA	NA	NA	NA	NA
1705	1649	IDP_dMRI_TBSS_MD_Tapetum_L	MD	LBD	5	0	0.0523767	0.0716581	0.0290774	-0.00461505	0.109368	NA	NA	NA	NA	NA
1706	122	IDP_T1_FAST_ROIs_L_thalamus	GMV	MS	63	3	-0.0141709	0.713555	0.0386038	-0.0898343	0.0614925	NA	NA	NA	NA	NA
1707	123	IDP_T1_FAST_ROIs_R_thalamus	GMV	MS	63	3	-0.0226844	0.555722	0.0384998	-0.0981439	0.0527752	NA	NA	NA	NA	NA
1708	124	IDP_T1_FAST_ROIs_L_caudate	GMV	MS	63	3	-0.0216116	0.530884	0.0344871	-0.0892062	0.0459831	NA	NA	NA	NA	NA
1709	125	IDP_T1_FAST_ROIs_R_caudate	GMV	MS	63	3	-0.0459519	0.21148	0.0367761	-0.118033	0.0261292	NA	NA	NA	NA	NA
1710	126	IDP_T1_FAST_ROIs_L_putamen	GMV	MS	63	3	-0.0566862	0.147256	0.039113	-0.133348	0.0199753	NA	NA	NA	NA	NA
1711	127	IDP_T1_FAST_ROIs_R_putamen	GMV	MS	63	3	-0.0455596	0.24937	0.0395524	-0.123082	0.031963	NA	NA	NA	NA	NA
1712	128	IDP_T1_FAST_ROIs_L_pallidum	GMV	MS	63	3	-0.0231496	0.600715	0.0442315	-0.109843	0.0635442	NA	NA	NA	NA	NA
1713	129	IDP_T1_FAST_ROIs_R_pallidum	GMV	MS	63	3	-0.000137533	0.997445	0.0429482	-0.084316	0.084041	NA	NA	NA	NA	NA
1714	130	IDP_T1_FAST_ROIs_L_hippocampus	GMV	MS	63	3	-0.00940931	0.809418	0.0390141	-0.085877	0.0670584	NA	NA	NA	NA	NA
1715	131	IDP_T1_FAST_ROIs_R_hippocampus	GMV	MS	63	3	-0.0361622	0.334172	0.0374448	-0.109554	0.0372297	NA	NA	NA	NA	NA
1716	132	IDP_T1_FAST_ROIs_L_amygdala	GMV	MS	63	3	-0.0191125	0.57384	0.0339835	-0.0857201	0.0474951	NA	NA	NA	NA	NA
1717	133	IDP_T1_FAST_ROIs_R_amygdala	GMV	MS	63	3	-0.0460501	0.165442	0.0332012	-0.111124	0.0190243	NA	NA	NA	NA	NA
1718	134	IDP_T1_FAST_ROIs_L_ventral_striatum	GMV	MS	63	3	-0.0126169	0.702196	0.0329975	-0.077292	0.0520583	NA	NA	NA	NA	NA
1719	135	IDP_T1_FAST_ROIs_R_ventral_striatum	GMV	MS	63	3	-0.0177677	0.590263	0.0329976	-0.082443	0.0469076	NA	NA	NA	NA	NA
1720	136	IDP_T1_FAST_ROIs_brain_stem	GMV	MS	63	3	-0.00529374	0.872544	0.0329977	-0.0699691	0.0593817	NA	NA	NA	NA	NA
1721	137	IDP_T1_FAST_ROIs_L_cerebellum_I-IV	GMV	MS	63	3	-0.0248771	0.450905	0.0329976	-0.0895525	0.0397982	NA	NA	NA	NA	NA
1722	138	IDP_T1_FAST_ROIs_R_cerebellum_I-IV	GMV	MS	63	3	-0.028248	0.391962	0.0329975	-0.0929232	0.0364271	NA	NA	NA	NA	NA
1723	139	IDP_T1_FAST_ROIs_L_cerebellum_V	GMV	MS	63	3	-0.0174044	0.611196	0.0342359	-0.0845069	0.049698	NA	NA	NA	NA	NA
1724	140	IDP_T1_FAST_ROIs_R_cerebellum_V	GMV	MS	63	3	-0.040966	0.214426	0.0329976	-0.105641	0.0237092	NA	NA	NA	NA	NA
1725	141	IDP_T1_FAST_ROIs_L_cerebellum_VI	GMV	MS	63	3	-0.010625	0.779754	0.0379951	-0.0850954	0.0638455	NA	NA	NA	NA	NA
1726	142	IDP_T1_FAST_ROIs_V_cerebellum_VI	GMV	MS	63	3	0.0421069	0.201933	0.0329975	-0.0225682	0.106782	NA	NA	NA	NA	NA
1727	143	IDP_T1_FAST_ROIs_R_cerebellum_VI	GMV	MS	63	3	-0.0357552	0.318218	0.0358223	-0.105967	0.0344565	NA	NA	NA	NA	NA
1728	144	IDP_T1_FAST_ROIs_L_cerebellum_crus_I	GMV	MS	63	3	-0.018471	0.575638	0.0329977	-0.0831464	0.0462044	NA	NA	NA	NA	NA
1729	145	IDP_T1_FAST_ROIs_V_cerebellum_crus_I	GMV	MS	63	3	0.040638	0.264295	0.0364043	-0.0307144	0.11199	NA	NA	NA	NA	NA
1730	146	IDP_T1_FAST_ROIs_R_cerebellum_crus_I	GMV	MS	63	3	0.0314065	0.360364	0.0343364	-0.0358928	0.0987059	NA	NA	NA	NA	NA
1731	147	IDP_T1_FAST_ROIs_L_cerebellum_crus_II	GMV	MS	63	3	-0.0180277	0.647798	0.0394632	-0.0953756	0.0593202	NA	NA	NA	NA	NA
1732	148	IDP_T1_FAST_ROIs_V_cerebellum_crus_II	GMV	MS	63	3	0.03256	0.330059	0.0334293	-0.0329615	0.0980815	NA	NA	NA	NA	NA
1733	149	IDP_T1_FAST_ROIs_R_cerebellum_crus_II	GMV	MS	63	3	-0.00363565	0.927896	0.0401762	-0.0823809	0.0751096	NA	NA	NA	NA	NA
1734	150	IDP_T1_FAST_ROIs_L_cerebellum_VIIb	GMV	MS	63	3	-0.0503662	0.151273	0.0350972	-0.119157	0.0184243	NA	NA	NA	NA	NA
1735	151	IDP_T1_FAST_ROIs_V_cerebellum_VIIb	GMV	MS	63	3	0.0243912	0.529225	0.0387661	-0.0515903	0.100373	NA	NA	NA	NA	NA
1736	152	IDP_T1_FAST_ROIs_R_cerebellum_VIIb	GMV	MS	63	3	-0.0230511	0.533542	0.0370234	-0.095617	0.0495148	NA	NA	NA	NA	NA
1737	153	IDP_T1_FAST_ROIs_L_cerebellum_VIIIa	GMV	MS	63	3	-0.0550008	0.0955516	0.0329976	-0.119676	0.00967446	NA	NA	NA	NA	NA
1738	154	IDP_T1_FAST_ROIs_V_cerebellum_VIIIa	GMV	MS	63	3	-0.0447015	0.193313	0.0343635	-0.112054	0.022651	NA	NA	NA	NA	NA
1739	155	IDP_T1_FAST_ROIs_R_cerebellum_VIIIa	GMV	MS	63	3	-0.062857	0.0629727	0.0338053	-0.129115	0.00340134	NA	NA	NA	NA	NA
1740	156	IDP_T1_FAST_ROIs_L_cerebellum_VIIIb	GMV	MS	63	3	-0.0400508	0.252955	0.0350339	-0.108717	0.0286157	NA	NA	NA	NA	NA
1741	157	IDP_T1_FAST_ROIs_V_cerebellum_VIIIb	GMV	MS	63	3	0.00121553	0.97143	0.033939	-0.0653049	0.067736	NA	NA	NA	NA	NA
1742	158	IDP_T1_FAST_ROIs_R_cerebellum_VIIIb	GMV	MS	63	3	-0.051122	0.121318	0.0329976	-0.115797	0.0135532	NA	NA	NA	NA	NA
1743	159	IDP_T1_FAST_ROIs_L_cerebellum_IX	GMV	MS	63	3	-0.0341432	0.300801	0.0329977	-0.0988187	0.0305322	NA	NA	NA	NA	NA
1744	160	IDP_T1_FAST_ROIs_V_cerebellum_IX	GMV	MS	63	3	-0.0309247	0.348663	0.0329975	-0.0955998	0.0337503	NA	NA	NA	NA	NA
1745	161	IDP_T1_FAST_ROIs_R_cerebellum_IX	GMV	MS	63	3	-0.0400019	0.225409	0.0329976	-0.104677	0.0246733	NA	NA	NA	NA	NA
1746	162	IDP_T1_FAST_ROIs_L_cerebellum_X	GMV	MS	63	3	-0.0133457	0.685887	0.0329976	-0.078021	0.0513297	NA	NA	NA	NA	NA
1747	163	IDP_T1_FAST_ROIs_V_cerebellum_X	GMV	MS	63	3	-0.00497292	0.880208	0.0329976	-0.0696482	0.0597023	NA	NA	NA	NA	NA
1748	164	IDP_T1_FAST_ROIs_R_cerebellum_X	GMV	MS	63	3	-0.0870503	0.0187666	0.0370406	-0.15965	-0.0144508	NA	NA	NA	NA	NA
1749	344	aparc-Desikan_lh_volume_bankssts	GMV	MS	63	3	-0.00158299	0.971282	0.043971	-0.0877662	0.0846002	NA	NA	NA	NA	NA
1750	345	aparc-Desikan_lh_volume_caudalanteriorcingulate	GMV	MS	63	3	-0.0444678	0.222482	0.0364503	-0.11591	0.0269749	NA	NA	NA	NA	NA
1751	346	aparc-Desikan_lh_volume_caudalmiddlefrontal	GMV	MS	63	3	0.000967139	0.979512	0.0376608	-0.0728481	0.0747824	NA	NA	NA	NA	NA
1752	347	aparc-Desikan_lh_volume_cuneus	GMV	MS	63	3	-0.0237745	0.490927	0.0345141	-0.0914221	0.0438731	NA	NA	NA	NA	NA
1753	348	aparc-Desikan_lh_volume_entorhinal	GMV	MS	63	3	0.0191884	0.58817	0.0354364	-0.0502669	0.0886438	NA	NA	NA	NA	NA
1754	349	aparc-Desikan_lh_volume_fusiform	GMV	MS	63	3	0.0324836	0.44578	0.0426032	-0.0510186	0.115986	NA	NA	NA	NA	NA
1755	350	aparc-Desikan_lh_volume_inferiorparietal	GMV	MS	63	3	-0.0212749	0.564864	0.0369592	-0.093715	0.0511652	NA	NA	NA	NA	NA
1756	351	aparc-Desikan_lh_volume_inferiortemporal	GMV	MS	63	3	0.00446537	0.912775	0.0407649	-0.0754339	0.0843647	NA	NA	NA	NA	NA
1757	352	aparc-Desikan_lh_volume_isthmuscingulate	GMV	MS	63	3	-0.0218541	0.515861	0.0336352	-0.087779	0.0440709	NA	NA	NA	NA	NA
1758	353	aparc-Desikan_lh_volume_lateraloccipital	GMV	MS	63	3	-0.0604215	0.0811181	0.0346407	-0.128317	0.00747425	NA	NA	NA	NA	NA
1759	354	aparc-Desikan_lh_volume_lateralorbitofrontal	GMV	MS	63	3	-0.0461813	0.218255	0.0375098	-0.119701	0.0273379	NA	NA	NA	NA	NA
1760	355	aparc-Desikan_lh_volume_lingual	GMV	MS	63	3	-0.00521833	0.891322	0.0381927	-0.0800759	0.0696393	NA	NA	NA	NA	NA
1761	356	aparc-Desikan_lh_volume_medialorbitofrontal	GMV	MS	63	3	-0.0181359	0.589749	0.0336348	-0.08406	0.0477883	NA	NA	NA	NA	NA
1762	357	aparc-Desikan_lh_volume_middletemporal	GMV	MS	63	3	-0.015935	0.708337	0.0425966	-0.0994243	0.0675543	NA	NA	NA	NA	NA
1763	358	aparc-Desikan_lh_volume_parahippocampal	GMV	MS	63	3	-0.00352118	0.919227	0.0347229	-0.0715781	0.0645357	NA	NA	NA	NA	NA
1764	359	aparc-Desikan_lh_volume_paracentral	GMV	MS	63	3	-0.0703044	0.0706151	0.0388864	-0.146522	0.00591287	NA	NA	NA	NA	NA
1765	360	aparc-Desikan_lh_volume_parsopercularis	GMV	MS	63	3	0.000247012	0.995133	0.0404933	-0.0791198	0.0796138	NA	NA	NA	NA	NA
1766	361	aparc-Desikan_lh_volume_parsorbitalis	GMV	MS	63	3	-0.0273996	0.481546	0.0389299	-0.103702	0.048903	NA	NA	NA	NA	NA
1767	362	aparc-Desikan_lh_volume_parstriangularis	GMV	MS	63	3	-0.0313496	0.352678	0.0337307	-0.0974617	0.0347626	NA	NA	NA	NA	NA
1768	363	aparc-Desikan_lh_volume_pericalcarine	GMV	MS	63	3	-0.0115782	0.738842	0.034729	-0.0796471	0.0564907	NA	NA	NA	NA	NA
1769	364	aparc-Desikan_lh_volume_postcentral	GMV	MS	63	3	-0.0158569	0.673242	0.0376021	-0.0895571	0.0578432	NA	NA	NA	NA	NA
1770	365	aparc-Desikan_lh_volume_posteriorcingulate	GMV	MS	63	3	-0.0322905	0.337047	0.0336354	-0.0982158	0.0336348	NA	NA	NA	NA	NA
1771	366	aparc-Desikan_lh_volume_precentral	GMV	MS	63	3	-0.0263355	0.444775	0.0344636	-0.0938841	0.0412131	NA	NA	NA	NA	NA
1772	367	aparc-Desikan_lh_volume_precuneus	GMV	MS	63	3	-0.0297954	0.417744	0.0367689	-0.101862	0.0422717	NA	NA	NA	NA	NA
1773	368	aparc-Desikan_lh_volume_rostralanteriorcingulate	GMV	MS	63	3	-0.010576	0.762944	0.0350642	-0.0793017	0.0581498	NA	NA	NA	NA	NA
1774	369	aparc-Desikan_lh_volume_rostralmiddlefrontal	GMV	MS	63	3	-0.0258104	0.462453	0.035125	-0.0946554	0.0430347	NA	NA	NA	NA	NA
1775	370	aparc-Desikan_lh_volume_superiorfrontal	GMV	MS	63	3	-0.0460455	0.282325	0.0428285	-0.129989	0.0378984	NA	NA	NA	NA	NA
1776	371	aparc-Desikan_lh_volume_superiorparietal	GMV	MS	63	3	-0.0185154	0.627182	0.0381213	-0.0932332	0.0562024	NA	NA	NA	NA	NA
1777	372	aparc-Desikan_lh_volume_superiortemporal	GMV	MS	63	3	0.000709131	0.984262	0.0359503	-0.0697535	0.0711717	NA	NA	NA	NA	NA
1778	373	aparc-Desikan_lh_volume_supramarginal	GMV	MS	63	3	-0.00644324	0.853089	0.0347947	-0.0746409	0.0617544	NA	NA	NA	NA	NA
1779	374	aparc-Desikan_lh_volume_frontalpole	GMV	MS	63	3	-0.0334139	0.40128	0.0398098	-0.111441	0.0446134	NA	NA	NA	NA	NA
1780	375	aparc-Desikan_lh_volume_transversetemporal	GMV	MS	63	3	-0.012489	0.739146	0.0375064	-0.0860015	0.0610235	NA	NA	NA	NA	NA
1781	376	aparc-Desikan_lh_volume_insula	GMV	MS	63	3	0.00298289	0.929333	0.0336348	-0.0629413	0.0689071	NA	NA	NA	NA	NA
1782	377	aparc-Desikan_rh_volume_bankssts	GMV	MS	63	3	0.0163362	0.627185	0.0336348	-0.0495881	0.0822605	NA	NA	NA	NA	NA
1783	378	aparc-Desikan_rh_volume_caudalanteriorcingulate	GMV	MS	63	3	-0.0243406	0.542322	0.0399481	-0.102639	0.0539578	NA	NA	NA	NA	NA
1784	379	aparc-Desikan_rh_volume_caudalmiddlefrontal	GMV	MS	63	3	-0.00430399	0.901663	0.0348328	-0.0725763	0.0639684	NA	NA	NA	NA	NA
1785	380	aparc-Desikan_rh_volume_cuneus	GMV	MS	63	3	-0.020986	0.532667	0.0336347	-0.0869101	0.044938	NA	NA	NA	NA	NA
1786	381	aparc-Desikan_rh_volume_entorhinal	GMV	MS	63	3	-0.0188386	0.575418	0.0336349	-0.0847629	0.0470858	NA	NA	NA	NA	NA
1787	382	aparc-Desikan_rh_volume_fusiform	GMV	MS	63	3	-0.0136376	0.716924	0.0376135	-0.0873601	0.0600849	NA	NA	NA	NA	NA
1788	383	aparc-Desikan_rh_volume_inferiorparietal	GMV	MS	63	3	0.0121052	0.719356	0.0336894	-0.0539259	0.0781364	NA	NA	NA	NA	NA
1789	384	aparc-Desikan_rh_volume_inferiortemporal	GMV	MS	63	3	0.0688054	0.0531095	0.0355762	-0.000923936	0.138535	NA	NA	NA	NA	NA
1790	385	aparc-Desikan_rh_volume_isthmuscingulate	GMV	MS	63	3	0.031351	0.41856	0.0387565	-0.0446118	0.107314	NA	NA	NA	NA	NA
1791	386	aparc-Desikan_rh_volume_lateraloccipital	GMV	MS	63	3	-0.0657098	0.0754137	0.0369584	-0.138148	0.00672863	NA	NA	NA	NA	NA
1792	387	aparc-Desikan_rh_volume_lateralorbitofrontal	GMV	MS	63	3	-0.0320272	0.340993	0.0336348	-0.0979514	0.033897	NA	NA	NA	NA	NA
1793	388	aparc-Desikan_rh_volume_lingual	GMV	MS	63	3	0.00307305	0.935146	0.0377655	-0.0709474	0.0770935	NA	NA	NA	NA	NA
1794	389	aparc-Desikan_rh_volume_medialorbitofrontal	GMV	MS	63	3	-0.0415834	0.254186	0.0364689	-0.113062	0.0298957	NA	NA	NA	NA	NA
1795	390	aparc-Desikan_rh_volume_middletemporal	GMV	MS	63	3	0.0268119	0.510096	0.0407051	-0.05297	0.106594	NA	NA	NA	NA	NA
1796	391	aparc-Desikan_rh_volume_parahippocampal	GMV	MS	63	3	-0.0390433	0.245723	0.0336348	-0.104968	0.0268809	NA	NA	NA	NA	NA
1797	392	aparc-Desikan_rh_volume_paracentral	GMV	MS	63	3	-0.0524533	0.198915	0.0408309	-0.132482	0.0275752	NA	NA	NA	NA	NA
1798	393	aparc-Desikan_rh_volume_parsopercularis	GMV	MS	63	3	0.0459265	0.211683	0.036772	-0.0261467	0.118	NA	NA	NA	NA	NA
1799	394	aparc-Desikan_rh_volume_parsorbitalis	GMV	MS	63	3	0.00925969	0.783092	0.0336358	-0.0566666	0.0751859	NA	NA	NA	NA	NA
1800	395	aparc-Desikan_rh_volume_parstriangularis	GMV	MS	63	3	0.00916754	0.78519	0.0336347	-0.0567565	0.0750915	NA	NA	NA	NA	NA
1801	396	aparc-Desikan_rh_volume_pericalcarine	GMV	MS	63	3	-0.00556627	0.870148	0.0340507	-0.0723056	0.0611731	NA	NA	NA	NA	NA
1802	397	aparc-Desikan_rh_volume_postcentral	GMV	MS	63	3	-0.019324	0.606095	0.0374747	-0.0927744	0.0541263	NA	NA	NA	NA	NA
1803	398	aparc-Desikan_rh_volume_posteriorcingulate	GMV	MS	63	3	-0.0616237	0.0669287	0.0336346	-0.127548	0.0043001	NA	NA	NA	NA	NA
1804	399	aparc-Desikan_rh_volume_precentral	GMV	MS	63	3	-0.0295142	0.428839	0.037304	-0.10263	0.0436016	NA	NA	NA	NA	NA
1805	400	aparc-Desikan_rh_volume_precuneus	GMV	MS	63	3	-0.00349709	0.924399	0.0368524	-0.0757278	0.0687336	NA	NA	NA	NA	NA
1806	401	aparc-Desikan_rh_volume_rostralanteriorcingulate	GMV	MS	63	3	-0.03942	0.281851	0.0366299	-0.111215	0.0323746	NA	NA	NA	NA	NA
1807	402	aparc-Desikan_rh_volume_rostralmiddlefrontal	GMV	MS	63	3	-0.025172	0.454226	0.0336349	-0.0910964	0.0407524	NA	NA	NA	NA	NA
1808	403	aparc-Desikan_rh_volume_superiorfrontal	GMV	MS	63	3	-0.00621038	0.866287	0.036884	-0.0785029	0.0660822	NA	NA	NA	NA	NA
1809	404	aparc-Desikan_rh_volume_superiorparietal	GMV	MS	63	3	-0.0449749	0.307683	0.0440889	-0.131389	0.0414393	NA	NA	NA	NA	NA
1810	405	aparc-Desikan_rh_volume_superiortemporal	GMV	MS	63	3	-0.0802946	0.0292939	0.0368407	-0.152502	-0.00808684	NA	NA	NA	NA	NA
1811	406	aparc-Desikan_rh_volume_supramarginal	GMV	MS	63	3	-0.0721863	0.0642072	0.0390041	-0.148634	0.00426166	NA	NA	NA	NA	NA
1812	407	aparc-Desikan_rh_volume_frontalpole	GMV	MS	63	3	0.011855	0.724496	0.0336354	-0.0540704	0.0777804	NA	NA	NA	NA	NA
1813	408	aparc-Desikan_rh_volume_transversetemporal	GMV	MS	63	3	-0.0849417	0.0439427	0.0421623	-0.16758	-0.00230364	NA	NA	NA	NA	NA
1814	409	aparc-Desikan_rh_volume_insula	GMV	MS	63	3	-0.0254714	0.448874	0.0336348	-0.0913956	0.0404528	NA	NA	NA	NA	NA
1815	648	aparc-Desikan_lh_area_TotalSurface	SA	MS	63	3	0.00350688	0.920622	0.0351919	-0.0654693	0.0724831	NA	NA	NA	NA	NA
1816	649	aparc-Desikan_lh_area_bankssts	SA	MS	63	3	0.00139429	0.975029	0.0445434	-0.0859107	0.0886993	NA	NA	NA	NA	NA
1817	650	aparc-Desikan_lh_area_caudalanteriorcingulate	SA	MS	63	3	0.00897924	0.796944	0.0348974	-0.0594196	0.0773781	NA	NA	NA	NA	NA
1818	651	aparc-Desikan_lh_area_caudalmiddlefrontal	SA	MS	63	3	0.0457681	0.210625	0.0365604	-0.0258903	0.117426	NA	NA	NA	NA	NA
1819	652	aparc-Desikan_lh_area_cuneus	SA	MS	63	3	-0.0162068	0.635106	0.0341518	-0.0831444	0.0507307	NA	NA	NA	NA	NA
1820	653	aparc-Desikan_lh_area_entorhinal	SA	MS	63	3	0.0535665	0.16926	0.0389692	-0.0228131	0.129946	NA	NA	NA	NA	NA
1821	654	aparc-Desikan_lh_area_fusiform	SA	MS	63	3	0.0477889	0.179778	0.0356251	-0.0220363	0.117614	NA	NA	NA	NA	NA
1822	655	aparc-Desikan_lh_area_inferiorparietal	SA	MS	63	3	-0.0194078	0.582412	0.0352955	-0.088587	0.0497715	NA	NA	NA	NA	NA
1823	656	aparc-Desikan_lh_area_inferiortemporal	SA	MS	63	3	0.0105424	0.803299	0.0423255	-0.0724155	0.0935003	NA	NA	NA	NA	NA
1824	657	aparc-Desikan_lh_area_isthmuscingulate	SA	MS	63	3	-0.000585262	0.986117	0.033635	-0.0665099	0.0653394	NA	NA	NA	NA	NA
1825	658	aparc-Desikan_lh_area_lateraloccipital	SA	MS	63	3	-0.0434965	0.19594	0.0336347	-0.10942	0.0224275	NA	NA	NA	NA	NA
1826	659	aparc-Desikan_lh_area_lateralorbitofrontal	SA	MS	63	3	-0.035048	0.309154	0.0344621	-0.102594	0.0324978	NA	NA	NA	NA	NA
1827	660	aparc-Desikan_lh_area_lingual	SA	MS	63	3	-0.0148696	0.660585	0.0338632	-0.0812415	0.0515024	NA	NA	NA	NA	NA
1828	661	aparc-Desikan_lh_area_medialorbitofrontal	SA	MS	63	3	0.00150813	0.964236	0.0336348	-0.0644161	0.0674324	NA	NA	NA	NA	NA
1829	662	aparc-Desikan_lh_area_middletemporal	SA	MS	63	3	-0.0338439	0.451216	0.0449222	-0.121891	0.0542035	NA	NA	NA	NA	NA
1830	663	aparc-Desikan_lh_area_parahippocampal	SA	MS	63	3	0.094608	0.00689711	0.035017	0.0259746	0.163241	NA	NA	NA	NA	NA
1831	664	aparc-Desikan_lh_area_paracentral	SA	MS	63	3	-0.0239786	0.543486	0.0394677	-0.101335	0.0533781	NA	NA	NA	NA	NA
1832	665	aparc-Desikan_lh_area_parsopercularis	SA	MS	63	3	0.0143865	0.687363	0.0357485	-0.0556806	0.0844535	NA	NA	NA	NA	NA
1833	666	aparc-Desikan_lh_area_parsorbitalis	SA	MS	63	3	-0.0215426	0.559174	0.0368837	-0.0938346	0.0507494	NA	NA	NA	NA	NA
1834	667	aparc-Desikan_lh_area_parstriangularis	SA	MS	63	3	-0.00105545	0.975058	0.0337584	-0.067222	0.0651111	NA	NA	NA	NA	NA
1835	668	aparc-Desikan_lh_area_pericalcarine	SA	MS	63	3	-0.0253158	0.451648	0.0336346	-0.0912396	0.0406081	NA	NA	NA	NA	NA
1836	669	aparc-Desikan_lh_area_postcentral	SA	MS	63	3	0.0221287	0.510594	0.0336347	-0.0437953	0.0880527	NA	NA	NA	NA	NA
1837	670	aparc-Desikan_lh_area_posteriorcingulate	SA	MS	63	3	0.00127165	0.969841	0.0336352	-0.0646533	0.0671966	NA	NA	NA	NA	NA
1838	671	aparc-Desikan_lh_area_precentral	SA	MS	63	3	0.0265966	0.473058	0.0370677	-0.0460562	0.0992493	NA	NA	NA	NA	NA
1839	672	aparc-Desikan_lh_area_precuneus	SA	MS	63	3	-0.00521772	0.87672	0.0336348	-0.0711419	0.0607064	NA	NA	NA	NA	NA
1840	673	aparc-Desikan_lh_area_rostralanteriorcingulate	SA	MS	63	3	-0.00695805	0.849066	0.0365615	-0.0786186	0.0647025	NA	NA	NA	NA	NA
1841	674	aparc-Desikan_lh_area_rostralmiddlefrontal	SA	MS	63	3	0.0236381	0.543483	0.0389068	-0.0526194	0.0998955	NA	NA	NA	NA	NA
1842	675	aparc-Desikan_lh_area_superiorfrontal	SA	MS	63	3	-0.00903927	0.79754	0.0352364	-0.0781026	0.060024	NA	NA	NA	NA	NA
1843	676	aparc-Desikan_lh_area_superiorparietal	SA	MS	63	3	0.00387256	0.911295	0.0347612	-0.0642593	0.0720045	NA	NA	NA	NA	NA
1844	677	aparc-Desikan_lh_area_superiortemporal	SA	MS	63	3	-0.00186459	0.960651	0.0377932	-0.0759393	0.0722101	NA	NA	NA	NA	NA
1845	678	aparc-Desikan_lh_area_supramarginal	SA	MS	63	3	0.00691566	0.837094	0.0336346	-0.0590082	0.0728395	NA	NA	NA	NA	NA
1846	679	aparc-Desikan_lh_area_frontalpole	SA	MS	63	3	0.0331228	0.32474	0.0336353	-0.0328023	0.0990479	NA	NA	NA	NA	NA
1847	680	aparc-Desikan_lh_area_transversetemporal	SA	MS	63	3	0.0131947	0.703693	0.0346917	-0.0548011	0.0811904	NA	NA	NA	NA	NA
1848	681	aparc-Desikan_lh_area_insula	SA	MS	63	3	0.00940785	0.791773	0.0356346	-0.0604359	0.0792516	NA	NA	NA	NA	NA
1849	682	aparc-Desikan_rh_area_TotalSurface	SA	MS	63	3	-0.0204699	0.556917	0.0348468	-0.0887697	0.0478298	NA	NA	NA	NA	NA
1850	683	aparc-Desikan_rh_area_bankssts	SA	MS	63	3	0.0327371	0.341951	0.0344486	-0.0347821	0.100256	NA	NA	NA	NA	NA
1851	684	aparc-Desikan_rh_area_caudalanteriorcingulate	SA	MS	63	3	-0.0109273	0.767636	0.0369828	-0.0834135	0.0615589	NA	NA	NA	NA	NA
1852	685	aparc-Desikan_rh_area_caudalmiddlefrontal	SA	MS	63	3	0.0195528	0.56102	0.0336347	-0.0463713	0.0854768	NA	NA	NA	NA	NA
1853	686	aparc-Desikan_rh_area_cuneus	SA	MS	63	3	-0.0207583	0.537124	0.0336349	-0.0866827	0.045166	NA	NA	NA	NA	NA
1854	687	aparc-Desikan_rh_area_entorhinal	SA	MS	63	3	-0.00215509	0.949168	0.0338048	-0.0684125	0.0641023	NA	NA	NA	NA	NA
1855	688	aparc-Desikan_rh_area_fusiform	SA	MS	63	3	-0.0343795	0.34076	0.0360877	-0.105111	0.0363524	NA	NA	NA	NA	NA
1856	689	aparc-Desikan_rh_area_inferiorparietal	SA	MS	63	3	0.0235118	0.544673	0.0388136	-0.0525629	0.0995865	NA	NA	NA	NA	NA
1857	690	aparc-Desikan_rh_area_inferiortemporal	SA	MS	63	3	0.0359011	0.364885	0.0396217	-0.0417575	0.11356	NA	NA	NA	NA	NA
1858	691	aparc-Desikan_rh_area_isthmuscingulate	SA	MS	63	3	0.0456133	0.183268	0.0342761	-0.0215679	0.112795	NA	NA	NA	NA	NA
1859	692	aparc-Desikan_rh_area_lateraloccipital	SA	MS	63	3	-0.0656924	0.0595006	0.0348598	-0.134018	0.00263274	NA	NA	NA	NA	NA
1860	693	aparc-Desikan_rh_area_lateralorbitofrontal	SA	MS	63	3	-0.0496739	0.139714	0.0336349	-0.115598	0.0162505	NA	NA	NA	NA	NA
1861	694	aparc-Desikan_rh_area_lingual	SA	MS	63	3	-0.00268185	0.938265	0.0346263	-0.0705495	0.0651858	NA	NA	NA	NA	NA
1862	695	aparc-Desikan_rh_area_medialorbitofrontal	SA	MS	63	3	0.000873368	0.97973	0.0343739	-0.0664995	0.0682462	NA	NA	NA	NA	NA
1863	696	aparc-Desikan_rh_area_middletemporal	SA	MS	63	3	0.0110561	0.813414	0.046843	-0.0807561	0.102868	NA	NA	NA	NA	NA
1864	697	aparc-Desikan_rh_area_parahippocampal	SA	MS	63	3	0.0267787	0.448444	0.0353276	-0.0424633	0.0960208	NA	NA	NA	NA	NA
1865	698	aparc-Desikan_rh_area_paracentral	SA	MS	63	3	-0.0279088	0.499449	0.0413246	-0.108905	0.0530874	NA	NA	NA	NA	NA
1866	699	aparc-Desikan_rh_area_parsopercularis	SA	MS	63	3	0.0549968	0.125052	0.035854	-0.0152771	0.125271	NA	NA	NA	NA	NA
1867	700	aparc-Desikan_rh_area_parsorbitalis	SA	MS	63	3	0.0214801	0.523076	0.0336357	-0.0444458	0.0874061	NA	NA	NA	NA	NA
1868	701	aparc-Desikan_rh_area_parstriangularis	SA	MS	63	3	0.0138849	0.692259	0.0350814	-0.0548747	0.0826445	NA	NA	NA	NA	NA
1869	702	aparc-Desikan_rh_area_pericalcarine	SA	MS	63	3	-0.0153503	0.648114	0.0336346	-0.0812742	0.0505735	NA	NA	NA	NA	NA
1870	703	aparc-Desikan_rh_area_postcentral	SA	MS	63	3	-0.0197621	0.589199	0.0365966	-0.0914914	0.0519673	NA	NA	NA	NA	NA
1871	704	aparc-Desikan_rh_area_posteriorcingulate	SA	MS	63	3	-0.0444018	0.186797	0.0336349	-0.110326	0.0215225	NA	NA	NA	NA	NA
1872	705	aparc-Desikan_rh_area_precentral	SA	MS	63	3	0.0081011	0.818075	0.0352189	-0.060928	0.0771302	NA	NA	NA	NA	NA
1873	706	aparc-Desikan_rh_area_precuneus	SA	MS	63	3	0.00960408	0.775231	0.0336348	-0.0563202	0.0755283	NA	NA	NA	NA	NA
1874	707	aparc-Desikan_rh_area_rostralanteriorcingulate	SA	MS	63	3	-0.0253686	0.48589	0.0364041	-0.0967207	0.0459835	NA	NA	NA	NA	NA
1875	708	aparc-Desikan_rh_area_rostralmiddlefrontal	SA	MS	63	3	0.0221077	0.548159	0.0368142	-0.0500481	0.0942635	NA	NA	NA	NA	NA
1876	709	aparc-Desikan_rh_area_superiorfrontal	SA	MS	63	3	0.00832334	0.809271	0.0344843	-0.0592659	0.0759125	NA	NA	NA	NA	NA
1877	710	aparc-Desikan_rh_area_superiorparietal	SA	MS	63	3	-0.0308704	0.467959	0.0425326	-0.114234	0.0524936	NA	NA	NA	NA	NA
1878	711	aparc-Desikan_rh_area_superiortemporal	SA	MS	63	3	-0.0952747	0.00475956	0.033751	-0.161427	-0.0291228	NA	NA	NA	NA	NA
1879	712	aparc-Desikan_rh_area_supramarginal	SA	MS	63	3	-0.0494057	0.173454	0.0362959	-0.120546	0.0217344	NA	NA	NA	NA	NA
1880	713	aparc-Desikan_rh_area_frontalpole	SA	MS	63	3	0.0822726	0.0144435	0.033635	0.0163479	0.148197	NA	NA	NA	NA	NA
1881	714	aparc-Desikan_rh_area_transversetemporal	SA	MS	63	3	-0.0617997	0.107095	0.0383518	-0.136969	0.0133699	NA	NA	NA	NA	NA
1882	715	aparc-Desikan_rh_area_insula	SA	MS	63	3	-0.038544	0.27738	0.0354844	-0.108094	0.0310055	NA	NA	NA	NA	NA
1883	1020	aparc-Desikan_lh_thickness_GlobalMeanThickness	CT	MS	63	3	-0.0353199	0.410278	0.042895	-0.119394	0.0487543	NA	NA	NA	NA	NA
1884	1021	aparc-Desikan_lh_thickness_bankssts	CT	MS	63	3	-0.0236914	0.481198	0.0336346	-0.0896152	0.0422324	NA	NA	NA	NA	NA
1885	1022	aparc-Desikan_lh_thickness_caudalanteriorcingulate	CT	MS	63	3	-0.0412969	0.238471	0.0350325	-0.109961	0.0273668	NA	NA	NA	NA	NA
1886	1023	aparc-Desikan_lh_thickness_caudalmiddlefrontal	CT	MS	63	3	-0.0790584	0.0520822	0.0407003	-0.158831	0.000714129	NA	NA	NA	NA	NA
1887	1024	aparc-Desikan_lh_thickness_cuneus	CT	MS	63	3	-0.0199524	0.627603	0.0411302	-0.100567	0.0606627	NA	NA	NA	NA	NA
1888	1025	aparc-Desikan_lh_thickness_entorhinal	CT	MS	63	3	-0.0348653	0.29994	0.0336355	-0.100791	0.0310602	NA	NA	NA	NA	NA
1889	1026	aparc-Desikan_lh_thickness_fusiform	CT	MS	63	3	-0.0118533	0.763725	0.0394331	-0.0891421	0.0654355	NA	NA	NA	NA	NA
1890	1027	aparc-Desikan_lh_thickness_inferiorparietal	CT	MS	63	3	0.00332832	0.933455	0.039861	-0.0747992	0.0814559	NA	NA	NA	NA	NA
1891	1028	aparc-Desikan_lh_thickness_inferiortemporal	CT	MS	63	3	0.0042783	0.911446	0.038469	-0.071121	0.0796776	NA	NA	NA	NA	NA
1892	1029	aparc-Desikan_lh_thickness_isthmuscingulate	CT	MS	63	3	-0.0054646	0.872069	0.0339351	-0.0719774	0.0610482	NA	NA	NA	NA	NA
1893	1030	aparc-Desikan_lh_thickness_lateraloccipital	CT	MS	63	3	-0.0235899	0.572217	0.0417677	-0.105455	0.0582747	NA	NA	NA	NA	NA
1894	1031	aparc-Desikan_lh_thickness_lateralorbitofrontal	CT	MS	63	3	-0.0179773	0.667511	0.0418499	-0.100003	0.0640485	NA	NA	NA	NA	NA
1895	1032	aparc-Desikan_lh_thickness_lingual	CT	MS	63	3	0.00259337	0.945793	0.0381434	-0.0721676	0.0773544	NA	NA	NA	NA	NA
1896	1033	aparc-Desikan_lh_thickness_medialorbitofrontal	CT	MS	63	3	-0.00792056	0.846788	0.0409929	-0.0882666	0.0724254	NA	NA	NA	NA	NA
1897	1034	aparc-Desikan_lh_thickness_middletemporal	CT	MS	63	3	0.0441994	0.263906	0.0395624	-0.0333429	0.121742	NA	NA	NA	NA	NA
1898	1035	aparc-Desikan_lh_thickness_parahippocampal	CT	MS	63	3	-0.0600047	0.141845	0.0408485	-0.140068	0.0200584	NA	NA	NA	NA	NA
1899	1036	aparc-Desikan_lh_thickness_paracentral	CT	MS	63	3	-0.056378	0.14634	0.0388123	-0.13245	0.0196941	NA	NA	NA	NA	NA
1900	1037	aparc-Desikan_lh_thickness_parsopercularis	CT	MS	63	3	-0.0373102	0.313754	0.037037	-0.109903	0.0352822	NA	NA	NA	NA	NA
1901	1038	aparc-Desikan_lh_thickness_parsorbitalis	CT	MS	63	3	-0.0291947	0.421445	0.0363156	-0.100373	0.0419838	NA	NA	NA	NA	NA
1902	1039	aparc-Desikan_lh_thickness_parstriangularis	CT	MS	63	3	-0.063929	0.0573443	0.0336348	-0.129853	0.00199532	NA	NA	NA	NA	NA
1903	1040	aparc-Desikan_lh_thickness_pericalcarine	CT	MS	63	3	0.0209909	0.62244	0.0426303	-0.0625644	0.104546	NA	NA	NA	NA	NA
1904	1041	aparc-Desikan_lh_thickness_postcentral	CT	MS	63	3	-0.0407228	0.318115	0.0407905	-0.120672	0.0392267	NA	NA	NA	NA	NA
1905	1042	aparc-Desikan_lh_thickness_posteriorcingulate	CT	MS	63	3	-0.0664304	0.0501633	0.0339178	-0.132909	4.85e-05	NA	NA	NA	NA	NA
1906	1043	aparc-Desikan_lh_thickness_precentral	CT	MS	63	3	-0.051684	0.177424	0.0383205	-0.126792	0.0234242	NA	NA	NA	NA	NA
1907	1044	aparc-Desikan_lh_thickness_precuneus	CT	MS	63	3	-0.0395877	0.370819	0.044235	-0.126288	0.0471129	NA	NA	NA	NA	NA
1908	1045	aparc-Desikan_lh_thickness_rostralanteriorcingulate	CT	MS	63	3	0.00600261	0.86459	0.0351989	-0.0629871	0.0749924	NA	NA	NA	NA	NA
1909	1046	aparc-Desikan_lh_thickness_rostralmiddlefrontal	CT	MS	63	3	-0.0864559	0.0429215	0.0427054	-0.170159	-0.00275336	NA	NA	NA	NA	NA
1910	1047	aparc-Desikan_lh_thickness_superiorfrontal	CT	MS	63	3	-0.0530763	0.208873	0.0422357	-0.135858	0.0297056	NA	NA	NA	NA	NA
1911	1048	aparc-Desikan_lh_thickness_superiorparietal	CT	MS	63	3	-0.0268676	0.548535	0.0447825	-0.114641	0.0609061	NA	NA	NA	NA	NA
1912	1049	aparc-Desikan_lh_thickness_superiortemporal	CT	MS	63	3	0.0104762	0.770535	0.0359175	-0.0599221	0.0808745	NA	NA	NA	NA	NA
1913	1050	aparc-Desikan_lh_thickness_supramarginal	CT	MS	63	3	-0.0235924	0.529744	0.0375437	-0.097178	0.0499933	NA	NA	NA	NA	NA
1914	1051	aparc-Desikan_lh_thickness_frontalpole	CT	MS	63	3	-0.0840708	0.034113	0.0396798	-0.161843	-0.00629849	NA	NA	NA	NA	NA
1915	1052	aparc-Desikan_lh_thickness_transversetemporal	CT	MS	63	3	-0.0539727	0.187182	0.0409206	-0.134177	0.0262317	NA	NA	NA	NA	NA
1916	1053	aparc-Desikan_lh_thickness_insula	CT	MS	63	3	-0.017947	0.642658	0.0386801	-0.09376	0.057866	NA	NA	NA	NA	NA
1917	1054	aparc-Desikan_rh_thickness_GlobalMeanThickness	CT	MS	63	3	-0.0230896	0.574503	0.0411263	-0.103697	0.0575179	NA	NA	NA	NA	NA
1918	1055	aparc-Desikan_rh_thickness_bankssts	CT	MS	63	3	-0.0117281	0.742363	0.0356775	-0.0816561	0.0581999	NA	NA	NA	NA	NA
1919	1056	aparc-Desikan_rh_thickness_caudalanteriorcingulate	CT	MS	63	3	0.00319631	0.924293	0.0336357	-0.0627297	0.0691223	NA	NA	NA	NA	NA
1920	1057	aparc-Desikan_rh_thickness_caudalmiddlefrontal	CT	MS	63	3	-0.0340096	0.37679	0.0384799	-0.10943	0.0414111	NA	NA	NA	NA	NA
1921	1058	aparc-Desikan_rh_thickness_cuneus	CT	MS	63	3	-0.0169729	0.644096	0.0367396	-0.0889825	0.0550366	NA	NA	NA	NA	NA
1922	1059	aparc-Desikan_rh_thickness_entorhinal	CT	MS	63	3	-0.00143894	0.965876	0.0336348	-0.0673632	0.0644853	NA	NA	NA	NA	NA
1923	1060	aparc-Desikan_rh_thickness_fusiform	CT	MS	63	3	0.0177304	0.6767	0.042522	-0.0656126	0.101073	NA	NA	NA	NA	NA
1924	1061	aparc-Desikan_rh_thickness_inferiorparietal	CT	MS	63	3	-0.0213551	0.600808	0.0408133	-0.101349	0.0586389	NA	NA	NA	NA	NA
1925	1062	aparc-Desikan_rh_thickness_inferiortemporal	CT	MS	63	3	0.0408132	0.288191	0.038427	-0.0345036	0.11613	NA	NA	NA	NA	NA
1926	1063	aparc-Desikan_rh_thickness_isthmuscingulate	CT	MS	63	3	-0.0234907	0.598536	0.0446162	-0.110938	0.063957	NA	NA	NA	NA	NA
1927	1064	aparc-Desikan_rh_thickness_lateraloccipital	CT	MS	63	3	-0.00599175	0.878557	0.0392132	-0.0828497	0.0708662	NA	NA	NA	NA	NA
1928	1065	aparc-Desikan_rh_thickness_lateralorbitofrontal	CT	MS	63	3	0.0303039	0.382424	0.0346949	-0.0376981	0.0983059	NA	NA	NA	NA	NA
1929	1066	aparc-Desikan_rh_thickness_lingual	CT	MS	63	3	0.00779391	0.828965	0.0360781	-0.0629192	0.078507	NA	NA	NA	NA	NA
1930	1067	aparc-Desikan_rh_thickness_medialorbitofrontal	CT	MS	63	3	-0.0373681	0.307623	0.0366275	-0.109158	0.0344217	NA	NA	NA	NA	NA
1931	1068	aparc-Desikan_rh_thickness_middletemporal	CT	MS	63	3	0.0235629	0.526224	0.0371783	-0.0493065	0.0964323	NA	NA	NA	NA	NA
1932	1069	aparc-Desikan_rh_thickness_parahippocampal	CT	MS	63	3	-0.0523981	0.212456	0.0420248	-0.134767	0.0299704	NA	NA	NA	NA	NA
1933	1070	aparc-Desikan_rh_thickness_paracentral	CT	MS	63	3	-0.0313111	0.389855	0.0364133	-0.102681	0.040059	NA	NA	NA	NA	NA
1934	1071	aparc-Desikan_rh_thickness_parsopercularis	CT	MS	63	3	-0.0404112	0.321602	0.0407712	-0.120323	0.0395003	NA	NA	NA	NA	NA
1935	1072	aparc-Desikan_rh_thickness_parsorbitalis	CT	MS	63	3	-0.0109911	0.775934	0.0386164	-0.0866792	0.0646971	NA	NA	NA	NA	NA
1936	1073	aparc-Desikan_rh_thickness_parstriangularis	CT	MS	63	3	-0.00949099	0.802646	0.0379755	-0.083923	0.064941	NA	NA	NA	NA	NA
1937	1074	aparc-Desikan_rh_thickness_pericalcarine	CT	MS	63	3	0.0137449	0.708594	0.0367763	-0.0583366	0.0858264	NA	NA	NA	NA	NA
1938	1075	aparc-Desikan_rh_thickness_postcentral	CT	MS	63	3	-0.0187231	0.63037	0.0389088	-0.0949843	0.0575381	NA	NA	NA	NA	NA
1939	1076	aparc-Desikan_rh_thickness_posteriorcingulate	CT	MS	63	3	-0.0347445	0.357308	0.037745	-0.108725	0.0392357	NA	NA	NA	NA	NA
1940	1077	aparc-Desikan_rh_thickness_precentral	CT	MS	63	3	-0.0407735	0.282913	0.0379712	-0.115197	0.0336502	NA	NA	NA	NA	NA
1941	1078	aparc-Desikan_rh_thickness_precuneus	CT	MS	63	3	-0.0210738	0.560884	0.0362386	-0.0921015	0.0499539	NA	NA	NA	NA	NA
1942	1079	aparc-Desikan_rh_thickness_rostralanteriorcingulate	CT	MS	63	3	-0.00470392	0.888777	0.0336351	-0.0706287	0.0612209	NA	NA	NA	NA	NA
1943	1080	aparc-Desikan_rh_thickness_rostralmiddlefrontal	CT	MS	63	3	-0.0948391	0.0138249	0.0385246	-0.170347	-0.0193309	NA	NA	NA	NA	NA
1944	1081	aparc-Desikan_rh_thickness_superiorfrontal	CT	MS	63	3	-0.0353957	0.34518	0.0374963	-0.108888	0.038097	NA	NA	NA	NA	NA
1945	1082	aparc-Desikan_rh_thickness_superiorparietal	CT	MS	63	3	-0.0164866	0.682209	0.0402652	-0.0954063	0.0624331	NA	NA	NA	NA	NA
1946	1083	aparc-Desikan_rh_thickness_superiortemporal	CT	MS	63	3	0.00310005	0.943332	0.0436119	-0.0823793	0.0885794	NA	NA	NA	NA	NA
1947	1084	aparc-Desikan_rh_thickness_supramarginal	CT	MS	63	3	-0.0508957	0.179883	0.0379503	-0.125278	0.0234869	NA	NA	NA	NA	NA
1948	1085	aparc-Desikan_rh_thickness_frontalpole	CT	MS	63	3	-0.0520265	0.121914	0.0336352	-0.117951	0.0138985	NA	NA	NA	NA	NA
1949	1086	aparc-Desikan_rh_thickness_transversetemporal	CT	MS	63	3	-0.0365966	0.350126	0.0391682	-0.113366	0.0401731	NA	NA	NA	NA	NA
1950	1087	aparc-Desikan_rh_thickness_insula	CT	MS	63	3	0.00231208	0.954038	0.0401144	-0.0763121	0.0809363	NA	NA	NA	NA	NA
1951	1452	IDP_dMRI_TBSS_FA_Middle_cerebellar_peduncle	FA	MS	63	3	0.0214222	0.573524	0.0380589	-0.0531732	0.0960176	NA	NA	NA	NA	NA
1952	1453	IDP_dMRI_TBSS_FA_Pontine_crossing_tract	FA	MS	63	3	-0.00603006	0.859033	0.033952	-0.072576	0.0605159	NA	NA	NA	NA	NA
1953	1454	IDP_dMRI_TBSS_FA_Genu_of_corpus_callosum	FA	MS	63	3	-0.0562113	0.199103	0.0437745	-0.142009	0.0295866	NA	NA	NA	NA	NA
1954	1455	IDP_dMRI_TBSS_FA_Body_of_corpus_callosum	FA	MS	63	3	-0.0842118	0.0428465	0.0415819	-0.165712	-0.00271126	NA	NA	NA	NA	NA
1955	1456	IDP_dMRI_TBSS_FA_Splenium_of_corpus_callosum	FA	MS	63	3	-0.0187019	0.668257	0.0436408	-0.104238	0.0668341	NA	NA	NA	NA	NA
1956	1457	IDP_dMRI_TBSS_FA_Fornix	FA	MS	63	3	-0.014086	0.686056	0.0348479	-0.082388	0.0542159	NA	NA	NA	NA	NA
1957	1458	IDP_dMRI_TBSS_FA_Corticospinal_tract_R	FA	MS	63	3	-0.00439455	0.897917	0.0342538	-0.0715321	0.062743	NA	NA	NA	NA	NA
1958	1459	IDP_dMRI_TBSS_FA_Corticospinal_tract_L	FA	MS	63	3	-0.0123463	0.753768	0.0393603	-0.0894926	0.0647999	NA	NA	NA	NA	NA
1959	1460	IDP_dMRI_TBSS_FA_Medial_lemniscus_R	FA	MS	63	3	-0.0403958	0.35587	0.0437533	-0.126152	0.0453606	NA	NA	NA	NA	NA
1960	1461	IDP_dMRI_TBSS_FA_Medial_lemniscus_L	FA	MS	63	3	-0.0262724	0.553881	0.0443825	-0.113262	0.0607172	NA	NA	NA	NA	NA
1961	1462	IDP_dMRI_TBSS_FA_Inferior_cerebellar_peduncle_R	FA	MS	63	3	-0.0391028	0.351878	0.042003	-0.121429	0.0432231	NA	NA	NA	NA	NA
1962	1463	IDP_dMRI_TBSS_FA_Inferior_cerebellar_peduncle_L	FA	MS	63	3	-0.0267127	0.515709	0.0410981	-0.107265	0.0538396	NA	NA	NA	NA	NA
1963	1464	IDP_dMRI_TBSS_FA_Superior_cerebellar_peduncle_R	FA	MS	63	3	-0.0199621	0.579529	0.0360279	-0.0905767	0.0506525	NA	NA	NA	NA	NA
1964	1465	IDP_dMRI_TBSS_FA_Superior_cerebellar_peduncle_L	FA	MS	63	3	-0.0354504	0.3482	0.0377901	-0.109519	0.0386182	NA	NA	NA	NA	NA
1965	1466	IDP_dMRI_TBSS_FA_Cerebral_peduncle_R	FA	MS	63	3	-0.0452235	0.223477	0.0371496	-0.118037	0.0275898	NA	NA	NA	NA	NA
1966	1467	IDP_dMRI_TBSS_FA_Cerebral_peduncle_L	FA	MS	63	3	-0.0338226	0.367819	0.037557	-0.107434	0.0397892	NA	NA	NA	NA	NA
1967	1468	IDP_dMRI_TBSS_FA_Anterior_limb_of_internal_capsule_R	FA	MS	63	3	-0.00377087	0.932372	0.0444357	-0.0908647	0.083323	NA	NA	NA	NA	NA
1968	1469	IDP_dMRI_TBSS_FA_Anterior_limb_of_internal_capsule_L	FA	MS	63	3	-0.0222908	0.574674	0.0397212	-0.100144	0.0555627	NA	NA	NA	NA	NA
1969	1470	IDP_dMRI_TBSS_FA_Posterior_limb_of_internal_capsule_R	FA	MS	63	3	-0.0374153	0.359489	0.0408313	-0.117445	0.042614	NA	NA	NA	NA	NA
1970	1471	IDP_dMRI_TBSS_FA_Posterior_limb_of_internal_capsule_L	FA	MS	63	3	-0.0389222	0.346976	0.0413859	-0.120039	0.0421941	NA	NA	NA	NA	NA
1971	1472	IDP_dMRI_TBSS_FA_Retrolenticular_part_of_internal_capsule_R	FA	MS	63	3	-0.015555	0.693503	0.039469	-0.0929142	0.0618043	NA	NA	NA	NA	NA
1972	1473	IDP_dMRI_TBSS_FA_Retrolenticular_part_of_internal_capsule_L	FA	MS	63	3	-0.0128552	0.761034	0.0422698	-0.095704	0.0699935	NA	NA	NA	NA	NA
1973	1474	IDP_dMRI_TBSS_FA_Anterior_corona_radiata_R	FA	MS	63	3	-0.006334	0.878837	0.0415499	-0.0877719	0.0751039	NA	NA	NA	NA	NA
1974	1475	IDP_dMRI_TBSS_FA_Anterior_corona_radiata_L	FA	MS	63	3	-0.0229361	0.532657	0.0367592	-0.0949841	0.049112	NA	NA	NA	NA	NA
1975	1476	IDP_dMRI_TBSS_FA_Superior_corona_radiata_R	FA	MS	63	3	-0.024383	0.526696	0.0385162	-0.0998748	0.0511089	NA	NA	NA	NA	NA
1976	1477	IDP_dMRI_TBSS_FA_Superior_corona_radiata_L	FA	MS	63	3	-0.0219965	0.587541	0.0405539	-0.101482	0.0574891	NA	NA	NA	NA	NA
1977	1478	IDP_dMRI_TBSS_FA_Posterior_corona_radiata_R	FA	MS	63	3	-0.0652048	0.117077	0.041607	-0.146755	0.0163449	NA	NA	NA	NA	NA
1978	1479	IDP_dMRI_TBSS_FA_Posterior_corona_radiata_L	FA	MS	63	3	-0.0701751	0.0813649	0.0402652	-0.149095	0.00874476	NA	NA	NA	NA	NA
1979	1480	IDP_dMRI_TBSS_FA_Posterior_thalamic_radiation_R	FA	MS	63	3	-0.0556761	0.118041	0.0356202	-0.125492	0.0141394	NA	NA	NA	NA	NA
1980	1481	IDP_dMRI_TBSS_FA_Posterior_thalamic_radiation_L	FA	MS	63	3	-0.0706804	0.0517413	0.0363343	-0.141896	0.000534841	NA	NA	NA	NA	NA
1981	1482	IDP_dMRI_TBSS_FA_Sagittal_stratum_R	FA	MS	63	3	-0.0463208	0.240377	0.039454	-0.123651	0.031009	NA	NA	NA	NA	NA
1982	1483	IDP_dMRI_TBSS_FA_Sagittal_stratum_L	FA	MS	63	3	-0.044033	0.308504	0.0432389	-0.128781	0.0407151	NA	NA	NA	NA	NA
1983	1484	IDP_dMRI_TBSS_FA_External_capsule_R	FA	MS	63	3	-0.0163384	0.741651	0.0495604	-0.113477	0.0807998	NA	NA	NA	NA	NA
1984	1485	IDP_dMRI_TBSS_FA_External_capsule_L	FA	MS	63	3	-0.0358203	0.461617	0.0486566	-0.131187	0.0595466	NA	NA	NA	NA	NA
1985	1486	IDP_dMRI_TBSS_FA_Cingulum_cingulate_gyrus_R	FA	MS	63	3	-0.00821078	0.853409	0.0444376	-0.0953085	0.0788869	NA	NA	NA	NA	NA
1986	1487	IDP_dMRI_TBSS_FA_Cingulum_cingulate_gyrus_L	FA	MS	63	3	-0.00921688	0.828295	0.0424958	-0.0925086	0.0740748	NA	NA	NA	NA	NA
1987	1488	IDP_dMRI_TBSS_FA_Cingulum_hippocampus_R	FA	MS	63	3	-0.0249278	0.566777	0.0435188	-0.110225	0.060369	NA	NA	NA	NA	NA
1988	1489	IDP_dMRI_TBSS_FA_Cingulum_hippocampus_L	FA	MS	63	3	0.00209007	0.961193	0.0429551	-0.0821019	0.0862821	NA	NA	NA	NA	NA
1989	1490	IDP_dMRI_TBSS_FA_Fornix_cres+Stria_terminalis_R	FA	MS	63	3	-0.0597601	0.1403	0.0405243	-0.139188	0.0196675	NA	NA	NA	NA	NA
1990	1491	IDP_dMRI_TBSS_FA_Fornix_cres+Stria_terminalis_L	FA	MS	63	3	-0.0572975	0.0914875	0.033952	-0.123843	0.00924843	NA	NA	NA	NA	NA
1991	1492	IDP_dMRI_TBSS_FA_Superior_longitudinal_fasciculus_R	FA	MS	63	3	0.00343933	0.929268	0.0387462	-0.0725033	0.0793819	NA	NA	NA	NA	NA
1992	1493	IDP_dMRI_TBSS_FA_Superior_longitudinal_fasciculus_L	FA	MS	63	3	-0.00470965	0.904497	0.0392527	-0.0816449	0.0722257	NA	NA	NA	NA	NA
1993	1494	IDP_dMRI_TBSS_FA_Superior_fronto-occipital_fasciculus_R	FA	MS	63	3	-0.00402694	0.918701	0.0394528	-0.0813543	0.0733005	NA	NA	NA	NA	NA
1994	1495	IDP_dMRI_TBSS_FA_Superior_fronto-occipital_fasciculus_L	FA	MS	63	3	-0.0256685	0.481373	0.036456	-0.0971222	0.0457852	NA	NA	NA	NA	NA
1995	1496	IDP_dMRI_TBSS_FA_Uncinate_fasciculus_R	FA	MS	63	3	-0.039188	0.353035	0.0421958	-0.121892	0.0435157	NA	NA	NA	NA	NA
1996	1497	IDP_dMRI_TBSS_FA_Uncinate_fasciculus_L	FA	MS	63	3	-0.0391646	0.376796	0.0443131	-0.126018	0.0476891	NA	NA	NA	NA	NA
1997	1498	IDP_dMRI_TBSS_FA_Tapetum_R	FA	MS	63	3	-0.0297397	0.398794	0.035246	-0.0988218	0.0393424	NA	NA	NA	NA	NA
[truncated: 390 more rows]
