# Supplementary material for: Bidirectional two-sample Mendelian randomization analyses support causal relationships between structural and diffusion imaging-derived phenotypes and the risk of major neurodegenerative diseases
Source: Transl Psychiatry. 2024 May 28;14:215. doi: 10.1038/s41398-024-02939-3 (PMC11133432; doi:10.1038/s41398-024-02939-3)
Supplement: Supplementary file 18 — Supplementary Table S17 [file 41398_2024_2939_MOESM18_ESM.xlsx]

## Sheet: Sheet1
Table S17. Forward MR analysis results using variants selection threshold at P < 5×10-9.
ID	IDP ID	IDP short name	Category	Disease	IV	Inverse variance weighted								Wald ratio
						Effect	P	SE	CI Lower	CI Upper	OR	CI Lower OR	CI Upper OR	Effect	P	SE	CI Lower	CI Upper	OR	CI Lower OR	CI Upper OR
1	122	IDP_T1_FAST_ROIs_L_thalamus	GMV	AD	11	0.0493406	0.255695	0.0434097	-0.0357424	0.134424	1.05058	0.964889	1.14388	NA	NA	NA	NA	NA	NA	NA	NA
2	123	IDP_T1_FAST_ROIs_R_thalamus	GMV	AD	7	-0.0429527	0.516785	0.0662533	-0.172809	0.0869038	0.957957	0.841298	1.09079	NA	NA	NA	NA	NA	NA	NA	NA
3	124	IDP_T1_FAST_ROIs_L_caudate	GMV	AD	9	0.00330267	0.943551	0.0466426	-0.0881169	0.0947223	1.00331	0.915654	1.09935	NA	NA	NA	NA	NA	NA	NA	NA
4	125	IDP_T1_FAST_ROIs_R_caudate	GMV	AD	8	0.0308261	0.553443	0.0520177	-0.0711285	0.132781	1.03131	0.931342	1.142	NA	NA	NA	NA	NA	NA	NA	NA
5	126	IDP_T1_FAST_ROIs_L_putamen	GMV	AD	14	0.0174334	0.495494	0.0255773	-0.0326981	0.0675648	1.01759	0.967831	1.0699	NA	NA	NA	NA	NA	NA	NA	NA
6	127	IDP_T1_FAST_ROIs_R_putamen	GMV	AD	13	-0.0111397	0.713554	0.0303462	-0.0706183	0.0483389	0.988922	0.931818	1.04953	NA	NA	NA	NA	NA	NA	NA	NA
7	128	IDP_T1_FAST_ROIs_L_pallidum	GMV	AD	3	0.143769	0.056009	0.0752338	-0.00368905	0.291227	1.15462	0.996318	1.33807	NA	NA	NA	NA	NA	NA	NA	NA
8	129	IDP_T1_FAST_ROIs_R_pallidum	GMV	AD	1	NA	NA	NA	NA	NA	NA	NA	NA	0.297204	0.00745373	0.111069	0.0795097	0.514898	1.34609	1.08276	1.67347
9	130	IDP_T1_FAST_ROIs_L_hippocampus	GMV	AD	9	0.0766413	0.0333566	0.0360196	0.00604284	0.14724	1.07965	1.00606	1.15863	NA	NA	NA	NA	NA	NA	NA	NA
10	131	IDP_T1_FAST_ROIs_R_hippocampus	GMV	AD	8	0.0640492	0.118741	0.0410551	-0.0164188	0.144517	1.06614	0.983715	1.15548	NA	NA	NA	NA	NA	NA	NA	NA
11	132	IDP_T1_FAST_ROIs_L_amygdala	GMV	AD	NA	NA	NA	NA	NA	NA	NA	NA	NA	NA	NA	NA	NA	NA	NA	NA	NA
12	133	IDP_T1_FAST_ROIs_R_amygdala	GMV	AD	NA	NA	NA	NA	NA	NA	NA	NA	NA	NA	NA	NA	NA	NA	NA	NA	NA
13	134	IDP_T1_FAST_ROIs_L_ventral_striatum	GMV	AD	10	0.0369447	0.340017	0.0387208	-0.038948	0.112837	1.03764	0.961801	1.11945	NA	NA	NA	NA	NA	NA	NA	NA
14	135	IDP_T1_FAST_ROIs_R_ventral_striatum	GMV	AD	10	0.00589255	0.866739	0.0351161	-0.062935	0.0747201	1.00591	0.939004	1.07758	NA	NA	NA	NA	NA	NA	NA	NA
15	136	IDP_T1_FAST_ROIs_brain_stem	GMV	AD	5	0.034115	0.483751	0.0487161	-0.0613685	0.129599	1.0347	0.940477	1.13837	NA	NA	NA	NA	NA	NA	NA	NA
16	137	IDP_T1_FAST_ROIs_L_cerebellum_I-IV	GMV	AD	6	-0.0284395	0.661333	0.0649195	-0.155682	0.0988027	0.971961	0.855832	1.10385	NA	NA	NA	NA	NA	NA	NA	NA
17	138	IDP_T1_FAST_ROIs_R_cerebellum_I-IV	GMV	AD	5	0.00270238	0.958207	0.0515681	-0.098371	0.103776	1.00271	0.906313	1.10935	NA	NA	NA	NA	NA	NA	NA	NA
18	139	IDP_T1_FAST_ROIs_L_cerebellum_V	GMV	AD	7	-0.0318416	0.542577	0.0522918	-0.134334	0.0706504	0.96866	0.874298	1.07321	NA	NA	NA	NA	NA	NA	NA	NA
19	140	IDP_T1_FAST_ROIs_R_cerebellum_V	GMV	AD	10	0.00856234	0.801988	0.0341434	-0.0583588	0.0754834	1.0086	0.943311	1.07841	NA	NA	NA	NA	NA	NA	NA	NA
20	141	IDP_T1_FAST_ROIs_L_cerebellum_VI	GMV	AD	7	-0.00930417	0.820817	0.0410791	-0.0898192	0.0712109	0.990739	0.914096	1.07381	NA	NA	NA	NA	NA	NA	NA	NA
21	142	IDP_T1_FAST_ROIs_V_cerebellum_VI	GMV	AD	8	0.035333	0.431644	0.0449311	-0.052732	0.123398	1.03596	0.948634	1.13133	NA	NA	NA	NA	NA	NA	NA	NA
22	143	IDP_T1_FAST_ROIs_R_cerebellum_VI	GMV	AD	10	0.0019487	0.957131	0.0362522	-0.0691055	0.0730029	1.00195	0.933228	1.07573	NA	NA	NA	NA	NA	NA	NA	NA
23	144	IDP_T1_FAST_ROIs_L_cerebellum_crus_I	GMV	AD	18	-0.00371795	0.860775	0.0211984	-0.0452669	0.037831	0.996289	0.955742	1.03856	NA	NA	NA	NA	NA	NA	NA	NA
24	145	IDP_T1_FAST_ROIs_V_cerebellum_crus_I	GMV	AD	2	-0.0758446	0.396867	0.0895206	-0.251305	0.0996157	0.92696	0.777785	1.10475	NA	NA	NA	NA	NA	NA	NA	NA
25	146	IDP_T1_FAST_ROIs_R_cerebellum_crus_I	GMV	AD	17	-0.00616036	0.771275	0.0211909	-0.0476945	0.0353738	0.993859	0.953425	1.03601	NA	NA	NA	NA	NA	NA	NA	NA
26	147	IDP_T1_FAST_ROIs_L_cerebellum_crus_II	GMV	AD	16	0.0229472	0.307792	0.0225002	-0.0211533	0.0670477	1.02321	0.979069	1.06935	NA	NA	NA	NA	NA	NA	NA	NA
27	148	IDP_T1_FAST_ROIs_V_cerebellum_crus_II	GMV	AD	13	-0.0218305	0.403047	0.026107	-0.0730002	0.0293393	0.978406	0.929601	1.02977	NA	NA	NA	NA	NA	NA	NA	NA
28	149	IDP_T1_FAST_ROIs_R_cerebellum_crus_II	GMV	AD	19	0.0393387	0.0656685	0.0213718	-0.0025501	0.0812275	1.04012	0.997453	1.08462	NA	NA	NA	NA	NA	NA	NA	NA
29	150	IDP_T1_FAST_ROIs_L_cerebellum_VIIb	GMV	AD	13	0.0102606	0.675701	0.0245273	-0.0378128	0.0583341	1.01031	0.962893	1.06007	NA	NA	NA	NA	NA	NA	NA	NA
30	151	IDP_T1_FAST_ROIs_V_cerebellum_VIIb	GMV	AD	9	0.0128647	0.724223	0.0364625	-0.0586018	0.0843313	1.01295	0.943082	1.08799	NA	NA	NA	NA	NA	NA	NA	NA
31	152	IDP_T1_FAST_ROIs_R_cerebellum_VIIb	GMV	AD	12	0.0364584	0.14596	0.0250754	-0.0126894	0.0856063	1.03713	0.987391	1.08938	NA	NA	NA	NA	NA	NA	NA	NA
32	153	IDP_T1_FAST_ROIs_L_cerebellum_VIIIa	GMV	AD	15	0.0212398	0.438582	0.0274207	-0.0325048	0.0749844	1.02147	0.968018	1.07787	NA	NA	NA	NA	NA	NA	NA	NA
33	154	IDP_T1_FAST_ROIs_V_cerebellum_VIIIa	GMV	AD	11	0.00699869	0.794298	0.0268423	-0.0456122	0.0596095	1.00702	0.955412	1.06142	NA	NA	NA	NA	NA	NA	NA	NA
34	155	IDP_T1_FAST_ROIs_R_cerebellum_VIIIa	GMV	AD	7	0.0462837	0.273382	0.0422564	-0.0365388	0.129106	1.04737	0.964121	1.13781	NA	NA	NA	NA	NA	NA	NA	NA
35	156	IDP_T1_FAST_ROIs_L_cerebellum_VIIIb	GMV	AD	6	-0.0011456	0.979927	0.0455316	-0.0903876	0.0880964	0.998855	0.913577	1.09209	NA	NA	NA	NA	NA	NA	NA	NA
36	157	IDP_T1_FAST_ROIs_V_cerebellum_VIIIb	GMV	AD	10	0.048869	0.0779287	0.0277218	-0.00546583	0.103204	1.05008	0.994549	1.10872	NA	NA	NA	NA	NA	NA	NA	NA
37	158	IDP_T1_FAST_ROIs_R_cerebellum_VIIIb	GMV	AD	2	-0.0736863	0.357251	0.0800402	-0.230565	0.0831925	0.928963	0.794085	1.08675	NA	NA	NA	NA	NA	NA	NA	NA
38	159	IDP_T1_FAST_ROIs_L_cerebellum_IX	GMV	AD	13	0.0460251	0.0851125	0.0267314	-0.0063684	0.0984185	1.0471	0.993652	1.10342	NA	NA	NA	NA	NA	NA	NA	NA
39	160	IDP_T1_FAST_ROIs_V_cerebellum_IX	GMV	AD	10	0.00297776	0.935053	0.0365416	-0.0686438	0.0745993	1.00298	0.933659	1.07745	NA	NA	NA	NA	NA	NA	NA	NA
40	161	IDP_T1_FAST_ROIs_R_cerebellum_IX	GMV	AD	12	0.0150289	0.664889	0.0346949	-0.0529731	0.0830309	1.01514	0.948406	1.08658	NA	NA	NA	NA	NA	NA	NA	NA
41	162	IDP_T1_FAST_ROIs_L_cerebellum_X	GMV	AD	3	0.00985391	0.891258	0.0720779	-0.131419	0.151127	1.0099	0.87685	1.16314	NA	NA	NA	NA	NA	NA	NA	NA
42	163	IDP_T1_FAST_ROIs_V_cerebellum_X	GMV	AD	5	-0.0512705	0.473726	0.0715638	-0.191536	0.0889946	0.950022	0.82569	1.09307	NA	NA	NA	NA	NA	NA	NA	NA
43	164	IDP_T1_FAST_ROIs_R_cerebellum_X	GMV	AD	5	-0.00541146	0.885437	0.0375585	-0.0790261	0.0682031	0.994603	0.924016	1.07058	NA	NA	NA	NA	NA	NA	NA	NA
44	344	aparc-Desikan_lh_volume_bankssts	GMV	AD	3	-0.123853	0.256547	0.109161	-0.337808	0.0901023	0.88351	0.713332	1.09429	NA	NA	NA	NA	NA	NA	NA	NA
45	345	aparc-Desikan_lh_volume_caudalanteriorcingulate	GMV	AD	NA	NA	NA	NA	NA	NA	NA	NA	NA	NA	NA	NA	NA	NA	NA	NA	NA
46	346	aparc-Desikan_lh_volume_caudalmiddlefrontal	GMV	AD	3	-0.00743368	0.893423	0.0554859	-0.116186	0.101319	0.992594	0.89031	1.10663	NA	NA	NA	NA	NA	NA	NA	NA
47	347	aparc-Desikan_lh_volume_cuneus	GMV	AD	10	-0.0153151	0.659023	0.0347074	-0.0833415	0.0527114	0.984802	0.920037	1.05413	NA	NA	NA	NA	NA	NA	NA	NA
48	348	aparc-Desikan_lh_volume_entorhinal	GMV	AD	NA	NA	NA	NA	NA	NA	NA	NA	NA	NA	NA	NA	NA	NA	NA	NA	NA
49	349	aparc-Desikan_lh_volume_fusiform	GMV	AD	NA	NA	NA	NA	NA	NA	NA	NA	NA	NA	NA	NA	NA	NA	NA	NA	NA
50	350	aparc-Desikan_lh_volume_inferiorparietal	GMV	AD	2	0.157059	0.0586	0.0830483	-0.0057152	0.319834	1.17007	0.994301	1.3769	NA	NA	NA	NA	NA	NA	NA	NA
51	351	aparc-Desikan_lh_volume_inferiortemporal	GMV	AD	NA	NA	NA	NA	NA	NA	NA	NA	NA	NA	NA	NA	NA	NA	NA	NA	NA
52	352	aparc-Desikan_lh_volume_isthmuscingulate	GMV	AD	NA	NA	NA	NA	NA	NA	NA	NA	NA	NA	NA	NA	NA	NA	NA	NA	NA
53	353	aparc-Desikan_lh_volume_lateraloccipital	GMV	AD	3	0.0141227	0.866214	0.0838292	-0.150183	0.178428	1.01422	0.860551	1.19534	NA	NA	NA	NA	NA	NA	NA	NA
54	354	aparc-Desikan_lh_volume_lateralorbitofrontal	GMV	AD	2	0.0585343	0.672399	0.138426	-0.21278	0.329848	1.06028	0.808334	1.39076	NA	NA	NA	NA	NA	NA	NA	NA
55	355	aparc-Desikan_lh_volume_lingual	GMV	AD	7	-0.0394724	0.384883	0.0454263	-0.128508	0.0495631	0.961296	0.879407	1.05081	NA	NA	NA	NA	NA	NA	NA	NA
56	356	aparc-Desikan_lh_volume_medialorbitofrontal	GMV	AD	NA	NA	NA	NA	NA	NA	NA	NA	NA	NA	NA	NA	NA	NA	NA	NA	NA
57	357	aparc-Desikan_lh_volume_middletemporal	GMV	AD	1	NA	NA	NA	NA	NA	NA	NA	NA	-0.299501	0.0285715	0.136799	-0.567627	-0.0313748	0.741188	0.566869	0.969112
58	358	aparc-Desikan_lh_volume_parahippocampal	GMV	AD	1	NA	NA	NA	NA	NA	NA	NA	NA	-0.106742	0.335339	0.110796	-0.323902	0.110417	0.898757	0.723321	1.11674
59	359	aparc-Desikan_lh_volume_paracentral	GMV	AD	NA	NA	NA	NA	NA	NA	NA	NA	NA	NA	NA	NA	NA	NA	NA	NA	NA
60	360	aparc-Desikan_lh_volume_parsopercularis	GMV	AD	1	NA	NA	NA	NA	NA	NA	NA	NA	0.0589254	0.443752	0.0769388	-0.0918748	0.209726	1.0607	0.912219	1.23334
61	361	aparc-Desikan_lh_volume_parsorbitalis	GMV	AD	NA	NA	NA	NA	NA	NA	NA	NA	NA	NA	NA	NA	NA	NA	NA	NA	NA
62	362	aparc-Desikan_lh_volume_parstriangularis	GMV	AD	4	-0.00461221	0.916851	0.0441779	-0.0912009	0.0819765	0.995398	0.912834	1.08543	NA	NA	NA	NA	NA	NA	NA	NA
63	363	aparc-Desikan_lh_volume_pericalcarine	GMV	AD	16	-0.0269103	0.3814	0.0307434	-0.0871674	0.0333467	0.973449	0.916524	1.03391	NA	NA	NA	NA	NA	NA	NA	NA
64	364	aparc-Desikan_lh_volume_postcentral	GMV	AD	2	-0.0129723	0.671813	0.0306194	-0.0729863	0.0470417	0.987112	0.929614	1.04817	NA	NA	NA	NA	NA	NA	NA	NA
65	365	aparc-Desikan_lh_volume_posteriorcingulate	GMV	AD	NA	NA	NA	NA	NA	NA	NA	NA	NA	NA	NA	NA	NA	NA	NA	NA	NA
66	366	aparc-Desikan_lh_volume_precentral	GMV	AD	1	NA	NA	NA	NA	NA	NA	NA	NA	-0.0241502	0.483181	0.0344415	-0.0916557	0.0433552	0.976139	0.912419	1.04431
67	367	aparc-Desikan_lh_volume_precuneus	GMV	AD	4	0.0650043	0.267313	0.0586009	-0.0498534	0.179862	1.06716	0.951369	1.19705	NA	NA	NA	NA	NA	NA	NA	NA
68	368	aparc-Desikan_lh_volume_rostralanteriorcingulate	GMV	AD	NA	NA	NA	NA	NA	NA	NA	NA	NA	NA	NA	NA	NA	NA	NA	NA	NA
69	369	aparc-Desikan_lh_volume_rostralmiddlefrontal	GMV	AD	2	-0.0934915	0.241749	0.0798645	-0.250026	0.0630429	0.910746	0.778781	1.06507	NA	NA	NA	NA	NA	NA	NA	NA
70	370	aparc-Desikan_lh_volume_superiorfrontal	GMV	AD	2	-0.018261	0.797016	0.0709963	-0.157414	0.120892	0.981905	0.85435	1.1285	NA	NA	NA	NA	NA	NA	NA	NA
71	371	aparc-Desikan_lh_volume_superiorparietal	GMV	AD	10	0.0586181	0.0592202	0.0310715	-0.00228205	0.119518	1.06037	0.997721	1.12695	NA	NA	NA	NA	NA	NA	NA	NA
72	372	aparc-Desikan_lh_volume_superiortemporal	GMV	AD	2	-0.0683803	0.430548	0.086749	-0.238408	0.101648	0.933905	0.787881	1.10699	NA	NA	NA	NA	NA	NA	NA	NA
73	373	aparc-Desikan_lh_volume_supramarginal	GMV	AD	3	0.0270058	0.552406	0.0454521	-0.0620803	0.116092	1.02737	0.939807	1.1231	NA	NA	NA	NA	NA	NA	NA	NA
74	374	aparc-Desikan_lh_volume_frontalpole	GMV	AD	NA	NA	NA	NA	NA	NA	NA	NA	NA	NA	NA	NA	NA	NA	NA	NA	NA
75	375	aparc-Desikan_lh_volume_transversetemporal	GMV	AD	2	0.132805	0.520933	0.206891	-0.272701	0.538311	1.14203	0.76132	1.71311	NA	NA	NA	NA	NA	NA	NA	NA
76	376	aparc-Desikan_lh_volume_insula	GMV	AD	4	-0.0501669	0.39555	0.059048	-0.165901	0.0655671	0.951071	0.84713	1.06776	NA	NA	NA	NA	NA	NA	NA	NA
77	377	aparc-Desikan_rh_volume_bankssts	GMV	AD	NA	NA	NA	NA	NA	NA	NA	NA	NA	NA	NA	NA	NA	NA	NA	NA	NA
78	378	aparc-Desikan_rh_volume_caudalanteriorcingulate	GMV	AD	NA	NA	NA	NA	NA	NA	NA	NA	NA	NA	NA	NA	NA	NA	NA	NA	NA
79	379	aparc-Desikan_rh_volume_caudalmiddlefrontal	GMV	AD	2	0.0148905	0.842691	0.075033	-0.132174	0.161955	1.015	0.876188	1.17581	NA	NA	NA	NA	NA	NA	NA	NA
80	380	aparc-Desikan_rh_volume_cuneus	GMV	AD	12	-0.016765	0.550657	0.0280927	-0.0718268	0.0382967	0.983375	0.930692	1.03904	NA	NA	NA	NA	NA	NA	NA	NA
81	381	aparc-Desikan_rh_volume_entorhinal	GMV	AD	2	0.174	0.0255917	0.0779446	0.0212283	0.326771	1.19006	1.02146	1.38648	NA	NA	NA	NA	NA	NA	NA	NA
82	382	aparc-Desikan_rh_volume_fusiform	GMV	AD	1	NA	NA	NA	NA	NA	NA	NA	NA	-0.0292118	0.775097	0.102241	-0.229605	0.171181	0.971211	0.794848	1.18671
83	383	aparc-Desikan_rh_volume_inferiorparietal	GMV	AD	1	NA	NA	NA	NA	NA	NA	NA	NA	0.0892504	0.435391	0.114424	-0.13502	0.313521	1.09335	0.873699	1.36823
84	384	aparc-Desikan_rh_volume_inferiortemporal	GMV	AD	NA	NA	NA	NA	NA	NA	NA	NA	NA	NA	NA	NA	NA	NA	NA	NA	NA
85	385	aparc-Desikan_rh_volume_isthmuscingulate	GMV	AD	2	0.0527253	0.503978	0.0789013	-0.101921	0.207372	1.05414	0.903101	1.23044	NA	NA	NA	NA	NA	NA	NA	NA
86	386	aparc-Desikan_rh_volume_lateraloccipital	GMV	AD	5	-0.0194541	0.704875	0.0513643	-0.120128	0.0812199	0.980734	0.886807	1.08461	NA	NA	NA	NA	NA	NA	NA	NA
87	387	aparc-Desikan_rh_volume_lateralorbitofrontal	GMV	AD	4	-0.0418791	0.454316	0.0559702	-0.151581	0.0678225	0.958986	0.859349	1.07018	NA	NA	NA	NA	NA	NA	NA	NA
88	388	aparc-Desikan_rh_volume_lingual	GMV	AD	7	-0.060426	0.10509	0.0372847	-0.133504	0.012652	0.941363	0.875024	1.01273	NA	NA	NA	NA	NA	NA	NA	NA
89	389	aparc-Desikan_rh_volume_medialorbitofrontal	GMV	AD	3	0.0216367	0.749217	0.067684	-0.111024	0.154297	1.02187	0.894917	1.16684	NA	NA	NA	NA	NA	NA	NA	NA
90	390	aparc-Desikan_rh_volume_middletemporal	GMV	AD	1	NA	NA	NA	NA	NA	NA	NA	NA	0.115267	0.311026	0.11378	-0.107741	0.338276	1.12217	0.89786	1.40253
91	391	aparc-Desikan_rh_volume_parahippocampal	GMV	AD	1	NA	NA	NA	NA	NA	NA	NA	NA	-0.0911898	0.335339	0.0946527	-0.276709	0.0943295	0.912844	0.758275	1.09892
92	392	aparc-Desikan_rh_volume_paracentral	GMV	AD	1	NA	NA	NA	NA	NA	NA	NA	NA	0.0235536	0.837155	0.114597	-0.201057	0.248165	1.02383	0.817866	1.28167
93	393	aparc-Desikan_rh_volume_parsopercularis	GMV	AD	1	NA	NA	NA	NA	NA	NA	NA	NA	0.00612257	0.915214	0.0575085	-0.106594	0.118839	1.00614	0.898891	1.12619
94	394	aparc-Desikan_rh_volume_parsorbitalis	GMV	AD	2	-0.0261725	0.722155	0.0736051	-0.170438	0.118094	0.974167	0.843295	1.12535	NA	NA	NA	NA	NA	NA	NA	NA
95	395	aparc-Desikan_rh_volume_parstriangularis	GMV	AD	4	-0.0112839	0.786451	0.04165	-0.0929178	0.07035	0.98878	0.911268	1.07288	NA	NA	NA	NA	NA	NA	NA	NA
96	396	aparc-Desikan_rh_volume_pericalcarine	GMV	AD	11	-0.00851448	0.768934	0.0289835	-0.0653222	0.0482932	0.991522	0.936766	1.04948	NA	NA	NA	NA	NA	NA	NA	NA
97	397	aparc-Desikan_rh_volume_postcentral	GMV	AD	2	-0.0115462	0.710894	0.0311507	-0.0726016	0.0495092	0.98852	0.929971	1.05076	NA	NA	NA	NA	NA	NA	NA	NA
98	398	aparc-Desikan_rh_volume_posteriorcingulate	GMV	AD	NA	NA	NA	NA	NA	NA	NA	NA	NA	NA	NA	NA	NA	NA	NA	NA	NA
99	399	aparc-Desikan_rh_volume_precentral	GMV	AD	2	-0.0226458	0.454711	0.0302921	-0.0820183	0.0367266	0.977609	0.921255	1.03741	NA	NA	NA	NA	NA	NA	NA	NA
100	400	aparc-Desikan_rh_volume_precuneus	GMV	AD	6	-0.0115344	0.865862	0.0682844	-0.145372	0.122303	0.988532	0.864701	1.1301	NA	NA	NA	NA	NA	NA	NA	NA
101	401	aparc-Desikan_rh_volume_rostralanteriorcingulate	GMV	AD	NA	NA	NA	NA	NA	NA	NA	NA	NA	NA	NA	NA	NA	NA	NA	NA	NA
102	402	aparc-Desikan_rh_volume_rostralmiddlefrontal	GMV	AD	2	0.101757	0.204297	0.0801616	-0.0553592	0.258874	1.10711	0.946145	1.29547	NA	NA	NA	NA	NA	NA	NA	NA
103	403	aparc-Desikan_rh_volume_superiorfrontal	GMV	AD	3	0.0283824	0.630193	0.0589514	-0.0871624	0.143927	1.02879	0.916528	1.1548	NA	NA	NA	NA	NA	NA	NA	NA
104	404	aparc-Desikan_rh_volume_superiorparietal	GMV	AD	4	0.0394598	0.389499	0.0458555	-0.0504169	0.129337	1.04025	0.950833	1.13807	NA	NA	NA	NA	NA	NA	NA	NA
105	405	aparc-Desikan_rh_volume_superiortemporal	GMV	AD	2	-0.0397056	0.635386	0.0837389	-0.203834	0.124423	0.961072	0.815598	1.13249	NA	NA	NA	NA	NA	NA	NA	NA
106	406	aparc-Desikan_rh_volume_supramarginal	GMV	AD	4	0.0283825	0.443784	0.0370616	-0.0442583	0.101023	1.02879	0.956707	1.1063	NA	NA	NA	NA	NA	NA	NA	NA
107	407	aparc-Desikan_rh_volume_frontalpole	GMV	AD	NA	NA	NA	NA	NA	NA	NA	NA	NA	NA	NA	NA	NA	NA	NA	NA	NA
108	408	aparc-Desikan_rh_volume_transversetemporal	GMV	AD	1	NA	NA	NA	NA	NA	NA	NA	NA	-0.0812656	0.499005	0.120205	-0.316868	0.154337	0.921949	0.728427	1.16688
109	409	aparc-Desikan_rh_volume_insula	GMV	AD	2	-0.189496	0.00915545	0.0727097	-0.332007	-0.0469846	0.827376	0.717483	0.954102	NA	NA	NA	NA	NA	NA	NA	NA
110	648	aparc-Desikan_lh_area_TotalSurface	SA	AD	9	-0.0793807	0.118998	0.050918	-0.17918	0.0204186	0.923688	0.835955	1.02063	NA	NA	NA	NA	NA	NA	NA	NA
111	649	aparc-Desikan_lh_area_bankssts	SA	AD	3	-0.0758642	0.630167	0.157561	-0.384683	0.232954	0.926942	0.680666	1.26232	NA	NA	NA	NA	NA	NA	NA	NA
112	650	aparc-Desikan_lh_area_caudalanteriorcingulate	SA	AD	NA	NA	NA	NA	NA	NA	NA	NA	NA	NA	NA	NA	NA	NA	NA	NA	NA
113	651	aparc-Desikan_lh_area_caudalmiddlefrontal	SA	AD	2	0.016649	0.815891	0.0715064	-0.123503	0.156801	1.01679	0.883819	1.16976	NA	NA	NA	NA	NA	NA	NA	NA
114	652	aparc-Desikan_lh_area_cuneus	SA	AD	11	-0.0124302	0.634334	0.0261338	-0.0636525	0.0387922	0.987647	0.938331	1.03955	NA	NA	NA	NA	NA	NA	NA	NA
115	653	aparc-Desikan_lh_area_entorhinal	SA	AD	2	0.163427	0.314575	0.162506	-0.155084	0.481938	1.17754	0.856343	1.61921	NA	NA	NA	NA	NA	NA	NA	NA
116	654	aparc-Desikan_lh_area_fusiform	SA	AD	3	0.0652664	0.399974	0.0775442	-0.0867202	0.217253	1.06744	0.916934	1.24266	NA	NA	NA	NA	NA	NA	NA	NA
117	655	aparc-Desikan_lh_area_inferiorparietal	SA	AD	3	0.123672	0.0511733	0.063421	-0.000632689	0.247978	1.13165	0.999368	1.28143	NA	NA	NA	NA	NA	NA	NA	NA
118	656	aparc-Desikan_lh_area_inferiortemporal	SA	AD	NA	NA	NA	NA	NA	NA	NA	NA	NA	NA	NA	NA	NA	NA	NA	NA	NA
119	657	aparc-Desikan_lh_area_isthmuscingulate	SA	AD	NA	NA	NA	NA	NA	NA	NA	NA	NA	NA	NA	NA	NA	NA	NA	NA	NA
120	658	aparc-Desikan_lh_area_lateraloccipital	SA	AD	5	0.051876	0.239601	0.0441129	-0.0345852	0.138337	1.05325	0.966006	1.14836	NA	NA	NA	NA	NA	NA	NA	NA
121	659	aparc-Desikan_lh_area_lateralorbitofrontal	SA	AD	4	-0.0161977	0.844327	0.0824887	-0.177876	0.14548	0.983933	0.837047	1.15659	NA	NA	NA	NA	NA	NA	NA	NA
122	660	aparc-Desikan_lh_area_lingual	SA	AD	13	-0.0223671	0.448343	0.029501	-0.080189	0.0354548	0.977881	0.922942	1.03609	NA	NA	NA	NA	NA	NA	NA	NA
123	661	aparc-Desikan_lh_area_medialorbitofrontal	SA	AD	NA	NA	NA	NA	NA	NA	NA	NA	NA	NA	NA	NA	NA	NA	NA	NA	NA
124	662	aparc-Desikan_lh_area_middletemporal	SA	AD	3	0.00332721	0.960032	0.066393	-0.126803	0.133457	1.00333	0.880907	1.14277	NA	NA	NA	NA	NA	NA	NA	NA
125	663	aparc-Desikan_lh_area_parahippocampal	SA	AD	1	NA	NA	NA	NA	NA	NA	NA	NA	-0.214156	0.0397921	0.104167	-0.418323	-0.00998965	0.807222	0.65815	0.99006
126	664	aparc-Desikan_lh_area_paracentral	SA	AD	2	0.115582	0.149583	0.0802094	-0.0416281	0.272793	1.12253	0.959226	1.31363	NA	NA	NA	NA	NA	NA	NA	NA
127	665	aparc-Desikan_lh_area_parsopercularis	SA	AD	1	NA	NA	NA	NA	NA	NA	NA	NA	0.0662741	0.443752	0.0865341	-0.103333	0.235881	1.06852	0.901827	1.26602
128	666	aparc-Desikan_lh_area_parsorbitalis	SA	AD	3	-0.0665541	0.330353	0.0683727	-0.200565	0.0674563	0.935612	0.818269	1.06978	NA	NA	NA	NA	NA	NA	NA	NA
129	667	aparc-Desikan_lh_area_parstriangularis	SA	AD	7	-0.0430018	0.180345	0.0320983	-0.105914	0.0199108	0.95791	0.899502	1.02011	NA	NA	NA	NA	NA	NA	NA	NA
130	668	aparc-Desikan_lh_area_pericalcarine	SA	AD	21	-0.0162377	0.463237	0.0221365	-0.0596252	0.0271498	0.983893	0.942118	1.02752	NA	NA	NA	NA	NA	NA	NA	NA
131	669	aparc-Desikan_lh_area_postcentral	SA	AD	2	0.000766456	0.986285	0.0445873	-0.0866246	0.0881575	1.00077	0.917021	1.09216	NA	NA	NA	NA	NA	NA	NA	NA
132	670	aparc-Desikan_lh_area_posteriorcingulate	SA	AD	1	NA	NA	NA	NA	NA	NA	NA	NA	-0.201535	0.0474752	0.101681	-0.400829	-0.00224063	0.817475	0.669764	0.997762
133	671	aparc-Desikan_lh_area_precentral	SA	AD	2	-0.0243587	0.416934	0.0300076	-0.0831735	0.0344561	0.975936	0.920191	1.03506	NA	NA	NA	NA	NA	NA	NA	NA
134	672	aparc-Desikan_lh_area_precuneus	SA	AD	6	0.0659079	0.0996526	0.0400281	-0.0125472	0.144363	1.06813	0.987531	1.1553	NA	NA	NA	NA	NA	NA	NA	NA
135	673	aparc-Desikan_lh_area_rostralanteriorcingulate	SA	AD	1	NA	NA	NA	NA	NA	NA	NA	NA	-0.03445	0.773933	0.119937	-0.269527	0.200627	0.966137	0.763741	1.22217
136	674	aparc-Desikan_lh_area_rostralmiddlefrontal	SA	AD	1	NA	NA	NA	NA	NA	NA	NA	NA	-0.101603	0.38427	0.116778	-0.330488	0.127281	0.903388	0.718573	1.13574
137	675	aparc-Desikan_lh_area_superiorfrontal	SA	AD	6	-0.0334434	0.467973	0.0460792	-0.123759	0.0568719	0.96711	0.883593	1.05852	NA	NA	NA	NA	NA	NA	NA	NA
138	676	aparc-Desikan_lh_area_superiorparietal	SA	AD	10	0.0253352	0.456929	0.0340567	-0.041416	0.0920865	1.02566	0.95943	1.09646	NA	NA	NA	NA	NA	NA	NA	NA
139	677	aparc-Desikan_lh_area_superiortemporal	SA	AD	3	-0.28012	6.03e-06	0.0619027	-0.401449	-0.15879	0.755693	0.66935	0.853175	NA	NA	NA	NA	NA	NA	NA	NA
140	678	aparc-Desikan_lh_area_supramarginal	SA	AD	4	0.051878	0.232426	0.0434441	-0.0332723	0.137028	1.05325	0.967275	1.14686	NA	NA	NA	NA	NA	NA	NA	NA
141	679	aparc-Desikan_lh_area_frontalpole	SA	AD	1	NA	NA	NA	NA	NA	NA	NA	NA	0.211541	0.0235188	0.0933997	0.0284776	0.394604	1.23558	1.02889	1.4838
142	680	aparc-Desikan_lh_area_transversetemporal	SA	AD	2	0.0314434	0.890187	0.227739	-0.414925	0.477812	1.03194	0.66039	1.61254	NA	NA	NA	NA	NA	NA	NA	NA
143	681	aparc-Desikan_lh_area_insula	SA	AD	1	NA	NA	NA	NA	NA	NA	NA	NA	-0.105443	0.301448	0.102042	-0.305445	0.0945586	0.899926	0.736796	1.09917
144	682	aparc-Desikan_rh_area_TotalSurface	SA	AD	10	-0.0829079	0.0726438	0.0461866	-0.173434	0.00761791	0.920436	0.840773	1.00765	NA	NA	NA	NA	NA	NA	NA	NA
145	683	aparc-Desikan_rh_area_bankssts	SA	AD	2	0.078546	0.341749	0.0826178	-0.083385	0.240477	1.08171	0.919997	1.27186	NA	NA	NA	NA	NA	NA	NA	NA
146	684	aparc-Desikan_rh_area_caudalanteriorcingulate	SA	AD	2	0.139772	0.132791	0.0929839	-0.0424762	0.322021	1.15001	0.958413	1.37991	NA	NA	NA	NA	NA	NA	NA	NA
147	685	aparc-Desikan_rh_area_caudalmiddlefrontal	SA	AD	2	-0.0103949	0.88882	0.0743571	-0.156135	0.135345	0.989659	0.855444	1.14493	NA	NA	NA	NA	NA	NA	NA	NA
148	686	aparc-Desikan_rh_area_cuneus	SA	AD	11	-0.0149119	0.652154	0.0330809	-0.0797504	0.0499266	0.985199	0.923347	1.05119	NA	NA	NA	NA	NA	NA	NA	NA
149	687	aparc-Desikan_rh_area_entorhinal	SA	AD	1	NA	NA	NA	NA	NA	NA	NA	NA	-0.114364	0.303963	0.111252	-0.332417	0.10369	0.891933	0.717188	1.10926
150	688	aparc-Desikan_rh_area_fusiform	SA	AD	1	NA	NA	NA	NA	NA	NA	NA	NA	-0.134377	0.225826	0.110947	-0.351834	0.0830797	0.87426	0.703397	1.08663
151	689	aparc-Desikan_rh_area_inferiorparietal	SA	AD	4	0.0251957	0.817309	0.109069	-0.188579	0.238971	1.02552	0.828135	1.26994	NA	NA	NA	NA	NA	NA	NA	NA
152	690	aparc-Desikan_rh_area_inferiortemporal	SA	AD	1	NA	NA	NA	NA	NA	NA	NA	NA	0.055916	0.612261	0.110321	-0.160313	0.272145	1.05751	0.851877	1.31278
153	691	aparc-Desikan_rh_area_isthmuscingulate	SA	AD	1	NA	NA	NA	NA	NA	NA	NA	NA	0.0155033	0.863991	0.0905056	-0.161888	0.192894	1.01562	0.850537	1.21275
154	692	aparc-Desikan_rh_area_lateraloccipital	SA	AD	9	0.00371702	0.933466	0.0445231	-0.0835482	0.0909822	1.00372	0.919847	1.09525	NA	NA	NA	NA	NA	NA	NA	NA
155	693	aparc-Desikan_rh_area_lateralorbitofrontal	SA	AD	3	0.0254442	0.777449	0.090022	-0.150999	0.201887	1.02577	0.859849	1.22371	NA	NA	NA	NA	NA	NA	NA	NA
156	694	aparc-Desikan_rh_area_lingual	SA	AD	9	-0.044555	0.120319	0.0286816	-0.100771	0.0116609	0.956423	0.90414	1.01173	NA	NA	NA	NA	NA	NA	NA	NA
157	695	aparc-Desikan_rh_area_medialorbitofrontal	SA	AD	1	NA	NA	NA	NA	NA	NA	NA	NA	0.0340022	0.746368	0.105129	-0.172051	0.240055	1.03459	0.841936	1.27132
158	696	aparc-Desikan_rh_area_middletemporal	SA	AD	1	NA	NA	NA	NA	NA	NA	NA	NA	-0.00913575	0.932653	0.108106	-0.221024	0.202753	0.990906	0.801697	1.22477
159	697	aparc-Desikan_rh_area_parahippocampal	SA	AD	3	0.00453353	0.958859	0.0878835	-0.167718	0.176785	1.00454	0.845592	1.19337	NA	NA	NA	NA	NA	NA	NA	NA
160	698	aparc-Desikan_rh_area_paracentral	SA	AD	2	-0.224778	0.00741257	0.0839439	-0.389308	-0.060248	0.798693	0.677525	0.941531	NA	NA	NA	NA	NA	NA	NA	NA
161	699	aparc-Desikan_rh_area_parsopercularis	SA	AD	1	NA	NA	NA	NA	NA	NA	NA	NA	0.00727754	0.915214	0.0683569	-0.126702	0.141257	1.0073	0.880996	1.15172
162	700	aparc-Desikan_rh_area_parsorbitalis	SA	AD	2	-0.0408115	0.502532	0.0608662	-0.160109	0.0784862	0.96001	0.852051	1.08165	NA	NA	NA	NA	NA	NA	NA	NA
163	701	aparc-Desikan_rh_area_parstriangularis	SA	AD	4	-0.00661642	0.869675	0.0403266	-0.0856566	0.0724238	0.993405	0.917909	1.07511	NA	NA	NA	NA	NA	NA	NA	NA
164	702	aparc-Desikan_rh_area_pericalcarine	SA	AD	14	-0.0350702	0.226171	0.0289769	-0.091865	0.0217246	0.965538	0.912228	1.02196	NA	NA	NA	NA	NA	NA	NA	NA
165	703	aparc-Desikan_rh_area_postcentral	SA	AD	5	0.0308957	0.473487	0.0431012	-0.0535826	0.115374	1.03138	0.947828	1.12229	NA	NA	NA	NA	NA	NA	NA	NA
166	704	aparc-Desikan_rh_area_posteriorcingulate	SA	AD	2	-0.113394	0.137831	0.0764152	-0.263168	0.0363799	0.892799	0.768613	1.03705	NA	NA	NA	NA	NA	NA	NA	NA
167	705	aparc-Desikan_rh_area_precentral	SA	AD	2	-0.0142061	0.619785	0.0286324	-0.0703257	0.0419134	0.985894	0.93209	1.0428	NA	NA	NA	NA	NA	NA	NA	NA
168	706	aparc-Desikan_rh_area_precuneus	SA	AD	5	-0.0137121	0.861477	0.078582	-0.167733	0.140309	0.986382	0.84558	1.15063	NA	NA	NA	NA	NA	NA	NA	NA
169	707	aparc-Desikan_rh_area_rostralanteriorcingulate	SA	AD	NA	NA	NA	NA	NA	NA	NA	NA	NA	NA	NA	NA	NA	NA	NA	NA	NA
170	708	aparc-Desikan_rh_area_rostralmiddlefrontal	SA	AD	2	-0.101813	0.571428	0.179899	-0.454415	0.250788	0.903198	0.63482	1.28504	NA	NA	NA	NA	NA	NA	NA	NA
171	709	aparc-Desikan_rh_area_superiorfrontal	SA	AD	3	-0.0392023	0.732603	0.114739	-0.264091	0.185686	0.961556	0.767904	1.20404	NA	NA	NA	NA	NA	NA	NA	NA
172	710	aparc-Desikan_rh_area_superiorparietal	SA	AD	9	0.0522318	0.167081	0.0378041	-0.0218643	0.126328	1.05362	0.978373	1.13465	NA	NA	NA	NA	NA	NA	NA	NA
173	711	aparc-Desikan_rh_area_superiortemporal	SA	AD	3	-0.0867864	0.449397	0.114733	-0.311663	0.13809	0.916873	0.732228	1.14808	NA	NA	NA	NA	NA	NA	NA	NA
174	712	aparc-Desikan_rh_area_supramarginal	SA	AD	4	0.00547823	0.883963	0.0375356	-0.0680915	0.0790479	1.00549	0.934175	1.08226	NA	NA	NA	NA	NA	NA	NA	NA
175	713	aparc-Desikan_rh_area_frontalpole	SA	AD	1	NA	NA	NA	NA	NA	NA	NA	NA	-0.0810758	0.504144	0.121374	-0.318969	0.156817	0.922124	0.726898	1.16978
176	714	aparc-Desikan_rh_area_transversetemporal	SA	AD	1	NA	NA	NA	NA	NA	NA	NA	NA	0.0274928	0.808751	0.113589	-0.195141	0.250127	1.02787	0.822718	1.28419
177	715	aparc-Desikan_rh_area_insula	SA	AD	1	NA	NA	NA	NA	NA	NA	NA	NA	0.0126222	0.892784	0.0936483	-0.170929	0.196173	1.0127	0.842882	1.21674
178	1020	aparc-Desikan_lh_thickness_GlobalMeanThickness	CT	AD	6	0.0386596	0.475064	0.054125	-0.0674255	0.144745	1.03942	0.934797	1.15574	NA	NA	NA	NA	NA	NA	NA	NA
179	1021	aparc-Desikan_lh_thickness_bankssts	CT	AD	1	NA	NA	NA	NA	NA	NA	NA	NA	-0.355376	0.00144788	0.11158	-0.574073	-0.136678	0.70091	0.563227	0.872251
180	1022	aparc-Desikan_lh_thickness_caudalanteriorcingulate	CT	AD	NA	NA	NA	NA	NA	NA	NA	NA	NA	NA	NA	NA	NA	NA	NA	NA	NA
181	1023	aparc-Desikan_lh_thickness_caudalmiddlefrontal	CT	AD	1	NA	NA	NA	NA	NA	NA	NA	NA	0.312928	0.00598893	0.113859	0.0897647	0.53609	1.36742	1.09392	1.70931
182	1024	aparc-Desikan_lh_thickness_cuneus	CT	AD	2	0.018925	0.764174	0.0630824	-0.104716	0.142566	1.01911	0.90058	1.15323	NA	NA	NA	NA	NA	NA	NA	NA
183	1025	aparc-Desikan_lh_thickness_entorhinal	CT	AD	NA	NA	NA	NA	NA	NA	NA	NA	NA	NA	NA	NA	NA	NA	NA	NA	NA
184	1026	aparc-Desikan_lh_thickness_fusiform	CT	AD	2	0.00665257	0.926544	0.0721583	-0.134778	0.148083	1.00667	0.87391	1.15961	NA	NA	NA	NA	NA	NA	NA	NA
185	1027	aparc-Desikan_lh_thickness_inferiorparietal	CT	AD	4	-0.0273727	0.75916	0.0892829	-0.202367	0.147622	0.972999	0.816795	1.15907	NA	NA	NA	NA	NA	NA	NA	NA
186	1028	aparc-Desikan_lh_thickness_inferiortemporal	CT	AD	1	NA	NA	NA	NA	NA	NA	NA	NA	0.0578789	0.61944	0.11654	-0.170539	0.286297	1.05959	0.84321	1.33149
187	1029	aparc-Desikan_lh_thickness_isthmuscingulate	CT	AD	NA	NA	NA	NA	NA	NA	NA	NA	NA	NA	NA	NA	NA	NA	NA	NA	NA
188	1030	aparc-Desikan_lh_thickness_lateraloccipital	CT	AD	3	-0.0457254	0.677813	0.110063	-0.261448	0.169997	0.955304	0.769936	1.1853	NA	NA	NA	NA	NA	NA	NA	NA
189	1031	aparc-Desikan_lh_thickness_lateralorbitofrontal	CT	AD	NA	NA	NA	NA	NA	NA	NA	NA	NA	NA	NA	NA	NA	NA	NA	NA	NA
190	1032	aparc-Desikan_lh_thickness_lingual	CT	AD	NA	NA	NA	NA	NA	NA	NA	NA	NA	NA	NA	NA	NA	NA	NA	NA	NA
191	1033	aparc-Desikan_lh_thickness_medialorbitofrontal	CT	AD	1	NA	NA	NA	NA	NA	NA	NA	NA	-0.260776	0.022271	0.11409	-0.484392	-0.0371606	0.770453	0.616072	0.963521
192	1034	aparc-Desikan_lh_thickness_middletemporal	CT	AD	NA	NA	NA	NA	NA	NA	NA	NA	NA	NA	NA	NA	NA	NA	NA	NA	NA
193	1035	aparc-Desikan_lh_thickness_parahippocampal	CT	AD	1	NA	NA	NA	NA	NA	NA	NA	NA	0.0383427	0.733093	0.112437	-0.182034	0.25872	1.03909	0.833573	1.29527
194	1036	aparc-Desikan_lh_thickness_paracentral	CT	AD	1	NA	NA	NA	NA	NA	NA	NA	NA	0.0399612	0.714423	0.109207	-0.174084	0.254007	1.04077	0.840226	1.28918
195	1037	aparc-Desikan_lh_thickness_parsopercularis	CT	AD	NA	NA	NA	NA	NA	NA	NA	NA	NA	NA	NA	NA	NA	NA	NA	NA	NA
196	1038	aparc-Desikan_lh_thickness_parsorbitalis	CT	AD	NA	NA	NA	NA	NA	NA	NA	NA	NA	NA	NA	NA	NA	NA	NA	NA	NA
197	1039	aparc-Desikan_lh_thickness_parstriangularis	CT	AD	1	NA	NA	NA	NA	NA	NA	NA	NA	0.236885	0.0416	0.116263	0.00901036	0.46476	1.2673	1.00905	1.59163
198	1040	aparc-Desikan_lh_thickness_pericalcarine	CT	AD	NA	NA	NA	NA	NA	NA	NA	NA	NA	NA	NA	NA	NA	NA	NA	NA	NA
199	1041	aparc-Desikan_lh_thickness_postcentral	CT	AD	2	0.010934	0.851451	0.0583874	-0.103505	0.125373	1.01099	0.901671	1.13357	NA	NA	NA	NA	NA	NA	NA	NA
200	1042	aparc-Desikan_lh_thickness_posteriorcingulate	CT	AD	NA	NA	NA	NA	NA	NA	NA	NA	NA	NA	NA	NA	NA	NA	NA	NA	NA
201	1043	aparc-Desikan_lh_thickness_precentral	CT	AD	1	NA	NA	NA	NA	NA	NA	NA	NA	0.0826986	0.405358	0.0993867	-0.112099	0.277496	1.08621	0.893956	1.31982
202	1044	aparc-Desikan_lh_thickness_precuneus	CT	AD	4	0.123566	0.0220316	0.0539629	0.0177982	0.229333	1.13152	1.01796	1.25776	NA	NA	NA	NA	NA	NA	NA	NA
203	1045	aparc-Desikan_lh_thickness_rostralanteriorcingulate	CT	AD	1	NA	NA	NA	NA	NA	NA	NA	NA	-0.133752	0.269638	0.121164	-0.371234	0.103729	0.874807	0.689883	1.1093
204	1046	aparc-Desikan_lh_thickness_rostralmiddlefrontal	CT	AD	5	0.100286	0.214185	0.0807368	-0.0579579	0.258531	1.10549	0.94369	1.29503	NA	NA	NA	NA	NA	NA	NA	NA
205	1047	aparc-Desikan_lh_thickness_superiorfrontal	CT	AD	6	0.0572746	0.281305	0.0531603	-0.0469197	0.161469	1.05895	0.954164	1.17524	NA	NA	NA	NA	NA	NA	NA	NA
206	1048	aparc-Desikan_lh_thickness_superiorparietal	CT	AD	5	0.0905976	0.0619247	0.0485301	-0.00452134	0.185717	1.09483	0.995489	1.20408	NA	NA	NA	NA	NA	NA	NA	NA
207	1049	aparc-Desikan_lh_thickness_superiortemporal	CT	AD	1	NA	NA	NA	NA	NA	NA	NA	NA	0.109903	0.225826	0.0907407	-0.0679485	0.287755	1.11617	0.934309	1.33343
208	1050	aparc-Desikan_lh_thickness_supramarginal	CT	AD	1	NA	NA	NA	NA	NA	NA	NA	NA	0.103923	0.375191	0.11719	-0.125769	0.333615	1.10952	0.881819	1.39601
209	1051	aparc-Desikan_lh_thickness_frontalpole	CT	AD	1	NA	NA	NA	NA	NA	NA	NA	NA	-0.0208418	0.855725	0.11463	-0.245517	0.203833	0.979374	0.7823	1.22609
210	1052	aparc-Desikan_lh_thickness_transversetemporal	CT	AD	1	NA	NA	NA	NA	NA	NA	NA	NA	0.00600131	0.958837	0.116275	-0.221898	0.233901	1.00602	0.800997	1.26352
211	1053	aparc-Desikan_lh_thickness_insula	CT	AD	1	NA	NA	NA	NA	NA	NA	NA	NA	-0.193468	0.17324	0.14206	-0.471906	0.084971	0.824097	0.623812	1.08869
212	1054	aparc-Desikan_rh_thickness_GlobalMeanThickness	CT	AD	3	0.0193498	0.782918	0.0702304	-0.118302	0.157001	1.01954	0.888428	1.17	NA	NA	NA	NA	NA	NA	NA	NA
213	1055	aparc-Desikan_rh_thickness_bankssts	CT	AD	1	NA	NA	NA	NA	NA	NA	NA	NA	-0.305963	0.0100697	0.118893	-0.538994	-0.0729324	0.736414	0.583335	0.929664
214	1056	aparc-Desikan_rh_thickness_caudalanteriorcingulate	CT	AD	1	NA	NA	NA	NA	NA	NA	NA	NA	-0.210841	0.0435474	0.104458	-0.41558	-0.00610257	0.809903	0.659958	0.993916
215	1057	aparc-Desikan_rh_thickness_caudalmiddlefrontal	CT	AD	NA	NA	NA	NA	NA	NA	NA	NA	NA	NA	NA	NA	NA	NA	NA	NA	NA
216	1058	aparc-Desikan_rh_thickness_cuneus	CT	AD	1	NA	NA	NA	NA	NA	NA	NA	NA	0.0044029	0.959385	0.0864569	-0.165053	0.173858	1.00441	0.847849	1.18989
217	1059	aparc-Desikan_rh_thickness_entorhinal	CT	AD	NA	NA	NA	NA	NA	NA	NA	NA	NA	NA	NA	NA	NA	NA	NA	NA	NA
218	1060	aparc-Desikan_rh_thickness_fusiform	CT	AD	NA	NA	NA	NA	NA	NA	NA	NA	NA	NA	NA	NA	NA	NA	NA	NA	NA
219	1061	aparc-Desikan_rh_thickness_inferiorparietal	CT	AD	1	NA	NA	NA	NA	NA	NA	NA	NA	-0.0191304	0.848936	0.100435	-0.215982	0.177722	0.981051	0.80575	1.19449
220	1062	aparc-Desikan_rh_thickness_inferiortemporal	CT	AD	1	NA	NA	NA	NA	NA	NA	NA	NA	0.0847818	0.450269	0.112299	-0.135324	0.304887	1.08848	0.873433	1.35647
221	1063	aparc-Desikan_rh_thickness_isthmuscingulate	CT	AD	2	-0.0644079	0.706249	0.170889	-0.399351	0.270535	0.937622	0.670755	1.31067	NA	NA	NA	NA	NA	NA	NA	NA
222	1064	aparc-Desikan_rh_thickness_lateraloccipital	CT	AD	4	0.0786065	0.149389	0.0545237	-0.02826	0.185473	1.08178	0.972136	1.20379	NA	NA	NA	NA	NA	NA	NA	NA
223	1065	aparc-Desikan_rh_thickness_lateralorbitofrontal	CT	AD	2	0.0186834	0.853295	0.101037	-0.17935	0.216717	1.01886	0.835813	1.24199	NA	NA	NA	NA	NA	NA	NA	NA
224	1066	aparc-Desikan_rh_thickness_lingual	CT	AD	1	NA	NA	NA	NA	NA	NA	NA	NA	0.119826	0.280142	0.11095	-0.0976356	0.337287	1.1273	0.906979	1.40114
225	1067	aparc-Desikan_rh_thickness_medialorbitofrontal	CT	AD	2	-0.00752089	0.918253	0.0732786	-0.151147	0.136105	0.992507	0.859721	1.1458	NA	NA	NA	NA	NA	NA	NA	NA
226	1068	aparc-Desikan_rh_thickness_middletemporal	CT	AD	1	NA	NA	NA	NA	NA	NA	NA	NA	-0.291794	0.0142043	0.119	-0.525033	-0.0585544	0.746923	0.591536	0.943127
227	1069	aparc-Desikan_rh_thickness_parahippocampal	CT	AD	3	0.0150128	0.896425	0.115324	-0.211023	0.241048	1.01513	0.809756	1.27258	NA	NA	NA	NA	NA	NA	NA	NA
228	1070	aparc-Desikan_rh_thickness_paracentral	CT	AD	2	0.163936	0.191936	0.125634	-0.0823061	0.410179	1.17814	0.92099	1.50709	NA	NA	NA	NA	NA	NA	NA	NA
229	1071	aparc-Desikan_rh_thickness_parsopercularis	CT	AD	1	NA	NA	NA	NA	NA	NA	NA	NA	-0.0312946	0.785538	0.115008	-0.25671	0.19412	0.96919	0.773593	1.21424
230	1072	aparc-Desikan_rh_thickness_parsorbitalis	CT	AD	NA	NA	NA	NA	NA	NA	NA	NA	NA	NA	NA	NA	NA	NA	NA	NA	NA
231	1073	aparc-Desikan_rh_thickness_parstriangularis	CT	AD	2	0.0750831	0.423755	0.0938628	-0.108888	0.259054	1.07797	0.896831	1.2957	NA	NA	NA	NA	NA	NA	NA	NA
232	1074	aparc-Desikan_rh_thickness_pericalcarine	CT	AD	NA	NA	NA	NA	NA	NA	NA	NA	NA	NA	NA	NA	NA	NA	NA	NA	NA
233	1075	aparc-Desikan_rh_thickness_postcentral	CT	AD	2	-0.0453601	0.665964	0.105075	-0.251306	0.160586	0.955653	0.777784	1.1742	NA	NA	NA	NA	NA	NA	NA	NA
234	1076	aparc-Desikan_rh_thickness_posteriorcingulate	CT	AD	NA	NA	NA	NA	NA	NA	NA	NA	NA	NA	NA	NA	NA	NA	NA	NA	NA
235	1077	aparc-Desikan_rh_thickness_precentral	CT	AD	NA	NA	NA	NA	NA	NA	NA	NA	NA	NA	NA	NA	NA	NA	NA	NA	NA
236	1078	aparc-Desikan_rh_thickness_precuneus	CT	AD	4	0.074449	0.172183	0.0545325	-0.0324347	0.181333	1.07729	0.968086	1.19881	NA	NA	NA	NA	NA	NA	NA	NA
237	1079	aparc-Desikan_rh_thickness_rostralanteriorcingulate	CT	AD	1	NA	NA	NA	NA	NA	NA	NA	NA	0.0931126	0.414621	0.114138	-0.130598	0.316823	1.09759	0.877571	1.37276
238	1080	aparc-Desikan_rh_thickness_rostralmiddlefrontal	CT	AD	2	0.0757648	0.720834	0.212021	-0.339797	0.491327	1.07871	0.711915	1.63448	NA	NA	NA	NA	NA	NA	NA	NA
239	1081	aparc-Desikan_rh_thickness_superiorfrontal	CT	AD	2	-0.00135013	0.995465	0.237549	-0.466947	0.464247	0.998651	0.626913	1.59082	NA	NA	NA	NA	NA	NA	NA	NA
240	1082	aparc-Desikan_rh_thickness_superiorparietal	CT	AD	2	0.147401	0.0713006	0.0817279	-0.0127857	0.307588	1.15882	0.987296	1.36014	NA	NA	NA	NA	NA	NA	NA	NA
241	1083	aparc-Desikan_rh_thickness_superiortemporal	CT	AD	2	0.0443472	0.524058	0.0696076	-0.0920838	0.180778	1.04535	0.912029	1.19815	NA	NA	NA	NA	NA	NA	NA	NA
242	1084	aparc-Desikan_rh_thickness_supramarginal	CT	AD	3	-0.0210556	0.75808	0.0683616	-0.155044	0.112933	0.979165	0.856377	1.11956	NA	NA	NA	NA	NA	NA	NA	NA
243	1085	aparc-Desikan_rh_thickness_frontalpole	CT	AD	NA	NA	NA	NA	NA	NA	NA	NA	NA	NA	NA	NA	NA	NA	NA	NA	NA
244	1086	aparc-Desikan_rh_thickness_transversetemporal	CT	AD	NA	NA	NA	NA	NA	NA	NA	NA	NA	NA	NA	NA	NA	NA	NA	NA	NA
245	1087	aparc-Desikan_rh_thickness_insula	CT	AD	NA	NA	NA	NA	NA	NA	NA	NA	NA	NA	NA	NA	NA	NA	NA	NA	NA
246	1452	IDP_dMRI_TBSS_FA_Middle_cerebellar_peduncle	FA	AD	4	0.0213955	0.64015	0.0457669	-0.0683076	0.111099	1.02163	0.933973	1.11751	NA	NA	NA	NA	NA	NA	NA	NA
247	1453	IDP_dMRI_TBSS_FA_Pontine_crossing_tract	FA	AD	3	0.0618488	0.642332	0.133168	-0.199161	0.322859	1.0638	0.819418	1.38107	NA	NA	NA	NA	NA	NA	NA	NA
248	1454	IDP_dMRI_TBSS_FA_Genu_of_corpus_callosum	FA	AD	9	0.0461725	0.248291	0.0399931	-0.032214	0.124559	1.04726	0.968299	1.13265	NA	NA	NA	NA	NA	NA	NA	NA
249	1455	IDP_dMRI_TBSS_FA_Body_of_corpus_callosum	FA	AD	9	0.0586055	0.179812	0.0436919	-0.0270307	0.144242	1.06036	0.973331	1.15516	NA	NA	NA	NA	NA	NA	NA	NA
250	1456	IDP_dMRI_TBSS_FA_Splenium_of_corpus_callosum	FA	AD	11	0.0875002	0.00245784	0.0288924	0.0308711	0.144129	1.09144	1.03135	1.15503	NA	NA	NA	NA	NA	NA	NA	NA
251	1457	IDP_dMRI_TBSS_FA_Fornix	FA	AD	6	0.0914939	0.103454	0.0561887	-0.0186359	0.201624	1.09581	0.981537	1.22339	NA	NA	NA	NA	NA	NA	NA	NA
252	1458	IDP_dMRI_TBSS_FA_Corticospinal_tract_R	FA	AD	1	NA	NA	NA	NA	NA	NA	NA	NA	-0.0699825	0.534804	0.11275	-0.290972	0.151007	0.93241	0.747537	1.163
253	1459	IDP_dMRI_TBSS_FA_Corticospinal_tract_L	FA	AD	NA	NA	NA	NA	NA	NA	NA	NA	NA	NA	NA	NA	NA	NA	NA	NA	NA
254	1460	IDP_dMRI_TBSS_FA_Medial_lemniscus_R	FA	AD	4	-0.0100252	0.848356	0.0524286	-0.112785	0.0927348	0.990025	0.893342	1.09717	NA	NA	NA	NA	NA	NA	NA	NA
255	1461	IDP_dMRI_TBSS_FA_Medial_lemniscus_L	FA	AD	2	-0.0202918	0.804888	0.0821443	-0.181295	0.140711	0.979913	0.83419	1.15109	NA	NA	NA	NA	NA	NA	NA	NA
256	1462	IDP_dMRI_TBSS_FA_Inferior_cerebellar_peduncle_R	FA	AD	5	0.0549874	0.211966	0.0440542	-0.0313587	0.141334	1.05653	0.969128	1.15181	NA	NA	NA	NA	NA	NA	NA	NA
257	1463	IDP_dMRI_TBSS_FA_Inferior_cerebellar_peduncle_L	FA	AD	2	0.0289264	0.653418	0.0644214	-0.0973394	0.155192	1.02935	0.907248	1.16788	NA	NA	NA	NA	NA	NA	NA	NA
258	1464	IDP_dMRI_TBSS_FA_Superior_cerebellar_peduncle_R	FA	AD	8	0.0276962	0.472704	0.0385695	-0.0479	0.103292	1.02808	0.953229	1.10882	NA	NA	NA	NA	NA	NA	NA	NA
259	1465	IDP_dMRI_TBSS_FA_Superior_cerebellar_peduncle_L	FA	AD	6	0.00262371	0.95563	0.0471565	-0.0898029	0.0950504	1.00263	0.914111	1.09971	NA	NA	NA	NA	NA	NA	NA	NA
260	1466	IDP_dMRI_TBSS_FA_Cerebral_peduncle_R	FA	AD	5	0.0190408	0.682932	0.0466153	-0.0723253	0.110407	1.01922	0.930228	1.11673	NA	NA	NA	NA	NA	NA	NA	NA
261	1467	IDP_dMRI_TBSS_FA_Cerebral_peduncle_L	FA	AD	6	0.0734481	0.246826	0.0634216	-0.0508583	0.197754	1.07621	0.950413	1.21866	NA	NA	NA	NA	NA	NA	NA	NA
262	1468	IDP_dMRI_TBSS_FA_Anterior_limb_of_internal_capsule_R	FA	AD	5	-0.0445038	0.411048	0.0541375	-0.150613	0.0616057	0.956472	0.86018	1.06354	NA	NA	NA	NA	NA	NA	NA	NA
263	1469	IDP_dMRI_TBSS_FA_Anterior_limb_of_internal_capsule_L	FA	AD	5	0.0674849	0.164686	0.0485684	-0.0277091	0.162679	1.06981	0.972671	1.17666	NA	NA	NA	NA	NA	NA	NA	NA
264	1470	IDP_dMRI_TBSS_FA_Posterior_limb_of_internal_capsule_R	FA	AD	15	0.0740179	0.0254217	0.0331186	0.00910541	0.13893	1.07683	1.00915	1.14904	NA	NA	NA	NA	NA	NA	NA	NA
265	1471	IDP_dMRI_TBSS_FA_Posterior_limb_of_internal_capsule_L	FA	AD	15	0.0792573	0.00750139	0.029643	0.021157	0.137358	1.08248	1.02138	1.14724	NA	NA	NA	NA	NA	NA	NA	NA
266	1472	IDP_dMRI_TBSS_FA_Retrolenticular_part_of_internal_capsule_R	FA	AD	6	-0.0735187	0.129449	0.0484863	-0.168552	0.0215145	0.929119	0.844887	1.02175	NA	NA	NA	NA	NA	NA	NA	NA
267	1473	IDP_dMRI_TBSS_FA_Retrolenticular_part_of_internal_capsule_L	FA	AD	5	-0.0907518	0.0613399	0.0485035	-0.185819	0.004315	0.913244	0.830424	1.00432	NA	NA	NA	NA	NA	NA	NA	NA
268	1474	IDP_dMRI_TBSS_FA_Anterior_corona_radiata_R	FA	AD	10	0.0074156	0.826674	0.0338659	-0.0589615	0.0737927	1.00744	0.942743	1.07658	NA	NA	NA	NA	NA	NA	NA	NA
269	1475	IDP_dMRI_TBSS_FA_Anterior_corona_radiata_L	FA	AD	6	-0.0920497	0.192481	0.0706295	-0.230484	0.0463842	0.91206	0.794149	1.04748	NA	NA	NA	NA	NA	NA	NA	NA
270	1476	IDP_dMRI_TBSS_FA_Superior_corona_radiata_R	FA	AD	8	-0.0725444	0.136977	0.048781	-0.168155	0.0230664	0.930024	0.845223	1.02333	NA	NA	NA	NA	NA	NA	NA	NA
271	1477	IDP_dMRI_TBSS_FA_Superior_corona_radiata_L	FA	AD	5	-0.0446662	0.540095	0.0729042	-0.187558	0.0982261	0.956317	0.828981	1.10321	NA	NA	NA	NA	NA	NA	NA	NA
272	1478	IDP_dMRI_TBSS_FA_Posterior_corona_radiata_R	FA	AD	3	0.0181961	0.715218	0.0498717	-0.0795525	0.115945	1.01836	0.92353	1.12293	NA	NA	NA	NA	NA	NA	NA	NA
273	1479	IDP_dMRI_TBSS_FA_Posterior_corona_radiata_L	FA	AD	6	-0.00625366	0.891522	0.0458551	-0.0961296	0.0836223	0.993766	0.908346	1.08722	NA	NA	NA	NA	NA	NA	NA	NA
274	1480	IDP_dMRI_TBSS_FA_Posterior_thalamic_radiation_R	FA	AD	6	0.0325844	0.433343	0.0415891	-0.0489302	0.114099	1.03312	0.952248	1.12086	NA	NA	NA	NA	NA	NA	NA	NA
275	1481	IDP_dMRI_TBSS_FA_Posterior_thalamic_radiation_L	FA	AD	8	-0.0253125	0.536664	0.0409677	-0.105609	0.0549842	0.975005	0.899776	1.05652	NA	NA	NA	NA	NA	NA	NA	NA
276	1482	IDP_dMRI_TBSS_FA_Sagittal_stratum_R	FA	AD	7	-0.0194421	0.628051	0.0401305	-0.0980978	0.0592136	0.980746	0.90656	1.061	NA	NA	NA	NA	NA	NA	NA	NA
277	1483	IDP_dMRI_TBSS_FA_Sagittal_stratum_L	FA	AD	5	-0.0198952	0.64585	0.0432943	-0.104752	0.0649615	0.980301	0.900548	1.06712	NA	NA	NA	NA	NA	NA	NA	NA
278	1484	IDP_dMRI_TBSS_FA_External_capsule_R	FA	AD	9	0.0114829	0.812242	0.0483422	-0.0832677	0.106234	1.01155	0.920105	1.11208	NA	NA	NA	NA	NA	NA	NA	NA
279	1485	IDP_dMRI_TBSS_FA_External_capsule_L	FA	AD	5	-0.0454658	0.300091	0.0438758	-0.131462	0.0405308	0.955552	0.876812	1.04136	NA	NA	NA	NA	NA	NA	NA	NA
280	1486	IDP_dMRI_TBSS_FA_Cingulum_cingulate_gyrus_R	FA	AD	7	-0.0571366	0.124515	0.037196	-0.130041	0.0157675	0.944465	0.87806	1.01589	NA	NA	NA	NA	NA	NA	NA	NA
281	1487	IDP_dMRI_TBSS_FA_Cingulum_cingulate_gyrus_L	FA	AD	6	-0.0312603	0.490732	0.0453609	-0.120168	0.0576472	0.969223	0.886772	1.05934	NA	NA	NA	NA	NA	NA	NA	NA
282	1488	IDP_dMRI_TBSS_FA_Cingulum_hippocampus_R	FA	AD	3	0.0208122	0.783951	0.075909	-0.127969	0.169594	1.02103	0.87988	1.18482	NA	NA	NA	NA	NA	NA	NA	NA
283	1489	IDP_dMRI_TBSS_FA_Cingulum_hippocampus_L	FA	AD	3	0.0336276	0.584639	0.061519	-0.0869496	0.154205	1.0342	0.916723	1.16673	NA	NA	NA	NA	NA	NA	NA	NA
284	1490	IDP_dMRI_TBSS_FA_Fornix_cres+Stria_terminalis_R	FA	AD	NA	NA	NA	NA	NA	NA	NA	NA	NA	NA	NA	NA	NA	NA	NA	NA	NA
285	1491	IDP_dMRI_TBSS_FA_Fornix_cres+Stria_terminalis_L	FA	AD	3	0.153299	0.146841	0.105666	-0.0538075	0.360405	1.16567	0.947614	1.43391	NA	NA	NA	NA	NA	NA	NA	NA
286	1492	IDP_dMRI_TBSS_FA_Superior_longitudinal_fasciculus_R	FA	AD	7	0.032582	0.564432	0.0565394	-0.0782352	0.143399	1.03312	0.924747	1.15419	NA	NA	NA	NA	NA	NA	NA	NA
287	1493	IDP_dMRI_TBSS_FA_Superior_longitudinal_fasciculus_L	FA	AD	6	-0.0310233	0.42797	0.0391377	-0.107733	0.0456866	0.969453	0.897867	1.04675	NA	NA	NA	NA	NA	NA	NA	NA
288	1494	IDP_dMRI_TBSS_FA_Superior_fronto-occipital_fasciculus_R	FA	AD	5	-0.0266717	0.5651	0.0463628	-0.117543	0.0641994	0.973681	0.889102	1.0663	NA	NA	NA	NA	NA	NA	NA	NA
289	1495	IDP_dMRI_TBSS_FA_Superior_fronto-occipital_fasciculus_L	FA	AD	4	0.0134714	0.777743	0.0477267	-0.0800729	0.107016	1.01356	0.923049	1.11295	NA	NA	NA	NA	NA	NA	NA	NA
290	1496	IDP_dMRI_TBSS_FA_Uncinate_fasciculus_R	FA	AD	3	-0.00951429	0.871369	0.0587591	-0.124682	0.105654	0.990531	0.882777	1.11144	NA	NA	NA	NA	NA	NA	NA	NA
291	1497	IDP_dMRI_TBSS_FA_Uncinate_fasciculus_L	FA	AD	4	-0.0145368	0.754265	0.0464403	-0.10556	0.0764863	0.985568	0.899821	1.07949	NA	NA	NA	NA	NA	NA	NA	NA
292	1498	IDP_dMRI_TBSS_FA_Tapetum_R	FA	AD	5	0.0402227	0.364093	0.044318	-0.0466406	0.127086	1.04104	0.95443	1.13551	NA	NA	NA	NA	NA	NA	NA	NA
293	1499	IDP_dMRI_TBSS_FA_Tapetum_L	FA	AD	8	-0.00575648	0.87483	0.0365429	-0.0773807	0.0658677	0.99426	0.925537	1.06809	NA	NA	NA	NA	NA	NA	NA	NA
294	1602	IDP_dMRI_TBSS_MD_Middle_cerebellar_peduncle	MD	AD	2	-0.0137178	0.813388	0.0581122	-0.127618	0.100182	0.986376	0.88019	1.10537	NA	NA	NA	NA	NA	NA	NA	NA
295	1603	IDP_dMRI_TBSS_MD_Pontine_crossing_tract	MD	AD	3	-0.0263852	0.674076	0.0627381	-0.149352	0.0965815	0.97396	0.861266	1.1014	NA	NA	NA	NA	NA	NA	NA	NA
296	1604	IDP_dMRI_TBSS_MD_Genu_of_corpus_callosum	MD	AD	10	-0.0356151	0.43414	0.0455362	-0.124866	0.0536359	0.965012	0.882615	1.0551	NA	NA	NA	NA	NA	NA	NA	NA
297	1605	IDP_dMRI_TBSS_MD_Body_of_corpus_callosum	MD	AD	4	0.0144026	0.735099	0.0425672	-0.069029	0.0978343	1.01451	0.9333	1.10278	NA	NA	NA	NA	NA	NA	NA	NA
298	1606	IDP_dMRI_TBSS_MD_Splenium_of_corpus_callosum	MD	AD	9	-0.0770254	0.0448309	0.038393	-0.152276	-0.00177519	0.925866	0.858751	0.998226	NA	NA	NA	NA	NA	NA	NA	NA
299	1607	IDP_dMRI_TBSS_MD_Fornix	MD	AD	7	-0.0533131	0.352587	0.0573516	-0.165722	0.0590961	0.948083	0.847282	1.06088	NA	NA	NA	NA	NA	NA	NA	NA
300	1608	IDP_dMRI_TBSS_MD_Corticospinal_tract_R	MD	AD	3	-0.0398165	0.480456	0.0564316	-0.150422	0.0707896	0.960966	0.860344	1.07336	NA	NA	NA	NA	NA	NA	NA	NA
301	1609	IDP_dMRI_TBSS_MD_Corticospinal_tract_L	MD	AD	4	-0.0156773	0.764429	0.0523151	-0.118215	0.0868603	0.984445	0.888505	1.09074	NA	NA	NA	NA	NA	NA	NA	NA
302	1610	IDP_dMRI_TBSS_MD_Medial_lemniscus_R	MD	AD	1	NA	NA	NA	NA	NA	NA	NA	NA	-0.108294	0.36364	0.119207	-0.34194	0.125352	0.897364	0.710391	1.13355
303	1611	IDP_dMRI_TBSS_MD_Medial_lemniscus_L	MD	AD	NA	NA	NA	NA	NA	NA	NA	NA	NA	NA	NA	NA	NA	NA	NA	NA	NA
304	1612	IDP_dMRI_TBSS_MD_Inferior_cerebellar_peduncle_R	MD	AD	2	0.00999635	0.831541	0.0469918	-0.0821075	0.1021	1.01005	0.921173	1.10749	NA	NA	NA	NA	NA	NA	NA	NA
305	1613	IDP_dMRI_TBSS_MD_Inferior_cerebellar_peduncle_L	MD	AD	2	0.0332093	0.609478	0.0650119	-0.0942141	0.160633	1.03377	0.910088	1.17425	NA	NA	NA	NA	NA	NA	NA	NA
306	1614	IDP_dMRI_TBSS_MD_Superior_cerebellar_peduncle_R	MD	AD	4	-0.0392398	0.366729	0.0434733	-0.124448	0.045968	0.96152	0.882985	1.04704	NA	NA	NA	NA	NA	NA	NA	NA
307	1615	IDP_dMRI_TBSS_MD_Superior_cerebellar_peduncle_L	MD	AD	3	-0.0816279	0.170031	0.059491	-0.19823	0.0349745	0.921615	0.820181	1.03559	NA	NA	NA	NA	NA	NA	NA	NA
308	1616	IDP_dMRI_TBSS_MD_Cerebral_peduncle_R	MD	AD	2	0.0295228	0.668845	0.0690216	-0.105759	0.164805	1.02996	0.899641	1.17916	NA	NA	NA	NA	NA	NA	NA	NA
309	1617	IDP_dMRI_TBSS_MD_Cerebral_peduncle_L	MD	AD	3	0.0177867	0.758367	0.0578191	-0.0955388	0.131112	1.01795	0.908883	1.1401	NA	NA	NA	NA	NA	NA	NA	NA
310	1618	IDP_dMRI_TBSS_MD_Anterior_limb_of_internal_capsule_R	MD	AD	9	-0.0492308	0.3651	0.0543572	-0.155771	0.0573093	0.951961	0.855755	1.05898	NA	NA	NA	NA	NA	NA	NA	NA
311	1619	IDP_dMRI_TBSS_MD_Anterior_limb_of_internal_capsule_L	MD	AD	7	-0.0197308	0.736044	0.0585315	-0.134453	0.094991	0.980463	0.874194	1.09965	NA	NA	NA	NA	NA	NA	NA	NA
312	1620	IDP_dMRI_TBSS_MD_Posterior_limb_of_internal_capsule_R	MD	AD	6	-0.0858731	0.142259	0.0585193	-0.200571	0.0288247	0.917711	0.818263	1.02924	NA	NA	NA	NA	NA	NA	NA	NA
313	1621	IDP_dMRI_TBSS_MD_Posterior_limb_of_internal_capsule_L	MD	AD	6	-0.0476711	0.420318	0.0591549	-0.163615	0.0682725	0.953447	0.849069	1.07066	NA	NA	NA	NA	NA	NA	NA	NA
314	1622	IDP_dMRI_TBSS_MD_Retrolenticular_part_of_internal_capsule_R	MD	AD	9	0.00885695	0.787727	0.0328932	-0.0556137	0.0733276	1.0089	0.945904	1.07608	NA	NA	NA	NA	NA	NA	NA	NA
315	1623	IDP_dMRI_TBSS_MD_Retrolenticular_part_of_internal_capsule_L	MD	AD	10	0.0388001	0.414373	0.0475362	-0.0543709	0.131971	1.03956	0.947081	1.14108	NA	NA	NA	NA	NA	NA	NA	NA
316	1624	IDP_dMRI_TBSS_MD_Anterior_corona_radiata_R	MD	AD	10	0.00518134	0.885438	0.0359618	-0.0653038	0.0756665	1.00519	0.936783	1.0786	NA	NA	NA	NA	NA	NA	NA	NA
317	1625	IDP_dMRI_TBSS_MD_Anterior_corona_radiata_L	MD	AD	12	-0.00887104	0.810734	0.037043	-0.0814753	0.0637332	0.991168	0.921755	1.06581	NA	NA	NA	NA	NA	NA	NA	NA
318	1626	IDP_dMRI_TBSS_MD_Superior_corona_radiata_R	MD	AD	14	-0.001537	0.950488	0.024753	-0.0500529	0.0469789	0.998464	0.951179	1.0481	NA	NA	NA	NA	NA	NA	NA	NA
319	1627	IDP_dMRI_TBSS_MD_Superior_corona_radiata_L	MD	AD	12	-0.0210772	0.425136	0.0264276	-0.0728753	0.030721	0.979143	0.929717	1.0312	NA	NA	NA	NA	NA	NA	NA	NA
320	1628	IDP_dMRI_TBSS_MD_Posterior_corona_radiata_R	MD	AD	6	0.011605	0.739706	0.0349292	-0.0568563	0.0800662	1.01167	0.94473	1.08336	NA	NA	NA	NA	NA	NA	NA	NA
321	1629	IDP_dMRI_TBSS_MD_Posterior_corona_radiata_L	MD	AD	5	0.0313303	0.422199	0.0390354	-0.0451791	0.10784	1.03183	0.955826	1.11387	NA	NA	NA	NA	NA	NA	NA	NA
322	1630	IDP_dMRI_TBSS_MD_Posterior_thalamic_radiation_R	MD	AD	8	0.0119643	0.808786	0.0494409	-0.0849398	0.108868	1.01204	0.918568	1.11502	NA	NA	NA	NA	NA	NA	NA	NA
323	1631	IDP_dMRI_TBSS_MD_Posterior_thalamic_radiation_L	MD	AD	12	0.0367067	0.40891	0.0444492	-0.0504138	0.123827	1.03739	0.950836	1.13182	NA	NA	NA	NA	NA	NA	NA	NA
324	1632	IDP_dMRI_TBSS_MD_Sagittal_stratum_R	MD	AD	10	0.0265567	0.335285	0.0275621	-0.027465	0.0805784	1.02691	0.972909	1.08391	NA	NA	NA	NA	NA	NA	NA	NA
325	1633	IDP_dMRI_TBSS_MD_Sagittal_stratum_L	MD	AD	12	0.020663	0.480408	0.0292824	-0.0367305	0.0780565	1.02088	0.963936	1.08118	NA	NA	NA	NA	NA	NA	NA	NA
326	1634	IDP_dMRI_TBSS_MD_External_capsule_R	MD	AD	9	0.0548407	0.0810971	0.0314389	-0.00677963	0.116461	1.05637	0.993243	1.12351	NA	NA	NA	NA	NA	NA	NA	NA
327	1635	IDP_dMRI_TBSS_MD_External_capsule_L	MD	AD	5	0.0149089	0.69663	0.0382403	-0.0600421	0.0898598	1.01502	0.941725	1.09402	NA	NA	NA	NA	NA	NA	NA	NA
328	1636	IDP_dMRI_TBSS_MD_Cingulum_cingulate_gyrus_R	MD	AD	9	-0.049179	0.17242	0.0360426	-0.119822	0.0214644	0.952011	0.887078	1.0217	NA	NA	NA	NA	NA	NA	NA	NA
329	1637	IDP_dMRI_TBSS_MD_Cingulum_cingulate_gyrus_L	MD	AD	14	-0.0549118	0.0938598	0.0327758	-0.119152	0.00932866	0.946569	0.887673	1.00937	NA	NA	NA	NA	NA	NA	NA	NA
330	1638	IDP_dMRI_TBSS_MD_Cingulum_hippocampus_R	MD	AD	10	-0.0122878	0.607532	0.0239249	-0.0591806	0.034605	0.987787	0.942537	1.03521	NA	NA	NA	NA	NA	NA	NA	NA
331	1639	IDP_dMRI_TBSS_MD_Cingulum_hippocampus_L	MD	AD	10	-0.0251874	0.391269	0.0293793	-0.0827708	0.032396	0.975127	0.920562	1.03293	NA	NA	NA	NA	NA	NA	NA	NA
332	1640	IDP_dMRI_TBSS_MD_Fornix_cres+Stria_terminalis_R	MD	AD	1	NA	NA	NA	NA	NA	NA	NA	NA	0.00746999	0.942104	0.102856	-0.194128	0.209068	1.0075	0.823553	1.23253
333	1641	IDP_dMRI_TBSS_MD_Fornix_cres+Stria_terminalis_L	MD	AD	1	NA	NA	NA	NA	NA	NA	NA	NA	-0.00421962	0.96455	0.0949415	-0.190305	0.181866	0.995789	0.826707	1.19945
334	1642	IDP_dMRI_TBSS_MD_Superior_longitudinal_fasciculus_R	MD	AD	22	-0.00300614	0.920804	0.0302366	-0.0622698	0.0562575	0.996998	0.939629	1.05787	NA	NA	NA	NA	NA	NA	NA	NA
335	1643	IDP_dMRI_TBSS_MD_Superior_longitudinal_fasciculus_L	MD	AD	14	0.00898133	0.786759	0.0332001	-0.0560908	0.0740534	1.00902	0.945453	1.07686	NA	NA	NA	NA	NA	NA	NA	NA
336	1644	IDP_dMRI_TBSS_MD_Superior_fronto-occipital_fasciculus_R	MD	AD	3	-0.080422	0.171521	0.0588167	-0.195703	0.0348587	0.922727	0.822257	1.03547	NA	NA	NA	NA	NA	NA	NA	NA
337	1645	IDP_dMRI_TBSS_MD_Superior_fronto-occipital_fasciculus_L	MD	AD	5	-0.0262792	0.604179	0.0506928	-0.125637	0.0730788	0.974063	0.881935	1.07582	NA	NA	NA	NA	NA	NA	NA	NA
338	1646	IDP_dMRI_TBSS_MD_Uncinate_fasciculus_R	MD	AD	4	-0.0550558	0.346493	0.058482	-0.16968	0.0595689	0.946432	0.843934	1.06138	NA	NA	NA	NA	NA	NA	NA	NA
339	1647	IDP_dMRI_TBSS_MD_Uncinate_fasciculus_L	MD	AD	2	-0.0765816	0.433236	0.0977221	-0.268117	0.114954	0.926277	0.764818	1.12182	NA	NA	NA	NA	NA	NA	NA	NA
340	1648	IDP_dMRI_TBSS_MD_Tapetum_R	MD	AD	4	-0.0428088	0.417417	0.052791	-0.146279	0.0606616	0.958095	0.863916	1.06254	NA	NA	NA	NA	NA	NA	NA	NA
341	1649	IDP_dMRI_TBSS_MD_Tapetum_L	MD	AD	4	-0.00710216	0.898774	0.0558302	-0.116529	0.102325	0.992923	0.890004	1.10774	NA	NA	NA	NA	NA	NA	NA	NA
342	122	IDP_T1_FAST_ROIs_L_thalamus	GMV	ALS	12	-0.00401633	0.922367	0.0412134	-0.0847945	0.0767619	0.995992	0.918701	1.07978	NA	NA	NA	NA	NA	NA	NA	NA
343	123	IDP_T1_FAST_ROIs_R_thalamus	GMV	ALS	9	0.000531573	0.992299	0.0550714	-0.107408	0.108472	1.00053	0.898159	1.11457	NA	NA	NA	NA	NA	NA	NA	NA
344	124	IDP_T1_FAST_ROIs_L_caudate	GMV	ALS	10	-0.0183407	0.629565	0.0380244	-0.0928686	0.0561872	0.981826	0.911313	1.0578	NA	NA	NA	NA	NA	NA	NA	NA
345	125	IDP_T1_FAST_ROIs_R_caudate	GMV	ALS	11	0.00650018	0.812628	0.0274227	-0.0472483	0.0602486	1.00652	0.953851	1.0621	NA	NA	NA	NA	NA	NA	NA	NA
346	126	IDP_T1_FAST_ROIs_L_putamen	GMV	ALS	17	0.0263753	0.298814	0.0253857	-0.0233807	0.0761314	1.02673	0.97689	1.0791	NA	NA	NA	NA	NA	NA	NA	NA
347	127	IDP_T1_FAST_ROIs_R_putamen	GMV	ALS	16	-0.0242675	0.422634	0.030264	-0.0835849	0.0350499	0.976025	0.919813	1.03567	NA	NA	NA	NA	NA	NA	NA	NA
348	128	IDP_T1_FAST_ROIs_L_pallidum	GMV	ALS	3	0.111567	0.136749	0.0749771	-0.0353886	0.258522	1.11803	0.96523	1.29501	NA	NA	NA	NA	NA	NA	NA	NA
349	129	IDP_T1_FAST_ROIs_R_pallidum	GMV	ALS	1	NA	NA	NA	NA	NA	NA	NA	NA	0.275851	0.00534099	0.0990236	0.0817652	0.469938	1.31765	1.0852	1.59989
350	130	IDP_T1_FAST_ROIs_L_hippocampus	GMV	ALS	9	-0.0257448	0.424162	0.0322124	-0.088881	0.0373914	0.974584	0.914954	1.0381	NA	NA	NA	NA	NA	NA	NA	NA
351	131	IDP_T1_FAST_ROIs_R_hippocampus	GMV	ALS	10	0.00420739	0.884442	0.0289486	-0.0525318	0.0609466	1.00422	0.948824	1.06284	NA	NA	NA	NA	NA	NA	NA	NA
352	132	IDP_T1_FAST_ROIs_L_amygdala	GMV	ALS	2	-0.115246	0.370098	0.128581	-0.367264	0.136773	0.891147	0.692627	1.14657	NA	NA	NA	NA	NA	NA	NA	NA
353	133	IDP_T1_FAST_ROIs_R_amygdala	GMV	ALS	2	-0.0300111	0.688796	0.0749359	-0.176885	0.116863	0.970435	0.837876	1.12397	NA	NA	NA	NA	NA	NA	NA	NA
354	134	IDP_T1_FAST_ROIs_L_ventral_striatum	GMV	ALS	12	0.060742	0.0973087	0.0366347	-0.0110621	0.132546	1.06262	0.988999	1.14173	NA	NA	NA	NA	NA	NA	NA	NA
355	135	IDP_T1_FAST_ROIs_R_ventral_striatum	GMV	ALS	12	0.0371356	0.323596	0.0376211	-0.0366018	0.110873	1.03783	0.96406	1.11725	NA	NA	NA	NA	NA	NA	NA	NA
356	136	IDP_T1_FAST_ROIs_brain_stem	GMV	ALS	5	0.0872427	0.0499094	0.0444948	3.29e-05	0.174453	1.09116	1.00003	1.19059	NA	NA	NA	NA	NA	NA	NA	NA
357	137	IDP_T1_FAST_ROIs_L_cerebellum_I-IV	GMV	ALS	7	-0.00114757	0.987321	0.0722135	-0.142686	0.140391	0.998853	0.867026	1.15072	NA	NA	NA	NA	NA	NA	NA	NA
358	138	IDP_T1_FAST_ROIs_R_cerebellum_I-IV	GMV	ALS	5	-0.017221	0.818171	0.074907	-0.164039	0.129597	0.982926	0.848709	1.13837	NA	NA	NA	NA	NA	NA	NA	NA
359	139	IDP_T1_FAST_ROIs_L_cerebellum_V	GMV	ALS	8	0.0584049	0.328519	0.0597737	-0.0587515	0.175561	1.06014	0.942941	1.19192	NA	NA	NA	NA	NA	NA	NA	NA
360	140	IDP_T1_FAST_ROIs_R_cerebellum_V	GMV	ALS	10	0.0649386	0.0432748	0.0321312	0.00196155	0.127916	1.06709	1.00196	1.13646	NA	NA	NA	NA	NA	NA	NA	NA
361	141	IDP_T1_FAST_ROIs_L_cerebellum_VI	GMV	ALS	11	0.0133132	0.721687	0.0373751	-0.0599419	0.0865684	1.0134	0.941819	1.09043	NA	NA	NA	NA	NA	NA	NA	NA
362	142	IDP_T1_FAST_ROIs_V_cerebellum_VI	GMV	ALS	10	0.0365157	0.248333	0.0316316	-0.0254821	0.0985135	1.03719	0.97484	1.10353	NA	NA	NA	NA	NA	NA	NA	NA
363	143	IDP_T1_FAST_ROIs_R_cerebellum_VI	GMV	ALS	10	0.0485678	0.213936	0.0390789	-0.0280268	0.125162	1.04977	0.972362	1.13333	NA	NA	NA	NA	NA	NA	NA	NA
364	144	IDP_T1_FAST_ROIs_L_cerebellum_crus_I	GMV	ALS	21	0.0060542	0.761743	0.0199681	-0.0330833	0.0451917	1.00607	0.967458	1.04623	NA	NA	NA	NA	NA	NA	NA	NA
365	145	IDP_T1_FAST_ROIs_V_cerebellum_crus_I	GMV	ALS	2	0.0380268	0.837137	0.184994	-0.324561	0.400615	1.03876	0.722844	1.49274	NA	NA	NA	NA	NA	NA	NA	NA
366	146	IDP_T1_FAST_ROIs_R_cerebellum_crus_I	GMV	ALS	20	0.0108396	0.599078	0.0206183	-0.0295722	0.0512514	1.0109	0.970861	1.05259	NA	NA	NA	NA	NA	NA	NA	NA
367	147	IDP_T1_FAST_ROIs_L_cerebellum_crus_II	GMV	ALS	14	0.00347462	0.901065	0.0279497	-0.0513068	0.058256	1.00348	0.949987	1.05999	NA	NA	NA	NA	NA	NA	NA	NA
368	148	IDP_T1_FAST_ROIs_V_cerebellum_crus_II	GMV	ALS	13	0.0277192	0.276237	0.0254582	-0.0221789	0.0776173	1.02811	0.978065	1.08071	NA	NA	NA	NA	NA	NA	NA	NA
369	149	IDP_T1_FAST_ROIs_R_cerebellum_crus_II	GMV	ALS	17	0.0198645	0.404508	0.0238298	-0.0268419	0.0665709	1.02006	0.973515	1.06884	NA	NA	NA	NA	NA	NA	NA	NA
370	150	IDP_T1_FAST_ROIs_L_cerebellum_VIIb	GMV	ALS	9	0.00451334	0.88043	0.0300041	-0.0542947	0.0633214	1.00452	0.947153	1.06537	NA	NA	NA	NA	NA	NA	NA	NA
371	151	IDP_T1_FAST_ROIs_V_cerebellum_VIIb	GMV	ALS	8	0.00802127	0.80197	0.0319829	-0.0546652	0.0707077	1.00805	0.946802	1.07327	NA	NA	NA	NA	NA	NA	NA	NA
372	152	IDP_T1_FAST_ROIs_R_cerebellum_VIIb	GMV	ALS	10	-0.0170331	0.59964	0.032449	-0.0806332	0.046567	0.983111	0.922532	1.04767	NA	NA	NA	NA	NA	NA	NA	NA
373	153	IDP_T1_FAST_ROIs_L_cerebellum_VIIIa	GMV	ALS	13	-0.00100306	0.96808	0.0250665	-0.0501335	0.0481274	0.998997	0.951102	1.0493	NA	NA	NA	NA	NA	NA	NA	NA
374	154	IDP_T1_FAST_ROIs_V_cerebellum_VIIIa	GMV	ALS	13	0.00253998	0.930139	0.0289721	-0.0542453	0.0593253	1.00254	0.9472	1.06112	NA	NA	NA	NA	NA	NA	NA	NA
375	155	IDP_T1_FAST_ROIs_R_cerebellum_VIIIa	GMV	ALS	6	-0.000156271	0.997445	0.0487959	-0.0957962	0.0954836	0.999844	0.908649	1.10019	NA	NA	NA	NA	NA	NA	NA	NA
376	156	IDP_T1_FAST_ROIs_L_cerebellum_VIIIb	GMV	ALS	7	-0.0207871	0.62441	0.0424564	-0.104002	0.0624275	0.979428	0.901224	1.06442	NA	NA	NA	NA	NA	NA	NA	NA
377	157	IDP_T1_FAST_ROIs_V_cerebellum_VIIIb	GMV	ALS	13	-0.0360958	0.201628	0.0282677	-0.0915005	0.0193089	0.964548	0.912561	1.0195	NA	NA	NA	NA	NA	NA	NA	NA
378	158	IDP_T1_FAST_ROIs_R_cerebellum_VIIIb	GMV	ALS	2	0.0463583	0.516029	0.0713777	-0.093542	0.186259	1.04745	0.9107	1.20473	NA	NA	NA	NA	NA	NA	NA	NA
379	159	IDP_T1_FAST_ROIs_L_cerebellum_IX	GMV	ALS	14	0.0265302	0.318969	0.0266213	-0.0256475	0.0787079	1.02689	0.974679	1.08189	NA	NA	NA	NA	NA	NA	NA	NA
380	160	IDP_T1_FAST_ROIs_V_cerebellum_IX	GMV	ALS	10	0.0463459	0.383986	0.0532359	-0.0579965	0.150688	1.04744	0.943653	1.16263	NA	NA	NA	NA	NA	NA	NA	NA
381	161	IDP_T1_FAST_ROIs_R_cerebellum_IX	GMV	ALS	15	0.0480197	0.16121	0.034275	-0.0191592	0.115199	1.04919	0.981023	1.1221	NA	NA	NA	NA	NA	NA	NA	NA
382	162	IDP_T1_FAST_ROIs_L_cerebellum_X	GMV	ALS	5	0.0314812	0.507399	0.0474907	-0.0616005	0.124563	1.03198	0.940258	1.13265	NA	NA	NA	NA	NA	NA	NA	NA
383	163	IDP_T1_FAST_ROIs_V_cerebellum_X	GMV	ALS	5	-0.0480697	0.442104	0.0625382	-0.170644	0.0745052	0.953067	0.843121	1.07735	NA	NA	NA	NA	NA	NA	NA	NA
384	164	IDP_T1_FAST_ROIs_R_cerebellum_X	GMV	ALS	7	-0.0324908	0.439009	0.0419851	-0.114782	0.0497999	0.968031	0.891561	1.05106	NA	NA	NA	NA	NA	NA	NA	NA
385	344	aparc-Desikan_lh_volume_bankssts	GMV	ALS	3	0.013816	0.88558	0.0960118	-0.174367	0.201999	1.01391	0.839989	1.22385	NA	NA	NA	NA	NA	NA	NA	NA
386	345	aparc-Desikan_lh_volume_caudalanteriorcingulate	GMV	ALS	NA	NA	NA	NA	NA	NA	NA	NA	NA	NA	NA	NA	NA	NA	NA	NA	NA
387	346	aparc-Desikan_lh_volume_caudalmiddlefrontal	GMV	ALS	3	-0.00268823	0.956556	0.0493475	-0.0994092	0.0940328	0.997315	0.905372	1.0986	NA	NA	NA	NA	NA	NA	NA	NA
388	347	aparc-Desikan_lh_volume_cuneus	GMV	ALS	12	-0.0143087	0.513109	0.0218786	-0.0571907	0.0285733	0.985793	0.944414	1.02899	NA	NA	NA	NA	NA	NA	NA	NA
389	348	aparc-Desikan_lh_volume_entorhinal	GMV	ALS	NA	NA	NA	NA	NA	NA	NA	NA	NA	NA	NA	NA	NA	NA	NA	NA	NA
390	349	aparc-Desikan_lh_volume_fusiform	GMV	ALS	NA	NA	NA	NA	NA	NA	NA	NA	NA	NA	NA	NA	NA	NA	NA	NA	NA
391	350	aparc-Desikan_lh_volume_inferiorparietal	GMV	ALS	2	-0.0483105	0.508551	0.0730764	-0.19154	0.0949193	0.952838	0.825686	1.09957	NA	NA	NA	NA	NA	NA	NA	NA
392	351	aparc-Desikan_lh_volume_inferiortemporal	GMV	ALS	NA	NA	NA	NA	NA	NA	NA	NA	NA	NA	NA	NA	NA	NA	NA	NA	NA
393	352	aparc-Desikan_lh_volume_isthmuscingulate	GMV	ALS	NA	NA	NA	NA	NA	NA	NA	NA	NA	NA	NA	NA	NA	NA	NA	NA	NA
394	353	aparc-Desikan_lh_volume_lateraloccipital	GMV	ALS	2	-0.120819	0.0396111	0.0587131	-0.235896	-0.00574107	0.886195	0.789863	0.994275	NA	NA	NA	NA	NA	NA	NA	NA
395	354	aparc-Desikan_lh_volume_lateralorbitofrontal	GMV	ALS	3	-0.030718	0.563851	0.0532253	-0.13504	0.0736037	0.969749	0.873681	1.07638	NA	NA	NA	NA	NA	NA	NA	NA
396	355	aparc-Desikan_lh_volume_lingual	GMV	ALS	9	-0.0133471	0.68008	0.0323681	-0.0767886	0.0500944	0.986742	0.926086	1.05137	NA	NA	NA	NA	NA	NA	NA	NA
397	356	aparc-Desikan_lh_volume_medialorbitofrontal	GMV	ALS	NA	NA	NA	NA	NA	NA	NA	NA	NA	NA	NA	NA	NA	NA	NA	NA	NA
398	357	aparc-Desikan_lh_volume_middletemporal	GMV	ALS	2	0.13373	0.0726962	0.0745127	-0.0123144	0.279775	1.14308	0.987761	1.32283	NA	NA	NA	NA	NA	NA	NA	NA
399	358	aparc-Desikan_lh_volume_parahippocampal	GMV	ALS	1	NA	NA	NA	NA	NA	NA	NA	NA	0.0539041	0.582882	0.0981537	-0.138477	0.246285	1.05538	0.870683	1.27926
400	359	aparc-Desikan_lh_volume_paracentral	GMV	ALS	NA	NA	NA	NA	NA	NA	NA	NA	NA	NA	NA	NA	NA	NA	NA	NA	NA
401	360	aparc-Desikan_lh_volume_parsopercularis	GMV	ALS	1	NA	NA	NA	NA	NA	NA	NA	NA	0.00694656	0.916167	0.0659923	-0.122398	0.136291	1.00697	0.884796	1.14602
402	361	aparc-Desikan_lh_volume_parsorbitalis	GMV	ALS	NA	NA	NA	NA	NA	NA	NA	NA	NA	NA	NA	NA	NA	NA	NA	NA	NA
403	362	aparc-Desikan_lh_volume_parstriangularis	GMV	ALS	2	-0.00189212	0.968095	0.0473054	-0.0946107	0.0908265	0.99811	0.909727	1.09508	NA	NA	NA	NA	NA	NA	NA	NA
404	363	aparc-Desikan_lh_volume_pericalcarine	GMV	ALS	22	0.00139734	0.945176	0.0203201	-0.0384301	0.0412248	1.0014	0.962299	1.04209	NA	NA	NA	NA	NA	NA	NA	NA
405	364	aparc-Desikan_lh_volume_postcentral	GMV	ALS	2	0.00087142	0.9732	0.0259386	-0.0499682	0.051711	1.00087	0.95126	1.05307	NA	NA	NA	NA	NA	NA	NA	NA
406	365	aparc-Desikan_lh_volume_posteriorcingulate	GMV	ALS	NA	NA	NA	NA	NA	NA	NA	NA	NA	NA	NA	NA	NA	NA	NA	NA	NA
407	366	aparc-Desikan_lh_volume_precentral	GMV	ALS	1	NA	NA	NA	NA	NA	NA	NA	NA	-0.000422215	0.988763	0.0299773	-0.0591777	0.0583332	0.999578	0.942539	1.06007
408	367	aparc-Desikan_lh_volume_precuneus	GMV	ALS	4	0.0864051	0.0349702	0.0409755	0.00609319	0.166717	1.09025	1.00611	1.18142	NA	NA	NA	NA	NA	NA	NA	NA
409	368	aparc-Desikan_lh_volume_rostralanteriorcingulate	GMV	ALS	NA	NA	NA	NA	NA	NA	NA	NA	NA	NA	NA	NA	NA	NA	NA	NA	NA
410	369	aparc-Desikan_lh_volume_rostralmiddlefrontal	GMV	ALS	2	0.0108003	0.875744	0.0690698	-0.124577	0.146177	1.01086	0.882871	1.1574	NA	NA	NA	NA	NA	NA	NA	NA
411	370	aparc-Desikan_lh_volume_superiorfrontal	GMV	ALS	1	NA	NA	NA	NA	NA	NA	NA	NA	-0.086831	0.412403	0.105934	-0.294461	0.120799	0.916832	0.744933	1.1284
412	371	aparc-Desikan_lh_volume_superiorparietal	GMV	ALS	11	0.0316005	0.303849	0.0307334	-0.028637	0.091838	1.03211	0.971769	1.09619	NA	NA	NA	NA	NA	NA	NA	NA
413	372	aparc-Desikan_lh_volume_superiortemporal	GMV	ALS	1	NA	NA	NA	NA	NA	NA	NA	NA	0.155701	0.0853015	0.0904858	-0.0216514	0.333053	1.16848	0.978581	1.39522
414	373	aparc-Desikan_lh_volume_supramarginal	GMV	ALS	3	0.043364	0.278321	0.04	-0.035036	0.121764	1.04432	0.965571	1.12949	NA	NA	NA	NA	NA	NA	NA	NA
415	374	aparc-Desikan_lh_volume_frontalpole	GMV	ALS	NA	NA	NA	NA	NA	NA	NA	NA	NA	NA	NA	NA	NA	NA	NA	NA	NA
416	375	aparc-Desikan_lh_volume_transversetemporal	GMV	ALS	2	0.0077897	0.937612	0.0995222	-0.187274	0.202853	1.00782	0.829217	1.22489	NA	NA	NA	NA	NA	NA	NA	NA
417	376	aparc-Desikan_lh_volume_insula	GMV	ALS	5	-0.00420771	0.922451	0.0432237	-0.0889262	0.0805108	0.995801	0.914913	1.08384	NA	NA	NA	NA	NA	NA	NA	NA
418	377	aparc-Desikan_rh_volume_bankssts	GMV	ALS	NA	NA	NA	NA	NA	NA	NA	NA	NA	NA	NA	NA	NA	NA	NA	NA	NA
419	378	aparc-Desikan_rh_volume_caudalanteriorcingulate	GMV	ALS	NA	NA	NA	NA	NA	NA	NA	NA	NA	NA	NA	NA	NA	NA	NA	NA	NA
420	379	aparc-Desikan_rh_volume_caudalmiddlefrontal	GMV	ALS	1	NA	NA	NA	NA	NA	NA	NA	NA	-0.0671973	0.642152	0.144606	-0.350625	0.21623	0.935011	0.704248	1.24139
421	380	aparc-Desikan_rh_volume_cuneus	GMV	ALS	13	0.0126397	0.591718	0.0235663	-0.0335502	0.0588296	1.01272	0.967006	1.06059	NA	NA	NA	NA	NA	NA	NA	NA
422	381	aparc-Desikan_rh_volume_entorhinal	GMV	ALS	2	0.0373377	0.582718	0.0679586	-0.0958611	0.170537	1.03804	0.90859	1.18594	NA	NA	NA	NA	NA	NA	NA	NA
423	382	aparc-Desikan_rh_volume_fusiform	GMV	ALS	1	NA	NA	NA	NA	NA	NA	NA	NA	0.162656	0.0724214	0.0905427	-0.0148073	0.34012	1.17663	0.985302	1.40512
424	383	aparc-Desikan_rh_volume_inferiorparietal	GMV	ALS	2	-0.0909822	0.176774	0.0673565	-0.223001	0.0410366	0.913034	0.800114	1.04189	NA	NA	NA	NA	NA	NA	NA	NA
425	384	aparc-Desikan_rh_volume_inferiortemporal	GMV	ALS	NA	NA	NA	NA	NA	NA	NA	NA	NA	NA	NA	NA	NA	NA	NA	NA	NA
426	385	aparc-Desikan_rh_volume_isthmuscingulate	GMV	ALS	2	0.0344572	0.624307	0.070356	-0.103441	0.172355	1.03506	0.90173	1.1881	NA	NA	NA	NA	NA	NA	NA	NA
427	386	aparc-Desikan_rh_volume_lateraloccipital	GMV	ALS	4	-0.0728549	0.130909	0.0482315	-0.167389	0.0216788	0.929736	0.845871	1.02192	NA	NA	NA	NA	NA	NA	NA	NA
428	387	aparc-Desikan_rh_volume_lateralorbitofrontal	GMV	ALS	4	0.0110085	0.820449	0.0485026	-0.0840567	0.106074	1.01107	0.919379	1.1119	NA	NA	NA	NA	NA	NA	NA	NA
429	388	aparc-Desikan_rh_volume_lingual	GMV	ALS	8	-0.0215571	0.555428	0.0365594	-0.0932136	0.0500993	0.978674	0.910999	1.05138	NA	NA	NA	NA	NA	NA	NA	NA
430	389	aparc-Desikan_rh_volume_medialorbitofrontal	GMV	ALS	3	0.0776027	0.306063	0.0758196	-0.0710036	0.226209	1.08069	0.931459	1.25384	NA	NA	NA	NA	NA	NA	NA	NA
431	390	aparc-Desikan_rh_volume_middletemporal	GMV	ALS	2	0.014457	0.916625	0.138099	-0.256218	0.285132	1.01456	0.773973	1.32994	NA	NA	NA	NA	NA	NA	NA	NA
432	391	aparc-Desikan_rh_volume_parahippocampal	GMV	ALS	2	0.0150846	0.810193	0.0628061	-0.108015	0.138185	1.0152	0.897614	1.14819	NA	NA	NA	NA	NA	NA	NA	NA
433	392	aparc-Desikan_rh_volume_paracentral	GMV	ALS	NA	NA	NA	NA	NA	NA	NA	NA	NA	NA	NA	NA	NA	NA	NA	NA	NA
434	393	aparc-Desikan_rh_volume_parsopercularis	GMV	ALS	1	NA	NA	NA	NA	NA	NA	NA	NA	0.0131343	0.791133	0.0495934	-0.0840687	0.110337	1.01322	0.919368	1.11665
435	394	aparc-Desikan_rh_volume_parsorbitalis	GMV	ALS	2	0.0028609	0.965108	0.0654002	-0.125324	0.131045	1.00286	0.882211	1.14002	NA	NA	NA	NA	NA	NA	NA	NA
436	395	aparc-Desikan_rh_volume_parstriangularis	GMV	ALS	4	0.036289	0.322587	0.0366868	-0.0356172	0.108195	1.03696	0.96501	1.11427	NA	NA	NA	NA	NA	NA	NA	NA
437	396	aparc-Desikan_rh_volume_pericalcarine	GMV	ALS	17	0.0032975	0.904517	0.0274888	-0.0505805	0.0571755	1.0033	0.950677	1.05884	NA	NA	NA	NA	NA	NA	NA	NA
438	397	aparc-Desikan_rh_volume_postcentral	GMV	ALS	2	0.00107156	0.967032	0.0259261	-0.0497436	0.0518867	1.00107	0.951473	1.05326	NA	NA	NA	NA	NA	NA	NA	NA
439	398	aparc-Desikan_rh_volume_posteriorcingulate	GMV	ALS	NA	NA	NA	NA	NA	NA	NA	NA	NA	NA	NA	NA	NA	NA	NA	NA	NA
440	399	aparc-Desikan_rh_volume_precentral	GMV	ALS	2	-0.00186523	0.944708	0.0268945	-0.0545785	0.050848	0.998137	0.946884	1.05216	NA	NA	NA	NA	NA	NA	NA	NA
441	400	aparc-Desikan_rh_volume_precuneus	GMV	ALS	6	0.0563607	0.139008	0.0380945	-0.0183046	0.131026	1.05798	0.981862	1.14	NA	NA	NA	NA	NA	NA	NA	NA
442	401	aparc-Desikan_rh_volume_rostralanteriorcingulate	GMV	ALS	NA	NA	NA	NA	NA	NA	NA	NA	NA	NA	NA	NA	NA	NA	NA	NA	NA
443	402	aparc-Desikan_rh_volume_rostralmiddlefrontal	GMV	ALS	2	-0.00944686	0.888899	0.0676234	-0.141989	0.123095	0.990598	0.867631	1.13099	NA	NA	NA	NA	NA	NA	NA	NA
444	403	aparc-Desikan_rh_volume_superiorfrontal	GMV	ALS	1	NA	NA	NA	NA	NA	NA	NA	NA	-0.114403	0.277207	0.105284	-0.32076	0.0919536	0.891898	0.725597	1.09631
445	404	aparc-Desikan_rh_volume_superiorparietal	GMV	ALS	4	0.0284928	0.687891	0.0709273	-0.110525	0.16751	1.0289	0.895364	1.18236	NA	NA	NA	NA	NA	NA	NA	NA
446	405	aparc-Desikan_rh_volume_superiortemporal	GMV	ALS	2	0.177362	0.111172	0.111342	-0.0408686	0.395593	1.19406	0.959955	1.48526	NA	NA	NA	NA	NA	NA	NA	NA
447	406	aparc-Desikan_rh_volume_supramarginal	GMV	ALS	4	0.0260341	0.528207	0.0412751	-0.0548651	0.106933	1.02638	0.946613	1.11286	NA	NA	NA	NA	NA	NA	NA	NA
448	407	aparc-Desikan_rh_volume_frontalpole	GMV	ALS	NA	NA	NA	NA	NA	NA	NA	NA	NA	NA	NA	NA	NA	NA	NA	NA	NA
449	408	aparc-Desikan_rh_volume_transversetemporal	GMV	ALS	1	NA	NA	NA	NA	NA	NA	NA	NA	-0.100885	0.344427	0.106705	-0.310027	0.108257	0.904037	0.733427	1.11433
450	409	aparc-Desikan_rh_volume_insula	GMV	ALS	2	-0.0221712	0.738335	0.066369	-0.152254	0.107912	0.978073	0.85877	1.11395	NA	NA	NA	NA	NA	NA	NA	NA
451	648	aparc-Desikan_lh_area_TotalSurface	SA	ALS	8	-0.046751	0.151523	0.0325979	-0.110643	0.0171408	0.954325	0.895258	1.01729	NA	NA	NA	NA	NA	NA	NA	NA
452	649	aparc-Desikan_lh_area_bankssts	SA	ALS	3	0.00356596	0.972946	0.105148	-0.202525	0.209657	1.00357	0.816666	1.23325	NA	NA	NA	NA	NA	NA	NA	NA
453	650	aparc-Desikan_lh_area_caudalanteriorcingulate	SA	ALS	NA	NA	NA	NA	NA	NA	NA	NA	NA	NA	NA	NA	NA	NA	NA	NA	NA
454	651	aparc-Desikan_lh_area_caudalmiddlefrontal	SA	ALS	3	-0.00426158	0.931286	0.0494231	-0.101131	0.0926078	0.995747	0.903815	1.09703	NA	NA	NA	NA	NA	NA	NA	NA
455	652	aparc-Desikan_lh_area_cuneus	SA	ALS	15	0.016927	0.452549	0.0225341	-0.0272399	0.0610939	1.01707	0.973128	1.063	NA	NA	NA	NA	NA	NA	NA	NA
456	653	aparc-Desikan_lh_area_entorhinal	SA	ALS	2	0.131751	0.0397426	0.0640682	0.0061771	0.257324	1.14082	1.0062	1.29346	NA	NA	NA	NA	NA	NA	NA	NA
457	654	aparc-Desikan_lh_area_fusiform	SA	ALS	2	-0.0780194	0.533868	0.12541	-0.323824	0.167785	0.924946	0.723378	1.18268	NA	NA	NA	NA	NA	NA	NA	NA
458	655	aparc-Desikan_lh_area_inferiorparietal	SA	ALS	4	-0.0362031	0.455203	0.0484797	-0.131223	0.0588171	0.964444	0.877022	1.06058	NA	NA	NA	NA	NA	NA	NA	NA
459	656	aparc-Desikan_lh_area_inferiortemporal	SA	ALS	NA	NA	NA	NA	NA	NA	NA	NA	NA	NA	NA	NA	NA	NA	NA	NA	NA
460	657	aparc-Desikan_lh_area_isthmuscingulate	SA	ALS	NA	NA	NA	NA	NA	NA	NA	NA	NA	NA	NA	NA	NA	NA	NA	NA	NA
461	658	aparc-Desikan_lh_area_lateraloccipital	SA	ALS	8	-0.0584057	0.0807135	0.0334404	-0.123949	0.00713749	0.943267	0.883425	1.00716	NA	NA	NA	NA	NA	NA	NA	NA
462	659	aparc-Desikan_lh_area_lateralorbitofrontal	SA	ALS	5	-0.0232818	0.57014	0.0410003	-0.103642	0.0570787	0.976987	0.901548	1.05874	NA	NA	NA	NA	NA	NA	NA	NA
463	660	aparc-Desikan_lh_area_lingual	SA	ALS	12	-0.00510288	0.861398	0.0292269	-0.0623876	0.0521819	0.99491	0.939519	1.05357	NA	NA	NA	NA	NA	NA	NA	NA
464	661	aparc-Desikan_lh_area_medialorbitofrontal	SA	ALS	NA	NA	NA	NA	NA	NA	NA	NA	NA	NA	NA	NA	NA	NA	NA	NA	NA
465	662	aparc-Desikan_lh_area_middletemporal	SA	ALS	5	-0.00113554	0.984257	0.057549	-0.113932	0.111661	0.998865	0.892319	1.11813	NA	NA	NA	NA	NA	NA	NA	NA
466	663	aparc-Desikan_lh_area_parahippocampal	SA	ALS	1	NA	NA	NA	NA	NA	NA	NA	NA	0.0644833	0.484919	0.0923283	-0.11648	0.245447	1.06661	0.890048	1.27819
467	664	aparc-Desikan_lh_area_paracentral	SA	ALS	2	0.0437144	0.538384	0.0710505	-0.0955446	0.182973	1.04468	0.908878	1.20078	NA	NA	NA	NA	NA	NA	NA	NA
468	665	aparc-Desikan_lh_area_parsopercularis	SA	ALS	2	0.0359507	0.546762	0.0596575	-0.080978	0.152879	1.0366	0.922214	1.16518	NA	NA	NA	NA	NA	NA	NA	NA
469	666	aparc-Desikan_lh_area_parsorbitalis	SA	ALS	3	-0.00301872	0.960251	0.0605701	-0.121736	0.115699	0.996986	0.885382	1.12266	NA	NA	NA	NA	NA	NA	NA	NA
470	667	aparc-Desikan_lh_area_parstriangularis	SA	ALS	6	0.0158411	0.60131	0.030317	-0.0435801	0.0752624	1.01597	0.957356	1.07817	NA	NA	NA	NA	NA	NA	NA	NA
471	668	aparc-Desikan_lh_area_pericalcarine	SA	ALS	26	-0.00942777	0.646447	0.0205531	-0.0497119	0.0308563	0.990617	0.951504	1.03134	NA	NA	NA	NA	NA	NA	NA	NA
472	669	aparc-Desikan_lh_area_postcentral	SA	ALS	5	-0.00601207	0.845972	0.0309484	-0.066671	0.0546469	0.994006	0.935503	1.05617	NA	NA	NA	NA	NA	NA	NA	NA
473	670	aparc-Desikan_lh_area_posteriorcingulate	SA	ALS	2	-0.145632	0.118617	0.0933177	-0.328535	0.0372706	0.864476	0.719978	1.03797	NA	NA	NA	NA	NA	NA	NA	NA
474	671	aparc-Desikan_lh_area_precentral	SA	ALS	1	NA	NA	NA	NA	NA	NA	NA	NA	-0.00931914	0.729227	0.026922	-0.0620862	0.0434479	0.990724	0.939802	1.04441
475	672	aparc-Desikan_lh_area_precuneus	SA	ALS	5	0.0776535	0.0418106	0.0381515	0.00287662	0.15243	1.08075	1.00288	1.16466	NA	NA	NA	NA	NA	NA	NA	NA
476	673	aparc-Desikan_lh_area_rostralanteriorcingulate	SA	ALS	1	NA	NA	NA	NA	NA	NA	NA	NA	-0.111355	0.294664	0.106261	-0.319626	0.0969156	0.894621	0.72642	1.10177
477	674	aparc-Desikan_lh_area_rostralmiddlefrontal	SA	ALS	2	-0.00388915	0.955521	0.0697288	-0.140558	0.132779	0.996118	0.868874	1.142	NA	NA	NA	NA	NA	NA	NA	NA
478	675	aparc-Desikan_lh_area_superiorfrontal	SA	ALS	5	-0.0460686	0.305484	0.0449562	-0.134183	0.0420456	0.954976	0.87443	1.04294	NA	NA	NA	NA	NA	NA	NA	NA
479	676	aparc-Desikan_lh_area_superiorparietal	SA	ALS	10	-0.00605408	0.840229	0.03003	-0.0649129	0.0528048	0.993964	0.937149	1.05422	NA	NA	NA	NA	NA	NA	NA	NA
480	677	aparc-Desikan_lh_area_superiortemporal	SA	ALS	2	-0.0337257	0.618622	0.0677489	-0.166513	0.0990621	0.966837	0.846611	1.10413	NA	NA	NA	NA	NA	NA	NA	NA
481	678	aparc-Desikan_lh_area_supramarginal	SA	ALS	5	0.0117513	0.794113	0.0450287	-0.0765049	0.100008	1.01182	0.926348	1.10518	NA	NA	NA	NA	NA	NA	NA	NA
482	679	aparc-Desikan_lh_area_frontalpole	SA	ALS	1	NA	NA	NA	NA	NA	NA	NA	NA	0.0765469	0.351531	0.082165	-0.0844965	0.23759	1.07955	0.918975	1.26819
483	680	aparc-Desikan_lh_area_transversetemporal	SA	ALS	3	0.0145935	0.794168	0.0559347	-0.0950385	0.124225	1.0147	0.909338	1.13227	NA	NA	NA	NA	NA	NA	NA	NA
484	681	aparc-Desikan_lh_area_insula	SA	ALS	2	0.0693095	0.393534	0.0812324	-0.0899059	0.228525	1.07177	0.914017	1.25674	NA	NA	NA	NA	NA	NA	NA	NA
485	682	aparc-Desikan_rh_area_TotalSurface	SA	ALS	9	-0.0387803	0.220981	0.0316852	-0.100883	0.0233228	0.961962	0.904038	1.0236	NA	NA	NA	NA	NA	NA	NA	NA
486	683	aparc-Desikan_rh_area_bankssts	SA	ALS	2	-0.0993816	0.182754	0.0745926	-0.245583	0.0468199	0.905397	0.782248	1.04793	NA	NA	NA	NA	NA	NA	NA	NA
487	684	aparc-Desikan_rh_area_caudalanteriorcingulate	SA	ALS	2	0.0811799	0.354622	0.0876993	-0.0907108	0.253071	1.08457	0.913282	1.28797	NA	NA	NA	NA	NA	NA	NA	NA
488	685	aparc-Desikan_rh_area_caudalmiddlefrontal	SA	ALS	2	-0.0704958	0.304097	0.0685966	-0.204945	0.0639536	0.931932	0.814692	1.06604	NA	NA	NA	NA	NA	NA	NA	NA
489	686	aparc-Desikan_rh_area_cuneus	SA	ALS	16	0.0238908	0.281803	0.0221976	-0.0196165	0.067398	1.02418	0.980575	1.06972	NA	NA	NA	NA	NA	NA	NA	NA
490	687	aparc-Desikan_rh_area_entorhinal	SA	ALS	1	NA	NA	NA	NA	NA	NA	NA	NA	0.164631	0.0961851	0.0989587	-0.0293278	0.35859	1.17896	0.971098	1.43131
491	688	aparc-Desikan_rh_area_fusiform	SA	ALS	1	NA	NA	NA	NA	NA	NA	NA	NA	0.0482896	0.622858	0.0981889	-0.144161	0.24074	1.04947	0.865749	1.27219
492	689	aparc-Desikan_rh_area_inferiorparietal	SA	ALS	5	-0.114877	0.0680942	0.0629675	-0.238293	0.00853946	0.891476	0.787972	1.00858	NA	NA	NA	NA	NA	NA	NA	NA
493	690	aparc-Desikan_rh_area_inferiortemporal	SA	ALS	1	NA	NA	NA	NA	NA	NA	NA	NA	-0.111686	0.257322	0.0985981	-0.304939	0.081566	0.894325	0.737169	1.08498
494	691	aparc-Desikan_rh_area_isthmuscingulate	SA	ALS	3	-0.0988243	0.0581255	0.0521569	-0.201052	0.00340321	0.905902	0.81787	1.00341	NA	NA	NA	NA	NA	NA	NA	NA
495	692	aparc-Desikan_rh_area_lateraloccipital	SA	ALS	10	-0.0950368	0.00650123	0.0349224	-0.163485	-0.0265888	0.909339	0.849179	0.973762	NA	NA	NA	NA	NA	NA	NA	NA
496	693	aparc-Desikan_rh_area_lateralorbitofrontal	SA	ALS	4	-0.00652917	0.882299	0.0440994	-0.092964	0.0799056	0.993492	0.911226	1.08318	NA	NA	NA	NA	NA	NA	NA	NA
497	694	aparc-Desikan_rh_area_lingual	SA	ALS	10	-0.00416658	0.889186	0.0299035	-0.0627775	0.0544443	0.995842	0.939152	1.05595	NA	NA	NA	NA	NA	NA	NA	NA
498	695	aparc-Desikan_rh_area_medialorbitofrontal	SA	ALS	1	NA	NA	NA	NA	NA	NA	NA	NA	0.155862	0.11304	0.0983558	-0.0369152	0.34864	1.16867	0.963758	1.41714
499	696	aparc-Desikan_rh_area_middletemporal	SA	ALS	2	0.096166	0.538097	0.156191	-0.209969	0.402301	1.10094	0.810609	1.49526	NA	NA	NA	NA	NA	NA	NA	NA
500	697	aparc-Desikan_rh_area_parahippocampal	SA	ALS	3	0.0868621	0.177234	0.0643748	-0.0393124	0.213037	1.09075	0.96145	1.23743	NA	NA	NA	NA	NA	NA	NA	NA
501	698	aparc-Desikan_rh_area_paracentral	SA	ALS	3	-0.0674081	0.260346	0.0598877	-0.184788	0.0499719	0.934814	0.83128	1.05124	NA	NA	NA	NA	NA	NA	NA	NA
502	699	aparc-Desikan_rh_area_parsopercularis	SA	ALS	1	NA	NA	NA	NA	NA	NA	NA	NA	0.015612	0.791133	0.0589487	-0.0999275	0.131151	1.01573	0.904903	1.14014
503	700	aparc-Desikan_rh_area_parsorbitalis	SA	ALS	2	-0.00106804	0.984259	0.054132	-0.107167	0.105031	0.998933	0.898376	1.11074	NA	NA	NA	NA	NA	NA	NA	NA
504	701	aparc-Desikan_rh_area_parstriangularis	SA	ALS	4	0.039613	0.265638	0.0355859	-0.0301355	0.109361	1.04041	0.970314	1.11557	NA	NA	NA	NA	NA	NA	NA	NA
505	702	aparc-Desikan_rh_area_pericalcarine	SA	ALS	22	-0.0029435	0.900103	0.0234485	-0.0489025	0.0430155	0.997061	0.952274	1.04395	NA	NA	NA	NA	NA	NA	NA	NA
506	703	aparc-Desikan_rh_area_postcentral	SA	ALS	5	-0.00888946	0.768004	0.0301351	-0.0679542	0.0501753	0.99115	0.934303	1.05146	NA	NA	NA	NA	NA	NA	NA	NA
507	704	aparc-Desikan_rh_area_posteriorcingulate	SA	ALS	2	0.0770369	0.253014	0.0673954	-0.055058	0.209132	1.08008	0.94643	1.23261	NA	NA	NA	NA	NA	NA	NA	NA
508	705	aparc-Desikan_rh_area_precentral	SA	ALS	3	-0.00443479	0.853994	0.024099	-0.0516687	0.0427992	0.995575	0.949643	1.04373	NA	NA	NA	NA	NA	NA	NA	NA
509	706	aparc-Desikan_rh_area_precuneus	SA	ALS	5	0.0162866	0.711944	0.0441077	-0.0701644	0.102738	1.01642	0.932241	1.1082	NA	NA	NA	NA	NA	NA	NA	NA
510	707	aparc-Desikan_rh_area_rostralanteriorcingulate	SA	ALS	1	NA	NA	NA	NA	NA	NA	NA	NA	0.234191	0.00836014	0.088804	0.0601352	0.408247	1.26389	1.06198	1.50418
511	708	aparc-Desikan_rh_area_rostralmiddlefrontal	SA	ALS	3	-0.0422182	0.498667	0.0623987	-0.16452	0.0800832	0.958661	0.848301	1.08338	NA	NA	NA	NA	NA	NA	NA	NA
512	709	aparc-Desikan_rh_area_superiorfrontal	SA	ALS	3	-0.0733221	0.21017	0.0585127	-0.188007	0.0413627	0.929301	0.828609	1.04223	NA	NA	NA	NA	NA	NA	NA	NA
513	710	aparc-Desikan_rh_area_superiorparietal	SA	ALS	8	0.0373666	0.390544	0.0435188	-0.0479303	0.122664	1.03807	0.9532	1.1305	NA	NA	NA	NA	NA	NA	NA	NA
514	711	aparc-Desikan_rh_area_superiortemporal	SA	ALS	3	0.0150442	0.867569	0.090221	-0.161789	0.191877	1.01516	0.850621	1.21152	NA	NA	NA	NA	NA	NA	NA	NA
515	712	aparc-Desikan_rh_area_supramarginal	SA	ALS	5	0.0304498	0.401407	0.0362882	-0.040675	0.101575	1.03092	0.960141	1.10691	NA	NA	NA	NA	NA	NA	NA	NA
516	713	aparc-Desikan_rh_area_frontalpole	SA	ALS	1	NA	NA	NA	NA	NA	NA	NA	NA	0.0845589	0.444975	0.110705	-0.132424	0.301542	1.08824	0.87597	1.35194
517	714	aparc-Desikan_rh_area_transversetemporal	SA	ALS	1	NA	NA	NA	NA	NA	NA	NA	NA	-0.0146519	0.882705	0.0993073	-0.209294	0.17999	0.985455	0.811157	1.19721
518	715	aparc-Desikan_rh_area_insula	SA	ALS	1	NA	NA	NA	NA	NA	NA	NA	NA	0.00255485	0.977716	0.0914636	-0.176714	0.181823	1.00256	0.83802	1.1994
519	1020	aparc-Desikan_lh_thickness_GlobalMeanThickness	CT	ALS	8	-0.031275	0.672688	0.0740302	-0.176374	0.113824	0.969209	0.838304	1.12056	NA	NA	NA	NA	NA	NA	NA	NA
520	1021	aparc-Desikan_lh_thickness_bankssts	CT	ALS	1	NA	NA	NA	NA	NA	NA	NA	NA	-0.117207	0.238569	0.099448	-0.312125	0.0777115	0.889401	0.73189	1.08081
521	1022	aparc-Desikan_lh_thickness_caudalanteriorcingulate	CT	ALS	NA	NA	NA	NA	NA	NA	NA	NA	NA	NA	NA	NA	NA	NA	NA	NA	NA
522	1023	aparc-Desikan_lh_thickness_caudalmiddlefrontal	CT	ALS	1	NA	NA	NA	NA	NA	NA	NA	NA	0.074681	0.457125	0.100433	-0.122168	0.27153	1.07754	0.885	1.31197
523	1024	aparc-Desikan_lh_thickness_cuneus	CT	ALS	2	-0.106598	0.105001	0.0657574	-0.235482	0.0222867	0.898887	0.79019	1.02254	NA	NA	NA	NA	NA	NA	NA	NA
524	1025	aparc-Desikan_lh_thickness_entorhinal	CT	ALS	NA	NA	NA	NA	NA	NA	NA	NA	NA	NA	NA	NA	NA	NA	NA	NA	NA
525	1026	aparc-Desikan_lh_thickness_fusiform	CT	ALS	2	0.00879884	0.920923	0.0886341	-0.164924	0.182522	1.00884	0.847958	1.20024	NA	NA	NA	NA	NA	NA	NA	NA
526	1027	aparc-Desikan_lh_thickness_inferiorparietal	CT	ALS	4	0.0290316	0.546644	0.0481615	-0.065365	0.123428	1.02946	0.936726	1.13137	NA	NA	NA	NA	NA	NA	NA	NA
527	1028	aparc-Desikan_lh_thickness_inferiortemporal	CT	ALS	1	NA	NA	NA	NA	NA	NA	NA	NA	-0.054127	0.605192	0.104705	-0.259348	0.151094	0.947312	0.771554	1.16311
528	1029	aparc-Desikan_lh_thickness_isthmuscingulate	CT	ALS	NA	NA	NA	NA	NA	NA	NA	NA	NA	NA	NA	NA	NA	NA	NA	NA	NA
529	1030	aparc-Desikan_lh_thickness_lateraloccipital	CT	ALS	2	-0.0907834	0.224587	0.0747545	-0.237302	0.0557354	0.913215	0.788753	1.05732	NA	NA	NA	NA	NA	NA	NA	NA
530	1031	aparc-Desikan_lh_thickness_lateralorbitofrontal	CT	ALS	NA	NA	NA	NA	NA	NA	NA	NA	NA	NA	NA	NA	NA	NA	NA	NA	NA
531	1032	aparc-Desikan_lh_thickness_lingual	CT	ALS	NA	NA	NA	NA	NA	NA	NA	NA	NA	NA	NA	NA	NA	NA	NA	NA	NA
532	1033	aparc-Desikan_lh_thickness_medialorbitofrontal	CT	ALS	NA	NA	NA	NA	NA	NA	NA	NA	NA	NA	NA	NA	NA	NA	NA	NA	NA
533	1034	aparc-Desikan_lh_thickness_middletemporal	CT	ALS	NA	NA	NA	NA	NA	NA	NA	NA	NA	NA	NA	NA	NA	NA	NA	NA	NA
534	1035	aparc-Desikan_lh_thickness_parahippocampal	CT	ALS	1	NA	NA	NA	NA	NA	NA	NA	NA	-0.196542	0.0561798	0.102921	-0.398266	0.00518324	0.821567	0.671483	1.0052
535	1036	aparc-Desikan_lh_thickness_paracentral	CT	ALS	1	NA	NA	NA	NA	NA	NA	NA	NA	0.0283743	0.768668	0.0964727	-0.160712	0.217461	1.02878	0.851537	1.24292
536	1037	aparc-Desikan_lh_thickness_parsopercularis	CT	ALS	2	0.0824261	0.249643	0.071599	-0.057908	0.22276	1.08592	0.943737	1.24952	NA	NA	NA	NA	NA	NA	NA	NA
537	1038	aparc-Desikan_lh_thickness_parsorbitalis	CT	ALS	NA	NA	NA	NA	NA	NA	NA	NA	NA	NA	NA	NA	NA	NA	NA	NA	NA
538	1039	aparc-Desikan_lh_thickness_parstriangularis	CT	ALS	1	NA	NA	NA	NA	NA	NA	NA	NA	0.086142	0.403881	0.1032	-0.11613	0.288414	1.08996	0.89036	1.33431
539	1040	aparc-Desikan_lh_thickness_pericalcarine	CT	ALS	NA	NA	NA	NA	NA	NA	NA	NA	NA	NA	NA	NA	NA	NA	NA	NA	NA
540	1041	aparc-Desikan_lh_thickness_postcentral	CT	ALS	1	NA	NA	NA	NA	NA	NA	NA	NA	-0.00457441	0.894172	0.034387	-0.0719728	0.062824	0.995436	0.930556	1.06484
541	1042	aparc-Desikan_lh_thickness_posteriorcingulate	CT	ALS	NA	NA	NA	NA	NA	NA	NA	NA	NA	NA	NA	NA	NA	NA	NA	NA	NA
542	1043	aparc-Desikan_lh_thickness_precentral	CT	ALS	2	0.0311798	0.646704	0.0680268	-0.102153	0.164512	1.03167	0.902892	1.17882	NA	NA	NA	NA	NA	NA	NA	NA
543	1044	aparc-Desikan_lh_thickness_precuneus	CT	ALS	4	-0.0519585	0.481939	0.0738899	-0.196783	0.0928658	0.949368	0.821369	1.09731	NA	NA	NA	NA	NA	NA	NA	NA
544	1045	aparc-Desikan_lh_thickness_rostralanteriorcingulate	CT	ALS	1	NA	NA	NA	NA	NA	NA	NA	NA	-0.0570491	0.595811	0.107552	-0.26785	0.153752	0.944548	0.765022	1.1662
545	1046	aparc-Desikan_lh_thickness_rostralmiddlefrontal	CT	ALS	4	0.0686823	0.174237	0.0505495	-0.0303946	0.167759	1.0711	0.970063	1.18265	NA	NA	NA	NA	NA	NA	NA	NA
546	1047	aparc-Desikan_lh_thickness_superiorfrontal	CT	ALS	6	0.0348507	0.407106	0.0420397	-0.047547	0.117248	1.03547	0.953566	1.1244	NA	NA	NA	NA	NA	NA	NA	NA
547	1048	aparc-Desikan_lh_thickness_superiorparietal	CT	ALS	6	0.093352	0.018393	0.039596	0.0157438	0.17096	1.09785	1.01587	1.18644	NA	NA	NA	NA	NA	NA	NA	NA
548	1049	aparc-Desikan_lh_thickness_superiortemporal	CT	ALS	1	NA	NA	NA	NA	NA	NA	NA	NA	-0.0394947	0.622858	0.0803058	-0.196894	0.117905	0.961275	0.821278	1.12514
549	1050	aparc-Desikan_lh_thickness_supramarginal	CT	ALS	2	0.0778313	0.291792	0.0738298	-0.0668751	0.222538	1.08094	0.935312	1.24924	NA	NA	NA	NA	NA	NA	NA	NA
550	1051	aparc-Desikan_lh_thickness_frontalpole	CT	ALS	1	NA	NA	NA	NA	NA	NA	NA	NA	0.0118411	0.907596	0.102016	-0.18811	0.211793	1.01191	0.828523	1.23589
551	1052	aparc-Desikan_lh_thickness_transversetemporal	CT	ALS	NA	NA	NA	NA	NA	NA	NA	NA	NA	NA	NA	NA	NA	NA	NA	NA	NA
552	1053	aparc-Desikan_lh_thickness_insula	CT	ALS	1	NA	NA	NA	NA	NA	NA	NA	NA	0.0485848	0.672239	0.114837	-0.176495	0.273665	1.04978	0.838203	1.31477
553	1054	aparc-Desikan_rh_thickness_GlobalMeanThickness	CT	ALS	5	0.0684636	0.123282	0.0444239	-0.0186072	0.155534	1.07086	0.981565	1.16828	NA	NA	NA	NA	NA	NA	NA	NA
554	1055	aparc-Desikan_rh_thickness_bankssts	CT	ALS	1	NA	NA	NA	NA	NA	NA	NA	NA	-0.0467654	0.658143	0.10569	-0.253917	0.160386	0.954311	0.775756	1.17396
555	1056	aparc-Desikan_rh_thickness_caudalanteriorcingulate	CT	ALS	1	NA	NA	NA	NA	NA	NA	NA	NA	-0.0090473	0.930474	0.103696	-0.212291	0.194197	0.990994	0.808729	1.21434
556	1057	aparc-Desikan_rh_thickness_caudalmiddlefrontal	CT	ALS	NA	NA	NA	NA	NA	NA	NA	NA	NA	NA	NA	NA	NA	NA	NA	NA	NA
557	1058	aparc-Desikan_rh_thickness_cuneus	CT	ALS	2	-0.142341	0.0180652	0.060205	-0.260343	-0.0243396	0.867325	0.770787	0.975954	NA	NA	NA	NA	NA	NA	NA	NA
558	1059	aparc-Desikan_rh_thickness_entorhinal	CT	ALS	NA	NA	NA	NA	NA	NA	NA	NA	NA	NA	NA	NA	NA	NA	NA	NA	NA
559	1060	aparc-Desikan_rh_thickness_fusiform	CT	ALS	1	NA	NA	NA	NA	NA	NA	NA	NA	-0.0894654	0.369958	0.0997883	-0.28505	0.10612	0.91442	0.751976	1.11195
560	1061	aparc-Desikan_rh_thickness_inferiorparietal	CT	ALS	1	NA	NA	NA	NA	NA	NA	NA	NA	0.11575	0.229768	0.0963814	-0.0731576	0.304657	1.12272	0.929454	1.35616
561	1062	aparc-Desikan_rh_thickness_inferiortemporal	CT	ALS	2	0.0191061	0.823204	0.0855139	-0.148501	0.186713	1.01929	0.861999	1.20528	NA	NA	NA	NA	NA	NA	NA	NA
562	1063	aparc-Desikan_rh_thickness_isthmuscingulate	CT	ALS	2	-0.190614	0.0132556	0.076959	-0.341454	-0.0397745	0.826451	0.710736	0.961006	NA	NA	NA	NA	NA	NA	NA	NA
563	1064	aparc-Desikan_rh_thickness_lateraloccipital	CT	ALS	5	-0.0105043	0.908955	0.0918551	-0.19054	0.169532	0.989551	0.826513	1.18475	NA	NA	NA	NA	NA	NA	NA	NA
564	1065	aparc-Desikan_rh_thickness_lateralorbitofrontal	CT	ALS	2	0.139025	0.0462596	0.0697563	0.00230311	0.275748	1.14915	1.00231	1.31752	NA	NA	NA	NA	NA	NA	NA	NA
565	1066	aparc-Desikan_rh_thickness_lingual	CT	ALS	1	NA	NA	NA	NA	NA	NA	NA	NA	0.194903	0.046473	0.0978887	0.00304154	0.386765	1.21519	1.00305	1.47221
566	1067	aparc-Desikan_rh_thickness_medialorbitofrontal	CT	ALS	2	-0.10674	0.26224	0.0952093	-0.293351	0.0798698	0.898759	0.745761	1.08315	NA	NA	NA	NA	NA	NA	NA	NA
567	1068	aparc-Desikan_rh_thickness_middletemporal	CT	ALS	1	NA	NA	NA	NA	NA	NA	NA	NA	-0.140784	0.186359	0.106539	-0.349601	0.068033	0.868677	0.704969	1.0704
568	1069	aparc-Desikan_rh_thickness_parahippocampal	CT	ALS	3	0.00504561	0.934618	0.0615046	-0.115503	0.125595	1.00506	0.890918	1.13382	NA	NA	NA	NA	NA	NA	NA	NA
569	1070	aparc-Desikan_rh_thickness_paracentral	CT	ALS	1	NA	NA	NA	NA	NA	NA	NA	NA	0.00329976	0.97437	0.102705	-0.198002	0.204602	1.00331	0.820368	1.22704
570	1071	aparc-Desikan_rh_thickness_parsopercularis	CT	ALS	1	NA	NA	NA	NA	NA	NA	NA	NA	-0.0337658	0.74334	0.103122	-0.235886	0.168354	0.966798	0.789871	1.18336
571	1072	aparc-Desikan_rh_thickness_parsorbitalis	CT	ALS	NA	NA	NA	NA	NA	NA	NA	NA	NA	NA	NA	NA	NA	NA	NA	NA	NA
572	1073	aparc-Desikan_rh_thickness_parstriangularis	CT	ALS	2	0.06736	0.357161	0.0731547	-0.0760233	0.210743	1.06968	0.926795	1.2346	NA	NA	NA	NA	NA	NA	NA	NA
573	1074	aparc-Desikan_rh_thickness_pericalcarine	CT	ALS	NA	NA	NA	NA	NA	NA	NA	NA	NA	NA	NA	NA	NA	NA	NA	NA	NA
574	1075	aparc-Desikan_rh_thickness_postcentral	CT	ALS	2	0.0156919	0.796546	0.0608641	-0.103602	0.134986	1.01582	0.901584	1.14452	NA	NA	NA	NA	NA	NA	NA	NA
575	1076	aparc-Desikan_rh_thickness_posteriorcingulate	CT	ALS	NA	NA	NA	NA	NA	NA	NA	NA	NA	NA	NA	NA	NA	NA	NA	NA	NA
576	1077	aparc-Desikan_rh_thickness_precentral	CT	ALS	NA	NA	NA	NA	NA	NA	NA	NA	NA	NA	NA	NA	NA	NA	NA	NA	NA
577	1078	aparc-Desikan_rh_thickness_precuneus	CT	ALS	6	0.0135653	0.727311	0.0389019	-0.0626825	0.089813	1.01366	0.939242	1.09397	NA	NA	NA	NA	NA	NA	NA	NA
578	1079	aparc-Desikan_rh_thickness_rostralanteriorcingulate	CT	ALS	1	NA	NA	NA	NA	NA	NA	NA	NA	-0.152035	0.126814	0.0995787	-0.347209	0.0431389	0.858958	0.706657	1.04408
579	1080	aparc-Desikan_rh_thickness_rostralmiddlefrontal	CT	ALS	3	-0.235229	0.177677	0.17451	-0.577267	0.10681	0.79039	0.561431	1.11272	NA	NA	NA	NA	NA	NA	NA	NA
580	1081	aparc-Desikan_rh_thickness_superiorfrontal	CT	ALS	3	-0.0218483	0.703066	0.0573167	-0.134189	0.0904926	0.978389	0.874425	1.09471	NA	NA	NA	NA	NA	NA	NA	NA
581	1082	aparc-Desikan_rh_thickness_superiorparietal	CT	ALS	2	0.108106	0.12311	0.0701147	-0.0293186	0.245531	1.11417	0.971107	1.2783	NA	NA	NA	NA	NA	NA	NA	NA
582	1083	aparc-Desikan_rh_thickness_superiortemporal	CT	ALS	1	NA	NA	NA	NA	NA	NA	NA	NA	-0.0439591	0.582882	0.0800449	-0.200847	0.112929	0.956993	0.818037	1.11955
583	1084	aparc-Desikan_rh_thickness_supramarginal	CT	ALS	3	0.0875269	0.14056	0.0593923	-0.028882	0.203936	1.09147	0.971531	1.22622	NA	NA	NA	NA	NA	NA	NA	NA
584	1085	aparc-Desikan_rh_thickness_frontalpole	CT	ALS	NA	NA	NA	NA	NA	NA	NA	NA	NA	NA	NA	NA	NA	NA	NA	NA	NA
585	1086	aparc-Desikan_rh_thickness_transversetemporal	CT	ALS	NA	NA	NA	NA	NA	NA	NA	NA	NA	NA	NA	NA	NA	NA	NA	NA	NA
586	1087	aparc-Desikan_rh_thickness_insula	CT	ALS	NA	NA	NA	NA	NA	NA	NA	NA	NA	NA	NA	NA	NA	NA	NA	NA	NA
587	1452	IDP_dMRI_TBSS_FA_Middle_cerebellar_peduncle	FA	ALS	7	-0.0284433	0.396734	0.0335627	-0.0942262	0.0373395	0.971957	0.910077	1.03805	NA	NA	NA	NA	NA	NA	NA	NA
588	1453	IDP_dMRI_TBSS_FA_Pontine_crossing_tract	FA	ALS	4	-0.0514634	0.364436	0.0567436	-0.162681	0.0597542	0.949838	0.849862	1.06158	NA	NA	NA	NA	NA	NA	NA	NA
589	1454	IDP_dMRI_TBSS_FA_Genu_of_corpus_callosum	FA	ALS	9	-0.0196406	0.560114	0.0337078	-0.0857078	0.0464266	0.980551	0.917862	1.04752	NA	NA	NA	NA	NA	NA	NA	NA
590	1455	IDP_dMRI_TBSS_FA_Body_of_corpus_callosum	FA	ALS	9	0.0193008	0.612467	0.0381021	-0.0553793	0.093981	1.01949	0.946126	1.09854	NA	NA	NA	NA	NA	NA	NA	NA
591	1456	IDP_dMRI_TBSS_FA_Splenium_of_corpus_callosum	FA	ALS	10	-0.0209285	0.46412	0.0285878	-0.0769605	0.0351035	0.979289	0.925926	1.03573	NA	NA	NA	NA	NA	NA	NA	NA
592	1457	IDP_dMRI_TBSS_FA_Fornix	FA	ALS	6	-0.026311	0.470458	0.0364553	-0.0977634	0.0451414	0.974032	0.906863	1.04618	NA	NA	NA	NA	NA	NA	NA	NA
593	1458	IDP_dMRI_TBSS_FA_Corticospinal_tract_R	FA	ALS	1	NA	NA	NA	NA	NA	NA	NA	NA	0.0540877	0.585999	0.0993086	-0.140557	0.248733	1.05558	0.868874	1.2824
594	1459	IDP_dMRI_TBSS_FA_Corticospinal_tract_L	FA	ALS	NA	NA	NA	NA	NA	NA	NA	NA	NA	NA	NA	NA	NA	NA	NA	NA	NA
595	1460	IDP_dMRI_TBSS_FA_Medial_lemniscus_R	FA	ALS	3	0.0765613	0.301295	0.0740682	-0.0686124	0.221735	1.07957	0.933689	1.24824	NA	NA	NA	NA	NA	NA	NA	NA
596	1461	IDP_dMRI_TBSS_FA_Medial_lemniscus_L	FA	ALS	2	0.0893556	0.271041	0.0811831	-0.0697631	0.248474	1.09347	0.932615	1.28207	NA	NA	NA	NA	NA	NA	NA	NA
597	1462	IDP_dMRI_TBSS_FA_Inferior_cerebellar_peduncle_R	FA	ALS	5	-0.00592023	0.881538	0.0397279	-0.0837869	0.0719464	0.994097	0.919627	1.0746	NA	NA	NA	NA	NA	NA	NA	NA
598	1463	IDP_dMRI_TBSS_FA_Inferior_cerebellar_peduncle_L	FA	ALS	2	0.00201055	0.972403	0.0581183	-0.111901	0.115922	1.00201	0.894133	1.12291	NA	NA	NA	NA	NA	NA	NA	NA
599	1464	IDP_dMRI_TBSS_FA_Superior_cerebellar_peduncle_R	FA	ALS	8	-0.00233803	0.937166	0.0296583	-0.0604683	0.0557923	0.997665	0.941324	1.05738	NA	NA	NA	NA	NA	NA	NA	NA
600	1465	IDP_dMRI_TBSS_FA_Superior_cerebellar_peduncle_L	FA	ALS	5	-0.0214356	0.531421	0.0342511	-0.0885678	0.0456965	0.978792	0.915241	1.04676	NA	NA	NA	NA	NA	NA	NA	NA
601	1466	IDP_dMRI_TBSS_FA_Cerebral_peduncle_R	FA	ALS	5	-0.0167519	0.670819	0.0394141	-0.0940035	0.0604997	0.983388	0.91028	1.06237	NA	NA	NA	NA	NA	NA	NA	NA
602	1467	IDP_dMRI_TBSS_FA_Cerebral_peduncle_L	FA	ALS	5	0.0132134	0.731372	0.0384892	-0.0622255	0.0886523	1.0133	0.939671	1.0927	NA	NA	NA	NA	NA	NA	NA	NA
603	1468	IDP_dMRI_TBSS_FA_Anterior_limb_of_internal_capsule_R	FA	ALS	5	0.0378725	0.411666	0.0461317	-0.0525456	0.128291	1.0386	0.948811	1.13688	NA	NA	NA	NA	NA	NA	NA	NA
604	1469	IDP_dMRI_TBSS_FA_Anterior_limb_of_internal_capsule_L	FA	ALS	6	0.0469081	0.22808	0.0389175	-0.0293703	0.123186	1.04803	0.971057	1.1311	NA	NA	NA	NA	NA	NA	NA	NA
605	1470	IDP_dMRI_TBSS_FA_Posterior_limb_of_internal_capsule_R	FA	ALS	12	0.0253811	0.316738	0.0253511	-0.0243071	0.0750694	1.02571	0.975986	1.07796	NA	NA	NA	NA	NA	NA	NA	NA
606	1471	IDP_dMRI_TBSS_FA_Posterior_limb_of_internal_capsule_L	FA	ALS	13	0.0136258	0.583798	0.0248716	-0.0351226	0.0623742	1.01372	0.965487	1.06436	NA	NA	NA	NA	NA	NA	NA	NA
607	1472	IDP_dMRI_TBSS_FA_Retrolenticular_part_of_internal_capsule_R	FA	ALS	6	0.0141509	0.690931	0.0355916	-0.0556087	0.0839105	1.01425	0.945909	1.08753	NA	NA	NA	NA	NA	NA	NA	NA
608	1473	IDP_dMRI_TBSS_FA_Retrolenticular_part_of_internal_capsule_L	FA	ALS	5	0.0332672	0.39751	0.0393193	-0.0437987	0.110333	1.03383	0.957147	1.11665	NA	NA	NA	NA	NA	NA	NA	NA
609	1474	IDP_dMRI_TBSS_FA_Anterior_corona_radiata_R	FA	ALS	11	0.0101802	0.775176	0.0356434	-0.059681	0.0800413	1.01023	0.942065	1.08333	NA	NA	NA	NA	NA	NA	NA	NA
610	1475	IDP_dMRI_TBSS_FA_Anterior_corona_radiata_L	FA	ALS	8	0.0199885	0.543504	0.0329016	-0.0444987	0.0844757	1.02019	0.956477	1.08815	NA	NA	NA	NA	NA	NA	NA	NA
611	1476	IDP_dMRI_TBSS_FA_Superior_corona_radiata_R	FA	ALS	7	-0.0101466	0.765696	0.0340479	-0.0768806	0.0565874	0.989905	0.926	1.05822	NA	NA	NA	NA	NA	NA	NA	NA
612	1477	IDP_dMRI_TBSS_FA_Superior_corona_radiata_L	FA	ALS	6	0.050995	0.320368	0.0513182	-0.0495887	0.151579	1.05232	0.951621	1.16367	NA	NA	NA	NA	NA	NA	NA	NA
613	1478	IDP_dMRI_TBSS_FA_Posterior_corona_radiata_R	FA	ALS	4	0.000382096	0.992927	0.0431021	-0.0840981	0.0848623	1.00038	0.919341	1.08857	NA	NA	NA	NA	NA	NA	NA	NA
614	1479	IDP_dMRI_TBSS_FA_Posterior_corona_radiata_L	FA	ALS	8	6.16e-05	0.998488	0.0325088	-0.0636557	0.0637789	1.00006	0.938328	1.06586	NA	NA	NA	NA	NA	NA	NA	NA
615	1480	IDP_dMRI_TBSS_FA_Posterior_thalamic_radiation_R	FA	ALS	7	0.0405169	0.196314	0.0313568	-0.0209424	0.101976	1.04135	0.979275	1.10736	NA	NA	NA	NA	NA	NA	NA	NA
616	1481	IDP_dMRI_TBSS_FA_Posterior_thalamic_radiation_L	FA	ALS	8	0.0105913	0.733229	0.0310747	-0.0503152	0.0714978	1.01065	0.95093	1.07412	NA	NA	NA	NA	NA	NA	NA	NA
617	1482	IDP_dMRI_TBSS_FA_Sagittal_stratum_R	FA	ALS	8	0.0214719	0.460701	0.0291068	-0.0355775	0.0785213	1.0217	0.965048	1.08169	NA	NA	NA	NA	NA	NA	NA	NA
618	1483	IDP_dMRI_TBSS_FA_Sagittal_stratum_L	FA	ALS	6	0.00518695	0.871755	0.0321313	-0.0577904	0.0681643	1.0052	0.943848	1.07054	NA	NA	NA	NA	NA	NA	NA	NA
619	1484	IDP_dMRI_TBSS_FA_External_capsule_R	FA	ALS	9	0.00347018	0.933787	0.0417684	-0.0783959	0.0853362	1.00348	0.924598	1.08908	NA	NA	NA	NA	NA	NA	NA	NA
620	1485	IDP_dMRI_TBSS_FA_External_capsule_L	FA	ALS	6	0.00441238	0.913957	0.0408368	-0.0756277	0.0844524	1.00442	0.927161	1.08812	NA	NA	NA	NA	NA	NA	NA	NA
621	1486	IDP_dMRI_TBSS_FA_Cingulum_cingulate_gyrus_R	FA	ALS	8	0.00578073	0.893633	0.0432336	-0.0789572	0.0905186	1.0058	0.924079	1.09474	NA	NA	NA	NA	NA	NA	NA	NA
622	1487	IDP_dMRI_TBSS_FA_Cingulum_cingulate_gyrus_L	FA	ALS	8	-0.00428921	0.933598	0.0514794	-0.105189	0.0966104	0.99572	0.900154	1.10143	NA	NA	NA	NA	NA	NA	NA	NA
623	1488	IDP_dMRI_TBSS_FA_Cingulum_hippocampus_R	FA	ALS	4	-0.0631148	0.174889	0.0465221	-0.154298	0.0280685	0.938836	0.857017	1.02847	NA	NA	NA	NA	NA	NA	NA	NA
624	1489	IDP_dMRI_TBSS_FA_Cingulum_hippocampus_L	FA	ALS	4	0.0754843	0.236982	0.0638311	-0.0496246	0.200593	1.07841	0.951587	1.22213	NA	NA	NA	NA	NA	NA	NA	NA
625	1490	IDP_dMRI_TBSS_FA_Fornix_cres+Stria_terminalis_R	FA	ALS	2	0.0429548	0.570462	0.0757083	-0.105433	0.191343	1.04389	0.899934	1.21087	NA	NA	NA	NA	NA	NA	NA	NA
626	1491	IDP_dMRI_TBSS_FA_Fornix_cres+Stria_terminalis_L	FA	ALS	2	-0.0387592	0.593851	0.0726829	-0.181218	0.103699	0.961982	0.834254	1.10927	NA	NA	NA	NA	NA	NA	NA	NA
627	1492	IDP_dMRI_TBSS_FA_Superior_longitudinal_fasciculus_R	FA	ALS	9	0.0383739	0.325653	0.0390412	-0.0381469	0.114895	1.03912	0.962571	1.12176	NA	NA	NA	NA	NA	NA	NA	NA
628	1493	IDP_dMRI_TBSS_FA_Superior_longitudinal_fasciculus_L	FA	ALS	6	0.0681201	0.0542027	0.0353831	-0.00123087	0.137471	1.07049	0.99877	1.14737	NA	NA	NA	NA	NA	NA	NA	NA
629	1494	IDP_dMRI_TBSS_FA_Superior_fronto-occipital_fasciculus_R	FA	ALS	6	0.030679	0.496494	0.0451151	-0.0577466	0.119105	1.03115	0.943889	1.12649	NA	NA	NA	NA	NA	NA	NA	NA
630	1495	IDP_dMRI_TBSS_FA_Superior_fronto-occipital_fasciculus_L	FA	ALS	4	0.011102	0.849033	0.0583237	-0.103212	0.125416	1.01116	0.901935	1.13362	NA	NA	NA	NA	NA	NA	NA	NA
631	1496	IDP_dMRI_TBSS_FA_Uncinate_fasciculus_R	FA	ALS	8	0.0282773	0.37639	0.0319674	-0.0343788	0.0909334	1.02868	0.966205	1.0952	NA	NA	NA	NA	NA	NA	NA	NA
632	1497	IDP_dMRI_TBSS_FA_Uncinate_fasciculus_L	FA	ALS	5	0.0181844	0.682291	0.0444239	-0.0688864	0.105255	1.01835	0.933433	1.11099	NA	NA	NA	NA	NA	NA	NA	NA
633	1498	IDP_dMRI_TBSS_FA_Tapetum_R	FA	ALS	6	-0.0664112	0.0651614	0.0360118	-0.136994	0.00417199	0.935746	0.871975	1.00418	NA	NA	NA	NA	NA	NA	NA	NA
634	1499	IDP_dMRI_TBSS_FA_Tapetum_L	FA	ALS	8	-0.0845707	0.00883473	0.0322988	-0.147876	-0.021265	0.918907	0.862538	0.978959	NA	NA	NA	NA	NA	NA	NA	NA
635	1602	IDP_dMRI_TBSS_MD_Middle_cerebellar_peduncle	MD	ALS	2	-0.0903248	0.216907	0.0731497	-0.233698	0.0530485	0.913634	0.791601	1.05448	NA	NA	NA	NA	NA	NA	NA	NA
636	1603	IDP_dMRI_TBSS_MD_Pontine_crossing_tract	MD	ALS	6	0.0497261	0.409948	0.0603482	-0.0685564	0.168009	1.05098	0.933741	1.18295	NA	NA	NA	NA	NA	NA	NA	NA
637	1604	IDP_dMRI_TBSS_MD_Genu_of_corpus_callosum	MD	ALS	10	0.00310698	0.919617	0.0307879	-0.0572372	0.0634512	1.00311	0.94437	1.06551	NA	NA	NA	NA	NA	NA	NA	NA
638	1605	IDP_dMRI_TBSS_MD_Body_of_corpus_callosum	MD	ALS	4	-0.018736	0.624428	0.0382692	-0.0937435	0.0562716	0.981438	0.910516	1.05788	NA	NA	NA	NA	NA	NA	NA	NA
639	1606	IDP_dMRI_TBSS_MD_Splenium_of_corpus_callosum	MD	ALS	9	-0.0217317	0.547062	0.0360891	-0.0924663	0.0490029	0.978503	0.91168	1.05022	NA	NA	NA	NA	NA	NA	NA	NA
640	1607	IDP_dMRI_TBSS_MD_Fornix	MD	ALS	7	0.0552504	0.180638	0.0412688	-0.0256364	0.136137	1.05681	0.974689	1.14584	NA	NA	NA	NA	NA	NA	NA	NA
641	1608	IDP_dMRI_TBSS_MD_Corticospinal_tract_R	MD	ALS	3	0.0560574	0.265119	0.050304	-0.0425384	0.154653	1.05766	0.958354	1.16725	NA	NA	NA	NA	NA	NA	NA	NA
642	1609	IDP_dMRI_TBSS_MD_Corticospinal_tract_L	MD	ALS	4	0.040055	0.381729	0.0457921	-0.0496975	0.129807	1.04087	0.951517	1.13861	NA	NA	NA	NA	NA	NA	NA	NA
643	1610	IDP_dMRI_TBSS_MD_Medial_lemniscus_R	MD	ALS	1	NA	NA	NA	NA	NA	NA	NA	NA	0.0321629	0.761454	0.105948	-0.175496	0.239822	1.03269	0.839041	1.27102
644	1611	IDP_dMRI_TBSS_MD_Medial_lemniscus_L	MD	ALS	NA	NA	NA	NA	NA	NA	NA	NA	NA	NA	NA	NA	NA	NA	NA	NA	NA
645	1612	IDP_dMRI_TBSS_MD_Inferior_cerebellar_peduncle_R	MD	ALS	2	0.00342087	0.935748	0.0424343	-0.0797504	0.0865921	1.00343	0.923347	1.09045	NA	NA	NA	NA	NA	NA	NA	NA
646	1613	IDP_dMRI_TBSS_MD_Inferior_cerebellar_peduncle_L	MD	ALS	2	-0.00520594	0.910361	0.046241	-0.0958384	0.0854265	0.994808	0.908611	1.08918	NA	NA	NA	NA	NA	NA	NA	NA
647	1614	IDP_dMRI_TBSS_MD_Superior_cerebellar_peduncle_R	MD	ALS	4	-0.00611544	0.894262	0.0460108	-0.0962966	0.0840657	0.993903	0.908195	1.0877	NA	NA	NA	NA	NA	NA	NA	NA
648	1615	IDP_dMRI_TBSS_MD_Superior_cerebellar_peduncle_L	MD	ALS	4	-0.011719	0.775696	0.0411291	-0.092332	0.0688939	0.988349	0.911802	1.07132	NA	NA	NA	NA	NA	NA	NA	NA
649	1616	IDP_dMRI_TBSS_MD_Cerebral_peduncle_R	MD	ALS	3	-0.0496885	0.348845	0.0530388	-0.153645	0.0542676	0.951526	0.857577	1.05577	NA	NA	NA	NA	NA	NA	NA	NA
650	1617	IDP_dMRI_TBSS_MD_Cerebral_peduncle_L	MD	ALS	3	-0.0869148	0.17467	0.0640328	-0.212419	0.0385894	0.916755	0.808626	1.03934	NA	NA	NA	NA	NA	NA	NA	NA
651	1618	IDP_dMRI_TBSS_MD_Anterior_limb_of_internal_capsule_R	MD	ALS	11	0.0312275	0.25846	0.027634	-0.0229352	0.0853902	1.03172	0.977326	1.08914	NA	NA	NA	NA	NA	NA	NA	NA
652	1619	IDP_dMRI_TBSS_MD_Anterior_limb_of_internal_capsule_L	MD	ALS	11	0.0482097	0.0821412	0.0277323	-0.00614562	0.102565	1.04939	0.993873	1.10801	NA	NA	NA	NA	NA	NA	NA	NA
653	1620	IDP_dMRI_TBSS_MD_Posterior_limb_of_internal_capsule_R	MD	ALS	8	-0.0286142	0.437365	0.0368431	-0.100827	0.0435982	0.971791	0.90409	1.04456	NA	NA	NA	NA	NA	NA	NA	NA
654	1621	IDP_dMRI_TBSS_MD_Posterior_limb_of_internal_capsule_L	MD	ALS	7	-0.0424475	0.202609	0.0333143	-0.107744	0.0228485	0.958441	0.897858	1.02311	NA	NA	NA	NA	NA	NA	NA	NA
655	1622	IDP_dMRI_TBSS_MD_Retrolenticular_part_of_internal_capsule_R	MD	ALS	10	0.00516049	0.842619	0.0259917	-0.0457832	0.0561041	1.00517	0.955249	1.05771	NA	NA	NA	NA	NA	NA	NA	NA
656	1623	IDP_dMRI_TBSS_MD_Retrolenticular_part_of_internal_capsule_L	MD	ALS	10	-0.0229849	0.39067	0.0267764	-0.0754666	0.0294968	0.977277	0.927311	1.02994	NA	NA	NA	NA	NA	NA	NA	NA
657	1624	IDP_dMRI_TBSS_MD_Anterior_corona_radiata_R	MD	ALS	10	0.0213559	0.370209	0.0238326	-0.0253559	0.0680677	1.02159	0.974963	1.07044	NA	NA	NA	NA	NA	NA	NA	NA
658	1625	IDP_dMRI_TBSS_MD_Anterior_corona_radiata_L	MD	ALS	13	-0.00193199	0.944919	0.0279638	-0.056741	0.052877	0.99807	0.944839	1.0543	NA	NA	NA	NA	NA	NA	NA	NA
659	1626	IDP_dMRI_TBSS_MD_Superior_corona_radiata_R	MD	ALS	14	-0.002481	0.932537	0.0293078	-0.0599243	0.0549623	0.997522	0.941836	1.0565	NA	NA	NA	NA	NA	NA	NA	NA
660	1627	IDP_dMRI_TBSS_MD_Superior_corona_radiata_L	MD	ALS	13	-0.0173089	0.550456	0.0289894	-0.074128	0.0395103	0.98284	0.928553	1.0403	NA	NA	NA	NA	NA	NA	NA	NA
661	1628	IDP_dMRI_TBSS_MD_Posterior_corona_radiata_R	MD	ALS	8	-0.0142301	0.608308	0.0277665	-0.0686525	0.0401923	0.985871	0.933651	1.04101	NA	NA	NA	NA	NA	NA	NA	NA
662	1629	IDP_dMRI_TBSS_MD_Posterior_corona_radiata_L	MD	ALS	11	-0.0130837	0.598865	0.0248723	-0.0618334	0.0356661	0.987002	0.940039	1.03631	NA	NA	NA	NA	NA	NA	NA	NA
663	1630	IDP_dMRI_TBSS_MD_Posterior_thalamic_radiation_R	MD	ALS	12	0.00296024	0.899936	0.0235422	-0.0431825	0.049103	1.00296	0.957737	1.05033	NA	NA	NA	NA	NA	NA	NA	NA
664	1631	IDP_dMRI_TBSS_MD_Posterior_thalamic_radiation_L	MD	ALS	14	-0.014333	0.5269	0.0226522	-0.0587313	0.0300652	0.985769	0.94296	1.03052	NA	NA	NA	NA	NA	NA	NA	NA
665	1632	IDP_dMRI_TBSS_MD_Sagittal_stratum_R	MD	ALS	12	-0.0198719	0.412336	0.0242402	-0.0673826	0.0276389	0.980324	0.934837	1.02802	NA	NA	NA	NA	NA	NA	NA	NA
666	1633	IDP_dMRI_TBSS_MD_Sagittal_stratum_L	MD	ALS	13	-0.0194301	0.349811	0.0207818	-0.0601624	0.0213023	0.980757	0.941612	1.02153	NA	NA	NA	NA	NA	NA	NA	NA
667	1634	IDP_dMRI_TBSS_MD_External_capsule_R	MD	ALS	9	-0.00727263	0.798669	0.0285123	-0.0631567	0.0486115	0.992754	0.938796	1.04981	NA	NA	NA	NA	NA	NA	NA	NA
668	1635	IDP_dMRI_TBSS_MD_External_capsule_L	MD	ALS	6	0.0102336	0.742877	0.0311955	-0.0509097	0.0713769	1.01029	0.950364	1.07399	NA	NA	NA	NA	NA	NA	NA	NA
669	1636	IDP_dMRI_TBSS_MD_Cingulum_cingulate_gyrus_R	MD	ALS	10	-0.0167195	0.448482	0.0220589	-0.0599549	0.0265159	0.98342	0.941807	1.02687	NA	NA	NA	NA	NA	NA	NA	NA
670	1637	IDP_dMRI_TBSS_MD_Cingulum_cingulate_gyrus_L	MD	ALS	14	0.000541768	0.979323	0.020903	-0.0404281	0.0415116	1.00054	0.960378	1.04239	NA	NA	NA	NA	NA	NA	NA	NA
671	1638	IDP_dMRI_TBSS_MD_Cingulum_hippocampus_R	MD	ALS	11	-0.00422471	0.849727	0.0222979	-0.0479286	0.0394792	0.995784	0.953202	1.04027	NA	NA	NA	NA	NA	NA	NA	NA
672	1639	IDP_dMRI_TBSS_MD_Cingulum_hippocampus_L	MD	ALS	10	-0.0114472	0.696309	0.0293285	-0.068931	0.0460367	0.988618	0.933391	1.04711	NA	NA	NA	NA	NA	NA	NA	NA
673	1640	IDP_dMRI_TBSS_MD_Fornix_cres+Stria_terminalis_R	MD	ALS	1	NA	NA	NA	NA	NA	NA	NA	NA	-0.0161734	0.862917	0.093671	-0.199769	0.167422	0.983957	0.81892	1.18225
674	1641	IDP_dMRI_TBSS_MD_Fornix_cres+Stria_terminalis_L	MD	ALS	1	NA	NA	NA	NA	NA	NA	NA	NA	-0.00557127	0.948374	0.0860452	-0.17422	0.163077	0.994444	0.840112	1.17713
675	1642	IDP_dMRI_TBSS_MD_Superior_longitudinal_fasciculus_R	MD	ALS	23	0.000671431	0.972537	0.0195033	-0.0375551	0.038898	1.00067	0.963141	1.03966	NA	NA	NA	NA	NA	NA	NA	NA
676	1643	IDP_dMRI_TBSS_MD_Superior_longitudinal_fasciculus_L	MD	ALS	14	0.0214474	0.334802	0.0222371	-0.0221374	0.0650321	1.02168	0.978106	1.06719	NA	NA	NA	NA	NA	NA	NA	NA
677	1644	IDP_dMRI_TBSS_MD_Superior_fronto-occipital_fasciculus_R	MD	ALS	4	0.0270401	0.55912	0.0462898	-0.0636878	0.117768	1.02741	0.938298	1.12498	NA	NA	NA	NA	NA	NA	NA	NA
678	1645	IDP_dMRI_TBSS_MD_Superior_fronto-occipital_fasciculus_L	MD	ALS	7	0.0147123	0.684591	0.0362187	-0.0562763	0.0857009	1.01482	0.945278	1.08948	NA	NA	NA	NA	NA	NA	NA	NA
679	1646	IDP_dMRI_TBSS_MD_Uncinate_fasciculus_R	MD	ALS	5	0.0076008	0.831597	0.0357427	-0.0624548	0.0776564	1.00763	0.939456	1.08075	NA	NA	NA	NA	NA	NA	NA	NA
680	1647	IDP_dMRI_TBSS_MD_Uncinate_fasciculus_L	MD	ALS	3	0.0142384	0.775671	0.0499652	-0.0836934	0.11217	1.01434	0.919713	1.1187	NA	NA	NA	NA	NA	NA	NA	NA
681	1648	IDP_dMRI_TBSS_MD_Tapetum_R	MD	ALS	5	0.060897	0.142515	0.0415257	-0.0204935	0.142287	1.06279	0.979715	1.15291	NA	NA	NA	NA	NA	NA	NA	NA
682	1649	IDP_dMRI_TBSS_MD_Tapetum_L	MD	ALS	6	0.0643357	0.134261	0.0429618	-0.0198695	0.148541	1.06645	0.980327	1.16014	NA	NA	NA	NA	NA	NA	NA	NA
683	122	IDP_T1_FAST_ROIs_L_thalamus	GMV	FTD	10	0.055645	0.660929	0.126861	-0.193002	0.304292	1.05722	0.82448	1.35567	NA	NA	NA	NA	NA	NA	NA	NA
684	123	IDP_T1_FAST_ROIs_R_thalamus	GMV	FTD	7	-0.0232712	0.884762	0.160563	-0.337975	0.291433	0.976997	0.713213	1.33834	NA	NA	NA	NA	NA	NA	NA	NA
685	124	IDP_T1_FAST_ROIs_L_caudate	GMV	FTD	7	-0.00296883	0.983014	0.139446	-0.276284	0.270346	0.997036	0.758598	1.31042	NA	NA	NA	NA	NA	NA	NA	NA
686	125	IDP_T1_FAST_ROIs_R_caudate	GMV	FTD	6	-0.036717	0.789761	0.137713	-0.306634	0.2332	0.963949	0.73592	1.26263	NA	NA	NA	NA	NA	NA	NA	NA
687	126	IDP_T1_FAST_ROIs_L_putamen	GMV	FTD	13	0.0585768	0.619067	0.11782	-0.17235	0.289503	1.06033	0.841685	1.33576	NA	NA	NA	NA	NA	NA	NA	NA
688	127	IDP_T1_FAST_ROIs_R_putamen	GMV	FTD	14	0.0278711	0.78196	0.100703	-0.169507	0.225249	1.02826	0.844081	1.25263	NA	NA	NA	NA	NA	NA	NA	NA
689	128	IDP_T1_FAST_ROIs_L_pallidum	GMV	FTD	2	0.143348	0.546897	0.237955	-0.323044	0.60974	1.15413	0.723942	1.83995	NA	NA	NA	NA	NA	NA	NA	NA
690	129	IDP_T1_FAST_ROIs_R_pallidum	GMV	FTD	1	NA	NA	NA	NA	NA	NA	NA	NA	0.419717	0.229545	0.349319	-0.264948	1.10438	1.52153	0.767246	3.01736
691	130	IDP_T1_FAST_ROIs_L_hippocampus	GMV	FTD	7	0.12533	0.329199	0.128448	-0.126427	0.377088	1.13352	0.881238	1.45803	NA	NA	NA	NA	NA	NA	NA	NA
692	131	IDP_T1_FAST_ROIs_R_hippocampus	GMV	FTD	9	0.0219971	0.851181	0.117248	-0.207809	0.251803	1.02224	0.812363	1.28634	NA	NA	NA	NA	NA	NA	NA	NA
693	132	IDP_T1_FAST_ROIs_L_amygdala	GMV	FTD	NA	NA	NA	NA	NA	NA	NA	NA	NA	NA	NA	NA	NA	NA	NA	NA	NA
694	133	IDP_T1_FAST_ROIs_R_amygdala	GMV	FTD	1	NA	NA	NA	NA	NA	NA	NA	NA	-1.91321	2.96e-07	0.373235	-2.64475	-1.18167	0.147606	0.0710232	0.306767
695	134	IDP_T1_FAST_ROIs_L_ventral_striatum	GMV	FTD	11	0.132572	0.15834	0.0939775	-0.0516241	0.316768	1.14176	0.949686	1.37268	NA	NA	NA	NA	NA	NA	NA	NA
696	135	IDP_T1_FAST_ROIs_R_ventral_striatum	GMV	FTD	11	0.0053423	0.962179	0.112662	-0.215475	0.22616	1.00536	0.806158	1.25378	NA	NA	NA	NA	NA	NA	NA	NA
697	136	IDP_T1_FAST_ROIs_brain_stem	GMV	FTD	5	0.187409	0.22128	0.153221	-0.112904	0.487723	1.20612	0.893237	1.6286	NA	NA	NA	NA	NA	NA	NA	NA
698	137	IDP_T1_FAST_ROIs_L_cerebellum_I-IV	GMV	FTD	4	0.0892435	0.616751	0.178323	-0.260269	0.438756	1.09335	0.770844	1.55078	NA	NA	NA	NA	NA	NA	NA	NA
699	138	IDP_T1_FAST_ROIs_R_cerebellum_I-IV	GMV	FTD	4	0.10783	0.556468	0.183354	-0.251544	0.467203	1.11386	0.777599	1.59553	NA	NA	NA	NA	NA	NA	NA	NA
700	139	IDP_T1_FAST_ROIs_L_cerebellum_V	GMV	FTD	6	0.0969845	0.477644	0.136579	-0.170711	0.36468	1.10184	0.843066	1.44005	NA	NA	NA	NA	NA	NA	NA	NA
701	140	IDP_T1_FAST_ROIs_R_cerebellum_V	GMV	FTD	8	-0.0428033	0.720577	0.119667	-0.27735	0.191743	0.9581	0.757789	1.21136	NA	NA	NA	NA	NA	NA	NA	NA
702	141	IDP_T1_FAST_ROIs_L_cerebellum_VI	GMV	FTD	6	-0.0510979	0.767044	0.172486	-0.389171	0.286975	0.950186	0.677618	1.33239	NA	NA	NA	NA	NA	NA	NA	NA
703	142	IDP_T1_FAST_ROIs_V_cerebellum_VI	GMV	FTD	6	0.054361	0.668983	0.127147	-0.194848	0.30357	1.05587	0.82296	1.35469	NA	NA	NA	NA	NA	NA	NA	NA
704	143	IDP_T1_FAST_ROIs_R_cerebellum_VI	GMV	FTD	4	-0.00927054	0.960199	0.185766	-0.373373	0.354832	0.990772	0.688409	1.42594	NA	NA	NA	NA	NA	NA	NA	NA
705	144	IDP_T1_FAST_ROIs_L_cerebellum_crus_I	GMV	FTD	16	0.0424584	0.588002	0.078375	-0.111157	0.196073	1.04337	0.894799	1.21662	NA	NA	NA	NA	NA	NA	NA	NA
706	145	IDP_T1_FAST_ROIs_V_cerebellum_crus_I	GMV	FTD	1	NA	NA	NA	NA	NA	NA	NA	NA	-0.0197492	0.95863	0.380722	-0.765963	0.726465	0.980444	0.464886	2.06776
707	146	IDP_T1_FAST_ROIs_R_cerebellum_crus_I	GMV	FTD	14	0.0271838	0.739137	0.0816341	-0.132819	0.187187	1.02756	0.875624	1.20585	NA	NA	NA	NA	NA	NA	NA	NA
708	147	IDP_T1_FAST_ROIs_L_cerebellum_crus_II	GMV	FTD	12	-0.0336406	0.776702	0.118612	-0.26612	0.198839	0.966919	0.766347	1.21998	NA	NA	NA	NA	NA	NA	NA	NA
709	148	IDP_T1_FAST_ROIs_V_cerebellum_crus_II	GMV	FTD	11	0.0533775	0.604808	0.103145	-0.148787	0.255542	1.05483	0.861753	1.29116	NA	NA	NA	NA	NA	NA	NA	NA
710	149	IDP_T1_FAST_ROIs_R_cerebellum_crus_II	GMV	FTD	12	0.0154393	0.86684	0.0920792	-0.165036	0.195915	1.01556	0.847863	1.21642	NA	NA	NA	NA	NA	NA	NA	NA
711	150	IDP_T1_FAST_ROIs_L_cerebellum_VIIb	GMV	FTD	9	0.0284802	0.79231	0.108161	-0.183516	0.240477	1.02889	0.832338	1.27186	NA	NA	NA	NA	NA	NA	NA	NA
712	151	IDP_T1_FAST_ROIs_V_cerebellum_VIIb	GMV	FTD	6	0.146241	0.45639	0.196349	-0.238602	0.531085	1.15748	0.787728	1.70078	NA	NA	NA	NA	NA	NA	NA	NA
713	152	IDP_T1_FAST_ROIs_R_cerebellum_VIIb	GMV	FTD	10	0.0601617	0.560416	0.103331	-0.142367	0.26269	1.06201	0.867303	1.30042	NA	NA	NA	NA	NA	NA	NA	NA
714	153	IDP_T1_FAST_ROIs_L_cerebellum_VIIIa	GMV	FTD	10	-0.0512133	0.639615	0.109375	-0.265588	0.163161	0.950076	0.766755	1.17723	NA	NA	NA	NA	NA	NA	NA	NA
715	154	IDP_T1_FAST_ROIs_V_cerebellum_VIIIa	GMV	FTD	9	-0.0795318	0.517059	0.122756	-0.320133	0.16107	0.923549	0.726052	1.17477	NA	NA	NA	NA	NA	NA	NA	NA
716	155	IDP_T1_FAST_ROIs_R_cerebellum_VIIIa	GMV	FTD	4	0.0294841	0.863418	0.171394	-0.306449	0.365417	1.02992	0.736056	1.44111	NA	NA	NA	NA	NA	NA	NA	NA
717	156	IDP_T1_FAST_ROIs_L_cerebellum_VIIIb	GMV	FTD	3	0.375564	0.0641877	0.202912	-0.022143	0.77327	1.45581	0.9781	2.16684	NA	NA	NA	NA	NA	NA	NA	NA
718	157	IDP_T1_FAST_ROIs_V_cerebellum_VIIIb	GMV	FTD	7	0.0652482	0.548586	0.108769	-0.147939	0.278435	1.06742	0.862484	1.32106	NA	NA	NA	NA	NA	NA	NA	NA
719	158	IDP_T1_FAST_ROIs_R_cerebellum_VIIIb	GMV	FTD	2	0.246199	0.328075	0.251738	-0.247207	0.739605	1.27915	0.780979	2.09511	NA	NA	NA	NA	NA	NA	NA	NA
720	159	IDP_T1_FAST_ROIs_L_cerebellum_IX	GMV	FTD	10	0.0807121	0.467204	0.111015	-0.136878	0.298302	1.08406	0.872077	1.34757	NA	NA	NA	NA	NA	NA	NA	NA
721	160	IDP_T1_FAST_ROIs_V_cerebellum_IX	GMV	FTD	4	0.122981	0.490639	0.178416	-0.226715	0.472677	1.13086	0.797148	1.60428	NA	NA	NA	NA	NA	NA	NA	NA
722	161	IDP_T1_FAST_ROIs_R_cerebellum_IX	GMV	FTD	9	-0.00416273	0.971737	0.117494	-0.234451	0.226125	0.995846	0.791005	1.25373	NA	NA	NA	NA	NA	NA	NA	NA
723	162	IDP_T1_FAST_ROIs_L_cerebellum_X	GMV	FTD	2	-0.176486	0.431184	0.224203	-0.615924	0.262953	0.838211	0.540142	1.30077	NA	NA	NA	NA	NA	NA	NA	NA
724	163	IDP_T1_FAST_ROIs_V_cerebellum_X	GMV	FTD	5	-0.29864	0.0557637	0.156121	-0.604636	0.00735672	0.741827	0.546273	1.00738	NA	NA	NA	NA	NA	NA	NA	NA
725	164	IDP_T1_FAST_ROIs_R_cerebellum_X	GMV	FTD	6	-0.0267173	0.842168	0.134176	-0.289703	0.236268	0.973636	0.748486	1.26651	NA	NA	NA	NA	NA	NA	NA	NA
726	344	aparc-Desikan_lh_volume_bankssts	GMV	FTD	2	0.360721	0.116283	0.229676	-0.0894436	0.810886	1.43436	0.91444	2.2499	NA	NA	NA	NA	NA	NA	NA	NA
727	345	aparc-Desikan_lh_volume_caudalanteriorcingulate	GMV	FTD	NA	NA	NA	NA	NA	NA	NA	NA	NA	NA	NA	NA	NA	NA	NA	NA	NA
728	346	aparc-Desikan_lh_volume_caudalmiddlefrontal	GMV	FTD	2	-0.117373	0.556952	0.199826	-0.509032	0.274287	0.889254	0.601077	1.31559	NA	NA	NA	NA	NA	NA	NA	NA
729	347	aparc-Desikan_lh_volume_cuneus	GMV	FTD	9	-0.0772372	0.528978	0.122683	-0.317696	0.163221	0.92567	0.727824	1.1773	NA	NA	NA	NA	NA	NA	NA	NA
730	348	aparc-Desikan_lh_volume_entorhinal	GMV	FTD	NA	NA	NA	NA	NA	NA	NA	NA	NA	NA	NA	NA	NA	NA	NA	NA	NA
731	349	aparc-Desikan_lh_volume_fusiform	GMV	FTD	NA	NA	NA	NA	NA	NA	NA	NA	NA	NA	NA	NA	NA	NA	NA	NA	NA
732	350	aparc-Desikan_lh_volume_inferiorparietal	GMV	FTD	2	-0.388287	0.137116	0.261189	-0.900217	0.123643	0.678218	0.406482	1.13161	NA	NA	NA	NA	NA	NA	NA	NA
733	351	aparc-Desikan_lh_volume_inferiortemporal	GMV	FTD	NA	NA	NA	NA	NA	NA	NA	NA	NA	NA	NA	NA	NA	NA	NA	NA	NA
734	352	aparc-Desikan_lh_volume_isthmuscingulate	GMV	FTD	NA	NA	NA	NA	NA	NA	NA	NA	NA	NA	NA	NA	NA	NA	NA	NA	NA
735	353	aparc-Desikan_lh_volume_lateraloccipital	GMV	FTD	1	NA	NA	NA	NA	NA	NA	NA	NA	-0.350609	0.366472	0.388228	-1.11153	0.410317	0.704259	0.329054	1.5073
736	354	aparc-Desikan_lh_volume_lateralorbitofrontal	GMV	FTD	2	-0.426998	0.386819	0.493411	-1.39408	0.540088	0.652465	0.24806	1.71616	NA	NA	NA	NA	NA	NA	NA	NA
737	355	aparc-Desikan_lh_volume_lingual	GMV	FTD	4	0.324829	0.068813	0.178512	-0.0250551	0.674714	1.38379	0.975256	1.96347	NA	NA	NA	NA	NA	NA	NA	NA
738	356	aparc-Desikan_lh_volume_medialorbitofrontal	GMV	FTD	NA	NA	NA	NA	NA	NA	NA	NA	NA	NA	NA	NA	NA	NA	NA	NA	NA
739	357	aparc-Desikan_lh_volume_middletemporal	GMV	FTD	NA	NA	NA	NA	NA	NA	NA	NA	NA	NA	NA	NA	NA	NA	NA	NA	NA
740	358	aparc-Desikan_lh_volume_parahippocampal	GMV	FTD	1	NA	NA	NA	NA	NA	NA	NA	NA	0.496527	0.154143	0.348428	-0.186393	1.17945	1.643	0.829948	3.25257
741	359	aparc-Desikan_lh_volume_paracentral	GMV	FTD	NA	NA	NA	NA	NA	NA	NA	NA	NA	NA	NA	NA	NA	NA	NA	NA	NA
742	360	aparc-Desikan_lh_volume_parsopercularis	GMV	FTD	1	NA	NA	NA	NA	NA	NA	NA	NA	-0.20405	0.399088	0.24198	-0.67833	0.270231	0.815422	0.507464	1.31027
743	361	aparc-Desikan_lh_volume_parsorbitalis	GMV	FTD	NA	NA	NA	NA	NA	NA	NA	NA	NA	NA	NA	NA	NA	NA	NA	NA	NA
744	362	aparc-Desikan_lh_volume_parstriangularis	GMV	FTD	2	0.0289676	0.875699	0.185187	-0.333999	0.391934	1.02939	0.716054	1.47984	NA	NA	NA	NA	NA	NA	NA	NA
745	363	aparc-Desikan_lh_volume_pericalcarine	GMV	FTD	12	-0.0765215	0.517477	0.118227	-0.308247	0.155204	0.926333	0.734734	1.1679	NA	NA	NA	NA	NA	NA	NA	NA
746	364	aparc-Desikan_lh_volume_postcentral	GMV	FTD	1	NA	NA	NA	NA	NA	NA	NA	NA	-0.290401	0.395152	0.341524	-0.959788	0.378985	0.747963	0.382974	1.4608
747	365	aparc-Desikan_lh_volume_posteriorcingulate	GMV	FTD	NA	NA	NA	NA	NA	NA	NA	NA	NA	NA	NA	NA	NA	NA	NA	NA	NA
748	366	aparc-Desikan_lh_volume_precentral	GMV	FTD	NA	NA	NA	NA	NA	NA	NA	NA	NA	NA	NA	NA	NA	NA	NA	NA	NA
749	367	aparc-Desikan_lh_volume_precuneus	GMV	FTD	3	-0.0591359	0.736514	0.175752	-0.40361	0.285338	0.942579	0.667904	1.33021	NA	NA	NA	NA	NA	NA	NA	NA
750	368	aparc-Desikan_lh_volume_rostralanteriorcingulate	GMV	FTD	NA	NA	NA	NA	NA	NA	NA	NA	NA	NA	NA	NA	NA	NA	NA	NA	NA
751	369	aparc-Desikan_lh_volume_rostralmiddlefrontal	GMV	FTD	2	0.206828	0.410282	0.251188	-0.285501	0.699157	1.22977	0.751637	2.01206	NA	NA	NA	NA	NA	NA	NA	NA
752	370	aparc-Desikan_lh_volume_superiorfrontal	GMV	FTD	1	NA	NA	NA	NA	NA	NA	NA	NA	-0.138125	0.710869	0.372617	-0.868455	0.592205	0.870989	0.419599	1.80797
753	371	aparc-Desikan_lh_volume_superiorparietal	GMV	FTD	8	0.0443253	0.685579	0.109482	-0.17026	0.258911	1.04532	0.843445	1.29552	NA	NA	NA	NA	NA	NA	NA	NA
754	372	aparc-Desikan_lh_volume_superiortemporal	GMV	FTD	1	NA	NA	NA	NA	NA	NA	NA	NA	0.101764	0.750435	0.319946	-0.525331	0.728859	1.10712	0.59136	2.07271
755	373	aparc-Desikan_lh_volume_supramarginal	GMV	FTD	3	-0.0896161	0.530731	0.142953	-0.369805	0.190573	0.914282	0.690869	1.20994	NA	NA	NA	NA	NA	NA	NA	NA
756	374	aparc-Desikan_lh_volume_frontalpole	GMV	FTD	NA	NA	NA	NA	NA	NA	NA	NA	NA	NA	NA	NA	NA	NA	NA	NA	NA
757	375	aparc-Desikan_lh_volume_transversetemporal	GMV	FTD	2	-0.550117	0.0226904	0.241427	-1.02331	-0.0769204	0.576883	0.359402	0.925964	NA	NA	NA	NA	NA	NA	NA	NA
758	376	aparc-Desikan_lh_volume_insula	GMV	FTD	4	0.0602293	0.812717	0.254216	-0.438034	0.558493	1.06208	0.645304	1.74804	NA	NA	NA	NA	NA	NA	NA	NA
759	377	aparc-Desikan_rh_volume_bankssts	GMV	FTD	NA	NA	NA	NA	NA	NA	NA	NA	NA	NA	NA	NA	NA	NA	NA	NA	NA
760	378	aparc-Desikan_rh_volume_caudalanteriorcingulate	GMV	FTD	NA	NA	NA	NA	NA	NA	NA	NA	NA	NA	NA	NA	NA	NA	NA	NA	NA
761	379	aparc-Desikan_rh_volume_caudalmiddlefrontal	GMV	FTD	1	NA	NA	NA	NA	NA	NA	NA	NA	-0.165818	0.548035	0.276038	-0.706851	0.375216	0.847201	0.493195	1.45531
762	380	aparc-Desikan_rh_volume_cuneus	GMV	FTD	7	-0.106271	0.444871	0.139099	-0.378905	0.166363	0.899181	0.684611	1.181	NA	NA	NA	NA	NA	NA	NA	NA
763	381	aparc-Desikan_rh_volume_entorhinal	GMV	FTD	1	NA	NA	NA	NA	NA	NA	NA	NA	0.294559	0.399925	0.349934	-0.391312	0.98043	1.34253	0.676169	2.6656
764	382	aparc-Desikan_rh_volume_fusiform	GMV	FTD	1	NA	NA	NA	NA	NA	NA	NA	NA	0.1493	0.642443	0.32157	-0.480976	0.779577	1.16102	0.61818	2.18055
765	383	aparc-Desikan_rh_volume_inferiorparietal	GMV	FTD	1	NA	NA	NA	NA	NA	NA	NA	NA	-0.158092	0.593709	0.296347	-0.738933	0.422749	0.853771	0.477623	1.52615
766	384	aparc-Desikan_rh_volume_inferiortemporal	GMV	FTD	NA	NA	NA	NA	NA	NA	NA	NA	NA	NA	NA	NA	NA	NA	NA	NA	NA
767	385	aparc-Desikan_rh_volume_isthmuscingulate	GMV	FTD	2	0.187694	0.609271	0.367224	-0.532066	0.907453	1.20646	0.58739	2.478	NA	NA	NA	NA	NA	NA	NA	NA
768	386	aparc-Desikan_rh_volume_lateraloccipital	GMV	FTD	1	NA	NA	NA	NA	NA	NA	NA	NA	0.211577	0.539456	0.344791	-0.464215	0.887368	1.23562	0.628629	2.42873
769	387	aparc-Desikan_rh_volume_lateralorbitofrontal	GMV	FTD	4	0.142001	0.404797	0.170452	-0.192085	0.476086	1.15258	0.825237	1.60976	NA	NA	NA	NA	NA	NA	NA	NA
770	388	aparc-Desikan_rh_volume_lingual	GMV	FTD	3	0.188443	0.367992	0.209326	-0.221835	0.598721	1.20737	0.801048	1.81979	NA	NA	NA	NA	NA	NA	NA	NA
771	389	aparc-Desikan_rh_volume_medialorbitofrontal	GMV	FTD	1	NA	NA	NA	NA	NA	NA	NA	NA	-0.0350512	0.924877	0.371727	-0.763637	0.693534	0.965556	0.465969	2.00077
772	390	aparc-Desikan_rh_volume_middletemporal	GMV	FTD	1	NA	NA	NA	NA	NA	NA	NA	NA	-0.475992	0.183435	0.35782	-1.17732	0.225336	0.621268	0.308103	1.25274
773	391	aparc-Desikan_rh_volume_parahippocampal	GMV	FTD	1	NA	NA	NA	NA	NA	NA	NA	NA	0.424182	0.154143	0.297662	-0.159235	1.0076	1.52834	0.852796	2.73902
774	392	aparc-Desikan_rh_volume_paracentral	GMV	FTD	NA	NA	NA	NA	NA	NA	NA	NA	NA	NA	NA	NA	NA	NA	NA	NA	NA
775	393	aparc-Desikan_rh_volume_parsopercularis	GMV	FTD	1	NA	NA	NA	NA	NA	NA	NA	NA	-0.103567	0.566921	0.180874	-0.45808	0.250946	0.901616	0.632497	1.28524
776	394	aparc-Desikan_rh_volume_parsorbitalis	GMV	FTD	1	NA	NA	NA	NA	NA	NA	NA	NA	0.289101	0.395152	0.339995	-0.377288	0.955491	1.33523	0.685719	2.59995
777	395	aparc-Desikan_rh_volume_parstriangularis	GMV	FTD	4	-0.0260031	0.84265	0.130994	-0.282752	0.230746	0.974332	0.753707	1.25954	NA	NA	NA	NA	NA	NA	NA	NA
778	396	aparc-Desikan_rh_volume_pericalcarine	GMV	FTD	8	0.0883358	0.462632	0.120263	-0.14738	0.324052	1.09235	0.862966	1.38272	NA	NA	NA	NA	NA	NA	NA	NA
779	397	aparc-Desikan_rh_volume_postcentral	GMV	FTD	1	NA	NA	NA	NA	NA	NA	NA	NA	-0.2502	0.395152	0.294245	-0.826921	0.326521	0.778645	0.437394	1.38614
780	398	aparc-Desikan_rh_volume_posteriorcingulate	GMV	FTD	NA	NA	NA	NA	NA	NA	NA	NA	NA	NA	NA	NA	NA	NA	NA	NA	NA
781	399	aparc-Desikan_rh_volume_precentral	GMV	FTD	NA	NA	NA	NA	NA	NA	NA	NA	NA	NA	NA	NA	NA	NA	NA	NA	NA
782	400	aparc-Desikan_rh_volume_precuneus	GMV	FTD	5	-0.281623	0.0631558	0.151565	-0.578691	0.0154455	0.754558	0.560632	1.01557	NA	NA	NA	NA	NA	NA	NA	NA
783	401	aparc-Desikan_rh_volume_rostralanteriorcingulate	GMV	FTD	NA	NA	NA	NA	NA	NA	NA	NA	NA	NA	NA	NA	NA	NA	NA	NA	NA
784	402	aparc-Desikan_rh_volume_rostralmiddlefrontal	GMV	FTD	2	-0.478924	0.0574586	0.252091	-0.973022	0.0151743	0.61945	0.377939	1.01529	NA	NA	NA	NA	NA	NA	NA	NA
785	403	aparc-Desikan_rh_volume_superiorfrontal	GMV	FTD	2	0.133676	0.715	0.366086	-0.583852	0.851204	1.14302	0.557746	2.34246	NA	NA	NA	NA	NA	NA	NA	NA
786	404	aparc-Desikan_rh_volume_superiorparietal	GMV	FTD	3	-0.00826788	0.959396	0.162398	-0.326567	0.310031	0.991766	0.721396	1.36347	NA	NA	NA	NA	NA	NA	NA	NA
787	405	aparc-Desikan_rh_volume_superiortemporal	GMV	FTD	1	NA	NA	NA	NA	NA	NA	NA	NA	-0.602866	0.107569	0.374633	-1.33715	0.131416	0.547241	0.262594	1.14044
788	406	aparc-Desikan_rh_volume_supramarginal	GMV	FTD	2	-0.160565	0.285791	0.150426	-0.4554	0.13427	0.851663	0.634194	1.1437	NA	NA	NA	NA	NA	NA	NA	NA
789	407	aparc-Desikan_rh_volume_frontalpole	GMV	FTD	NA	NA	NA	NA	NA	NA	NA	NA	NA	NA	NA	NA	NA	NA	NA	NA	NA
790	408	aparc-Desikan_rh_volume_transversetemporal	GMV	FTD	1	NA	NA	NA	NA	NA	NA	NA	NA	-0.513724	0.174155	0.378024	-1.25465	0.227202	0.598263	0.285175	1.25508
791	409	aparc-Desikan_rh_volume_insula	GMV	FTD	2	-0.0705668	0.86913	0.428291	-0.910018	0.768884	0.931865	0.402517	2.15736	NA	NA	NA	NA	NA	NA	NA	NA
792	648	aparc-Desikan_lh_area_TotalSurface	SA	FTD	4	0.141495	0.316721	0.141323	-0.135497	0.418487	1.15199	0.873282	1.51966	NA	NA	NA	NA	NA	NA	NA	NA
793	649	aparc-Desikan_lh_area_bankssts	SA	FTD	2	0.451215	0.0727005	0.251414	-0.0415572	0.943987	1.57022	0.959294	2.57021	NA	NA	NA	NA	NA	NA	NA	NA
794	650	aparc-Desikan_lh_area_caudalanteriorcingulate	SA	FTD	NA	NA	NA	NA	NA	NA	NA	NA	NA	NA	NA	NA	NA	NA	NA	NA	NA
795	651	aparc-Desikan_lh_area_caudalmiddlefrontal	SA	FTD	2	-0.116117	0.556853	0.197639	-0.503489	0.271255	0.890371	0.604418	1.31161	NA	NA	NA	NA	NA	NA	NA	NA
796	652	aparc-Desikan_lh_area_cuneus	SA	FTD	12	-0.0290087	0.732196	0.0847697	-0.195157	0.13714	0.971408	0.822705	1.14699	NA	NA	NA	NA	NA	NA	NA	NA
797	653	aparc-Desikan_lh_area_entorhinal	SA	FTD	2	-0.225082	0.486868	0.32372	-0.859572	0.409409	0.798451	0.423343	1.50593	NA	NA	NA	NA	NA	NA	NA	NA
798	654	aparc-Desikan_lh_area_fusiform	SA	FTD	2	0.0727783	0.873013	0.45534	-0.819688	0.965245	1.07549	0.440569	2.62543	NA	NA	NA	NA	NA	NA	NA	NA
799	655	aparc-Desikan_lh_area_inferiorparietal	SA	FTD	3	-0.100423	0.708677	0.268773	-0.627219	0.426373	0.904455	0.534075	1.53169	NA	NA	NA	NA	NA	NA	NA	NA
800	656	aparc-Desikan_lh_area_inferiortemporal	SA	FTD	NA	NA	NA	NA	NA	NA	NA	NA	NA	NA	NA	NA	NA	NA	NA	NA	NA
801	657	aparc-Desikan_lh_area_isthmuscingulate	SA	FTD	NA	NA	NA	NA	NA	NA	NA	NA	NA	NA	NA	NA	NA	NA	NA	NA	NA
802	658	aparc-Desikan_lh_area_lateraloccipital	SA	FTD	3	-0.0508401	0.752158	0.16099	-0.366381	0.264701	0.950431	0.693238	1.30304	NA	NA	NA	NA	NA	NA	NA	NA
803	659	aparc-Desikan_lh_area_lateralorbitofrontal	SA	FTD	4	-0.0770265	0.641508	0.165438	-0.401285	0.247232	0.925865	0.669459	1.28048	NA	NA	NA	NA	NA	NA	NA	NA
804	660	aparc-Desikan_lh_area_lingual	SA	FTD	7	0.0248088	0.832282	0.117147	-0.204799	0.254416	1.02512	0.814811	1.28971	NA	NA	NA	NA	NA	NA	NA	NA
805	661	aparc-Desikan_lh_area_medialorbitofrontal	SA	FTD	NA	NA	NA	NA	NA	NA	NA	NA	NA	NA	NA	NA	NA	NA	NA	NA	NA
806	662	aparc-Desikan_lh_area_middletemporal	SA	FTD	3	-0.374151	0.082388	0.215401	-0.796338	0.0480356	0.687873	0.450977	1.04921	NA	NA	NA	NA	NA	NA	NA	NA
807	663	aparc-Desikan_lh_area_parahippocampal	SA	FTD	1	NA	NA	NA	NA	NA	NA	NA	NA	0.180738	0.581189	0.327633	-0.461423	0.8229	1.1981	0.630386	2.27709
808	664	aparc-Desikan_lh_area_paracentral	SA	FTD	2	-0.243293	0.366133	0.269207	-0.770938	0.284352	0.784042	0.462579	1.3289	NA	NA	NA	NA	NA	NA	NA	NA
809	665	aparc-Desikan_lh_area_parsopercularis	SA	FTD	2	0.100366	0.815751	0.430728	-0.743861	0.944592	1.10558	0.475275	2.57176	NA	NA	NA	NA	NA	NA	NA	NA
810	666	aparc-Desikan_lh_area_parsorbitalis	SA	FTD	3	-0.0351523	0.87015	0.21504	-0.456631	0.386326	0.965458	0.633414	1.47157	NA	NA	NA	NA	NA	NA	NA	NA
811	667	aparc-Desikan_lh_area_parstriangularis	SA	FTD	6	0.0491157	0.645639	0.106813	-0.160237	0.258469	1.05034	0.851941	1.29495	NA	NA	NA	NA	NA	NA	NA	NA
812	668	aparc-Desikan_lh_area_pericalcarine	SA	FTD	15	0.0115574	0.899843	0.0918283	-0.168426	0.191541	1.01162	0.844994	1.21111	NA	NA	NA	NA	NA	NA	NA	NA
813	669	aparc-Desikan_lh_area_postcentral	SA	FTD	2	0.00301743	0.982925	0.14099	-0.273324	0.279359	1.00302	0.760846	1.32228	NA	NA	NA	NA	NA	NA	NA	NA
814	670	aparc-Desikan_lh_area_posteriorcingulate	SA	FTD	NA	NA	NA	NA	NA	NA	NA	NA	NA	NA	NA	NA	NA	NA	NA	NA	NA
815	671	aparc-Desikan_lh_area_precentral	SA	FTD	2	0.0436042	0.644072	0.0943788	-0.141378	0.228587	1.04457	0.868161	1.25682	NA	NA	NA	NA	NA	NA	NA	NA
816	672	aparc-Desikan_lh_area_precuneus	SA	FTD	5	-0.0506694	0.747536	0.157412	-0.359196	0.257858	0.950593	0.698237	1.29415	NA	NA	NA	NA	NA	NA	NA	NA
817	673	aparc-Desikan_lh_area_rostralanteriorcingulate	SA	FTD	1	NA	NA	NA	NA	NA	NA	NA	NA	0.0725993	0.847388	0.377232	-0.666775	0.811974	1.0753	0.513362	2.25235
818	674	aparc-Desikan_lh_area_rostralmiddlefrontal	SA	FTD	1	NA	NA	NA	NA	NA	NA	NA	NA	0.3123	0.395152	0.367277	-0.407563	1.03216	1.36657	0.665269	2.80713
819	675	aparc-Desikan_lh_area_superiorfrontal	SA	FTD	4	0.0842207	0.630898	0.17529	-0.259348	0.42779	1.08787	0.771554	1.53386	NA	NA	NA	NA	NA	NA	NA	NA
820	676	aparc-Desikan_lh_area_superiorparietal	SA	FTD	7	0.0320491	0.783273	0.116518	-0.196327	0.260425	1.03257	0.821744	1.29748	NA	NA	NA	NA	NA	NA	NA	NA
821	677	aparc-Desikan_lh_area_superiortemporal	SA	FTD	2	0.277445	0.248243	0.24029	-0.193523	0.748414	1.31975	0.824051	2.11364	NA	NA	NA	NA	NA	NA	NA	NA
822	678	aparc-Desikan_lh_area_supramarginal	SA	FTD	3	-0.0994275	0.508048	0.15022	-0.393858	0.195003	0.905356	0.67445	1.21531	NA	NA	NA	NA	NA	NA	NA	NA
823	679	aparc-Desikan_lh_area_frontalpole	SA	FTD	NA	NA	NA	NA	NA	NA	NA	NA	NA	NA	NA	NA	NA	NA	NA	NA	NA
824	680	aparc-Desikan_lh_area_transversetemporal	SA	FTD	2	-0.575615	0.0160368	0.239035	-1.04412	-0.107106	0.562359	0.352	0.89843	NA	NA	NA	NA	NA	NA	NA	NA
825	681	aparc-Desikan_lh_area_insula	SA	FTD	1	NA	NA	NA	NA	NA	NA	NA	NA	0.165875	0.60527	0.320942	-0.463172	0.794922	1.18043	0.629284	2.21427
826	682	aparc-Desikan_rh_area_TotalSurface	SA	FTD	5	0.167019	0.203517	0.131346	-0.0904188	0.424456	1.18178	0.913549	1.52876	NA	NA	NA	NA	NA	NA	NA	NA
827	683	aparc-Desikan_rh_area_bankssts	SA	FTD	2	0.0688978	0.790897	0.259849	-0.440406	0.578202	1.07133	0.643775	1.78283	NA	NA	NA	NA	NA	NA	NA	NA
828	684	aparc-Desikan_rh_area_caudalanteriorcingulate	SA	FTD	1	NA	NA	NA	NA	NA	NA	NA	NA	0.202031	0.568678	0.35444	-0.492671	0.896732	1.22389	0.610992	2.45158
829	685	aparc-Desikan_rh_area_caudalmiddlefrontal	SA	FTD	1	NA	NA	NA	NA	NA	NA	NA	NA	-0.133749	0.62	0.269737	-0.662434	0.394935	0.874809	0.515595	1.48429
830	686	aparc-Desikan_rh_area_cuneus	SA	FTD	9	-0.0397158	0.783795	0.144749	-0.323423	0.243992	0.961063	0.723667	1.27633	NA	NA	NA	NA	NA	NA	NA	NA
831	687	aparc-Desikan_rh_area_entorhinal	SA	FTD	1	NA	NA	NA	NA	NA	NA	NA	NA	-0.232678	0.506067	0.349906	-0.918494	0.453137	0.792408	0.39912	1.57324
832	688	aparc-Desikan_rh_area_fusiform	SA	FTD	1	NA	NA	NA	NA	NA	NA	NA	NA	0.510446	0.143468	0.348904	-0.173406	1.1943	1.66603	0.840796	3.30124
833	689	aparc-Desikan_rh_area_inferiorparietal	SA	FTD	3	-0.0432302	0.812095	0.18185	-0.399656	0.313196	0.957691	0.67055	1.36779	NA	NA	NA	NA	NA	NA	NA	NA
834	690	aparc-Desikan_rh_area_inferiortemporal	SA	FTD	1	NA	NA	NA	NA	NA	NA	NA	NA	-0.217404	0.530943	0.346977	-0.897478	0.46267	0.804605	0.407596	1.58831
835	691	aparc-Desikan_rh_area_isthmuscingulate	SA	FTD	2	-0.016423	0.938741	0.213697	-0.435269	0.402423	0.983711	0.64709	1.49544	NA	NA	NA	NA	NA	NA	NA	NA
836	692	aparc-Desikan_rh_area_lateraloccipital	SA	FTD	4	0.234615	0.457209	0.315576	-0.383914	0.853143	1.26442	0.68119	2.34701	NA	NA	NA	NA	NA	NA	NA	NA
837	693	aparc-Desikan_rh_area_lateralorbitofrontal	SA	FTD	4	0.169256	0.279791	0.156604	-0.137688	0.476201	1.18442	0.87137	1.60995	NA	NA	NA	NA	NA	NA	NA	NA
838	694	aparc-Desikan_rh_area_lingual	SA	FTD	5	0.136451	0.264952	0.122404	-0.10346	0.376362	1.1462	0.901712	1.45697	NA	NA	NA	NA	NA	NA	NA	NA
839	695	aparc-Desikan_rh_area_medialorbitofrontal	SA	FTD	NA	NA	NA	NA	NA	NA	NA	NA	NA	NA	NA	NA	NA	NA	NA	NA	NA
840	696	aparc-Desikan_rh_area_middletemporal	SA	FTD	1	NA	NA	NA	NA	NA	NA	NA	NA	-0.717576	0.0347628	0.339905	-1.38379	-0.0513634	0.487933	0.250627	0.949933
841	697	aparc-Desikan_rh_area_parahippocampal	SA	FTD	3	0.158996	0.616531	0.317501	-0.463306	0.781297	1.17233	0.6292	2.1843	NA	NA	NA	NA	NA	NA	NA	NA
842	698	aparc-Desikan_rh_area_paracentral	SA	FTD	2	0.173663	0.510701	0.264027	-0.34383	0.691156	1.18965	0.709049	1.99602	NA	NA	NA	NA	NA	NA	NA	NA
843	699	aparc-Desikan_rh_area_parsopercularis	SA	FTD	1	NA	NA	NA	NA	NA	NA	NA	NA	-0.123104	0.566921	0.214994	-0.544493	0.298285	0.884172	0.580136	1.34755
844	700	aparc-Desikan_rh_area_parsorbitalis	SA	FTD	2	-0.195816	0.697011	0.50292	-1.18154	0.789907	0.822164	0.306806	2.20319	NA	NA	NA	NA	NA	NA	NA	NA
845	701	aparc-Desikan_rh_area_parstriangularis	SA	FTD	3	0.052266	0.706567	0.138831	-0.219844	0.324375	1.05366	0.802644	1.38317	NA	NA	NA	NA	NA	NA	NA	NA
846	702	aparc-Desikan_rh_area_pericalcarine	SA	FTD	9	-0.0676057	0.542281	0.110944	-0.285056	0.149845	0.934629	0.751972	1.16165	NA	NA	NA	NA	NA	NA	NA	NA
847	703	aparc-Desikan_rh_area_postcentral	SA	FTD	4	0.00118562	0.991765	0.114865	-0.22395	0.226321	1.00119	0.799355	1.25398	NA	NA	NA	NA	NA	NA	NA	NA
848	704	aparc-Desikan_rh_area_posteriorcingulate	SA	FTD	2	0.404773	0.0921203	0.240318	-0.0662516	0.875797	1.49896	0.935895	2.40079	NA	NA	NA	NA	NA	NA	NA	NA
849	705	aparc-Desikan_rh_area_precentral	SA	FTD	1	NA	NA	NA	NA	NA	NA	NA	NA	0.270848	0.461355	0.367692	-0.449828	0.991523	1.31108	0.637738	2.69534
850	706	aparc-Desikan_rh_area_precuneus	SA	FTD	4	-0.104358	0.532864	0.167336	-0.432336	0.223621	0.900903	0.648991	1.2506	NA	NA	NA	NA	NA	NA	NA	NA
851	707	aparc-Desikan_rh_area_rostralanteriorcingulate	SA	FTD	1	NA	NA	NA	NA	NA	NA	NA	NA	0.869473	0.00495415	0.309421	0.263008	1.47594	2.38565	1.30084	4.37514
852	708	aparc-Desikan_rh_area_rostralmiddlefrontal	SA	FTD	2	0.0404435	0.883235	0.27537	-0.499282	0.580169	1.04127	0.606966	1.78634	NA	NA	NA	NA	NA	NA	NA	NA
853	709	aparc-Desikan_rh_area_superiorfrontal	SA	FTD	2	0.0119844	0.957417	0.224449	-0.427935	0.451904	1.01206	0.651854	1.5713	NA	NA	NA	NA	NA	NA	NA	NA
854	710	aparc-Desikan_rh_area_superiorparietal	SA	FTD	6	-0.051921	0.688059	0.129321	-0.30539	0.201548	0.949404	0.736836	1.22329	NA	NA	NA	NA	NA	NA	NA	NA
855	711	aparc-Desikan_rh_area_superiortemporal	SA	FTD	3	-0.022492	0.909831	0.198603	-0.411754	0.36677	0.977759	0.662487	1.44307	NA	NA	NA	NA	NA	NA	NA	NA
856	712	aparc-Desikan_rh_area_supramarginal	SA	FTD	3	-0.17319	0.199993	0.135139	-0.438062	0.0916818	0.840978	0.645286	1.09602	NA	NA	NA	NA	NA	NA	NA	NA
857	713	aparc-Desikan_rh_area_frontalpole	SA	FTD	1	NA	NA	NA	NA	NA	NA	NA	NA	0.220153	0.564139	0.381743	-0.528063	0.968369	1.24627	0.589746	2.63364
858	714	aparc-Desikan_rh_area_transversetemporal	SA	FTD	1	NA	NA	NA	NA	NA	NA	NA	NA	0.0749102	0.833919	0.357264	-0.625328	0.775148	1.07779	0.535086	2.17091
859	715	aparc-Desikan_rh_area_insula	SA	FTD	NA	NA	NA	NA	NA	NA	NA	NA	NA	NA	NA	NA	NA	NA	NA	NA	NA
860	1020	aparc-Desikan_lh_thickness_GlobalMeanThickness	CT	FTD	4	-0.382206	0.168866	0.277795	-0.926684	0.162272	0.682355	0.395864	1.17618	NA	NA	NA	NA	NA	NA	NA	NA
861	1021	aparc-Desikan_lh_thickness_bankssts	CT	FTD	1	NA	NA	NA	NA	NA	NA	NA	NA	0.58823	0.0936699	0.350899	-0.0995331	1.27599	1.8008	0.90526	3.58226
862	1022	aparc-Desikan_lh_thickness_caudalanteriorcingulate	CT	FTD	NA	NA	NA	NA	NA	NA	NA	NA	NA	NA	NA	NA	NA	NA	NA	NA	NA
863	1023	aparc-Desikan_lh_thickness_caudalmiddlefrontal	CT	FTD	1	NA	NA	NA	NA	NA	NA	NA	NA	-0.208498	0.560438	0.358126	-0.910424	0.493428	0.811803	0.402354	1.63792
864	1024	aparc-Desikan_lh_thickness_cuneus	CT	FTD	2	-0.14019	0.479824	0.198405	-0.529064	0.248684	0.869193	0.589156	1.28234	NA	NA	NA	NA	NA	NA	NA	NA
865	1025	aparc-Desikan_lh_thickness_entorhinal	CT	FTD	NA	NA	NA	NA	NA	NA	NA	NA	NA	NA	NA	NA	NA	NA	NA	NA	NA
866	1026	aparc-Desikan_lh_thickness_fusiform	CT	FTD	1	NA	NA	NA	NA	NA	NA	NA	NA	-0.353791	0.281375	0.328425	-0.997503	0.289922	0.702022	0.368799	1.33632
867	1027	aparc-Desikan_lh_thickness_inferiorparietal	CT	FTD	2	-0.20789	0.395091	0.244455	-0.687023	0.271243	0.812296	0.503072	1.31159	NA	NA	NA	NA	NA	NA	NA	NA
868	1028	aparc-Desikan_lh_thickness_inferiortemporal	CT	FTD	1	NA	NA	NA	NA	NA	NA	NA	NA	-0.289953	0.4289	0.36653	-1.00835	0.428446	0.748299	0.36482	1.53487
869	1029	aparc-Desikan_lh_thickness_isthmuscingulate	CT	FTD	NA	NA	NA	NA	NA	NA	NA	NA	NA	NA	NA	NA	NA	NA	NA	NA	NA
870	1030	aparc-Desikan_lh_thickness_lateraloccipital	CT	FTD	2	-0.629372	0.203639	0.49508	-1.59973	0.340985	0.532926	0.201951	1.40633	NA	NA	NA	NA	NA	NA	NA	NA
871	1031	aparc-Desikan_lh_thickness_lateralorbitofrontal	CT	FTD	NA	NA	NA	NA	NA	NA	NA	NA	NA	NA	NA	NA	NA	NA	NA	NA	NA
872	1032	aparc-Desikan_lh_thickness_lingual	CT	FTD	1	NA	NA	NA	NA	NA	NA	NA	NA	-0.920346	0.0110928	0.362375	-1.6306	-0.210091	0.398381	0.195812	0.81051
873	1033	aparc-Desikan_lh_thickness_medialorbitofrontal	CT	FTD	NA	NA	NA	NA	NA	NA	NA	NA	NA	NA	NA	NA	NA	NA	NA	NA	NA
874	1034	aparc-Desikan_lh_thickness_middletemporal	CT	FTD	NA	NA	NA	NA	NA	NA	NA	NA	NA	NA	NA	NA	NA	NA	NA	NA	NA
875	1035	aparc-Desikan_lh_thickness_parahippocampal	CT	FTD	2	-0.153282	0.540611	0.250506	-0.644273	0.33771	0.857888	0.525044	1.40173	NA	NA	NA	NA	NA	NA	NA	NA
876	1036	aparc-Desikan_lh_thickness_paracentral	CT	FTD	NA	NA	NA	NA	NA	NA	NA	NA	NA	NA	NA	NA	NA	NA	NA	NA	NA
877	1037	aparc-Desikan_lh_thickness_parsopercularis	CT	FTD	NA	NA	NA	NA	NA	NA	NA	NA	NA	NA	NA	NA	NA	NA	NA	NA	NA
878	1038	aparc-Desikan_lh_thickness_parsorbitalis	CT	FTD	NA	NA	NA	NA	NA	NA	NA	NA	NA	NA	NA	NA	NA	NA	NA	NA	NA
879	1039	aparc-Desikan_lh_thickness_parstriangularis	CT	FTD	1	NA	NA	NA	NA	NA	NA	NA	NA	-0.242555	0.507134	0.365675	-0.959278	0.474168	0.784621	0.38317	1.60668
880	1040	aparc-Desikan_lh_thickness_pericalcarine	CT	FTD	NA	NA	NA	NA	NA	NA	NA	NA	NA	NA	NA	NA	NA	NA	NA	NA	NA
881	1041	aparc-Desikan_lh_thickness_postcentral	CT	FTD	1	NA	NA	NA	NA	NA	NA	NA	NA	0.0882531	0.481617	0.125412	-0.157555	0.334061	1.09226	0.85423	1.39663
882	1042	aparc-Desikan_lh_thickness_posteriorcingulate	CT	FTD	NA	NA	NA	NA	NA	NA	NA	NA	NA	NA	NA	NA	NA	NA	NA	NA	NA
883	1043	aparc-Desikan_lh_thickness_precentral	CT	FTD	1	NA	NA	NA	NA	NA	NA	NA	NA	0.243789	0.435439	0.312583	-0.368874	0.856451	1.27607	0.691513	2.35479
884	1044	aparc-Desikan_lh_thickness_precuneus	CT	FTD	2	-0.239243	0.335153	0.248232	-0.725778	0.247292	0.787224	0.483948	1.28055	NA	NA	NA	NA	NA	NA	NA	NA
885	1045	aparc-Desikan_lh_thickness_rostralanteriorcingulate	CT	FTD	NA	NA	NA	NA	NA	NA	NA	NA	NA	NA	NA	NA	NA	NA	NA	NA	NA
886	1046	aparc-Desikan_lh_thickness_rostralmiddlefrontal	CT	FTD	5	-0.139284	0.571167	0.245939	-0.621325	0.342757	0.869981	0.537232	1.40883	NA	NA	NA	NA	NA	NA	NA	NA
887	1047	aparc-Desikan_lh_thickness_superiorfrontal	CT	FTD	4	0.0604343	0.738577	0.181083	-0.294489	0.415357	1.0623	0.744912	1.51491	NA	NA	NA	NA	NA	NA	NA	NA
888	1048	aparc-Desikan_lh_thickness_superiorparietal	CT	FTD	3	0.341356	0.110802	0.21407	-0.0782212	0.760933	1.40685	0.92476	2.14027	NA	NA	NA	NA	NA	NA	NA	NA
889	1049	aparc-Desikan_lh_thickness_superiortemporal	CT	FTD	1	NA	NA	NA	NA	NA	NA	NA	NA	-0.417479	0.143468	0.285358	-0.976781	0.141824	0.658706	0.376521	1.15237
890	1050	aparc-Desikan_lh_thickness_supramarginal	CT	FTD	1	NA	NA	NA	NA	NA	NA	NA	NA	0.617025	0.0744588	0.345908	-0.0609545	1.295	1.85341	0.940866	3.65101
891	1051	aparc-Desikan_lh_thickness_frontalpole	CT	FTD	1	NA	NA	NA	NA	NA	NA	NA	NA	0.305815	0.396294	0.360521	-0.400806	1.01244	1.35773	0.66978	2.7523
892	1052	aparc-Desikan_lh_thickness_transversetemporal	CT	FTD	1	NA	NA	NA	NA	NA	NA	NA	NA	-0.296774	0.417061	0.365697	-1.01354	0.419992	0.743212	0.362932	1.52195
893	1053	aparc-Desikan_lh_thickness_insula	CT	FTD	1	NA	NA	NA	NA	NA	NA	NA	NA	-0.949526	0.0335194	0.446666	-1.82499	-0.0740601	0.386924	0.161219	0.928616
894	1054	aparc-Desikan_rh_thickness_GlobalMeanThickness	CT	FTD	4	0.15261	0.488571	0.220348	-0.279273	0.584493	1.16487	0.756333	1.79408	NA	NA	NA	NA	NA	NA	NA	NA
895	1055	aparc-Desikan_rh_thickness_bankssts	CT	FTD	1	NA	NA	NA	NA	NA	NA	NA	NA	0.644367	0.0848077	0.373883	-0.0884432	1.37718	1.90478	0.915355	3.9637
896	1056	aparc-Desikan_rh_thickness_caudalanteriorcingulate	CT	FTD	NA	NA	NA	NA	NA	NA	NA	NA	NA	NA	NA	NA	NA	NA	NA	NA	NA
897	1057	aparc-Desikan_rh_thickness_caudalmiddlefrontal	CT	FTD	NA	NA	NA	NA	NA	NA	NA	NA	NA	NA	NA	NA	NA	NA	NA	NA	NA
898	1058	aparc-Desikan_rh_thickness_cuneus	CT	FTD	NA	NA	NA	NA	NA	NA	NA	NA	NA	NA	NA	NA	NA	NA	NA	NA	NA
899	1059	aparc-Desikan_rh_thickness_entorhinal	CT	FTD	NA	NA	NA	NA	NA	NA	NA	NA	NA	NA	NA	NA	NA	NA	NA	NA	NA
900	1060	aparc-Desikan_rh_thickness_fusiform	CT	FTD	NA	NA	NA	NA	NA	NA	NA	NA	NA	NA	NA	NA	NA	NA	NA	NA	NA
901	1061	aparc-Desikan_rh_thickness_inferiorparietal	CT	FTD	1	NA	NA	NA	NA	NA	NA	NA	NA	0.534019	0.0908591	0.315822	-0.0849931	1.15303	1.70577	0.918519	3.16778
902	1062	aparc-Desikan_rh_thickness_inferiortemporal	CT	FTD	2	0.450254	0.0635096	0.242645	-0.0253305	0.925839	1.56871	0.974988	2.52398	NA	NA	NA	NA	NA	NA	NA	NA
903	1063	aparc-Desikan_rh_thickness_isthmuscingulate	CT	FTD	2	-0.759047	0.168961	0.551814	-1.8406	0.322508	0.468112	0.158722	1.38059	NA	NA	NA	NA	NA	NA	NA	NA
904	1064	aparc-Desikan_rh_thickness_lateraloccipital	CT	FTD	4	-0.0657205	0.7511	0.207197	-0.471827	0.340385	0.936393	0.623862	1.40549	NA	NA	NA	NA	NA	NA	NA	NA
905	1065	aparc-Desikan_rh_thickness_lateralorbitofrontal	CT	FTD	2	-0.111586	0.653104	0.248269	-0.598193	0.375022	0.894415	0.549804	1.45502	NA	NA	NA	NA	NA	NA	NA	NA
906	1066	aparc-Desikan_rh_thickness_lingual	CT	FTD	1	NA	NA	NA	NA	NA	NA	NA	NA	-0.0313493	0.928419	0.348967	-0.715325	0.652626	0.969137	0.489033	1.92058
907	1067	aparc-Desikan_rh_thickness_medialorbitofrontal	CT	FTD	2	-0.498975	0.0303605	0.230436	-0.950629	-0.0473211	0.607153	0.386498	0.953781	NA	NA	NA	NA	NA	NA	NA	NA
908	1068	aparc-Desikan_rh_thickness_middletemporal	CT	FTD	1	NA	NA	NA	NA	NA	NA	NA	NA	0.58819	0.116012	0.37423	-0.145301	1.32168	1.80073	0.864762	3.74972
909	1069	aparc-Desikan_rh_thickness_parahippocampal	CT	FTD	2	0.142494	0.600088	0.271794	-0.390221	0.67521	1.15315	0.676907	1.96445	NA	NA	NA	NA	NA	NA	NA	NA
910	1070	aparc-Desikan_rh_thickness_paracentral	CT	FTD	NA	NA	NA	NA	NA	NA	NA	NA	NA	NA	NA	NA	NA	NA	NA	NA	NA
911	1071	aparc-Desikan_rh_thickness_parsopercularis	CT	FTD	1	NA	NA	NA	NA	NA	NA	NA	NA	-0.275826	0.445728	0.361712	-0.984781	0.433129	0.758945	0.373521	1.54208
912	1072	aparc-Desikan_rh_thickness_parsorbitalis	CT	FTD	NA	NA	NA	NA	NA	NA	NA	NA	NA	NA	NA	NA	NA	NA	NA	NA	NA
913	1073	aparc-Desikan_rh_thickness_parstriangularis	CT	FTD	2	0.159174	0.714816	0.435621	-0.694642	1.01299	1.17254	0.499253	2.75382	NA	NA	NA	NA	NA	NA	NA	NA
914	1074	aparc-Desikan_rh_thickness_pericalcarine	CT	FTD	NA	NA	NA	NA	NA	NA	NA	NA	NA	NA	NA	NA	NA	NA	NA	NA	NA
915	1075	aparc-Desikan_rh_thickness_postcentral	CT	FTD	2	0.035329	0.831991	0.166529	-0.291068	0.361726	1.03596	0.747465	1.43581	NA	NA	NA	NA	NA	NA	NA	NA
916	1076	aparc-Desikan_rh_thickness_posteriorcingulate	CT	FTD	NA	NA	NA	NA	NA	NA	NA	NA	NA	NA	NA	NA	NA	NA	NA	NA	NA
917	1077	aparc-Desikan_rh_thickness_precentral	CT	FTD	NA	NA	NA	NA	NA	NA	NA	NA	NA	NA	NA	NA	NA	NA	NA	NA	NA
918	1078	aparc-Desikan_rh_thickness_precuneus	CT	FTD	2	-0.377496	0.110662	0.236642	-0.841314	0.086321	0.685576	0.431144	1.09016	NA	NA	NA	NA	NA	NA	NA	NA
919	1079	aparc-Desikan_rh_thickness_rostralanteriorcingulate	CT	FTD	1	NA	NA	NA	NA	NA	NA	NA	NA	-0.381238	0.288212	0.358963	-1.08481	0.32233	0.683015	0.337967	1.38034
920	1080	aparc-Desikan_rh_thickness_rostralmiddlefrontal	CT	FTD	2	-0.696663	0.125418	0.454615	-1.58771	0.194382	0.498245	0.204394	1.21456	NA	NA	NA	NA	NA	NA	NA	NA
921	1081	aparc-Desikan_rh_thickness_superiorfrontal	CT	FTD	2	-0.112479	0.643794	0.24325	-0.589249	0.364291	0.893616	0.554744	1.43949	NA	NA	NA	NA	NA	NA	NA	NA
922	1082	aparc-Desikan_rh_thickness_superiorparietal	CT	FTD	1	NA	NA	NA	NA	NA	NA	NA	NA	0.221707	0.537434	0.359507	-0.482926	0.926341	1.24821	0.616975	2.52525
923	1083	aparc-Desikan_rh_thickness_superiortemporal	CT	FTD	2	-0.00484233	0.992007	0.483377	-0.95226	0.942576	0.995169	0.385868	2.56658	NA	NA	NA	NA	NA	NA	NA	NA
924	1084	aparc-Desikan_rh_thickness_supramarginal	CT	FTD	2	0.556783	0.0333821	0.261713	0.0438257	1.06974	1.74505	1.0448	2.91462	NA	NA	NA	NA	NA	NA	NA	NA
925	1085	aparc-Desikan_rh_thickness_frontalpole	CT	FTD	NA	NA	NA	NA	NA	NA	NA	NA	NA	NA	NA	NA	NA	NA	NA	NA	NA
926	1086	aparc-Desikan_rh_thickness_transversetemporal	CT	FTD	NA	NA	NA	NA	NA	NA	NA	NA	NA	NA	NA	NA	NA	NA	NA	NA	NA
927	1087	aparc-Desikan_rh_thickness_insula	CT	FTD	NA	NA	NA	NA	NA	NA	NA	NA	NA	NA	NA	NA	NA	NA	NA	NA	NA
928	1452	IDP_dMRI_TBSS_FA_Middle_cerebellar_peduncle	FA	FTD	6	0.09728	0.54147	0.159321	-0.214989	0.409549	1.10217	0.80655	1.50614	NA	NA	NA	NA	NA	NA	NA	NA
929	1453	IDP_dMRI_TBSS_FA_Pontine_crossing_tract	FA	FTD	3	-0.0519676	0.789404	0.194573	-0.433331	0.329396	0.94936	0.648346	1.39013	NA	NA	NA	NA	NA	NA	NA	NA
930	1454	IDP_dMRI_TBSS_FA_Genu_of_corpus_callosum	FA	FTD	8	-0.0486342	0.656958	0.109508	-0.263269	0.166001	0.952529	0.768535	1.18057	NA	NA	NA	NA	NA	NA	NA	NA
931	1455	IDP_dMRI_TBSS_FA_Body_of_corpus_callosum	FA	FTD	8	-0.121809	0.295654	0.116474	-0.350099	0.106481	0.885318	0.704619	1.11236	NA	NA	NA	NA	NA	NA	NA	NA
932	1456	IDP_dMRI_TBSS_FA_Splenium_of_corpus_callosum	FA	FTD	7	0.056195	0.589934	0.104271	-0.148176	0.260566	1.0578	0.862279	1.29766	NA	NA	NA	NA	NA	NA	NA	NA
933	1457	IDP_dMRI_TBSS_FA_Fornix	FA	FTD	5	0.19211	0.330281	0.19733	-0.194656	0.578877	1.2118	0.823117	1.78403	NA	NA	NA	NA	NA	NA	NA	NA
934	1458	IDP_dMRI_TBSS_FA_Corticospinal_tract_R	FA	FTD	1	NA	NA	NA	NA	NA	NA	NA	NA	-0.0985857	0.781012	0.354625	-0.79365	0.596479	0.906118	0.452191	1.81571
935	1459	IDP_dMRI_TBSS_FA_Corticospinal_tract_L	FA	FTD	NA	NA	NA	NA	NA	NA	NA	NA	NA	NA	NA	NA	NA	NA	NA	NA	NA
936	1460	IDP_dMRI_TBSS_FA_Medial_lemniscus_R	FA	FTD	2	0.010547	0.979629	0.413047	-0.799025	0.820119	1.0106	0.449767	2.27077	NA	NA	NA	NA	NA	NA	NA	NA
937	1461	IDP_dMRI_TBSS_FA_Medial_lemniscus_L	FA	FTD	2	-0.160771	0.533748	0.258352	-0.66714	0.345598	0.851487	0.513174	1.41284	NA	NA	NA	NA	NA	NA	NA	NA
938	1462	IDP_dMRI_TBSS_FA_Inferior_cerebellar_peduncle_R	FA	FTD	4	0.370743	0.0342442	0.175111	0.0275247	0.713962	1.44881	1.02791	2.04207	NA	NA	NA	NA	NA	NA	NA	NA
939	1463	IDP_dMRI_TBSS_FA_Inferior_cerebellar_peduncle_L	FA	FTD	1	NA	NA	NA	NA	NA	NA	NA	NA	0.0708977	0.827903	0.32613	-0.568316	0.710112	1.07347	0.566478	2.03422
940	1464	IDP_dMRI_TBSS_FA_Superior_cerebellar_peduncle_R	FA	FTD	6	0.00630079	0.95667	0.115965	-0.220991	0.233593	1.00632	0.801724	1.26313	NA	NA	NA	NA	NA	NA	NA	NA
941	1465	IDP_dMRI_TBSS_FA_Superior_cerebellar_peduncle_L	FA	FTD	2	-0.188116	0.37026	0.209954	-0.599627	0.223394	0.828518	0.549016	1.25031	NA	NA	NA	NA	NA	NA	NA	NA
942	1466	IDP_dMRI_TBSS_FA_Cerebral_peduncle_R	FA	FTD	3	0.285139	0.158701	0.202305	-0.111378	0.681657	1.32995	0.8946	1.97715	NA	NA	NA	NA	NA	NA	NA	NA
943	1467	IDP_dMRI_TBSS_FA_Cerebral_peduncle_L	FA	FTD	5	0.134916	0.401703	0.160885	-0.180419	0.450251	1.14444	0.83492	1.56871	NA	NA	NA	NA	NA	NA	NA	NA
944	1468	IDP_dMRI_TBSS_FA_Anterior_limb_of_internal_capsule_R	FA	FTD	3	-0.180561	0.412166	0.220173	-0.6121	0.250978	0.834802	0.542211	1.28528	NA	NA	NA	NA	NA	NA	NA	NA
945	1469	IDP_dMRI_TBSS_FA_Anterior_limb_of_internal_capsule_L	FA	FTD	5	-0.105766	0.497827	0.156018	-0.411561	0.200028	0.899635	0.662615	1.22144	NA	NA	NA	NA	NA	NA	NA	NA
946	1470	IDP_dMRI_TBSS_FA_Posterior_limb_of_internal_capsule_R	FA	FTD	14	0.0297806	0.720364	0.0831924	-0.133276	0.192838	1.03023	0.875223	1.21269	NA	NA	NA	NA	NA	NA	NA	NA
947	1471	IDP_dMRI_TBSS_FA_Posterior_limb_of_internal_capsule_L	FA	FTD	14	0.085123	0.307942	0.0834908	-0.078519	0.248765	1.08885	0.924484	1.28244	NA	NA	NA	NA	NA	NA	NA	NA
948	1472	IDP_dMRI_TBSS_FA_Retrolenticular_part_of_internal_capsule_R	FA	FTD	5	-0.17078	0.173754	0.125551	-0.41686	0.0753004	0.843007	0.659113	1.07821	NA	NA	NA	NA	NA	NA	NA	NA
949	1473	IDP_dMRI_TBSS_FA_Retrolenticular_part_of_internal_capsule_L	FA	FTD	4	-0.300098	0.0432177	0.148446	-0.591052	-0.00914429	0.740745	0.553744	0.990897	NA	NA	NA	NA	NA	NA	NA	NA
950	1474	IDP_dMRI_TBSS_FA_Anterior_corona_radiata_R	FA	FTD	8	0.0704241	0.552147	0.11845	-0.161739	0.302587	1.07296	0.850664	1.35336	NA	NA	NA	NA	NA	NA	NA	NA
951	1475	IDP_dMRI_TBSS_FA_Anterior_corona_radiata_L	FA	FTD	5	-0.238827	0.132225	0.158648	-0.549777	0.0721241	0.787551	0.577078	1.07479	NA	NA	NA	NA	NA	NA	NA	NA
952	1476	IDP_dMRI_TBSS_FA_Superior_corona_radiata_R	FA	FTD	4	-0.296824	0.0478845	0.150033	-0.590888	-0.00275945	0.743175	0.553835	0.997244	NA	NA	NA	NA	NA	NA	NA	NA
953	1477	IDP_dMRI_TBSS_FA_Superior_corona_radiata_L	FA	FTD	4	0.17315	0.600407	0.330555	-0.474739	0.821038	1.18904	0.622048	2.27286	NA	NA	NA	NA	NA	NA	NA	NA
954	1478	IDP_dMRI_TBSS_FA_Posterior_corona_radiata_R	FA	FTD	3	-0.305883	0.0511449	0.156842	-0.613294	0.00152731	0.736473	0.541564	1.00153	NA	NA	NA	NA	NA	NA	NA	NA
955	1479	IDP_dMRI_TBSS_FA_Posterior_corona_radiata_L	FA	FTD	5	-0.305684	0.0270623	0.13828	-0.576712	-0.0346554	0.73662	0.561742	0.965938	NA	NA	NA	NA	NA	NA	NA	NA
956	1480	IDP_dMRI_TBSS_FA_Posterior_thalamic_radiation_R	FA	FTD	6	-0.121033	0.285683	0.113365	-0.343228	0.101162	0.886005	0.709477	1.10646	NA	NA	NA	NA	NA	NA	NA	NA
957	1481	IDP_dMRI_TBSS_FA_Posterior_thalamic_radiation_L	FA	FTD	6	-0.103116	0.373579	0.115888	-0.330257	0.124025	0.902022	0.718739	1.13204	NA	NA	NA	NA	NA	NA	NA	NA
958	1482	IDP_dMRI_TBSS_FA_Sagittal_stratum_R	FA	FTD	5	0.0721574	0.618375	0.144849	-0.211747	0.356062	1.07482	0.809169	1.4277	NA	NA	NA	NA	NA	NA	NA	NA
959	1483	IDP_dMRI_TBSS_FA_Sagittal_stratum_L	FA	FTD	3	-0.00227127	0.98887	0.162811	-0.32138	0.316837	0.997731	0.725148	1.37278	NA	NA	NA	NA	NA	NA	NA	NA
960	1484	IDP_dMRI_TBSS_FA_External_capsule_R	FA	FTD	6	0.189239	0.161591	0.135196	-0.0757447	0.454222	1.20833	0.927053	1.57495	NA	NA	NA	NA	NA	NA	NA	NA
961	1485	IDP_dMRI_TBSS_FA_External_capsule_L	FA	FTD	5	0.0510464	0.714643	0.139613	-0.222595	0.324688	1.05237	0.800439	1.3836	NA	NA	NA	NA	NA	NA	NA	NA
962	1486	IDP_dMRI_TBSS_FA_Cingulum_cingulate_gyrus_R	FA	FTD	5	-0.244523	0.0809055	0.140091	-0.519101	0.0300557	0.783078	0.595055	1.03051	NA	NA	NA	NA	NA	NA	NA	NA
963	1487	IDP_dMRI_TBSS_FA_Cingulum_cingulate_gyrus_L	FA	FTD	4	-0.234695	0.183472	0.176444	-0.580524	0.111135	0.790812	0.559605	1.11755	NA	NA	NA	NA	NA	NA	NA	NA
964	1488	IDP_dMRI_TBSS_FA_Cingulum_hippocampus_R	FA	FTD	1	NA	NA	NA	NA	NA	NA	NA	NA	0.602639	0.0606742	0.32126	-0.0270301	1.23231	1.82693	0.973332	3.42913
965	1489	IDP_dMRI_TBSS_FA_Cingulum_hippocampus_L	FA	FTD	2	0.282395	0.271872	0.257012	-0.221348	0.786138	1.3263	0.801438	2.1949	NA	NA	NA	NA	NA	NA	NA	NA
966	1490	IDP_dMRI_TBSS_FA_Fornix_cres+Stria_terminalis_R	FA	FTD	NA	NA	NA	NA	NA	NA	NA	NA	NA	NA	NA	NA	NA	NA	NA	NA	NA
967	1491	IDP_dMRI_TBSS_FA_Fornix_cres+Stria_terminalis_L	FA	FTD	2	-0.0391593	0.878734	0.256658	-0.542208	0.46389	0.961598	0.581463	1.59025	NA	NA	NA	NA	NA	NA	NA	NA
968	1492	IDP_dMRI_TBSS_FA_Superior_longitudinal_fasciculus_R	FA	FTD	7	-0.0683637	0.590022	0.12688	-0.317049	0.180322	0.933921	0.728295	1.1976	NA	NA	NA	NA	NA	NA	NA	NA
969	1493	IDP_dMRI_TBSS_FA_Superior_longitudinal_fasciculus_L	FA	FTD	5	-0.0570654	0.751606	0.180288	-0.410431	0.2963	0.944532	0.663365	1.34487	NA	NA	NA	NA	NA	NA	NA	NA
970	1494	IDP_dMRI_TBSS_FA_Superior_fronto-occipital_fasciculus_R	FA	FTD	6	-0.10905	0.396911	0.128725	-0.361352	0.143252	0.896686	0.696734	1.15402	NA	NA	NA	NA	NA	NA	NA	NA
971	1495	IDP_dMRI_TBSS_FA_Superior_fronto-occipital_fasciculus_L	FA	FTD	4	-0.132002	0.379177	0.150102	-0.426201	0.162198	0.87634	0.652985	1.17609	NA	NA	NA	NA	NA	NA	NA	NA
972	1496	IDP_dMRI_TBSS_FA_Uncinate_fasciculus_R	FA	FTD	4	-0.111461	0.608457	0.217579	-0.537915	0.314994	0.894527	0.583965	1.37025	NA	NA	NA	NA	NA	NA	NA	NA
973	1497	IDP_dMRI_TBSS_FA_Uncinate_fasciculus_L	FA	FTD	3	0.00543711	0.983981	0.270795	-0.525321	0.536195	1.00545	0.591365	1.70949	NA	NA	NA	NA	NA	NA	NA	NA
974	1498	IDP_dMRI_TBSS_FA_Tapetum_R	FA	FTD	3	-0.128885	0.472841	0.17954	-0.480783	0.223013	0.879075	0.618299	1.24984	NA	NA	NA	NA	NA	NA	NA	NA
975	1499	IDP_dMRI_TBSS_FA_Tapetum_L	FA	FTD	5	-0.104712	0.545267	0.173115	-0.444017	0.234594	0.900584	0.641455	1.26439	NA	NA	NA	NA	NA	NA	NA	NA
976	1602	IDP_dMRI_TBSS_MD_Middle_cerebellar_peduncle	MD	FTD	2	0.276826	0.129849	0.18276	-0.0813829	0.635034	1.31894	0.921841	1.88709	NA	NA	NA	NA	NA	NA	NA	NA
977	1603	IDP_dMRI_TBSS_MD_Pontine_crossing_tract	MD	FTD	4	-0.0703105	0.662558	0.161121	-0.386108	0.245487	0.932104	0.679697	1.27824	NA	NA	NA	NA	NA	NA	NA	NA
978	1604	IDP_dMRI_TBSS_MD_Genu_of_corpus_callosum	MD	FTD	9	0.0262651	0.83735	0.127945	-0.224507	0.277038	1.02661	0.79891	1.31922	NA	NA	NA	NA	NA	NA	NA	NA
979	1605	IDP_dMRI_TBSS_MD_Body_of_corpus_callosum	MD	FTD	4	0.045466	0.768083	0.154183	-0.256733	0.347665	1.04652	0.773575	1.41576	NA	NA	NA	NA	NA	NA	NA	NA
980	1606	IDP_dMRI_TBSS_MD_Splenium_of_corpus_callosum	MD	FTD	7	-0.017707	0.891604	0.129937	-0.272383	0.236969	0.982449	0.761563	1.2674	NA	NA	NA	NA	NA	NA	NA	NA
981	1607	IDP_dMRI_TBSS_MD_Fornix	MD	FTD	6	-0.209862	0.198317	0.163144	-0.529624	0.1099	0.810696	0.588826	1.11617	NA	NA	NA	NA	NA	NA	NA	NA
982	1608	IDP_dMRI_TBSS_MD_Corticospinal_tract_R	MD	FTD	3	-0.300237	0.0907068	0.177478	-0.648095	0.0476208	0.740643	0.523041	1.04877	NA	NA	NA	NA	NA	NA	NA	NA
983	1609	IDP_dMRI_TBSS_MD_Corticospinal_tract_L	MD	FTD	4	-0.210548	0.193892	0.162066	-0.528197	0.107101	0.81014	0.589667	1.11305	NA	NA	NA	NA	NA	NA	NA	NA
984	1610	IDP_dMRI_TBSS_MD_Medial_lemniscus_R	MD	FTD	1	NA	NA	NA	NA	NA	NA	NA	NA	-0.122758	0.743357	0.374936	-0.857633	0.612116	0.884477	0.424165	1.84433
985	1611	IDP_dMRI_TBSS_MD_Medial_lemniscus_L	MD	FTD	NA	NA	NA	NA	NA	NA	NA	NA	NA	NA	NA	NA	NA	NA	NA	NA	NA
986	1612	IDP_dMRI_TBSS_MD_Inferior_cerebellar_peduncle_R	MD	FTD	1	NA	NA	NA	NA	NA	NA	NA	NA	-0.520284	0.127087	0.341015	-1.18867	0.148106	0.594352	0.304625	1.15964
987	1613	IDP_dMRI_TBSS_MD_Inferior_cerebellar_peduncle_L	MD	FTD	1	NA	NA	NA	NA	NA	NA	NA	NA	0.193416	0.250313	0.168248	-0.13635	0.523182	1.21339	0.872538	1.68739
988	1614	IDP_dMRI_TBSS_MD_Superior_cerebellar_peduncle_R	MD	FTD	4	-0.0837846	0.54003	0.136731	-0.351778	0.184209	0.919629	0.703436	1.20227	NA	NA	NA	NA	NA	NA	NA	NA
989	1615	IDP_dMRI_TBSS_MD_Superior_cerebellar_peduncle_L	MD	FTD	4	-0.0437949	0.763574	0.145599	-0.329168	0.241579	0.95715	0.719522	1.27326	NA	NA	NA	NA	NA	NA	NA	NA
990	1616	IDP_dMRI_TBSS_MD_Cerebral_peduncle_R	MD	FTD	2	0.244076	0.26086	0.217079	-0.1814	0.669551	1.27644	0.834102	1.95336	NA	NA	NA	NA	NA	NA	NA	NA
991	1617	IDP_dMRI_TBSS_MD_Cerebral_peduncle_L	MD	FTD	3	0.154221	0.396392	0.181847	-0.202199	0.510641	1.16675	0.816932	1.66636	NA	NA	NA	NA	NA	NA	NA	NA
992	1618	IDP_dMRI_TBSS_MD_Anterior_limb_of_internal_capsule_R	MD	FTD	9	-0.0150812	0.904323	0.125465	-0.260993	0.23083	0.985032	0.770287	1.25965	NA	NA	NA	NA	NA	NA	NA	NA
993	1619	IDP_dMRI_TBSS_MD_Anterior_limb_of_internal_capsule_L	MD	FTD	9	0.0285161	0.806059	0.116149	-0.199136	0.256169	1.02893	0.819438	1.29197	NA	NA	NA	NA	NA	NA	NA	NA
994	1620	IDP_dMRI_TBSS_MD_Posterior_limb_of_internal_capsule_R	MD	FTD	4	-0.0195955	0.902142	0.159369	-0.33196	0.292769	0.980595	0.717516	1.34013	NA	NA	NA	NA	NA	NA	NA	NA
995	1621	IDP_dMRI_TBSS_MD_Posterior_limb_of_internal_capsule_L	MD	FTD	7	-0.150536	0.382207	0.172271	-0.488187	0.187114	0.860246	0.613738	1.20576	NA	NA	NA	NA	NA	NA	NA	NA
996	1622	IDP_dMRI_TBSS_MD_Retrolenticular_part_of_internal_capsule_R	MD	FTD	8	0.122252	0.402265	0.145958	-0.163826	0.40833	1.13004	0.84889	1.5043	NA	NA	NA	NA	NA	NA	NA	NA
997	1623	IDP_dMRI_TBSS_MD_Retrolenticular_part_of_internal_capsule_L	MD	FTD	7	0.225726	0.23819	0.191371	-0.14936	0.600812	1.25323	0.861259	1.8236	NA	NA	NA	NA	NA	NA	NA	NA
998	1624	IDP_dMRI_TBSS_MD_Anterior_corona_radiata_R	MD	FTD	9	0.165707	0.0585598	0.0876067	-0.00600251	0.337416	1.18023	0.994015	1.40132	NA	NA	NA	NA	NA	NA	NA	NA
999	1625	IDP_dMRI_TBSS_MD_Anterior_corona_radiata_L	MD	FTD	9	0.0479544	0.762768	0.158869	-0.26343	0.359339	1.04912	0.768412	1.43238	NA	NA	NA	NA	NA	NA	NA	NA
1000	1626	IDP_dMRI_TBSS_MD_Superior_corona_radiata_R	MD	FTD	11	-0.0248188	0.836867	0.120536	-0.26107	0.211433	0.975487	0.770227	1.23545	NA	NA	NA	NA	NA	NA	NA	NA
1001	1627	IDP_dMRI_TBSS_MD_Superior_corona_radiata_L	MD	FTD	9	-0.0606035	0.65834	0.137048	-0.329218	0.208011	0.941196	0.719486	1.23123	NA	NA	NA	NA	NA	NA	NA	NA
1002	1628	IDP_dMRI_TBSS_MD_Posterior_corona_radiata_R	MD	FTD	5	0.0252481	0.866803	0.150537	-0.269804	0.3203	1.02557	0.763529	1.37754	NA	NA	NA	NA	NA	NA	NA	NA
1003	1629	IDP_dMRI_TBSS_MD_Posterior_corona_radiata_L	MD	FTD	3	-0.0357258	0.870466	0.219087	-0.465136	0.393684	0.964905	0.62805	1.48243	NA	NA	NA	NA	NA	NA	NA	NA
1004	1630	IDP_dMRI_TBSS_MD_Posterior_thalamic_radiation_R	MD	FTD	7	0.238637	0.0256679	0.106955	0.0290061	0.448269	1.26952	1.02943	1.5656	NA	NA	NA	NA	NA	NA	NA	NA
1005	1631	IDP_dMRI_TBSS_MD_Posterior_thalamic_radiation_L	MD	FTD	10	0.1813	0.0874025	0.106069	-0.0265956	0.389195	1.19877	0.973755	1.47579	NA	NA	NA	NA	NA	NA	NA	NA
1006	1632	IDP_dMRI_TBSS_MD_Sagittal_stratum_R	MD	FTD	7	0.224603	0.118223	0.143766	-0.0571794	0.506385	1.25183	0.944425	1.65928	NA	NA	NA	NA	NA	NA	NA	NA
1007	1633	IDP_dMRI_TBSS_MD_Sagittal_stratum_L	MD	FTD	9	0.201161	0.123815	0.130712	-0.0550355	0.457357	1.22282	0.946452	1.57989	NA	NA	NA	NA	NA	NA	NA	NA
1008	1634	IDP_dMRI_TBSS_MD_External_capsule_R	MD	FTD	6	0.178673	0.100712	0.108853	-0.034679	0.392024	1.19563	0.965915	1.47997	NA	NA	NA	NA	NA	NA	NA	NA
1009	1635	IDP_dMRI_TBSS_MD_External_capsule_L	MD	FTD	4	0.163184	0.299721	0.157357	-0.145236	0.471605	1.17725	0.864818	1.60256	NA	NA	NA	NA	NA	NA	NA	NA
1010	1636	IDP_dMRI_TBSS_MD_Cingulum_cingulate_gyrus_R	MD	FTD	6	-0.0981447	0.598123	0.186197	-0.46309	0.266801	0.906518	0.629336	1.30578	NA	NA	NA	NA	NA	NA	NA	NA
1011	1637	IDP_dMRI_TBSS_MD_Cingulum_cingulate_gyrus_L	MD	FTD	9	0.179971	0.0713069	0.0997886	-0.0156151	0.375556	1.19718	0.984506	1.4558	NA	NA	NA	NA	NA	NA	NA	NA
1012	1638	IDP_dMRI_TBSS_MD_Cingulum_hippocampus_R	MD	FTD	8	-0.0528174	0.626851	0.108641	-0.265754	0.160119	0.948553	0.766628	1.17365	NA	NA	NA	NA	NA	NA	NA	NA
1013	1639	IDP_dMRI_TBSS_MD_Cingulum_hippocampus_L	MD	FTD	7	0.0141942	0.90849	0.123488	-0.227843	0.256231	1.0143	0.79625	1.29205	NA	NA	NA	NA	NA	NA	NA	NA
1014	1640	IDP_dMRI_TBSS_MD_Fornix_cres+Stria_terminalis_R	MD	FTD	1	NA	NA	NA	NA	NA	NA	NA	NA	0.371864	0.250313	0.323475	-0.262147	1.00587	1.45044	0.769398	2.7343
1015	1641	IDP_dMRI_TBSS_MD_Fornix_cres+Stria_terminalis_L	MD	FTD	NA	NA	NA	NA	NA	NA	NA	NA	NA	NA	NA	NA	NA	NA	NA	NA	NA
1016	1642	IDP_dMRI_TBSS_MD_Superior_longitudinal_fasciculus_R	MD	FTD	17	0.130229	0.194108	0.10029	-0.0663397	0.326798	1.13909	0.935813	1.38652	NA	NA	NA	NA	NA	NA	NA	NA
1017	1643	IDP_dMRI_TBSS_MD_Superior_longitudinal_fasciculus_L	MD	FTD	10	0.0612531	0.728229	0.176277	-0.28425	0.406756	1.06317	0.752579	1.50194	NA	NA	NA	NA	NA	NA	NA	NA
1018	1644	IDP_dMRI_TBSS_MD_Superior_fronto-occipital_fasciculus_R	MD	FTD	4	-0.166771	0.373298	0.187317	-0.533912	0.200371	0.846394	0.586307	1.22186	NA	NA	NA	NA	NA	NA	NA	NA
1019	1645	IDP_dMRI_TBSS_MD_Superior_fronto-occipital_fasciculus_L	MD	FTD	5	0.254731	0.141324	0.173183	-0.0847076	0.59417	1.29011	0.918781	1.81153	NA	NA	NA	NA	NA	NA	NA	NA
1020	1646	IDP_dMRI_TBSS_MD_Uncinate_fasciculus_R	MD	FTD	3	0.156049	0.216366	0.126228	-0.0913579	0.403457	1.16888	0.912691	1.49699	NA	NA	NA	NA	NA	NA	NA	NA
1021	1647	IDP_dMRI_TBSS_MD_Uncinate_fasciculus_L	MD	FTD	1	NA	NA	NA	NA	NA	NA	NA	NA	0.0419381	0.892084	0.309124	-0.563945	0.647821	1.04283	0.56896	1.91137
1022	1648	IDP_dMRI_TBSS_MD_Tapetum_R	MD	FTD	3	-0.038883	0.834755	0.186394	-0.404216	0.32645	0.961863	0.6675	1.38604	NA	NA	NA	NA	NA	NA	NA	NA
1023	1649	IDP_dMRI_TBSS_MD_Tapetum_L	MD	FTD	3	0.310951	0.163645	0.223237	-0.126594	0.748496	1.36472	0.881091	2.11382	NA	NA	NA	NA	NA	NA	NA	NA
1024	122	IDP_T1_FAST_ROIs_L_thalamus	GMV	HD	12	0.0225036	0.775483	0.0789018	-0.132144	0.177151	1.02276	0.876215	1.19381	NA	NA	NA	NA	NA	NA	NA	NA
1025	123	IDP_T1_FAST_ROIs_R_thalamus	GMV	HD	10	-0.0349495	0.684749	0.0860843	-0.203675	0.133776	0.965654	0.815728	1.14314	NA	NA	NA	NA	NA	NA	NA	NA
1026	124	IDP_T1_FAST_ROIs_L_caudate	GMV	HD	10	0.0639204	0.502162	0.0952483	-0.122766	0.250607	1.06601	0.88447	1.28481	NA	NA	NA	NA	NA	NA	NA	NA
1027	125	IDP_T1_FAST_ROIs_R_caudate	GMV	HD	11	0.108967	0.215976	0.0880687	-0.0636474	0.281582	1.11513	0.938336	1.32522	NA	NA	NA	NA	NA	NA	NA	NA
1028	126	IDP_T1_FAST_ROIs_L_putamen	GMV	HD	17	-0.0173957	0.779149	0.0620326	-0.13898	0.104188	0.982755	0.870246	1.10981	NA	NA	NA	NA	NA	NA	NA	NA
1029	127	IDP_T1_FAST_ROIs_R_putamen	GMV	HD	16	-0.00376168	0.953792	0.0649172	-0.130999	0.123476	0.996245	0.877218	1.13142	NA	NA	NA	NA	NA	NA	NA	NA
1030	128	IDP_T1_FAST_ROIs_L_pallidum	GMV	HD	3	-0.176328	0.246928	0.15229	-0.474817	0.12216	0.838343	0.621999	1.12994	NA	NA	NA	NA	NA	NA	NA	NA
1031	129	IDP_T1_FAST_ROIs_R_pallidum	GMV	HD	1	NA	NA	NA	NA	NA	NA	NA	NA	-0.375754	0.204175	0.295928	-0.955774	0.204266	0.686771	0.384515	1.22662
1032	130	IDP_T1_FAST_ROIs_L_hippocampus	GMV	HD	9	-0.0268606	0.796035	0.103916	-0.230537	0.176815	0.973497	0.794107	1.19341	NA	NA	NA	NA	NA	NA	NA	NA
1033	131	IDP_T1_FAST_ROIs_R_hippocampus	GMV	HD	10	-0.0534724	0.581818	0.0970933	-0.243775	0.136831	0.947932	0.783664	1.14663	NA	NA	NA	NA	NA	NA	NA	NA
1034	132	IDP_T1_FAST_ROIs_L_amygdala	GMV	HD	2	0.184501	0.388451	0.213931	-0.234805	0.603806	1.20262	0.790725	1.82907	NA	NA	NA	NA	NA	NA	NA	NA
1035	133	IDP_T1_FAST_ROIs_R_amygdala	GMV	HD	2	-0.11213	0.6254	0.229676	-0.562294	0.338034	0.893928	0.5699	1.40219	NA	NA	NA	NA	NA	NA	NA	NA
1036	134	IDP_T1_FAST_ROIs_L_ventral_striatum	GMV	HD	12	0.018244	0.812411	0.0768761	-0.132433	0.168921	1.01841	0.875962	1.18403	NA	NA	NA	NA	NA	NA	NA	NA
1037	135	IDP_T1_FAST_ROIs_R_ventral_striatum	GMV	HD	12	0.0492098	0.582457	0.0895049	-0.12622	0.224639	1.05044	0.881421	1.25187	NA	NA	NA	NA	NA	NA	NA	NA
1038	136	IDP_T1_FAST_ROIs_brain_stem	GMV	HD	5	0.114321	0.370859	0.127753	-0.136074	0.364716	1.12111	0.872778	1.44011	NA	NA	NA	NA	NA	NA	NA	NA
1039	137	IDP_T1_FAST_ROIs_L_cerebellum_I-IV	GMV	HD	6	-0.153929	0.212683	0.123517	-0.396023	0.0881637	0.857332	0.672991	1.09217	NA	NA	NA	NA	NA	NA	NA	NA
1040	138	IDP_T1_FAST_ROIs_R_cerebellum_I-IV	GMV	HD	4	0.0389226	0.801448	0.154778	-0.264442	0.342287	1.03969	0.767634	1.40816	NA	NA	NA	NA	NA	NA	NA	NA
1041	139	IDP_T1_FAST_ROIs_L_cerebellum_V	GMV	HD	8	-0.0123924	0.9025	0.101159	-0.210665	0.18588	0.987684	0.810045	1.20428	NA	NA	NA	NA	NA	NA	NA	NA
1042	140	IDP_T1_FAST_ROIs_R_cerebellum_V	GMV	HD	10	0.00430219	0.962458	0.0914001	-0.174842	0.183446	1.00431	0.83959	1.20135	NA	NA	NA	NA	NA	NA	NA	NA
1043	141	IDP_T1_FAST_ROIs_L_cerebellum_VI	GMV	HD	11	-0.101737	0.295783	0.0973075	-0.292459	0.0889859	0.903267	0.746425	1.09307	NA	NA	NA	NA	NA	NA	NA	NA
1044	142	IDP_T1_FAST_ROIs_V_cerebellum_VI	GMV	HD	10	0.0284207	0.739082	0.0853295	-0.138825	0.195666	1.02883	0.87038	1.21612	NA	NA	NA	NA	NA	NA	NA	NA
1045	143	IDP_T1_FAST_ROIs_R_cerebellum_VI	GMV	HD	11	-0.0510635	0.574605	0.0909764	-0.229377	0.12725	0.950218	0.795029	1.1357	NA	NA	NA	NA	NA	NA	NA	NA
1046	144	IDP_T1_FAST_ROIs_L_cerebellum_crus_I	GMV	HD	22	-0.0192388	0.713693	0.0524361	-0.122014	0.083536	0.980945	0.885136	1.08712	NA	NA	NA	NA	NA	NA	NA	NA
1047	145	IDP_T1_FAST_ROIs_V_cerebellum_crus_I	GMV	HD	2	-0.0237916	0.967751	0.588469	-1.17719	1.12961	0.976489	0.308143	3.09444	NA	NA	NA	NA	NA	NA	NA	NA
1048	146	IDP_T1_FAST_ROIs_R_cerebellum_crus_I	GMV	HD	21	-0.0343656	0.515205	0.0528089	-0.137871	0.0691397	0.966218	0.871211	1.07159	NA	NA	NA	NA	NA	NA	NA	NA
1049	147	IDP_T1_FAST_ROIs_L_cerebellum_crus_II	GMV	HD	15	-0.0294427	0.625179	0.0602688	-0.147569	0.0886841	0.970987	0.862802	1.09274	NA	NA	NA	NA	NA	NA	NA	NA
1050	148	IDP_T1_FAST_ROIs_V_cerebellum_crus_II	GMV	HD	13	0.0427056	0.569552	0.0750918	-0.104474	0.189886	1.04363	0.900798	1.20911	NA	NA	NA	NA	NA	NA	NA	NA
1051	149	IDP_T1_FAST_ROIs_R_cerebellum_crus_II	GMV	HD	19	-0.0378185	0.503156	0.056485	-0.148529	0.0728921	0.962888	0.861975	1.07561	NA	NA	NA	NA	NA	NA	NA	NA
1052	150	IDP_T1_FAST_ROIs_L_cerebellum_VIIb	GMV	HD	10	0.00330204	0.964931	0.0751031	-0.1439	0.150504	1.00331	0.865974	1.16242	NA	NA	NA	NA	NA	NA	NA	NA
1053	151	IDP_T1_FAST_ROIs_V_cerebellum_VIIb	GMV	HD	7	0.00267941	0.97864	0.100075	-0.193467	0.198826	1.00268	0.824097	1.21997	NA	NA	NA	NA	NA	NA	NA	NA
1054	152	IDP_T1_FAST_ROIs_R_cerebellum_VIIb	GMV	HD	11	-0.0305285	0.657396	0.0688337	-0.165443	0.104386	0.969933	0.847519	1.11003	NA	NA	NA	NA	NA	NA	NA	NA
1055	153	IDP_T1_FAST_ROIs_L_cerebellum_VIIIa	GMV	HD	15	0.0186094	0.802063	0.0742362	-0.126893	0.164112	1.01878	0.880828	1.17835	NA	NA	NA	NA	NA	NA	NA	NA
1056	154	IDP_T1_FAST_ROIs_V_cerebellum_VIIIa	GMV	HD	13	0.0183547	0.798803	0.0720083	-0.122782	0.159491	1.01852	0.884457	1.17291	NA	NA	NA	NA	NA	NA	NA	NA
1057	155	IDP_T1_FAST_ROIs_R_cerebellum_VIIIa	GMV	HD	7	-0.115123	0.283235	0.107283	-0.325398	0.0951513	0.891256	0.72224	1.09983	NA	NA	NA	NA	NA	NA	NA	NA
1058	156	IDP_T1_FAST_ROIs_L_cerebellum_VIIIb	GMV	HD	7	-0.0669603	0.535841	0.108155	-0.278944	0.145023	0.935232	0.756582	1.15607	NA	NA	NA	NA	NA	NA	NA	NA
1059	157	IDP_T1_FAST_ROIs_V_cerebellum_VIIIb	GMV	HD	13	0.0230266	0.809446	0.0954902	-0.164134	0.210187	1.02329	0.848628	1.23391	NA	NA	NA	NA	NA	NA	NA	NA
1060	158	IDP_T1_FAST_ROIs_R_cerebellum_VIIIb	GMV	HD	2	-0.123772	0.611551	0.243713	-0.601449	0.353905	0.883581	0.548017	1.42462	NA	NA	NA	NA	NA	NA	NA	NA
1061	159	IDP_T1_FAST_ROIs_L_cerebellum_IX	GMV	HD	12	0.0641482	0.561591	0.110509	-0.152449	0.280746	1.06625	0.858602	1.32412	NA	NA	NA	NA	NA	NA	NA	NA
1062	160	IDP_T1_FAST_ROIs_V_cerebellum_IX	GMV	HD	10	0.166397	0.137724	0.112103	-0.0533251	0.386119	1.18104	0.948072	1.47126	NA	NA	NA	NA	NA	NA	NA	NA
1063	161	IDP_T1_FAST_ROIs_R_cerebellum_IX	GMV	HD	14	0.0870626	0.341865	0.0915979	-0.0924692	0.266594	1.09097	0.911677	1.30551	NA	NA	NA	NA	NA	NA	NA	NA
1064	162	IDP_T1_FAST_ROIs_L_cerebellum_X	GMV	HD	6	-0.180055	0.0917288	0.106772	-0.389328	0.0292184	0.835225	0.677512	1.02965	NA	NA	NA	NA	NA	NA	NA	NA
1065	163	IDP_T1_FAST_ROIs_V_cerebellum_X	GMV	HD	4	-0.070717	0.728794	0.203954	-0.470466	0.329032	0.931726	0.624711	1.38962	NA	NA	NA	NA	NA	NA	NA	NA
1066	164	IDP_T1_FAST_ROIs_R_cerebellum_X	GMV	HD	7	-0.156407	0.215856	0.126377	-0.404105	0.0912915	0.855211	0.667574	1.09559	NA	NA	NA	NA	NA	NA	NA	NA
1067	344	aparc-Desikan_lh_volume_bankssts	GMV	HD	3	0.0089348	0.958631	0.172249	-0.328674	0.346544	1.00897	0.719878	1.41417	NA	NA	NA	NA	NA	NA	NA	NA
1068	345	aparc-Desikan_lh_volume_caudalanteriorcingulate	GMV	HD	NA	NA	NA	NA	NA	NA	NA	NA	NA	NA	NA	NA	NA	NA	NA	NA	NA
1069	346	aparc-Desikan_lh_volume_caudalmiddlefrontal	GMV	HD	3	-0.0729515	0.620733	0.147433	-0.36192	0.216017	0.929646	0.696338	1.24112	NA	NA	NA	NA	NA	NA	NA	NA
1070	347	aparc-Desikan_lh_volume_cuneus	GMV	HD	13	0.0272955	0.726607	0.0780669	-0.125716	0.180307	1.02767	0.881866	1.19758	NA	NA	NA	NA	NA	NA	NA	NA
1071	348	aparc-Desikan_lh_volume_entorhinal	GMV	HD	NA	NA	NA	NA	NA	NA	NA	NA	NA	NA	NA	NA	NA	NA	NA	NA	NA
1072	349	aparc-Desikan_lh_volume_fusiform	GMV	HD	NA	NA	NA	NA	NA	NA	NA	NA	NA	NA	NA	NA	NA	NA	NA	NA	NA
1073	350	aparc-Desikan_lh_volume_inferiorparietal	GMV	HD	2	0.031051	0.933882	0.374281	-0.70254	0.764642	1.03154	0.495325	2.14823	NA	NA	NA	NA	NA	NA	NA	NA
1074	351	aparc-Desikan_lh_volume_inferiortemporal	GMV	HD	NA	NA	NA	NA	NA	NA	NA	NA	NA	NA	NA	NA	NA	NA	NA	NA	NA
1075	352	aparc-Desikan_lh_volume_isthmuscingulate	GMV	HD	NA	NA	NA	NA	NA	NA	NA	NA	NA	NA	NA	NA	NA	NA	NA	NA	NA
1076	353	aparc-Desikan_lh_volume_lateraloccipital	GMV	HD	3	0.0995087	0.613665	0.197106	-0.286819	0.485836	1.10463	0.750648	1.62553	NA	NA	NA	NA	NA	NA	NA	NA
1077	354	aparc-Desikan_lh_volume_lateralorbitofrontal	GMV	HD	3	0.0491104	0.76374	0.163389	-0.271132	0.369353	1.05034	0.762516	1.4468	NA	NA	NA	NA	NA	NA	NA	NA
1078	355	aparc-Desikan_lh_volume_lingual	GMV	HD	8	0.212687	0.0308675	0.0985221	0.0195839	0.405791	1.237	1.01978	1.50049	NA	NA	NA	NA	NA	NA	NA	NA
1079	356	aparc-Desikan_lh_volume_medialorbitofrontal	GMV	HD	NA	NA	NA	NA	NA	NA	NA	NA	NA	NA	NA	NA	NA	NA	NA	NA	NA
1080	357	aparc-Desikan_lh_volume_middletemporal	GMV	HD	2	0.198119	0.491237	0.287821	-0.36601	0.762248	1.21911	0.693496	2.14309	NA	NA	NA	NA	NA	NA	NA	NA
1081	358	aparc-Desikan_lh_volume_parahippocampal	GMV	HD	NA	NA	NA	NA	NA	NA	NA	NA	NA	NA	NA	NA	NA	NA	NA	NA	NA
1082	359	aparc-Desikan_lh_volume_paracentral	GMV	HD	NA	NA	NA	NA	NA	NA	NA	NA	NA	NA	NA	NA	NA	NA	NA	NA	NA
1083	360	aparc-Desikan_lh_volume_parsopercularis	GMV	HD	1	NA	NA	NA	NA	NA	NA	NA	NA	-0.0399052	0.840185	0.197887	-0.427763	0.347953	0.96088	0.651966	1.41617
1084	361	aparc-Desikan_lh_volume_parsorbitalis	GMV	HD	NA	NA	NA	NA	NA	NA	NA	NA	NA	NA	NA	NA	NA	NA	NA	NA	NA
1085	362	aparc-Desikan_lh_volume_parstriangularis	GMV	HD	3	0.0911391	0.478412	0.128572	-0.160861	0.343139	1.09542	0.85141	1.40937	NA	NA	NA	NA	NA	NA	NA	NA
1086	363	aparc-Desikan_lh_volume_pericalcarine	GMV	HD	22	0.00190541	0.97568	0.0625015	-0.120598	0.124408	1.00191	0.886391	1.13248	NA	NA	NA	NA	NA	NA	NA	NA
1087	364	aparc-Desikan_lh_volume_postcentral	GMV	HD	2	0.0160853	0.836196	0.0777963	-0.136396	0.168566	1.01622	0.872497	1.18361	NA	NA	NA	NA	NA	NA	NA	NA
1088	365	aparc-Desikan_lh_volume_posteriorcingulate	GMV	HD	NA	NA	NA	NA	NA	NA	NA	NA	NA	NA	NA	NA	NA	NA	NA	NA	NA
1089	366	aparc-Desikan_lh_volume_precentral	GMV	HD	1	NA	NA	NA	NA	NA	NA	NA	NA	0.0167273	0.85241	0.0899104	-0.159497	0.192952	1.01687	0.852572	1.21282
1090	367	aparc-Desikan_lh_volume_precuneus	GMV	HD	4	-0.161168	0.154712	0.113253	-0.383144	0.0608072	0.851149	0.681715	1.06269	NA	NA	NA	NA	NA	NA	NA	NA
1091	368	aparc-Desikan_lh_volume_rostralanteriorcingulate	GMV	HD	NA	NA	NA	NA	NA	NA	NA	NA	NA	NA	NA	NA	NA	NA	NA	NA	NA
1092	369	aparc-Desikan_lh_volume_rostralmiddlefrontal	GMV	HD	2	0.291143	0.157295	0.205867	-0.112357	0.694642	1.33796	0.893725	2.00299	NA	NA	NA	NA	NA	NA	NA	NA
1093	370	aparc-Desikan_lh_volume_superiorfrontal	GMV	HD	2	0.402338	0.0410849	0.196967	0.0162836	0.788393	1.49532	1.01642	2.19986	NA	NA	NA	NA	NA	NA	NA	NA
1094	371	aparc-Desikan_lh_volume_superiorparietal	GMV	HD	11	-0.0716783	0.3569	0.0778023	-0.224171	0.0808141	0.93083	0.799179	1.08417	NA	NA	NA	NA	NA	NA	NA	NA
1095	372	aparc-Desikan_lh_volume_superiortemporal	GMV	HD	2	-0.00739994	0.983235	0.352145	-0.697603	0.682803	0.992627	0.497777	1.97942	NA	NA	NA	NA	NA	NA	NA	NA
1096	373	aparc-Desikan_lh_volume_supramarginal	GMV	HD	3	-0.0719738	0.599072	0.136901	-0.3403	0.196352	0.930555	0.711557	1.21696	NA	NA	NA	NA	NA	NA	NA	NA
1097	374	aparc-Desikan_lh_volume_frontalpole	GMV	HD	NA	NA	NA	NA	NA	NA	NA	NA	NA	NA	NA	NA	NA	NA	NA	NA	NA
1098	375	aparc-Desikan_lh_volume_transversetemporal	GMV	HD	2	-0.0134879	0.947204	0.203688	-0.412717	0.385741	0.986603	0.661849	1.4707	NA	NA	NA	NA	NA	NA	NA	NA
1099	376	aparc-Desikan_lh_volume_insula	GMV	HD	5	-0.0281597	0.822942	0.125846	-0.274818	0.218499	0.972233	0.75971	1.24421	NA	NA	NA	NA	NA	NA	NA	NA
1100	377	aparc-Desikan_rh_volume_bankssts	GMV	HD	NA	NA	NA	NA	NA	NA	NA	NA	NA	NA	NA	NA	NA	NA	NA	NA	NA
1101	378	aparc-Desikan_rh_volume_caudalanteriorcingulate	GMV	HD	NA	NA	NA	NA	NA	NA	NA	NA	NA	NA	NA	NA	NA	NA	NA	NA	NA
1102	379	aparc-Desikan_rh_volume_caudalmiddlefrontal	GMV	HD	1	NA	NA	NA	NA	NA	NA	NA	NA	0.56378	0.0780088	0.319901	-0.0632258	1.19079	1.7573	0.938731	3.28967
1103	380	aparc-Desikan_rh_volume_cuneus	GMV	HD	14	0.038396	0.60947	0.0751639	-0.108925	0.185717	1.03914	0.896797	1.20408	NA	NA	NA	NA	NA	NA	NA	NA
1104	381	aparc-Desikan_rh_volume_entorhinal	GMV	HD	2	-0.301569	0.147337	0.208122	-0.709489	0.10635	0.739656	0.491896	1.11221	NA	NA	NA	NA	NA	NA	NA	NA
1105	382	aparc-Desikan_rh_volume_fusiform	GMV	HD	1	NA	NA	NA	NA	NA	NA	NA	NA	-0.233531	0.387304	0.270129	-0.762985	0.295922	0.791733	0.466273	1.34437
1106	383	aparc-Desikan_rh_volume_inferiorparietal	GMV	HD	2	0.453539	0.0239108	0.200809	0.0599533	0.847125	1.57387	1.06179	2.33293	NA	NA	NA	NA	NA	NA	NA	NA
1107	384	aparc-Desikan_rh_volume_inferiortemporal	GMV	HD	NA	NA	NA	NA	NA	NA	NA	NA	NA	NA	NA	NA	NA	NA	NA	NA	NA
1108	385	aparc-Desikan_rh_volume_isthmuscingulate	GMV	HD	2	-0.102032	0.800011	0.402758	-0.891439	0.687375	0.903001	0.410065	1.98849	NA	NA	NA	NA	NA	NA	NA	NA
1109	386	aparc-Desikan_rh_volume_lateraloccipital	GMV	HD	5	0.288566	0.0287742	0.131972	0.0299004	0.547231	1.33451	1.03035	1.72846	NA	NA	NA	NA	NA	NA	NA	NA
1110	387	aparc-Desikan_rh_volume_lateralorbitofrontal	GMV	HD	4	0.0139026	0.940864	0.187406	-0.353414	0.381219	1.014	0.702286	1.46407	NA	NA	NA	NA	NA	NA	NA	NA
1111	388	aparc-Desikan_rh_volume_lingual	GMV	HD	7	0.183041	0.0890198	0.107634	-0.0279212	0.394003	1.20086	0.972465	1.48291	NA	NA	NA	NA	NA	NA	NA	NA
1112	389	aparc-Desikan_rh_volume_medialorbitofrontal	GMV	HD	3	0.0936817	0.608445	0.182867	-0.264737	0.4521	1.09821	0.767408	1.57161	NA	NA	NA	NA	NA	NA	NA	NA
1113	390	aparc-Desikan_rh_volume_middletemporal	GMV	HD	2	-0.114198	0.598202	0.2167	-0.538929	0.310533	0.892081	0.583372	1.36415	NA	NA	NA	NA	NA	NA	NA	NA
1114	391	aparc-Desikan_rh_volume_parahippocampal	GMV	HD	1	NA	NA	NA	NA	NA	NA	NA	NA	0.285514	0.309907	0.281179	-0.265597	0.836625	1.33045	0.766748	2.30856
1115	392	aparc-Desikan_rh_volume_paracentral	GMV	HD	1	NA	NA	NA	NA	NA	NA	NA	NA	-0.446684	0.178883	0.332304	-1.098	0.204633	0.639746	0.333537	1.22707
1116	393	aparc-Desikan_rh_volume_parsopercularis	GMV	HD	1	NA	NA	NA	NA	NA	NA	NA	NA	0.037117	0.804267	0.149769	-0.25643	0.330664	1.03781	0.773809	1.39189
1117	394	aparc-Desikan_rh_volume_parsorbitalis	GMV	HD	2	0.114511	0.559877	0.196409	-0.27045	0.499472	1.12133	0.763036	1.64785	NA	NA	NA	NA	NA	NA	NA	NA
1118	395	aparc-Desikan_rh_volume_parstriangularis	GMV	HD	4	-0.0207127	0.850415	0.10983	-0.235979	0.194554	0.9795	0.789797	1.21477	NA	NA	NA	NA	NA	NA	NA	NA
1119	396	aparc-Desikan_rh_volume_pericalcarine	GMV	HD	16	-0.00980454	0.888077	0.0696652	-0.146348	0.126739	0.990243	0.863857	1.13512	NA	NA	NA	NA	NA	NA	NA	NA
1120	397	aparc-Desikan_rh_volume_postcentral	GMV	HD	2	0.0162313	0.834651	0.0777587	-0.136176	0.168638	1.01636	0.872689	1.18369	NA	NA	NA	NA	NA	NA	NA	NA
1121	398	aparc-Desikan_rh_volume_posteriorcingulate	GMV	HD	NA	NA	NA	NA	NA	NA	NA	NA	NA	NA	NA	NA	NA	NA	NA	NA	NA
1122	399	aparc-Desikan_rh_volume_precentral	GMV	HD	3	0.0670255	0.455754	0.0898638	-0.109108	0.243159	1.06932	0.896634	1.27527	NA	NA	NA	NA	NA	NA	NA	NA
1123	400	aparc-Desikan_rh_volume_precuneus	GMV	HD	6	-0.0165252	0.885152	0.114408	-0.240764	0.207714	0.983611	0.786027	1.23086	NA	NA	NA	NA	NA	NA	NA	NA
1124	401	aparc-Desikan_rh_volume_rostralanteriorcingulate	GMV	HD	NA	NA	NA	NA	NA	NA	NA	NA	NA	NA	NA	NA	NA	NA	NA	NA	NA
1125	402	aparc-Desikan_rh_volume_rostralmiddlefrontal	GMV	HD	2	0.0466287	0.817067	0.201577	-0.348462	0.44172	1.04773	0.705772	1.55538	NA	NA	NA	NA	NA	NA	NA	NA
1126	403	aparc-Desikan_rh_volume_superiorfrontal	GMV	HD	2	0.30194	0.121225	0.194844	-0.079954	0.683833	1.35248	0.923159	1.98146	NA	NA	NA	NA	NA	NA	NA	NA
1127	404	aparc-Desikan_rh_volume_superiorparietal	GMV	HD	4	-0.196866	0.122841	0.12759	-0.446944	0.0532108	0.8213	0.63958	1.05465	NA	NA	NA	NA	NA	NA	NA	NA
1128	405	aparc-Desikan_rh_volume_superiortemporal	GMV	HD	2	-0.0420242	0.862327	0.242337	-0.517005	0.432956	0.958847	0.596304	1.54181	NA	NA	NA	NA	NA	NA	NA	NA
1129	406	aparc-Desikan_rh_volume_supramarginal	GMV	HD	4	-0.0701836	0.51467	0.107712	-0.2813	0.140933	0.932223	0.754802	1.15135	NA	NA	NA	NA	NA	NA	NA	NA
1130	407	aparc-Desikan_rh_volume_frontalpole	GMV	HD	NA	NA	NA	NA	NA	NA	NA	NA	NA	NA	NA	NA	NA	NA	NA	NA	NA
1131	408	aparc-Desikan_rh_volume_transversetemporal	GMV	HD	1	NA	NA	NA	NA	NA	NA	NA	NA	0.119466	0.707633	0.318544	-0.50488	0.743811	1.12689	0.603578	2.10394
1132	409	aparc-Desikan_rh_volume_insula	GMV	HD	2	0.233438	0.208851	0.18575	-0.130632	0.597509	1.26293	0.877541	1.81759	NA	NA	NA	NA	NA	NA	NA	NA
1133	648	aparc-Desikan_lh_area_TotalSurface	SA	HD	8	0.173644	0.0695371	0.0956763	-0.0138813	0.36117	1.18963	0.986215	1.43501	NA	NA	NA	NA	NA	NA	NA	NA
1134	649	aparc-Desikan_lh_area_bankssts	SA	HD	3	0.0852598	0.622443	0.173155	-0.254123	0.424643	1.089	0.775596	1.52904	NA	NA	NA	NA	NA	NA	NA	NA
1135	650	aparc-Desikan_lh_area_caudalanteriorcingulate	SA	HD	NA	NA	NA	NA	NA	NA	NA	NA	NA	NA	NA	NA	NA	NA	NA	NA	NA
1136	651	aparc-Desikan_lh_area_caudalmiddlefrontal	SA	HD	2	-0.0899605	0.678165	0.216789	-0.514867	0.334946	0.913967	0.59758	1.39786	NA	NA	NA	NA	NA	NA	NA	NA
1137	652	aparc-Desikan_lh_area_cuneus	SA	HD	14	0.0603479	0.34521	0.0639332	-0.0649612	0.185657	1.06221	0.937104	1.20401	NA	NA	NA	NA	NA	NA	NA	NA
1138	653	aparc-Desikan_lh_area_entorhinal	SA	HD	2	-0.185977	0.330289	0.191033	-0.560401	0.188448	0.830293	0.57098	1.20737	NA	NA	NA	NA	NA	NA	NA	NA
1139	654	aparc-Desikan_lh_area_fusiform	SA	HD	NA	NA	NA	NA	NA	NA	NA	NA	NA	NA	NA	NA	NA	NA	NA	NA	NA
1140	655	aparc-Desikan_lh_area_inferiorparietal	SA	HD	4	0.199784	0.277255	0.183877	-0.160616	0.560184	1.22114	0.851619	1.75099	NA	NA	NA	NA	NA	NA	NA	NA
1141	656	aparc-Desikan_lh_area_inferiortemporal	SA	HD	NA	NA	NA	NA	NA	NA	NA	NA	NA	NA	NA	NA	NA	NA	NA	NA	NA
1142	657	aparc-Desikan_lh_area_isthmuscingulate	SA	HD	NA	NA	NA	NA	NA	NA	NA	NA	NA	NA	NA	NA	NA	NA	NA	NA	NA
1143	658	aparc-Desikan_lh_area_lateraloccipital	SA	HD	8	0.105926	0.281428	0.0983418	-0.0868243	0.298675	1.11174	0.916838	1.34807	NA	NA	NA	NA	NA	NA	NA	NA
1144	659	aparc-Desikan_lh_area_lateralorbitofrontal	SA	HD	5	0.00827567	0.945855	0.121857	-0.230565	0.247116	1.00831	0.794085	1.28033	NA	NA	NA	NA	NA	NA	NA	NA
1145	660	aparc-Desikan_lh_area_lingual	SA	HD	12	-0.00810571	0.923763	0.0847036	-0.174125	0.157913	0.991927	0.840192	1.17106	NA	NA	NA	NA	NA	NA	NA	NA
1146	661	aparc-Desikan_lh_area_medialorbitofrontal	SA	HD	NA	NA	NA	NA	NA	NA	NA	NA	NA	NA	NA	NA	NA	NA	NA	NA	NA
1147	662	aparc-Desikan_lh_area_middletemporal	SA	HD	4	0.0997746	0.510794	0.151725	-0.197606	0.397155	1.10492	0.820693	1.48759	NA	NA	NA	NA	NA	NA	NA	NA
1148	663	aparc-Desikan_lh_area_parahippocampal	SA	HD	1	NA	NA	NA	NA	NA	NA	NA	NA	-0.0651366	0.812802	0.275055	-0.604245	0.473972	0.936939	0.546487	1.60636
1149	664	aparc-Desikan_lh_area_paracentral	SA	HD	2	0.496411	0.212519	0.39819	-0.284042	1.27686	1.64282	0.752735	3.58538	NA	NA	NA	NA	NA	NA	NA	NA
1150	665	aparc-Desikan_lh_area_parsopercularis	SA	HD	2	-0.0347739	0.845869	0.178885	-0.385389	0.315841	0.965824	0.680186	1.37141	NA	NA	NA	NA	NA	NA	NA	NA
1151	666	aparc-Desikan_lh_area_parsorbitalis	SA	HD	3	-0.170062	0.34737	0.180974	-0.524771	0.184647	0.843613	0.591691	1.20279	NA	NA	NA	NA	NA	NA	NA	NA
1152	667	aparc-Desikan_lh_area_parstriangularis	SA	HD	7	0.075556	0.528186	0.119782	-0.159217	0.310329	1.07848	0.852811	1.36387	NA	NA	NA	NA	NA	NA	NA	NA
1153	668	aparc-Desikan_lh_area_pericalcarine	SA	HD	26	0.00112708	0.982555	0.051546	-0.099903	0.102157	1.00113	0.904925	1.10756	NA	NA	NA	NA	NA	NA	NA	NA
1154	669	aparc-Desikan_lh_area_postcentral	SA	HD	5	0.0342369	0.710331	0.0921806	-0.146437	0.214911	1.03483	0.86378	1.23975	NA	NA	NA	NA	NA	NA	NA	NA
1155	670	aparc-Desikan_lh_area_posteriorcingulate	SA	HD	2	-0.0859362	0.66612	0.199167	-0.476303	0.30443	0.917653	0.621075	1.35585	NA	NA	NA	NA	NA	NA	NA	NA
1156	671	aparc-Desikan_lh_area_precentral	SA	HD	1	NA	NA	NA	NA	NA	NA	NA	NA	0.0404563	0.615717	0.0806015	-0.117523	0.198435	1.04129	0.88912	1.21949
1157	672	aparc-Desikan_lh_area_precuneus	SA	HD	5	-0.18027	0.110661	0.113006	-0.401761	0.0412213	0.835045	0.669141	1.04208	NA	NA	NA	NA	NA	NA	NA	NA
1158	673	aparc-Desikan_lh_area_rostralanteriorcingulate	SA	HD	1	NA	NA	NA	NA	NA	NA	NA	NA	0.273179	0.392191	0.319265	-0.35258	0.898938	1.31414	0.702873	2.45699
1159	674	aparc-Desikan_lh_area_rostralmiddlefrontal	SA	HD	2	0.166733	0.423493	0.208318	-0.241571	0.575037	1.18144	0.785393	1.7772	NA	NA	NA	NA	NA	NA	NA	NA
1160	675	aparc-Desikan_lh_area_superiorfrontal	SA	HD	6	0.0644	0.757783	0.208824	-0.344895	0.473695	1.06652	0.708295	1.60592	NA	NA	NA	NA	NA	NA	NA	NA
1161	676	aparc-Desikan_lh_area_superiorparietal	SA	HD	10	-0.0343494	0.659368	0.0779277	-0.187088	0.118389	0.966234	0.829371	1.12568	NA	NA	NA	NA	NA	NA	NA	NA
1162	677	aparc-Desikan_lh_area_superiortemporal	SA	HD	3	0.204993	0.388401	0.237667	-0.260835	0.670821	1.22752	0.770408	1.95584	NA	NA	NA	NA	NA	NA	NA	NA
1163	678	aparc-Desikan_lh_area_supramarginal	SA	HD	5	-0.121093	0.26297	0.108177	-0.333119	0.0909334	0.885952	0.716685	1.0952	NA	NA	NA	NA	NA	NA	NA	NA
1164	679	aparc-Desikan_lh_area_frontalpole	SA	HD	1	NA	NA	NA	NA	NA	NA	NA	NA	-0.185136	0.448954	0.244514	-0.664383	0.294111	0.830991	0.514591	1.34193
1165	680	aparc-Desikan_lh_area_transversetemporal	SA	HD	3	-0.119494	0.484232	0.170825	-0.45431	0.215322	0.88737	0.634886	1.24026	NA	NA	NA	NA	NA	NA	NA	NA
1166	681	aparc-Desikan_lh_area_insula	SA	HD	2	0.137421	0.479215	0.194216	-0.243243	0.518085	1.14731	0.784081	1.67881	NA	NA	NA	NA	NA	NA	NA	NA
1167	682	aparc-Desikan_rh_area_TotalSurface	SA	HD	9	0.167896	0.0791586	0.0956351	-0.0195488	0.355341	1.18281	0.980641	1.42667	NA	NA	NA	NA	NA	NA	NA	NA
1168	683	aparc-Desikan_rh_area_bankssts	SA	HD	2	0.107511	0.628711	0.222341	-0.328278	0.543301	1.1135	0.720163	1.72168	NA	NA	NA	NA	NA	NA	NA	NA
1169	684	aparc-Desikan_rh_area_caudalanteriorcingulate	SA	HD	2	0.236632	0.265689	0.212598	-0.180061	0.653324	1.26697	0.835219	1.92192	NA	NA	NA	NA	NA	NA	NA	NA
1170	685	aparc-Desikan_rh_area_caudalmiddlefrontal	SA	HD	2	0.235209	0.332428	0.242675	-0.240434	0.710852	1.26517	0.786287	2.03573	NA	NA	NA	NA	NA	NA	NA	NA
1171	686	aparc-Desikan_rh_area_cuneus	SA	HD	15	0.0139103	0.873123	0.0871068	-0.156819	0.18464	1.01401	0.854859	1.20278	NA	NA	NA	NA	NA	NA	NA	NA
1172	687	aparc-Desikan_rh_area_entorhinal	SA	HD	NA	NA	NA	NA	NA	NA	NA	NA	NA	NA	NA	NA	NA	NA	NA	NA	NA
1173	688	aparc-Desikan_rh_area_fusiform	SA	HD	NA	NA	NA	NA	NA	NA	NA	NA	NA	NA	NA	NA	NA	NA	NA	NA	NA
1174	689	aparc-Desikan_rh_area_inferiorparietal	SA	HD	5	0.186295	0.269111	0.168575	-0.144113	0.516703	1.20478	0.86579	1.67649	NA	NA	NA	NA	NA	NA	NA	NA
1175	690	aparc-Desikan_rh_area_inferiortemporal	SA	HD	1	NA	NA	NA	NA	NA	NA	NA	NA	0.28723	0.32656	0.292773	-0.286606	0.861065	1.33273	0.750808	2.36568
1176	691	aparc-Desikan_rh_area_isthmuscingulate	SA	HD	3	-0.0572393	0.858834	0.321826	-0.688018	0.573539	0.944368	0.502571	1.77454	NA	NA	NA	NA	NA	NA	NA	NA
1177	692	aparc-Desikan_rh_area_lateraloccipital	SA	HD	11	0.0280415	0.770258	0.0960202	-0.160158	0.216241	1.02844	0.852009	1.2414	NA	NA	NA	NA	NA	NA	NA	NA
1178	693	aparc-Desikan_rh_area_lateralorbitofrontal	SA	HD	4	0.168607	0.199414	0.131394	-0.0889245	0.426139	1.18366	0.914915	1.53133	NA	NA	NA	NA	NA	NA	NA	NA
1179	694	aparc-Desikan_rh_area_lingual	SA	HD	9	0.0624471	0.482323	0.0888836	-0.111765	0.236659	1.06444	0.894255	1.26701	NA	NA	NA	NA	NA	NA	NA	NA
1180	695	aparc-Desikan_rh_area_medialorbitofrontal	SA	HD	1	NA	NA	NA	NA	NA	NA	NA	NA	-0.134809	0.652408	0.299296	-0.72143	0.451812	0.873883	0.486057	1.57116
1181	696	aparc-Desikan_rh_area_middletemporal	SA	HD	2	-0.337338	0.0857274	0.196311	-0.722108	0.0474328	0.713668	0.485727	1.04858	NA	NA	NA	NA	NA	NA	NA	NA
1182	697	aparc-Desikan_rh_area_parahippocampal	SA	HD	2	0.0113923	0.954965	0.201728	-0.383994	0.406779	1.01146	0.681136	1.50197	NA	NA	NA	NA	NA	NA	NA	NA
1183	698	aparc-Desikan_rh_area_paracentral	SA	HD	3	0.184167	0.57268	0.326474	-0.455722	0.824055	1.20222	0.63399	2.27973	NA	NA	NA	NA	NA	NA	NA	NA
1184	699	aparc-Desikan_rh_area_parsopercularis	SA	HD	1	NA	NA	NA	NA	NA	NA	NA	NA	0.0441188	0.804267	0.178021	-0.304803	0.393041	1.04511	0.737269	1.48148
1185	700	aparc-Desikan_rh_area_parsorbitalis	SA	HD	2	0.0903382	0.578208	0.162478	-0.228118	0.408794	1.09454	0.79603	1.505	NA	NA	NA	NA	NA	NA	NA	NA
1186	701	aparc-Desikan_rh_area_parstriangularis	SA	HD	4	0.00342863	0.974294	0.106402	-0.205119	0.211977	1.00343	0.81455	1.23612	NA	NA	NA	NA	NA	NA	NA	NA
1187	702	aparc-Desikan_rh_area_pericalcarine	SA	HD	22	-0.00462014	0.93354	0.0554025	-0.113209	0.103969	0.995391	0.892964	1.10957	NA	NA	NA	NA	NA	NA	NA	NA
1188	703	aparc-Desikan_rh_area_postcentral	SA	HD	5	0.0576834	0.520249	0.0897152	-0.118158	0.233525	1.05938	0.888555	1.26304	NA	NA	NA	NA	NA	NA	NA	NA
1189	704	aparc-Desikan_rh_area_posteriorcingulate	SA	HD	2	-0.348225	0.0848063	0.20205	-0.744244	0.0477941	0.70594	0.475093	1.04895	NA	NA	NA	NA	NA	NA	NA	NA
1190	705	aparc-Desikan_rh_area_precentral	SA	HD	3	0.0377213	0.601592	0.0722475	-0.103884	0.179326	1.03844	0.90133	1.19641	NA	NA	NA	NA	NA	NA	NA	NA
1191	706	aparc-Desikan_rh_area_precuneus	SA	HD	7	0.118439	0.372373	0.132774	-0.141797	0.378676	1.12574	0.867797	1.46035	NA	NA	NA	NA	NA	NA	NA	NA
1192	707	aparc-Desikan_rh_area_rostralanteriorcingulate	SA	HD	1	NA	NA	NA	NA	NA	NA	NA	NA	-0.199278	0.451549	0.264704	-0.718098	0.319541	0.819322	0.487679	1.3765
1193	708	aparc-Desikan_rh_area_rostralmiddlefrontal	SA	HD	3	0.211876	0.213728	0.170403	-0.122114	0.545866	1.23599	0.885047	1.7261	NA	NA	NA	NA	NA	NA	NA	NA
1194	709	aparc-Desikan_rh_area_superiorfrontal	SA	HD	3	0.361368	0.0281385	0.164606	0.03874	0.683996	1.43529	1.0395	1.98178	NA	NA	NA	NA	NA	NA	NA	NA
1195	710	aparc-Desikan_rh_area_superiorparietal	SA	HD	8	-0.0652928	0.509	0.0988693	-0.259077	0.128491	0.936793	0.771764	1.13711	NA	NA	NA	NA	NA	NA	NA	NA
1196	711	aparc-Desikan_rh_area_superiortemporal	SA	HD	3	0.230184	0.213268	0.184942	-0.132302	0.592671	1.25883	0.876077	1.80881	NA	NA	NA	NA	NA	NA	NA	NA
1197	712	aparc-Desikan_rh_area_supramarginal	SA	HD	5	-0.0372339	0.736359	0.110592	-0.253994	0.179526	0.963451	0.775697	1.19665	NA	NA	NA	NA	NA	NA	NA	NA
1198	713	aparc-Desikan_rh_area_frontalpole	SA	HD	1	NA	NA	NA	NA	NA	NA	NA	NA	0.138661	0.677342	0.333245	-0.514499	0.791821	1.14873	0.5978	2.20741
1199	714	aparc-Desikan_rh_area_transversetemporal	SA	HD	1	NA	NA	NA	NA	NA	NA	NA	NA	0.587168	0.0477159	0.296566	0.00589866	1.16844	1.79889	1.00592	3.21696
1200	715	aparc-Desikan_rh_area_insula	SA	HD	1	NA	NA	NA	NA	NA	NA	NA	NA	0.0173079	0.947923	0.264993	-0.502078	0.536694	1.01746	0.605271	1.71034
1201	1020	aparc-Desikan_lh_thickness_GlobalMeanThickness	CT	HD	8	-0.080779	0.575495	0.144254	-0.363517	0.201959	0.922398	0.695227	1.2238	NA	NA	NA	NA	NA	NA	NA	NA
1202	1021	aparc-Desikan_lh_thickness_bankssts	CT	HD	NA	NA	NA	NA	NA	NA	NA	NA	NA	NA	NA	NA	NA	NA	NA	NA	NA
1203	1022	aparc-Desikan_lh_thickness_caudalanteriorcingulate	CT	HD	NA	NA	NA	NA	NA	NA	NA	NA	NA	NA	NA	NA	NA	NA	NA	NA	NA
1204	1023	aparc-Desikan_lh_thickness_caudalmiddlefrontal	CT	HD	1	NA	NA	NA	NA	NA	NA	NA	NA	-0.506045	0.0912837	0.299672	-1.0934	0.0813116	0.602875	0.335075	1.08471
1205	1024	aparc-Desikan_lh_thickness_cuneus	CT	HD	2	0.138464	0.53553	0.223477	-0.299552	0.576479	1.14851	0.74115	1.77976	NA	NA	NA	NA	NA	NA	NA	NA
1206	1025	aparc-Desikan_lh_thickness_entorhinal	CT	HD	NA	NA	NA	NA	NA	NA	NA	NA	NA	NA	NA	NA	NA	NA	NA	NA	NA
1207	1026	aparc-Desikan_lh_thickness_fusiform	CT	HD	3	-0.23539	0.154012	0.165127	-0.559039	0.0882599	0.790263	0.571758	1.09227	NA	NA	NA	NA	NA	NA	NA	NA
1208	1027	aparc-Desikan_lh_thickness_inferiorparietal	CT	HD	4	0.0979	0.495248	0.143551	-0.183461	0.379261	1.10285	0.832385	1.4612	NA	NA	NA	NA	NA	NA	NA	NA
1209	1028	aparc-Desikan_lh_thickness_inferiortemporal	CT	HD	1	NA	NA	NA	NA	NA	NA	NA	NA	-0.432175	0.166123	0.312091	-1.04387	0.179524	0.649096	0.352088	1.19665
1210	1029	aparc-Desikan_lh_thickness_isthmuscingulate	CT	HD	NA	NA	NA	NA	NA	NA	NA	NA	NA	NA	NA	NA	NA	NA	NA	NA	NA
1211	1030	aparc-Desikan_lh_thickness_lateraloccipital	CT	HD	2	0.3153	0.335594	0.327446	-0.326494	0.957094	1.37067	0.721449	2.60412	NA	NA	NA	NA	NA	NA	NA	NA
1212	1031	aparc-Desikan_lh_thickness_lateralorbitofrontal	CT	HD	NA	NA	NA	NA	NA	NA	NA	NA	NA	NA	NA	NA	NA	NA	NA	NA	NA
1213	1032	aparc-Desikan_lh_thickness_lingual	CT	HD	NA	NA	NA	NA	NA	NA	NA	NA	NA	NA	NA	NA	NA	NA	NA	NA	NA
1214	1033	aparc-Desikan_lh_thickness_medialorbitofrontal	CT	HD	NA	NA	NA	NA	NA	NA	NA	NA	NA	NA	NA	NA	NA	NA	NA	NA	NA
1215	1034	aparc-Desikan_lh_thickness_middletemporal	CT	HD	NA	NA	NA	NA	NA	NA	NA	NA	NA	NA	NA	NA	NA	NA	NA	NA	NA
1216	1035	aparc-Desikan_lh_thickness_parahippocampal	CT	HD	1	NA	NA	NA	NA	NA	NA	NA	NA	0.547908	0.0712089	0.303694	-0.0473328	1.14315	1.72963	0.95377	3.13663
1217	1036	aparc-Desikan_lh_thickness_paracentral	CT	HD	1	NA	NA	NA	NA	NA	NA	NA	NA	0.00182575	0.995093	0.296846	-0.579993	0.583644	1.00183	0.559902	1.79256
1218	1037	aparc-Desikan_lh_thickness_parsopercularis	CT	HD	2	-0.0267542	0.899352	0.21153	-0.441354	0.387845	0.9736	0.643165	1.4738	NA	NA	NA	NA	NA	NA	NA	NA
1219	1038	aparc-Desikan_lh_thickness_parsorbitalis	CT	HD	NA	NA	NA	NA	NA	NA	NA	NA	NA	NA	NA	NA	NA	NA	NA	NA	NA
1220	1039	aparc-Desikan_lh_thickness_parstriangularis	CT	HD	1	NA	NA	NA	NA	NA	NA	NA	NA	-0.597133	0.0523533	0.307766	-1.20036	0.00608855	0.550387	0.301087	1.00611
1221	1040	aparc-Desikan_lh_thickness_pericalcarine	CT	HD	NA	NA	NA	NA	NA	NA	NA	NA	NA	NA	NA	NA	NA	NA	NA	NA	NA
1222	1041	aparc-Desikan_lh_thickness_postcentral	CT	HD	1	NA	NA	NA	NA	NA	NA	NA	NA	-0.0158071	0.879209	0.104013	-0.219673	0.188059	0.984317	0.802781	1.2069
1223	1042	aparc-Desikan_lh_thickness_posteriorcingulate	CT	HD	NA	NA	NA	NA	NA	NA	NA	NA	NA	NA	NA	NA	NA	NA	NA	NA	NA
1224	1043	aparc-Desikan_lh_thickness_precentral	CT	HD	2	-0.257987	0.200779	0.201657	-0.653236	0.137261	0.772605	0.520359	1.14713	NA	NA	NA	NA	NA	NA	NA	NA
1225	1044	aparc-Desikan_lh_thickness_precuneus	CT	HD	4	-0.193367	0.283759	0.180394	-0.54694	0.160206	0.824179	0.578718	1.17375	NA	NA	NA	NA	NA	NA	NA	NA
1226	1045	aparc-Desikan_lh_thickness_rostralanteriorcingulate	CT	HD	1	NA	NA	NA	NA	NA	NA	NA	NA	0.729513	0.0228052	0.320428	0.101474	1.35755	2.07407	1.1068	3.88667
1227	1046	aparc-Desikan_lh_thickness_rostralmiddlefrontal	CT	HD	5	-0.267438	0.0481221	0.135323	-0.532672	-0.0022042	0.765338	0.587034	0.997798	NA	NA	NA	NA	NA	NA	NA	NA
1228	1047	aparc-Desikan_lh_thickness_superiorfrontal	CT	HD	7	-0.0763616	0.537946	0.123979	-0.319361	0.166638	0.926481	0.726613	1.18133	NA	NA	NA	NA	NA	NA	NA	NA
1229	1048	aparc-Desikan_lh_thickness_superiorparietal	CT	HD	6	-0.0604238	0.609114	0.118168	-0.292033	0.171185	0.941365	0.746744	1.18671	NA	NA	NA	NA	NA	NA	NA	NA
1230	1049	aparc-Desikan_lh_thickness_superiortemporal	CT	HD	NA	NA	NA	NA	NA	NA	NA	NA	NA	NA	NA	NA	NA	NA	NA	NA	NA
1231	1050	aparc-Desikan_lh_thickness_supramarginal	CT	HD	2	-0.0134891	0.950665	0.218016	-0.4408	0.413822	0.986601	0.643521	1.51259	NA	NA	NA	NA	NA	NA	NA	NA
1232	1051	aparc-Desikan_lh_thickness_frontalpole	CT	HD	1	NA	NA	NA	NA	NA	NA	NA	NA	-0.185227	0.542942	0.304465	-0.781979	0.411524	0.830915	0.4575	1.50912
1233	1052	aparc-Desikan_lh_thickness_transversetemporal	CT	HD	NA	NA	NA	NA	NA	NA	NA	NA	NA	NA	NA	NA	NA	NA	NA	NA	NA
1234	1053	aparc-Desikan_lh_thickness_insula	CT	HD	1	NA	NA	NA	NA	NA	NA	NA	NA	-0.115974	0.742677	0.353246	-0.808335	0.576387	0.890498	0.445599	1.7796
1235	1054	aparc-Desikan_rh_thickness_GlobalMeanThickness	CT	HD	5	-0.250393	0.0592214	0.132726	-0.510535	0.00974926	0.778495	0.600174	1.0098	NA	NA	NA	NA	NA	NA	NA	NA
1236	1055	aparc-Desikan_rh_thickness_bankssts	CT	HD	NA	NA	NA	NA	NA	NA	NA	NA	NA	NA	NA	NA	NA	NA	NA	NA	NA
1237	1056	aparc-Desikan_rh_thickness_caudalanteriorcingulate	CT	HD	1	NA	NA	NA	NA	NA	NA	NA	NA	0.074932	0.795654	0.289339	-0.492173	0.642037	1.07781	0.611297	1.90035
1238	1057	aparc-Desikan_rh_thickness_caudalmiddlefrontal	CT	HD	NA	NA	NA	NA	NA	NA	NA	NA	NA	NA	NA	NA	NA	NA	NA	NA	NA
1239	1058	aparc-Desikan_rh_thickness_cuneus	CT	HD	2	0.190782	0.427948	0.240672	-0.280934	0.662499	1.2102	0.755078	1.93963	NA	NA	NA	NA	NA	NA	NA	NA
1240	1059	aparc-Desikan_rh_thickness_entorhinal	CT	HD	NA	NA	NA	NA	NA	NA	NA	NA	NA	NA	NA	NA	NA	NA	NA	NA	NA
1241	1060	aparc-Desikan_rh_thickness_fusiform	CT	HD	1	NA	NA	NA	NA	NA	NA	NA	NA	-0.41042	0.168257	0.297875	-0.994255	0.173415	0.663372	0.369999	1.18936
1242	1061	aparc-Desikan_rh_thickness_inferiorparietal	CT	HD	1	NA	NA	NA	NA	NA	NA	NA	NA	-0.074916	0.791715	0.283682	-0.630933	0.481101	0.927821	0.532095	1.61785
1243	1062	aparc-Desikan_rh_thickness_inferiortemporal	CT	HD	2	0.0224973	0.915746	0.212652	-0.3943	0.439295	1.02275	0.674152	1.55161	NA	NA	NA	NA	NA	NA	NA	NA
1244	1063	aparc-Desikan_rh_thickness_isthmuscingulate	CT	HD	2	0.0561645	0.8113	0.235245	-0.404915	0.517244	1.05777	0.667034	1.6774	NA	NA	NA	NA	NA	NA	NA	NA
1245	1064	aparc-Desikan_rh_thickness_lateraloccipital	CT	HD	4	0.0751065	0.624973	0.15365	-0.226048	0.376261	1.078	0.79768	1.45683	NA	NA	NA	NA	NA	NA	NA	NA
1246	1065	aparc-Desikan_rh_thickness_lateralorbitofrontal	CT	HD	2	-0.14464	0.488495	0.208805	-0.553899	0.264618	0.865334	0.574705	1.30293	NA	NA	NA	NA	NA	NA	NA	NA
1247	1066	aparc-Desikan_rh_thickness_lingual	CT	HD	1	NA	NA	NA	NA	NA	NA	NA	NA	-0.24785	0.397405	0.292875	-0.821886	0.326185	0.780477	0.439602	1.38567
1248	1067	aparc-Desikan_rh_thickness_medialorbitofrontal	CT	HD	2	0.203996	0.294153	0.194457	-0.17714	0.585133	1.22629	0.837662	1.79523	NA	NA	NA	NA	NA	NA	NA	NA
1249	1068	aparc-Desikan_rh_thickness_middletemporal	CT	HD	1	NA	NA	NA	NA	NA	NA	NA	NA	0.179052	0.572106	0.316933	-0.442136	0.80024	1.19608	0.642662	2.22607
1250	1069	aparc-Desikan_rh_thickness_parahippocampal	CT	HD	3	-0.167071	0.373468	0.187722	-0.535006	0.200863	0.846139	0.585666	1.22246	NA	NA	NA	NA	NA	NA	NA	NA
1251	1070	aparc-Desikan_rh_thickness_paracentral	CT	HD	NA	NA	NA	NA	NA	NA	NA	NA	NA	NA	NA	NA	NA	NA	NA	NA	NA
1252	1071	aparc-Desikan_rh_thickness_parsopercularis	CT	HD	1	NA	NA	NA	NA	NA	NA	NA	NA	-0.47147	0.124272	0.30673	-1.07266	0.12972	0.624084	0.342097	1.13851
1253	1072	aparc-Desikan_rh_thickness_parsorbitalis	CT	HD	NA	NA	NA	NA	NA	NA	NA	NA	NA	NA	NA	NA	NA	NA	NA	NA	NA
1254	1073	aparc-Desikan_rh_thickness_parstriangularis	CT	HD	2	-0.385622	0.156507	0.272156	-0.919047	0.147803	0.680028	0.398899	1.15928	NA	NA	NA	NA	NA	NA	NA	NA
1255	1074	aparc-Desikan_rh_thickness_pericalcarine	CT	HD	NA	NA	NA	NA	NA	NA	NA	NA	NA	NA	NA	NA	NA	NA	NA	NA	NA
1256	1075	aparc-Desikan_rh_thickness_postcentral	CT	HD	2	0.0916999	0.772565	0.317277	-0.530162	0.713562	1.09604	0.588509	2.04125	NA	NA	NA	NA	NA	NA	NA	NA
1257	1076	aparc-Desikan_rh_thickness_posteriorcingulate	CT	HD	NA	NA	NA	NA	NA	NA	NA	NA	NA	NA	NA	NA	NA	NA	NA	NA	NA
1258	1077	aparc-Desikan_rh_thickness_precentral	CT	HD	NA	NA	NA	NA	NA	NA	NA	NA	NA	NA	NA	NA	NA	NA	NA	NA	NA
1259	1078	aparc-Desikan_rh_thickness_precuneus	CT	HD	5	-0.330701	0.00802599	0.124747	-0.575205	-0.086197	0.71842	0.562589	0.917413	NA	NA	NA	NA	NA	NA	NA	NA
1260	1079	aparc-Desikan_rh_thickness_rostralanteriorcingulate	CT	HD	1	NA	NA	NA	NA	NA	NA	NA	NA	0.0747005	0.802738	0.299036	-0.511409	0.66081	1.07756	0.59965	1.93636
1261	1080	aparc-Desikan_rh_thickness_rostralmiddlefrontal	CT	HD	2	-0.16266	0.659875	0.369611	-0.887097	0.561777	0.84988	0.411849	1.75379	NA	NA	NA	NA	NA	NA	NA	NA
1262	1081	aparc-Desikan_rh_thickness_superiorfrontal	CT	HD	3	-0.115757	0.622364	0.235037	-0.57643	0.344917	0.890692	0.561901	1.41187	NA	NA	NA	NA	NA	NA	NA	NA
1263	1082	aparc-Desikan_rh_thickness_superiorparietal	CT	HD	1	NA	NA	NA	NA	NA	NA	NA	NA	-0.307068	0.303424	0.29838	-0.891892	0.277756	0.735601	0.409879	1.32016
1264	1083	aparc-Desikan_rh_thickness_superiortemporal	CT	HD	1	NA	NA	NA	NA	NA	NA	NA	NA	-0.0877334	0.777173	0.310007	-0.695348	0.519881	0.916005	0.498901	1.68183
1265	1084	aparc-Desikan_rh_thickness_supramarginal	CT	HD	3	-0.0834131	0.638647	0.177629	-0.431566	0.26474	0.919971	0.649491	1.30309	NA	NA	NA	NA	NA	NA	NA	NA
1266	1085	aparc-Desikan_rh_thickness_frontalpole	CT	HD	NA	NA	NA	NA	NA	NA	NA	NA	NA	NA	NA	NA	NA	NA	NA	NA	NA
1267	1086	aparc-Desikan_rh_thickness_transversetemporal	CT	HD	NA	NA	NA	NA	NA	NA	NA	NA	NA	NA	NA	NA	NA	NA	NA	NA	NA
1268	1087	aparc-Desikan_rh_thickness_insula	CT	HD	NA	NA	NA	NA	NA	NA	NA	NA	NA	NA	NA	NA	NA	NA	NA	NA	NA
1269	1452	IDP_dMRI_TBSS_FA_Middle_cerebellar_peduncle	FA	HD	7	-0.169453	0.0911243	0.100298	-0.366037	0.027131	0.844126	0.693477	1.0275	NA	NA	NA	NA	NA	NA	NA	NA
1270	1453	IDP_dMRI_TBSS_FA_Pontine_crossing_tract	FA	HD	4	0.0216403	0.879049	0.142206	-0.257084	0.300365	1.02188	0.773303	1.35035	NA	NA	NA	NA	NA	NA	NA	NA
1271	1454	IDP_dMRI_TBSS_FA_Genu_of_corpus_callosum	FA	HD	9	-0.0428986	0.616791	0.0857282	-0.210926	0.125129	0.958008	0.809834	1.13329	NA	NA	NA	NA	NA	NA	NA	NA
1272	1455	IDP_dMRI_TBSS_FA_Body_of_corpus_callosum	FA	HD	9	0.0952609	0.340702	0.0999822	-0.100704	0.291226	1.09995	0.904201	1.33807	NA	NA	NA	NA	NA	NA	NA	NA
1273	1456	IDP_dMRI_TBSS_FA_Splenium_of_corpus_callosum	FA	HD	10	-0.0394113	0.599797	0.0751132	-0.186633	0.107811	0.961355	0.829748	1.11384	NA	NA	NA	NA	NA	NA	NA	NA
1274	1457	IDP_dMRI_TBSS_FA_Fornix	FA	HD	6	-0.0482425	0.743861	0.147646	-0.337628	0.241143	0.952903	0.713461	1.2727	NA	NA	NA	NA	NA	NA	NA	NA
1275	1458	IDP_dMRI_TBSS_FA_Corticospinal_tract_R	FA	HD	1	NA	NA	NA	NA	NA	NA	NA	NA	-0.358161	0.227726	0.296924	-0.940133	0.22381	0.69896	0.390576	1.25083
1276	1459	IDP_dMRI_TBSS_FA_Corticospinal_tract_L	FA	HD	NA	NA	NA	NA	NA	NA	NA	NA	NA	NA	NA	NA	NA	NA	NA	NA	NA
1277	1460	IDP_dMRI_TBSS_FA_Medial_lemniscus_R	FA	HD	3	-0.392577	0.139885	0.265934	-0.913807	0.128654	0.675315	0.400995	1.1373	NA	NA	NA	NA	NA	NA	NA	NA
1278	1461	IDP_dMRI_TBSS_FA_Medial_lemniscus_L	FA	HD	2	0.113336	0.610025	0.222211	-0.322197	0.548868	1.12001	0.724556	1.73129	NA	NA	NA	NA	NA	NA	NA	NA
1279	1462	IDP_dMRI_TBSS_FA_Inferior_cerebellar_peduncle_R	FA	HD	5	-0.00377584	0.97478	0.119435	-0.237869	0.230318	0.996231	0.788306	1.259	NA	NA	NA	NA	NA	NA	NA	NA
1280	1463	IDP_dMRI_TBSS_FA_Inferior_cerebellar_peduncle_L	FA	HD	2	0.110805	0.526855	0.175098	-0.232388	0.453998	1.11718	0.792638	1.57459	NA	NA	NA	NA	NA	NA	NA	NA
1281	1464	IDP_dMRI_TBSS_FA_Superior_cerebellar_peduncle_R	FA	HD	8	-0.0830265	0.415379	0.10194	-0.282829	0.116776	0.920327	0.753649	1.12387	NA	NA	NA	NA	NA	NA	NA	NA
1282	1465	IDP_dMRI_TBSS_FA_Superior_cerebellar_peduncle_L	FA	HD	6	0.0651147	0.486348	0.0935382	-0.11822	0.24845	1.06728	0.8885	1.28204	NA	NA	NA	NA	NA	NA	NA	NA
1283	1466	IDP_dMRI_TBSS_FA_Cerebral_peduncle_R	FA	HD	5	0.0971314	0.608984	0.189886	-0.275046	0.469308	1.10201	0.759537	1.59889	NA	NA	NA	NA	NA	NA	NA	NA
1284	1467	IDP_dMRI_TBSS_FA_Cerebral_peduncle_L	FA	HD	5	0.00431052	0.979235	0.165609	-0.320282	0.328903	1.00432	0.725944	1.38944	NA	NA	NA	NA	NA	NA	NA	NA
1285	1468	IDP_dMRI_TBSS_FA_Anterior_limb_of_internal_capsule_R	FA	HD	5	0.0394447	0.765122	0.132028	-0.21933	0.298219	1.04023	0.803057	1.34746	NA	NA	NA	NA	NA	NA	NA	NA
1286	1469	IDP_dMRI_TBSS_FA_Anterior_limb_of_internal_capsule_L	FA	HD	6	0.146247	0.200314	0.114197	-0.0775789	0.370073	1.15748	0.925354	1.44784	NA	NA	NA	NA	NA	NA	NA	NA
1287	1470	IDP_dMRI_TBSS_FA_Posterior_limb_of_internal_capsule_R	FA	HD	12	-0.0881062	0.246327	0.0759984	-0.237063	0.0608507	0.915664	0.788941	1.06274	NA	NA	NA	NA	NA	NA	NA	NA
1288	1471	IDP_dMRI_TBSS_FA_Posterior_limb_of_internal_capsule_L	FA	HD	14	-0.0993005	0.169121	0.0722168	-0.240845	0.0422445	0.905471	0.785963	1.04315	NA	NA	NA	NA	NA	NA	NA	NA
1289	1472	IDP_dMRI_TBSS_FA_Retrolenticular_part_of_internal_capsule_R	FA	HD	6	0.0598649	0.555395	0.101518	-0.139111	0.258841	1.06169	0.870131	1.29543	NA	NA	NA	NA	NA	NA	NA	NA
1290	1473	IDP_dMRI_TBSS_FA_Retrolenticular_part_of_internal_capsule_L	FA	HD	5	0.0697915	0.5358	0.112717	-0.151133	0.290716	1.07228	0.859733	1.33738	NA	NA	NA	NA	NA	NA	NA	NA
1291	1474	IDP_dMRI_TBSS_FA_Anterior_corona_radiata_R	FA	HD	11	0.0484599	0.587428	0.0893159	-0.126599	0.223519	1.04965	0.881087	1.25047	NA	NA	NA	NA	NA	NA	NA	NA
1292	1475	IDP_dMRI_TBSS_FA_Anterior_corona_radiata_L	FA	HD	8	0.103086	0.336507	0.10726	-0.107143	0.313315	1.10859	0.898397	1.36795	NA	NA	NA	NA	NA	NA	NA	NA
1293	1476	IDP_dMRI_TBSS_FA_Superior_corona_radiata_R	FA	HD	7	-0.0027615	0.978402	0.102003	-0.202688	0.197165	0.997242	0.816533	1.21794	NA	NA	NA	NA	NA	NA	NA	NA
1294	1477	IDP_dMRI_TBSS_FA_Superior_corona_radiata_L	FA	HD	6	-0.0325433	0.780509	0.116787	-0.261446	0.196359	0.967981	0.769938	1.21696	NA	NA	NA	NA	NA	NA	NA	NA
1295	1478	IDP_dMRI_TBSS_FA_Posterior_corona_radiata_R	FA	HD	4	0.00813781	0.94734	0.123212	-0.233358	0.249634	1.00817	0.79187	1.28356	NA	NA	NA	NA	NA	NA	NA	NA
1296	1479	IDP_dMRI_TBSS_FA_Posterior_corona_radiata_L	FA	HD	8	0.0742946	0.505528	0.111584	-0.14441	0.293	1.07712	0.865532	1.34044	NA	NA	NA	NA	NA	NA	NA	NA
1297	1480	IDP_dMRI_TBSS_FA_Posterior_thalamic_radiation_R	FA	HD	7	0.100322	0.3386	0.104837	-0.105158	0.305802	1.10553	0.900182	1.35771	NA	NA	NA	NA	NA	NA	NA	NA
1298	1481	IDP_dMRI_TBSS_FA_Posterior_thalamic_radiation_L	FA	HD	8	0.00724617	0.93712	0.0918513	-0.172782	0.187275	1.00727	0.841321	1.20596	NA	NA	NA	NA	NA	NA	NA	NA
1299	1482	IDP_dMRI_TBSS_FA_Sagittal_stratum_R	FA	HD	8	0.0950658	0.302264	0.0921547	-0.0855573	0.275689	1.09973	0.918001	1.31744	NA	NA	NA	NA	NA	NA	NA	NA
1300	1483	IDP_dMRI_TBSS_FA_Sagittal_stratum_L	FA	HD	6	0.0845794	0.37179	0.0947004	-0.101033	0.270192	1.08826	0.903903	1.31022	NA	NA	NA	NA	NA	NA	NA	NA
1301	1484	IDP_dMRI_TBSS_FA_External_capsule_R	FA	HD	8	0.141634	0.225258	0.116795	-0.0872852	0.370552	1.15215	0.916416	1.44853	NA	NA	NA	NA	NA	NA	NA	NA
1302	1485	IDP_dMRI_TBSS_FA_External_capsule_L	FA	HD	5	-0.0309101	0.792033	0.11723	-0.260681	0.198861	0.969563	0.770527	1.22001	NA	NA	NA	NA	NA	NA	NA	NA
1303	1486	IDP_dMRI_TBSS_FA_Cingulum_cingulate_gyrus_R	FA	HD	8	0.0281191	0.761713	0.0927312	-0.153634	0.209872	1.02852	0.857586	1.23352	NA	NA	NA	NA	NA	NA	NA	NA
1304	1487	IDP_dMRI_TBSS_FA_Cingulum_cingulate_gyrus_L	FA	HD	8	-0.11871	0.357171	0.128924	-0.371401	0.133982	0.888066	0.689767	1.14337	NA	NA	NA	NA	NA	NA	NA	NA
1305	1488	IDP_dMRI_TBSS_FA_Cingulum_hippocampus_R	FA	HD	4	0.146528	0.287078	0.137643	-0.123252	0.416307	1.15781	0.884041	1.51635	NA	NA	NA	NA	NA	NA	NA	NA
1306	1489	IDP_dMRI_TBSS_FA_Cingulum_hippocampus_L	FA	HD	4	-0.0508902	0.813611	0.215847	-0.473949	0.372169	0.950383	0.622539	1.45088	NA	NA	NA	NA	NA	NA	NA	NA
1307	1490	IDP_dMRI_TBSS_FA_Fornix_cres+Stria_terminalis_R	FA	HD	2	-0.226295	0.227976	0.187705	-0.594196	0.141606	0.797483	0.552006	1.15212	NA	NA	NA	NA	NA	NA	NA	NA
1308	1491	IDP_dMRI_TBSS_FA_Fornix_cres+Stria_terminalis_L	FA	HD	2	0.315002	0.145163	0.216224	-0.108798	0.738802	1.37026	0.896912	2.09343	NA	NA	NA	NA	NA	NA	NA	NA
1309	1492	IDP_dMRI_TBSS_FA_Superior_longitudinal_fasciculus_R	FA	HD	9	0.140844	0.11983	0.0905468	-0.0366274	0.318316	1.15125	0.964035	1.37481	NA	NA	NA	NA	NA	NA	NA	NA
1310	1493	IDP_dMRI_TBSS_FA_Superior_longitudinal_fasciculus_L	FA	HD	6	0.066051	0.531339	0.105519	-0.140766	0.272868	1.06828	0.868693	1.31373	NA	NA	NA	NA	NA	NA	NA	NA
1311	1494	IDP_dMRI_TBSS_FA_Superior_fronto-occipital_fasciculus_R	FA	HD	6	0.137478	0.208272	0.109254	-0.0766604	0.351616	1.14738	0.926204	1.42136	NA	NA	NA	NA	NA	NA	NA	NA
1312	1495	IDP_dMRI_TBSS_FA_Superior_fronto-occipital_fasciculus_L	FA	HD	4	0.169289	0.180844	0.126509	-0.0786681	0.417247	1.18446	0.924347	1.51778	NA	NA	NA	NA	NA	NA	NA	NA
1313	1496	IDP_dMRI_TBSS_FA_Uncinate_fasciculus_R	FA	HD	8	-0.0344188	0.719515	0.0958458	-0.222277	0.153439	0.966167	0.800694	1.16584	NA	NA	NA	NA	NA	NA	NA	NA
1314	1497	IDP_dMRI_TBSS_FA_Uncinate_fasciculus_L	FA	HD	5	-0.0213437	0.847791	0.111201	-0.239297	0.19661	0.978882	0.787181	1.21727	NA	NA	NA	NA	NA	NA	NA	NA
1315	1498	IDP_dMRI_TBSS_FA_Tapetum_R	FA	HD	6	-0.0104967	0.923004	0.108605	-0.223363	0.20237	0.989558	0.799824	1.2243	NA	NA	NA	NA	NA	NA	NA	NA
1316	1499	IDP_dMRI_TBSS_FA_Tapetum_L	FA	HD	8	0.140005	0.156802	0.0988796	-0.0537993	0.333809	1.15028	0.947622	1.39628	NA	NA	NA	NA	NA	NA	NA	NA
1317	1602	IDP_dMRI_TBSS_MD_Middle_cerebellar_peduncle	MD	HD	2	0.0194413	0.903476	0.160313	-0.294771	0.333654	1.01963	0.744702	1.39606	NA	NA	NA	NA	NA	NA	NA	NA
1318	1603	IDP_dMRI_TBSS_MD_Pontine_crossing_tract	MD	HD	6	0.0243791	0.8402	0.120906	-0.212596	0.261354	1.02468	0.808483	1.29869	NA	NA	NA	NA	NA	NA	NA	NA
1319	1604	IDP_dMRI_TBSS_MD_Genu_of_corpus_callosum	MD	HD	10	0.0454209	0.5447	0.0749866	-0.101553	0.192395	1.04647	0.903433	1.21215	NA	NA	NA	NA	NA	NA	NA	NA
1320	1605	IDP_dMRI_TBSS_MD_Body_of_corpus_callosum	MD	HD	4	0.0787098	0.603515	0.151554	-0.218336	0.375755	1.08189	0.803856	1.45609	NA	NA	NA	NA	NA	NA	NA	NA
1321	1606	IDP_dMRI_TBSS_MD_Splenium_of_corpus_callosum	MD	HD	9	0.0741906	0.370964	0.0829252	-0.0883428	0.236724	1.07701	0.915447	1.26709	NA	NA	NA	NA	NA	NA	NA	NA
1322	1607	IDP_dMRI_TBSS_MD_Fornix	MD	HD	7	-0.000431242	0.996796	0.107381	-0.210898	0.210036	0.999569	0.809856	1.23372	NA	NA	NA	NA	NA	NA	NA	NA
1323	1608	IDP_dMRI_TBSS_MD_Corticospinal_tract_R	MD	HD	1	NA	NA	NA	NA	NA	NA	NA	NA	0.0399118	0.889938	0.288416	-0.525385	0.605208	1.04072	0.591328	1.83163
1324	1609	IDP_dMRI_TBSS_MD_Corticospinal_tract_L	MD	HD	4	0.116661	0.392739	0.1365	-0.150879	0.384202	1.12374	0.859952	1.46844	NA	NA	NA	NA	NA	NA	NA	NA
1325	1610	IDP_dMRI_TBSS_MD_Medial_lemniscus_R	MD	HD	1	NA	NA	NA	NA	NA	NA	NA	NA	-0.137803	0.663535	0.316762	-0.758656	0.48305	0.87127	0.468295	1.62101
1326	1611	IDP_dMRI_TBSS_MD_Medial_lemniscus_L	MD	HD	NA	NA	NA	NA	NA	NA	NA	NA	NA	NA	NA	NA	NA	NA	NA	NA	NA
1327	1612	IDP_dMRI_TBSS_MD_Inferior_cerebellar_peduncle_R	MD	HD	2	0.00924736	0.957518	0.173599	-0.331006	0.349501	1.00929	0.718201	1.41836	NA	NA	NA	NA	NA	NA	NA	NA
1328	1613	IDP_dMRI_TBSS_MD_Inferior_cerebellar_peduncle_L	MD	HD	2	-0.106042	0.432273	0.135032	-0.370705	0.158621	0.899387	0.690247	1.17189	NA	NA	NA	NA	NA	NA	NA	NA
1329	1614	IDP_dMRI_TBSS_MD_Superior_cerebellar_peduncle_R	MD	HD	4	-0.0694489	0.543256	0.114245	-0.293368	0.15447	0.932908	0.745748	1.16704	NA	NA	NA	NA	NA	NA	NA	NA
1330	1615	IDP_dMRI_TBSS_MD_Superior_cerebellar_peduncle_L	MD	HD	4	-0.0936277	0.440552	0.121396	-0.331563	0.144308	0.910622	0.717801	1.15524	NA	NA	NA	NA	NA	NA	NA	NA
1331	1616	IDP_dMRI_TBSS_MD_Cerebral_peduncle_R	MD	HD	3	-0.0362072	0.82032	0.159409	-0.34865	0.276235	0.96444	0.70564	1.31816	NA	NA	NA	NA	NA	NA	NA	NA
1332	1617	IDP_dMRI_TBSS_MD_Cerebral_peduncle_L	MD	HD	3	-0.00576366	0.970379	0.155218	-0.309992	0.298464	0.994253	0.733453	1.34779	NA	NA	NA	NA	NA	NA	NA	NA
1333	1618	IDP_dMRI_TBSS_MD_Anterior_limb_of_internal_capsule_R	MD	HD	12	0.164849	0.0379581	0.0794337	0.00915923	0.320539	1.17922	1.0092	1.37787	NA	NA	NA	NA	NA	NA	NA	NA
1334	1619	IDP_dMRI_TBSS_MD_Anterior_limb_of_internal_capsule_L	MD	HD	11	0.105129	0.183024	0.0789555	-0.0496235	0.259882	1.11085	0.951588	1.29678	NA	NA	NA	NA	NA	NA	NA	NA
1335	1620	IDP_dMRI_TBSS_MD_Posterior_limb_of_internal_capsule_R	MD	HD	8	0.00349998	0.969268	0.0908468	-0.17456	0.18156	1.00351	0.839827	1.19909	NA	NA	NA	NA	NA	NA	NA	NA
1336	1621	IDP_dMRI_TBSS_MD_Posterior_limb_of_internal_capsule_L	MD	HD	7	0.0274435	0.773001	0.0951409	-0.159033	0.21392	1.02782	0.852968	1.23852	NA	NA	NA	NA	NA	NA	NA	NA
1337	1622	IDP_dMRI_TBSS_MD_Retrolenticular_part_of_internal_capsule_R	MD	HD	10	0.0310245	0.687054	0.0770114	-0.119918	0.181967	1.03151	0.886993	1.19957	NA	NA	NA	NA	NA	NA	NA	NA
1338	1623	IDP_dMRI_TBSS_MD_Retrolenticular_part_of_internal_capsule_L	MD	HD	10	-0.0105774	0.893978	0.0793665	-0.166136	0.144981	0.989478	0.846931	1.15602	NA	NA	NA	NA	NA	NA	NA	NA
1339	1624	IDP_dMRI_TBSS_MD_Anterior_corona_radiata_R	MD	HD	10	0.0217958	0.756338	0.0702425	-0.11588	0.159471	1.02204	0.890582	1.17289	NA	NA	NA	NA	NA	NA	NA	NA
1340	1625	IDP_dMRI_TBSS_MD_Anterior_corona_radiata_L	MD	HD	13	0.0214449	0.74599	0.066202	-0.108311	0.151201	1.02168	0.897349	1.16323	NA	NA	NA	NA	NA	NA	NA	NA
1341	1626	IDP_dMRI_TBSS_MD_Superior_corona_radiata_R	MD	HD	15	-0.0732423	0.31895	0.0734908	-0.217284	0.0707997	0.929376	0.804701	1.07337	NA	NA	NA	NA	NA	NA	NA	NA
1342	1627	IDP_dMRI_TBSS_MD_Superior_corona_radiata_L	MD	HD	14	-0.0769089	0.273552	0.0702416	-0.214582	0.0607646	0.925974	0.806878	1.06265	NA	NA	NA	NA	NA	NA	NA	NA
1343	1628	IDP_dMRI_TBSS_MD_Posterior_corona_radiata_R	MD	HD	8	0.00676477	0.937386	0.0861143	-0.162019	0.175549	1.00679	0.850425	1.1919	NA	NA	NA	NA	NA	NA	NA	NA
1344	1629	IDP_dMRI_TBSS_MD_Posterior_corona_radiata_L	MD	HD	11	0.025647	0.761061	0.0843408	-0.139661	0.190955	1.02598	0.869653	1.2104	NA	NA	NA	NA	NA	NA	NA	NA
1345	1630	IDP_dMRI_TBSS_MD_Posterior_thalamic_radiation_R	MD	HD	12	0.0105859	0.879819	0.070013	-0.12664	0.147811	1.01064	0.881051	1.15929	NA	NA	NA	NA	NA	NA	NA	NA
1346	1631	IDP_dMRI_TBSS_MD_Posterior_thalamic_radiation_L	MD	HD	14	0.0505245	0.454385	0.0675349	-0.0818439	0.182893	1.05182	0.921416	1.20069	NA	NA	NA	NA	NA	NA	NA	NA
1347	1632	IDP_dMRI_TBSS_MD_Sagittal_stratum_R	MD	HD	12	-0.00558961	0.931139	0.0646861	-0.132374	0.121195	0.994426	0.876013	1.12885	NA	NA	NA	NA	NA	NA	NA	NA
1348	1633	IDP_dMRI_TBSS_MD_Sagittal_stratum_L	MD	HD	13	0.00928082	0.880559	0.0617646	-0.111778	0.130339	1.00932	0.894243	1.13922	NA	NA	NA	NA	NA	NA	NA	NA
1349	1634	IDP_dMRI_TBSS_MD_External_capsule_R	MD	HD	10	-0.0176032	0.822582	0.0785069	-0.171477	0.13627	0.982551	0.84242	1.14599	NA	NA	NA	NA	NA	NA	NA	NA
1350	1635	IDP_dMRI_TBSS_MD_External_capsule_L	MD	HD	7	0.000491421	0.996436	0.110006	-0.215121	0.216103	1.00049	0.806444	1.24123	NA	NA	NA	NA	NA	NA	NA	NA
1351	1636	IDP_dMRI_TBSS_MD_Cingulum_cingulate_gyrus_R	MD	HD	10	0.0391284	0.548002	0.0651318	-0.08853	0.166787	1.0399	0.915276	1.1815	NA	NA	NA	NA	NA	NA	NA	NA
1352	1637	IDP_dMRI_TBSS_MD_Cingulum_cingulate_gyrus_L	MD	HD	14	-0.025545	0.669299	0.059809	-0.142771	0.0916806	0.974778	0.866953	1.09601	NA	NA	NA	NA	NA	NA	NA	NA
1353	1638	IDP_dMRI_TBSS_MD_Cingulum_hippocampus_R	MD	HD	11	0.0289739	0.663511	0.0665958	-0.101554	0.159502	1.0294	0.903433	1.17293	NA	NA	NA	NA	NA	NA	NA	NA
1354	1639	IDP_dMRI_TBSS_MD_Cingulum_hippocampus_L	MD	HD	10	0.0505423	0.459883	0.0683892	-0.0835006	0.184585	1.05184	0.919891	1.20272	NA	NA	NA	NA	NA	NA	NA	NA
1355	1640	IDP_dMRI_TBSS_MD_Fornix_cres+Stria_terminalis_R	MD	HD	1	NA	NA	NA	NA	NA	NA	NA	NA	-0.11984	0.672346	0.283355	-0.675215	0.435536	0.887063	0.509047	1.54579
1356	1641	IDP_dMRI_TBSS_MD_Fornix_cres+Stria_terminalis_L	MD	HD	1	NA	NA	NA	NA	NA	NA	NA	NA	-0.140669	0.589542	0.26074	-0.65172	0.370381	0.868777	0.521149	1.44829
1357	1642	IDP_dMRI_TBSS_MD_Superior_longitudinal_fasciculus_R	MD	HD	23	-0.0936765	0.0916785	0.0555413	-0.202538	0.0151845	0.910577	0.816656	1.0153	NA	NA	NA	NA	NA	NA	NA	NA
1358	1643	IDP_dMRI_TBSS_MD_Superior_longitudinal_fasciculus_L	MD	HD	14	-0.063482	0.327824	0.0648764	-0.19064	0.0636757	0.938491	0.82643	1.06575	NA	NA	NA	NA	NA	NA	NA	NA
1359	1644	IDP_dMRI_TBSS_MD_Superior_fronto-occipital_fasciculus_R	MD	HD	4	0.108504	0.635636	0.229004	-0.340344	0.557352	1.11461	0.711526	1.74604	NA	NA	NA	NA	NA	NA	NA	NA
1360	1645	IDP_dMRI_TBSS_MD_Superior_fronto-occipital_fasciculus_L	MD	HD	7	0.101453	0.348928	0.108313	-0.110839	0.313746	1.10678	0.895082	1.36854	NA	NA	NA	NA	NA	NA	NA	NA
1361	1646	IDP_dMRI_TBSS_MD_Uncinate_fasciculus_R	MD	HD	5	-0.0257645	0.775555	0.090365	-0.20288	0.151351	0.974565	0.816376	1.1634	NA	NA	NA	NA	NA	NA	NA	NA
1362	1647	IDP_dMRI_TBSS_MD_Uncinate_fasciculus_L	MD	HD	3	0.00692415	0.946782	0.103736	-0.196398	0.210247	1.00695	0.821685	1.23398	NA	NA	NA	NA	NA	NA	NA	NA
1363	1648	IDP_dMRI_TBSS_MD_Tapetum_R	MD	HD	5	0.166702	0.18409	0.125503	-0.0792845	0.412688	1.1814	0.923777	1.51087	NA	NA	NA	NA	NA	NA	NA	NA
1364	1649	IDP_dMRI_TBSS_MD_Tapetum_L	MD	HD	6	0.083317	0.61388	0.165134	-0.240345	0.406979	1.08689	0.786356	1.50227	NA	NA	NA	NA	NA	NA	NA	NA
1365	122	IDP_T1_FAST_ROIs_L_thalamus	GMV	LBD	10	0.0120604	0.920293	0.120527	-0.224172	0.248293	1.01213	0.799178	1.28184	NA	NA	NA	NA	NA	NA	NA	NA
1366	123	IDP_T1_FAST_ROIs_R_thalamus	GMV	LBD	9	-0.0745415	0.500347	0.110605	-0.291327	0.142244	0.928169	0.747271	1.15286	NA	NA	NA	NA	NA	NA	NA	NA
1367	124	IDP_T1_FAST_ROIs_L_caudate	GMV	LBD	9	0.00597133	0.965587	0.138404	-0.2653	0.277243	1.00599	0.766976	1.31949	NA	NA	NA	NA	NA	NA	NA	NA
1368	125	IDP_T1_FAST_ROIs_R_caudate	GMV	LBD	9	-0.042917	0.773466	0.149098	-0.335149	0.249315	0.957991	0.715231	1.28315	NA	NA	NA	NA	NA	NA	NA	NA
1369	126	IDP_T1_FAST_ROIs_L_putamen	GMV	LBD	14	0.0354761	0.6543	0.0792237	-0.119802	0.190754	1.03611	0.887096	1.21016	NA	NA	NA	NA	NA	NA	NA	NA
1370	127	IDP_T1_FAST_ROIs_R_putamen	GMV	LBD	13	0.0727128	0.400766	0.0865367	-0.0968991	0.242325	1.07542	0.907648	1.27421	NA	NA	NA	NA	NA	NA	NA	NA
1371	128	IDP_T1_FAST_ROIs_L_pallidum	GMV	LBD	3	0.124166	0.487138	0.178691	-0.226068	0.4744	1.1322	0.797664	1.60705	NA	NA	NA	NA	NA	NA	NA	NA
1372	129	IDP_T1_FAST_ROIs_R_pallidum	GMV	LBD	1	NA	NA	NA	NA	NA	NA	NA	NA	0.429448	0.214347	0.345854	-0.248427	1.10732	1.53641	0.780027	3.02624
1373	130	IDP_T1_FAST_ROIs_L_hippocampus	GMV	LBD	9	0.0466512	0.613569	0.0923811	-0.134416	0.227718	1.04776	0.874226	1.25573	NA	NA	NA	NA	NA	NA	NA	NA
1374	131	IDP_T1_FAST_ROIs_R_hippocampus	GMV	LBD	10	0.0296601	0.729446	0.0857569	-0.138423	0.197744	1.0301	0.87073	1.21865	NA	NA	NA	NA	NA	NA	NA	NA
1375	132	IDP_T1_FAST_ROIs_L_amygdala	GMV	LBD	1	NA	NA	NA	NA	NA	NA	NA	NA	-0.243725	0.481996	0.346645	-0.923148	0.435699	0.783703	0.397266	1.54604
1376	133	IDP_T1_FAST_ROIs_R_amygdala	GMV	LBD	NA	NA	NA	NA	NA	NA	NA	NA	NA	NA	NA	NA	NA	NA	NA	NA	NA
1377	134	IDP_T1_FAST_ROIs_L_ventral_striatum	GMV	LBD	10	0.0657909	0.674534	0.15667	-0.241282	0.372863	1.068	0.78562	1.45189	NA	NA	NA	NA	NA	NA	NA	NA
1378	135	IDP_T1_FAST_ROIs_R_ventral_striatum	GMV	LBD	10	0.317882	0.00321602	0.107892	0.106414	0.52935	1.37421	1.11228	1.69783	NA	NA	NA	NA	NA	NA	NA	NA
1379	136	IDP_T1_FAST_ROIs_brain_stem	GMV	LBD	5	0.165714	0.267507	0.149451	-0.127209	0.458638	1.18024	0.88055	1.58192	NA	NA	NA	NA	NA	NA	NA	NA
1380	137	IDP_T1_FAST_ROIs_L_cerebellum_I-IV	GMV	LBD	7	-0.198178	0.361445	0.217153	-0.623798	0.227443	0.820224	0.535905	1.25539	NA	NA	NA	NA	NA	NA	NA	NA
1381	138	IDP_T1_FAST_ROIs_R_cerebellum_I-IV	GMV	LBD	4	0.279792	0.122324	0.181084	-0.075133	0.634716	1.32285	0.92762	1.88649	NA	NA	NA	NA	NA	NA	NA	NA
1382	139	IDP_T1_FAST_ROIs_L_cerebellum_V	GMV	LBD	8	0.0786801	0.585205	0.144156	-0.203866	0.361226	1.08186	0.815572	1.43509	NA	NA	NA	NA	NA	NA	NA	NA
1383	140	IDP_T1_FAST_ROIs_R_cerebellum_V	GMV	LBD	10	0.00554456	0.958709	0.107093	-0.204357	0.215446	1.00556	0.815171	1.24042	NA	NA	NA	NA	NA	NA	NA	NA
1384	141	IDP_T1_FAST_ROIs_L_cerebellum_VI	GMV	LBD	9	-0.143687	0.161729	0.102686	-0.344953	0.0575784	0.866159	0.708254	1.05927	NA	NA	NA	NA	NA	NA	NA	NA
1385	142	IDP_T1_FAST_ROIs_V_cerebellum_VI	GMV	LBD	10	-0.0498702	0.616651	0.0996204	-0.245126	0.145386	0.951353	0.782606	1.15649	NA	NA	NA	NA	NA	NA	NA	NA
1386	143	IDP_T1_FAST_ROIs_R_cerebellum_VI	GMV	LBD	9	-0.0278304	0.804349	0.112345	-0.248026	0.192366	0.972553	0.780339	1.21211	NA	NA	NA	NA	NA	NA	NA	NA
1387	144	IDP_T1_FAST_ROIs_L_cerebellum_crus_I	GMV	LBD	20	0.0895018	0.214215	0.0720593	-0.0517344	0.230738	1.09363	0.949581	1.25953	NA	NA	NA	NA	NA	NA	NA	NA
1388	145	IDP_T1_FAST_ROIs_V_cerebellum_crus_I	GMV	LBD	2	0.448771	0.0881149	0.263143	-0.0669893	0.964532	1.56639	0.935205	2.62356	NA	NA	NA	NA	NA	NA	NA	NA
1389	146	IDP_T1_FAST_ROIs_R_cerebellum_crus_I	GMV	LBD	22	0.0552254	0.396527	0.0651366	-0.0724424	0.182893	1.05678	0.930119	1.20069	NA	NA	NA	NA	NA	NA	NA	NA
1390	147	IDP_T1_FAST_ROIs_L_cerebellum_crus_II	GMV	LBD	16	0.033385	0.638885	0.0711442	-0.106058	0.172828	1.03395	0.899373	1.18866	NA	NA	NA	NA	NA	NA	NA	NA
1391	148	IDP_T1_FAST_ROIs_V_cerebellum_crus_II	GMV	LBD	13	-0.0651141	0.413026	0.0795451	-0.221022	0.0907943	0.936961	0.801699	1.09504	NA	NA	NA	NA	NA	NA	NA	NA
1392	149	IDP_T1_FAST_ROIs_R_cerebellum_crus_II	GMV	LBD	21	-0.0276307	0.693562	0.070124	-0.165074	0.109812	0.972748	0.847831	1.11607	NA	NA	NA	NA	NA	NA	NA	NA
1393	150	IDP_T1_FAST_ROIs_L_cerebellum_VIIb	GMV	LBD	11	0.140864	0.0841047	0.081549	-0.0189723	0.3007	1.15127	0.981207	1.3508	NA	NA	NA	NA	NA	NA	NA	NA
1394	151	IDP_T1_FAST_ROIs_V_cerebellum_VIIb	GMV	LBD	9	-0.0781303	0.593504	0.146376	-0.365027	0.208766	0.924844	0.694178	1.23216	NA	NA	NA	NA	NA	NA	NA	NA
1395	152	IDP_T1_FAST_ROIs_R_cerebellum_VIIb	GMV	LBD	12	0.122904	0.163397	0.0881833	-0.0499351	0.295744	1.13078	0.951291	1.34413	NA	NA	NA	NA	NA	NA	NA	NA
1396	153	IDP_T1_FAST_ROIs_L_cerebellum_VIIIa	GMV	LBD	14	-0.0895753	0.424891	0.112255	-0.309595	0.130444	0.914319	0.733744	1.13933	NA	NA	NA	NA	NA	NA	NA	NA
1397	154	IDP_T1_FAST_ROIs_V_cerebellum_VIIIa	GMV	LBD	12	-0.190402	0.0194804	0.0815004	-0.350143	-0.0306612	0.826627	0.704588	0.969804	NA	NA	NA	NA	NA	NA	NA	NA
1398	155	IDP_T1_FAST_ROIs_R_cerebellum_VIIIa	GMV	LBD	7	0.193827	0.0787083	0.11024	-0.022243	0.409896	1.21389	0.978003	1.50666	NA	NA	NA	NA	NA	NA	NA	NA
1399	156	IDP_T1_FAST_ROIs_L_cerebellum_VIIIb	GMV	LBD	6	-0.348779	0.00564877	0.126027	-0.595792	-0.101767	0.705549	0.551126	0.90324	NA	NA	NA	NA	NA	NA	NA	NA
1400	157	IDP_T1_FAST_ROIs_V_cerebellum_VIIIb	GMV	LBD	12	-0.157338	0.0965017	0.0946648	-0.342881	0.0282049	0.854415	0.709723	1.02861	NA	NA	NA	NA	NA	NA	NA	NA
1401	158	IDP_T1_FAST_ROIs_R_cerebellum_VIIIb	GMV	LBD	1	NA	NA	NA	NA	NA	NA	NA	NA	-0.810611	0.0317598	0.377481	-1.55047	-0.0707479	0.444587	0.212148	0.931697
1402	159	IDP_T1_FAST_ROIs_L_cerebellum_IX	GMV	LBD	12	0.22102	0.114766	0.140141	-0.0536561	0.495695	1.24735	0.947758	1.64164	NA	NA	NA	NA	NA	NA	NA	NA
1403	160	IDP_T1_FAST_ROIs_V_cerebellum_IX	GMV	LBD	10	0.215478	0.188854	0.163989	-0.105941	0.536898	1.24046	0.899478	1.71069	NA	NA	NA	NA	NA	NA	NA	NA
1404	161	IDP_T1_FAST_ROIs_R_cerebellum_IX	GMV	LBD	14	0.190358	0.0991756	0.115448	-0.03592	0.416635	1.20968	0.964717	1.51685	NA	NA	NA	NA	NA	NA	NA	NA
1405	162	IDP_T1_FAST_ROIs_L_cerebellum_X	GMV	LBD	6	-0.110846	0.377541	0.125614	-0.35705	0.135357	0.895076	0.699738	1.14495	NA	NA	NA	NA	NA	NA	NA	NA
1406	163	IDP_T1_FAST_ROIs_V_cerebellum_X	GMV	LBD	5	0.169033	0.225732	0.139532	-0.10445	0.442516	1.18416	0.90082	1.55662	NA	NA	NA	NA	NA	NA	NA	NA
1407	164	IDP_T1_FAST_ROIs_R_cerebellum_X	GMV	LBD	6	-0.0879362	0.427126	0.110734	-0.304976	0.129103	0.915819	0.737141	1.13781	NA	NA	NA	NA	NA	NA	NA	NA
1408	344	aparc-Desikan_lh_volume_bankssts	GMV	LBD	2	-0.123315	0.578353	0.221872	-0.558184	0.311554	0.883985	0.572248	1.36555	NA	NA	NA	NA	NA	NA	NA	NA
1409	345	aparc-Desikan_lh_volume_caudalanteriorcingulate	GMV	LBD	NA	NA	NA	NA	NA	NA	NA	NA	NA	NA	NA	NA	NA	NA	NA	NA	NA
1410	346	aparc-Desikan_lh_volume_caudalmiddlefrontal	GMV	LBD	3	-0.0466164	0.784889	0.170785	-0.381355	0.288122	0.954453	0.682936	1.33392	NA	NA	NA	NA	NA	NA	NA	NA
1411	347	aparc-Desikan_lh_volume_cuneus	GMV	LBD	13	-0.112293	0.171934	0.0822045	-0.273413	0.0488281	0.893783	0.760778	1.05004	NA	NA	NA	NA	NA	NA	NA	NA
1412	348	aparc-Desikan_lh_volume_entorhinal	GMV	LBD	NA	NA	NA	NA	NA	NA	NA	NA	NA	NA	NA	NA	NA	NA	NA	NA	NA
1413	349	aparc-Desikan_lh_volume_fusiform	GMV	LBD	NA	NA	NA	NA	NA	NA	NA	NA	NA	NA	NA	NA	NA	NA	NA	NA	NA
1414	350	aparc-Desikan_lh_volume_inferiorparietal	GMV	LBD	2	-0.354504	0.167511	0.256841	-0.857913	0.148905	0.701521	0.424046	1.16056	NA	NA	NA	NA	NA	NA	NA	NA
1415	351	aparc-Desikan_lh_volume_inferiortemporal	GMV	LBD	NA	NA	NA	NA	NA	NA	NA	NA	NA	NA	NA	NA	NA	NA	NA	NA	NA
1416	352	aparc-Desikan_lh_volume_isthmuscingulate	GMV	LBD	NA	NA	NA	NA	NA	NA	NA	NA	NA	NA	NA	NA	NA	NA	NA	NA	NA
1417	353	aparc-Desikan_lh_volume_lateraloccipital	GMV	LBD	2	-0.371797	0.0790566	0.211707	-0.786743	0.0431488	0.689494	0.455325	1.04409	NA	NA	NA	NA	NA	NA	NA	NA
1418	354	aparc-Desikan_lh_volume_lateralorbitofrontal	GMV	LBD	2	0.0290312	0.944233	0.415024	-0.784416	0.842479	1.02946	0.456386	2.32212	NA	NA	NA	NA	NA	NA	NA	NA
1419	355	aparc-Desikan_lh_volume_lingual	GMV	LBD	8	0.00158569	0.991873	0.155676	-0.30354	0.306711	1.00159	0.7382	1.35895	NA	NA	NA	NA	NA	NA	NA	NA
1420	356	aparc-Desikan_lh_volume_medialorbitofrontal	GMV	LBD	NA	NA	NA	NA	NA	NA	NA	NA	NA	NA	NA	NA	NA	NA	NA	NA	NA
1421	357	aparc-Desikan_lh_volume_middletemporal	GMV	LBD	2	-0.124545	0.732781	0.364775	-0.839504	0.590415	0.882899	0.431925	1.80474	NA	NA	NA	NA	NA	NA	NA	NA
1422	358	aparc-Desikan_lh_volume_parahippocampal	GMV	LBD	1	NA	NA	NA	NA	NA	NA	NA	NA	-0.185136	0.588021	0.341765	-0.854995	0.484723	0.830991	0.425285	1.62373
1423	359	aparc-Desikan_lh_volume_paracentral	GMV	LBD	NA	NA	NA	NA	NA	NA	NA	NA	NA	NA	NA	NA	NA	NA	NA	NA	NA
1424	360	aparc-Desikan_lh_volume_parsopercularis	GMV	LBD	2	0.0319455	0.844206	0.162559	-0.28667	0.350561	1.03246	0.75076	1.41986	NA	NA	NA	NA	NA	NA	NA	NA
1425	361	aparc-Desikan_lh_volume_parsorbitalis	GMV	LBD	NA	NA	NA	NA	NA	NA	NA	NA	NA	NA	NA	NA	NA	NA	NA	NA	NA
1426	362	aparc-Desikan_lh_volume_parstriangularis	GMV	LBD	6	0.0532683	0.626394	0.109423	-0.161202	0.267738	1.05471	0.85112	1.307	NA	NA	NA	NA	NA	NA	NA	NA
1427	363	aparc-Desikan_lh_volume_pericalcarine	GMV	LBD	22	-0.112897	0.0792502	0.0643268	-0.238977	0.0131836	0.893243	0.787433	1.01327	NA	NA	NA	NA	NA	NA	NA	NA
1428	364	aparc-Desikan_lh_volume_postcentral	GMV	LBD	3	-0.0210431	0.817841	0.0913632	-0.200115	0.158029	0.979177	0.818637	1.1712	NA	NA	NA	NA	NA	NA	NA	NA
1429	365	aparc-Desikan_lh_volume_posteriorcingulate	GMV	LBD	NA	NA	NA	NA	NA	NA	NA	NA	NA	NA	NA	NA	NA	NA	NA	NA	NA
1430	366	aparc-Desikan_lh_volume_precentral	GMV	LBD	1	NA	NA	NA	NA	NA	NA	NA	NA	0.0251583	0.817498	0.109022	-0.188524	0.23884	1.02548	0.828181	1.26978
1431	367	aparc-Desikan_lh_volume_precuneus	GMV	LBD	4	0.189808	0.16043	0.135226	-0.0752362	0.454851	1.20902	0.927524	1.57594	NA	NA	NA	NA	NA	NA	NA	NA
1432	368	aparc-Desikan_lh_volume_rostralanteriorcingulate	GMV	LBD	NA	NA	NA	NA	NA	NA	NA	NA	NA	NA	NA	NA	NA	NA	NA	NA	NA
1433	369	aparc-Desikan_lh_volume_rostralmiddlefrontal	GMV	LBD	2	0.103962	0.665303	0.240318	-0.367061	0.574986	1.10956	0.692768	1.7771	NA	NA	NA	NA	NA	NA	NA	NA
1434	370	aparc-Desikan_lh_volume_superiorfrontal	GMV	LBD	2	-0.00361827	0.986436	0.212833	-0.420772	0.413535	0.996388	0.65654	1.51215	NA	NA	NA	NA	NA	NA	NA	NA
1435	371	aparc-Desikan_lh_volume_superiorparietal	GMV	LBD	10	0.145915	0.166448	0.105452	-0.060771	0.352601	1.1571	0.941039	1.42276	NA	NA	NA	NA	NA	NA	NA	NA
1436	372	aparc-Desikan_lh_volume_superiortemporal	GMV	LBD	1	NA	NA	NA	NA	NA	NA	NA	NA	-0.31088	0.510456	0.47237	-1.23673	0.614966	0.732802	0.290333	1.84959
1437	373	aparc-Desikan_lh_volume_supramarginal	GMV	LBD	3	0.00064488	0.99716	0.181174	-0.354456	0.355746	1.00065	0.701555	1.42725	NA	NA	NA	NA	NA	NA	NA	NA
1438	374	aparc-Desikan_lh_volume_frontalpole	GMV	LBD	NA	NA	NA	NA	NA	NA	NA	NA	NA	NA	NA	NA	NA	NA	NA	NA	NA
1439	375	aparc-Desikan_lh_volume_transversetemporal	GMV	LBD	2	-0.190001	0.482791	0.270726	-0.720624	0.340622	0.826958	0.486448	1.40582	NA	NA	NA	NA	NA	NA	NA	NA
1440	376	aparc-Desikan_lh_volume_insula	GMV	LBD	4	-0.04099	0.839454	0.202327	-0.437552	0.355572	0.959839	0.645615	1.427	NA	NA	NA	NA	NA	NA	NA	NA
1441	377	aparc-Desikan_rh_volume_bankssts	GMV	LBD	NA	NA	NA	NA	NA	NA	NA	NA	NA	NA	NA	NA	NA	NA	NA	NA	NA
1442	378	aparc-Desikan_rh_volume_caudalanteriorcingulate	GMV	LBD	NA	NA	NA	NA	NA	NA	NA	NA	NA	NA	NA	NA	NA	NA	NA	NA	NA
1443	379	aparc-Desikan_rh_volume_caudalmiddlefrontal	GMV	LBD	1	NA	NA	NA	NA	NA	NA	NA	NA	-0.31331	0.406529	0.377473	-1.05316	0.426538	0.731024	0.348835	1.53195
1444	380	aparc-Desikan_rh_volume_cuneus	GMV	LBD	15	-0.129998	0.123242	0.0843428	-0.29531	0.0353136	0.878097	0.744301	1.03594	NA	NA	NA	NA	NA	NA	NA	NA
1445	381	aparc-Desikan_rh_volume_entorhinal	GMV	LBD	2	0.276342	0.247087	0.23875	-0.191608	0.744291	1.3183	0.825631	2.10495	NA	NA	NA	NA	NA	NA	NA	NA
1446	382	aparc-Desikan_rh_volume_fusiform	GMV	LBD	1	NA	NA	NA	NA	NA	NA	NA	NA	-0.256055	0.417079	0.315533	-0.8745	0.36239	0.7741	0.41707	1.43676
1447	383	aparc-Desikan_rh_volume_inferiorparietal	GMV	LBD	3	-0.0861464	0.715189	0.236084	-0.548872	0.376579	0.91746	0.577601	1.45729	NA	NA	NA	NA	NA	NA	NA	NA
1448	384	aparc-Desikan_rh_volume_inferiortemporal	GMV	LBD	NA	NA	NA	NA	NA	NA	NA	NA	NA	NA	NA	NA	NA	NA	NA	NA	NA
1449	385	aparc-Desikan_rh_volume_isthmuscingulate	GMV	LBD	2	0.146028	0.551119	0.244979	-0.334131	0.626188	1.15723	0.71596	1.87047	NA	NA	NA	NA	NA	NA	NA	NA
1450	386	aparc-Desikan_rh_volume_lateraloccipital	GMV	LBD	4	-0.302384	0.069671	0.166691	-0.629098	0.0243296	0.739054	0.533072	1.02463	NA	NA	NA	NA	NA	NA	NA	NA
1451	387	aparc-Desikan_rh_volume_lateralorbitofrontal	GMV	LBD	4	-0.130838	0.436906	0.168296	-0.460698	0.199022	0.87736	0.630843	1.22021	NA	NA	NA	NA	NA	NA	NA	NA
1452	388	aparc-Desikan_rh_volume_lingual	GMV	LBD	8	-0.13891	0.239924	0.118203	-0.370588	0.0927685	0.870307	0.690329	1.09721	NA	NA	NA	NA	NA	NA	NA	NA
1453	389	aparc-Desikan_rh_volume_medialorbitofrontal	GMV	LBD	4	0.191861	0.292238	0.182166	-0.165183	0.548906	1.2115	0.847738	1.73136	NA	NA	NA	NA	NA	NA	NA	NA
1454	390	aparc-Desikan_rh_volume_middletemporal	GMV	LBD	2	-0.0235322	0.9258	0.25268	-0.518784	0.47172	0.976743	0.595244	1.60275	NA	NA	NA	NA	NA	NA	NA	NA
1455	391	aparc-Desikan_rh_volume_parahippocampal	GMV	LBD	2	-0.190126	0.384234	0.218505	-0.618396	0.238144	0.826855	0.538808	1.26889	NA	NA	NA	NA	NA	NA	NA	NA
1456	392	aparc-Desikan_rh_volume_paracentral	GMV	LBD	1	NA	NA	NA	NA	NA	NA	NA	NA	-0.021487	0.950856	0.348638	-0.704817	0.661843	0.978742	0.494199	1.93836
1457	393	aparc-Desikan_rh_volume_parsopercularis	GMV	LBD	2	0.0402401	0.775098	0.140841	-0.235808	0.316288	1.04106	0.789932	1.37203	NA	NA	NA	NA	NA	NA	NA	NA
1458	394	aparc-Desikan_rh_volume_parsorbitalis	GMV	LBD	2	0.118591	0.606112	0.229992	-0.332193	0.569376	1.12591	0.717349	1.76716	NA	NA	NA	NA	NA	NA	NA	NA
1459	395	aparc-Desikan_rh_volume_parstriangularis	GMV	LBD	5	-0.0436269	0.752069	0.138098	-0.314298	0.227045	0.957311	0.730301	1.25489	NA	NA	NA	NA	NA	NA	NA	NA
1460	396	aparc-Desikan_rh_volume_pericalcarine	GMV	LBD	17	-0.148687	0.0460027	0.074516	-0.294738	-0.00263549	0.861839	0.744727	0.997368	NA	NA	NA	NA	NA	NA	NA	NA
1461	397	aparc-Desikan_rh_volume_postcentral	GMV	LBD	2	-0.00628425	0.946724	0.0940458	-0.190614	0.178045	0.993735	0.826452	1.19488	NA	NA	NA	NA	NA	NA	NA	NA
1462	398	aparc-Desikan_rh_volume_posteriorcingulate	GMV	LBD	NA	NA	NA	NA	NA	NA	NA	NA	NA	NA	NA	NA	NA	NA	NA	NA	NA
1463	399	aparc-Desikan_rh_volume_precentral	GMV	LBD	3	0.0557918	0.544363	0.0920308	-0.124589	0.236172	1.05738	0.88286	1.26639	NA	NA	NA	NA	NA	NA	NA	NA
1464	400	aparc-Desikan_rh_volume_precuneus	GMV	LBD	6	0.169211	0.185567	0.127822	-0.081319	0.419742	1.18437	0.9219	1.52157	NA	NA	NA	NA	NA	NA	NA	NA
1465	401	aparc-Desikan_rh_volume_rostralanteriorcingulate	GMV	LBD	NA	NA	NA	NA	NA	NA	NA	NA	NA	NA	NA	NA	NA	NA	NA	NA	NA
1466	402	aparc-Desikan_rh_volume_rostralmiddlefrontal	GMV	LBD	2	-0.325234	0.173613	0.239022	-0.793718	0.14325	0.722358	0.452161	1.15402	NA	NA	NA	NA	NA	NA	NA	NA
1467	403	aparc-Desikan_rh_volume_superiorfrontal	GMV	LBD	2	0.0854522	0.684953	0.210622	-0.327367	0.498271	1.08921	0.720819	1.64587	NA	NA	NA	NA	NA	NA	NA	NA
1468	404	aparc-Desikan_rh_volume_superiorparietal	GMV	LBD	3	0.0451591	0.779847	0.16156	-0.271499	0.361817	1.04619	0.762236	1.43594	NA	NA	NA	NA	NA	NA	NA	NA
1469	405	aparc-Desikan_rh_volume_superiortemporal	GMV	LBD	2	-0.382625	0.156414	0.26998	-0.911786	0.146536	0.682069	0.401806	1.15782	NA	NA	NA	NA	NA	NA	NA	NA
1470	406	aparc-Desikan_rh_volume_supramarginal	GMV	LBD	4	-0.0491808	0.666328	0.114057	-0.272733	0.174372	0.952009	0.761296	1.1905	NA	NA	NA	NA	NA	NA	NA	NA
1471	407	aparc-Desikan_rh_volume_frontalpole	GMV	LBD	NA	NA	NA	NA	NA	NA	NA	NA	NA	NA	NA	NA	NA	NA	NA	NA	NA
1472	408	aparc-Desikan_rh_volume_transversetemporal	GMV	LBD	1	NA	NA	NA	NA	NA	NA	NA	NA	-0.509575	0.172235	0.3733	-1.24124	0.222092	0.600751	0.289025	1.24869
1473	409	aparc-Desikan_rh_volume_insula	GMV	LBD	2	-0.237429	0.354841	0.256613	-0.74039	0.265533	0.788653	0.476928	1.30413	NA	NA	NA	NA	NA	NA	NA	NA
1474	648	aparc-Desikan_lh_area_TotalSurface	SA	LBD	7	-0.0471203	0.679463	0.114039	-0.270636	0.176396	0.953973	0.762894	1.19291	NA	NA	NA	NA	NA	NA	NA	NA
1475	649	aparc-Desikan_lh_area_bankssts	SA	LBD	1	NA	NA	NA	NA	NA	NA	NA	NA	-0.154728	0.647456	0.338353	-0.817899	0.508443	0.856648	0.441358	1.6627
1476	650	aparc-Desikan_lh_area_caudalanteriorcingulate	SA	LBD	NA	NA	NA	NA	NA	NA	NA	NA	NA	NA	NA	NA	NA	NA	NA	NA	NA
1477	651	aparc-Desikan_lh_area_caudalmiddlefrontal	SA	LBD	4	-0.0363167	0.806122	0.14797	-0.326338	0.253705	0.964335	0.721561	1.28879	NA	NA	NA	NA	NA	NA	NA	NA
1478	652	aparc-Desikan_lh_area_cuneus	SA	LBD	15	-0.0842935	0.25641	0.0742728	-0.229868	0.0612811	0.919161	0.794638	1.0632	NA	NA	NA	NA	NA	NA	NA	NA
1479	653	aparc-Desikan_lh_area_entorhinal	SA	LBD	2	-0.0379867	0.864981	0.223402	-0.475856	0.399882	0.962726	0.621353	1.49165	NA	NA	NA	NA	NA	NA	NA	NA
1480	654	aparc-Desikan_lh_area_fusiform	SA	LBD	2	-0.154081	0.551553	0.25877	-0.661271	0.353109	0.857203	0.516195	1.42349	NA	NA	NA	NA	NA	NA	NA	NA
1481	655	aparc-Desikan_lh_area_inferiorparietal	SA	LBD	4	-0.19769	0.244587	0.169896	-0.530686	0.135305	0.820624	0.588201	1.14489	NA	NA	NA	NA	NA	NA	NA	NA
1482	656	aparc-Desikan_lh_area_inferiortemporal	SA	LBD	NA	NA	NA	NA	NA	NA	NA	NA	NA	NA	NA	NA	NA	NA	NA	NA	NA
1483	657	aparc-Desikan_lh_area_isthmuscingulate	SA	LBD	NA	NA	NA	NA	NA	NA	NA	NA	NA	NA	NA	NA	NA	NA	NA	NA	NA
1484	658	aparc-Desikan_lh_area_lateraloccipital	SA	LBD	8	-0.116127	0.394193	0.136293	-0.38326	0.151007	0.890363	0.681635	1.16301	NA	NA	NA	NA	NA	NA	NA	NA
1485	659	aparc-Desikan_lh_area_lateralorbitofrontal	SA	LBD	3	-0.313528	0.0924989	0.186362	-0.678798	0.0517414	0.730864	0.507226	1.0531	NA	NA	NA	NA	NA	NA	NA	NA
1486	660	aparc-Desikan_lh_area_lingual	SA	LBD	12	-0.126015	0.142969	0.0860276	-0.29463	0.0425987	0.881601	0.744807	1.04352	NA	NA	NA	NA	NA	NA	NA	NA
1487	661	aparc-Desikan_lh_area_medialorbitofrontal	SA	LBD	NA	NA	NA	NA	NA	NA	NA	NA	NA	NA	NA	NA	NA	NA	NA	NA	NA
1488	662	aparc-Desikan_lh_area_middletemporal	SA	LBD	3	0.137056	0.50771	0.206906	-0.26848	0.542593	1.14689	0.764541	1.72046	NA	NA	NA	NA	NA	NA	NA	NA
1489	663	aparc-Desikan_lh_area_parahippocampal	SA	LBD	1	NA	NA	NA	NA	NA	NA	NA	NA	-0.750791	0.0198855	0.322435	-1.38276	-0.118818	0.471993	0.250884	0.887969
1490	664	aparc-Desikan_lh_area_paracentral	SA	LBD	2	0.178869	0.470883	0.248069	-0.307347	0.665084	1.19586	0.735395	1.94465	NA	NA	NA	NA	NA	NA	NA	NA
1491	665	aparc-Desikan_lh_area_parsopercularis	SA	LBD	3	0.117191	0.507856	0.176978	-0.229685	0.464067	1.12433	0.794784	1.59053	NA	NA	NA	NA	NA	NA	NA	NA
1492	666	aparc-Desikan_lh_area_parsorbitalis	SA	LBD	3	0.0483125	0.819196	0.21136	-0.365953	0.462578	1.0495	0.693535	1.58816	NA	NA	NA	NA	NA	NA	NA	NA
1493	667	aparc-Desikan_lh_area_parstriangularis	SA	LBD	8	-0.0179341	0.851563	0.0958408	-0.205782	0.169914	0.982226	0.81401	1.1852	NA	NA	NA	NA	NA	NA	NA	NA
1494	668	aparc-Desikan_lh_area_pericalcarine	SA	LBD	26	-0.113946	0.0614811	0.0609328	-0.233374	0.00548275	0.892307	0.791858	1.0055	NA	NA	NA	NA	NA	NA	NA	NA
1495	669	aparc-Desikan_lh_area_postcentral	SA	LBD	5	0.0204392	0.849667	0.107834	-0.190915	0.231793	1.02065	0.826203	1.26086	NA	NA	NA	NA	NA	NA	NA	NA
1496	670	aparc-Desikan_lh_area_posteriorcingulate	SA	LBD	2	-0.0828013	0.723999	0.234486	-0.542393	0.376791	0.920534	0.581355	1.4576	NA	NA	NA	NA	NA	NA	NA	NA
1497	671	aparc-Desikan_lh_area_precentral	SA	LBD	1	NA	NA	NA	NA	NA	NA	NA	NA	0.0753795	0.421932	0.0938638	-0.108593	0.259352	1.07829	0.897095	1.29609
1498	672	aparc-Desikan_lh_area_precuneus	SA	LBD	6	0.199901	0.106783	0.123945	-0.0430306	0.442833	1.22128	0.957882	1.55711	NA	NA	NA	NA	NA	NA	NA	NA
1499	673	aparc-Desikan_lh_area_rostralanteriorcingulate	SA	LBD	1	NA	NA	NA	NA	NA	NA	NA	NA	0.337273	0.364566	0.371979	-0.391806	1.06635	1.40112	0.675835	2.90476
1500	674	aparc-Desikan_lh_area_rostralmiddlefrontal	SA	LBD	3	0.0444951	0.819754	0.195272	-0.338239	0.427229	1.0455	0.713025	1.533	NA	NA	NA	NA	NA	NA	NA	NA
1501	675	aparc-Desikan_lh_area_superiorfrontal	SA	LBD	5	0.0912127	0.561763	0.157202	-0.216904	0.399329	1.0955	0.805007	1.49082	NA	NA	NA	NA	NA	NA	NA	NA
1502	676	aparc-Desikan_lh_area_superiorparietal	SA	LBD	9	0.0313159	0.751492	0.0988905	-0.162509	0.225141	1.03181	0.850008	1.2525	NA	NA	NA	NA	NA	NA	NA	NA
1503	677	aparc-Desikan_lh_area_superiortemporal	SA	LBD	3	0.0517307	0.788716	0.193041	-0.32663	0.430091	1.05309	0.721351	1.5374	NA	NA	NA	NA	NA	NA	NA	NA
1504	678	aparc-Desikan_lh_area_supramarginal	SA	LBD	5	-0.0436706	0.758915	0.142293	-0.322565	0.235224	0.957269	0.724289	1.26519	NA	NA	NA	NA	NA	NA	NA	NA
1505	679	aparc-Desikan_lh_area_frontalpole	SA	LBD	1	NA	NA	NA	NA	NA	NA	NA	NA	0.076576	0.787473	0.284043	-0.480148	0.6333	1.07958	0.618692	1.88382
1506	680	aparc-Desikan_lh_area_transversetemporal	SA	LBD	3	0.185065	0.424396	0.231674	-0.269016	0.639146	1.2033	0.764131	1.89486	NA	NA	NA	NA	NA	NA	NA	NA
1507	681	aparc-Desikan_lh_area_insula	SA	LBD	NA	NA	NA	NA	NA	NA	NA	NA	NA	NA	NA	NA	NA	NA	NA	NA	NA
1508	682	aparc-Desikan_rh_area_TotalSurface	SA	LBD	8	-0.0632352	0.556678	0.107583	-0.274097	0.147627	0.938723	0.760258	1.15908	NA	NA	NA	NA	NA	NA	NA	NA
1509	683	aparc-Desikan_rh_area_bankssts	SA	LBD	2	-0.0656779	0.801536	0.261291	-0.577808	0.446452	0.936432	0.561127	1.56276	NA	NA	NA	NA	NA	NA	NA	NA
1510	684	aparc-Desikan_rh_area_caudalanteriorcingulate	SA	LBD	1	NA	NA	NA	NA	NA	NA	NA	NA	0.219111	0.530813	0.34959	-0.466085	0.904307	1.24497	0.627454	2.47022
1511	685	aparc-Desikan_rh_area_caudalmiddlefrontal	SA	LBD	2	-0.100286	0.647432	0.219284	-0.530082	0.329511	0.904579	0.588557	1.39029	NA	NA	NA	NA	NA	NA	NA	NA
1512	686	aparc-Desikan_rh_area_cuneus	SA	LBD	16	-0.105756	0.152071	0.0738384	-0.250479	0.0389678	0.899645	0.778428	1.03974	NA	NA	NA	NA	NA	NA	NA	NA
1513	687	aparc-Desikan_rh_area_entorhinal	SA	LBD	1	NA	NA	NA	NA	NA	NA	NA	NA	-0.338803	0.326909	0.345591	-1.01616	0.338555	0.712623	0.361982	1.40292
1514	688	aparc-Desikan_rh_area_fusiform	SA	LBD	1	NA	NA	NA	NA	NA	NA	NA	NA	-0.304385	0.373137	0.341771	-0.974256	0.365485	0.737576	0.377473	1.44121
1515	689	aparc-Desikan_rh_area_inferiorparietal	SA	LBD	7	0.0630643	0.654266	0.140818	-0.212939	0.339068	1.0651	0.808206	1.40364	NA	NA	NA	NA	NA	NA	NA	NA
1516	690	aparc-Desikan_rh_area_inferiortemporal	SA	LBD	1	NA	NA	NA	NA	NA	NA	NA	NA	0.123793	0.718632	0.343596	-0.549655	0.797242	1.13178	0.577149	2.21941
1517	691	aparc-Desikan_rh_area_isthmuscingulate	SA	LBD	3	-0.193351	0.29573	0.184912	-0.555779	0.169078	0.824193	0.573625	1.18421	NA	NA	NA	NA	NA	NA	NA	NA
1518	692	aparc-Desikan_rh_area_lateraloccipital	SA	LBD	11	-0.106399	0.33029	0.109292	-0.320613	0.107814	0.899065	0.725704	1.11384	NA	NA	NA	NA	NA	NA	NA	NA
1519	693	aparc-Desikan_rh_area_lateralorbitofrontal	SA	LBD	3	0.0200315	0.910099	0.177405	-0.327683	0.367746	1.02023	0.720592	1.44447	NA	NA	NA	NA	NA	NA	NA	NA
1520	694	aparc-Desikan_rh_area_lingual	SA	LBD	10	-0.128898	0.124548	0.0839201	-0.293381	0.0355856	0.879064	0.745738	1.03623	NA	NA	NA	NA	NA	NA	NA	NA
1521	695	aparc-Desikan_rh_area_medialorbitofrontal	SA	LBD	1	NA	NA	NA	NA	NA	NA	NA	NA	-0.572925	0.100114	0.34843	-1.25585	0.109998	0.563874	0.284834	1.11628
1522	696	aparc-Desikan_rh_area_middletemporal	SA	LBD	2	0.430156	0.343884	0.454461	-0.460587	1.3209	1.5375	0.630913	3.74679	NA	NA	NA	NA	NA	NA	NA	NA
1523	697	aparc-Desikan_rh_area_parahippocampal	SA	LBD	3	0.300367	0.37478	0.338421	-0.362938	0.963671	1.35035	0.69563	2.6213	NA	NA	NA	NA	NA	NA	NA	NA
1524	698	aparc-Desikan_rh_area_paracentral	SA	LBD	2	-0.273998	0.540204	0.44734	-1.15078	0.602789	0.760334	0.316389	1.82721	NA	NA	NA	NA	NA	NA	NA	NA
1525	699	aparc-Desikan_rh_area_parsopercularis	SA	LBD	2	0.0409394	0.814423	0.174415	-0.300914	0.382793	1.04179	0.740142	1.46637	NA	NA	NA	NA	NA	NA	NA	NA
1526	700	aparc-Desikan_rh_area_parsorbitalis	SA	LBD	2	0.145616	0.445672	0.190934	-0.228615	0.519847	1.15675	0.795635	1.68177	NA	NA	NA	NA	NA	NA	NA	NA
1527	701	aparc-Desikan_rh_area_parstriangularis	SA	LBD	5	-0.015091	0.892883	0.11207	-0.234748	0.204566	0.985022	0.79077	1.22699	NA	NA	NA	NA	NA	NA	NA	NA
1528	702	aparc-Desikan_rh_area_pericalcarine	SA	LBD	22	-0.118894	0.0642474	0.064251	-0.244826	0.00703812	0.887902	0.782841	1.00706	NA	NA	NA	NA	NA	NA	NA	NA
1529	703	aparc-Desikan_rh_area_postcentral	SA	LBD	5	0.0490117	0.64099	0.105104	-0.156993	0.255016	1.05023	0.85471	1.29048	NA	NA	NA	NA	NA	NA	NA	NA
1530	704	aparc-Desikan_rh_area_posteriorcingulate	SA	LBD	2	0.579574	0.0136135	0.234902	0.119167	1.03998	1.78528	1.12656	2.82916	NA	NA	NA	NA	NA	NA	NA	NA
1531	705	aparc-Desikan_rh_area_precentral	SA	LBD	3	0.0285706	0.786257	0.105359	-0.177932	0.235073	1.02898	0.836999	1.265	NA	NA	NA	NA	NA	NA	NA	NA
1532	706	aparc-Desikan_rh_area_precuneus	SA	LBD	8	0.211724	0.0529467	0.109398	-0.00269606	0.426144	1.23581	0.997308	1.53134	NA	NA	NA	NA	NA	NA	NA	NA
1533	707	aparc-Desikan_rh_area_rostralanteriorcingulate	SA	LBD	1	NA	NA	NA	NA	NA	NA	NA	NA	0.919282	0.00303439	0.310125	0.311437	1.52713	2.50749	1.36539	4.60493
1534	708	aparc-Desikan_rh_area_rostralmiddlefrontal	SA	LBD	3	-0.197653	0.320265	0.198863	-0.587424	0.192119	0.820655	0.555757	1.21181	NA	NA	NA	NA	NA	NA	NA	NA
1535	709	aparc-Desikan_rh_area_superiorfrontal	SA	LBD	4	-0.0818707	0.616432	0.163443	-0.402218	0.238477	0.921391	0.668835	1.26931	NA	NA	NA	NA	NA	NA	NA	NA
1536	710	aparc-Desikan_rh_area_superiorparietal	SA	LBD	7	0.0729714	0.539771	0.119009	-0.160286	0.306229	1.0757	0.8519	1.35829	NA	NA	NA	NA	NA	NA	NA	NA
1537	711	aparc-Desikan_rh_area_superiortemporal	SA	LBD	3	-0.0431376	0.82378	0.193715	-0.422819	0.336544	0.95778	0.655197	1.4001	NA	NA	NA	NA	NA	NA	NA	NA
1538	712	aparc-Desikan_rh_area_supramarginal	SA	LBD	4	0.000256933	0.998212	0.114681	-0.224518	0.225032	1.00026	0.798901	1.25236	NA	NA	NA	NA	NA	NA	NA	NA
1539	713	aparc-Desikan_rh_area_frontalpole	SA	LBD	1	NA	NA	NA	NA	NA	NA	NA	NA	-0.864893	0.0317598	0.402759	-1.6543	-0.0754855	0.421097	0.191226	0.927293
1540	714	aparc-Desikan_rh_area_transversetemporal	SA	LBD	1	NA	NA	NA	NA	NA	NA	NA	NA	-0.0344295	0.921023	0.347264	-0.715067	0.646208	0.966156	0.489159	1.90829
1541	715	aparc-Desikan_rh_area_insula	SA	LBD	NA	NA	NA	NA	NA	NA	NA	NA	NA	NA	NA	NA	NA	NA	NA	NA	NA
1542	1020	aparc-Desikan_lh_thickness_GlobalMeanThickness	CT	LBD	7	0.211209	0.265969	0.189868	-0.160934	0.583351	1.23517	0.851349	1.79203	NA	NA	NA	NA	NA	NA	NA	NA
1543	1021	aparc-Desikan_lh_thickness_bankssts	CT	LBD	1	NA	NA	NA	NA	NA	NA	NA	NA	-0.158642	0.647456	0.346912	-0.838589	0.521305	0.853301	0.43232	1.68422
1544	1022	aparc-Desikan_lh_thickness_caudalanteriorcingulate	CT	LBD	NA	NA	NA	NA	NA	NA	NA	NA	NA	NA	NA	NA	NA	NA	NA	NA	NA
1545	1023	aparc-Desikan_lh_thickness_caudalmiddlefrontal	CT	LBD	1	NA	NA	NA	NA	NA	NA	NA	NA	-0.275133	0.432674	0.350656	-0.962419	0.412153	0.759471	0.381968	1.51006
1546	1024	aparc-Desikan_lh_thickness_cuneus	CT	LBD	2	-0.0510409	0.845485	0.261906	-0.564377	0.462295	0.95024	0.568714	1.58771	NA	NA	NA	NA	NA	NA	NA	NA
1547	1025	aparc-Desikan_lh_thickness_entorhinal	CT	LBD	NA	NA	NA	NA	NA	NA	NA	NA	NA	NA	NA	NA	NA	NA	NA	NA	NA
1548	1026	aparc-Desikan_lh_thickness_fusiform	CT	LBD	3	0.23226	0.25697	0.204891	-0.169325	0.633846	1.26145	0.844234	1.88485	NA	NA	NA	NA	NA	NA	NA	NA
1549	1027	aparc-Desikan_lh_thickness_inferiorparietal	CT	LBD	4	0.181688	0.528684	0.288386	-0.383549	0.746924	1.19924	0.681439	2.1105	NA	NA	NA	NA	NA	NA	NA	NA
1550	1028	aparc-Desikan_lh_thickness_inferiortemporal	CT	LBD	1	NA	NA	NA	NA	NA	NA	NA	NA	-0.340525	0.350583	0.364799	-1.05553	0.374481	0.711397	0.348008	1.45424
1551	1029	aparc-Desikan_lh_thickness_isthmuscingulate	CT	LBD	NA	NA	NA	NA	NA	NA	NA	NA	NA	NA	NA	NA	NA	NA	NA	NA	NA
1552	1030	aparc-Desikan_lh_thickness_lateraloccipital	CT	LBD	3	-0.255948	0.193145	0.196682	-0.641445	0.129548	0.774182	0.526531	1.13831	NA	NA	NA	NA	NA	NA	NA	NA
1553	1031	aparc-Desikan_lh_thickness_lateralorbitofrontal	CT	LBD	NA	NA	NA	NA	NA	NA	NA	NA	NA	NA	NA	NA	NA	NA	NA	NA	NA
1554	1032	aparc-Desikan_lh_thickness_lingual	CT	LBD	NA	NA	NA	NA	NA	NA	NA	NA	NA	NA	NA	NA	NA	NA	NA	NA	NA
1555	1033	aparc-Desikan_lh_thickness_medialorbitofrontal	CT	LBD	NA	NA	NA	NA	NA	NA	NA	NA	NA	NA	NA	NA	NA	NA	NA	NA	NA
1556	1034	aparc-Desikan_lh_thickness_middletemporal	CT	LBD	1	NA	NA	NA	NA	NA	NA	NA	NA	-0.539234	0.0733603	0.30115	-1.12949	0.05102	0.583195	0.323198	1.05234
1557	1035	aparc-Desikan_lh_thickness_parahippocampal	CT	LBD	1	NA	NA	NA	NA	NA	NA	NA	NA	-0.366533	0.328105	0.374802	-1.10115	0.368079	0.693133	0.33249	1.44496
1558	1036	aparc-Desikan_lh_thickness_paracentral	CT	LBD	NA	NA	NA	NA	NA	NA	NA	NA	NA	NA	NA	NA	NA	NA	NA	NA	NA
1559	1037	aparc-Desikan_lh_thickness_parsopercularis	CT	LBD	3	0.2792	0.14226	0.190265	-0.0937199	0.65212	1.32207	0.910538	1.91961	NA	NA	NA	NA	NA	NA	NA	NA
1560	1038	aparc-Desikan_lh_thickness_parsorbitalis	CT	LBD	NA	NA	NA	NA	NA	NA	NA	NA	NA	NA	NA	NA	NA	NA	NA	NA	NA
1561	1039	aparc-Desikan_lh_thickness_parstriangularis	CT	LBD	1	NA	NA	NA	NA	NA	NA	NA	NA	0.310888	0.392475	0.363554	-0.401677	1.02345	1.36464	0.669197	2.78279
1562	1040	aparc-Desikan_lh_thickness_pericalcarine	CT	LBD	NA	NA	NA	NA	NA	NA	NA	NA	NA	NA	NA	NA	NA	NA	NA	NA	NA
1563	1041	aparc-Desikan_lh_thickness_postcentral	CT	LBD	1	NA	NA	NA	NA	NA	NA	NA	NA	0.0251621	0.835674	0.121304	-0.212593	0.262917	1.02548	0.808485	1.30072
1564	1042	aparc-Desikan_lh_thickness_posteriorcingulate	CT	LBD	NA	NA	NA	NA	NA	NA	NA	NA	NA	NA	NA	NA	NA	NA	NA	NA	NA
1565	1043	aparc-Desikan_lh_thickness_precentral	CT	LBD	1	NA	NA	NA	NA	NA	NA	NA	NA	0.699902	0.0444588	0.348255	0.017322	1.38248	2.01355	1.01747	3.98478
1566	1044	aparc-Desikan_lh_thickness_precuneus	CT	LBD	4	-0.348671	0.130003	0.230285	-0.800029	0.102687	0.705625	0.449316	1.10814	NA	NA	NA	NA	NA	NA	NA	NA
1567	1045	aparc-Desikan_lh_thickness_rostralanteriorcingulate	CT	LBD	1	NA	NA	NA	NA	NA	NA	NA	NA	0.482135	0.204572	0.380043	-0.262749	1.22702	1.61953	0.768935	3.41105
1568	1046	aparc-Desikan_lh_thickness_rostralmiddlefrontal	CT	LBD	5	-0.0469717	0.767166	0.158643	-0.357913	0.263969	0.954114	0.699134	1.30209	NA	NA	NA	NA	NA	NA	NA	NA
1569	1047	aparc-Desikan_lh_thickness_superiorfrontal	CT	LBD	5	0.106802	0.502221	0.159168	-0.205168	0.418772	1.11271	0.81451	1.52009	NA	NA	NA	NA	NA	NA	NA	NA
1570	1048	aparc-Desikan_lh_thickness_superiorparietal	CT	LBD	6	0.159318	0.344684	0.1686	-0.171137	0.489774	1.17271	0.842706	1.63195	NA	NA	NA	NA	NA	NA	NA	NA
1571	1049	aparc-Desikan_lh_thickness_superiortemporal	CT	LBD	1	NA	NA	NA	NA	NA	NA	NA	NA	0.248948	0.373137	0.279524	-0.29892	0.796816	1.28268	0.741619	2.21847
1572	1050	aparc-Desikan_lh_thickness_supramarginal	CT	LBD	2	0.320919	0.212412	0.257361	-0.183508	0.825346	1.37839	0.832345	2.28267	NA	NA	NA	NA	NA	NA	NA	NA
1573	1051	aparc-Desikan_lh_thickness_frontalpole	CT	LBD	1	NA	NA	NA	NA	NA	NA	NA	NA	-0.00473256	0.9894	0.356235	-0.702954	0.693489	0.995279	0.495121	2.00068
1574	1052	aparc-Desikan_lh_thickness_transversetemporal	CT	LBD	1	NA	NA	NA	NA	NA	NA	NA	NA	-0.27726	0.447342	0.364886	-0.992437	0.437917	0.757857	0.370672	1.54948
1575	1053	aparc-Desikan_lh_thickness_insula	CT	LBD	NA	NA	NA	NA	NA	NA	NA	NA	NA	NA	NA	NA	NA	NA	NA	NA	NA
1576	1054	aparc-Desikan_rh_thickness_GlobalMeanThickness	CT	LBD	5	0.226711	0.378096	0.257214	-0.277428	0.73085	1.25447	0.75773	2.07684	NA	NA	NA	NA	NA	NA	NA	NA
1577	1055	aparc-Desikan_rh_thickness_bankssts	CT	LBD	1	NA	NA	NA	NA	NA	NA	NA	NA	0.119364	0.746621	0.369435	-0.604728	0.843456	1.12678	0.546223	2.32439
1578	1056	aparc-Desikan_rh_thickness_caudalanteriorcingulate	CT	LBD	1	NA	NA	NA	NA	NA	NA	NA	NA	-0.0171329	0.960823	0.348791	-0.700763	0.666497	0.983013	0.496207	1.9474
1579	1057	aparc-Desikan_rh_thickness_caudalmiddlefrontal	CT	LBD	1	NA	NA	NA	NA	NA	NA	NA	NA	-0.349635	0.332567	0.360836	-1.05687	0.357605	0.704945	0.34754	1.4299
1580	1058	aparc-Desikan_rh_thickness_cuneus	CT	LBD	2	0.235976	0.760402	0.773812	-1.2807	1.75265	1.26614	0.277844	5.76986	NA	NA	NA	NA	NA	NA	NA	NA
1581	1059	aparc-Desikan_rh_thickness_entorhinal	CT	LBD	NA	NA	NA	NA	NA	NA	NA	NA	NA	NA	NA	NA	NA	NA	NA	NA	NA
1582	1060	aparc-Desikan_rh_thickness_fusiform	CT	LBD	1	NA	NA	NA	NA	NA	NA	NA	NA	-0.13848	0.691095	0.348491	-0.821523	0.544563	0.870681	0.439761	1.72386
1583	1061	aparc-Desikan_rh_thickness_inferiorparietal	CT	LBD	1	NA	NA	NA	NA	NA	NA	NA	NA	0.399679	0.233431	0.335423	-0.25775	1.05711	1.49135	0.772788	2.87804
1584	1062	aparc-Desikan_rh_thickness_inferiortemporal	CT	LBD	1	NA	NA	NA	NA	NA	NA	NA	NA	0.493758	0.164156	0.354907	-0.201861	1.18938	1.63846	0.817209	3.28503
1585	1063	aparc-Desikan_rh_thickness_isthmuscingulate	CT	LBD	1	NA	NA	NA	NA	NA	NA	NA	NA	0.0698309	0.848176	0.364754	-0.645088	0.78475	1.07233	0.524616	2.19186
1586	1064	aparc-Desikan_rh_thickness_lateraloccipital	CT	LBD	4	0.152123	0.704176	0.400652	-0.633154	0.937401	1.1643	0.530915	2.55334	NA	NA	NA	NA	NA	NA	NA	NA
1587	1065	aparc-Desikan_rh_thickness_lateralorbitofrontal	CT	LBD	2	0.361851	0.352012	0.388797	-0.400192	1.12389	1.43599	0.670191	3.07681	NA	NA	NA	NA	NA	NA	NA	NA
1588	1066	aparc-Desikan_rh_thickness_lingual	CT	LBD	1	NA	NA	NA	NA	NA	NA	NA	NA	-0.0310703	0.927717	0.342496	-0.702363	0.640222	0.969407	0.495413	1.8969
1589	1067	aparc-Desikan_rh_thickness_medialorbitofrontal	CT	LBD	1	NA	NA	NA	NA	NA	NA	NA	NA	-0.375227	0.210499	0.299655	-0.962551	0.212097	0.687133	0.381917	1.23627
1590	1068	aparc-Desikan_rh_thickness_middletemporal	CT	LBD	1	NA	NA	NA	NA	NA	NA	NA	NA	-0.253775	0.493893	0.370946	-0.980829	0.473279	0.775866	0.375	1.60525
1591	1069	aparc-Desikan_rh_thickness_parahippocampal	CT	LBD	3	0.0154086	0.957006	0.285817	-0.544793	0.57561	1.01553	0.579962	1.77821	NA	NA	NA	NA	NA	NA	NA	NA
1592	1070	aparc-Desikan_rh_thickness_paracentral	CT	LBD	1	NA	NA	NA	NA	NA	NA	NA	NA	0.163673	0.644888	0.355134	-0.53239	0.859735	1.17783	0.5872	2.36253
1593	1071	aparc-Desikan_rh_thickness_parsopercularis	CT	LBD	1	NA	NA	NA	NA	NA	NA	NA	NA	-0.110137	0.759251	0.359381	-0.814523	0.594249	0.895711	0.44285	1.81167
1594	1072	aparc-Desikan_rh_thickness_parsorbitalis	CT	LBD	NA	NA	NA	NA	NA	NA	NA	NA	NA	NA	NA	NA	NA	NA	NA	NA	NA
1595	1073	aparc-Desikan_rh_thickness_parstriangularis	CT	LBD	2	-0.0119822	0.977145	0.418242	-0.831737	0.807773	0.988089	0.435292	2.24291	NA	NA	NA	NA	NA	NA	NA	NA
1596	1074	aparc-Desikan_rh_thickness_pericalcarine	CT	LBD	NA	NA	NA	NA	NA	NA	NA	NA	NA	NA	NA	NA	NA	NA	NA	NA	NA
1597	1075	aparc-Desikan_rh_thickness_postcentral	CT	LBD	2	0.0553024	0.648811	0.121433	-0.182706	0.293311	1.05686	0.833013	1.34086	NA	NA	NA	NA	NA	NA	NA	NA
1598	1076	aparc-Desikan_rh_thickness_posteriorcingulate	CT	LBD	NA	NA	NA	NA	NA	NA	NA	NA	NA	NA	NA	NA	NA	NA	NA	NA	NA
1599	1077	aparc-Desikan_rh_thickness_precentral	CT	LBD	NA	NA	NA	NA	NA	NA	NA	NA	NA	NA	NA	NA	NA	NA	NA	NA	NA
1600	1078	aparc-Desikan_rh_thickness_precuneus	CT	LBD	4	0.202184	0.343219	0.213314	-0.215912	0.620281	1.22407	0.805806	1.85945	NA	NA	NA	NA	NA	NA	NA	NA
1601	1079	aparc-Desikan_rh_thickness_rostralanteriorcingulate	CT	LBD	1	NA	NA	NA	NA	NA	NA	NA	NA	-0.627624	0.0697656	0.346098	-1.30598	0.0507278	0.533859	0.270908	1.05204
1602	1080	aparc-Desikan_rh_thickness_rostralmiddlefrontal	CT	LBD	3	-0.461333	0.0383751	0.222777	-0.897977	-0.0246895	0.630443	0.407393	0.975613	NA	NA	NA	NA	NA	NA	NA	NA
1603	1081	aparc-Desikan_rh_thickness_superiorfrontal	CT	LBD	3	-0.0175927	0.92805	0.194828	-0.399455	0.364269	0.982561	0.670686	1.43946	NA	NA	NA	NA	NA	NA	NA	NA
1604	1082	aparc-Desikan_rh_thickness_superiorparietal	CT	LBD	2	-0.00959692	0.976199	0.321673	-0.640076	0.620882	0.990449	0.527252	1.86057	NA	NA	NA	NA	NA	NA	NA	NA
1605	1083	aparc-Desikan_rh_thickness_superiortemporal	CT	LBD	2	0.270483	0.222858	0.221896	-0.164433	0.705398	1.3106	0.848375	2.02465	NA	NA	NA	NA	NA	NA	NA	NA
1606	1084	aparc-Desikan_rh_thickness_supramarginal	CT	LBD	3	0.0772683	0.752714	0.245248	-0.403417	0.557953	1.08033	0.668034	1.74709	NA	NA	NA	NA	NA	NA	NA	NA
1607	1085	aparc-Desikan_rh_thickness_frontalpole	CT	LBD	NA	NA	NA	NA	NA	NA	NA	NA	NA	NA	NA	NA	NA	NA	NA	NA	NA
1608	1086	aparc-Desikan_rh_thickness_transversetemporal	CT	LBD	NA	NA	NA	NA	NA	NA	NA	NA	NA	NA	NA	NA	NA	NA	NA	NA	NA
1609	1087	aparc-Desikan_rh_thickness_insula	CT	LBD	NA	NA	NA	NA	NA	NA	NA	NA	NA	NA	NA	NA	NA	NA	NA	NA	NA
1610	1452	IDP_dMRI_TBSS_FA_Middle_cerebellar_peduncle	FA	LBD	5	0.463314	0.0980668	0.280067	-0.0856167	1.01225	1.58933	0.917946	2.75177	NA	NA	NA	NA	NA	NA	NA	NA
1611	1453	IDP_dMRI_TBSS_FA_Pontine_crossing_tract	FA	LBD	4	0.0378878	0.818981	0.165553	-0.286596	0.362372	1.03861	0.750815	1.43673	NA	NA	NA	NA	NA	NA	NA	NA
1612	1454	IDP_dMRI_TBSS_FA_Genu_of_corpus_callosum	FA	LBD	7	0.115423	0.584587	0.211128	-0.298388	0.529234	1.12235	0.742014	1.69763	NA	NA	NA	NA	NA	NA	NA	NA
1613	1455	IDP_dMRI_TBSS_FA_Body_of_corpus_callosum	FA	LBD	8	0.275379	0.121003	0.177598	-0.0727129	0.623471	1.31703	0.929868	1.86539	NA	NA	NA	NA	NA	NA	NA	NA
1614	1456	IDP_dMRI_TBSS_FA_Splenium_of_corpus_callosum	FA	LBD	10	0.225527	0.0834527	0.130288	-0.0298365	0.480891	1.25298	0.970604	1.61751	NA	NA	NA	NA	NA	NA	NA	NA
1615	1457	IDP_dMRI_TBSS_FA_Fornix	FA	LBD	5	-0.235669	0.353979	0.254255	-0.734009	0.262671	0.790042	0.479981	1.3004	NA	NA	NA	NA	NA	NA	NA	NA
1616	1458	IDP_dMRI_TBSS_FA_Corticospinal_tract_R	FA	LBD	1	NA	NA	NA	NA	NA	NA	NA	NA	-0.13509	0.696218	0.346003	-0.813257	0.543076	0.873637	0.443412	1.72129
1617	1459	IDP_dMRI_TBSS_FA_Corticospinal_tract_L	FA	LBD	NA	NA	NA	NA	NA	NA	NA	NA	NA	NA	NA	NA	NA	NA	NA	NA	NA
1618	1460	IDP_dMRI_TBSS_FA_Medial_lemniscus_R	FA	LBD	3	-0.0426004	0.815014	0.182082	-0.399481	0.31428	0.958294	0.670668	1.36927	NA	NA	NA	NA	NA	NA	NA	NA
1619	1461	IDP_dMRI_TBSS_FA_Medial_lemniscus_L	FA	LBD	1	NA	NA	NA	NA	NA	NA	NA	NA	0.0156517	0.965393	0.360749	-0.691417	0.72272	1.01577	0.500866	2.06003
1620	1462	IDP_dMRI_TBSS_FA_Inferior_cerebellar_peduncle_R	FA	LBD	4	0.386263	0.0268035	0.174435	0.0443706	0.728155	1.47147	1.04537	2.07126	NA	NA	NA	NA	NA	NA	NA	NA
1621	1463	IDP_dMRI_TBSS_FA_Inferior_cerebellar_peduncle_L	FA	LBD	1	NA	NA	NA	NA	NA	NA	NA	NA	0.19306	0.549868	0.322865	-0.439755	0.825875	1.21296	0.644194	2.28388
1622	1464	IDP_dMRI_TBSS_FA_Superior_cerebellar_peduncle_R	FA	LBD	6	-0.106107	0.345499	0.112479	-0.326566	0.114351	0.899328	0.721397	1.12115	NA	NA	NA	NA	NA	NA	NA	NA
1623	1465	IDP_dMRI_TBSS_FA_Superior_cerebellar_peduncle_L	FA	LBD	6	-0.0293491	0.807116	0.12021	-0.264961	0.206263	0.971077	0.767236	1.22908	NA	NA	NA	NA	NA	NA	NA	NA
1624	1466	IDP_dMRI_TBSS_FA_Cerebral_peduncle_R	FA	LBD	4	0.0935885	0.563872	0.16217	-0.224266	0.411443	1.09811	0.799103	1.50899	NA	NA	NA	NA	NA	NA	NA	NA
1625	1467	IDP_dMRI_TBSS_FA_Cerebral_peduncle_L	FA	LBD	5	0.132322	0.353214	0.142531	-0.147039	0.411684	1.14148	0.86326	1.50936	NA	NA	NA	NA	NA	NA	NA	NA
1626	1468	IDP_dMRI_TBSS_FA_Anterior_limb_of_internal_capsule_R	FA	LBD	3	-0.504328	0.0145653	0.206437	-0.908945	-0.0997116	0.603911	0.402949	0.905098	NA	NA	NA	NA	NA	NA	NA	NA
1627	1469	IDP_dMRI_TBSS_FA_Anterior_limb_of_internal_capsule_L	FA	LBD	3	-0.159076	0.484127	0.227356	-0.604693	0.286541	0.852931	0.546242	1.33181	NA	NA	NA	NA	NA	NA	NA	NA
1628	1470	IDP_dMRI_TBSS_FA_Posterior_limb_of_internal_capsule_R	FA	LBD	13	0.335461	0.00412904	0.116962	0.106216	0.564706	1.39859	1.11206	1.75893	NA	NA	NA	NA	NA	NA	NA	NA
1629	1471	IDP_dMRI_TBSS_FA_Posterior_limb_of_internal_capsule_L	FA	LBD	13	0.312003	0.0104127	0.12179	0.0732951	0.550711	1.36616	1.07605	1.73449	NA	NA	NA	NA	NA	NA	NA	NA
1630	1472	IDP_dMRI_TBSS_FA_Retrolenticular_part_of_internal_capsule_R	FA	LBD	4	-0.136264	0.436612	0.175163	-0.479583	0.207056	0.872612	0.619041	1.23005	NA	NA	NA	NA	NA	NA	NA	NA
1631	1473	IDP_dMRI_TBSS_FA_Retrolenticular_part_of_internal_capsule_L	FA	LBD	3	0.00377295	0.98464	0.195972	-0.380332	0.387877	1.00378	0.683635	1.47385	NA	NA	NA	NA	NA	NA	NA	NA
1632	1474	IDP_dMRI_TBSS_FA_Anterior_corona_radiata_R	FA	LBD	10	-0.0351965	0.843046	0.17776	-0.383607	0.313214	0.965416	0.681399	1.36781	NA	NA	NA	NA	NA	NA	NA	NA
1633	1475	IDP_dMRI_TBSS_FA_Anterior_corona_radiata_L	FA	LBD	7	-0.0666059	0.681744	0.16242	-0.384949	0.251738	0.935564	0.680485	1.28626	NA	NA	NA	NA	NA	NA	NA	NA
1634	1476	IDP_dMRI_TBSS_FA_Superior_corona_radiata_R	FA	LBD	6	0.0467447	0.753348	0.148761	-0.244826	0.338316	1.04785	0.78284	1.40258	NA	NA	NA	NA	NA	NA	NA	NA
1635	1477	IDP_dMRI_TBSS_FA_Superior_corona_radiata_L	FA	LBD	5	0.112977	0.709877	0.303685	-0.482245	0.708199	1.11961	0.617396	2.03033	NA	NA	NA	NA	NA	NA	NA	NA
1636	1478	IDP_dMRI_TBSS_FA_Posterior_corona_radiata_R	FA	LBD	4	0.126353	0.69211	0.319079	-0.499042	0.751749	1.13468	0.607112	2.12071	NA	NA	NA	NA	NA	NA	NA	NA
1637	1479	IDP_dMRI_TBSS_FA_Posterior_corona_radiata_L	FA	LBD	6	0.149278	0.540831	0.244095	-0.329148	0.627703	1.161	0.719537	1.8733	NA	NA	NA	NA	NA	NA	NA	NA
1638	1480	IDP_dMRI_TBSS_FA_Posterior_thalamic_radiation_R	FA	LBD	7	-0.104906	0.343251	0.110688	-0.321854	0.112043	0.900409	0.724804	1.11856	NA	NA	NA	NA	NA	NA	NA	NA
1639	1481	IDP_dMRI_TBSS_FA_Posterior_thalamic_radiation_L	FA	LBD	6	0.143775	0.489101	0.207845	-0.263601	0.55115	1.15462	0.76828	1.73525	NA	NA	NA	NA	NA	NA	NA	NA
1640	1482	IDP_dMRI_TBSS_FA_Sagittal_stratum_R	FA	LBD	7	0.191163	0.267127	0.172265	-0.146476	0.528802	1.21066	0.863746	1.6969	NA	NA	NA	NA	NA	NA	NA	NA
1641	1483	IDP_dMRI_TBSS_FA_Sagittal_stratum_L	FA	LBD	5	0.294487	0.150237	0.20469	-0.106706	0.695679	1.34244	0.89879	2.00507	NA	NA	NA	NA	NA	NA	NA	NA
1642	1484	IDP_dMRI_TBSS_FA_External_capsule_R	FA	LBD	9	-0.110938	0.314448	0.110283	-0.327093	0.105218	0.894995	0.721017	1.11095	NA	NA	NA	NA	NA	NA	NA	NA
1643	1485	IDP_dMRI_TBSS_FA_External_capsule_L	FA	LBD	5	-0.0775256	0.572081	0.137216	-0.346469	0.191418	0.925403	0.707181	1.21097	NA	NA	NA	NA	NA	NA	NA	NA
1644	1486	IDP_dMRI_TBSS_FA_Cingulum_cingulate_gyrus_R	FA	LBD	7	-0.0438267	0.756428	0.141297	-0.320769	0.233116	0.95712	0.725591	1.26253	NA	NA	NA	NA	NA	NA	NA	NA
1645	1487	IDP_dMRI_TBSS_FA_Cingulum_cingulate_gyrus_L	FA	LBD	7	0.39393	0.0106327	0.154208	0.0916833	0.696177	1.4828	1.09602	2.00607	NA	NA	NA	NA	NA	NA	NA	NA
1646	1488	IDP_dMRI_TBSS_FA_Cingulum_hippocampus_R	FA	LBD	3	0.0764073	0.797658	0.298024	-0.50772	0.660535	1.0794	0.601866	1.93583	NA	NA	NA	NA	NA	NA	NA	NA
1647	1489	IDP_dMRI_TBSS_FA_Cingulum_hippocampus_L	FA	LBD	2	0.788271	0.0404242	0.384637	0.034382	1.54216	2.19959	1.03498	4.67467	NA	NA	NA	NA	NA	NA	NA	NA
1648	1490	IDP_dMRI_TBSS_FA_Fornix_cres+Stria_terminalis_R	FA	LBD	2	0.160799	0.471351	0.223244	-0.27676	0.598357	1.17445	0.758237	1.81913	NA	NA	NA	NA	NA	NA	NA	NA
1649	1491	IDP_dMRI_TBSS_FA_Fornix_cres+Stria_terminalis_L	FA	LBD	1	NA	NA	NA	NA	NA	NA	NA	NA	0.507617	0.148603	0.351418	-0.181162	1.1964	1.66133	0.8343	3.30817
1650	1492	IDP_dMRI_TBSS_FA_Superior_longitudinal_fasciculus_R	FA	LBD	10	0.0225579	0.824036	0.101449	-0.176282	0.221398	1.02281	0.838381	1.24782	NA	NA	NA	NA	NA	NA	NA	NA
1651	1493	IDP_dMRI_TBSS_FA_Superior_longitudinal_fasciculus_L	FA	LBD	6	-0.0268672	0.841724	0.134546	-0.290577	0.236843	0.97349	0.747832	1.26724	NA	NA	NA	NA	NA	NA	NA	NA
1652	1494	IDP_dMRI_TBSS_FA_Superior_fronto-occipital_fasciculus_R	FA	LBD	6	-0.0445577	0.853764	0.241744	-0.518375	0.42926	0.95642	0.595487	1.53612	NA	NA	NA	NA	NA	NA	NA	NA
1653	1495	IDP_dMRI_TBSS_FA_Superior_fronto-occipital_fasciculus_L	FA	LBD	4	-0.174668	0.569645	0.307204	-0.776787	0.427451	0.839736	0.459881	1.53334	NA	NA	NA	NA	NA	NA	NA	NA
1654	1496	IDP_dMRI_TBSS_FA_Uncinate_fasciculus_R	FA	LBD	7	-0.155717	0.188931	0.118529	-0.388033	0.0765994	0.855802	0.67839	1.07961	NA	NA	NA	NA	NA	NA	NA	NA
1655	1497	IDP_dMRI_TBSS_FA_Uncinate_fasciculus_L	FA	LBD	5	-0.123522	0.343611	0.130427	-0.379159	0.132116	0.883803	0.684437	1.14124	NA	NA	NA	NA	NA	NA	NA	NA
1656	1498	IDP_dMRI_TBSS_FA_Tapetum_R	FA	LBD	4	0.157964	0.300706	0.152634	-0.141199	0.457127	1.17112	0.868317	1.57953	NA	NA	NA	NA	NA	NA	NA	NA
1657	1499	IDP_dMRI_TBSS_FA_Tapetum_L	FA	LBD	6	-0.146976	0.25493	0.129101	-0.400014	0.106062	0.863315	0.67031	1.11189	NA	NA	NA	NA	NA	NA	NA	NA
1658	1602	IDP_dMRI_TBSS_MD_Middle_cerebellar_peduncle	MD	LBD	1	NA	NA	NA	NA	NA	NA	NA	NA	0.0916052	0.764757	0.306127	-0.508403	0.691613	1.09593	0.601455	1.99693
1659	1603	IDP_dMRI_TBSS_MD_Pontine_crossing_tract	MD	LBD	6	0.0535767	0.687173	0.133045	-0.207192	0.314346	1.05504	0.812863	1.36936	NA	NA	NA	NA	NA	NA	NA	NA
1660	1604	IDP_dMRI_TBSS_MD_Genu_of_corpus_callosum	MD	LBD	6	-0.00965039	0.949869	0.153494	-0.310499	0.291198	0.990396	0.733081	1.33803	NA	NA	NA	NA	NA	NA	NA	NA
1661	1605	IDP_dMRI_TBSS_MD_Body_of_corpus_callosum	MD	LBD	3	-0.268018	0.383477	0.307534	-0.870784	0.334748	0.764894	0.418623	1.39759	NA	NA	NA	NA	NA	NA	NA	NA
1662	1606	IDP_dMRI_TBSS_MD_Splenium_of_corpus_callosum	MD	LBD	7	-0.120342	0.435817	0.154428	-0.423022	0.182337	0.886617	0.655064	1.20002	NA	NA	NA	NA	NA	NA	NA	NA
1663	1607	IDP_dMRI_TBSS_MD_Fornix	MD	LBD	6	0.201662	0.427072	0.253915	-0.296011	0.699335	1.22343	0.743779	2.01241	NA	NA	NA	NA	NA	NA	NA	NA
1664	1608	IDP_dMRI_TBSS_MD_Corticospinal_tract_R	MD	LBD	3	0.17444	0.389057	0.202525	-0.222508	0.571388	1.19058	0.800509	1.77072	NA	NA	NA	NA	NA	NA	NA	NA
1665	1609	IDP_dMRI_TBSS_MD_Corticospinal_tract_L	MD	LBD	4	0.161415	0.353985	0.174148	-0.179914	0.502745	1.17517	0.835342	1.65325	NA	NA	NA	NA	NA	NA	NA	NA
1666	1610	IDP_dMRI_TBSS_MD_Medial_lemniscus_R	MD	LBD	1	NA	NA	NA	NA	NA	NA	NA	NA	-0.338565	0.359629	0.369584	-1.06295	0.385818	0.712792	0.345436	1.47082
1667	1611	IDP_dMRI_TBSS_MD_Medial_lemniscus_L	MD	LBD	NA	NA	NA	NA	NA	NA	NA	NA	NA	NA	NA	NA	NA	NA	NA	NA	NA
1668	1612	IDP_dMRI_TBSS_MD_Inferior_cerebellar_peduncle_R	MD	LBD	1	NA	NA	NA	NA	NA	NA	NA	NA	-0.332585	0.324122	0.3373	-0.993693	0.328522	0.717068	0.370207	1.38891
1669	1613	IDP_dMRI_TBSS_MD_Inferior_cerebellar_peduncle_L	MD	LBD	NA	NA	NA	NA	NA	NA	NA	NA	NA	NA	NA	NA	NA	NA	NA	NA	NA
1670	1614	IDP_dMRI_TBSS_MD_Superior_cerebellar_peduncle_R	MD	LBD	4	0.111337	0.564072	0.193024	-0.26699	0.489663	1.11777	0.765681	1.63177	NA	NA	NA	NA	NA	NA	NA	NA
1671	1615	IDP_dMRI_TBSS_MD_Superior_cerebellar_peduncle_L	MD	LBD	3	0.373475	0.0225109	0.163687	0.0526475	0.694302	1.45277	1.05406	2.00231	NA	NA	NA	NA	NA	NA	NA	NA
1672	1616	IDP_dMRI_TBSS_MD_Cerebral_peduncle_R	MD	LBD	3	-0.0403528	0.912216	0.366031	-0.757773	0.677067	0.960451	0.468709	1.9681	NA	NA	NA	NA	NA	NA	NA	NA
1673	1617	IDP_dMRI_TBSS_MD_Cerebral_peduncle_L	MD	LBD	2	-0.517272	0.0249788	0.230747	-0.969536	-0.0650085	0.596145	0.379259	0.937059	NA	NA	NA	NA	NA	NA	NA	NA
1674	1618	IDP_dMRI_TBSS_MD_Anterior_limb_of_internal_capsule_R	MD	LBD	12	-0.153198	0.128555	0.1008	-0.350767	0.0443699	0.857959	0.704148	1.04537	NA	NA	NA	NA	NA	NA	NA	NA
1675	1619	IDP_dMRI_TBSS_MD_Anterior_limb_of_internal_capsule_L	MD	LBD	10	-0.22633	0.0208454	0.0979457	-0.418304	-0.0343566	0.797455	0.658162	0.966227	NA	NA	NA	NA	NA	NA	NA	NA
1676	1620	IDP_dMRI_TBSS_MD_Posterior_limb_of_internal_capsule_R	MD	LBD	6	-0.184132	0.146329	0.126758	-0.432579	0.0643145	0.831826	0.648834	1.06643	NA	NA	NA	NA	NA	NA	NA	NA
1677	1621	IDP_dMRI_TBSS_MD_Posterior_limb_of_internal_capsule_L	MD	LBD	6	-0.217114	0.0853981	0.126215	-0.464497	0.0302678	0.804838	0.628451	1.03073	NA	NA	NA	NA	NA	NA	NA	NA
1678	1622	IDP_dMRI_TBSS_MD_Retrolenticular_part_of_internal_capsule_R	MD	LBD	9	0.0409311	0.727555	0.11749	-0.189349	0.271211	1.04178	0.827498	1.31155	NA	NA	NA	NA	NA	NA	NA	NA
1679	1623	IDP_dMRI_TBSS_MD_Retrolenticular_part_of_internal_capsule_L	MD	LBD	7	-0.150854	0.22468	0.124243	-0.394371	0.0926636	0.859974	0.674104	1.09709	NA	NA	NA	NA	NA	NA	NA	NA
1680	1624	IDP_dMRI_TBSS_MD_Anterior_corona_radiata_R	MD	LBD	9	-0.232349	0.133434	0.154827	-0.53581	0.0711129	0.79267	0.585195	1.0737	NA	NA	NA	NA	NA	NA	NA	NA
1681	1625	IDP_dMRI_TBSS_MD_Anterior_corona_radiata_L	MD	LBD	11	-0.16137	0.246488	0.139241	-0.434283	0.111543	0.850977	0.647729	1.118	NA	NA	NA	NA	NA	NA	NA	NA
1682	1626	IDP_dMRI_TBSS_MD_Superior_corona_radiata_R	MD	LBD	16	-0.0409623	0.647316	0.0895361	-0.216453	0.134528	0.959865	0.80537	1.144	NA	NA	NA	NA	NA	NA	NA	NA
1683	1627	IDP_dMRI_TBSS_MD_Superior_corona_radiata_L	MD	LBD	16	-0.023436	0.806303	0.0955796	-0.210772	0.1639	0.976837	0.809959	1.1781	NA	NA	NA	NA	NA	NA	NA	NA
1684	1628	IDP_dMRI_TBSS_MD_Posterior_corona_radiata_R	MD	LBD	7	0.0373729	0.756027	0.120285	-0.198386	0.273132	1.03808	0.820053	1.31407	NA	NA	NA	NA	NA	NA	NA	NA
1685	1629	IDP_dMRI_TBSS_MD_Posterior_corona_radiata_L	MD	LBD	10	-0.0881963	0.513734	0.135056	-0.352906	0.176514	0.915581	0.702643	1.19305	NA	NA	NA	NA	NA	NA	NA	NA
1686	1630	IDP_dMRI_TBSS_MD_Posterior_thalamic_radiation_R	MD	LBD	7	-0.185708	0.280012	0.171906	-0.522643	0.151227	0.830516	0.592951	1.16326	NA	NA	NA	NA	NA	NA	NA	NA
1687	1631	IDP_dMRI_TBSS_MD_Posterior_thalamic_radiation_L	MD	LBD	10	-0.163835	0.195158	0.126468	-0.411712	0.0840416	0.848882	0.662515	1.08767	NA	NA	NA	NA	NA	NA	NA	NA
1688	1632	IDP_dMRI_TBSS_MD_Sagittal_stratum_R	MD	LBD	8	-0.285431	0.0418422	0.140255	-0.56033	-0.0105312	0.75169	0.57102	0.989524	NA	NA	NA	NA	NA	NA	NA	NA
1689	1633	IDP_dMRI_TBSS_MD_Sagittal_stratum_L	MD	LBD	10	-0.17777	0.182622	0.133388	-0.43921	0.0836711	0.837135	0.644545	1.08727	NA	NA	NA	NA	NA	NA	NA	NA
1690	1634	IDP_dMRI_TBSS_MD_External_capsule_R	MD	LBD	8	-0.078602	0.52499	0.123652	-0.320959	0.163755	0.924408	0.725453	1.17793	NA	NA	NA	NA	NA	NA	NA	NA
1691	1635	IDP_dMRI_TBSS_MD_External_capsule_L	MD	LBD	6	-0.059786	0.677992	0.143992	-0.34201	0.222438	0.941966	0.710341	1.24912	NA	NA	NA	NA	NA	NA	NA	NA
1692	1636	IDP_dMRI_TBSS_MD_Cingulum_cingulate_gyrus_R	MD	LBD	8	-0.127133	0.282702	0.118343	-0.359085	0.10482	0.880617	0.698315	1.11051	NA	NA	NA	NA	NA	NA	NA	NA
1693	1637	IDP_dMRI_TBSS_MD_Cingulum_cingulate_gyrus_L	MD	LBD	12	-0.255189	0.0133385	0.103123	-0.45731	-0.0530674	0.77477	0.632984	0.948316	NA	NA	NA	NA	NA	NA	NA	NA
1694	1638	IDP_dMRI_TBSS_MD_Cingulum_hippocampus_R	MD	LBD	10	-0.145565	0.379654	0.165691	-0.47032	0.179189	0.864533	0.624803	1.19625	NA	NA	NA	NA	NA	NA	NA	NA
1695	1639	IDP_dMRI_TBSS_MD_Cingulum_hippocampus_L	MD	LBD	8	-0.0235374	0.880815	0.156983	-0.331225	0.28415	0.976737	0.718044	1.32863	NA	NA	NA	NA	NA	NA	NA	NA
1696	1640	IDP_dMRI_TBSS_MD_Fornix_cres+Stria_terminalis_R	MD	LBD	NA	NA	NA	NA	NA	NA	NA	NA	NA	NA	NA	NA	NA	NA	NA	NA	NA
1697	1641	IDP_dMRI_TBSS_MD_Fornix_cres+Stria_terminalis_L	MD	LBD	NA	NA	NA	NA	NA	NA	NA	NA	NA	NA	NA	NA	NA	NA	NA	NA	NA
1698	1642	IDP_dMRI_TBSS_MD_Superior_longitudinal_fasciculus_R	MD	LBD	21	-0.212544	0.0183685	0.0901335	-0.389206	-0.0358826	0.808525	0.677595	0.964754	NA	NA	NA	NA	NA	NA	NA	NA
1699	1643	IDP_dMRI_TBSS_MD_Superior_longitudinal_fasciculus_L	MD	LBD	12	-0.289736	0.0209102	0.125448	-0.535614	-0.043857	0.748461	0.58531	0.957091	NA	NA	NA	NA	NA	NA	NA	NA
1700	1644	IDP_dMRI_TBSS_MD_Superior_fronto-occipital_fasciculus_R	MD	LBD	4	0.0428458	0.811265	0.179426	-0.308829	0.394521	1.04378	0.734306	1.48367	NA	NA	NA	NA	NA	NA	NA	NA
1701	1645	IDP_dMRI_TBSS_MD_Superior_fronto-occipital_fasciculus_L	MD	LBD	6	0.302495	0.0549319	0.157598	-0.00639621	0.611387	1.35323	0.993624	1.84299	NA	NA	NA	NA	NA	NA	NA	NA
1702	1646	IDP_dMRI_TBSS_MD_Uncinate_fasciculus_R	MD	LBD	4	-0.394744	0.0213187	0.171457	-0.7308	-0.0586883	0.673853	0.481524	0.943001	NA	NA	NA	NA	NA	NA	NA	NA
1703	1647	IDP_dMRI_TBSS_MD_Uncinate_fasciculus_L	MD	LBD	2	-0.294847	0.344188	0.311703	-0.905785	0.316091	0.744646	0.404225	1.37176	NA	NA	NA	NA	NA	NA	NA	NA
1704	1648	IDP_dMRI_TBSS_MD_Tapetum_R	MD	LBD	5	0.0327049	0.821787	0.145196	-0.251879	0.317288	1.03325	0.777339	1.3734	NA	NA	NA	NA	NA	NA	NA	NA
1705	1649	IDP_dMRI_TBSS_MD_Tapetum_L	MD	LBD	6	0.0571357	0.684212	0.140478	-0.218202	0.332473	1.0588	0.803963	1.39441	NA	NA	NA	NA	NA	NA	NA	NA
1706	122	IDP_T1_FAST_ROIs_L_thalamus	GMV	MS	11	-0.0163038	0.726212	0.0465597	-0.107561	0.0749533	0.983828	0.898022	1.07783	NA	NA	NA	NA	NA	NA	NA	NA
1707	123	IDP_T1_FAST_ROIs_R_thalamus	GMV	MS	6	0.113484	0.00403365	0.0394657	0.0361316	0.190837	1.12017	1.03679	1.21026	NA	NA	NA	NA	NA	NA	NA	NA
1708	124	IDP_T1_FAST_ROIs_L_caudate	GMV	MS	8	0.0299906	0.687951	0.074671	-0.116364	0.176346	1.03044	0.890151	1.19285	NA	NA	NA	NA	NA	NA	NA	NA
1709	125	IDP_T1_FAST_ROIs_R_caudate	GMV	MS	7	0.100898	0.0511571	0.0517382	-0.000509124	0.202305	1.10616	0.999491	1.22422	NA	NA	NA	NA	NA	NA	NA	NA
1710	126	IDP_T1_FAST_ROIs_L_putamen	GMV	MS	12	0.0108158	0.673786	0.0256932	-0.039543	0.0611745	1.01087	0.961229	1.06308	NA	NA	NA	NA	NA	NA	NA	NA
1711	127	IDP_T1_FAST_ROIs_R_putamen	GMV	MS	12	-0.0175522	0.499026	0.025964	-0.0684416	0.0333371	0.982601	0.933848	1.0339	NA	NA	NA	NA	NA	NA	NA	NA
1712	128	IDP_T1_FAST_ROIs_L_pallidum	GMV	MS	3	-0.0621278	0.530372	0.0990182	-0.256203	0.131948	0.939763	0.773985	1.14105	NA	NA	NA	NA	NA	NA	NA	NA
1713	129	IDP_T1_FAST_ROIs_R_pallidum	GMV	MS	1	NA	NA	NA	NA	NA	NA	NA	NA	0.0533223	0.5182	0.0825265	-0.10843	0.215074	1.05477	0.897242	1.23995
1714	130	IDP_T1_FAST_ROIs_L_hippocampus	GMV	MS	8	0.00144376	0.961425	0.0298514	-0.057065	0.0599525	1.00144	0.944533	1.06179	NA	NA	NA	NA	NA	NA	NA	NA
1715	131	IDP_T1_FAST_ROIs_R_hippocampus	GMV	MS	7	-0.00439705	0.87364	0.027648	-0.0585871	0.049793	0.995613	0.943096	1.05105	NA	NA	NA	NA	NA	NA	NA	NA
1716	132	IDP_T1_FAST_ROIs_L_amygdala	GMV	MS	NA	NA	NA	NA	NA	NA	NA	NA	NA	NA	NA	NA	NA	NA	NA	NA	NA
1717	133	IDP_T1_FAST_ROIs_R_amygdala	GMV	MS	1	NA	NA	NA	NA	NA	NA	NA	NA	0.225225	0.01079	0.0883436	0.052072	0.398379	1.25261	1.05345	1.48941
1718	134	IDP_T1_FAST_ROIs_L_ventral_striatum	GMV	MS	10	0.00193898	0.969222	0.0502532	-0.0965572	0.100435	1.00194	0.907958	1.10565	NA	NA	NA	NA	NA	NA	NA	NA
1719	135	IDP_T1_FAST_ROIs_R_ventral_striatum	GMV	MS	9	0.0425581	0.09737	0.0256724	-0.00775973	0.0928759	1.04348	0.99227	1.09733	NA	NA	NA	NA	NA	NA	NA	NA
1720	136	IDP_T1_FAST_ROIs_brain_stem	GMV	MS	5	0.0275483	0.446595	0.0361952	-0.0433944	0.098491	1.02793	0.957534	1.1035	NA	NA	NA	NA	NA	NA	NA	NA
1721	137	IDP_T1_FAST_ROIs_L_cerebellum_I-IV	GMV	MS	5	0.103075	0.417841	0.127226	-0.146288	0.352439	1.10858	0.863909	1.42253	NA	NA	NA	NA	NA	NA	NA	NA
1722	138	IDP_T1_FAST_ROIs_R_cerebellum_I-IV	GMV	MS	4	0.0374724	0.800767	0.148491	-0.25357	0.328515	1.03818	0.776025	1.3889	NA	NA	NA	NA	NA	NA	NA	NA
1723	139	IDP_T1_FAST_ROIs_L_cerebellum_V	GMV	MS	6	0.159466	0.00251459	0.0527758	0.0560257	0.262907	1.17288	1.05762	1.30071	NA	NA	NA	NA	NA	NA	NA	NA
1724	140	IDP_T1_FAST_ROIs_R_cerebellum_V	GMV	MS	8	0.0598484	0.233913	0.0502785	-0.0386973	0.158394	1.06168	0.962042	1.17163	NA	NA	NA	NA	NA	NA	NA	NA
1725	141	IDP_T1_FAST_ROIs_L_cerebellum_VI	GMV	MS	6	-0.0561673	0.322064	0.0567217	-0.167342	0.0550073	0.945381	0.84591	1.05655	NA	NA	NA	NA	NA	NA	NA	NA
1726	142	IDP_T1_FAST_ROIs_V_cerebellum_VI	GMV	MS	8	0.0323108	0.23376	0.0271353	-0.0208744	0.0854961	1.03284	0.979342	1.08926	NA	NA	NA	NA	NA	NA	NA	NA
1727	143	IDP_T1_FAST_ROIs_R_cerebellum_VI	GMV	MS	7	0.00429096	0.895937	0.0328066	-0.06001	0.0685919	1.0043	0.941755	1.071	NA	NA	NA	NA	NA	NA	NA	NA
1728	144	IDP_T1_FAST_ROIs_L_cerebellum_crus_I	GMV	MS	15	-0.0060545	0.728271	0.0174267	-0.0402109	0.0281019	0.993964	0.960587	1.0285	NA	NA	NA	NA	NA	NA	NA	NA
1729	145	IDP_T1_FAST_ROIs_V_cerebellum_crus_I	GMV	MS	2	-0.0539762	0.417067	0.0665123	-0.18434	0.076388	0.947455	0.831653	1.07938	NA	NA	NA	NA	NA	NA	NA	NA
1730	146	IDP_T1_FAST_ROIs_R_cerebellum_crus_I	GMV	MS	13	-0.00150735	0.93613	0.01881	-0.038375	0.0353603	0.998494	0.962352	1.03599	NA	NA	NA	NA	NA	NA	NA	NA
1731	147	IDP_T1_FAST_ROIs_L_cerebellum_crus_II	GMV	MS	14	-0.0121867	0.592046	0.0227418	-0.0567605	0.0323872	0.987887	0.94482	1.03292	NA	NA	NA	NA	NA	NA	NA	NA
1732	148	IDP_T1_FAST_ROIs_V_cerebellum_crus_II	GMV	MS	13	-0.00129765	0.946662	0.0193971	-0.039316	0.0367207	0.998703	0.961447	1.0374	NA	NA	NA	NA	NA	NA	NA	NA
1733	149	IDP_T1_FAST_ROIs_R_cerebellum_crus_II	GMV	MS	15	0.0128863	0.556635	0.0219212	-0.0300793	0.0558519	1.01297	0.970369	1.05744	NA	NA	NA	NA	NA	NA	NA	NA
1734	150	IDP_T1_FAST_ROIs_L_cerebellum_VIIb	GMV	MS	10	-0.000284859	0.989687	0.0220373	-0.0434779	0.0429082	0.999715	0.957454	1.04384	NA	NA	NA	NA	NA	NA	NA	NA
1735	151	IDP_T1_FAST_ROIs_V_cerebellum_VIIb	GMV	MS	8	0.00588228	0.858375	0.0329643	-0.0587278	0.0704924	1.0059	0.942963	1.07304	NA	NA	NA	NA	NA	NA	NA	NA
1736	152	IDP_T1_FAST_ROIs_R_cerebellum_VIIb	GMV	MS	9	-0.0165522	0.46726	0.0227696	-0.0611806	0.0280762	0.983584	0.940653	1.02847	NA	NA	NA	NA	NA	NA	NA	NA
1737	153	IDP_T1_FAST_ROIs_L_cerebellum_VIIIa	GMV	MS	11	0.0216222	0.326118	0.0220194	-0.0215358	0.0647802	1.02186	0.978694	1.06692	NA	NA	NA	NA	NA	NA	NA	NA
1738	154	IDP_T1_FAST_ROIs_V_cerebellum_VIIIa	GMV	MS	9	0.0335522	0.366395	0.0371463	-0.0392545	0.106359	1.03412	0.961506	1.11222	NA	NA	NA	NA	NA	NA	NA	NA
1739	155	IDP_T1_FAST_ROIs_R_cerebellum_VIIIa	GMV	MS	5	0.00757179	0.844082	0.0384991	-0.0678864	0.08303	1.0076	0.934367	1.08657	NA	NA	NA	NA	NA	NA	NA	NA
1740	156	IDP_T1_FAST_ROIs_L_cerebellum_VIIIb	GMV	MS	5	0.0447895	0.240464	0.0381568	-0.0299979	0.119577	1.04581	0.970448	1.12702	NA	NA	NA	NA	NA	NA	NA	NA
1741	157	IDP_T1_FAST_ROIs_V_cerebellum_VIIIb	GMV	MS	7	0.0141053	0.621461	0.0285659	-0.0418839	0.0700946	1.01421	0.958981	1.07261	NA	NA	NA	NA	NA	NA	NA	NA
1742	158	IDP_T1_FAST_ROIs_R_cerebellum_VIIIb	GMV	MS	2	-0.0108394	0.956257	0.197614	-0.398162	0.376484	0.989219	0.671553	1.45715	NA	NA	NA	NA	NA	NA	NA	NA
1743	159	IDP_T1_FAST_ROIs_L_cerebellum_IX	GMV	MS	10	-0.0297193	0.286877	0.0279055	-0.0844141	0.0249755	0.970718	0.919051	1.02529	NA	NA	NA	NA	NA	NA	NA	NA
1744	160	IDP_T1_FAST_ROIs_V_cerebellum_IX	GMV	MS	7	0.0728593	0.0899165	0.0429636	-0.0113493	0.157068	1.07558	0.988715	1.17008	NA	NA	NA	NA	NA	NA	NA	NA
1745	161	IDP_T1_FAST_ROIs_R_cerebellum_IX	GMV	MS	9	0.0511528	0.299349	0.0492882	-0.0454521	0.147758	1.05248	0.955565	1.15923	NA	NA	NA	NA	NA	NA	NA	NA
1746	162	IDP_T1_FAST_ROIs_L_cerebellum_X	GMV	MS	3	0.0503745	0.256381	0.0443833	-0.0366168	0.137366	1.05166	0.964045	1.14725	NA	NA	NA	NA	NA	NA	NA	NA
1747	163	IDP_T1_FAST_ROIs_V_cerebellum_X	GMV	MS	5	0.0389674	0.276562	0.0358132	-0.0312264	0.109161	1.03974	0.969256	1.11534	NA	NA	NA	NA	NA	NA	NA	NA
1748	164	IDP_T1_FAST_ROIs_R_cerebellum_X	GMV	MS	5	0.00770053	0.782586	0.0279055	-0.0469942	0.0623953	1.00773	0.954093	1.06438	NA	NA	NA	NA	NA	NA	NA	NA
1749	344	aparc-Desikan_lh_volume_bankssts	GMV	MS	3	0.0868758	0.0580639	0.0458395	-0.00296972	0.176721	1.09076	0.997035	1.1933	NA	NA	NA	NA	NA	NA	NA	NA
1750	345	aparc-Desikan_lh_volume_caudalanteriorcingulate	GMV	MS	NA	NA	NA	NA	NA	NA	NA	NA	NA	NA	NA	NA	NA	NA	NA	NA	NA
1751	346	aparc-Desikan_lh_volume_caudalmiddlefrontal	GMV	MS	3	0.00223365	0.95679	0.0412251	-0.0785676	0.0830349	1.00224	0.92444	1.08658	NA	NA	NA	NA	NA	NA	NA	NA
1752	347	aparc-Desikan_lh_volume_cuneus	GMV	MS	9	0.00362482	0.924537	0.0382687	-0.0713818	0.0786315	1.00363	0.931106	1.08181	NA	NA	NA	NA	NA	NA	NA	NA
1753	348	aparc-Desikan_lh_volume_entorhinal	GMV	MS	NA	NA	NA	NA	NA	NA	NA	NA	NA	NA	NA	NA	NA	NA	NA	NA	NA
1754	349	aparc-Desikan_lh_volume_fusiform	GMV	MS	NA	NA	NA	NA	NA	NA	NA	NA	NA	NA	NA	NA	NA	NA	NA	NA	NA
1755	350	aparc-Desikan_lh_volume_inferiorparietal	GMV	MS	2	-0.0726259	0.239194	0.061704	-0.193566	0.048314	0.929949	0.824016	1.0495	NA	NA	NA	NA	NA	NA	NA	NA
1756	351	aparc-Desikan_lh_volume_inferiortemporal	GMV	MS	NA	NA	NA	NA	NA	NA	NA	NA	NA	NA	NA	NA	NA	NA	NA	NA	NA
1757	352	aparc-Desikan_lh_volume_isthmuscingulate	GMV	MS	NA	NA	NA	NA	NA	NA	NA	NA	NA	NA	NA	NA	NA	NA	NA	NA	NA
1758	353	aparc-Desikan_lh_volume_lateraloccipital	GMV	MS	2	-0.0599816	0.344867	0.0635	-0.184442	0.0644784	0.941782	0.831568	1.0666	NA	NA	NA	NA	NA	NA	NA	NA
1759	354	aparc-Desikan_lh_volume_lateralorbitofrontal	GMV	MS	2	-0.0710967	0.451883	0.0945082	-0.256333	0.114139	0.931372	0.773884	1.12091	NA	NA	NA	NA	NA	NA	NA	NA
1760	355	aparc-Desikan_lh_volume_lingual	GMV	MS	4	-0.00477385	0.940054	0.0634804	-0.129195	0.119648	0.995238	0.878802	1.1271	NA	NA	NA	NA	NA	NA	NA	NA
1761	356	aparc-Desikan_lh_volume_medialorbitofrontal	GMV	MS	NA	NA	NA	NA	NA	NA	NA	NA	NA	NA	NA	NA	NA	NA	NA	NA	NA
1762	357	aparc-Desikan_lh_volume_middletemporal	GMV	MS	NA	NA	NA	NA	NA	NA	NA	NA	NA	NA	NA	NA	NA	NA	NA	NA	NA
1763	358	aparc-Desikan_lh_volume_parahippocampal	GMV	MS	1	NA	NA	NA	NA	NA	NA	NA	NA	-0.185279	0.0244	0.0823181	-0.346623	-0.0239357	0.830872	0.707072	0.976348
1764	359	aparc-Desikan_lh_volume_paracentral	GMV	MS	NA	NA	NA	NA	NA	NA	NA	NA	NA	NA	NA	NA	NA	NA	NA	NA	NA
1765	360	aparc-Desikan_lh_volume_parsopercularis	GMV	MS	1	NA	NA	NA	NA	NA	NA	NA	NA	-0.0615505	0.281601	0.0571642	-0.173592	0.0504914	0.940305	0.84064	1.05179
1766	361	aparc-Desikan_lh_volume_parsorbitalis	GMV	MS	NA	NA	NA	NA	NA	NA	NA	NA	NA	NA	NA	NA	NA	NA	NA	NA	NA
1767	362	aparc-Desikan_lh_volume_parstriangularis	GMV	MS	4	0.0170121	0.712278	0.0461285	-0.0733998	0.107424	1.01716	0.929229	1.11341	NA	NA	NA	NA	NA	NA	NA	NA
1768	363	aparc-Desikan_lh_volume_pericalcarine	GMV	MS	12	-0.00262581	0.91107	0.0235099	-0.0487053	0.0434537	0.997378	0.952462	1.04441	NA	NA	NA	NA	NA	NA	NA	NA
1769	364	aparc-Desikan_lh_volume_postcentral	GMV	MS	2	0.0179221	0.452409	0.0238514	-0.0288267	0.0646708	1.01808	0.971585	1.06681	NA	NA	NA	NA	NA	NA	NA	NA
1770	365	aparc-Desikan_lh_volume_posteriorcingulate	GMV	MS	NA	NA	NA	NA	NA	NA	NA	NA	NA	NA	NA	NA	NA	NA	NA	NA	NA
1771	366	aparc-Desikan_lh_volume_precentral	GMV	MS	1	NA	NA	NA	NA	NA	NA	NA	NA	0.0275129	0.2823	0.0255895	-0.0226424	0.0776682	1.02789	0.977612	1.08076
1772	367	aparc-Desikan_lh_volume_precuneus	GMV	MS	3	-0.0661552	0.155963	0.0466282	-0.157547	0.0252361	0.935986	0.854237	1.02556	NA	NA	NA	NA	NA	NA	NA	NA
1773	368	aparc-Desikan_lh_volume_rostralanteriorcingulate	GMV	MS	NA	NA	NA	NA	NA	NA	NA	NA	NA	NA	NA	NA	NA	NA	NA	NA	NA
1774	369	aparc-Desikan_lh_volume_rostralmiddlefrontal	GMV	MS	2	0.0969738	0.479848	0.13725	-0.172037	0.365984	1.10183	0.841948	1.44193	NA	NA	NA	NA	NA	NA	NA	NA
1775	370	aparc-Desikan_lh_volume_superiorfrontal	GMV	MS	2	0.00134458	0.980489	0.0549803	-0.106417	0.109106	1.00135	0.89905	1.11528	NA	NA	NA	NA	NA	NA	NA	NA
1776	371	aparc-Desikan_lh_volume_superiorparietal	GMV	MS	10	-0.01704	0.644273	0.0369044	-0.0893726	0.0552927	0.983104	0.914505	1.05685	NA	NA	NA	NA	NA	NA	NA	NA
1777	372	aparc-Desikan_lh_volume_superiortemporal	GMV	MS	1	NA	NA	NA	NA	NA	NA	NA	NA	0.0297559	0.6938	0.0755795	-0.11838	0.177892	1.0302	0.888359	1.1947
1778	373	aparc-Desikan_lh_volume_supramarginal	GMV	MS	3	-0.0282003	0.40368	0.0337701	-0.0943896	0.0379891	0.972194	0.909928	1.03872	NA	NA	NA	NA	NA	NA	NA	NA
1779	374	aparc-Desikan_lh_volume_frontalpole	GMV	MS	NA	NA	NA	NA	NA	NA	NA	NA	NA	NA	NA	NA	NA	NA	NA	NA	NA
1780	375	aparc-Desikan_lh_volume_transversetemporal	GMV	MS	2	-0.0953188	0.094716	0.057042	-0.207121	0.0164835	0.909083	0.812921	1.01662	NA	NA	NA	NA	NA	NA	NA	NA
1781	376	aparc-Desikan_lh_volume_insula	GMV	MS	3	-0.133181	0.217605	0.108021	-0.344902	0.0785395	0.875306	0.70829	1.08171	NA	NA	NA	NA	NA	NA	NA	NA
1782	377	aparc-Desikan_rh_volume_bankssts	GMV	MS	NA	NA	NA	NA	NA	NA	NA	NA	NA	NA	NA	NA	NA	NA	NA	NA	NA
1783	378	aparc-Desikan_rh_volume_caudalanteriorcingulate	GMV	MS	NA	NA	NA	NA	NA	NA	NA	NA	NA	NA	NA	NA	NA	NA	NA	NA	NA
1784	379	aparc-Desikan_rh_volume_caudalmiddlefrontal	GMV	MS	1	NA	NA	NA	NA	NA	NA	NA	NA	-0.0421326	0.5182	0.0652083	-0.169941	0.0856757	0.958743	0.843715	1.08945
1785	380	aparc-Desikan_rh_volume_cuneus	GMV	MS	10	-0.0143839	0.646599	0.0313721	-0.0758732	0.0471055	0.985719	0.926934	1.04823	NA	NA	NA	NA	NA	NA	NA	NA
1786	381	aparc-Desikan_rh_volume_entorhinal	GMV	MS	2	0.0911824	0.11851	0.0584106	-0.0233023	0.205667	1.09547	0.976967	1.22834	NA	NA	NA	NA	NA	NA	NA	NA
1787	382	aparc-Desikan_rh_volume_fusiform	GMV	MS	1	NA	NA	NA	NA	NA	NA	NA	NA	-0.0786822	0.300299	0.0759633	-0.22757	0.0702059	0.924334	0.796466	1.07273
1788	383	aparc-Desikan_rh_volume_inferiorparietal	GMV	MS	1	NA	NA	NA	NA	NA	NA	NA	NA	0.00262157	0.9754	0.0850152	-0.164008	0.169251	1.00263	0.848735	1.18442
1789	384	aparc-Desikan_rh_volume_inferiortemporal	GMV	MS	NA	NA	NA	NA	NA	NA	NA	NA	NA	NA	NA	NA	NA	NA	NA	NA	NA
1790	385	aparc-Desikan_rh_volume_isthmuscingulate	GMV	MS	2	0.188537	0.00696709	0.0698694	0.0515925	0.325481	1.20748	1.05295	1.3847	NA	NA	NA	NA	NA	NA	NA	NA
1791	386	aparc-Desikan_rh_volume_lateraloccipital	GMV	MS	1	NA	NA	NA	NA	NA	NA	NA	NA	0.039019	0.631901	0.0814502	-0.120623	0.198661	1.03979	0.886368	1.21977
1792	387	aparc-Desikan_rh_volume_lateralorbitofrontal	GMV	MS	4	-0.0824013	0.298291	0.0792239	-0.23768	0.0728776	0.920902	0.788455	1.0756	NA	NA	NA	NA	NA	NA	NA	NA
1793	388	aparc-Desikan_rh_volume_lingual	GMV	MS	4	-0.0157172	0.775789	0.0551847	-0.123879	0.0924448	0.984406	0.883487	1.09685	NA	NA	NA	NA	NA	NA	NA	NA
1794	389	aparc-Desikan_rh_volume_medialorbitofrontal	GMV	MS	2	-0.100755	0.102064	0.0616263	-0.221542	0.0200329	0.904155	0.801282	1.02023	NA	NA	NA	NA	NA	NA	NA	NA
1795	390	aparc-Desikan_rh_volume_middletemporal	GMV	MS	1	NA	NA	NA	NA	NA	NA	NA	NA	-0.103867	0.219199	0.0845367	-0.269559	0.0618251	0.901345	0.763716	1.06378
1796	391	aparc-Desikan_rh_volume_parahippocampal	GMV	MS	1	NA	NA	NA	NA	NA	NA	NA	NA	-0.158284	0.0244	0.0703243	-0.29612	-0.0204483	0.853607	0.743698	0.979759
1797	392	aparc-Desikan_rh_volume_paracentral	GMV	MS	NA	NA	NA	NA	NA	NA	NA	NA	NA	NA	NA	NA	NA	NA	NA	NA	NA
1798	393	aparc-Desikan_rh_volume_parsopercularis	GMV	MS	1	NA	NA	NA	NA	NA	NA	NA	NA	-0.0465356	0.2761	0.0427276	-0.130282	0.0372105	0.954531	0.877848	1.03791
1799	394	aparc-Desikan_rh_volume_parsorbitalis	GMV	MS	2	0.065036	0.234348	0.0546873	-0.0421512	0.172223	1.0672	0.958725	1.18794	NA	NA	NA	NA	NA	NA	NA	NA
1800	395	aparc-Desikan_rh_volume_parstriangularis	GMV	MS	4	-0.0407431	0.37902	0.0463146	-0.13152	0.0500335	0.960076	0.876762	1.05131	NA	NA	NA	NA	NA	NA	NA	NA
1801	396	aparc-Desikan_rh_volume_pericalcarine	GMV	MS	9	-0.051328	0.0494769	0.0261283	-0.102539	-0.000116497	0.949967	0.902543	0.999884	NA	NA	NA	NA	NA	NA	NA	NA
1802	397	aparc-Desikan_rh_volume_postcentral	GMV	MS	2	0.0167954	0.495168	0.0246227	-0.031465	0.0650559	1.01694	0.969025	1.06722	NA	NA	NA	NA	NA	NA	NA	NA
1803	398	aparc-Desikan_rh_volume_posteriorcingulate	GMV	MS	NA	NA	NA	NA	NA	NA	NA	NA	NA	NA	NA	NA	NA	NA	NA	NA	NA
1804	399	aparc-Desikan_rh_volume_precentral	GMV	MS	2	0.0185453	0.40994	0.0225065	-0.0255673	0.062658	1.01872	0.974757	1.06466	NA	NA	NA	NA	NA	NA	NA	NA
1805	400	aparc-Desikan_rh_volume_precuneus	GMV	MS	5	-0.0622663	0.206608	0.0493024	-0.158899	0.0343664	0.939633	0.853082	1.03496	NA	NA	NA	NA	NA	NA	NA	NA
1806	401	aparc-Desikan_rh_volume_rostralanteriorcingulate	GMV	MS	NA	NA	NA	NA	NA	NA	NA	NA	NA	NA	NA	NA	NA	NA	NA	NA	NA
1807	402	aparc-Desikan_rh_volume_rostralmiddlefrontal	GMV	MS	2	-0.00358257	0.969843	0.0947647	-0.189321	0.182156	0.996424	0.827521	1.1998	NA	NA	NA	NA	NA	NA	NA	NA
1808	403	aparc-Desikan_rh_volume_superiorfrontal	GMV	MS	3	0.00642643	0.917288	0.0618816	-0.114861	0.127714	1.00645	0.89149	1.13623	NA	NA	NA	NA	NA	NA	NA	NA
1809	404	aparc-Desikan_rh_volume_superiorparietal	GMV	MS	4	-0.0572676	0.152136	0.0399906	-0.135649	0.021114	0.944341	0.873149	1.02134	NA	NA	NA	NA	NA	NA	NA	NA
1810	405	aparc-Desikan_rh_volume_superiortemporal	GMV	MS	1	NA	NA	NA	NA	NA	NA	NA	NA	0.0259259	0.7696	0.088515	-0.147564	0.199415	1.02626	0.862808	1.22069
1811	406	aparc-Desikan_rh_volume_supramarginal	GMV	MS	2	-0.0480198	0.176595	0.0355356	-0.11767	0.02163	0.953115	0.88899	1.02187	NA	NA	NA	NA	NA	NA	NA	NA
1812	407	aparc-Desikan_rh_volume_frontalpole	GMV	MS	NA	NA	NA	NA	NA	NA	NA	NA	NA	NA	NA	NA	NA	NA	NA	NA	NA
1813	408	aparc-Desikan_rh_volume_transversetemporal	GMV	MS	1	NA	NA	NA	NA	NA	NA	NA	NA	-0.0506543	0.5706	0.0893108	-0.225703	0.124395	0.950607	0.797955	1.13246
1814	409	aparc-Desikan_rh_volume_insula	GMV	MS	1	NA	NA	NA	NA	NA	NA	NA	NA	0.068891	0.438501	0.0889229	-0.105398	0.24318	1.07132	0.899966	1.2753
1815	648	aparc-Desikan_lh_area_TotalSurface	SA	MS	6	-0.034535	0.381827	0.0394896	-0.111935	0.0428646	0.966055	0.894103	1.0438	NA	NA	NA	NA	NA	NA	NA	NA
1816	649	aparc-Desikan_lh_area_bankssts	SA	MS	2	0.119075	0.0396048	0.0578637	0.00566178	0.232488	1.12645	1.00568	1.26173	NA	NA	NA	NA	NA	NA	NA	NA
1817	650	aparc-Desikan_lh_area_caudalanteriorcingulate	SA	MS	NA	NA	NA	NA	NA	NA	NA	NA	NA	NA	NA	NA	NA	NA	NA	NA	NA
1818	651	aparc-Desikan_lh_area_caudalmiddlefrontal	SA	MS	2	-0.0140446	0.776821	0.0495464	-0.111156	0.0830663	0.986054	0.8948	1.08661	NA	NA	NA	NA	NA	NA	NA	NA
1819	652	aparc-Desikan_lh_area_cuneus	SA	MS	10	0.0020228	0.937366	0.0257417	-0.048431	0.0524766	1.00202	0.952723	1.05388	NA	NA	NA	NA	NA	NA	NA	NA
1820	653	aparc-Desikan_lh_area_entorhinal	SA	MS	2	-0.102452	0.0557284	0.0535512	-0.207412	0.0025087	0.902622	0.812685	1.00251	NA	NA	NA	NA	NA	NA	NA	NA
1821	654	aparc-Desikan_lh_area_fusiform	SA	MS	3	0.0123703	0.87149	0.0764701	-0.137511	0.162252	1.01245	0.871525	1.17616	NA	NA	NA	NA	NA	NA	NA	NA
1822	655	aparc-Desikan_lh_area_inferiorparietal	SA	MS	3	-0.0288555	0.571347	0.0509753	-0.128767	0.0710561	0.971557	0.879179	1.07364	NA	NA	NA	NA	NA	NA	NA	NA
1823	656	aparc-Desikan_lh_area_inferiortemporal	SA	MS	NA	NA	NA	NA	NA	NA	NA	NA	NA	NA	NA	NA	NA	NA	NA	NA	NA
1824	657	aparc-Desikan_lh_area_isthmuscingulate	SA	MS	NA	NA	NA	NA	NA	NA	NA	NA	NA	NA	NA	NA	NA	NA	NA	NA	NA
1825	658	aparc-Desikan_lh_area_lateraloccipital	SA	MS	5	0.010001	0.758452	0.0325222	-0.0537425	0.0737445	1.01005	0.947676	1.07653	NA	NA	NA	NA	NA	NA	NA	NA
1826	659	aparc-Desikan_lh_area_lateralorbitofrontal	SA	MS	4	-0.0833163	0.033018	0.0390814	-0.159916	-0.00671672	0.92006	0.852215	0.993306	NA	NA	NA	NA	NA	NA	NA	NA
1827	660	aparc-Desikan_lh_area_lingual	SA	MS	9	-0.0268722	0.285282	0.0251488	-0.0761638	0.0224194	0.973486	0.926664	1.02267	NA	NA	NA	NA	NA	NA	NA	NA
1828	661	aparc-Desikan_lh_area_medialorbitofrontal	SA	MS	NA	NA	NA	NA	NA	NA	NA	NA	NA	NA	NA	NA	NA	NA	NA	NA	NA
1829	662	aparc-Desikan_lh_area_middletemporal	SA	MS	3	0.0395077	0.423187	0.0493288	-0.0571767	0.136192	1.0403	0.944427	1.1459	NA	NA	NA	NA	NA	NA	NA	NA
1830	663	aparc-Desikan_lh_area_parahippocampal	SA	MS	1	NA	NA	NA	NA	NA	NA	NA	NA	0.0438626	0.570901	0.0773965	-0.107835	0.19556	1.04484	0.897776	1.21599
1831	664	aparc-Desikan_lh_area_paracentral	SA	MS	2	-0.0625394	0.60405	0.120596	-0.298908	0.173829	0.939376	0.741628	1.18985	NA	NA	NA	NA	NA	NA	NA	NA
1832	665	aparc-Desikan_lh_area_parsopercularis	SA	MS	1	NA	NA	NA	NA	NA	NA	NA	NA	-0.0692266	0.281601	0.0642933	-0.195242	0.0567883	0.933115	0.822636	1.05843
1833	666	aparc-Desikan_lh_area_parsorbitalis	SA	MS	3	0.0371728	0.464321	0.0507998	-0.0623949	0.13674	1.03787	0.939512	1.14653	NA	NA	NA	NA	NA	NA	NA	NA
1834	667	aparc-Desikan_lh_area_parstriangularis	SA	MS	7	-0.0155296	0.601873	0.0297669	-0.0738727	0.0428134	0.98459	0.92879	1.04374	NA	NA	NA	NA	NA	NA	NA	NA
1835	668	aparc-Desikan_lh_area_pericalcarine	SA	MS	18	-0.0291486	0.0970598	0.017567	-0.0635799	0.00528279	0.971272	0.938399	1.0053	NA	NA	NA	NA	NA	NA	NA	NA
1836	669	aparc-Desikan_lh_area_postcentral	SA	MS	2	0.0123314	0.76061	0.0404733	-0.0669963	0.0916591	1.01241	0.935199	1.09599	NA	NA	NA	NA	NA	NA	NA	NA
1837	670	aparc-Desikan_lh_area_posteriorcingulate	SA	MS	1	NA	NA	NA	NA	NA	NA	NA	NA	-0.0568319	0.4519	0.0755492	-0.204908	0.0912445	0.944753	0.814722	1.09554
1838	671	aparc-Desikan_lh_area_precentral	SA	MS	2	0.0188456	0.397954	0.0222951	-0.0248528	0.0625441	1.01902	0.975453	1.06454	NA	NA	NA	NA	NA	NA	NA	NA
1839	672	aparc-Desikan_lh_area_precuneus	SA	MS	4	-0.0205931	0.633922	0.0432433	-0.10535	0.0641638	0.979617	0.900009	1.06627	NA	NA	NA	NA	NA	NA	NA	NA
1840	673	aparc-Desikan_lh_area_rostralanteriorcingulate	SA	MS	1	NA	NA	NA	NA	NA	NA	NA	NA	-0.0213328	0.8108	0.0891113	-0.195991	0.153325	0.978893	0.82202	1.1657
1841	674	aparc-Desikan_lh_area_rostralmiddlefrontal	SA	MS	1	NA	NA	NA	NA	NA	NA	NA	NA	0.0707392	0.414899	0.0867643	-0.0993188	0.240797	1.0733	0.905454	1.27226
1842	675	aparc-Desikan_lh_area_superiorfrontal	SA	MS	6	0.00272765	0.934599	0.0332395	-0.0624218	0.0678771	1.00273	0.939487	1.07023	NA	NA	NA	NA	NA	NA	NA	NA
1843	676	aparc-Desikan_lh_area_superiorparietal	SA	MS	9	-0.011291	0.671075	0.0265874	-0.0634024	0.0408204	0.988773	0.938566	1.04167	NA	NA	NA	NA	NA	NA	NA	NA
1844	677	aparc-Desikan_lh_area_superiortemporal	SA	MS	2	-0.0399688	0.59084	0.074344	-0.185683	0.105746	0.960819	0.830537	1.11154	NA	NA	NA	NA	NA	NA	NA	NA
1845	678	aparc-Desikan_lh_area_supramarginal	SA	MS	4	-0.0444962	0.168043	0.0322782	-0.107761	0.0187691	0.956479	0.897842	1.01895	NA	NA	NA	NA	NA	NA	NA	NA
1846	679	aparc-Desikan_lh_area_frontalpole	SA	MS	NA	NA	NA	NA	NA	NA	NA	NA	NA	NA	NA	NA	NA	NA	NA	NA	NA
1847	680	aparc-Desikan_lh_area_transversetemporal	SA	MS	2	-0.0904296	0.110265	0.0566245	-0.201414	0.0205545	0.913539	0.817574	1.02077	NA	NA	NA	NA	NA	NA	NA	NA
1848	681	aparc-Desikan_lh_area_insula	SA	MS	1	NA	NA	NA	NA	NA	NA	NA	NA	-0.142636	0.05992	0.0758146	-0.291233	0.00596042	0.867069	0.747342	1.00598
1849	682	aparc-Desikan_rh_area_TotalSurface	SA	MS	7	-0.0261288	0.465473	0.0357995	-0.0962959	0.0440383	0.97421	0.908195	1.04502	NA	NA	NA	NA	NA	NA	NA	NA
1850	683	aparc-Desikan_rh_area_bankssts	SA	MS	2	-0.062121	0.458386	0.0837767	-0.226323	0.102081	0.939769	0.79746	1.10747	NA	NA	NA	NA	NA	NA	NA	NA
1851	684	aparc-Desikan_rh_area_caudalanteriorcingulate	SA	MS	1	NA	NA	NA	NA	NA	NA	NA	NA	0.0202279	0.8091	0.0837292	-0.143881	0.184337	1.02043	0.865991	1.20242
1852	685	aparc-Desikan_rh_area_caudalmiddlefrontal	SA	MS	1	NA	NA	NA	NA	NA	NA	NA	NA	-0.0529026	0.406401	0.0637193	-0.177792	0.0719873	0.948472	0.837116	1.07464
1853	686	aparc-Desikan_rh_area_cuneus	SA	MS	10	0.00547273	0.851642	0.0292622	-0.0518813	0.0628267	1.00549	0.949442	1.06484	NA	NA	NA	NA	NA	NA	NA	NA
1854	687	aparc-Desikan_rh_area_entorhinal	SA	MS	1	NA	NA	NA	NA	NA	NA	NA	NA	-0.0978702	0.2364	0.0826584	-0.259881	0.0641402	0.906767	0.771144	1.06624
1855	688	aparc-Desikan_rh_area_fusiform	SA	MS	1	NA	NA	NA	NA	NA	NA	NA	NA	-0.17413	0.03465	0.0824315	-0.335696	-0.0125646	0.840187	0.71484	0.987514
1856	689	aparc-Desikan_rh_area_inferiorparietal	SA	MS	2	-0.0581718	0.360808	0.0636575	-0.18294	0.0665968	0.943488	0.832818	1.06886	NA	NA	NA	NA	NA	NA	NA	NA
1857	690	aparc-Desikan_rh_area_inferiortemporal	SA	MS	1	NA	NA	NA	NA	NA	NA	NA	NA	-0.15495	0.0586997	0.0819654	-0.315602	0.00570186	0.856458	0.729349	1.00572
1858	691	aparc-Desikan_rh_area_isthmuscingulate	SA	MS	1	NA	NA	NA	NA	NA	NA	NA	NA	-0.0359319	0.593099	0.0672441	-0.16773	0.0958665	0.964706	0.845582	1.10061
1859	692	aparc-Desikan_rh_area_lateraloccipital	SA	MS	3	-0.0327429	0.504968	0.0491124	-0.129003	0.0635175	0.967787	0.878971	1.06558	NA	NA	NA	NA	NA	NA	NA	NA
1860	693	aparc-Desikan_rh_area_lateralorbitofrontal	SA	MS	3	-0.0651974	0.285082	0.0609907	-0.184739	0.0543444	0.936883	0.831321	1.05585	NA	NA	NA	NA	NA	NA	NA	NA
1861	694	aparc-Desikan_rh_area_lingual	SA	MS	6	-0.0211266	0.579731	0.0381499	-0.0959004	0.0536473	0.979095	0.908554	1.05511	NA	NA	NA	NA	NA	NA	NA	NA
1862	695	aparc-Desikan_rh_area_medialorbitofrontal	SA	MS	NA	NA	NA	NA	NA	NA	NA	NA	NA	NA	NA	NA	NA	NA	NA	NA	NA
1863	696	aparc-Desikan_rh_area_middletemporal	SA	MS	1	NA	NA	NA	NA	NA	NA	NA	NA	0.0388173	0.628899	0.0803211	-0.118612	0.196247	1.03958	0.888152	1.21683
1864	697	aparc-Desikan_rh_area_parahippocampal	SA	MS	3	0.0300034	0.779067	0.106951	-0.17962	0.239627	1.03046	0.835588	1.27077	NA	NA	NA	NA	NA	NA	NA	NA
1865	698	aparc-Desikan_rh_area_paracentral	SA	MS	2	0.0805535	0.196518	0.0623704	-0.0416924	0.2028	1.08389	0.959165	1.22483	NA	NA	NA	NA	NA	NA	NA	NA
1866	699	aparc-Desikan_rh_area_parsopercularis	SA	MS	1	NA	NA	NA	NA	NA	NA	NA	NA	-0.0553141	0.2761	0.0507878	-0.154858	0.0442299	0.946188	0.856537	1.04522
1867	700	aparc-Desikan_rh_area_parsorbitalis	SA	MS	2	0.0536541	0.235447	0.0452226	-0.0349821	0.14229	1.05512	0.965623	1.15291	NA	NA	NA	NA	NA	NA	NA	NA
1868	701	aparc-Desikan_rh_area_parstriangularis	SA	MS	4	-0.035866	0.446862	0.0471514	-0.128283	0.0565506	0.96477	0.879605	1.05818	NA	NA	NA	NA	NA	NA	NA	NA
1869	702	aparc-Desikan_rh_area_pericalcarine	SA	MS	11	-0.0413514	0.0681199	0.0226681	-0.0857808	0.00307804	0.959492	0.917795	1.00308	NA	NA	NA	NA	NA	NA	NA	NA
1870	703	aparc-Desikan_rh_area_postcentral	SA	MS	5	0.00899437	0.725529	0.0256192	-0.0412193	0.0592081	1.00903	0.959619	1.061	NA	NA	NA	NA	NA	NA	NA	NA
1871	704	aparc-Desikan_rh_area_posteriorcingulate	SA	MS	2	0.105658	0.152666	0.0738773	-0.039142	0.250457	1.11144	0.961614	1.28461	NA	NA	NA	NA	NA	NA	NA	NA
1872	705	aparc-Desikan_rh_area_precentral	SA	MS	2	0.0244563	0.2503	0.0212734	-0.0172395	0.0661522	1.02476	0.982908	1.06839	NA	NA	NA	NA	NA	NA	NA	NA
1873	706	aparc-Desikan_rh_area_precuneus	SA	MS	2	-0.159914	0.00424555	0.0559275	-0.269532	-0.0502965	0.852217	0.763737	0.950947	NA	NA	NA	NA	NA	NA	NA	NA
1874	707	aparc-Desikan_rh_area_rostralanteriorcingulate	SA	MS	NA	NA	NA	NA	NA	NA	NA	NA	NA	NA	NA	NA	NA	NA	NA	NA	NA
1875	708	aparc-Desikan_rh_area_rostralmiddlefrontal	SA	MS	2	-0.1009	0.0760579	0.0568762	-0.212377	0.0105772	0.904023	0.808659	1.01063	NA	NA	NA	NA	NA	NA	NA	NA
1876	709	aparc-Desikan_rh_area_superiorfrontal	SA	MS	2	-0.0110429	0.835017	0.0530216	-0.114965	0.0928795	0.989018	0.891397	1.09733	NA	NA	NA	NA	NA	NA	NA	NA
1877	710	aparc-Desikan_rh_area_superiorparietal	SA	MS	8	-0.0651629	0.0125917	0.0261162	-0.116351	-0.0139751	0.936915	0.890163	0.986122	NA	NA	NA	NA	NA	NA	NA	NA
1878	711	aparc-Desikan_rh_area_superiortemporal	SA	MS	3	-0.0238157	0.611721	0.0469166	-0.115772	0.0681408	0.976466	0.890678	1.07052	NA	NA	NA	NA	NA	NA	NA	NA
1879	712	aparc-Desikan_rh_area_supramarginal	SA	MS	2	-0.00837967	0.808142	0.0345092	-0.0760178	0.0592584	0.991655	0.9268	1.06105	NA	NA	NA	NA	NA	NA	NA	NA
1880	713	aparc-Desikan_rh_area_frontalpole	SA	MS	1	NA	NA	NA	NA	NA	NA	NA	NA	-0.2245	0.01279	0.0901766	-0.401247	-0.0477543	0.798915	0.669485	0.953368
1881	714	aparc-Desikan_rh_area_transversetemporal	SA	MS	1	NA	NA	NA	NA	NA	NA	NA	NA	-0.0536846	0.524701	0.0843944	-0.219098	0.111728	0.947731	0.803243	1.11821
1882	715	aparc-Desikan_rh_area_insula	SA	MS	1	NA	NA	NA	NA	NA	NA	NA	NA	-0.20129	0.00381498	0.0695766	-0.33766	-0.0649198	0.817675	0.713438	0.937143
1883	1020	aparc-Desikan_lh_thickness_GlobalMeanThickness	CT	MS	6	-0.0108235	0.74388	0.0331278	-0.075754	0.0541069	0.989235	0.927044	1.0556	NA	NA	NA	NA	NA	NA	NA	NA
1884	1021	aparc-Desikan_lh_thickness_bankssts	CT	MS	1	NA	NA	NA	NA	NA	NA	NA	NA	0.134866	0.103801	0.0829079	-0.0276333	0.297366	1.14438	0.972745	1.34631
1885	1022	aparc-Desikan_lh_thickness_caudalanteriorcingulate	CT	MS	NA	NA	NA	NA	NA	NA	NA	NA	NA	NA	NA	NA	NA	NA	NA	NA	NA
1886	1023	aparc-Desikan_lh_thickness_caudalmiddlefrontal	CT	MS	1	NA	NA	NA	NA	NA	NA	NA	NA	0.0100968	0.905	0.0846	-0.155719	0.175913	1.01015	0.855799	1.19233
1887	1024	aparc-Desikan_lh_thickness_cuneus	CT	MS	2	-0.0192279	0.681626	0.0468691	-0.111091	0.0726356	0.980956	0.894857	1.07534	NA	NA	NA	NA	NA	NA	NA	NA
1888	1025	aparc-Desikan_lh_thickness_entorhinal	CT	MS	NA	NA	NA	NA	NA	NA	NA	NA	NA	NA	NA	NA	NA	NA	NA	NA	NA
1889	1026	aparc-Desikan_lh_thickness_fusiform	CT	MS	2	0.0130657	0.838664	0.0641723	-0.112712	0.138843	1.01315	0.893408	1.14894	NA	NA	NA	NA	NA	NA	NA	NA
1890	1027	aparc-Desikan_lh_thickness_inferiorparietal	CT	MS	4	0.00505565	0.901626	0.040901	-0.0751103	0.0852217	1.00507	0.927641	1.08896	NA	NA	NA	NA	NA	NA	NA	NA
1891	1028	aparc-Desikan_lh_thickness_inferiortemporal	CT	MS	1	NA	NA	NA	NA	NA	NA	NA	NA	0.0997525	0.2493	0.0865868	-0.0699576	0.269463	1.1049	0.932433	1.30926
1892	1029	aparc-Desikan_lh_thickness_isthmuscingulate	CT	MS	NA	NA	NA	NA	NA	NA	NA	NA	NA	NA	NA	NA	NA	NA	NA	NA	NA
1893	1030	aparc-Desikan_lh_thickness_lateraloccipital	CT	MS	2	0.0100522	0.864553	0.0589292	-0.105449	0.125553	1.0101	0.89992	1.13378	NA	NA	NA	NA	NA	NA	NA	NA
1894	1031	aparc-Desikan_lh_thickness_lateralorbitofrontal	CT	MS	NA	NA	NA	NA	NA	NA	NA	NA	NA	NA	NA	NA	NA	NA	NA	NA	NA
1895	1032	aparc-Desikan_lh_thickness_lingual	CT	MS	NA	NA	NA	NA	NA	NA	NA	NA	NA	NA	NA	NA	NA	NA	NA	NA	NA
1896	1033	aparc-Desikan_lh_thickness_medialorbitofrontal	CT	MS	1	NA	NA	NA	NA	NA	NA	NA	NA	-0.189196	0.02562	0.0847683	-0.355342	-0.0230506	0.827624	0.700934	0.977213
1897	1034	aparc-Desikan_lh_thickness_middletemporal	CT	MS	NA	NA	NA	NA	NA	NA	NA	NA	NA	NA	NA	NA	NA	NA	NA	NA	NA
1898	1035	aparc-Desikan_lh_thickness_parahippocampal	CT	MS	1	NA	NA	NA	NA	NA	NA	NA	NA	-0.0385813	0.644199	0.083539	-0.202318	0.125155	0.962153	0.816835	1.13332
1899	1036	aparc-Desikan_lh_thickness_paracentral	CT	MS	NA	NA	NA	NA	NA	NA	NA	NA	NA	NA	NA	NA	NA	NA	NA	NA	NA
1900	1037	aparc-Desikan_lh_thickness_parsopercularis	CT	MS	NA	NA	NA	NA	NA	NA	NA	NA	NA	NA	NA	NA	NA	NA	NA	NA	NA
1901	1038	aparc-Desikan_lh_thickness_parsorbitalis	CT	MS	NA	NA	NA	NA	NA	NA	NA	NA	NA	NA	NA	NA	NA	NA	NA	NA	NA
1902	1039	aparc-Desikan_lh_thickness_parstriangularis	CT	MS	1	NA	NA	NA	NA	NA	NA	NA	NA	-0.0342438	0.6918	0.086384	-0.203556	0.135069	0.966336	0.815824	1.14462
1903	1040	aparc-Desikan_lh_thickness_pericalcarine	CT	MS	NA	NA	NA	NA	NA	NA	NA	NA	NA	NA	NA	NA	NA	NA	NA	NA	NA
1904	1041	aparc-Desikan_lh_thickness_postcentral	CT	MS	2	0.0277135	0.324666	0.0281379	-0.0274369	0.0828638	1.0281	0.972936	1.08639	NA	NA	NA	NA	NA	NA	NA	NA
1905	1042	aparc-Desikan_lh_thickness_posteriorcingulate	CT	MS	NA	NA	NA	NA	NA	NA	NA	NA	NA	NA	NA	NA	NA	NA	NA	NA	NA
1906	1043	aparc-Desikan_lh_thickness_precentral	CT	MS	1	NA	NA	NA	NA	NA	NA	NA	NA	0.0187652	0.799401	0.073843	-0.125967	0.163497	1.01894	0.881644	1.17762
1907	1044	aparc-Desikan_lh_thickness_precuneus	CT	MS	4	-0.0386967	0.33447	0.0400939	-0.117281	0.0398875	0.962042	0.889335	1.04069	NA	NA	NA	NA	NA	NA	NA	NA
1908	1045	aparc-Desikan_lh_thickness_rostralanteriorcingulate	CT	MS	NA	NA	NA	NA	NA	NA	NA	NA	NA	NA	NA	NA	NA	NA	NA	NA	NA
1909	1046	aparc-Desikan_lh_thickness_rostralmiddlefrontal	CT	MS	5	-0.0611988	0.106426	0.0379065	-0.135496	0.013098	0.940636	0.873283	1.01318	NA	NA	NA	NA	NA	NA	NA	NA
1910	1047	aparc-Desikan_lh_thickness_superiorfrontal	CT	MS	5	0.0249673	0.632727	0.0522446	-0.077432	0.127367	1.02528	0.92549	1.13583	NA	NA	NA	NA	NA	NA	NA	NA
1911	1048	aparc-Desikan_lh_thickness_superiorparietal	CT	MS	5	0.000661044	0.991575	0.0626006	-0.122036	0.123358	1.00066	0.885116	1.13129	NA	NA	NA	NA	NA	NA	NA	NA
1912	1049	aparc-Desikan_lh_thickness_superiortemporal	CT	MS	1	NA	NA	NA	NA	NA	NA	NA	NA	0.142416	0.03465	0.0674183	0.0102762	0.274556	1.15306	1.01033	1.31595
1913	1050	aparc-Desikan_lh_thickness_supramarginal	CT	MS	NA	NA	NA	NA	NA	NA	NA	NA	NA	NA	NA	NA	NA	NA	NA	NA	NA
1914	1051	aparc-Desikan_lh_thickness_frontalpole	CT	MS	1	NA	NA	NA	NA	NA	NA	NA	NA	0.245187	0.00398991	0.0851652	0.0782633	0.412111	1.27786	1.08141	1.51
1915	1052	aparc-Desikan_lh_thickness_transversetemporal	CT	MS	1	NA	NA	NA	NA	NA	NA	NA	NA	0.143405	0.0969197	0.0863896	-0.0259191	0.312728	1.1542	0.974414	1.36715
1916	1053	aparc-Desikan_lh_thickness_insula	CT	MS	1	NA	NA	NA	NA	NA	NA	NA	NA	0.468892	8.88e-06	0.105541	0.262031	0.675752	1.59822	1.29957	1.96551
1917	1054	aparc-Desikan_rh_thickness_GlobalMeanThickness	CT	MS	3	-0.00509029	0.913832	0.0470427	-0.097294	0.0871134	0.994923	0.907289	1.09102	NA	NA	NA	NA	NA	NA	NA	NA
1918	1055	aparc-Desikan_rh_thickness_bankssts	CT	MS	1	NA	NA	NA	NA	NA	NA	NA	NA	0.0976282	0.269098	0.0883399	-0.0755179	0.270774	1.10255	0.927263	1.31098
1919	1056	aparc-Desikan_rh_thickness_caudalanteriorcingulate	CT	MS	NA	NA	NA	NA	NA	NA	NA	NA	NA	NA	NA	NA	NA	NA	NA	NA	NA
1920	1057	aparc-Desikan_rh_thickness_caudalmiddlefrontal	CT	MS	NA	NA	NA	NA	NA	NA	NA	NA	NA	NA	NA	NA	NA	NA	NA	NA	NA
1921	1058	aparc-Desikan_rh_thickness_cuneus	CT	MS	NA	NA	NA	NA	NA	NA	NA	NA	NA	NA	NA	NA	NA	NA	NA	NA	NA
1922	1059	aparc-Desikan_rh_thickness_entorhinal	CT	MS	NA	NA	NA	NA	NA	NA	NA	NA	NA	NA	NA	NA	NA	NA	NA	NA	NA
1923	1060	aparc-Desikan_rh_thickness_fusiform	CT	MS	NA	NA	NA	NA	NA	NA	NA	NA	NA	NA	NA	NA	NA	NA	NA	NA	NA
1924	1061	aparc-Desikan_rh_thickness_inferiorparietal	CT	MS	1	NA	NA	NA	NA	NA	NA	NA	NA	-0.0528733	0.478599	0.0746211	-0.199131	0.0933841	0.9485	0.819443	1.09788
1925	1062	aparc-Desikan_rh_thickness_inferiortemporal	CT	MS	1	NA	NA	NA	NA	NA	NA	NA	NA	0.102225	0.220501	0.0834359	-0.061309	0.26576	1.10763	0.940533	1.30442
1926	1063	aparc-Desikan_rh_thickness_isthmuscingulate	CT	MS	2	-0.05809	0.694777	0.148045	-0.348258	0.232078	0.943565	0.705917	1.26122	NA	NA	NA	NA	NA	NA	NA	NA
1927	1064	aparc-Desikan_rh_thickness_lateraloccipital	CT	MS	4	0.0160821	0.890271	0.11657	-0.212395	0.244559	1.01621	0.808645	1.27706	NA	NA	NA	NA	NA	NA	NA	NA
1928	1065	aparc-Desikan_rh_thickness_lateralorbitofrontal	CT	MS	2	-0.0295842	0.821579	0.131185	-0.286708	0.227539	0.970849	0.750731	1.25551	NA	NA	NA	NA	NA	NA	NA	NA
1929	1066	aparc-Desikan_rh_thickness_lingual	CT	MS	1	NA	NA	NA	NA	NA	NA	NA	NA	-0.160818	0.0510704	0.082433	-0.322386	0.000751143	0.851447	0.724418	1.00075
1930	1067	aparc-Desikan_rh_thickness_medialorbitofrontal	CT	MS	2	0.0014926	0.993281	0.177251	-0.34592	0.348905	1.00149	0.707569	1.41751	NA	NA	NA	NA	NA	NA	NA	NA
1931	1068	aparc-Desikan_rh_thickness_middletemporal	CT	MS	1	NA	NA	NA	NA	NA	NA	NA	NA	0.121755	0.1685	0.0884182	-0.0515442	0.295055	1.12948	0.949762	1.3432
1932	1069	aparc-Desikan_rh_thickness_parahippocampal	CT	MS	2	0.113844	0.0762082	0.0642053	-0.0119985	0.239686	1.12058	0.988073	1.27085	NA	NA	NA	NA	NA	NA	NA	NA
1933	1070	aparc-Desikan_rh_thickness_paracentral	CT	MS	NA	NA	NA	NA	NA	NA	NA	NA	NA	NA	NA	NA	NA	NA	NA	NA	NA
1934	1071	aparc-Desikan_rh_thickness_parsopercularis	CT	MS	1	NA	NA	NA	NA	NA	NA	NA	NA	0.00697956	0.9349	0.0854488	-0.1605	0.174459	1.007	0.851718	1.1906
1935	1072	aparc-Desikan_rh_thickness_parsorbitalis	CT	MS	NA	NA	NA	NA	NA	NA	NA	NA	NA	NA	NA	NA	NA	NA	NA	NA	NA
1936	1073	aparc-Desikan_rh_thickness_parstriangularis	CT	MS	2	-0.0506465	0.392174	0.0591884	-0.166656	0.0653629	0.950615	0.846491	1.06755	NA	NA	NA	NA	NA	NA	NA	NA
1937	1074	aparc-Desikan_rh_thickness_pericalcarine	CT	MS	NA	NA	NA	NA	NA	NA	NA	NA	NA	NA	NA	NA	NA	NA	NA	NA	NA
1938	1075	aparc-Desikan_rh_thickness_postcentral	CT	MS	2	0.0133523	0.778614	0.0474957	-0.0797392	0.106444	1.01344	0.923357	1.11232	NA	NA	NA	NA	NA	NA	NA	NA
1939	1076	aparc-Desikan_rh_thickness_posteriorcingulate	CT	MS	NA	NA	NA	NA	NA	NA	NA	NA	NA	NA	NA	NA	NA	NA	NA	NA	NA
1940	1077	aparc-Desikan_rh_thickness_precentral	CT	MS	NA	NA	NA	NA	NA	NA	NA	NA	NA	NA	NA	NA	NA	NA	NA	NA	NA
1941	1078	aparc-Desikan_rh_thickness_precuneus	CT	MS	3	-0.00574062	0.899859	0.0456187	-0.0951532	0.083672	0.994276	0.909234	1.08727	NA	NA	NA	NA	NA	NA	NA	NA
1942	1079	aparc-Desikan_rh_thickness_rostralanteriorcingulate	CT	MS	1	NA	NA	NA	NA	NA	NA	NA	NA	-0.190416	0.0247397	0.0848012	-0.356627	-0.024206	0.826615	0.700034	0.976085
1943	1080	aparc-Desikan_rh_thickness_rostralmiddlefrontal	CT	MS	2	-0.0179007	0.76153	0.0589862	-0.133514	0.0977124	0.982259	0.875015	1.10265	NA	NA	NA	NA	NA	NA	NA	NA
1944	1081	aparc-Desikan_rh_thickness_superiorfrontal	CT	MS	2	-0.0303829	0.596983	0.0574624	-0.143009	0.0822435	0.970074	0.866746	1.08572	NA	NA	NA	NA	NA	NA	NA	NA
1945	1082	aparc-Desikan_rh_thickness_superiorparietal	CT	MS	2	-0.0698757	0.249844	0.060723	-0.188893	0.0491414	0.93251	0.827875	1.05037	NA	NA	NA	NA	NA	NA	NA	NA
1946	1083	aparc-Desikan_rh_thickness_superiortemporal	CT	MS	2	0.0627976	0.556138	0.106692	-0.146319	0.271914	1.06481	0.863883	1.31247	NA	NA	NA	NA	NA	NA	NA	NA
1947	1084	aparc-Desikan_rh_thickness_supramarginal	CT	MS	3	-0.0934494	0.0657877	0.0507914	-0.193	0.00610169	0.910784	0.824482	1.00612	NA	NA	NA	NA	NA	NA	NA	NA
1948	1085	aparc-Desikan_rh_thickness_frontalpole	CT	MS	NA	NA	NA	NA	NA	NA	NA	NA	NA	NA	NA	NA	NA	NA	NA	NA	NA
1949	1086	aparc-Desikan_rh_thickness_transversetemporal	CT	MS	NA	NA	NA	NA	NA	NA	NA	NA	NA	NA	NA	NA	NA	NA	NA	NA	NA
1950	1087	aparc-Desikan_rh_thickness_insula	CT	MS	NA	NA	NA	NA	NA	NA	NA	NA	NA	NA	NA	NA	NA	NA	NA	NA	NA
1951	1452	IDP_dMRI_TBSS_FA_Middle_cerebellar_peduncle	FA	MS	4	-0.00778581	0.818895	0.0340041	-0.0744339	0.0588623	0.992244	0.928269	1.06063	NA	NA	NA	NA	NA	NA	NA	NA
1952	1453	IDP_dMRI_TBSS_FA_Pontine_crossing_tract	FA	MS	3	-0.048787	0.420229	0.0605279	-0.167422	0.0698476	0.952384	0.845843	1.07234	NA	NA	NA	NA	NA	NA	NA	NA
1953	1454	IDP_dMRI_TBSS_FA_Genu_of_corpus_callosum	FA	MS	8	0.0232885	0.585847	0.0427419	-0.0604857	0.107063	1.02356	0.941307	1.113	NA	NA	NA	NA	NA	NA	NA	NA
1954	1455	IDP_dMRI_TBSS_FA_Body_of_corpus_callosum	FA	MS	9	0.0503197	0.162238	0.0360047	-0.0202496	0.120889	1.05161	0.979954	1.1285	NA	NA	NA	NA	NA	NA	NA	NA
1955	1456	IDP_dMRI_TBSS_FA_Splenium_of_corpus_callosum	FA	MS	9	0.0197154	0.450821	0.0261461	-0.031531	0.0709617	1.01991	0.968961	1.07354	NA	NA	NA	NA	NA	NA	NA	NA
1956	1457	IDP_dMRI_TBSS_FA_Fornix	FA	MS	5	-0.0962991	0.0102441	0.0375073	-0.169813	-0.0227849	0.908192	0.843822	0.977473	NA	NA	NA	NA	NA	NA	NA	NA
1957	1458	IDP_dMRI_TBSS_FA_Corticospinal_tract_R	FA	MS	1	NA	NA	NA	NA	NA	NA	NA	NA	-0.124286	0.137901	0.0837705	-0.288477	0.0399038	0.883127	0.749404	1.04071
1958	1459	IDP_dMRI_TBSS_FA_Corticospinal_tract_L	FA	MS	NA	NA	NA	NA	NA	NA	NA	NA	NA	NA	NA	NA	NA	NA	NA	NA	NA
1959	1460	IDP_dMRI_TBSS_FA_Medial_lemniscus_R	FA	MS	4	0.0259367	0.655565	0.0581482	-0.0880337	0.139907	1.02628	0.91573	1.15017	NA	NA	NA	NA	NA	NA	NA	NA
1960	1461	IDP_dMRI_TBSS_FA_Medial_lemniscus_L	FA	MS	2	-0.0169775	0.780878	0.0610318	-0.1366	0.102645	0.983166	0.872319	1.1081	NA	NA	NA	NA	NA	NA	NA	NA
1961	1462	IDP_dMRI_TBSS_FA_Inferior_cerebellar_peduncle_R	FA	MS	5	0.0183	0.69439	0.0465762	-0.0729894	0.109589	1.01847	0.929611	1.11582	NA	NA	NA	NA	NA	NA	NA	NA
1962	1463	IDP_dMRI_TBSS_FA_Inferior_cerebellar_peduncle_L	FA	MS	2	0.0130968	0.784372	0.047864	-0.0807166	0.10691	1.01318	0.922455	1.11283	NA	NA	NA	NA	NA	NA	NA	NA
1963	1464	IDP_dMRI_TBSS_FA_Superior_cerebellar_peduncle_R	FA	MS	8	0.00105546	0.958814	0.0204381	-0.0390032	0.0411141	1.00106	0.961748	1.04197	NA	NA	NA	NA	NA	NA	NA	NA
1964	1465	IDP_dMRI_TBSS_FA_Superior_cerebellar_peduncle_L	FA	MS	6	0.00675954	0.755709	0.0217265	-0.0358243	0.0493434	1.00678	0.96481	1.05058	NA	NA	NA	NA	NA	NA	NA	NA
1965	1466	IDP_dMRI_TBSS_FA_Cerebral_peduncle_R	FA	MS	5	0.0593348	0.182238	0.0444824	-0.0278506	0.14652	1.06113	0.972534	1.1578	NA	NA	NA	NA	NA	NA	NA	NA
1966	1467	IDP_dMRI_TBSS_FA_Cerebral_peduncle_L	FA	MS	6	0.0776983	0.116125	0.04945	-0.0192238	0.17462	1.0808	0.98096	1.19079	NA	NA	NA	NA	NA	NA	NA	NA
1967	1468	IDP_dMRI_TBSS_FA_Anterior_limb_of_internal_capsule_R	FA	MS	5	0.0195278	0.693241	0.0495049	-0.0775018	0.116557	1.01972	0.925425	1.12362	NA	NA	NA	NA	NA	NA	NA	NA
1968	1469	IDP_dMRI_TBSS_FA_Anterior_limb_of_internal_capsule_L	FA	MS	5	0.0214287	0.691007	0.0539102	-0.0842353	0.127093	1.02166	0.919215	1.13552	NA	NA	NA	NA	NA	NA	NA	NA
1969	1470	IDP_dMRI_TBSS_FA_Posterior_limb_of_internal_capsule_R	FA	MS	15	0.0836989	0.00193334	0.0269972	0.0307845	0.136613	1.0873	1.03126	1.14638	NA	NA	NA	NA	NA	NA	NA	NA
1970	1471	IDP_dMRI_TBSS_FA_Posterior_limb_of_internal_capsule_L	FA	MS	14	0.0899083	0.000969006	0.0272501	0.0364981	0.143319	1.09407	1.03717	1.1541	NA	NA	NA	NA	NA	NA	NA	NA
1971	1472	IDP_dMRI_TBSS_FA_Retrolenticular_part_of_internal_capsule_R	FA	MS	6	-0.0745896	0.0940519	0.0445471	-0.161902	0.0127226	0.928124	0.850525	1.0128	NA	NA	NA	NA	NA	NA	NA	NA
1972	1473	IDP_dMRI_TBSS_FA_Retrolenticular_part_of_internal_capsule_L	FA	MS	5	-0.073109	0.141932	0.0497803	-0.170678	0.0244603	0.9295	0.843093	1.02476	NA	NA	NA	NA	NA	NA	NA	NA
1973	1474	IDP_dMRI_TBSS_FA_Anterior_corona_radiata_R	FA	MS	9	-0.0204075	0.642303	0.043936	-0.106522	0.0657071	0.979799	0.898955	1.06791	NA	NA	NA	NA	NA	NA	NA	NA
1974	1475	IDP_dMRI_TBSS_FA_Anterior_corona_radiata_L	FA	MS	6	-0.0481795	0.178422	0.0358044	-0.118356	0.0219971	0.952963	0.88838	1.02224	NA	NA	NA	NA	NA	NA	NA	NA
1975	1476	IDP_dMRI_TBSS_FA_Superior_corona_radiata_R	FA	MS	7	-0.0418744	0.503166	0.0625441	-0.164461	0.0807121	0.95899	0.848351	1.08406	NA	NA	NA	NA	NA	NA	NA	NA
1976	1477	IDP_dMRI_TBSS_FA_Superior_corona_radiata_L	FA	MS	5	-0.0227297	0.846114	0.117116	-0.252277	0.206818	0.977527	0.77703	1.22976	NA	NA	NA	NA	NA	NA	NA	NA
1977	1478	IDP_dMRI_TBSS_FA_Posterior_corona_radiata_R	FA	MS	3	-0.0167489	0.651259	0.0370539	-0.0893745	0.0558767	0.983391	0.914503	1.05747	NA	NA	NA	NA	NA	NA	NA	NA
1978	1479	IDP_dMRI_TBSS_FA_Posterior_corona_radiata_L	FA	MS	6	0.0103117	0.732467	0.0301647	-0.0488111	0.0694345	1.01037	0.952361	1.0719	NA	NA	NA	NA	NA	NA	NA	NA
1979	1480	IDP_dMRI_TBSS_FA_Posterior_thalamic_radiation_R	FA	MS	6	-0.00756374	0.777612	0.0267808	-0.060054	0.0449265	0.992465	0.941714	1.04595	NA	NA	NA	NA	NA	NA	NA	NA
1980	1481	IDP_dMRI_TBSS_FA_Posterior_thalamic_radiation_L	FA	MS	7	-0.0556094	0.157798	0.039369	-0.132773	0.0215539	0.945909	0.875664	1.02179	NA	NA	NA	NA	NA	NA	NA	NA
1981	1482	IDP_dMRI_TBSS_FA_Sagittal_stratum_R	FA	MS	7	0.0152656	0.548806	0.0254617	-0.0346393	0.0651704	1.01538	0.965954	1.06734	NA	NA	NA	NA	NA	NA	NA	NA
1982	1483	IDP_dMRI_TBSS_FA_Sagittal_stratum_L	FA	MS	5	-0.0465637	0.447123	0.0612502	-0.166614	0.0734868	0.954504	0.846526	1.07625	NA	NA	NA	NA	NA	NA	NA	NA
1983	1484	IDP_dMRI_TBSS_FA_External_capsule_R	FA	MS	8	0.0362515	0.39108	0.042268	-0.0465937	0.119097	1.03692	0.954475	1.12648	NA	NA	NA	NA	NA	NA	NA	NA
1984	1485	IDP_dMRI_TBSS_FA_External_capsule_L	FA	MS	5	0.0245176	0.70088	0.0638259	-0.100581	0.149616	1.02482	0.904312	1.16139	NA	NA	NA	NA	NA	NA	NA	NA
1985	1486	IDP_dMRI_TBSS_FA_Cingulum_cingulate_gyrus_R	FA	MS	6	-0.0108081	0.711004	0.0291712	-0.0679836	0.0463673	0.98925	0.934276	1.04746	NA	NA	NA	NA	NA	NA	NA	NA
1986	1487	IDP_dMRI_TBSS_FA_Cingulum_cingulate_gyrus_L	FA	MS	4	-0.0152401	0.700728	0.0396529	-0.0929598	0.0624795	0.984875	0.91123	1.06447	NA	NA	NA	NA	NA	NA	NA	NA
1987	1488	IDP_dMRI_TBSS_FA_Cingulum_hippocampus_R	FA	MS	2	0.0904921	0.118988	0.0580437	-0.0232735	0.204258	1.09471	0.976995	1.22661	NA	NA	NA	NA	NA	NA	NA	NA
1988	1489	IDP_dMRI_TBSS_FA_Cingulum_hippocampus_L	FA	MS	2	0.039852	0.621204	0.0806483	-0.118219	0.197923	1.04066	0.888502	1.21887	NA	NA	NA	NA	NA	NA	NA	NA
1989	1490	IDP_dMRI_TBSS_FA_Fornix_cres+Stria_terminalis_R	FA	MS	NA	NA	NA	NA	NA	NA	NA	NA	NA	NA	NA	NA	NA	NA	NA	NA	NA
1990	1491	IDP_dMRI_TBSS_FA_Fornix_cres+Stria_terminalis_L	FA	MS	2	0.127614	0.0353041	0.0606285	0.00878223	0.246446	1.13611	1.00882	1.27947	NA	NA	NA	NA	NA	NA	NA	NA
1991	1492	IDP_dMRI_TBSS_FA_Superior_longitudinal_fasciculus_R	FA	MS	7	-0.0201028	0.481124	0.028535	-0.0760314	0.0358258	0.980098	0.926787	1.03648	NA	NA	NA	NA	NA	NA	NA	NA
1992	1493	IDP_dMRI_TBSS_FA_Superior_longitudinal_fasciculus_L	FA	MS	6	-0.00743641	0.798157	0.0290788	-0.0644308	0.049558	0.992591	0.937601	1.05081	NA	NA	NA	NA	NA	NA	NA	NA
1993	1494	IDP_dMRI_TBSS_FA_Superior_fronto-occipital_fasciculus_R	FA	MS	5	-0.0716917	0.217627	0.0581506	-0.185667	0.0422835	0.930818	0.83055	1.04319	NA	NA	NA	NA	NA	NA	NA	NA
1994	1495	IDP_dMRI_TBSS_FA_Superior_fronto-occipital_fasciculus_L	FA	MS	4	-0.0555288	0.278949	0.0512882	-0.156054	0.044996	0.945985	0.855513	1.04602	NA	NA	NA	NA	NA	NA	NA	NA
1995	1496	IDP_dMRI_TBSS_FA_Uncinate_fasciculus_R	FA	MS	2	-0.0134343	0.789978	0.0504404	-0.112297	0.0854289	0.986656	0.893778	1.08918	NA	NA	NA	NA	NA	NA	NA	NA
1996	1497	IDP_dMRI_TBSS_FA_Uncinate_fasciculus_L	FA	MS	3	-0.0211926	0.583678	0.0386712	-0.0969881	0.0546029	0.97903	0.907567	1.05612	NA	NA	NA	NA	NA	NA	NA	NA
1997	1498	IDP_dMRI_TBSS_FA_Tapetum_R	FA	MS	4	-0.0131302	0.801255	0.0521612	-0.115366	0.0891058	0.986956	0.89104	1.0932	NA	NA	NA	NA	NA	NA	NA	NA
[truncated: 390 more rows]
