# Supplementary material for: Bidirectional two-sample Mendelian randomization analyses support causal relationships between structural and diffusion imaging-derived phenotypes and the risk of major neurodegenerative diseases
Source: Transl Psychiatry. 2024 May 28;14:215. doi: 10.1038/s41398-024-02939-3 (PMC11133432; doi:10.1038/s41398-024-02939-3)
Supplement: Supplementary file 19 — Supplementary Table S18 [file 41398_2024_2939_MOESM19_ESM.xlsx]

## Sheet: Sheet1
Table S18. Reverse MR analysis results variants selection threshold at P < 5×10-9.
ID	IDP ID	IDP short name	Category	Disease	IV	Inverse variance weighted					Wald ratio
						Effect	P	SE	CI Lower	CI Upper	Effect	P	SE	CI Lower	CI Upper
1	122	IDP_T1_FAST_ROIs_L_thalamus	GMV	AD	14	-0.0291196	0.471291	0.0404225	-0.108348	0.0501086	NA	NA	NA	NA	NA
2	123	IDP_T1_FAST_ROIs_R_thalamus	GMV	AD	14	-0.0408915	0.2712	0.0371638	-0.113733	0.0319497	NA	NA	NA	NA	NA
3	124	IDP_T1_FAST_ROIs_L_caudate	GMV	AD	14	0.0161954	0.678466	0.0390666	-0.0603752	0.092766	NA	NA	NA	NA	NA
4	125	IDP_T1_FAST_ROIs_R_caudate	GMV	AD	14	0.00107271	0.975331	0.03469	-0.0669197	0.0690652	NA	NA	NA	NA	NA
5	126	IDP_T1_FAST_ROIs_L_putamen	GMV	AD	14	-0.0557136	0.114528	0.0353028	-0.124907	0.0134799	NA	NA	NA	NA	NA
6	127	IDP_T1_FAST_ROIs_R_putamen	GMV	AD	14	-0.0506998	0.065467	0.0275235	-0.104646	0.00324624	NA	NA	NA	NA	NA
7	128	IDP_T1_FAST_ROIs_L_pallidum	GMV	AD	14	0.0145677	0.596603	0.0275229	-0.0393773	0.0685126	NA	NA	NA	NA	NA
8	129	IDP_T1_FAST_ROIs_R_pallidum	GMV	AD	14	0.0429513	0.152252	0.0300018	-0.0158522	0.101755	NA	NA	NA	NA	NA
9	130	IDP_T1_FAST_ROIs_L_hippocampus	GMV	AD	14	-0.0355561	0.196403	0.027523	-0.0895011	0.018389	NA	NA	NA	NA	NA
10	131	IDP_T1_FAST_ROIs_R_hippocampus	GMV	AD	14	-0.0480678	0.162857	0.0344441	-0.115578	0.0194427	NA	NA	NA	NA	NA
11	132	IDP_T1_FAST_ROIs_L_amygdala	GMV	AD	14	-0.0585776	0.139218	0.039614	-0.136221	0.0190659	NA	NA	NA	NA	NA
12	133	IDP_T1_FAST_ROIs_R_amygdala	GMV	AD	14	-0.0710253	0.0412397	0.0347974	-0.139228	-0.00282248	NA	NA	NA	NA	NA
13	134	IDP_T1_FAST_ROIs_L_ventral_striatum	GMV	AD	14	-0.108438	8.15e-05	0.0275221	-0.162381	-0.0544945	NA	NA	NA	NA	NA
14	135	IDP_T1_FAST_ROIs_R_ventral_striatum	GMV	AD	14	-0.128298	5.82e-05	0.0319152	-0.190852	-0.0657447	NA	NA	NA	NA	NA
15	136	IDP_T1_FAST_ROIs_brain_stem	GMV	AD	14	-0.0295404	0.283134	0.0275228	-0.0834852	0.0244043	NA	NA	NA	NA	NA
16	137	IDP_T1_FAST_ROIs_L_cerebellum_I-IV	GMV	AD	14	-0.0241383	0.387609	0.0279391	-0.0788989	0.0306223	NA	NA	NA	NA	NA
17	138	IDP_T1_FAST_ROIs_R_cerebellum_I-IV	GMV	AD	14	-0.0249673	0.451014	0.0331252	-0.0898928	0.0399581	NA	NA	NA	NA	NA
18	139	IDP_T1_FAST_ROIs_L_cerebellum_V	GMV	AD	14	-0.00120337	0.969714	0.0316952	-0.063326	0.0609193	NA	NA	NA	NA	NA
19	140	IDP_T1_FAST_ROIs_R_cerebellum_V	GMV	AD	14	-0.00769946	0.823147	0.0344495	-0.0752205	0.0598216	NA	NA	NA	NA	NA
20	141	IDP_T1_FAST_ROIs_L_cerebellum_VI	GMV	AD	14	0.000188185	0.995371	0.0324394	-0.063393	0.0637693	NA	NA	NA	NA	NA
21	142	IDP_T1_FAST_ROIs_V_cerebellum_VI	GMV	AD	14	0.0035148	0.932828	0.0417002	-0.0782176	0.0852472	NA	NA	NA	NA	NA
22	143	IDP_T1_FAST_ROIs_R_cerebellum_VI	GMV	AD	14	0.0286	0.364145	0.0315154	-0.0331701	0.0903702	NA	NA	NA	NA	NA
23	144	IDP_T1_FAST_ROIs_L_cerebellum_crus_I	GMV	AD	14	-0.0151141	0.609429	0.029584	-0.0730988	0.0428705	NA	NA	NA	NA	NA
24	145	IDP_T1_FAST_ROIs_V_cerebellum_crus_I	GMV	AD	14	-0.00963972	0.746075	0.0297688	-0.0679866	0.0487072	NA	NA	NA	NA	NA
25	146	IDP_T1_FAST_ROIs_R_cerebellum_crus_I	GMV	AD	14	-0.025362	0.356788	0.0275225	-0.079306	0.028582	NA	NA	NA	NA	NA
26	147	IDP_T1_FAST_ROIs_L_cerebellum_crus_II	GMV	AD	14	-0.0539607	0.169089	0.0392403	-0.130872	0.0229503	NA	NA	NA	NA	NA
27	148	IDP_T1_FAST_ROIs_V_cerebellum_crus_II	GMV	AD	14	-0.048608	0.211172	0.0388756	-0.124804	0.0275881	NA	NA	NA	NA	NA
28	149	IDP_T1_FAST_ROIs_R_cerebellum_crus_II	GMV	AD	14	-0.0376134	0.260354	0.0334177	-0.103112	0.0278852	NA	NA	NA	NA	NA
29	150	IDP_T1_FAST_ROIs_L_cerebellum_VIIb	GMV	AD	14	-0.0450027	0.228839	0.0373978	-0.118302	0.0282969	NA	NA	NA	NA	NA
30	151	IDP_T1_FAST_ROIs_V_cerebellum_VIIb	GMV	AD	14	-0.0191423	0.523671	0.0300179	-0.0779773	0.0396927	NA	NA	NA	NA	NA
31	152	IDP_T1_FAST_ROIs_R_cerebellum_VIIb	GMV	AD	14	-0.0440642	0.263402	0.0393998	-0.121288	0.0331595	NA	NA	NA	NA	NA
32	153	IDP_T1_FAST_ROIs_L_cerebellum_VIIIa	GMV	AD	14	-0.00544734	0.882884	0.0369778	-0.0779238	0.0670291	NA	NA	NA	NA	NA
33	154	IDP_T1_FAST_ROIs_V_cerebellum_VIIIa	GMV	AD	14	-0.0290239	0.371444	0.0324735	-0.092672	0.0346242	NA	NA	NA	NA	NA
34	155	IDP_T1_FAST_ROIs_R_cerebellum_VIIIa	GMV	AD	14	-0.0222834	0.546	0.0369074	-0.094622	0.0500551	NA	NA	NA	NA	NA
35	156	IDP_T1_FAST_ROIs_L_cerebellum_VIIIb	GMV	AD	14	0.014528	0.597602	0.0275228	-0.0394167	0.0684727	NA	NA	NA	NA	NA
36	157	IDP_T1_FAST_ROIs_V_cerebellum_VIIIb	GMV	AD	14	0.00391837	0.91389	0.0362366	-0.0671054	0.0749421	NA	NA	NA	NA	NA
37	158	IDP_T1_FAST_ROIs_R_cerebellum_VIIIb	GMV	AD	14	0.00764146	0.801033	0.030322	-0.0517898	0.0670727	NA	NA	NA	NA	NA
38	159	IDP_T1_FAST_ROIs_L_cerebellum_IX	GMV	AD	14	0.00700227	0.799175	0.0275231	-0.0469429	0.0609475	NA	NA	NA	NA	NA
39	160	IDP_T1_FAST_ROIs_V_cerebellum_IX	GMV	AD	14	0.0237071	0.389053	0.0275236	-0.0302391	0.0776533	NA	NA	NA	NA	NA
40	161	IDP_T1_FAST_ROIs_R_cerebellum_IX	GMV	AD	14	0.0119176	0.665011	0.027523	-0.0420275	0.0658627	NA	NA	NA	NA	NA
41	162	IDP_T1_FAST_ROIs_L_cerebellum_X	GMV	AD	14	0.0112709	0.701739	0.02943	-0.0464118	0.0689537	NA	NA	NA	NA	NA
42	163	IDP_T1_FAST_ROIs_V_cerebellum_X	GMV	AD	14	0.0466406	0.090148	0.0275228	-0.00730408	0.100585	NA	NA	NA	NA	NA
43	164	IDP_T1_FAST_ROIs_R_cerebellum_X	GMV	AD	14	0.00725323	0.824571	0.032721	-0.0568798	0.0713863	NA	NA	NA	NA	NA
44	344	aparc-Desikan_lh_volume_bankssts	GMV	AD	14	0.0642923	0.0221214	0.0280964	0.0092234	0.119361	NA	NA	NA	NA	NA
45	345	aparc-Desikan_lh_volume_caudalanteriorcingulate	GMV	AD	14	-0.025697	0.360414	0.0280971	-0.0807674	0.0293734	NA	NA	NA	NA	NA
46	346	aparc-Desikan_lh_volume_caudalmiddlefrontal	GMV	AD	14	-0.00289141	0.918034	0.0280965	-0.0579606	0.0521778	NA	NA	NA	NA	NA
47	347	aparc-Desikan_lh_volume_cuneus	GMV	AD	14	-0.000395708	0.988763	0.0280967	-0.0554653	0.0546738	NA	NA	NA	NA	NA
48	348	aparc-Desikan_lh_volume_entorhinal	GMV	AD	14	-0.027279	0.398971	0.0323418	-0.0906689	0.0361109	NA	NA	NA	NA	NA
49	349	aparc-Desikan_lh_volume_fusiform	GMV	AD	14	0.0136724	0.713192	0.0371965	-0.0592327	0.0865775	NA	NA	NA	NA	NA
50	350	aparc-Desikan_lh_volume_inferiorparietal	GMV	AD	14	0.0345044	0.21943	0.028097	-0.0205658	0.0895746	NA	NA	NA	NA	NA
51	351	aparc-Desikan_lh_volume_inferiortemporal	GMV	AD	14	-0.00295273	0.930285	0.0337509	-0.0691046	0.0631991	NA	NA	NA	NA	NA
52	352	aparc-Desikan_lh_volume_isthmuscingulate	GMV	AD	14	-0.0308599	0.322529	0.0311945	-0.0920011	0.0302813	NA	NA	NA	NA	NA
53	353	aparc-Desikan_lh_volume_lateraloccipital	GMV	AD	14	0.0206828	0.575433	0.0369292	-0.0516983	0.093064	NA	NA	NA	NA	NA
54	354	aparc-Desikan_lh_volume_lateralorbitofrontal	GMV	AD	14	-0.0259731	0.355269	0.0280967	-0.0810426	0.0290965	NA	NA	NA	NA	NA
55	355	aparc-Desikan_lh_volume_lingual	GMV	AD	14	-0.00122738	0.965155	0.0280961	-0.0562958	0.053841	NA	NA	NA	NA	NA
56	356	aparc-Desikan_lh_volume_medialorbitofrontal	GMV	AD	14	-0.0313172	0.327369	0.031975	-0.0939881	0.0313538	NA	NA	NA	NA	NA
57	357	aparc-Desikan_lh_volume_middletemporal	GMV	AD	14	0.0217873	0.588134	0.040232	-0.0570675	0.100642	NA	NA	NA	NA	NA
58	358	aparc-Desikan_lh_volume_parahippocampal	GMV	AD	14	0.00406202	0.88505	0.0280972	-0.0510085	0.0591326	NA	NA	NA	NA	NA
59	359	aparc-Desikan_lh_volume_paracentral	GMV	AD	14	0.00738949	0.81577	0.0317161	-0.0547741	0.0695531	NA	NA	NA	NA	NA
60	360	aparc-Desikan_lh_volume_parsopercularis	GMV	AD	14	-0.0530695	0.0856955	0.0308803	-0.113595	0.00745591	NA	NA	NA	NA	NA
61	361	aparc-Desikan_lh_volume_parsorbitalis	GMV	AD	14	-0.0470251	0.218388	0.0382061	-0.121909	0.0278589	NA	NA	NA	NA	NA
62	362	aparc-Desikan_lh_volume_parstriangularis	GMV	AD	14	-0.0433547	0.134892	0.0289981	-0.100191	0.0134816	NA	NA	NA	NA	NA
63	363	aparc-Desikan_lh_volume_pericalcarine	GMV	AD	14	0.0215777	0.443469	0.0281565	-0.0336091	0.0767645	NA	NA	NA	NA	NA
64	364	aparc-Desikan_lh_volume_postcentral	GMV	AD	14	0.0276925	0.324331	0.0280972	-0.0273781	0.0827631	NA	NA	NA	NA	NA
65	365	aparc-Desikan_lh_volume_posteriorcingulate	GMV	AD	14	-0.0314832	0.293864	0.0299931	-0.0902697	0.0273032	NA	NA	NA	NA	NA
66	366	aparc-Desikan_lh_volume_precentral	GMV	AD	14	-0.00946987	0.775049	0.0331373	-0.0744189	0.0554792	NA	NA	NA	NA	NA
67	367	aparc-Desikan_lh_volume_precuneus	GMV	AD	14	0.01516	0.709094	0.0406354	-0.0644854	0.0948053	NA	NA	NA	NA	NA
68	368	aparc-Desikan_lh_volume_rostralanteriorcingulate	GMV	AD	14	-0.0589517	0.109802	0.0368659	-0.131209	0.0133055	NA	NA	NA	NA	NA
69	369	aparc-Desikan_lh_volume_rostralmiddlefrontal	GMV	AD	14	-0.0353482	0.256709	0.0311656	-0.0964328	0.0257364	NA	NA	NA	NA	NA
70	370	aparc-Desikan_lh_volume_superiorfrontal	GMV	AD	14	-0.014114	0.738591	0.0422929	-0.0970081	0.0687801	NA	NA	NA	NA	NA
71	371	aparc-Desikan_lh_volume_superiorparietal	GMV	AD	14	0.0333582	0.450667	0.0442238	-0.0533205	0.120037	NA	NA	NA	NA	NA
72	372	aparc-Desikan_lh_volume_superiortemporal	GMV	AD	14	-0.0047241	0.895409	0.0359348	-0.0751562	0.065708	NA	NA	NA	NA	NA
73	373	aparc-Desikan_lh_volume_supramarginal	GMV	AD	14	0.0169456	0.594064	0.0317955	-0.0453735	0.0792648	NA	NA	NA	NA	NA
74	374	aparc-Desikan_lh_volume_frontalpole	GMV	AD	14	0.00435028	0.876956	0.0280973	-0.0507204	0.0594209	NA	NA	NA	NA	NA
75	375	aparc-Desikan_lh_volume_transversetemporal	GMV	AD	14	0.0402746	0.151735	0.0280967	-0.0147949	0.0953441	NA	NA	NA	NA	NA
76	376	aparc-Desikan_lh_volume_insula	GMV	AD	14	-0.00755082	0.788129	0.028097	-0.062621	0.0475194	NA	NA	NA	NA	NA
77	377	aparc-Desikan_rh_volume_bankssts	GMV	AD	14	0.00484626	0.873374	0.030408	-0.0547535	0.064446	NA	NA	NA	NA	NA
78	378	aparc-Desikan_rh_volume_caudalanteriorcingulate	GMV	AD	14	-0.0469899	0.0995583	0.0285306	-0.10291	0.00893013	NA	NA	NA	NA	NA
79	379	aparc-Desikan_rh_volume_caudalmiddlefrontal	GMV	AD	14	-0.0759705	0.0296021	0.034923	-0.14442	-0.00752149	NA	NA	NA	NA	NA
80	380	aparc-Desikan_rh_volume_cuneus	GMV	AD	14	0.0318893	0.256385	0.0280969	-0.0231806	0.0869592	NA	NA	NA	NA	NA
81	381	aparc-Desikan_rh_volume_entorhinal	GMV	AD	14	-0.0651966	0.0203167	0.0280966	-0.120266	-0.0101273	NA	NA	NA	NA	NA
82	382	aparc-Desikan_rh_volume_fusiform	GMV	AD	14	-0.0239001	0.463725	0.032618	-0.0878314	0.0400312	NA	NA	NA	NA	NA
83	383	aparc-Desikan_rh_volume_inferiorparietal	GMV	AD	14	0.0145857	0.673688	0.0346378	-0.0533045	0.0824759	NA	NA	NA	NA	NA
84	384	aparc-Desikan_rh_volume_inferiortemporal	GMV	AD	14	-0.00859261	0.810162	0.0357701	-0.0787021	0.0615169	NA	NA	NA	NA	NA
85	385	aparc-Desikan_rh_volume_isthmuscingulate	GMV	AD	14	-0.0414026	0.140592	0.0280964	-0.0964716	0.0136663	NA	NA	NA	NA	NA
86	386	aparc-Desikan_rh_volume_lateraloccipital	GMV	AD	14	0.0106413	0.704885	0.028097	-0.0444288	0.0657115	NA	NA	NA	NA	NA
87	387	aparc-Desikan_rh_volume_lateralorbitofrontal	GMV	AD	14	-0.0524788	0.0858556	0.0305522	-0.112361	0.00740352	NA	NA	NA	NA	NA
88	388	aparc-Desikan_rh_volume_lingual	GMV	AD	14	0.038409	0.248317	0.0332705	-0.0268011	0.103619	NA	NA	NA	NA	NA
89	389	aparc-Desikan_rh_volume_medialorbitofrontal	GMV	AD	14	-0.0409757	0.144741	0.0280971	-0.096046	0.0140946	NA	NA	NA	NA	NA
90	390	aparc-Desikan_rh_volume_middletemporal	GMV	AD	14	-0.031646	0.550587	0.0530189	-0.135563	0.0722711	NA	NA	NA	NA	NA
91	391	aparc-Desikan_rh_volume_parahippocampal	GMV	AD	14	-0.0390292	0.190088	0.029786	-0.0974099	0.0193514	NA	NA	NA	NA	NA
92	392	aparc-Desikan_rh_volume_paracentral	GMV	AD	14	0.0224886	0.446989	0.029573	-0.0354745	0.0804518	NA	NA	NA	NA	NA
93	393	aparc-Desikan_rh_volume_parsopercularis	GMV	AD	14	-0.0321422	0.25263	0.0280967	-0.0872117	0.0229274	NA	NA	NA	NA	NA
94	394	aparc-Desikan_rh_volume_parsorbitalis	GMV	AD	14	-0.0886243	0.0104676	0.034619	-0.156478	-0.020771	NA	NA	NA	NA	NA
95	395	aparc-Desikan_rh_volume_parstriangularis	GMV	AD	14	-0.0014265	0.959509	0.0280973	-0.0564972	0.0536442	NA	NA	NA	NA	NA
96	396	aparc-Desikan_rh_volume_pericalcarine	GMV	AD	14	0.0530665	0.058934	0.0280971	-0.00200373	0.108137	NA	NA	NA	NA	NA
97	397	aparc-Desikan_rh_volume_postcentral	GMV	AD	14	-0.016283	0.583835	0.0297249	-0.0745438	0.0419777	NA	NA	NA	NA	NA
98	398	aparc-Desikan_rh_volume_posteriorcingulate	GMV	AD	14	-0.0170285	0.544477	0.0280972	-0.072099	0.038042	NA	NA	NA	NA	NA
99	399	aparc-Desikan_rh_volume_precentral	GMV	AD	14	-0.0500027	0.0751341	0.028097	-0.105073	0.00506745	NA	NA	NA	NA	NA
100	400	aparc-Desikan_rh_volume_precuneus	GMV	AD	14	0.000349439	0.991108	0.0313564	-0.0611092	0.0618081	NA	NA	NA	NA	NA
101	401	aparc-Desikan_rh_volume_rostralanteriorcingulate	GMV	AD	14	-0.0609432	0.113384	0.0384946	-0.136393	0.0145061	NA	NA	NA	NA	NA
102	402	aparc-Desikan_rh_volume_rostralmiddlefrontal	GMV	AD	14	-0.0193738	0.525158	0.03049	-0.0791343	0.0403867	NA	NA	NA	NA	NA
103	403	aparc-Desikan_rh_volume_superiorfrontal	GMV	AD	14	-0.0555717	0.180985	0.0415418	-0.136994	0.0258503	NA	NA	NA	NA	NA
104	404	aparc-Desikan_rh_volume_superiorparietal	GMV	AD	14	-0.00357206	0.898836	0.0280972	-0.0586427	0.0514985	NA	NA	NA	NA	NA
105	405	aparc-Desikan_rh_volume_superiortemporal	GMV	AD	14	-0.0160624	0.583725	0.0293136	-0.073517	0.0413922	NA	NA	NA	NA	NA
106	406	aparc-Desikan_rh_volume_supramarginal	GMV	AD	14	-0.0261917	0.394114	0.0307349	-0.086432	0.0340487	NA	NA	NA	NA	NA
107	407	aparc-Desikan_rh_volume_frontalpole	GMV	AD	14	0.00975201	0.772175	0.0336821	-0.0562648	0.0757689	NA	NA	NA	NA	NA
108	408	aparc-Desikan_rh_volume_transversetemporal	GMV	AD	14	0.0501205	0.0744978	0.0281017	-0.0049587	0.1052	NA	NA	NA	NA	NA
109	409	aparc-Desikan_rh_volume_insula	GMV	AD	14	-0.0228371	0.488205	0.032946	-0.0874113	0.0417371	NA	NA	NA	NA	NA
110	648	aparc-Desikan_lh_area_TotalSurface	SA	AD	14	0.017029	0.56981	0.0299632	-0.0416988	0.0757569	NA	NA	NA	NA	NA
111	649	aparc-Desikan_lh_area_bankssts	SA	AD	14	0.0549721	0.0672441	0.0300388	-0.00390387	0.113848	NA	NA	NA	NA	NA
112	650	aparc-Desikan_lh_area_caudalanteriorcingulate	SA	AD	14	-0.0204928	0.465787	0.0280973	-0.0755636	0.034578	NA	NA	NA	NA	NA
113	651	aparc-Desikan_lh_area_caudalmiddlefrontal	SA	AD	14	0.0058232	0.843582	0.0295123	-0.0520209	0.0636673	NA	NA	NA	NA	NA
114	652	aparc-Desikan_lh_area_cuneus	SA	AD	14	-0.00924002	0.742257	0.0280967	-0.0643095	0.0458295	NA	NA	NA	NA	NA
115	653	aparc-Desikan_lh_area_entorhinal	SA	AD	14	0.0264757	0.405469	0.0318258	-0.0359029	0.0888542	NA	NA	NA	NA	NA
116	654	aparc-Desikan_lh_area_fusiform	SA	AD	14	0.00569167	0.839466	0.0280965	-0.0493774	0.0607608	NA	NA	NA	NA	NA
117	655	aparc-Desikan_lh_area_inferiorparietal	SA	AD	14	0.0489677	0.0813672	0.028097	-0.00610246	0.104038	NA	NA	NA	NA	NA
118	656	aparc-Desikan_lh_area_inferiortemporal	SA	AD	14	-0.00974479	0.765179	0.0326254	-0.0736906	0.054201	NA	NA	NA	NA	NA
119	657	aparc-Desikan_lh_area_isthmuscingulate	SA	AD	14	-0.00751155	0.813022	0.0317573	-0.0697559	0.0547328	NA	NA	NA	NA	NA
120	658	aparc-Desikan_lh_area_lateraloccipital	SA	AD	14	-0.000482042	0.989376	0.0362011	-0.0714362	0.0704721	NA	NA	NA	NA	NA
121	659	aparc-Desikan_lh_area_lateralorbitofrontal	SA	AD	14	0.00462324	0.893275	0.0344603	-0.0629189	0.0721654	NA	NA	NA	NA	NA
122	660	aparc-Desikan_lh_area_lingual	SA	AD	14	0.00324841	0.907956	0.0280963	-0.0518203	0.0583171	NA	NA	NA	NA	NA
123	661	aparc-Desikan_lh_area_medialorbitofrontal	SA	AD	14	-0.0200384	0.475723	0.0280965	-0.0751075	0.0350307	NA	NA	NA	NA	NA
124	662	aparc-Desikan_lh_area_middletemporal	SA	AD	14	0.0354464	0.282034	0.03295	-0.0291357	0.100028	NA	NA	NA	NA	NA
125	663	aparc-Desikan_lh_area_parahippocampal	SA	AD	14	0.0069779	0.816749	0.0301124	-0.0520425	0.0659983	NA	NA	NA	NA	NA
126	664	aparc-Desikan_lh_area_paracentral	SA	AD	14	-0.0251428	0.455856	0.0337176	-0.0912292	0.0409437	NA	NA	NA	NA	NA
127	665	aparc-Desikan_lh_area_parsopercularis	SA	AD	14	-0.0355194	0.208362	0.028233	-0.090856	0.0198172	NA	NA	NA	NA	NA
128	666	aparc-Desikan_lh_area_parsorbitalis	SA	AD	14	-0.0560946	0.0680186	0.0307387	-0.116342	0.00415332	NA	NA	NA	NA	NA
129	667	aparc-Desikan_lh_area_parstriangularis	SA	AD	14	-0.0426185	0.241536	0.0363901	-0.113943	0.0287061	NA	NA	NA	NA	NA
130	668	aparc-Desikan_lh_area_pericalcarine	SA	AD	14	0.0133085	0.635744	0.0280972	-0.0417621	0.068379	NA	NA	NA	NA	NA
131	669	aparc-Desikan_lh_area_postcentral	SA	AD	14	0.0151525	0.58968	0.0280967	-0.0399169	0.070222	NA	NA	NA	NA	NA
132	670	aparc-Desikan_lh_area_posteriorcingulate	SA	AD	14	-0.0182839	0.515294	0.0281024	-0.0733647	0.0367969	NA	NA	NA	NA	NA
133	671	aparc-Desikan_lh_area_precentral	SA	AD	14	-0.0132895	0.753219	0.0422697	-0.096138	0.069559	NA	NA	NA	NA	NA
134	672	aparc-Desikan_lh_area_precuneus	SA	AD	14	0.0252647	0.464129	0.0345115	-0.042378	0.0929073	NA	NA	NA	NA	NA
135	673	aparc-Desikan_lh_area_rostralanteriorcingulate	SA	AD	14	-0.040373	0.150743	0.0280971	-0.0954434	0.0146973	NA	NA	NA	NA	NA
136	674	aparc-Desikan_lh_area_rostralmiddlefrontal	SA	AD	14	-0.0161243	0.641878	0.0346703	-0.0840781	0.0518296	NA	NA	NA	NA	NA
137	675	aparc-Desikan_lh_area_superiorfrontal	SA	AD	14	0.00768184	0.814627	0.0327639	-0.0565354	0.0718991	NA	NA	NA	NA	NA
138	676	aparc-Desikan_lh_area_superiorparietal	SA	AD	14	0.0303568	0.498292	0.0448282	-0.0575066	0.11822	NA	NA	NA	NA	NA
139	677	aparc-Desikan_lh_area_superiortemporal	SA	AD	14	0.0164336	0.578871	0.0296082	-0.0415986	0.0744657	NA	NA	NA	NA	NA
140	678	aparc-Desikan_lh_area_supramarginal	SA	AD	14	0.0382438	0.173465	0.0280966	-0.0168256	0.0933132	NA	NA	NA	NA	NA
141	679	aparc-Desikan_lh_area_frontalpole	SA	AD	14	-0.00864826	0.827214	0.0396208	-0.0863051	0.0690085	NA	NA	NA	NA	NA
142	680	aparc-Desikan_lh_area_transversetemporal	SA	AD	14	0.0470772	0.0938246	0.0280964	-0.00799177	0.102146	NA	NA	NA	NA	NA
143	681	aparc-Desikan_lh_area_insula	SA	AD	14	0.0206233	0.462943	0.0280967	-0.0344463	0.0756928	NA	NA	NA	NA	NA
144	682	aparc-Desikan_rh_area_TotalSurface	SA	AD	14	0.0250925	0.43123	0.0318801	-0.0373925	0.0875774	NA	NA	NA	NA	NA
145	683	aparc-Desikan_rh_area_bankssts	SA	AD	14	0.0103301	0.772741	0.0357702	-0.0597794	0.0804396	NA	NA	NA	NA	NA
146	684	aparc-Desikan_rh_area_caudalanteriorcingulate	SA	AD	14	-0.0125265	0.655729	0.0280978	-0.0675981	0.0425451	NA	NA	NA	NA	NA
147	685	aparc-Desikan_rh_area_caudalmiddlefrontal	SA	AD	14	-0.0467916	0.11268	0.029498	-0.104608	0.0110245	NA	NA	NA	NA	NA
148	686	aparc-Desikan_rh_area_cuneus	SA	AD	14	0.0337399	0.229816	0.0280971	-0.0213304	0.0888101	NA	NA	NA	NA	NA
149	687	aparc-Desikan_rh_area_entorhinal	SA	AD	14	0.0199772	0.624396	0.0408007	-0.0599922	0.0999467	NA	NA	NA	NA	NA
150	688	aparc-Desikan_rh_area_fusiform	SA	AD	14	-0.00438776	0.875902	0.0280966	-0.0594572	0.0506817	NA	NA	NA	NA	NA
151	689	aparc-Desikan_rh_area_inferiorparietal	SA	AD	14	0.0432971	0.150484	0.0301129	-0.0157242	0.102318	NA	NA	NA	NA	NA
152	690	aparc-Desikan_rh_area_inferiortemporal	SA	AD	14	0.0216272	0.589418	0.0400741	-0.056918	0.100172	NA	NA	NA	NA	NA
153	691	aparc-Desikan_rh_area_isthmuscingulate	SA	AD	14	0.0157822	0.617316	0.031586	-0.0461264	0.0776908	NA	NA	NA	NA	NA
154	692	aparc-Desikan_rh_area_lateraloccipital	SA	AD	14	0.0109309	0.697243	0.0280967	-0.0441386	0.0660003	NA	NA	NA	NA	NA
155	693	aparc-Desikan_rh_area_lateralorbitofrontal	SA	AD	14	-0.020557	0.554234	0.0347583	-0.0886833	0.0475692	NA	NA	NA	NA	NA
156	694	aparc-Desikan_rh_area_lingual	SA	AD	14	0.0557006	0.0755614	0.0313446	-0.00573476	0.117136	NA	NA	NA	NA	NA
157	695	aparc-Desikan_rh_area_medialorbitofrontal	SA	AD	14	-0.0271047	0.334703	0.028097	-0.0821748	0.0279654	NA	NA	NA	NA	NA
158	696	aparc-Desikan_rh_area_middletemporal	SA	AD	14	-2.58e-05	0.999552	0.0459202	-0.0900293	0.0899778	NA	NA	NA	NA	NA
159	697	aparc-Desikan_rh_area_parahippocampal	SA	AD	14	0.0209493	0.591728	0.0390603	-0.0556089	0.0975076	NA	NA	NA	NA	NA
160	698	aparc-Desikan_rh_area_paracentral	SA	AD	14	0.0191184	0.496226	0.0280971	-0.0359519	0.0741887	NA	NA	NA	NA	NA
161	699	aparc-Desikan_rh_area_parsopercularis	SA	AD	14	-0.00809919	0.773151	0.0280972	-0.0631697	0.0469713	NA	NA	NA	NA	NA
162	700	aparc-Desikan_rh_area_parsorbitalis	SA	AD	14	-0.0415328	0.315492	0.041377	-0.122632	0.0395661	NA	NA	NA	NA	NA
163	701	aparc-Desikan_rh_area_parstriangularis	SA	AD	14	0.00998785	0.743147	0.0304797	-0.0497524	0.0697281	NA	NA	NA	NA	NA
164	702	aparc-Desikan_rh_area_pericalcarine	SA	AD	14	0.057986	0.039039	0.0280971	0.0029158	0.113056	NA	NA	NA	NA	NA
165	703	aparc-Desikan_rh_area_postcentral	SA	AD	14	-0.00752811	0.839725	0.0372227	-0.0804847	0.0654285	NA	NA	NA	NA	NA
166	704	aparc-Desikan_rh_area_posteriorcingulate	SA	AD	14	0.0253527	0.366884	0.028097	-0.0297175	0.0804228	NA	NA	NA	NA	NA
167	705	aparc-Desikan_rh_area_precentral	SA	AD	14	-0.0291204	0.414035	0.0356513	-0.0989969	0.0407561	NA	NA	NA	NA	NA
168	706	aparc-Desikan_rh_area_precuneus	SA	AD	14	0.0273854	0.473261	0.0381847	-0.0474566	0.102227	NA	NA	NA	NA	NA
169	707	aparc-Desikan_rh_area_rostralanteriorcingulate	SA	AD	14	-0.0397175	0.177088	0.0294253	-0.097391	0.017956	NA	NA	NA	NA	NA
170	708	aparc-Desikan_rh_area_rostralmiddlefrontal	SA	AD	14	0.0140342	0.620346	0.0283314	-0.0414953	0.0695638	NA	NA	NA	NA	NA
171	709	aparc-Desikan_rh_area_superiorfrontal	SA	AD	14	-0.0114307	0.716236	0.0314466	-0.0730661	0.0502048	NA	NA	NA	NA	NA
172	710	aparc-Desikan_rh_area_superiorparietal	SA	AD	14	0.0301091	0.384529	0.0346248	-0.0377555	0.0979737	NA	NA	NA	NA	NA
173	711	aparc-Desikan_rh_area_superiortemporal	SA	AD	14	0.0211141	0.452373	0.0280973	-0.0339565	0.0761848	NA	NA	NA	NA	NA
174	712	aparc-Desikan_rh_area_supramarginal	SA	AD	14	0.000543902	0.988249	0.0369293	-0.0718376	0.0729254	NA	NA	NA	NA	NA
175	713	aparc-Desikan_rh_area_frontalpole	SA	AD	14	0.0113748	0.739987	0.0342749	-0.055804	0.0785537	NA	NA	NA	NA	NA
176	714	aparc-Desikan_rh_area_transversetemporal	SA	AD	14	0.0316969	0.259358	0.0281024	-0.0233837	0.0867775	NA	NA	NA	NA	NA
177	715	aparc-Desikan_rh_area_insula	SA	AD	14	0.0395078	0.159692	0.0280972	-0.0155628	0.0945783	NA	NA	NA	NA	NA
178	1020	aparc-Desikan_lh_thickness_GlobalMeanThickness	CT	AD	14	-0.0194241	0.634721	0.0408848	-0.0995584	0.0607102	NA	NA	NA	NA	NA
179	1021	aparc-Desikan_lh_thickness_bankssts	CT	AD	14	0.0101338	0.718347	0.0280973	-0.0449368	0.0652044	NA	NA	NA	NA	NA
180	1022	aparc-Desikan_lh_thickness_caudalanteriorcingulate	CT	AD	14	-0.0215655	0.442767	0.0280973	-0.0766362	0.0335052	NA	NA	NA	NA	NA
181	1023	aparc-Desikan_lh_thickness_caudalmiddlefrontal	CT	AD	14	-0.0308396	0.431112	0.0391718	-0.107616	0.0459372	NA	NA	NA	NA	NA
182	1024	aparc-Desikan_lh_thickness_cuneus	CT	AD	14	0.0323821	0.249111	0.028097	-0.022688	0.0874523	NA	NA	NA	NA	NA
183	1025	aparc-Desikan_lh_thickness_entorhinal	CT	AD	14	-0.0654189	0.0652615	0.035487	-0.134973	0.00413557	NA	NA	NA	NA	NA
184	1026	aparc-Desikan_lh_thickness_fusiform	CT	AD	14	-0.00122817	0.977646	0.043831	-0.0871369	0.0846805	NA	NA	NA	NA	NA
185	1027	aparc-Desikan_lh_thickness_inferiorparietal	CT	AD	14	-0.0338981	0.407512	0.0409259	-0.114113	0.0463167	NA	NA	NA	NA	NA
186	1028	aparc-Desikan_lh_thickness_inferiortemporal	CT	AD	14	-0.0176822	0.669216	0.0413886	-0.098804	0.0634395	NA	NA	NA	NA	NA
187	1029	aparc-Desikan_lh_thickness_isthmuscingulate	CT	AD	14	-0.040215	0.152344	0.0280968	-0.0952847	0.0148547	NA	NA	NA	NA	NA
188	1030	aparc-Desikan_lh_thickness_lateraloccipital	CT	AD	14	0.0340358	0.331501	0.0350489	-0.03466	0.102732	NA	NA	NA	NA	NA
189	1031	aparc-Desikan_lh_thickness_lateralorbitofrontal	CT	AD	14	-0.0576724	0.154233	0.0404793	-0.137012	0.021667	NA	NA	NA	NA	NA
190	1032	aparc-Desikan_lh_thickness_lingual	CT	AD	14	5.37e-05	0.998815	0.0361832	-0.0708654	0.0709729	NA	NA	NA	NA	NA
191	1033	aparc-Desikan_lh_thickness_medialorbitofrontal	CT	AD	14	-0.0367266	0.255191	0.0322777	-0.099991	0.0265377	NA	NA	NA	NA	NA
192	1034	aparc-Desikan_lh_thickness_middletemporal	CT	AD	14	-0.0124611	0.717436	0.0344336	-0.0799509	0.0550288	NA	NA	NA	NA	NA
193	1035	aparc-Desikan_lh_thickness_parahippocampal	CT	AD	14	0.00118524	0.966352	0.0280973	-0.0538854	0.0562559	NA	NA	NA	NA	NA
194	1036	aparc-Desikan_lh_thickness_paracentral	CT	AD	14	0.0288097	0.439046	0.0372312	-0.0441635	0.101783	NA	NA	NA	NA	NA
195	1037	aparc-Desikan_lh_thickness_parsopercularis	CT	AD	14	-0.0514502	0.067071	0.0280965	-0.106519	0.00361888	NA	NA	NA	NA	NA
196	1038	aparc-Desikan_lh_thickness_parsorbitalis	CT	AD	14	-0.00244218	0.938174	0.0314855	-0.0641537	0.0592693	NA	NA	NA	NA	NA
197	1039	aparc-Desikan_lh_thickness_parstriangularis	CT	AD	14	-0.0150368	0.686782	0.0372914	-0.0881279	0.0580542	NA	NA	NA	NA	NA
198	1040	aparc-Desikan_lh_thickness_pericalcarine	CT	AD	14	0.0384028	0.259417	0.034052	-0.0283392	0.105145	NA	NA	NA	NA	NA
199	1041	aparc-Desikan_lh_thickness_postcentral	CT	AD	14	0.02365	0.502014	0.0352289	-0.0453986	0.0926986	NA	NA	NA	NA	NA
200	1042	aparc-Desikan_lh_thickness_posteriorcingulate	CT	AD	14	-0.0204059	0.508967	0.0308971	-0.0809643	0.0401525	NA	NA	NA	NA	NA
201	1043	aparc-Desikan_lh_thickness_precentral	CT	AD	14	0.0208167	0.564919	0.0361682	-0.0500731	0.0917064	NA	NA	NA	NA	NA
202	1044	aparc-Desikan_lh_thickness_precuneus	CT	AD	14	0.000777196	0.984764	0.0406983	-0.0789914	0.0805458	NA	NA	NA	NA	NA
203	1045	aparc-Desikan_lh_thickness_rostralanteriorcingulate	CT	AD	14	-0.0242339	0.396381	0.0285743	-0.0802396	0.0317718	NA	NA	NA	NA	NA
204	1046	aparc-Desikan_lh_thickness_rostralmiddlefrontal	CT	AD	14	-0.040584	0.310453	0.0400129	-0.119009	0.0378413	NA	NA	NA	NA	NA
205	1047	aparc-Desikan_lh_thickness_superiorfrontal	CT	AD	14	-0.0458868	0.268446	0.0414646	-0.127157	0.0353839	NA	NA	NA	NA	NA
206	1048	aparc-Desikan_lh_thickness_superiorparietal	CT	AD	14	0.00910505	0.828577	0.0420505	-0.073314	0.0915241	NA	NA	NA	NA	NA
207	1049	aparc-Desikan_lh_thickness_superiortemporal	CT	AD	14	-0.0271217	0.389439	0.0315136	-0.0888883	0.0346449	NA	NA	NA	NA	NA
208	1050	aparc-Desikan_lh_thickness_supramarginal	CT	AD	14	-0.0514386	0.161453	0.0367366	-0.123442	0.0205651	NA	NA	NA	NA	NA
209	1051	aparc-Desikan_lh_thickness_frontalpole	CT	AD	14	0.0127035	0.737943	0.0379687	-0.0617151	0.0871221	NA	NA	NA	NA	NA
210	1052	aparc-Desikan_lh_thickness_transversetemporal	CT	AD	14	-0.0113011	0.687525	0.0280972	-0.0663716	0.0437693	NA	NA	NA	NA	NA
211	1053	aparc-Desikan_lh_thickness_insula	CT	AD	14	-0.0134261	0.645531	0.0291885	-0.0706357	0.0437834	NA	NA	NA	NA	NA
212	1054	aparc-Desikan_rh_thickness_GlobalMeanThickness	CT	AD	14	-0.0718434	0.0901944	0.0424012	-0.15495	0.0112629	NA	NA	NA	NA	NA
213	1055	aparc-Desikan_rh_thickness_bankssts	CT	AD	14	-0.0240119	0.435857	0.0308157	-0.0844107	0.036387	NA	NA	NA	NA	NA
214	1056	aparc-Desikan_rh_thickness_caudalanteriorcingulate	CT	AD	14	-0.0715981	0.0108284	0.0280976	-0.126669	-0.0165267	NA	NA	NA	NA	NA
215	1057	aparc-Desikan_rh_thickness_caudalmiddlefrontal	CT	AD	14	-0.0844647	0.0254101	0.03779	-0.158533	-0.0103964	NA	NA	NA	NA	NA
216	1058	aparc-Desikan_rh_thickness_cuneus	CT	AD	14	0.00994151	0.738153	0.0297382	-0.0483454	0.0682284	NA	NA	NA	NA	NA
217	1059	aparc-Desikan_rh_thickness_entorhinal	CT	AD	14	-0.0630291	0.115029	0.0399935	-0.141416	0.0153581	NA	NA	NA	NA	NA
218	1060	aparc-Desikan_rh_thickness_fusiform	CT	AD	14	-0.0488787	0.217589	0.0396432	-0.126579	0.0288219	NA	NA	NA	NA	NA
219	1061	aparc-Desikan_rh_thickness_inferiorparietal	CT	AD	14	-0.0634547	0.0477828	0.0320592	-0.126291	-0.000618572	NA	NA	NA	NA	NA
220	1062	aparc-Desikan_rh_thickness_inferiortemporal	CT	AD	14	-0.0522049	0.342644	0.0550131	-0.160031	0.0556208	NA	NA	NA	NA	NA
221	1063	aparc-Desikan_rh_thickness_isthmuscingulate	CT	AD	14	-0.0873797	0.0156627	0.0361569	-0.158247	-0.0165122	NA	NA	NA	NA	NA
222	1064	aparc-Desikan_rh_thickness_lateraloccipital	CT	AD	14	0.00906908	0.814176	0.0385848	-0.0665572	0.0846954	NA	NA	NA	NA	NA
223	1065	aparc-Desikan_rh_thickness_lateralorbitofrontal	CT	AD	14	-0.0657645	0.144156	0.0450292	-0.154022	0.0224926	NA	NA	NA	NA	NA
224	1066	aparc-Desikan_rh_thickness_lingual	CT	AD	14	1.89e-05	0.999597	0.0375401	-0.0735597	0.0735975	NA	NA	NA	NA	NA
225	1067	aparc-Desikan_rh_thickness_medialorbitofrontal	CT	AD	14	-0.0435793	0.250443	0.037919	-0.117901	0.0307419	NA	NA	NA	NA	NA
226	1068	aparc-Desikan_rh_thickness_middletemporal	CT	AD	14	-0.0598859	0.175028	0.0441564	-0.146433	0.0266607	NA	NA	NA	NA	NA
227	1069	aparc-Desikan_rh_thickness_parahippocampal	CT	AD	14	-0.0596403	0.0337776	0.0280962	-0.114709	-0.00457174	NA	NA	NA	NA	NA
228	1070	aparc-Desikan_rh_thickness_paracentral	CT	AD	14	0.000846069	0.980987	0.0355018	-0.0687375	0.0704296	NA	NA	NA	NA	NA
229	1071	aparc-Desikan_rh_thickness_parsopercularis	CT	AD	14	-0.0639442	0.059503	0.0339324	-0.130452	0.00256331	NA	NA	NA	NA	NA
230	1072	aparc-Desikan_rh_thickness_parsorbitalis	CT	AD	14	-0.0989443	0.0197846	0.0424579	-0.182162	-0.0157267	NA	NA	NA	NA	NA
231	1073	aparc-Desikan_rh_thickness_parstriangularis	CT	AD	14	-0.0326103	0.409745	0.0395592	-0.110146	0.0449256	NA	NA	NA	NA	NA
232	1074	aparc-Desikan_rh_thickness_pericalcarine	CT	AD	14	-0.00536154	0.856057	0.0295571	-0.0632934	0.0525704	NA	NA	NA	NA	NA
233	1075	aparc-Desikan_rh_thickness_postcentral	CT	AD	14	-0.0241123	0.42125	0.0299809	-0.0828749	0.0346503	NA	NA	NA	NA	NA
234	1076	aparc-Desikan_rh_thickness_posteriorcingulate	CT	AD	14	-0.0710499	0.0611019	0.0379386	-0.14541	0.00330987	NA	NA	NA	NA	NA
235	1077	aparc-Desikan_rh_thickness_precentral	CT	AD	14	-0.0267771	0.385029	0.0308255	-0.0871952	0.0336409	NA	NA	NA	NA	NA
236	1078	aparc-Desikan_rh_thickness_precuneus	CT	AD	14	-0.0474645	0.336068	0.0493413	-0.144173	0.0492444	NA	NA	NA	NA	NA
237	1079	aparc-Desikan_rh_thickness_rostralanteriorcingulate	CT	AD	14	-0.0625179	0.074779	0.0350866	-0.131288	0.00625182	NA	NA	NA	NA	NA
238	1080	aparc-Desikan_rh_thickness_rostralmiddlefrontal	CT	AD	14	-0.0750234	0.111974	0.0472028	-0.167541	0.0174941	NA	NA	NA	NA	NA
239	1081	aparc-Desikan_rh_thickness_superiorfrontal	CT	AD	14	-0.0942663	0.0177924	0.0397763	-0.172228	-0.0163048	NA	NA	NA	NA	NA
240	1082	aparc-Desikan_rh_thickness_superiorparietal	CT	AD	14	-0.0384993	0.352957	0.0414475	-0.119736	0.0427378	NA	NA	NA	NA	NA
241	1083	aparc-Desikan_rh_thickness_superiortemporal	CT	AD	14	-0.0434879	0.121669	0.0280965	-0.098557	0.0115812	NA	NA	NA	NA	NA
242	1084	aparc-Desikan_rh_thickness_supramarginal	CT	AD	14	-0.0606255	0.0757116	0.0341335	-0.127527	0.00627615	NA	NA	NA	NA	NA
243	1085	aparc-Desikan_rh_thickness_frontalpole	CT	AD	14	-0.0222926	0.470873	0.0309164	-0.0828888	0.0383036	NA	NA	NA	NA	NA
244	1086	aparc-Desikan_rh_thickness_transversetemporal	CT	AD	14	0.000275527	0.99466	0.0411675	-0.0804128	0.0809639	NA	NA	NA	NA	NA
245	1087	aparc-Desikan_rh_thickness_insula	CT	AD	14	-0.0791277	0.0363489	0.0378058	-0.153227	-0.00502829	NA	NA	NA	NA	NA
246	1452	IDP_dMRI_TBSS_FA_Middle_cerebellar_peduncle	FA	AD	14	-0.0935365	0.0312347	0.0434231	-0.178646	-0.00842712	NA	NA	NA	NA	NA
247	1453	IDP_dMRI_TBSS_FA_Pontine_crossing_tract	FA	AD	14	-0.0143751	0.739705	0.0432668	-0.099178	0.0704278	NA	NA	NA	NA	NA
248	1454	IDP_dMRI_TBSS_FA_Genu_of_corpus_callosum	FA	AD	14	-0.0110402	0.756052	0.0355369	-0.0806926	0.0586122	NA	NA	NA	NA	NA
249	1455	IDP_dMRI_TBSS_FA_Body_of_corpus_callosum	FA	AD	14	0.00389502	0.923649	0.0406416	-0.0757625	0.0835525	NA	NA	NA	NA	NA
250	1456	IDP_dMRI_TBSS_FA_Splenium_of_corpus_callosum	FA	AD	14	-0.0217142	0.628742	0.0449107	-0.109739	0.0663108	NA	NA	NA	NA	NA
251	1457	IDP_dMRI_TBSS_FA_Fornix	FA	AD	14	-0.0749066	0.0587769	0.0396361	-0.152593	0.00278015	NA	NA	NA	NA	NA
252	1458	IDP_dMRI_TBSS_FA_Corticospinal_tract_R	FA	AD	14	-0.0315508	0.265417	0.0283302	-0.087078	0.0239764	NA	NA	NA	NA	NA
253	1459	IDP_dMRI_TBSS_FA_Corticospinal_tract_L	FA	AD	14	-0.0111879	0.692908	0.0283301	-0.0667149	0.0443391	NA	NA	NA	NA	NA
254	1460	IDP_dMRI_TBSS_FA_Medial_lemniscus_R	FA	AD	14	0.0173137	0.567276	0.030265	-0.0420058	0.0766331	NA	NA	NA	NA	NA
255	1461	IDP_dMRI_TBSS_FA_Medial_lemniscus_L	FA	AD	14	-0.00855522	0.77188	0.0295093	-0.0663934	0.049283	NA	NA	NA	NA	NA
256	1462	IDP_dMRI_TBSS_FA_Inferior_cerebellar_peduncle_R	FA	AD	14	-0.0132398	0.640256	0.0283301	-0.0687667	0.0422871	NA	NA	NA	NA	NA
257	1463	IDP_dMRI_TBSS_FA_Inferior_cerebellar_peduncle_L	FA	AD	14	-0.0259214	0.406937	0.0312572	-0.0871855	0.0353426	NA	NA	NA	NA	NA
258	1464	IDP_dMRI_TBSS_FA_Superior_cerebellar_peduncle_R	FA	AD	14	0.0119448	0.74166	0.0362342	-0.0590743	0.0829639	NA	NA	NA	NA	NA
259	1465	IDP_dMRI_TBSS_FA_Superior_cerebellar_peduncle_L	FA	AD	14	-0.00398158	0.91501	0.0373084	-0.077106	0.0691429	NA	NA	NA	NA	NA
260	1466	IDP_dMRI_TBSS_FA_Cerebral_peduncle_R	FA	AD	14	-0.0158239	0.67077	0.0372247	-0.0887844	0.0571365	NA	NA	NA	NA	NA
261	1467	IDP_dMRI_TBSS_FA_Cerebral_peduncle_L	FA	AD	14	-0.00772726	0.843695	0.0391911	-0.0845418	0.0690872	NA	NA	NA	NA	NA
262	1468	IDP_dMRI_TBSS_FA_Anterior_limb_of_internal_capsule_R	FA	AD	14	0.013749	0.719807	0.0383284	-0.0613746	0.0888727	NA	NA	NA	NA	NA
263	1469	IDP_dMRI_TBSS_FA_Anterior_limb_of_internal_capsule_L	FA	AD	14	-0.00827854	0.826604	0.0377913	-0.0823494	0.0657923	NA	NA	NA	NA	NA
264	1470	IDP_dMRI_TBSS_FA_Posterior_limb_of_internal_capsule_R	FA	AD	14	0.0619115	0.0996466	0.0376003	-0.0117851	0.135608	NA	NA	NA	NA	NA
265	1471	IDP_dMRI_TBSS_FA_Posterior_limb_of_internal_capsule_L	FA	AD	14	0.0740477	0.0326174	0.0346542	0.00612551	0.14197	NA	NA	NA	NA	NA
266	1472	IDP_dMRI_TBSS_FA_Retrolenticular_part_of_internal_capsule_R	FA	AD	14	-0.023475	0.438903	0.0303276	-0.082917	0.0359671	NA	NA	NA	NA	NA
267	1473	IDP_dMRI_TBSS_FA_Retrolenticular_part_of_internal_capsule_L	FA	AD	14	-0.0208218	0.521497	0.0324813	-0.0844851	0.0428416	NA	NA	NA	NA	NA
268	1474	IDP_dMRI_TBSS_FA_Anterior_corona_radiata_R	FA	AD	14	-0.0140337	0.662523	0.0321555	-0.0770585	0.0489911	NA	NA	NA	NA	NA
269	1475	IDP_dMRI_TBSS_FA_Anterior_corona_radiata_L	FA	AD	14	-0.017377	0.649651	0.0382545	-0.0923559	0.0576019	NA	NA	NA	NA	NA
270	1476	IDP_dMRI_TBSS_FA_Superior_corona_radiata_R	FA	AD	14	0.0324028	0.475283	0.0453879	-0.0565574	0.121363	NA	NA	NA	NA	NA
271	1477	IDP_dMRI_TBSS_FA_Superior_corona_radiata_L	FA	AD	14	0.0539179	0.247898	0.0466632	-0.037542	0.145378	NA	NA	NA	NA	NA
272	1478	IDP_dMRI_TBSS_FA_Posterior_corona_radiata_R	FA	AD	14	0.00989457	0.823523	0.0443671	-0.0770649	0.096854	NA	NA	NA	NA	NA
273	1479	IDP_dMRI_TBSS_FA_Posterior_corona_radiata_L	FA	AD	14	0.0224168	0.648217	0.0491337	-0.0738853	0.118719	NA	NA	NA	NA	NA
274	1480	IDP_dMRI_TBSS_FA_Posterior_thalamic_radiation_R	FA	AD	14	-0.0726997	0.0542798	0.037774	-0.146737	0.00133732	NA	NA	NA	NA	NA
275	1481	IDP_dMRI_TBSS_FA_Posterior_thalamic_radiation_L	FA	AD	14	-0.048924	0.192993	0.0375825	-0.122586	0.0247378	NA	NA	NA	NA	NA
276	1482	IDP_dMRI_TBSS_FA_Sagittal_stratum_R	FA	AD	14	-0.0394743	0.196257	0.030546	-0.0993445	0.0203959	NA	NA	NA	NA	NA
277	1483	IDP_dMRI_TBSS_FA_Sagittal_stratum_L	FA	AD	14	-0.027809	0.469213	0.0384229	-0.103118	0.0474999	NA	NA	NA	NA	NA
278	1484	IDP_dMRI_TBSS_FA_External_capsule_R	FA	AD	14	0.0337945	0.232914	0.02833	-0.0217323	0.0893213	NA	NA	NA	NA	NA
279	1485	IDP_dMRI_TBSS_FA_External_capsule_L	FA	AD	14	0.0484421	0.0872807	0.02833	-0.00708478	0.103969	NA	NA	NA	NA	NA
280	1486	IDP_dMRI_TBSS_FA_Cingulum_cingulate_gyrus_R	FA	AD	14	-0.0167278	0.702565	0.0438062	-0.102588	0.0691322	NA	NA	NA	NA	NA
281	1487	IDP_dMRI_TBSS_FA_Cingulum_cingulate_gyrus_L	FA	AD	14	-0.00764481	0.823805	0.034335	-0.0749415	0.0596519	NA	NA	NA	NA	NA
282	1488	IDP_dMRI_TBSS_FA_Cingulum_hippocampus_R	FA	AD	14	-0.0485183	0.174253	0.0357103	-0.118511	0.0214739	NA	NA	NA	NA	NA
283	1489	IDP_dMRI_TBSS_FA_Cingulum_hippocampus_L	FA	AD	14	-0.062868	0.0333169	0.0295398	-0.120766	-0.00496989	NA	NA	NA	NA	NA
284	1490	IDP_dMRI_TBSS_FA_Fornix_cres+Stria_terminalis_R	FA	AD	14	-0.0681142	0.0492313	0.0346358	-0.136	-0.000228012	NA	NA	NA	NA	NA
285	1491	IDP_dMRI_TBSS_FA_Fornix_cres+Stria_terminalis_L	FA	AD	14	-0.0359859	0.289068	0.0339435	-0.102515	0.0305434	NA	NA	NA	NA	NA
286	1492	IDP_dMRI_TBSS_FA_Superior_longitudinal_fasciculus_R	FA	AD	14	0.00912939	0.777482	0.0323048	-0.054188	0.0724468	NA	NA	NA	NA	NA
287	1493	IDP_dMRI_TBSS_FA_Superior_longitudinal_fasciculus_L	FA	AD	14	-0.0128803	0.708351	0.0344327	-0.0803685	0.0546079	NA	NA	NA	NA	NA
288	1494	IDP_dMRI_TBSS_FA_Superior_fronto-occipital_fasciculus_R	FA	AD	14	-0.0234997	0.504539	0.0352127	-0.0925166	0.0455172	NA	NA	NA	NA	NA
289	1495	IDP_dMRI_TBSS_FA_Superior_fronto-occipital_fasciculus_L	FA	AD	14	-0.0372096	0.424791	0.0466206	-0.128586	0.0541668	NA	NA	NA	NA	NA
290	1496	IDP_dMRI_TBSS_FA_Uncinate_fasciculus_R	FA	AD	14	0.0426898	0.216531	0.0345441	-0.0250167	0.110396	NA	NA	NA	NA	NA
291	1497	IDP_dMRI_TBSS_FA_Uncinate_fasciculus_L	FA	AD	14	0.0699773	0.013508	0.0283299	0.0144507	0.125504	NA	NA	NA	NA	NA
292	1498	IDP_dMRI_TBSS_FA_Tapetum_R	FA	AD	14	-0.00139821	0.972244	0.0401854	-0.0801615	0.0773651	NA	NA	NA	NA	NA
293	1499	IDP_dMRI_TBSS_FA_Tapetum_L	FA	AD	14	-0.0817881	0.0352608	0.0388477	-0.15793	-0.00564653	NA	NA	NA	NA	NA
294	1602	IDP_dMRI_TBSS_MD_Middle_cerebellar_peduncle	MD	AD	14	0.0504449	0.272964	0.0460154	-0.0397453	0.140635	NA	NA	NA	NA	NA
295	1603	IDP_dMRI_TBSS_MD_Pontine_crossing_tract	MD	AD	14	0.034861	0.266069	0.0313453	-0.0265758	0.0962977	NA	NA	NA	NA	NA
296	1604	IDP_dMRI_TBSS_MD_Genu_of_corpus_callosum	MD	AD	14	0.055571	0.15887	0.0394433	-0.0217378	0.13288	NA	NA	NA	NA	NA
297	1605	IDP_dMRI_TBSS_MD_Body_of_corpus_callosum	MD	AD	14	0.03789	0.484666	0.0542201	-0.0683814	0.144161	NA	NA	NA	NA	NA
298	1606	IDP_dMRI_TBSS_MD_Splenium_of_corpus_callosum	MD	AD	14	0.074991	0.131713	0.0497492	-0.0225173	0.172499	NA	NA	NA	NA	NA
299	1607	IDP_dMRI_TBSS_MD_Fornix	MD	AD	14	0.0772647	0.0592986	0.0409681	-0.00303275	0.157562	NA	NA	NA	NA	NA
300	1608	IDP_dMRI_TBSS_MD_Corticospinal_tract_R	MD	AD	14	0.0264255	0.350941	0.0283303	-0.0291018	0.0819528	NA	NA	NA	NA	NA
301	1609	IDP_dMRI_TBSS_MD_Corticospinal_tract_L	MD	AD	14	0.056545	0.0789987	0.0321914	-0.00655013	0.11964	NA	NA	NA	NA	NA
302	1610	IDP_dMRI_TBSS_MD_Medial_lemniscus_R	MD	AD	14	0.0486965	0.23926	0.041379	-0.0324064	0.129799	NA	NA	NA	NA	NA
303	1611	IDP_dMRI_TBSS_MD_Medial_lemniscus_L	MD	AD	14	0.0493853	0.178741	0.0367275	-0.0226006	0.121371	NA	NA	NA	NA	NA
304	1612	IDP_dMRI_TBSS_MD_Inferior_cerebellar_peduncle_R	MD	AD	14	0.0206394	0.622141	0.0418803	-0.061446	0.102725	NA	NA	NA	NA	NA
305	1613	IDP_dMRI_TBSS_MD_Inferior_cerebellar_peduncle_L	MD	AD	14	0.0286672	0.447433	0.0377349	-0.0452931	0.102628	NA	NA	NA	NA	NA
306	1614	IDP_dMRI_TBSS_MD_Superior_cerebellar_peduncle_R	MD	AD	14	0.0405371	0.37506	0.0456995	-0.0490339	0.130108	NA	NA	NA	NA	NA
307	1615	IDP_dMRI_TBSS_MD_Superior_cerebellar_peduncle_L	MD	AD	14	0.0135517	0.732831	0.039699	-0.0642583	0.0913617	NA	NA	NA	NA	NA
308	1616	IDP_dMRI_TBSS_MD_Cerebral_peduncle_R	MD	AD	14	0.0552817	0.146567	0.0380789	-0.019353	0.129916	NA	NA	NA	NA	NA
309	1617	IDP_dMRI_TBSS_MD_Cerebral_peduncle_L	MD	AD	14	0.00451844	0.932528	0.0533689	-0.100085	0.109122	NA	NA	NA	NA	NA
310	1618	IDP_dMRI_TBSS_MD_Anterior_limb_of_internal_capsule_R	MD	AD	14	0.0499652	0.226252	0.0412912	-0.0309655	0.130896	NA	NA	NA	NA	NA
311	1619	IDP_dMRI_TBSS_MD_Anterior_limb_of_internal_capsule_L	MD	AD	14	0.060029	0.146466	0.0413387	-0.0209948	0.141053	NA	NA	NA	NA	NA
312	1620	IDP_dMRI_TBSS_MD_Posterior_limb_of_internal_capsule_R	MD	AD	14	0.0833848	0.0161431	0.0346619	0.0154475	0.151322	NA	NA	NA	NA	NA
313	1621	IDP_dMRI_TBSS_MD_Posterior_limb_of_internal_capsule_L	MD	AD	14	0.0737438	0.0613792	0.0394193	-0.00351802	0.151006	NA	NA	NA	NA	NA
314	1622	IDP_dMRI_TBSS_MD_Retrolenticular_part_of_internal_capsule_R	MD	AD	14	0.0443369	0.351147	0.0475531	-0.0488671	0.137541	NA	NA	NA	NA	NA
315	1623	IDP_dMRI_TBSS_MD_Retrolenticular_part_of_internal_capsule_L	MD	AD	14	0.0644928	0.186086	0.0487751	-0.0311065	0.160092	NA	NA	NA	NA	NA
316	1624	IDP_dMRI_TBSS_MD_Anterior_corona_radiata_R	MD	AD	14	0.0381066	0.360528	0.0416758	-0.0435779	0.119791	NA	NA	NA	NA	NA
317	1625	IDP_dMRI_TBSS_MD_Anterior_corona_radiata_L	MD	AD	14	0.0475951	0.232177	0.0398362	-0.0304838	0.125674	NA	NA	NA	NA	NA
318	1626	IDP_dMRI_TBSS_MD_Superior_corona_radiata_R	MD	AD	14	0.070188	0.101963	0.0429176	-0.0139305	0.154307	NA	NA	NA	NA	NA
319	1627	IDP_dMRI_TBSS_MD_Superior_corona_radiata_L	MD	AD	14	0.0525514	0.269745	0.047616	-0.040776	0.145879	NA	NA	NA	NA	NA
320	1628	IDP_dMRI_TBSS_MD_Posterior_corona_radiata_R	MD	AD	14	0.0397602	0.363829	0.0437843	-0.0460571	0.125577	NA	NA	NA	NA	NA
321	1629	IDP_dMRI_TBSS_MD_Posterior_corona_radiata_L	MD	AD	14	0.0382591	0.429911	0.0484695	-0.0567411	0.133259	NA	NA	NA	NA	NA
322	1630	IDP_dMRI_TBSS_MD_Posterior_thalamic_radiation_R	MD	AD	14	0.0751409	0.135817	0.0503777	-0.0235994	0.173881	NA	NA	NA	NA	NA
323	1631	IDP_dMRI_TBSS_MD_Posterior_thalamic_radiation_L	MD	AD	14	0.0868785	0.0745624	0.048722	-0.00861663	0.182374	NA	NA	NA	NA	NA
324	1632	IDP_dMRI_TBSS_MD_Sagittal_stratum_R	MD	AD	14	0.0587112	0.224838	0.0483712	-0.0360964	0.153519	NA	NA	NA	NA	NA
325	1633	IDP_dMRI_TBSS_MD_Sagittal_stratum_L	MD	AD	14	0.077526	0.0966326	0.046663	-0.0139334	0.168985	NA	NA	NA	NA	NA
326	1634	IDP_dMRI_TBSS_MD_External_capsule_R	MD	AD	14	0.0119758	0.750888	0.0377226	-0.0619606	0.0859121	NA	NA	NA	NA	NA
327	1635	IDP_dMRI_TBSS_MD_External_capsule_L	MD	AD	14	0.00588668	0.863191	0.0341626	-0.0610721	0.0728454	NA	NA	NA	NA	NA
328	1636	IDP_dMRI_TBSS_MD_Cingulum_cingulate_gyrus_R	MD	AD	14	0.023246	0.636258	0.0491525	-0.0730929	0.119585	NA	NA	NA	NA	NA
329	1637	IDP_dMRI_TBSS_MD_Cingulum_cingulate_gyrus_L	MD	AD	14	0.051381	0.284613	0.0480189	-0.0427362	0.145498	NA	NA	NA	NA	NA
330	1638	IDP_dMRI_TBSS_MD_Cingulum_hippocampus_R	MD	AD	14	0.0579784	0.111827	0.0364636	-0.0134903	0.129447	NA	NA	NA	NA	NA
331	1639	IDP_dMRI_TBSS_MD_Cingulum_hippocampus_L	MD	AD	14	0.0659235	0.0853054	0.0383121	-0.0091681	0.141015	NA	NA	NA	NA	NA
332	1640	IDP_dMRI_TBSS_MD_Fornix_cres+Stria_terminalis_R	MD	AD	14	0.0149819	0.596914	0.0283295	-0.0405439	0.0705076	NA	NA	NA	NA	NA
333	1641	IDP_dMRI_TBSS_MD_Fornix_cres+Stria_terminalis_L	MD	AD	14	0.0231012	0.524272	0.0362785	-0.0480046	0.0942069	NA	NA	NA	NA	NA
334	1642	IDP_dMRI_TBSS_MD_Superior_longitudinal_fasciculus_R	MD	AD	14	0.051935	0.22529	0.0428301	-0.032012	0.135882	NA	NA	NA	NA	NA
335	1643	IDP_dMRI_TBSS_MD_Superior_longitudinal_fasciculus_L	MD	AD	14	0.0648633	0.219307	0.0528042	-0.038633	0.16836	NA	NA	NA	NA	NA
336	1644	IDP_dMRI_TBSS_MD_Superior_fronto-occipital_fasciculus_R	MD	AD	14	0.037615	0.352831	0.0404849	-0.0417354	0.116965	NA	NA	NA	NA	NA
337	1645	IDP_dMRI_TBSS_MD_Superior_fronto-occipital_fasciculus_L	MD	AD	14	0.0773647	0.0209327	0.0335029	0.0116991	0.14303	NA	NA	NA	NA	NA
338	1646	IDP_dMRI_TBSS_MD_Uncinate_fasciculus_R	MD	AD	14	-0.00131117	0.96767	0.0323496	-0.0647165	0.0620941	NA	NA	NA	NA	NA
339	1647	IDP_dMRI_TBSS_MD_Uncinate_fasciculus_L	MD	AD	14	0.0166871	0.698437	0.043071	-0.0677322	0.101106	NA	NA	NA	NA	NA
340	1648	IDP_dMRI_TBSS_MD_Tapetum_R	MD	AD	14	0.037337	0.300713	0.0360776	-0.0333752	0.108049	NA	NA	NA	NA	NA
341	1649	IDP_dMRI_TBSS_MD_Tapetum_L	MD	AD	14	0.070543	0.0594128	0.0374208	-0.00280183	0.143888	NA	NA	NA	NA	NA
342	122	IDP_T1_FAST_ROIs_L_thalamus	GMV	ALS	8	-0.0423629	0.625707	0.0868488	-0.212587	0.127861	NA	NA	NA	NA	NA
343	123	IDP_T1_FAST_ROIs_R_thalamus	GMV	ALS	8	-0.0415284	0.626838	0.0854172	-0.208946	0.125889	NA	NA	NA	NA	NA
344	124	IDP_T1_FAST_ROIs_L_caudate	GMV	ALS	9	-0.0449682	0.472985	0.0626621	-0.167786	0.0778495	NA	NA	NA	NA	NA
345	125	IDP_T1_FAST_ROIs_R_caudate	GMV	ALS	9	-0.0268403	0.66841	0.0626625	-0.149659	0.0959781	NA	NA	NA	NA	NA
346	126	IDP_T1_FAST_ROIs_L_putamen	GMV	ALS	9	0.0153291	0.861022	0.0875581	-0.156285	0.186943	NA	NA	NA	NA	NA
347	127	IDP_T1_FAST_ROIs_R_putamen	GMV	ALS	9	0.0160696	0.839008	0.0790969	-0.13896	0.1711	NA	NA	NA	NA	NA
348	128	IDP_T1_FAST_ROIs_L_pallidum	GMV	ALS	9	0.122168	0.100336	0.0743463	-0.0235509	0.267887	NA	NA	NA	NA	NA
349	129	IDP_T1_FAST_ROIs_R_pallidum	GMV	ALS	9	-0.0619403	0.322919	0.0626623	-0.184758	0.0608778	NA	NA	NA	NA	NA
350	130	IDP_T1_FAST_ROIs_L_hippocampus	GMV	ALS	9	-0.0557169	0.373918	0.0626625	-0.178535	0.0671016	NA	NA	NA	NA	NA
351	131	IDP_T1_FAST_ROIs_R_hippocampus	GMV	ALS	9	-0.0351735	0.687856	0.0875472	-0.206766	0.136419	NA	NA	NA	NA	NA
352	132	IDP_T1_FAST_ROIs_L_amygdala	GMV	ALS	9	-0.0326999	0.60178	0.0626624	-0.155518	0.0901185	NA	NA	NA	NA	NA
353	133	IDP_T1_FAST_ROIs_R_amygdala	GMV	ALS	9	-0.0697683	0.443164	0.0909791	-0.248087	0.108551	NA	NA	NA	NA	NA
354	134	IDP_T1_FAST_ROIs_L_ventral_striatum	GMV	ALS	9	0.0695309	0.267165	0.0626621	-0.0532869	0.192349	NA	NA	NA	NA	NA
355	135	IDP_T1_FAST_ROIs_R_ventral_striatum	GMV	ALS	9	0.0493443	0.461674	0.0670354	-0.0820451	0.180734	NA	NA	NA	NA	NA
356	136	IDP_T1_FAST_ROIs_brain_stem	GMV	ALS	9	-0.00806933	0.897536	0.0626626	-0.130888	0.114749	NA	NA	NA	NA	NA
357	137	IDP_T1_FAST_ROIs_L_cerebellum_I-IV	GMV	ALS	9	-0.00203718	0.974567	0.0638999	-0.127281	0.123207	NA	NA	NA	NA	NA
358	138	IDP_T1_FAST_ROIs_R_cerebellum_I-IV	GMV	ALS	9	-0.0432521	0.548318	0.0720529	-0.184476	0.0979716	NA	NA	NA	NA	NA
359	139	IDP_T1_FAST_ROIs_L_cerebellum_V	GMV	ALS	9	-0.00727881	0.934473	0.0885302	-0.180798	0.16624	NA	NA	NA	NA	NA
360	140	IDP_T1_FAST_ROIs_R_cerebellum_V	GMV	ALS	9	0.0253729	0.768943	0.0863735	-0.143919	0.194665	NA	NA	NA	NA	NA
361	141	IDP_T1_FAST_ROIs_L_cerebellum_VI	GMV	ALS	9	0.0377038	0.716881	0.103973	-0.166083	0.241491	NA	NA	NA	NA	NA
362	142	IDP_T1_FAST_ROIs_V_cerebellum_VI	GMV	ALS	9	0.10387	0.14339	0.0709841	-0.0352591	0.242999	NA	NA	NA	NA	NA
363	143	IDP_T1_FAST_ROIs_R_cerebellum_VI	GMV	ALS	9	0.123535	0.148622	0.0855257	-0.0440957	0.291165	NA	NA	NA	NA	NA
364	144	IDP_T1_FAST_ROIs_L_cerebellum_crus_I	GMV	ALS	9	0.068226	0.358626	0.0743214	-0.077444	0.213896	NA	NA	NA	NA	NA
365	145	IDP_T1_FAST_ROIs_V_cerebellum_crus_I	GMV	ALS	9	-0.0280327	0.654614	0.0626622	-0.150851	0.0947852	NA	NA	NA	NA	NA
366	146	IDP_T1_FAST_ROIs_R_cerebellum_crus_I	GMV	ALS	9	0.0276781	0.745152	0.0851532	-0.139222	0.194578	NA	NA	NA	NA	NA
367	147	IDP_T1_FAST_ROIs_L_cerebellum_crus_II	GMV	ALS	9	0.0392252	0.657626	0.088506	-0.134247	0.212697	NA	NA	NA	NA	NA
368	148	IDP_T1_FAST_ROIs_V_cerebellum_crus_II	GMV	ALS	9	0.0986382	0.184449	0.0743216	-0.0470321	0.244308	NA	NA	NA	NA	NA
369	149	IDP_T1_FAST_ROIs_R_cerebellum_crus_II	GMV	ALS	9	0.0254076	0.762422	0.084047	-0.139325	0.19014	NA	NA	NA	NA	NA
370	150	IDP_T1_FAST_ROIs_L_cerebellum_VIIb	GMV	ALS	9	0.0927865	0.302255	0.0899433	-0.0835025	0.269075	NA	NA	NA	NA	NA
371	151	IDP_T1_FAST_ROIs_V_cerebellum_VIIb	GMV	ALS	9	0.121801	0.195015	0.0939904	-0.0624203	0.306022	NA	NA	NA	NA	NA
372	152	IDP_T1_FAST_ROIs_R_cerebellum_VIIb	GMV	ALS	9	0.0533121	0.527799	0.0844389	-0.112188	0.218812	NA	NA	NA	NA	NA
373	153	IDP_T1_FAST_ROIs_L_cerebellum_VIIIa	GMV	ALS	9	0.0894234	0.330634	0.0919202	-0.0907403	0.269587	NA	NA	NA	NA	NA
374	154	IDP_T1_FAST_ROIs_V_cerebellum_VIIIa	GMV	ALS	9	0.0112111	0.905551	0.0944871	-0.173984	0.196406	NA	NA	NA	NA	NA
375	155	IDP_T1_FAST_ROIs_R_cerebellum_VIIIa	GMV	ALS	9	0.0855321	0.23941	0.0727028	-0.0569653	0.228029	NA	NA	NA	NA	NA
376	156	IDP_T1_FAST_ROIs_L_cerebellum_VIIIb	GMV	ALS	9	0.0220427	0.795509	0.0850533	-0.144662	0.188747	NA	NA	NA	NA	NA
377	157	IDP_T1_FAST_ROIs_V_cerebellum_VIIIb	GMV	ALS	9	-0.0367599	0.688194	0.0916002	-0.216296	0.142776	NA	NA	NA	NA	NA
378	158	IDP_T1_FAST_ROIs_R_cerebellum_VIIIb	GMV	ALS	9	0.0254921	0.783689	0.0928622	-0.156518	0.207502	NA	NA	NA	NA	NA
379	159	IDP_T1_FAST_ROIs_L_cerebellum_IX	GMV	ALS	9	0.0409144	0.513802	0.0626628	-0.0819048	0.163734	NA	NA	NA	NA	NA
380	160	IDP_T1_FAST_ROIs_V_cerebellum_IX	GMV	ALS	9	0.00796629	0.898837	0.0626622	-0.114852	0.130784	NA	NA	NA	NA	NA
381	161	IDP_T1_FAST_ROIs_R_cerebellum_IX	GMV	ALS	9	0.0454246	0.46851	0.0626628	-0.0773945	0.168244	NA	NA	NA	NA	NA
382	162	IDP_T1_FAST_ROIs_L_cerebellum_X	GMV	ALS	9	0.170156	0.00661864	0.0626621	0.0473379	0.292973	NA	NA	NA	NA	NA
383	163	IDP_T1_FAST_ROIs_V_cerebellum_X	GMV	ALS	9	-0.0255654	0.683283	0.0626624	-0.148384	0.0972528	NA	NA	NA	NA	NA
384	164	IDP_T1_FAST_ROIs_R_cerebellum_X	GMV	ALS	9	0.15678	0.0128619	0.0630253	0.0332504	0.280309	NA	NA	NA	NA	NA
385	344	aparc-Desikan_lh_volume_bankssts	GMV	ALS	9	-6.49e-05	0.999224	0.0667446	-0.130884	0.130754	NA	NA	NA	NA	NA
386	345	aparc-Desikan_lh_volume_caudalanteriorcingulate	GMV	ALS	9	0.0328876	0.606428	0.0638374	-0.0922336	0.158009	NA	NA	NA	NA	NA
387	346	aparc-Desikan_lh_volume_caudalmiddlefrontal	GMV	ALS	9	-0.0312147	0.66667	0.0724706	-0.173257	0.110828	NA	NA	NA	NA	NA
388	347	aparc-Desikan_lh_volume_cuneus	GMV	ALS	9	-0.0425992	0.62375	0.0868409	-0.212807	0.127609	NA	NA	NA	NA	NA
389	348	aparc-Desikan_lh_volume_entorhinal	GMV	ALS	9	-0.0561493	0.441575	0.0729651	-0.199161	0.0868623	NA	NA	NA	NA	NA
390	349	aparc-Desikan_lh_volume_fusiform	GMV	ALS	9	-0.117735	0.0651338	0.0638359	-0.242853	0.00738336	NA	NA	NA	NA	NA
391	350	aparc-Desikan_lh_volume_inferiorparietal	GMV	ALS	9	0.0341289	0.592905	0.0638363	-0.0909903	0.159248	NA	NA	NA	NA	NA
392	351	aparc-Desikan_lh_volume_inferiortemporal	GMV	ALS	9	0.026245	0.710567	0.0707233	-0.112373	0.164863	NA	NA	NA	NA	NA
393	352	aparc-Desikan_lh_volume_isthmuscingulate	GMV	ALS	9	-0.0316189	0.669729	0.0741324	-0.176918	0.11368	NA	NA	NA	NA	NA
394	353	aparc-Desikan_lh_volume_lateraloccipital	GMV	ALS	9	-0.0917852	0.279544	0.0848806	-0.258151	0.0745808	NA	NA	NA	NA	NA
395	354	aparc-Desikan_lh_volume_lateralorbitofrontal	GMV	ALS	9	0.0490699	0.615111	0.0975948	-0.142216	0.240356	NA	NA	NA	NA	NA
396	355	aparc-Desikan_lh_volume_lingual	GMV	ALS	9	0.076584	0.49595	0.112479	-0.143874	0.297042	NA	NA	NA	NA	NA
397	356	aparc-Desikan_lh_volume_medialorbitofrontal	GMV	ALS	9	0.00307507	0.973233	0.0916462	-0.176551	0.182702	NA	NA	NA	NA	NA
398	357	aparc-Desikan_lh_volume_middletemporal	GMV	ALS	9	-0.0864177	0.175818	0.0638361	-0.211536	0.0387011	NA	NA	NA	NA	NA
399	358	aparc-Desikan_lh_volume_parahippocampal	GMV	ALS	9	0.0303737	0.634215	0.0638367	-0.0947462	0.155494	NA	NA	NA	NA	NA
400	359	aparc-Desikan_lh_volume_paracentral	GMV	ALS	9	-0.0797325	0.304008	0.0775701	-0.23177	0.072305	NA	NA	NA	NA	NA
401	360	aparc-Desikan_lh_volume_parsopercularis	GMV	ALS	9	0.00164443	0.979449	0.0638368	-0.123476	0.126764	NA	NA	NA	NA	NA
402	361	aparc-Desikan_lh_volume_parsorbitalis	GMV	ALS	9	-0.00622272	0.950417	0.100071	-0.202362	0.189916	NA	NA	NA	NA	NA
403	362	aparc-Desikan_lh_volume_parstriangularis	GMV	ALS	9	-0.0119746	0.874256	0.0756663	-0.16028	0.136331	NA	NA	NA	NA	NA
404	363	aparc-Desikan_lh_volume_pericalcarine	GMV	ALS	9	0.0267238	0.752281	0.0846672	-0.139224	0.192671	NA	NA	NA	NA	NA
405	364	aparc-Desikan_lh_volume_postcentral	GMV	ALS	9	-0.0419234	0.511355	0.0638367	-0.167043	0.0831965	NA	NA	NA	NA	NA
406	365	aparc-Desikan_lh_volume_posteriorcingulate	GMV	ALS	9	-0.0505505	0.436176	0.0649193	-0.177792	0.0766914	NA	NA	NA	NA	NA
407	366	aparc-Desikan_lh_volume_precentral	GMV	ALS	9	-0.0528427	0.44474	0.0691465	-0.18837	0.0826844	NA	NA	NA	NA	NA
408	367	aparc-Desikan_lh_volume_precuneus	GMV	ALS	9	0.0289341	0.75241	0.0917195	-0.150836	0.208704	NA	NA	NA	NA	NA
409	368	aparc-Desikan_lh_volume_rostralanteriorcingulate	GMV	ALS	9	-0.0177753	0.790467	0.0668988	-0.148897	0.113346	NA	NA	NA	NA	NA
410	369	aparc-Desikan_lh_volume_rostralmiddlefrontal	GMV	ALS	9	-0.0589891	0.506311	0.0887599	-0.232959	0.11498	NA	NA	NA	NA	NA
411	370	aparc-Desikan_lh_volume_superiorfrontal	GMV	ALS	9	-0.153756	0.0160139	0.0638361	-0.278874	-0.0286368	NA	NA	NA	NA	NA
412	371	aparc-Desikan_lh_volume_superiorparietal	GMV	ALS	9	-0.00783221	0.904155	0.0650439	-0.135318	0.119654	NA	NA	NA	NA	NA
413	372	aparc-Desikan_lh_volume_superiortemporal	GMV	ALS	9	-0.0727766	0.254268	0.0638367	-0.197897	0.0523433	NA	NA	NA	NA	NA
414	373	aparc-Desikan_lh_volume_supramarginal	GMV	ALS	9	-0.0878828	0.168601	0.0638353	-0.213	0.0372343	NA	NA	NA	NA	NA
415	374	aparc-Desikan_lh_volume_frontalpole	GMV	ALS	9	-0.102146	0.184784	0.0770234	-0.253112	0.0488198	NA	NA	NA	NA	NA
416	375	aparc-Desikan_lh_volume_transversetemporal	GMV	ALS	9	-0.0759631	0.318783	0.0761946	-0.225305	0.0733782	NA	NA	NA	NA	NA
417	376	aparc-Desikan_lh_volume_insula	GMV	ALS	9	-0.0539716	0.51985	0.083862	-0.218341	0.110398	NA	NA	NA	NA	NA
418	377	aparc-Desikan_rh_volume_bankssts	GMV	ALS	9	0.0547208	0.400349	0.0650665	-0.0728096	0.182251	NA	NA	NA	NA	NA
419	378	aparc-Desikan_rh_volume_caudalanteriorcingulate	GMV	ALS	9	0.0637249	0.447674	0.083926	-0.10077	0.22822	NA	NA	NA	NA	NA
420	379	aparc-Desikan_rh_volume_caudalmiddlefrontal	GMV	ALS	9	-9.65e-05	0.999009	0.0776937	-0.152376	0.152183	NA	NA	NA	NA	NA
421	380	aparc-Desikan_rh_volume_cuneus	GMV	ALS	9	0.00875926	0.944361	0.12551	-0.23724	0.254759	NA	NA	NA	NA	NA
422	381	aparc-Desikan_rh_volume_entorhinal	GMV	ALS	9	-0.101678	0.154677	0.071443	-0.241706	0.0383503	NA	NA	NA	NA	NA
423	382	aparc-Desikan_rh_volume_fusiform	GMV	ALS	9	-0.0498731	0.434645	0.0638361	-0.174992	0.0752457	NA	NA	NA	NA	NA
424	383	aparc-Desikan_rh_volume_inferiorparietal	GMV	ALS	9	0.000921417	0.988484	0.0638369	-0.124199	0.126042	NA	NA	NA	NA	NA
425	384	aparc-Desikan_rh_volume_inferiortemporal	GMV	ALS	9	-0.0556667	0.383196	0.0638364	-0.180786	0.0694525	NA	NA	NA	NA	NA
426	385	aparc-Desikan_rh_volume_isthmuscingulate	GMV	ALS	9	0.0565126	0.383463	0.0648428	-0.0705792	0.183604	NA	NA	NA	NA	NA
427	386	aparc-Desikan_rh_volume_lateraloccipital	GMV	ALS	9	0.00110001	0.991351	0.101475	-0.197792	0.199992	NA	NA	NA	NA	NA
428	387	aparc-Desikan_rh_volume_lateralorbitofrontal	GMV	ALS	9	0.0249442	0.772891	0.086433	-0.144464	0.194353	NA	NA	NA	NA	NA
429	388	aparc-Desikan_rh_volume_lingual	GMV	ALS	9	0.101277	0.250312	0.0880987	-0.0713959	0.273951	NA	NA	NA	NA	NA
430	389	aparc-Desikan_rh_volume_medialorbitofrontal	GMV	ALS	9	-0.0718046	0.34782	0.0764833	-0.221712	0.0781027	NA	NA	NA	NA	NA
431	390	aparc-Desikan_rh_volume_middletemporal	GMV	ALS	9	-0.0430418	0.628148	0.0888677	-0.217222	0.131139	NA	NA	NA	NA	NA
432	391	aparc-Desikan_rh_volume_parahippocampal	GMV	ALS	9	0.0935257	0.142895	0.063836	-0.0315929	0.218644	NA	NA	NA	NA	NA
433	392	aparc-Desikan_rh_volume_paracentral	GMV	ALS	9	-0.0598776	0.454532	0.0800631	-0.216801	0.097046	NA	NA	NA	NA	NA
434	393	aparc-Desikan_rh_volume_parsopercularis	GMV	ALS	9	0.0370733	0.561405	0.0638363	-0.0880458	0.162192	NA	NA	NA	NA	NA
435	394	aparc-Desikan_rh_volume_parsorbitalis	GMV	ALS	9	-0.015407	0.809291	0.0638394	-0.140532	0.109718	NA	NA	NA	NA	NA
436	395	aparc-Desikan_rh_volume_parstriangularis	GMV	ALS	9	0.0363118	0.664875	0.0838237	-0.127983	0.200606	NA	NA	NA	NA	NA
437	396	aparc-Desikan_rh_volume_pericalcarine	GMV	ALS	9	0.0892981	0.355949	0.096736	-0.100305	0.278901	NA	NA	NA	NA	NA
438	397	aparc-Desikan_rh_volume_postcentral	GMV	ALS	9	0.00737332	0.908982	0.0644959	-0.119039	0.133785	NA	NA	NA	NA	NA
439	398	aparc-Desikan_rh_volume_posteriorcingulate	GMV	ALS	9	0.00578553	0.930731	0.066558	-0.124668	0.136239	NA	NA	NA	NA	NA
440	399	aparc-Desikan_rh_volume_precentral	GMV	ALS	9	-0.136553	0.166537	0.0987068	-0.330018	0.0569128	NA	NA	NA	NA	NA
441	400	aparc-Desikan_rh_volume_precuneus	GMV	ALS	9	0.0279783	0.691677	0.070549	-0.110298	0.166254	NA	NA	NA	NA	NA
442	401	aparc-Desikan_rh_volume_rostralanteriorcingulate	GMV	ALS	9	0.0142037	0.849512	0.074858	-0.132518	0.160925	NA	NA	NA	NA	NA
443	402	aparc-Desikan_rh_volume_rostralmiddlefrontal	GMV	ALS	9	0.0829052	0.311594	0.0819316	-0.0776808	0.243491	NA	NA	NA	NA	NA
444	403	aparc-Desikan_rh_volume_superiorfrontal	GMV	ALS	9	-0.0655871	0.304221	0.0638364	-0.190706	0.0595323	NA	NA	NA	NA	NA
445	404	aparc-Desikan_rh_volume_superiorparietal	GMV	ALS	9	-0.0709176	0.32023	0.0713467	-0.210757	0.0689219	NA	NA	NA	NA	NA
446	405	aparc-Desikan_rh_volume_superiortemporal	GMV	ALS	9	-0.0896004	0.164351	0.0644336	-0.21589	0.0366894	NA	NA	NA	NA	NA
447	406	aparc-Desikan_rh_volume_supramarginal	GMV	ALS	9	-0.157751	0.103098	0.0967787	-0.347437	0.0319355	NA	NA	NA	NA	NA
448	407	aparc-Desikan_rh_volume_frontalpole	GMV	ALS	9	-0.0345612	0.588235	0.0638373	-0.159682	0.0905599	NA	NA	NA	NA	NA
449	408	aparc-Desikan_rh_volume_transversetemporal	GMV	ALS	9	-0.0306659	0.630963	0.0638378	-0.155788	0.0944562	NA	NA	NA	NA	NA
450	409	aparc-Desikan_rh_volume_insula	GMV	ALS	9	-0.020778	0.768882	0.0707125	-0.159374	0.117818	NA	NA	NA	NA	NA
451	648	aparc-Desikan_lh_area_TotalSurface	SA	ALS	9	0.058827	0.640582	0.125999	-0.188131	0.305785	NA	NA	NA	NA	NA
452	649	aparc-Desikan_lh_area_bankssts	SA	ALS	9	-0.00814028	0.898531	0.0638365	-0.13326	0.116979	NA	NA	NA	NA	NA
453	650	aparc-Desikan_lh_area_caudalanteriorcingulate	SA	ALS	9	0.0634212	0.320473	0.063837	-0.0616993	0.188542	NA	NA	NA	NA	NA
454	651	aparc-Desikan_lh_area_caudalmiddlefrontal	SA	ALS	9	0.0214667	0.795108	0.0826647	-0.140556	0.183489	NA	NA	NA	NA	NA
455	652	aparc-Desikan_lh_area_cuneus	SA	ALS	9	0.0726816	0.338695	0.0759673	-0.0762144	0.221577	NA	NA	NA	NA	NA
456	653	aparc-Desikan_lh_area_entorhinal	SA	ALS	9	0.0586591	0.358155	0.0638372	-0.0664618	0.18378	NA	NA	NA	NA	NA
457	654	aparc-Desikan_lh_area_fusiform	SA	ALS	9	-0.00792871	0.933604	0.09517	-0.194462	0.178604	NA	NA	NA	NA	NA
458	655	aparc-Desikan_lh_area_inferiorparietal	SA	ALS	9	0.043291	0.497676	0.0638368	-0.0818292	0.168411	NA	NA	NA	NA	NA
459	656	aparc-Desikan_lh_area_inferiortemporal	SA	ALS	9	0.0050315	0.960895	0.10262	-0.196103	0.206166	NA	NA	NA	NA	NA
460	657	aparc-Desikan_lh_area_isthmuscingulate	SA	ALS	9	-0.0372178	0.654517	0.0831689	-0.200229	0.125793	NA	NA	NA	NA	NA
461	658	aparc-Desikan_lh_area_lateraloccipital	SA	ALS	9	0.0130667	0.860104	0.0741409	-0.13225	0.158383	NA	NA	NA	NA	NA
462	659	aparc-Desikan_lh_area_lateralorbitofrontal	SA	ALS	9	0.133288	0.152664	0.0931961	-0.0493768	0.315952	NA	NA	NA	NA	NA
463	660	aparc-Desikan_lh_area_lingual	SA	ALS	9	0.139251	0.199196	0.108464	-0.0733386	0.351841	NA	NA	NA	NA	NA
464	661	aparc-Desikan_lh_area_medialorbitofrontal	SA	ALS	9	0.0478556	0.627456	0.0986081	-0.145416	0.241128	NA	NA	NA	NA	NA
465	662	aparc-Desikan_lh_area_middletemporal	SA	ALS	9	-0.0253919	0.690802	0.0638362	-0.150511	0.0997271	NA	NA	NA	NA	NA
466	663	aparc-Desikan_lh_area_parahippocampal	SA	ALS	9	0.0376487	0.684701	0.0927178	-0.144078	0.219376	NA	NA	NA	NA	NA
467	664	aparc-Desikan_lh_area_paracentral	SA	ALS	9	0.0109945	0.863257	0.0638363	-0.114125	0.136114	NA	NA	NA	NA	NA
468	665	aparc-Desikan_lh_area_parsopercularis	SA	ALS	9	0.0669352	0.29439	0.0638367	-0.0581846	0.192055	NA	NA	NA	NA	NA
469	666	aparc-Desikan_lh_area_parsorbitalis	SA	ALS	9	0.0330062	0.736124	0.0979438	-0.158964	0.224976	NA	NA	NA	NA	NA
470	667	aparc-Desikan_lh_area_parstriangularis	SA	ALS	9	0.011646	0.855242	0.0638368	-0.113474	0.136766	NA	NA	NA	NA	NA
471	668	aparc-Desikan_lh_area_pericalcarine	SA	ALS	9	0.0866551	0.333696	0.0896405	-0.0890403	0.262351	NA	NA	NA	NA	NA
472	669	aparc-Desikan_lh_area_postcentral	SA	ALS	9	0.00657865	0.928631	0.0734495	-0.137382	0.15054	NA	NA	NA	NA	NA
473	670	aparc-Desikan_lh_area_posteriorcingulate	SA	ALS	9	0.0109292	0.876692	0.0704366	-0.127127	0.148985	NA	NA	NA	NA	NA
474	671	aparc-Desikan_lh_area_precentral	SA	ALS	9	0.0185393	0.835419	0.0892357	-0.156363	0.193441	NA	NA	NA	NA	NA
475	672	aparc-Desikan_lh_area_precuneus	SA	ALS	9	0.056224	0.690624	0.141263	-0.220652	0.3331	NA	NA	NA	NA	NA
476	673	aparc-Desikan_lh_area_rostralanteriorcingulate	SA	ALS	9	0.0156518	0.863437	0.0909986	-0.162705	0.194009	NA	NA	NA	NA	NA
477	674	aparc-Desikan_lh_area_rostralmiddlefrontal	SA	ALS	9	0.0568704	0.445876	0.0746028	-0.0893511	0.203092	NA	NA	NA	NA	NA
478	675	aparc-Desikan_lh_area_superiorfrontal	SA	ALS	9	-0.0279345	0.682962	0.0683958	-0.16199	0.106121	NA	NA	NA	NA	NA
479	676	aparc-Desikan_lh_area_superiorparietal	SA	ALS	9	0.050717	0.627245	0.10444	-0.153986	0.25542	NA	NA	NA	NA	NA
480	677	aparc-Desikan_lh_area_superiortemporal	SA	ALS	9	-0.0197348	0.842756	0.0994854	-0.214726	0.175257	NA	NA	NA	NA	NA
481	678	aparc-Desikan_lh_area_supramarginal	SA	ALS	9	-0.0511013	0.541487	0.083695	-0.215143	0.112941	NA	NA	NA	NA	NA
482	679	aparc-Desikan_lh_area_frontalpole	SA	ALS	9	-0.0345207	0.625735	0.070777	-0.173244	0.104202	NA	NA	NA	NA	NA
483	680	aparc-Desikan_lh_area_transversetemporal	SA	ALS	9	-0.0407605	0.69629	0.104425	-0.245433	0.163912	NA	NA	NA	NA	NA
484	681	aparc-Desikan_lh_area_insula	SA	ALS	9	0.0440234	0.676032	0.105349	-0.16246	0.250507	NA	NA	NA	NA	NA
485	682	aparc-Desikan_rh_area_TotalSurface	SA	ALS	9	0.0611065	0.643093	0.131871	-0.197362	0.319575	NA	NA	NA	NA	NA
486	683	aparc-Desikan_rh_area_bankssts	SA	ALS	9	0.0513243	0.421401	0.0638367	-0.0737957	0.176444	NA	NA	NA	NA	NA
487	684	aparc-Desikan_rh_area_caudalanteriorcingulate	SA	ALS	9	0.0451202	0.626708	0.0927701	-0.136709	0.22695	NA	NA	NA	NA	NA
488	685	aparc-Desikan_rh_area_caudalmiddlefrontal	SA	ALS	9	0.0051165	0.93758	0.0653346	-0.122939	0.133172	NA	NA	NA	NA	NA
489	686	aparc-Desikan_rh_area_cuneus	SA	ALS	9	0.0950484	0.25282	0.0831186	-0.0678641	0.257961	NA	NA	NA	NA	NA
490	687	aparc-Desikan_rh_area_entorhinal	SA	ALS	9	-0.022338	0.747138	0.0692835	-0.158134	0.113458	NA	NA	NA	NA	NA
491	688	aparc-Desikan_rh_area_fusiform	SA	ALS	9	0.0373453	0.758251	0.121338	-0.200478	0.275168	NA	NA	NA	NA	NA
492	689	aparc-Desikan_rh_area_inferiorparietal	SA	ALS	9	0.0277008	0.693878	0.0703784	-0.110241	0.165643	NA	NA	NA	NA	NA
493	690	aparc-Desikan_rh_area_inferiortemporal	SA	ALS	9	-0.0421239	0.583668	0.0768636	-0.192777	0.108529	NA	NA	NA	NA	NA
494	691	aparc-Desikan_rh_area_isthmuscingulate	SA	ALS	9	0.0663013	0.354399	0.0715927	-0.0740203	0.206623	NA	NA	NA	NA	NA
495	692	aparc-Desikan_rh_area_lateraloccipital	SA	ALS	9	0.0693361	0.351623	0.0744392	-0.0765647	0.215237	NA	NA	NA	NA	NA
496	693	aparc-Desikan_rh_area_lateralorbitofrontal	SA	ALS	9	0.0530283	0.575462	0.0946891	-0.132562	0.238619	NA	NA	NA	NA	NA
497	694	aparc-Desikan_rh_area_lingual	SA	ALS	9	0.187372	0.0385772	0.0905763	0.00984277	0.364902	NA	NA	NA	NA	NA
498	695	aparc-Desikan_rh_area_medialorbitofrontal	SA	ALS	9	-0.0395445	0.643282	0.085388	-0.206905	0.127816	NA	NA	NA	NA	NA
499	696	aparc-Desikan_rh_area_middletemporal	SA	ALS	9	0.0167796	0.847526	0.0872682	-0.154266	0.187825	NA	NA	NA	NA	NA
500	697	aparc-Desikan_rh_area_parahippocampal	SA	ALS	9	0.159799	0.0655767	0.0867857	-0.0103009	0.329899	NA	NA	NA	NA	NA
501	698	aparc-Desikan_rh_area_paracentral	SA	ALS	9	-0.0098009	0.883489	0.0668782	-0.140882	0.12128	NA	NA	NA	NA	NA
502	699	aparc-Desikan_rh_area_parsopercularis	SA	ALS	9	0.0402978	0.527868	0.0638367	-0.0848221	0.165418	NA	NA	NA	NA	NA
503	700	aparc-Desikan_rh_area_parsorbitalis	SA	ALS	9	0.0261721	0.726082	0.0747045	-0.120249	0.172593	NA	NA	NA	NA	NA
504	701	aparc-Desikan_rh_area_parstriangularis	SA	ALS	9	0.0717284	0.261842	0.0639263	-0.0535671	0.197024	NA	NA	NA	NA	NA
505	702	aparc-Desikan_rh_area_pericalcarine	SA	ALS	9	0.112409	0.253952	0.0985346	-0.0807193	0.305537	NA	NA	NA	NA	NA
506	703	aparc-Desikan_rh_area_postcentral	SA	ALS	9	-0.00572351	0.953215	0.0975548	-0.196931	0.185484	NA	NA	NA	NA	NA
507	704	aparc-Desikan_rh_area_posteriorcingulate	SA	ALS	9	0.043871	0.576119	0.0784725	-0.109935	0.197677	NA	NA	NA	NA	NA
508	705	aparc-Desikan_rh_area_precentral	SA	ALS	9	-0.120591	0.333834	0.124781	-0.365162	0.12398	NA	NA	NA	NA	NA
509	706	aparc-Desikan_rh_area_precuneus	SA	ALS	9	0.0387234	0.690807	0.0973537	-0.15209	0.229537	NA	NA	NA	NA	NA
510	707	aparc-Desikan_rh_area_rostralanteriorcingulate	SA	ALS	9	0.0584486	0.495518	0.0857572	-0.109635	0.226533	NA	NA	NA	NA	NA
511	708	aparc-Desikan_rh_area_rostralmiddlefrontal	SA	ALS	9	0.182336	0.0321174	0.0850865	0.0155663	0.349106	NA	NA	NA	NA	NA
512	709	aparc-Desikan_rh_area_superiorfrontal	SA	ALS	9	-0.0045472	0.961083	0.0931903	-0.1872	0.178106	NA	NA	NA	NA	NA
513	710	aparc-Desikan_rh_area_superiorparietal	SA	ALS	9	-0.0347688	0.631431	0.0724781	-0.176826	0.107288	NA	NA	NA	NA	NA
514	711	aparc-Desikan_rh_area_superiortemporal	SA	ALS	9	-0.0597307	0.587288	0.110048	-0.275424	0.155963	NA	NA	NA	NA	NA
515	712	aparc-Desikan_rh_area_supramarginal	SA	ALS	9	-0.121849	0.26625	0.109602	-0.33667	0.0929711	NA	NA	NA	NA	NA
516	713	aparc-Desikan_rh_area_frontalpole	SA	ALS	9	0.00238171	0.973154	0.0707716	-0.136331	0.141094	NA	NA	NA	NA	NA
517	714	aparc-Desikan_rh_area_transversetemporal	SA	ALS	9	-0.0350837	0.623273	0.071422	-0.175071	0.104904	NA	NA	NA	NA	NA
518	715	aparc-Desikan_rh_area_insula	SA	ALS	9	0.0415916	0.514704	0.0638368	-0.0835285	0.166712	NA	NA	NA	NA	NA
519	1020	aparc-Desikan_lh_thickness_GlobalMeanThickness	CT	ALS	9	-0.109517	0.402591	0.130844	-0.365972	0.146938	NA	NA	NA	NA	NA
520	1021	aparc-Desikan_lh_thickness_bankssts	CT	ALS	9	0.0224664	0.812886	0.0949132	-0.163564	0.208496	NA	NA	NA	NA	NA
521	1022	aparc-Desikan_lh_thickness_caudalanteriorcingulate	CT	ALS	9	0.00392539	0.971798	0.111033	-0.2137	0.221551	NA	NA	NA	NA	NA
522	1023	aparc-Desikan_lh_thickness_caudalmiddlefrontal	CT	ALS	9	-0.0642713	0.51147	0.0978925	-0.256141	0.127598	NA	NA	NA	NA	NA
523	1024	aparc-Desikan_lh_thickness_cuneus	CT	ALS	9	-0.164969	0.171839	0.12074	-0.401619	0.0716808	NA	NA	NA	NA	NA
524	1025	aparc-Desikan_lh_thickness_entorhinal	CT	ALS	9	-0.0742713	0.401537	0.0885364	-0.247803	0.0992601	NA	NA	NA	NA	NA
525	1026	aparc-Desikan_lh_thickness_fusiform	CT	ALS	9	-0.0979015	0.385513	0.112818	-0.319024	0.123221	NA	NA	NA	NA	NA
526	1027	aparc-Desikan_lh_thickness_inferiorparietal	CT	ALS	9	0.00235521	0.983615	0.114683	-0.222424	0.227134	NA	NA	NA	NA	NA
527	1028	aparc-Desikan_lh_thickness_inferiortemporal	CT	ALS	9	0.0436363	0.758119	0.141698	-0.234092	0.321365	NA	NA	NA	NA	NA
528	1029	aparc-Desikan_lh_thickness_isthmuscingulate	CT	ALS	9	-0.0134013	0.891605	0.0983407	-0.206149	0.179347	NA	NA	NA	NA	NA
529	1030	aparc-Desikan_lh_thickness_lateraloccipital	CT	ALS	9	-0.163439	0.144381	0.11197	-0.3829	0.0560222	NA	NA	NA	NA	NA
530	1031	aparc-Desikan_lh_thickness_lateralorbitofrontal	CT	ALS	9	-0.0952023	0.496029	0.139849	-0.369306	0.178902	NA	NA	NA	NA	NA
531	1032	aparc-Desikan_lh_thickness_lingual	CT	ALS	8	0.0623499	0.37566	0.0703786	-0.0755921	0.200292	NA	NA	NA	NA	NA
532	1033	aparc-Desikan_lh_thickness_medialorbitofrontal	CT	ALS	9	0.0300547	0.805788	0.122242	-0.209539	0.269648	NA	NA	NA	NA	NA
533	1034	aparc-Desikan_lh_thickness_middletemporal	CT	ALS	9	-0.0884938	0.394384	0.103903	-0.292144	0.115156	NA	NA	NA	NA	NA
534	1035	aparc-Desikan_lh_thickness_parahippocampal	CT	ALS	9	-0.00998364	0.933779	0.120153	-0.245484	0.225517	NA	NA	NA	NA	NA
535	1036	aparc-Desikan_lh_thickness_paracentral	CT	ALS	9	-0.0860696	0.428122	0.108618	-0.29896	0.126821	NA	NA	NA	NA	NA
536	1037	aparc-Desikan_lh_thickness_parsopercularis	CT	ALS	9	-0.0901729	0.407199	0.108795	-0.303411	0.123065	NA	NA	NA	NA	NA
537	1038	aparc-Desikan_lh_thickness_parsorbitalis	CT	ALS	9	-0.0225387	0.832133	0.106331	-0.230948	0.185871	NA	NA	NA	NA	NA
538	1039	aparc-Desikan_lh_thickness_parstriangularis	CT	ALS	9	-0.0681691	0.481152	0.0967692	-0.257837	0.121498	NA	NA	NA	NA	NA
539	1040	aparc-Desikan_lh_thickness_pericalcarine	CT	ALS	9	-0.0872577	0.171659	0.0638365	-0.212377	0.0378618	NA	NA	NA	NA	NA
540	1041	aparc-Desikan_lh_thickness_postcentral	CT	ALS	9	-0.0505103	0.465819	0.0692587	-0.186257	0.0852368	NA	NA	NA	NA	NA
541	1042	aparc-Desikan_lh_thickness_posteriorcingulate	CT	ALS	9	-0.0351186	0.737956	0.104969	-0.240858	0.170621	NA	NA	NA	NA	NA
542	1043	aparc-Desikan_lh_thickness_precentral	CT	ALS	9	-0.0748338	0.290803	0.070841	-0.213682	0.0640146	NA	NA	NA	NA	NA
543	1044	aparc-Desikan_lh_thickness_precuneus	CT	ALS	9	-0.00279845	0.97848	0.103743	-0.206135	0.200538	NA	NA	NA	NA	NA
544	1045	aparc-Desikan_lh_thickness_rostralanteriorcingulate	CT	ALS	9	-0.0375143	0.634906	0.0790053	-0.192365	0.117336	NA	NA	NA	NA	NA
545	1046	aparc-Desikan_lh_thickness_rostralmiddlefrontal	CT	ALS	9	-0.166155	0.160303	0.11834	-0.398101	0.0657905	NA	NA	NA	NA	NA
546	1047	aparc-Desikan_lh_thickness_superiorfrontal	CT	ALS	9	-0.146072	0.168892	0.106174	-0.354173	0.0620298	NA	NA	NA	NA	NA
547	1048	aparc-Desikan_lh_thickness_superiorparietal	CT	ALS	9	-0.0728007	0.412333	0.0888036	-0.246856	0.101254	NA	NA	NA	NA	NA
548	1049	aparc-Desikan_lh_thickness_superiortemporal	CT	ALS	9	-0.0337409	0.744179	0.103397	-0.236399	0.168917	NA	NA	NA	NA	NA
549	1050	aparc-Desikan_lh_thickness_supramarginal	CT	ALS	9	-0.0397237	0.682904	0.097242	-0.230318	0.150871	NA	NA	NA	NA	NA
550	1051	aparc-Desikan_lh_thickness_frontalpole	CT	ALS	9	-0.0766565	0.452847	0.102116	-0.276805	0.123492	NA	NA	NA	NA	NA
551	1052	aparc-Desikan_lh_thickness_transversetemporal	CT	ALS	9	-0.0636208	0.483247	0.0907457	-0.241482	0.114241	NA	NA	NA	NA	NA
552	1053	aparc-Desikan_lh_thickness_insula	CT	ALS	9	-0.148037	0.260889	0.131671	-0.406113	0.110039	NA	NA	NA	NA	NA
553	1054	aparc-Desikan_rh_thickness_GlobalMeanThickness	CT	ALS	9	-0.0683171	0.599569	0.130123	-0.323358	0.186723	NA	NA	NA	NA	NA
554	1055	aparc-Desikan_rh_thickness_bankssts	CT	ALS	9	0.0136011	0.898702	0.106842	-0.195808	0.223011	NA	NA	NA	NA	NA
555	1056	aparc-Desikan_rh_thickness_caudalanteriorcingulate	CT	ALS	9	0.038421	0.678733	0.0927612	-0.143391	0.220233	NA	NA	NA	NA	NA
556	1057	aparc-Desikan_rh_thickness_caudalmiddlefrontal	CT	ALS	9	0.0104991	0.908854	0.0917081	-0.169249	0.190247	NA	NA	NA	NA	NA
557	1058	aparc-Desikan_rh_thickness_cuneus	CT	ALS	9	-0.0663795	0.682903	0.162494	-0.384867	0.252108	NA	NA	NA	NA	NA
558	1059	aparc-Desikan_rh_thickness_entorhinal	CT	ALS	9	-0.0545233	0.4237	0.0681526	-0.188102	0.0790558	NA	NA	NA	NA	NA
559	1060	aparc-Desikan_rh_thickness_fusiform	CT	ALS	9	-0.0798618	0.51075	0.121431	-0.317867	0.158144	NA	NA	NA	NA	NA
560	1061	aparc-Desikan_rh_thickness_inferiorparietal	CT	ALS	9	-0.0182318	0.89179	0.134018	-0.280908	0.244444	NA	NA	NA	NA	NA
561	1062	aparc-Desikan_rh_thickness_inferiortemporal	CT	ALS	9	0.00778066	0.957568	0.146237	-0.278844	0.294405	NA	NA	NA	NA	NA
562	1063	aparc-Desikan_rh_thickness_isthmuscingulate	CT	ALS	9	0.0171936	0.83356	0.0818204	-0.143174	0.177562	NA	NA	NA	NA	NA
563	1064	aparc-Desikan_rh_thickness_lateraloccipital	CT	ALS	9	-0.0914295	0.427309	0.115179	-0.31718	0.134321	NA	NA	NA	NA	NA
564	1065	aparc-Desikan_rh_thickness_lateralorbitofrontal	CT	ALS	9	-0.0549207	0.70052	0.142793	-0.334794	0.224953	NA	NA	NA	NA	NA
565	1066	aparc-Desikan_rh_thickness_lingual	CT	ALS	9	-0.0680979	0.586009	0.125035	-0.313167	0.176972	NA	NA	NA	NA	NA
566	1067	aparc-Desikan_rh_thickness_medialorbitofrontal	CT	ALS	9	-0.0255989	0.835379	0.123185	-0.267041	0.215844	NA	NA	NA	NA	NA
567	1068	aparc-Desikan_rh_thickness_middletemporal	CT	ALS	9	-0.0393419	0.753082	0.125062	-0.284464	0.20578	NA	NA	NA	NA	NA
568	1069	aparc-Desikan_rh_thickness_parahippocampal	CT	ALS	9	0.0146798	0.890428	0.106559	-0.194175	0.223535	NA	NA	NA	NA	NA
569	1070	aparc-Desikan_rh_thickness_paracentral	CT	ALS	9	-0.0538898	0.584866	0.0986467	-0.247237	0.139458	NA	NA	NA	NA	NA
570	1071	aparc-Desikan_rh_thickness_parsopercularis	CT	ALS	9	0.0647207	0.394214	0.0759633	-0.0841672	0.213609	NA	NA	NA	NA	NA
571	1072	aparc-Desikan_rh_thickness_parsorbitalis	CT	ALS	9	-0.0306653	0.761926	0.101222	-0.22906	0.167729	NA	NA	NA	NA	NA
572	1073	aparc-Desikan_rh_thickness_parstriangularis	CT	ALS	9	-0.077843	0.529073	0.123674	-0.320244	0.164558	NA	NA	NA	NA	NA
573	1074	aparc-Desikan_rh_thickness_pericalcarine	CT	ALS	9	0.0104743	0.885142	0.0725098	-0.131645	0.152594	NA	NA	NA	NA	NA
574	1075	aparc-Desikan_rh_thickness_postcentral	CT	ALS	9	0.0322198	0.613754	0.0638368	-0.0929003	0.15734	NA	NA	NA	NA	NA
575	1076	aparc-Desikan_rh_thickness_posteriorcingulate	CT	ALS	9	-0.0160571	0.87001	0.0981213	-0.208375	0.176261	NA	NA	NA	NA	NA
576	1077	aparc-Desikan_rh_thickness_precentral	CT	ALS	9	-0.0201176	0.818624	0.087729	-0.192067	0.151831	NA	NA	NA	NA	NA
577	1078	aparc-Desikan_rh_thickness_precuneus	CT	ALS	9	-0.0141908	0.902732	0.116117	-0.241781	0.213399	NA	NA	NA	NA	NA
578	1079	aparc-Desikan_rh_thickness_rostralanteriorcingulate	CT	ALS	9	0.0116012	0.932206	0.136373	-0.255691	0.278893	NA	NA	NA	NA	NA
579	1080	aparc-Desikan_rh_thickness_rostralmiddlefrontal	CT	ALS	8	-0.0727438	0.29829	0.0699388	-0.209824	0.0643361	NA	NA	NA	NA	NA
580	1081	aparc-Desikan_rh_thickness_superiorfrontal	CT	ALS	9	-0.0736261	0.423854	0.0920611	-0.254066	0.106814	NA	NA	NA	NA	NA
581	1082	aparc-Desikan_rh_thickness_superiorparietal	CT	ALS	9	-0.0450201	0.627218	0.0927012	-0.226714	0.136674	NA	NA	NA	NA	NA
582	1083	aparc-Desikan_rh_thickness_superiortemporal	CT	ALS	9	-0.0365849	0.673553	0.086843	-0.206797	0.133627	NA	NA	NA	NA	NA
583	1084	aparc-Desikan_rh_thickness_supramarginal	CT	ALS	9	-0.0373903	0.757902	0.121304	-0.275145	0.200365	NA	NA	NA	NA	NA
584	1085	aparc-Desikan_rh_thickness_frontalpole	CT	ALS	9	-0.0209496	0.823842	0.0941102	-0.205406	0.163506	NA	NA	NA	NA	NA
585	1086	aparc-Desikan_rh_thickness_transversetemporal	CT	ALS	9	-0.0149956	0.85693	0.0831778	-0.178024	0.148033	NA	NA	NA	NA	NA
586	1087	aparc-Desikan_rh_thickness_insula	CT	ALS	9	-0.0866641	0.444526	0.11335	-0.30883	0.135502	NA	NA	NA	NA	NA
587	1452	IDP_dMRI_TBSS_FA_Middle_cerebellar_peduncle	FA	ALS	9	0.0844644	0.190078	0.0644595	-0.0418762	0.210805	NA	NA	NA	NA	NA
588	1453	IDP_dMRI_TBSS_FA_Pontine_crossing_tract	FA	ALS	9	0.0309219	0.671422	0.072895	-0.111952	0.173796	NA	NA	NA	NA	NA
589	1454	IDP_dMRI_TBSS_FA_Genu_of_corpus_callosum	FA	ALS	8	0.0477503	0.608684	0.093271	-0.135061	0.230561	NA	NA	NA	NA	NA
590	1455	IDP_dMRI_TBSS_FA_Body_of_corpus_callosum	FA	ALS	9	-0.0526611	0.706189	0.139692	-0.326457	0.221135	NA	NA	NA	NA	NA
591	1456	IDP_dMRI_TBSS_FA_Splenium_of_corpus_callosum	FA	ALS	9	-0.142516	0.0941223	0.0851329	-0.309377	0.0243444	NA	NA	NA	NA	NA
592	1457	IDP_dMRI_TBSS_FA_Fornix	FA	ALS	9	0.024766	0.83069	0.115828	-0.202257	0.251789	NA	NA	NA	NA	NA
593	1458	IDP_dMRI_TBSS_FA_Corticospinal_tract_R	FA	ALS	9	0.0817738	0.204581	0.0644594	-0.0445667	0.208114	NA	NA	NA	NA	NA
594	1459	IDP_dMRI_TBSS_FA_Corticospinal_tract_L	FA	ALS	9	0.0556202	0.501266	0.0827068	-0.106485	0.217726	NA	NA	NA	NA	NA
595	1460	IDP_dMRI_TBSS_FA_Medial_lemniscus_R	FA	ALS	9	0.110464	0.0865831	0.0644593	-0.0158761	0.236805	NA	NA	NA	NA	NA
596	1461	IDP_dMRI_TBSS_FA_Medial_lemniscus_L	FA	ALS	9	0.0501944	0.55314	0.084636	-0.115692	0.216081	NA	NA	NA	NA	NA
597	1462	IDP_dMRI_TBSS_FA_Inferior_cerebellar_peduncle_R	FA	ALS	9	0.060891	0.349121	0.065034	-0.0665756	0.188358	NA	NA	NA	NA	NA
598	1463	IDP_dMRI_TBSS_FA_Inferior_cerebellar_peduncle_L	FA	ALS	9	0.0413776	0.535537	0.0667838	-0.0895187	0.172274	NA	NA	NA	NA	NA
599	1464	IDP_dMRI_TBSS_FA_Superior_cerebellar_peduncle_R	FA	ALS	9	0.0201284	0.821025	0.0889743	-0.154261	0.194518	NA	NA	NA	NA	NA
600	1465	IDP_dMRI_TBSS_FA_Superior_cerebellar_peduncle_L	FA	ALS	9	0.0531802	0.506157	0.0799903	-0.103601	0.209961	NA	NA	NA	NA	NA
601	1466	IDP_dMRI_TBSS_FA_Cerebral_peduncle_R	FA	ALS	9	-0.0430291	0.57164	0.0760719	-0.19213	0.106072	NA	NA	NA	NA	NA
602	1467	IDP_dMRI_TBSS_FA_Cerebral_peduncle_L	FA	ALS	9	-0.0635414	0.443673	0.0829516	-0.226127	0.0990437	NA	NA	NA	NA	NA
603	1468	IDP_dMRI_TBSS_FA_Anterior_limb_of_internal_capsule_R	FA	ALS	9	-0.051833	0.421331	0.0644597	-0.178174	0.0745081	NA	NA	NA	NA	NA
604	1469	IDP_dMRI_TBSS_FA_Anterior_limb_of_internal_capsule_L	FA	ALS	9	-0.0507825	0.430802	0.0644595	-0.177123	0.0755582	NA	NA	NA	NA	NA
605	1470	IDP_dMRI_TBSS_FA_Posterior_limb_of_internal_capsule_R	FA	ALS	9	-0.0629824	0.32853	0.0644599	-0.189324	0.063359	NA	NA	NA	NA	NA
606	1471	IDP_dMRI_TBSS_FA_Posterior_limb_of_internal_capsule_L	FA	ALS	9	-0.0942054	0.143889	0.0644597	-0.220546	0.0321356	NA	NA	NA	NA	NA
607	1472	IDP_dMRI_TBSS_FA_Retrolenticular_part_of_internal_capsule_R	FA	ALS	9	-0.0249937	0.77386	0.0869864	-0.195487	0.1455	NA	NA	NA	NA	NA
608	1473	IDP_dMRI_TBSS_FA_Retrolenticular_part_of_internal_capsule_L	FA	ALS	9	-0.0100932	0.893301	0.0752506	-0.157584	0.137398	NA	NA	NA	NA	NA
609	1474	IDP_dMRI_TBSS_FA_Anterior_corona_radiata_R	FA	ALS	9	0.013382	0.909336	0.117514	-0.216944	0.243709	NA	NA	NA	NA	NA
610	1475	IDP_dMRI_TBSS_FA_Anterior_corona_radiata_L	FA	ALS	9	0.00884241	0.938887	0.115332	-0.217208	0.234893	NA	NA	NA	NA	NA
611	1476	IDP_dMRI_TBSS_FA_Superior_corona_radiata_R	FA	ALS	9	-0.0637287	0.466885	0.0875927	-0.23541	0.107953	NA	NA	NA	NA	NA
612	1477	IDP_dMRI_TBSS_FA_Superior_corona_radiata_L	FA	ALS	9	-0.0697245	0.509733	0.105763	-0.27702	0.137571	NA	NA	NA	NA	NA
613	1478	IDP_dMRI_TBSS_FA_Posterior_corona_radiata_R	FA	ALS	9	-0.103377	0.195909	0.0799334	-0.260047	0.053292	NA	NA	NA	NA	NA
614	1479	IDP_dMRI_TBSS_FA_Posterior_corona_radiata_L	FA	ALS	9	-0.0491511	0.665953	0.113853	-0.272302	0.174	NA	NA	NA	NA	NA
615	1480	IDP_dMRI_TBSS_FA_Posterior_thalamic_radiation_R	FA	ALS	9	0.044236	0.583233	0.0806243	-0.113788	0.20226	NA	NA	NA	NA	NA
616	1481	IDP_dMRI_TBSS_FA_Posterior_thalamic_radiation_L	FA	ALS	9	0.0168257	0.839654	0.0831571	-0.146162	0.179814	NA	NA	NA	NA	NA
617	1482	IDP_dMRI_TBSS_FA_Sagittal_stratum_R	FA	ALS	9	-0.0488224	0.645243	0.106048	-0.256676	0.159031	NA	NA	NA	NA	NA
618	1483	IDP_dMRI_TBSS_FA_Sagittal_stratum_L	FA	ALS	9	-0.0426534	0.660518	0.0971166	-0.233002	0.147695	NA	NA	NA	NA	NA
619	1484	IDP_dMRI_TBSS_FA_External_capsule_R	FA	ALS	9	-0.0623705	0.54123	0.102087	-0.262461	0.13772	NA	NA	NA	NA	NA
620	1485	IDP_dMRI_TBSS_FA_External_capsule_L	FA	ALS	9	-0.0385644	0.712881	0.104797	-0.243967	0.166839	NA	NA	NA	NA	NA
621	1486	IDP_dMRI_TBSS_FA_Cingulum_cingulate_gyrus_R	FA	ALS	9	-0.0209983	0.887093	0.147892	-0.310867	0.268871	NA	NA	NA	NA	NA
622	1487	IDP_dMRI_TBSS_FA_Cingulum_cingulate_gyrus_L	FA	ALS	9	-0.0905658	0.556587	0.154045	-0.392494	0.211362	NA	NA	NA	NA	NA
623	1488	IDP_dMRI_TBSS_FA_Cingulum_hippocampus_R	FA	ALS	9	0.00295138	0.973687	0.0894795	-0.172428	0.178331	NA	NA	NA	NA	NA
624	1489	IDP_dMRI_TBSS_FA_Cingulum_hippocampus_L	FA	ALS	9	-0.0541017	0.603417	0.104143	-0.258223	0.150019	NA	NA	NA	NA	NA
625	1490	IDP_dMRI_TBSS_FA_Fornix_cres+Stria_terminalis_R	FA	ALS	9	-0.0206286	0.805005	0.083559	-0.184404	0.143147	NA	NA	NA	NA	NA
626	1491	IDP_dMRI_TBSS_FA_Fornix_cres+Stria_terminalis_L	FA	ALS	9	0.0752582	0.242995	0.0644591	-0.0510817	0.201598	NA	NA	NA	NA	NA
627	1492	IDP_dMRI_TBSS_FA_Superior_longitudinal_fasciculus_R	FA	ALS	9	0.00803987	0.938006	0.103371	-0.194568	0.210648	NA	NA	NA	NA	NA
628	1493	IDP_dMRI_TBSS_FA_Superior_longitudinal_fasciculus_L	FA	ALS	9	-0.0478032	0.644502	0.103602	-0.250863	0.155256	NA	NA	NA	NA	NA
629	1494	IDP_dMRI_TBSS_FA_Superior_fronto-occipital_fasciculus_R	FA	ALS	9	0.0177741	0.81678	0.0767155	-0.132588	0.168137	NA	NA	NA	NA	NA
630	1495	IDP_dMRI_TBSS_FA_Superior_fronto-occipital_fasciculus_L	FA	ALS	9	-0.0220608	0.769392	0.075249	-0.169549	0.125427	NA	NA	NA	NA	NA
631	1496	IDP_dMRI_TBSS_FA_Uncinate_fasciculus_R	FA	ALS	9	-0.0827258	0.300015	0.0798203	-0.239174	0.073722	NA	NA	NA	NA	NA
632	1497	IDP_dMRI_TBSS_FA_Uncinate_fasciculus_L	FA	ALS	9	0.0244333	0.731102	0.0710974	-0.114918	0.163784	NA	NA	NA	NA	NA
633	1498	IDP_dMRI_TBSS_FA_Tapetum_R	FA	ALS	9	-0.0518703	0.569366	0.0911627	-0.230549	0.126809	NA	NA	NA	NA	NA
634	1499	IDP_dMRI_TBSS_FA_Tapetum_L	FA	ALS	9	-0.0563482	0.402819	0.067354	-0.188362	0.0756657	NA	NA	NA	NA	NA
635	1602	IDP_dMRI_TBSS_MD_Middle_cerebellar_peduncle	MD	ALS	9	-0.0893951	0.197219	0.0693246	-0.225271	0.046481	NA	NA	NA	NA	NA
636	1603	IDP_dMRI_TBSS_MD_Pontine_crossing_tract	MD	ALS	9	-0.0421713	0.512964	0.0644594	-0.168512	0.0841692	NA	NA	NA	NA	NA
637	1604	IDP_dMRI_TBSS_MD_Genu_of_corpus_callosum	MD	ALS	9	-0.0282412	0.763721	0.0939502	-0.212384	0.155901	NA	NA	NA	NA	NA
638	1605	IDP_dMRI_TBSS_MD_Body_of_corpus_callosum	MD	ALS	9	0.0104055	0.912319	0.0944972	-0.174809	0.19562	NA	NA	NA	NA	NA
639	1606	IDP_dMRI_TBSS_MD_Splenium_of_corpus_callosum	MD	ALS	9	0.0491035	0.594833	0.0923266	-0.131857	0.230064	NA	NA	NA	NA	NA
640	1607	IDP_dMRI_TBSS_MD_Fornix	MD	ALS	9	0.010037	0.925227	0.106946	-0.199576	0.21965	NA	NA	NA	NA	NA
641	1608	IDP_dMRI_TBSS_MD_Corticospinal_tract_R	MD	ALS	9	-0.00530853	0.934365	0.06446	-0.13165	0.121033	NA	NA	NA	NA	NA
642	1609	IDP_dMRI_TBSS_MD_Corticospinal_tract_L	MD	ALS	9	0.00613447	0.924182	0.0644597	-0.120206	0.132475	NA	NA	NA	NA	NA
643	1610	IDP_dMRI_TBSS_MD_Medial_lemniscus_R	MD	ALS	9	-0.0813173	0.212592	0.065238	-0.209184	0.0465493	NA	NA	NA	NA	NA
644	1611	IDP_dMRI_TBSS_MD_Medial_lemniscus_L	MD	ALS	9	-0.0517781	0.430577	0.0656911	-0.180533	0.0769765	NA	NA	NA	NA	NA
645	1612	IDP_dMRI_TBSS_MD_Inferior_cerebellar_peduncle_R	MD	ALS	9	-0.0306169	0.634801	0.0644593	-0.156957	0.0957234	NA	NA	NA	NA	NA
646	1613	IDP_dMRI_TBSS_MD_Inferior_cerebellar_peduncle_L	MD	ALS	9	-0.057564	0.371843	0.0644594	-0.183904	0.0687765	NA	NA	NA	NA	NA
647	1614	IDP_dMRI_TBSS_MD_Superior_cerebellar_peduncle_R	MD	ALS	9	0.0381156	0.554313	0.0644596	-0.0882252	0.164456	NA	NA	NA	NA	NA
648	1615	IDP_dMRI_TBSS_MD_Superior_cerebellar_peduncle_L	MD	ALS	9	-0.0354842	0.581988	0.06446	-0.161826	0.0908574	NA	NA	NA	NA	NA
649	1616	IDP_dMRI_TBSS_MD_Cerebral_peduncle_R	MD	ALS	9	-0.0373771	0.698242	0.0964088	-0.226338	0.151584	NA	NA	NA	NA	NA
650	1617	IDP_dMRI_TBSS_MD_Cerebral_peduncle_L	MD	ALS	9	-0.0413113	0.687861	0.102826	-0.24285	0.160228	NA	NA	NA	NA	NA
651	1618	IDP_dMRI_TBSS_MD_Anterior_limb_of_internal_capsule_R	MD	ALS	9	-0.0185784	0.805523	0.0754587	-0.166477	0.129321	NA	NA	NA	NA	NA
652	1619	IDP_dMRI_TBSS_MD_Anterior_limb_of_internal_capsule_L	MD	ALS	9	0.0404443	0.608184	0.07889	-0.11418	0.195069	NA	NA	NA	NA	NA
653	1620	IDP_dMRI_TBSS_MD_Posterior_limb_of_internal_capsule_R	MD	ALS	9	-0.0165557	0.902712	0.13544	-0.282018	0.248907	NA	NA	NA	NA	NA
654	1621	IDP_dMRI_TBSS_MD_Posterior_limb_of_internal_capsule_L	MD	ALS	9	0.00960158	0.936818	0.121125	-0.227803	0.247006	NA	NA	NA	NA	NA
655	1622	IDP_dMRI_TBSS_MD_Retrolenticular_part_of_internal_capsule_R	MD	ALS	9	-0.00955787	0.882124	0.0644596	-0.135899	0.116783	NA	NA	NA	NA	NA
656	1623	IDP_dMRI_TBSS_MD_Retrolenticular_part_of_internal_capsule_L	MD	ALS	9	-0.137244	0.141045	0.093242	-0.319998	0.0455103	NA	NA	NA	NA	NA
657	1624	IDP_dMRI_TBSS_MD_Anterior_corona_radiata_R	MD	ALS	9	6.45e-05	0.999202	0.0644599	-0.126277	0.126406	NA	NA	NA	NA	NA
658	1625	IDP_dMRI_TBSS_MD_Anterior_corona_radiata_L	MD	ALS	9	-0.0475328	0.460873	0.0644592	-0.173873	0.0788072	NA	NA	NA	NA	NA
659	1626	IDP_dMRI_TBSS_MD_Superior_corona_radiata_R	MD	ALS	9	-0.028005	0.663957	0.0644598	-0.154346	0.0983362	NA	NA	NA	NA	NA
660	1627	IDP_dMRI_TBSS_MD_Superior_corona_radiata_L	MD	ALS	9	-0.100951	0.163669	0.0724788	-0.24301	0.0411073	NA	NA	NA	NA	NA
661	1628	IDP_dMRI_TBSS_MD_Posterior_corona_radiata_R	MD	ALS	9	-0.0858204	0.234113	0.0721283	-0.227192	0.0555511	NA	NA	NA	NA	NA
662	1629	IDP_dMRI_TBSS_MD_Posterior_corona_radiata_L	MD	ALS	9	-0.103351	0.227086	0.0855627	-0.271054	0.0643519	NA	NA	NA	NA	NA
663	1630	IDP_dMRI_TBSS_MD_Posterior_thalamic_radiation_R	MD	ALS	9	-0.0172609	0.788871	0.06446	-0.143603	0.109081	NA	NA	NA	NA	NA
664	1631	IDP_dMRI_TBSS_MD_Posterior_thalamic_radiation_L	MD	ALS	9	-0.00374297	0.953696	0.0644599	-0.130084	0.122598	NA	NA	NA	NA	NA
665	1632	IDP_dMRI_TBSS_MD_Sagittal_stratum_R	MD	ALS	9	0.0839725	0.192671	0.0644595	-0.0423681	0.210313	NA	NA	NA	NA	NA
666	1633	IDP_dMRI_TBSS_MD_Sagittal_stratum_L	MD	ALS	9	-0.0156775	0.807838	0.0644592	-0.142017	0.110662	NA	NA	NA	NA	NA
667	1634	IDP_dMRI_TBSS_MD_External_capsule_R	MD	ALS	9	0.00682119	0.915724	0.0644597	-0.11952	0.133162	NA	NA	NA	NA	NA
668	1635	IDP_dMRI_TBSS_MD_External_capsule_L	MD	ALS	9	-0.0643923	0.369164	0.0717031	-0.20493	0.0761458	NA	NA	NA	NA	NA
669	1636	IDP_dMRI_TBSS_MD_Cingulum_cingulate_gyrus_R	MD	ALS	9	-0.00843711	0.92355	0.0879199	-0.18076	0.163886	NA	NA	NA	NA	NA
670	1637	IDP_dMRI_TBSS_MD_Cingulum_cingulate_gyrus_L	MD	ALS	9	-0.0278248	0.741659	0.084405	-0.193259	0.137609	NA	NA	NA	NA	NA
671	1638	IDP_dMRI_TBSS_MD_Cingulum_hippocampus_R	MD	ALS	9	0.0465615	0.597984	0.0883015	-0.126509	0.219633	NA	NA	NA	NA	NA
672	1639	IDP_dMRI_TBSS_MD_Cingulum_hippocampus_L	MD	ALS	9	0.0671415	0.556045	0.114045	-0.156388	0.290671	NA	NA	NA	NA	NA
673	1640	IDP_dMRI_TBSS_MD_Fornix_cres+Stria_terminalis_R	MD	ALS	9	-0.0629873	0.32849	0.0644596	-0.189328	0.0633534	NA	NA	NA	NA	NA
674	1641	IDP_dMRI_TBSS_MD_Fornix_cres+Stria_terminalis_L	MD	ALS	9	-0.123866	0.0938639	0.0739338	-0.268776	0.0210446	NA	NA	NA	NA	NA
675	1642	IDP_dMRI_TBSS_MD_Superior_longitudinal_fasciculus_R	MD	ALS	9	-0.0319415	0.62023	0.0644599	-0.158283	0.0944	NA	NA	NA	NA	NA
676	1643	IDP_dMRI_TBSS_MD_Superior_longitudinal_fasciculus_L	MD	ALS	9	-0.0586826	0.362623	0.0644595	-0.185023	0.0676581	NA	NA	NA	NA	NA
677	1644	IDP_dMRI_TBSS_MD_Superior_fronto-occipital_fasciculus_R	MD	ALS	9	-0.0443266	0.533273	0.0711481	-0.183777	0.0951237	NA	NA	NA	NA	NA
678	1645	IDP_dMRI_TBSS_MD_Superior_fronto-occipital_fasciculus_L	MD	ALS	9	0.0031335	0.963052	0.0676428	-0.129446	0.135713	NA	NA	NA	NA	NA
679	1646	IDP_dMRI_TBSS_MD_Uncinate_fasciculus_R	MD	ALS	9	0.0614311	0.340585	0.0644601	-0.0649107	0.187773	NA	NA	NA	NA	NA
680	1647	IDP_dMRI_TBSS_MD_Uncinate_fasciculus_L	MD	ALS	9	0.0527639	0.413042	0.0644601	-0.0735778	0.179106	NA	NA	NA	NA	NA
681	1648	IDP_dMRI_TBSS_MD_Tapetum_R	MD	ALS	9	0.0525701	0.585564	0.0964102	-0.136394	0.241534	NA	NA	NA	NA	NA
682	1649	IDP_dMRI_TBSS_MD_Tapetum_L	MD	ALS	9	0.00599184	0.953617	0.103014	-0.195915	0.207899	NA	NA	NA	NA	NA
683	122	IDP_T1_FAST_ROIs_L_thalamus	GMV	FTD	1	NA	NA	NA	NA	NA	0.142965	0.0409135	0.0699299	0.00590248	0.280028
684	123	IDP_T1_FAST_ROIs_R_thalamus	GMV	FTD	1	NA	NA	NA	NA	NA	0.131082	0.0608689	0.0699308	-0.0059828	0.268146
685	124	IDP_T1_FAST_ROIs_L_caudate	GMV	FTD	1	NA	NA	NA	NA	NA	0.106864	0.126484	0.0699317	-0.0302026	0.24393
686	125	IDP_T1_FAST_ROIs_R_caudate	GMV	FTD	1	NA	NA	NA	NA	NA	0.0852486	0.22284	0.0699326	-0.0518193	0.222316
687	126	IDP_T1_FAST_ROIs_L_putamen	GMV	FTD	1	NA	NA	NA	NA	NA	0.0990473	0.15668	0.0699326	-0.0380206	0.236115
688	127	IDP_T1_FAST_ROIs_R_putamen	GMV	FTD	1	NA	NA	NA	NA	NA	0.0981542	0.160451	0.0699326	-0.0389136	0.235222
689	128	IDP_T1_FAST_ROIs_L_pallidum	GMV	FTD	1	NA	NA	NA	NA	NA	0.082222	0.239702	0.0699326	-0.0548459	0.21929
690	129	IDP_T1_FAST_ROIs_R_pallidum	GMV	FTD	1	NA	NA	NA	NA	NA	0.0566865	0.417608	0.0699335	-0.0803831	0.193756
691	130	IDP_T1_FAST_ROIs_L_hippocampus	GMV	FTD	1	NA	NA	NA	NA	NA	0.122788	0.0791144	0.0699308	-0.0142765	0.259852
692	131	IDP_T1_FAST_ROIs_R_hippocampus	GMV	FTD	1	NA	NA	NA	NA	NA	0.18301	0.00886671	0.0699273	0.0459528	0.320068
693	132	IDP_T1_FAST_ROIs_L_amygdala	GMV	FTD	1	NA	NA	NA	NA	NA	0.00385464	0.956044	0.0699343	-0.133217	0.140926
694	133	IDP_T1_FAST_ROIs_R_amygdala	GMV	FTD	1	NA	NA	NA	NA	NA	0.0172365	0.805321	0.0699343	-0.119835	0.154308
695	134	IDP_T1_FAST_ROIs_L_ventral_striatum	GMV	FTD	1	NA	NA	NA	NA	NA	0.10147	0.146789	0.0699326	-0.0355979	0.238538
696	135	IDP_T1_FAST_ROIs_R_ventral_striatum	GMV	FTD	1	NA	NA	NA	NA	NA	0.0444289	0.525236	0.0699343	-0.0926424	0.1815
697	136	IDP_T1_FAST_ROIs_brain_stem	GMV	FTD	1	NA	NA	NA	NA	NA	-0.0734437	0.293629	0.0699335	-0.210513	0.0636259
698	137	IDP_T1_FAST_ROIs_L_cerebellum_I-IV	GMV	FTD	1	NA	NA	NA	NA	NA	-0.038702	0.579986	0.0699343	-0.175773	0.0983693
699	138	IDP_T1_FAST_ROIs_R_cerebellum_I-IV	GMV	FTD	1	NA	NA	NA	NA	NA	0.000751405	0.991427	0.0699343	-0.13632	0.137823
700	139	IDP_T1_FAST_ROIs_L_cerebellum_V	GMV	FTD	1	NA	NA	NA	NA	NA	-0.0076083	0.913367	0.0699343	-0.14468	0.129463
701	140	IDP_T1_FAST_ROIs_R_cerebellum_V	GMV	FTD	1	NA	NA	NA	NA	NA	0.0178342	0.798713	0.0699343	-0.119237	0.154905
702	141	IDP_T1_FAST_ROIs_L_cerebellum_VI	GMV	FTD	1	NA	NA	NA	NA	NA	0.0750388	0.28327	0.0699335	-0.0620308	0.212108
703	142	IDP_T1_FAST_ROIs_V_cerebellum_VI	GMV	FTD	1	NA	NA	NA	NA	NA	0.101214	0.147812	0.0699326	-0.0358543	0.238281
704	143	IDP_T1_FAST_ROIs_R_cerebellum_VI	GMV	FTD	1	NA	NA	NA	NA	NA	0.0810071	0.246717	0.0699326	-0.0560608	0.218075
705	144	IDP_T1_FAST_ROIs_L_cerebellum_crus_I	GMV	FTD	1	NA	NA	NA	NA	NA	-0.0287195	0.681319	0.0699343	-0.165791	0.108352
706	145	IDP_T1_FAST_ROIs_V_cerebellum_crus_I	GMV	FTD	1	NA	NA	NA	NA	NA	-0.0130109	0.85241	0.0699343	-0.150082	0.12406
707	146	IDP_T1_FAST_ROIs_R_cerebellum_crus_I	GMV	FTD	1	NA	NA	NA	NA	NA	-0.00538465	0.938627	0.0699343	-0.142456	0.131687
708	147	IDP_T1_FAST_ROIs_L_cerebellum_crus_II	GMV	FTD	1	NA	NA	NA	NA	NA	0.0312518	0.654967	0.0699343	-0.10582	0.168323
709	148	IDP_T1_FAST_ROIs_V_cerebellum_crus_II	GMV	FTD	1	NA	NA	NA	NA	NA	0.141657	0.0427963	0.0699299	0.00459388	0.278719
710	149	IDP_T1_FAST_ROIs_R_cerebellum_crus_II	GMV	FTD	1	NA	NA	NA	NA	NA	0.0803351	0.250665	0.0699335	-0.0567345	0.217405
711	150	IDP_T1_FAST_ROIs_L_cerebellum_VIIb	GMV	FTD	1	NA	NA	NA	NA	NA	0.0559217	0.423919	0.0699335	-0.0811479	0.192991
712	151	IDP_T1_FAST_ROIs_V_cerebellum_VIIb	GMV	FTD	1	NA	NA	NA	NA	NA	0.0326603	0.64049	0.0699343	-0.104411	0.169732
713	152	IDP_T1_FAST_ROIs_R_cerebellum_VIIb	GMV	FTD	1	NA	NA	NA	NA	NA	0.0734587	0.29353	0.0699335	-0.0636108	0.210528
714	153	IDP_T1_FAST_ROIs_L_cerebellum_VIIIa	GMV	FTD	1	NA	NA	NA	NA	NA	0.0294224	0.673964	0.0699343	-0.107649	0.166494
715	154	IDP_T1_FAST_ROIs_V_cerebellum_VIIIa	GMV	FTD	1	NA	NA	NA	NA	NA	8.38e-05	0.999044	0.0699343	-0.136988	0.137155
716	155	IDP_T1_FAST_ROIs_R_cerebellum_VIIIa	GMV	FTD	1	NA	NA	NA	NA	NA	0.0108349	0.876877	0.0699343	-0.126236	0.147906
717	156	IDP_T1_FAST_ROIs_L_cerebellum_VIIIb	GMV	FTD	1	NA	NA	NA	NA	NA	0.000927341	0.98942	0.0699343	-0.136144	0.137999
718	157	IDP_T1_FAST_ROIs_V_cerebellum_VIIIb	GMV	FTD	1	NA	NA	NA	NA	NA	0.00984902	0.888002	0.0699343	-0.127222	0.14692
719	158	IDP_T1_FAST_ROIs_R_cerebellum_VIIIb	GMV	FTD	1	NA	NA	NA	NA	NA	-0.0144707	0.836074	0.0699343	-0.151542	0.122601
720	159	IDP_T1_FAST_ROIs_L_cerebellum_IX	GMV	FTD	1	NA	NA	NA	NA	NA	-0.0205027	0.769392	0.0699343	-0.157574	0.116569
721	160	IDP_T1_FAST_ROIs_V_cerebellum_IX	GMV	FTD	1	NA	NA	NA	NA	NA	-0.0271253	0.698114	0.0699343	-0.164197	0.109946
722	161	IDP_T1_FAST_ROIs_R_cerebellum_IX	GMV	FTD	1	NA	NA	NA	NA	NA	-0.0184734	0.791661	0.0699343	-0.155545	0.118598
723	162	IDP_T1_FAST_ROIs_L_cerebellum_X	GMV	FTD	1	NA	NA	NA	NA	NA	0.0910542	0.192907	0.0699326	-0.0460137	0.228122
724	163	IDP_T1_FAST_ROIs_V_cerebellum_X	GMV	FTD	1	NA	NA	NA	NA	NA	0.074533	0.286527	0.0699335	-0.0625365	0.211603
725	164	IDP_T1_FAST_ROIs_R_cerebellum_X	GMV	FTD	1	NA	NA	NA	NA	NA	0.0101214	0.884927	0.0699343	-0.12695	0.147193
726	344	aparc-Desikan_lh_volume_bankssts	GMV	FTD	1	NA	NA	NA	NA	NA	0.0880789	0.217184	0.0713738	-0.0518138	0.227972
727	345	aparc-Desikan_lh_volume_caudalanteriorcingulate	GMV	FTD	1	NA	NA	NA	NA	NA	0.00740087	0.917416	0.0713756	-0.132495	0.147297
728	346	aparc-Desikan_lh_volume_caudalmiddlefrontal	GMV	FTD	1	NA	NA	NA	NA	NA	-0.0531258	0.456681	0.0713747	-0.19302	0.0867686
729	347	aparc-Desikan_lh_volume_cuneus	GMV	FTD	1	NA	NA	NA	NA	NA	0.0619041	0.385771	0.0713747	-0.0779903	0.201798
730	348	aparc-Desikan_lh_volume_entorhinal	GMV	FTD	1	NA	NA	NA	NA	NA	-0.0836871	0.240989	0.0713738	-0.22358	0.0562056
731	349	aparc-Desikan_lh_volume_fusiform	GMV	FTD	1	NA	NA	NA	NA	NA	0.0521329	0.465139	0.0713747	-0.0877615	0.192027
732	350	aparc-Desikan_lh_volume_inferiorparietal	GMV	FTD	1	NA	NA	NA	NA	NA	0.106563	0.135426	0.0713729	-0.033328	0.246454
733	351	aparc-Desikan_lh_volume_inferiortemporal	GMV	FTD	1	NA	NA	NA	NA	NA	-0.0855633	0.230603	0.0713738	-0.225456	0.0543293
734	352	aparc-Desikan_lh_volume_isthmuscingulate	GMV	FTD	1	NA	NA	NA	NA	NA	-0.00918588	0.897597	0.0713756	-0.149082	0.13071
735	353	aparc-Desikan_lh_volume_lateraloccipital	GMV	FTD	1	NA	NA	NA	NA	NA	0.0805482	0.259092	0.0713738	-0.0593445	0.220441
736	354	aparc-Desikan_lh_volume_lateralorbitofrontal	GMV	FTD	1	NA	NA	NA	NA	NA	0.0449992	0.528391	0.0713747	-0.0948952	0.184894
737	355	aparc-Desikan_lh_volume_lingual	GMV	FTD	1	NA	NA	NA	NA	NA	-0.0119667	0.866853	0.0713756	-0.151863	0.127929
738	356	aparc-Desikan_lh_volume_medialorbitofrontal	GMV	FTD	1	NA	NA	NA	NA	NA	0.0552718	0.438701	0.0713747	-0.0846226	0.195166
739	357	aparc-Desikan_lh_volume_middletemporal	GMV	FTD	1	NA	NA	NA	NA	NA	0.053842	0.450635	0.0713747	-0.0860524	0.193736
740	358	aparc-Desikan_lh_volume_parahippocampal	GMV	FTD	1	NA	NA	NA	NA	NA	-0.0470939	0.509375	0.0713747	-0.186988	0.0928005
741	359	aparc-Desikan_lh_volume_paracentral	GMV	FTD	1	NA	NA	NA	NA	NA	0.000967395	0.989186	0.0713756	-0.138929	0.140864
742	360	aparc-Desikan_lh_volume_parsopercularis	GMV	FTD	1	NA	NA	NA	NA	NA	-0.0394164	0.580779	0.0713747	-0.179311	0.100478
743	361	aparc-Desikan_lh_volume_parsorbitalis	GMV	FTD	1	NA	NA	NA	NA	NA	0.107774	0.131039	0.0713729	-0.0321167	0.247665
744	362	aparc-Desikan_lh_volume_parstriangularis	GMV	FTD	1	NA	NA	NA	NA	NA	-0.0924954	0.194994	0.0713729	-0.232386	0.0473955
745	363	aparc-Desikan_lh_volume_pericalcarine	GMV	FTD	1	NA	NA	NA	NA	NA	0.00501762	0.943956	0.0713756	-0.134879	0.144914
746	364	aparc-Desikan_lh_volume_postcentral	GMV	FTD	1	NA	NA	NA	NA	NA	0.0603966	0.397447	0.0713747	-0.0794978	0.200291
747	365	aparc-Desikan_lh_volume_posteriorcingulate	GMV	FTD	1	NA	NA	NA	NA	NA	-0.0769062	0.281251	0.0713738	-0.216799	0.0629865
748	366	aparc-Desikan_lh_volume_precentral	GMV	FTD	1	NA	NA	NA	NA	NA	0.0197193	0.782334	0.0713747	-0.120175	0.159614
749	367	aparc-Desikan_lh_volume_precuneus	GMV	FTD	1	NA	NA	NA	NA	NA	-0.00859135	0.904192	0.0713756	-0.148487	0.131305
750	368	aparc-Desikan_lh_volume_rostralanteriorcingulate	GMV	FTD	1	NA	NA	NA	NA	NA	-0.044085	0.536802	0.0713747	-0.183979	0.0958094
751	369	aparc-Desikan_lh_volume_rostralmiddlefrontal	GMV	FTD	1	NA	NA	NA	NA	NA	0.0578076	0.417987	0.0713747	-0.0820868	0.197702
752	370	aparc-Desikan_lh_volume_superiorfrontal	GMV	FTD	1	NA	NA	NA	NA	NA	-0.0808877	0.25709	0.0713738	-0.22078	0.0590049
753	371	aparc-Desikan_lh_volume_superiorparietal	GMV	FTD	1	NA	NA	NA	NA	NA	0.176821	0.0132278	0.0713685	0.0369386	0.316703
754	372	aparc-Desikan_lh_volume_superiortemporal	GMV	FTD	1	NA	NA	NA	NA	NA	0.050353	0.480515	0.0713747	-0.0895414	0.190247
755	373	aparc-Desikan_lh_volume_supramarginal	GMV	FTD	1	NA	NA	NA	NA	NA	0.0813501	0.25438	0.0713738	-0.0585425	0.221243
756	374	aparc-Desikan_lh_volume_frontalpole	GMV	FTD	1	NA	NA	NA	NA	NA	0.0496156	0.486966	0.0713747	-0.0902788	0.18951
757	375	aparc-Desikan_lh_volume_transversetemporal	GMV	FTD	1	NA	NA	NA	NA	NA	-0.1146	0.108346	0.071372	-0.254489	0.025289
758	376	aparc-Desikan_lh_volume_insula	GMV	FTD	1	NA	NA	NA	NA	NA	-0.0812706	0.254845	0.0713738	-0.221163	0.0586221
759	377	aparc-Desikan_rh_volume_bankssts	GMV	FTD	1	NA	NA	NA	NA	NA	-0.0100798	0.887695	0.0713756	-0.149976	0.129816
760	378	aparc-Desikan_rh_volume_caudalanteriorcingulate	GMV	FTD	1	NA	NA	NA	NA	NA	0.0562523	0.430622	0.0713747	-0.083642	0.196147
761	379	aparc-Desikan_rh_volume_caudalmiddlefrontal	GMV	FTD	1	NA	NA	NA	NA	NA	-0.0473768	0.506834	0.0713747	-0.187271	0.0925176
762	380	aparc-Desikan_rh_volume_cuneus	GMV	FTD	1	NA	NA	NA	NA	NA	0.0918853	0.197956	0.0713729	-0.0480056	0.231776
763	381	aparc-Desikan_rh_volume_entorhinal	GMV	FTD	1	NA	NA	NA	NA	NA	-0.140719	0.048649	0.0713712	-0.280607	-0.000831813
764	382	aparc-Desikan_rh_volume_fusiform	GMV	FTD	1	NA	NA	NA	NA	NA	0.0208422	0.770278	0.0713747	-0.119052	0.160737
765	383	aparc-Desikan_rh_volume_inferiorparietal	GMV	FTD	1	NA	NA	NA	NA	NA	0.184593	0.00969539	0.0713676	0.0447124	0.324473
766	384	aparc-Desikan_rh_volume_inferiortemporal	GMV	FTD	1	NA	NA	NA	NA	NA	0.0591923	0.406925	0.0713747	-0.0807021	0.199087
767	385	aparc-Desikan_rh_volume_isthmuscingulate	GMV	FTD	1	NA	NA	NA	NA	NA	0.00939455	0.895284	0.0713756	-0.130502	0.149291
768	386	aparc-Desikan_rh_volume_lateraloccipital	GMV	FTD	1	NA	NA	NA	NA	NA	0.0918411	0.198172	0.0713729	-0.0480498	0.231732
769	387	aparc-Desikan_rh_volume_lateralorbitofrontal	GMV	FTD	1	NA	NA	NA	NA	NA	-0.0678804	0.341577	0.0713738	-0.207773	0.0720123
770	388	aparc-Desikan_rh_volume_lingual	GMV	FTD	1	NA	NA	NA	NA	NA	0.103645	0.146456	0.0713729	-0.0362459	0.243536
771	389	aparc-Desikan_rh_volume_medialorbitofrontal	GMV	FTD	1	NA	NA	NA	NA	NA	0.0545379	0.444804	0.0713747	-0.0853565	0.194432
772	390	aparc-Desikan_rh_volume_middletemporal	GMV	FTD	1	NA	NA	NA	NA	NA	0.0127837	0.857856	0.0713756	-0.127112	0.15268
773	391	aparc-Desikan_rh_volume_parahippocampal	GMV	FTD	1	NA	NA	NA	NA	NA	-0.0622587	0.383056	0.0713747	-0.202153	0.0776357
774	392	aparc-Desikan_rh_volume_paracentral	GMV	FTD	1	NA	NA	NA	NA	NA	-0.0274241	0.70081	0.0713747	-0.167319	0.11247
775	393	aparc-Desikan_rh_volume_parsopercularis	GMV	FTD	1	NA	NA	NA	NA	NA	0.0532372	0.455737	0.0713747	-0.0866571	0.193132
776	394	aparc-Desikan_rh_volume_parsorbitalis	GMV	FTD	1	NA	NA	NA	NA	NA	-0.0350653	0.623229	0.0713756	-0.174961	0.104831
777	395	aparc-Desikan_rh_volume_parstriangularis	GMV	FTD	1	NA	NA	NA	NA	NA	0.0659926	0.355177	0.0713747	-0.0739018	0.205887
778	396	aparc-Desikan_rh_volume_pericalcarine	GMV	FTD	1	NA	NA	NA	NA	NA	0.0515803	0.469883	0.0713747	-0.0883141	0.191475
779	397	aparc-Desikan_rh_volume_postcentral	GMV	FTD	1	NA	NA	NA	NA	NA	0.0353102	0.6208	0.0713747	-0.104584	0.175205
780	398	aparc-Desikan_rh_volume_posteriorcingulate	GMV	FTD	1	NA	NA	NA	NA	NA	0.0646203	0.365271	0.0713747	-0.075274	0.204515
781	399	aparc-Desikan_rh_volume_precentral	GMV	FTD	1	NA	NA	NA	NA	NA	0.0308389	0.66569	0.0713747	-0.109056	0.170733
782	400	aparc-Desikan_rh_volume_precuneus	GMV	FTD	1	NA	NA	NA	NA	NA	-0.0664824	0.351611	0.0713738	-0.206375	0.0734102
783	401	aparc-Desikan_rh_volume_rostralanteriorcingulate	GMV	FTD	1	NA	NA	NA	NA	NA	-0.0129561	0.85596	0.0713756	-0.152852	0.12694
784	402	aparc-Desikan_rh_volume_rostralmiddlefrontal	GMV	FTD	1	NA	NA	NA	NA	NA	0.0514123	0.471331	0.0713747	-0.0884821	0.191307
785	403	aparc-Desikan_rh_volume_superiorfrontal	GMV	FTD	1	NA	NA	NA	NA	NA	0.0334817	0.639	0.0713747	-0.106413	0.173376
786	404	aparc-Desikan_rh_volume_superiorparietal	GMV	FTD	1	NA	NA	NA	NA	NA	0.0274639	0.700397	0.0713747	-0.11243	0.167358
787	405	aparc-Desikan_rh_volume_superiortemporal	GMV	FTD	1	NA	NA	NA	NA	NA	0.0430602	0.546311	0.0713747	-0.0968342	0.182955
788	406	aparc-Desikan_rh_volume_supramarginal	GMV	FTD	1	NA	NA	NA	NA	NA	-0.0915405	0.19965	0.0713738	-0.231433	0.0483522
789	407	aparc-Desikan_rh_volume_frontalpole	GMV	FTD	1	NA	NA	NA	NA	NA	-0.0551683	0.439558	0.0713747	-0.195063	0.0847261
790	408	aparc-Desikan_rh_volume_transversetemporal	GMV	FTD	1	NA	NA	NA	NA	NA	-0.0695161	0.330076	0.0713747	-0.209411	0.0703783
791	409	aparc-Desikan_rh_volume_insula	GMV	FTD	1	NA	NA	NA	NA	NA	0.0177608	0.803488	0.0713756	-0.122135	0.157657
792	648	aparc-Desikan_lh_area_TotalSurface	SA	FTD	1	NA	NA	NA	NA	NA	0.0358478	0.615493	0.0713747	-0.104047	0.175742
793	649	aparc-Desikan_lh_area_bankssts	SA	FTD	1	NA	NA	NA	NA	NA	0.0731908	0.305147	0.0713738	-0.0667018	0.213083
794	650	aparc-Desikan_lh_area_caudalanteriorcingulate	SA	FTD	1	NA	NA	NA	NA	NA	-0.0292155	0.682301	0.0713747	-0.16911	0.110679
795	651	aparc-Desikan_lh_area_caudalmiddlefrontal	SA	FTD	1	NA	NA	NA	NA	NA	-0.0766339	0.282958	0.0713738	-0.216527	0.0632588
796	652	aparc-Desikan_lh_area_cuneus	SA	FTD	1	NA	NA	NA	NA	NA	0.0515644	0.47002	0.0713747	-0.08833	0.191459
797	653	aparc-Desikan_lh_area_entorhinal	SA	FTD	1	NA	NA	NA	NA	NA	-0.0685824	0.336613	0.0713747	-0.208477	0.071312
798	654	aparc-Desikan_lh_area_fusiform	SA	FTD	1	NA	NA	NA	NA	NA	0.0444661	0.533288	0.0713747	-0.0954283	0.18436
799	655	aparc-Desikan_lh_area_inferiorparietal	SA	FTD	1	NA	NA	NA	NA	NA	0.0816605	0.252572	0.0713738	-0.0582322	0.221553
800	656	aparc-Desikan_lh_area_inferiortemporal	SA	FTD	1	NA	NA	NA	NA	NA	-0.0728672	0.307291	0.0713738	-0.21276	0.0670255
801	657	aparc-Desikan_lh_area_isthmuscingulate	SA	FTD	1	NA	NA	NA	NA	NA	-0.0426773	0.549884	0.0713747	-0.182572	0.0972171
802	658	aparc-Desikan_lh_area_lateraloccipital	SA	FTD	1	NA	NA	NA	NA	NA	0.0664073	0.352156	0.0713738	-0.0734854	0.2063
803	659	aparc-Desikan_lh_area_lateralorbitofrontal	SA	FTD	1	NA	NA	NA	NA	NA	0.0319936	0.653974	0.0713747	-0.107901	0.171888
804	660	aparc-Desikan_lh_area_lingual	SA	FTD	1	NA	NA	NA	NA	NA	-0.00139897	0.984362	0.0713756	-0.141295	0.138497
805	661	aparc-Desikan_lh_area_medialorbitofrontal	SA	FTD	1	NA	NA	NA	NA	NA	0.0553266	0.438247	0.0713747	-0.0845678	0.195221
806	662	aparc-Desikan_lh_area_middletemporal	SA	FTD	1	NA	NA	NA	NA	NA	0.0496359	0.486787	0.0713747	-0.0902585	0.18953
807	663	aparc-Desikan_lh_area_parahippocampal	SA	FTD	1	NA	NA	NA	NA	NA	-0.00174115	0.980538	0.0713756	-0.141637	0.138155
808	664	aparc-Desikan_lh_area_paracentral	SA	FTD	1	NA	NA	NA	NA	NA	-0.0217538	0.760531	0.0713747	-0.161648	0.118141
809	665	aparc-Desikan_lh_area_parsopercularis	SA	FTD	1	NA	NA	NA	NA	NA	-0.0366436	0.607673	0.0713747	-0.176538	0.103251
810	666	aparc-Desikan_lh_area_parsorbitalis	SA	FTD	1	NA	NA	NA	NA	NA	0.0702005	0.325331	0.0713738	-0.0696922	0.210093
811	667	aparc-Desikan_lh_area_parstriangularis	SA	FTD	1	NA	NA	NA	NA	NA	-0.0981984	0.168868	0.0713729	-0.238089	0.0416925
812	668	aparc-Desikan_lh_area_pericalcarine	SA	FTD	1	NA	NA	NA	NA	NA	0.0153204	0.830044	0.0713756	-0.124576	0.155217
813	669	aparc-Desikan_lh_area_postcentral	SA	FTD	1	NA	NA	NA	NA	NA	0.0651464	0.36138	0.0713747	-0.074748	0.205041
814	670	aparc-Desikan_lh_area_posteriorcingulate	SA	FTD	1	NA	NA	NA	NA	NA	-0.0521576	0.464927	0.0713747	-0.192052	0.0877367
815	671	aparc-Desikan_lh_area_precentral	SA	FTD	1	NA	NA	NA	NA	NA	0.0281067	0.693735	0.0713747	-0.111788	0.168001
816	672	aparc-Desikan_lh_area_precuneus	SA	FTD	1	NA	NA	NA	NA	NA	-0.0225867	0.751659	0.0713747	-0.162481	0.117308
817	673	aparc-Desikan_lh_area_rostralanteriorcingulate	SA	FTD	1	NA	NA	NA	NA	NA	-0.0704056	0.32392	0.0713738	-0.210298	0.069487
818	674	aparc-Desikan_lh_area_rostralmiddlefrontal	SA	FTD	1	NA	NA	NA	NA	NA	0.0536387	0.452347	0.0713747	-0.0862557	0.193533
819	675	aparc-Desikan_lh_area_superiorfrontal	SA	FTD	1	NA	NA	NA	NA	NA	-0.108287	0.129216	0.0713729	-0.248178	0.0316038
820	676	aparc-Desikan_lh_area_superiorparietal	SA	FTD	1	NA	NA	NA	NA	NA	0.157935	0.0269034	0.0713694	0.0180505	0.297818
821	677	aparc-Desikan_lh_area_superiortemporal	SA	FTD	1	NA	NA	NA	NA	NA	-0.0116758	0.87006	0.0713756	-0.151572	0.12822
822	678	aparc-Desikan_lh_area_supramarginal	SA	FTD	1	NA	NA	NA	NA	NA	0.0783289	0.272447	0.0713738	-0.0615638	0.218222
823	679	aparc-Desikan_lh_area_frontalpole	SA	FTD	1	NA	NA	NA	NA	NA	-0.00124724	0.986058	0.0713756	-0.141143	0.138649
824	680	aparc-Desikan_lh_area_transversetemporal	SA	FTD	1	NA	NA	NA	NA	NA	-0.159588	0.0253463	0.0713694	-0.299472	-0.019704
825	681	aparc-Desikan_lh_area_insula	SA	FTD	1	NA	NA	NA	NA	NA	-0.0873989	0.220755	0.0713738	-0.227292	0.0524937
826	682	aparc-Desikan_rh_area_TotalSurface	SA	FTD	1	NA	NA	NA	NA	NA	0.0567448	0.426598	0.0713747	-0.0831496	0.196639
827	683	aparc-Desikan_rh_area_bankssts	SA	FTD	1	NA	NA	NA	NA	NA	-0.0149941	0.83361	0.0713756	-0.15489	0.124902
828	684	aparc-Desikan_rh_area_caudalanteriorcingulate	SA	FTD	1	NA	NA	NA	NA	NA	0.0579429	0.416899	0.0713747	-0.0819515	0.197837
829	685	aparc-Desikan_rh_area_caudalmiddlefrontal	SA	FTD	1	NA	NA	NA	NA	NA	-0.0570746	0.423915	0.0713747	-0.196969	0.0828197
830	686	aparc-Desikan_rh_area_cuneus	SA	FTD	1	NA	NA	NA	NA	NA	0.0553717	0.437874	0.0713747	-0.0845227	0.195266
831	687	aparc-Desikan_rh_area_entorhinal	SA	FTD	1	NA	NA	NA	NA	NA	-0.0420425	0.555835	0.0713747	-0.181937	0.0978519
832	688	aparc-Desikan_rh_area_fusiform	SA	FTD	1	NA	NA	NA	NA	NA	0.0144017	0.840093	0.0713756	-0.125494	0.154298
833	689	aparc-Desikan_rh_area_inferiorparietal	SA	FTD	1	NA	NA	NA	NA	NA	0.160737	0.0243103	0.0713694	0.0208534	0.300621
834	690	aparc-Desikan_rh_area_inferiortemporal	SA	FTD	1	NA	NA	NA	NA	NA	0.0368779	0.605379	0.0713747	-0.103016	0.176772
835	691	aparc-Desikan_rh_area_isthmuscingulate	SA	FTD	1	NA	NA	NA	NA	NA	0.0274109	0.700948	0.0713747	-0.112484	0.167305
836	692	aparc-Desikan_rh_area_lateraloccipital	SA	FTD	1	NA	NA	NA	NA	NA	0.0690086	0.333613	0.0713738	-0.0708841	0.208901
837	693	aparc-Desikan_rh_area_lateralorbitofrontal	SA	FTD	1	NA	NA	NA	NA	NA	0.0353562	0.620346	0.0713747	-0.104538	0.175251
838	694	aparc-Desikan_rh_area_lingual	SA	FTD	1	NA	NA	NA	NA	NA	0.120153	0.0922834	0.071372	-0.0197362	0.260042
839	695	aparc-Desikan_rh_area_medialorbitofrontal	SA	FTD	1	NA	NA	NA	NA	NA	-0.0156263	0.826704	0.0713756	-0.155522	0.12427
840	696	aparc-Desikan_rh_area_middletemporal	SA	FTD	1	NA	NA	NA	NA	NA	0.0120286	0.86617	0.0713756	-0.127868	0.151925
841	697	aparc-Desikan_rh_area_parahippocampal	SA	FTD	1	NA	NA	NA	NA	NA	-0.0686266	0.336296	0.0713738	-0.208519	0.071266
842	698	aparc-Desikan_rh_area_paracentral	SA	FTD	1	NA	NA	NA	NA	NA	-0.0558916	0.433584	0.0713747	-0.195786	0.0840028
843	699	aparc-Desikan_rh_area_parsopercularis	SA	FTD	1	NA	NA	NA	NA	NA	0.00815128	0.909077	0.0713756	-0.131745	0.148047
844	700	aparc-Desikan_rh_area_parsorbitalis	SA	FTD	1	NA	NA	NA	NA	NA	0.000924512	0.989665	0.0713756	-0.138972	0.140821
845	701	aparc-Desikan_rh_area_parstriangularis	SA	FTD	1	NA	NA	NA	NA	NA	0.0617538	0.386926	0.0713747	-0.0781406	0.201648
846	702	aparc-Desikan_rh_area_pericalcarine	SA	FTD	1	NA	NA	NA	NA	NA	0.0482681	0.498874	0.0713747	-0.0916263	0.188162
847	703	aparc-Desikan_rh_area_postcentral	SA	FTD	1	NA	NA	NA	NA	NA	0.0113106	0.87409	0.0713756	-0.128586	0.151207
848	704	aparc-Desikan_rh_area_posteriorcingulate	SA	FTD	1	NA	NA	NA	NA	NA	0.0689096	0.334307	0.0713738	-0.0709831	0.208802
849	705	aparc-Desikan_rh_area_precentral	SA	FTD	1	NA	NA	NA	NA	NA	0.023272	0.744384	0.0713747	-0.116622	0.163166
850	706	aparc-Desikan_rh_area_precuneus	SA	FTD	1	NA	NA	NA	NA	NA	-0.0267141	0.708196	0.0713747	-0.166609	0.11318
851	707	aparc-Desikan_rh_area_rostralanteriorcingulate	SA	FTD	1	NA	NA	NA	NA	NA	0.00937156	0.895539	0.0713756	-0.130525	0.149268
852	708	aparc-Desikan_rh_area_rostralmiddlefrontal	SA	FTD	1	NA	NA	NA	NA	NA	0.079511	0.265276	0.0713738	-0.0603816	0.219404
853	709	aparc-Desikan_rh_area_superiorfrontal	SA	FTD	1	NA	NA	NA	NA	NA	-0.0242225	0.734331	0.0713747	-0.164117	0.115672
854	710	aparc-Desikan_rh_area_superiorparietal	SA	FTD	1	NA	NA	NA	NA	NA	0.0287778	0.686806	0.0713747	-0.111117	0.168672
855	711	aparc-Desikan_rh_area_superiortemporal	SA	FTD	1	NA	NA	NA	NA	NA	-0.0955017	0.180875	0.0713729	-0.235393	0.0443893
856	712	aparc-Desikan_rh_area_supramarginal	SA	FTD	1	NA	NA	NA	NA	NA	-0.146467	0.0401496	0.0713703	-0.286352	-0.0065808
857	713	aparc-Desikan_rh_area_frontalpole	SA	FTD	1	NA	NA	NA	NA	NA	0.0114565	0.872479	0.0713756	-0.12844	0.151353
858	714	aparc-Desikan_rh_area_transversetemporal	SA	FTD	1	NA	NA	NA	NA	NA	-0.131303	0.06581	0.0713712	-0.27119	0.00858484
859	715	aparc-Desikan_rh_area_insula	SA	FTD	1	NA	NA	NA	NA	NA	-0.00503442	0.943769	0.0713756	-0.144931	0.134862
860	1020	aparc-Desikan_lh_thickness_GlobalMeanThickness	CT	FTD	1	NA	NA	NA	NA	NA	0.0448737	0.529542	0.0713747	-0.0950207	0.184768
861	1021	aparc-Desikan_lh_thickness_bankssts	CT	FTD	1	NA	NA	NA	NA	NA	0.110055	0.123079	0.0713729	-0.0298355	0.249946
862	1022	aparc-Desikan_lh_thickness_caudalanteriorcingulate	CT	FTD	1	NA	NA	NA	NA	NA	0.03122	0.661814	0.0713747	-0.108674	0.171114
863	1023	aparc-Desikan_lh_thickness_caudalmiddlefrontal	CT	FTD	1	NA	NA	NA	NA	NA	0.0703738	0.324139	0.0713738	-0.0695189	0.210266
864	1024	aparc-Desikan_lh_thickness_cuneus	CT	FTD	1	NA	NA	NA	NA	NA	0.0750016	0.293337	0.0713738	-0.064891	0.214894
865	1025	aparc-Desikan_lh_thickness_entorhinal	CT	FTD	1	NA	NA	NA	NA	NA	-0.0498101	0.48526	0.0713747	-0.189705	0.0900843
866	1026	aparc-Desikan_lh_thickness_fusiform	CT	FTD	1	NA	NA	NA	NA	NA	0.0151489	0.831918	0.0713756	-0.124747	0.155045
867	1027	aparc-Desikan_lh_thickness_inferiorparietal	CT	FTD	1	NA	NA	NA	NA	NA	0.06741	0.344933	0.0713738	-0.0724827	0.207303
868	1028	aparc-Desikan_lh_thickness_inferiortemporal	CT	FTD	1	NA	NA	NA	NA	NA	0.00686753	0.923348	0.0713756	-0.133029	0.146764
869	1029	aparc-Desikan_lh_thickness_isthmuscingulate	CT	FTD	1	NA	NA	NA	NA	NA	0.0609819	0.392888	0.0713747	-0.0789125	0.200876
870	1030	aparc-Desikan_lh_thickness_lateraloccipital	CT	FTD	1	NA	NA	NA	NA	NA	0.0575088	0.420398	0.0713747	-0.0823856	0.197403
871	1031	aparc-Desikan_lh_thickness_lateralorbitofrontal	CT	FTD	1	NA	NA	NA	NA	NA	0.0552108	0.439206	0.0713747	-0.0846836	0.195105
872	1032	aparc-Desikan_lh_thickness_lingual	CT	FTD	1	NA	NA	NA	NA	NA	-0.0422078	0.554282	0.0713747	-0.182102	0.0976866
873	1033	aparc-Desikan_lh_thickness_medialorbitofrontal	CT	FTD	1	NA	NA	NA	NA	NA	0.032609	0.647764	0.0713747	-0.107285	0.172503
874	1034	aparc-Desikan_lh_thickness_middletemporal	CT	FTD	1	NA	NA	NA	NA	NA	-0.0109551	0.878015	0.0713756	-0.150851	0.128941
875	1035	aparc-Desikan_lh_thickness_parahippocampal	CT	FTD	1	NA	NA	NA	NA	NA	-0.0082138	0.908383	0.0713756	-0.14811	0.131682
876	1036	aparc-Desikan_lh_thickness_paracentral	CT	FTD	1	NA	NA	NA	NA	NA	0.0172205	0.809349	0.0713756	-0.122676	0.157117
877	1037	aparc-Desikan_lh_thickness_parsopercularis	CT	FTD	1	NA	NA	NA	NA	NA	-0.0534981	0.453533	0.0713747	-0.193392	0.0863963
878	1038	aparc-Desikan_lh_thickness_parsorbitalis	CT	FTD	1	NA	NA	NA	NA	NA	0.0666407	0.350472	0.0713747	-0.0732537	0.206535
879	1039	aparc-Desikan_lh_thickness_parstriangularis	CT	FTD	1	NA	NA	NA	NA	NA	0.039259	0.582291	0.0713747	-0.100635	0.179153
880	1040	aparc-Desikan_lh_thickness_pericalcarine	CT	FTD	1	NA	NA	NA	NA	NA	0.0200544	0.778731	0.0713747	-0.11984	0.159949
881	1041	aparc-Desikan_lh_thickness_postcentral	CT	FTD	1	NA	NA	NA	NA	NA	0.0387648	0.58705	0.0713747	-0.10113	0.178659
882	1042	aparc-Desikan_lh_thickness_posteriorcingulate	CT	FTD	1	NA	NA	NA	NA	NA	-0.0152178	0.831165	0.0713756	-0.155114	0.124678
883	1043	aparc-Desikan_lh_thickness_precentral	CT	FTD	1	NA	NA	NA	NA	NA	0.00927253	0.896636	0.0713756	-0.130624	0.149169
884	1044	aparc-Desikan_lh_thickness_precuneus	CT	FTD	1	NA	NA	NA	NA	NA	0.0730264	0.306235	0.0713738	-0.0668663	0.212919
885	1045	aparc-Desikan_lh_thickness_rostralanteriorcingulate	CT	FTD	1	NA	NA	NA	NA	NA	0.12796	0.0729946	0.071372	-0.0119288	0.26785
886	1046	aparc-Desikan_lh_thickness_rostralmiddlefrontal	CT	FTD	1	NA	NA	NA	NA	NA	0.0100312	0.888233	0.0713756	-0.129865	0.149927
887	1047	aparc-Desikan_lh_thickness_superiorfrontal	CT	FTD	1	NA	NA	NA	NA	NA	0.0890028	0.212399	0.0713738	-0.0508898	0.228895
888	1048	aparc-Desikan_lh_thickness_superiorparietal	CT	FTD	1	NA	NA	NA	NA	NA	0.0843237	0.237429	0.0713738	-0.055569	0.224216
889	1049	aparc-Desikan_lh_thickness_superiortemporal	CT	FTD	1	NA	NA	NA	NA	NA	0.0671774	0.346599	0.0713738	-0.0727152	0.20707
890	1050	aparc-Desikan_lh_thickness_supramarginal	CT	FTD	1	NA	NA	NA	NA	NA	0.0385181	0.589431	0.0713747	-0.101376	0.178412
891	1051	aparc-Desikan_lh_thickness_frontalpole	CT	FTD	1	NA	NA	NA	NA	NA	0.0964654	0.176513	0.0713729	-0.0434255	0.236356
892	1052	aparc-Desikan_lh_thickness_transversetemporal	CT	FTD	1	NA	NA	NA	NA	NA	-0.00414695	0.953669	0.0713756	-0.144043	0.135749
893	1053	aparc-Desikan_lh_thickness_insula	CT	FTD	1	NA	NA	NA	NA	NA	0.0345932	0.627911	0.0713747	-0.105301	0.174488
894	1054	aparc-Desikan_rh_thickness_GlobalMeanThickness	CT	FTD	1	NA	NA	NA	NA	NA	0.0468799	0.5113	0.0713747	-0.0930145	0.186774
895	1055	aparc-Desikan_rh_thickness_bankssts	CT	FTD	1	NA	NA	NA	NA	NA	0.0295205	0.679167	0.0713747	-0.110374	0.169415
896	1056	aparc-Desikan_rh_thickness_caudalanteriorcingulate	CT	FTD	1	NA	NA	NA	NA	NA	0.0399151	0.576002	0.0713747	-0.0999793	0.17981
897	1057	aparc-Desikan_rh_thickness_caudalmiddlefrontal	CT	FTD	1	NA	NA	NA	NA	NA	0.0401344	0.573908	0.0713747	-0.09976	0.180029
898	1058	aparc-Desikan_rh_thickness_cuneus	CT	FTD	1	NA	NA	NA	NA	NA	0.0743385	0.297626	0.0713738	-0.0655542	0.214231
899	1059	aparc-Desikan_rh_thickness_entorhinal	CT	FTD	1	NA	NA	NA	NA	NA	-0.156608	0.0282134	0.0713703	-0.296494	-0.0167225
900	1060	aparc-Desikan_rh_thickness_fusiform	CT	FTD	1	NA	NA	NA	NA	NA	0.0627193	0.379546	0.0713747	-0.0771751	0.202614
901	1061	aparc-Desikan_rh_thickness_inferiorparietal	CT	FTD	1	NA	NA	NA	NA	NA	0.102416	0.151303	0.0713729	-0.0374749	0.242307
902	1062	aparc-Desikan_rh_thickness_inferiortemporal	CT	FTD	1	NA	NA	NA	NA	NA	0.0277274	0.697663	0.0713747	-0.112167	0.167622
903	1063	aparc-Desikan_rh_thickness_isthmuscingulate	CT	FTD	1	NA	NA	NA	NA	NA	-0.00537386	0.939984	0.0713756	-0.14527	0.134522
904	1064	aparc-Desikan_rh_thickness_lateraloccipital	CT	FTD	1	NA	NA	NA	NA	NA	0.0643639	0.367176	0.0713747	-0.0755305	0.204258
905	1065	aparc-Desikan_rh_thickness_lateralorbitofrontal	CT	FTD	1	NA	NA	NA	NA	NA	-0.0978182	0.170524	0.0713729	-0.237709	0.0420727
906	1066	aparc-Desikan_rh_thickness_lingual	CT	FTD	1	NA	NA	NA	NA	NA	0.0194549	0.785181	0.0713747	-0.120439	0.159349
907	1067	aparc-Desikan_rh_thickness_medialorbitofrontal	CT	FTD	1	NA	NA	NA	NA	NA	0.101603	0.154578	0.0713729	-0.0382883	0.241494
908	1068	aparc-Desikan_rh_thickness_middletemporal	CT	FTD	1	NA	NA	NA	NA	NA	0.0106952	0.880888	0.0713756	-0.129201	0.150591
909	1069	aparc-Desikan_rh_thickness_parahippocampal	CT	FTD	1	NA	NA	NA	NA	NA	0.0261014	0.714593	0.0713747	-0.113793	0.165996
910	1070	aparc-Desikan_rh_thickness_paracentral	CT	FTD	1	NA	NA	NA	NA	NA	0.0310405	0.663639	0.0713747	-0.108854	0.170935
911	1071	aparc-Desikan_rh_thickness_parsopercularis	CT	FTD	1	NA	NA	NA	NA	NA	0.177245	0.013009	0.0713685	0.037363	0.317128
912	1072	aparc-Desikan_rh_thickness_parsorbitalis	CT	FTD	1	NA	NA	NA	NA	NA	0.0258114	0.717631	0.0713756	-0.114085	0.165707
913	1073	aparc-Desikan_rh_thickness_parstriangularis	CT	FTD	1	NA	NA	NA	NA	NA	0.0254029	0.721909	0.0713747	-0.114492	0.165297
914	1074	aparc-Desikan_rh_thickness_pericalcarine	CT	FTD	1	NA	NA	NA	NA	NA	0.0368346	0.605803	0.0713747	-0.10306	0.176729
915	1075	aparc-Desikan_rh_thickness_postcentral	CT	FTD	1	NA	NA	NA	NA	NA	0.0557316	0.434902	0.0713747	-0.0841628	0.195626
916	1076	aparc-Desikan_rh_thickness_posteriorcingulate	CT	FTD	1	NA	NA	NA	NA	NA	-0.0183514	0.797093	0.0713756	-0.158248	0.121545
917	1077	aparc-Desikan_rh_thickness_precentral	CT	FTD	1	NA	NA	NA	NA	NA	0.0463229	0.516332	0.0713747	-0.0935715	0.186217
918	1078	aparc-Desikan_rh_thickness_precuneus	CT	FTD	1	NA	NA	NA	NA	NA	-0.0312332	0.66168	0.0713747	-0.171128	0.108661
919	1079	aparc-Desikan_rh_thickness_rostralanteriorcingulate	CT	FTD	1	NA	NA	NA	NA	NA	-0.0284171	0.690531	0.0713756	-0.168313	0.111479
920	1080	aparc-Desikan_rh_thickness_rostralmiddlefrontal	CT	FTD	1	NA	NA	NA	NA	NA	-0.036961	0.604566	0.0713747	-0.176855	0.102933
921	1081	aparc-Desikan_rh_thickness_superiorfrontal	CT	FTD	1	NA	NA	NA	NA	NA	0.0963682	0.17695	0.0713729	-0.0435228	0.236259
922	1082	aparc-Desikan_rh_thickness_superiorparietal	CT	FTD	1	NA	NA	NA	NA	NA	0.0325613	0.648245	0.0713747	-0.107333	0.172456
923	1083	aparc-Desikan_rh_thickness_superiortemporal	CT	FTD	1	NA	NA	NA	NA	NA	0.146971	0.0394686	0.0713703	0.00708479	0.286856
924	1084	aparc-Desikan_rh_thickness_supramarginal	CT	FTD	1	NA	NA	NA	NA	NA	0.130383	0.0677251	0.0713712	-0.0095044	0.270271
925	1085	aparc-Desikan_rh_thickness_frontalpole	CT	FTD	1	NA	NA	NA	NA	NA	-0.021233	0.766098	0.0713756	-0.161129	0.118663
926	1086	aparc-Desikan_rh_thickness_transversetemporal	CT	FTD	1	NA	NA	NA	NA	NA	0.0907712	0.203454	0.0713738	-0.0491214	0.230664
927	1087	aparc-Desikan_rh_thickness_insula	CT	FTD	1	NA	NA	NA	NA	NA	-0.029227	0.682182	0.0713747	-0.169121	0.110667
928	1452	IDP_dMRI_TBSS_FA_Middle_cerebellar_peduncle	FA	FTD	1	NA	NA	NA	NA	NA	-0.0817914	0.255971	0.0720016	-0.222914	0.0593317
929	1453	IDP_dMRI_TBSS_FA_Pontine_crossing_tract	FA	FTD	1	NA	NA	NA	NA	NA	-0.147475	0.0405294	0.071998	-0.288591	-0.00635834
930	1454	IDP_dMRI_TBSS_FA_Genu_of_corpus_callosum	FA	FTD	1	NA	NA	NA	NA	NA	-0.0323296	0.653426	0.0720025	-0.173454	0.108795
931	1455	IDP_dMRI_TBSS_FA_Body_of_corpus_callosum	FA	FTD	1	NA	NA	NA	NA	NA	-0.10368	0.14987	0.0720007	-0.244802	0.0374409
932	1456	IDP_dMRI_TBSS_FA_Splenium_of_corpus_callosum	FA	FTD	1	NA	NA	NA	NA	NA	-0.258405	0.000331255	0.0719883	-0.399502	-0.117308
933	1457	IDP_dMRI_TBSS_FA_Fornix	FA	FTD	1	NA	NA	NA	NA	NA	0.00706001	0.921891	0.0720025	-0.134065	0.148185
934	1458	IDP_dMRI_TBSS_FA_Corticospinal_tract_R	FA	FTD	1	NA	NA	NA	NA	NA	-0.0274984	0.702529	0.0720025	-0.168623	0.113626
935	1459	IDP_dMRI_TBSS_FA_Corticospinal_tract_L	FA	FTD	1	NA	NA	NA	NA	NA	-0.175459	0.0148072	0.0719963	-0.316572	-0.0343465
936	1460	IDP_dMRI_TBSS_FA_Medial_lemniscus_R	FA	FTD	1	NA	NA	NA	NA	NA	0.0548535	0.446157	0.0720016	-0.0862696	0.195977
937	1461	IDP_dMRI_TBSS_FA_Medial_lemniscus_L	FA	FTD	1	NA	NA	NA	NA	NA	-0.00249493	0.972358	0.0720025	-0.14362	0.13863
938	1462	IDP_dMRI_TBSS_FA_Inferior_cerebellar_peduncle_R	FA	FTD	1	NA	NA	NA	NA	NA	-0.0524158	0.46663	0.0720025	-0.193541	0.088709
939	1463	IDP_dMRI_TBSS_FA_Inferior_cerebellar_peduncle_L	FA	FTD	1	NA	NA	NA	NA	NA	0.00402334	0.955439	0.0720025	-0.137101	0.145148
940	1464	IDP_dMRI_TBSS_FA_Superior_cerebellar_peduncle_R	FA	FTD	1	NA	NA	NA	NA	NA	0.0829081	0.249536	0.0720016	-0.058215	0.224031
941	1465	IDP_dMRI_TBSS_FA_Superior_cerebellar_peduncle_L	FA	FTD	1	NA	NA	NA	NA	NA	0.128217	0.0749426	0.0719989	-0.0129011	0.269335
942	1466	IDP_dMRI_TBSS_FA_Cerebral_peduncle_R	FA	FTD	1	NA	NA	NA	NA	NA	-0.113274	0.11566	0.0719998	-0.254394	0.0278457
943	1467	IDP_dMRI_TBSS_FA_Cerebral_peduncle_L	FA	FTD	1	NA	NA	NA	NA	NA	-0.0986229	0.170765	0.0720007	-0.239744	0.0424985
944	1468	IDP_dMRI_TBSS_FA_Anterior_limb_of_internal_capsule_R	FA	FTD	1	NA	NA	NA	NA	NA	0.0448684	0.533186	0.0720025	-0.0962565	0.185993
945	1469	IDP_dMRI_TBSS_FA_Anterior_limb_of_internal_capsule_L	FA	FTD	1	NA	NA	NA	NA	NA	0.0929994	0.19648	0.0720007	-0.048122	0.234121
946	1470	IDP_dMRI_TBSS_FA_Posterior_limb_of_internal_capsule_R	FA	FTD	1	NA	NA	NA	NA	NA	-0.1327	0.0653176	0.0719989	-0.273818	0.00841826
947	1471	IDP_dMRI_TBSS_FA_Posterior_limb_of_internal_capsule_L	FA	FTD	1	NA	NA	NA	NA	NA	-0.0397745	0.580671	0.0720025	-0.180899	0.10135
948	1472	IDP_dMRI_TBSS_FA_Retrolenticular_part_of_internal_capsule_R	FA	FTD	1	NA	NA	NA	NA	NA	-0.155759	0.0305096	0.0719972	-0.296874	-0.014645
949	1473	IDP_dMRI_TBSS_FA_Retrolenticular_part_of_internal_capsule_L	FA	FTD	1	NA	NA	NA	NA	NA	-0.184743	0.0102866	0.0719954	-0.325854	-0.0436323
950	1474	IDP_dMRI_TBSS_FA_Anterior_corona_radiata_R	FA	FTD	1	NA	NA	NA	NA	NA	-0.0535998	0.456625	0.0720025	-0.194725	0.0875251
951	1475	IDP_dMRI_TBSS_FA_Anterior_corona_radiata_L	FA	FTD	1	NA	NA	NA	NA	NA	-0.0133239	0.853192	0.0720025	-0.154449	0.127801
952	1476	IDP_dMRI_TBSS_FA_Superior_corona_radiata_R	FA	FTD	1	NA	NA	NA	NA	NA	0.00986229	0.891053	0.0720025	-0.131263	0.150987
953	1477	IDP_dMRI_TBSS_FA_Superior_corona_radiata_L	FA	FTD	1	NA	NA	NA	NA	NA	-0.00982073	0.89151	0.0720025	-0.150946	0.131304
954	1478	IDP_dMRI_TBSS_FA_Posterior_corona_radiata_R	FA	FTD	1	NA	NA	NA	NA	NA	-0.119569	0.0967757	0.0719998	-0.260689	0.0215503
955	1479	IDP_dMRI_TBSS_FA_Posterior_corona_radiata_L	FA	FTD	1	NA	NA	NA	NA	NA	-0.115281	0.109348	0.0719998	-0.256401	0.0258386
956	1480	IDP_dMRI_TBSS_FA_Posterior_thalamic_radiation_R	FA	FTD	1	NA	NA	NA	NA	NA	-0.256425	0.000367995	0.0719883	-0.397522	-0.115328
957	1481	IDP_dMRI_TBSS_FA_Posterior_thalamic_radiation_L	FA	FTD	1	NA	NA	NA	NA	NA	-0.198395	0.00585609	0.0719936	-0.339503	-0.0572877
958	1482	IDP_dMRI_TBSS_FA_Sagittal_stratum_R	FA	FTD	1	NA	NA	NA	NA	NA	-0.182931	0.0110578	0.0719954	-0.324042	-0.0418197
959	1483	IDP_dMRI_TBSS_FA_Sagittal_stratum_L	FA	FTD	1	NA	NA	NA	NA	NA	-0.138341	0.0546747	0.071998	-0.279457	0.00277538
960	1484	IDP_dMRI_TBSS_FA_External_capsule_R	FA	FTD	1	NA	NA	NA	NA	NA	-0.0440611	0.540578	0.0720025	-0.185186	0.0970637
961	1485	IDP_dMRI_TBSS_FA_External_capsule_L	FA	FTD	1	NA	NA	NA	NA	NA	-0.041313	0.566122	0.0720025	-0.182438	0.0998118
962	1486	IDP_dMRI_TBSS_FA_Cingulum_cingulate_gyrus_R	FA	FTD	1	NA	NA	NA	NA	NA	-0.113539	0.11481	0.0719998	-0.254659	0.0275804
963	1487	IDP_dMRI_TBSS_FA_Cingulum_cingulate_gyrus_L	FA	FTD	1	NA	NA	NA	NA	NA	-0.131683	0.0674063	0.0719989	-0.272801	0.00943508
964	1488	IDP_dMRI_TBSS_FA_Cingulum_hippocampus_R	FA	FTD	1	NA	NA	NA	NA	NA	-0.00317876	0.964786	0.0720025	-0.144304	0.137946
965	1489	IDP_dMRI_TBSS_FA_Cingulum_hippocampus_L	FA	FTD	1	NA	NA	NA	NA	NA	-0.104591	0.146323	0.0720007	-0.245713	0.0365302
966	1490	IDP_dMRI_TBSS_FA_Fornix_cres+Stria_terminalis_R	FA	FTD	1	NA	NA	NA	NA	NA	-0.0394907	0.583374	0.0720025	-0.180616	0.101634
967	1491	IDP_dMRI_TBSS_FA_Fornix_cres+Stria_terminalis_L	FA	FTD	1	NA	NA	NA	NA	NA	-0.0956608	0.183977	0.0720007	-0.236782	0.0454606
968	1492	IDP_dMRI_TBSS_FA_Superior_longitudinal_fasciculus_R	FA	FTD	1	NA	NA	NA	NA	NA	-0.0469241	0.514594	0.0720025	-0.188049	0.0942007
969	1493	IDP_dMRI_TBSS_FA_Superior_longitudinal_fasciculus_L	FA	FTD	1	NA	NA	NA	NA	NA	0.00376843	0.95826	0.0720025	-0.137356	0.144893
970	1494	IDP_dMRI_TBSS_FA_Superior_fronto-occipital_fasciculus_R	FA	FTD	1	NA	NA	NA	NA	NA	-0.0826296	0.25113	0.0720016	-0.223753	0.0584935
971	1495	IDP_dMRI_TBSS_FA_Superior_fronto-occipital_fasciculus_L	FA	FTD	1	NA	NA	NA	NA	NA	-0.0911426	0.205564	0.0720007	-0.232264	0.0499788
972	1496	IDP_dMRI_TBSS_FA_Uncinate_fasciculus_R	FA	FTD	1	NA	NA	NA	NA	NA	-0.00893123	0.901283	0.0720025	-0.150056	0.132194
973	1497	IDP_dMRI_TBSS_FA_Uncinate_fasciculus_L	FA	FTD	1	NA	NA	NA	NA	NA	0.0707876	0.325539	0.0720016	-0.0703355	0.211911
974	1498	IDP_dMRI_TBSS_FA_Tapetum_R	FA	FTD	1	NA	NA	NA	NA	NA	-0.125608	0.0810567	0.0719989	-0.266726	0.0155095
975	1499	IDP_dMRI_TBSS_FA_Tapetum_L	FA	FTD	1	NA	NA	NA	NA	NA	-0.062149	0.388048	0.0720016	-0.203272	0.0789741
976	1602	IDP_dMRI_TBSS_MD_Middle_cerebellar_peduncle	MD	FTD	1	NA	NA	NA	NA	NA	-0.0361821	0.615308	0.0720025	-0.177307	0.104943
977	1603	IDP_dMRI_TBSS_MD_Pontine_crossing_tract	MD	FTD	1	NA	NA	NA	NA	NA	0.10277	0.153481	0.0720007	-0.0383516	0.243891
978	1604	IDP_dMRI_TBSS_MD_Genu_of_corpus_callosum	MD	FTD	1	NA	NA	NA	NA	NA	0.0731899	0.309389	0.0720016	-0.0679332	0.214313
979	1605	IDP_dMRI_TBSS_MD_Body_of_corpus_callosum	MD	FTD	1	NA	NA	NA	NA	NA	0.12621	0.0796126	0.0719989	-0.0149082	0.267328
980	1606	IDP_dMRI_TBSS_MD_Splenium_of_corpus_callosum	MD	FTD	1	NA	NA	NA	NA	NA	0.287973	6.32e-05	0.0719839	0.146884	0.429061
981	1607	IDP_dMRI_TBSS_MD_Fornix	MD	FTD	1	NA	NA	NA	NA	NA	-0.0342925	0.633883	0.0720025	-0.175417	0.106832
982	1608	IDP_dMRI_TBSS_MD_Corticospinal_tract_R	MD	FTD	1	NA	NA	NA	NA	NA	0.00735869	0.918597	0.0720025	-0.133766	0.148484
983	1609	IDP_dMRI_TBSS_MD_Corticospinal_tract_L	MD	FTD	1	NA	NA	NA	NA	NA	0.0876624	0.223406	0.0720007	-0.053459	0.228784
984	1610	IDP_dMRI_TBSS_MD_Medial_lemniscus_R	MD	FTD	1	NA	NA	NA	NA	NA	0.0419346	0.560294	0.0720025	-0.0991902	0.183059
985	1611	IDP_dMRI_TBSS_MD_Medial_lemniscus_L	MD	FTD	1	NA	NA	NA	NA	NA	0.0748708	0.29841	0.0720016	-0.0662523	0.215994
986	1612	IDP_dMRI_TBSS_MD_Inferior_cerebellar_peduncle_R	MD	FTD	1	NA	NA	NA	NA	NA	0.0959261	0.182764	0.0720007	-0.0451953	0.237047
987	1613	IDP_dMRI_TBSS_MD_Inferior_cerebellar_peduncle_L	MD	FTD	1	NA	NA	NA	NA	NA	0.0344225	0.632598	0.0720025	-0.106702	0.175547
988	1614	IDP_dMRI_TBSS_MD_Superior_cerebellar_peduncle_R	MD	FTD	1	NA	NA	NA	NA	NA	0.0998872	0.165347	0.0720007	-0.0412341	0.241009
989	1615	IDP_dMRI_TBSS_MD_Superior_cerebellar_peduncle_L	MD	FTD	1	NA	NA	NA	NA	NA	-0.0251128	0.727256	0.0720025	-0.166238	0.116012
990	1616	IDP_dMRI_TBSS_MD_Cerebral_peduncle_R	MD	FTD	1	NA	NA	NA	NA	NA	-0.0405473	0.573341	0.0720025	-0.181672	0.100578
991	1617	IDP_dMRI_TBSS_MD_Cerebral_peduncle_L	MD	FTD	1	NA	NA	NA	NA	NA	-0.0195354	0.786149	0.0720025	-0.16066	0.121589
992	1618	IDP_dMRI_TBSS_MD_Anterior_limb_of_internal_capsule_R	MD	FTD	1	NA	NA	NA	NA	NA	0.00441027	0.951159	0.0720025	-0.136715	0.145535
993	1619	IDP_dMRI_TBSS_MD_Anterior_limb_of_internal_capsule_L	MD	FTD	1	NA	NA	NA	NA	NA	-0.031365	0.66312	0.0720025	-0.17249	0.10976
994	1620	IDP_dMRI_TBSS_MD_Posterior_limb_of_internal_capsule_R	MD	FTD	1	NA	NA	NA	NA	NA	0.110834	0.123717	0.0719998	-0.0302861	0.251953
995	1621	IDP_dMRI_TBSS_MD_Posterior_limb_of_internal_capsule_L	MD	FTD	1	NA	NA	NA	NA	NA	0.10697	0.13736	0.0719998	-0.03415	0.248089
996	1622	IDP_dMRI_TBSS_MD_Retrolenticular_part_of_internal_capsule_R	MD	FTD	1	NA	NA	NA	NA	NA	0.156069	0.0301809	0.0719972	0.0149544	0.297183
997	1623	IDP_dMRI_TBSS_MD_Retrolenticular_part_of_internal_capsule_L	MD	FTD	1	NA	NA	NA	NA	NA	0.195433	0.00663647	0.0719945	0.0543239	0.336542
998	1624	IDP_dMRI_TBSS_MD_Anterior_corona_radiata_R	MD	FTD	1	NA	NA	NA	NA	NA	0.135715	0.0594359	0.0719989	-0.00540316	0.276833
999	1625	IDP_dMRI_TBSS_MD_Anterior_corona_radiata_L	MD	FTD	1	NA	NA	NA	NA	NA	0.13987	0.0520527	0.071998	-0.00124572	0.280987
1000	1626	IDP_dMRI_TBSS_MD_Superior_corona_radiata_R	MD	FTD	1	NA	NA	NA	NA	NA	0.202657	0.00487879	0.0719936	0.0615495	0.343764
1001	1627	IDP_dMRI_TBSS_MD_Superior_corona_radiata_L	MD	FTD	1	NA	NA	NA	NA	NA	0.179155	0.012831	0.0719954	0.0380442	0.320266
1002	1628	IDP_dMRI_TBSS_MD_Posterior_corona_radiata_R	MD	FTD	1	NA	NA	NA	NA	NA	0.178828	0.0129959	0.0719954	0.037717	0.319939
1003	1629	IDP_dMRI_TBSS_MD_Posterior_corona_radiata_L	MD	FTD	1	NA	NA	NA	NA	NA	0.219908	0.00225348	0.0719919	0.0788035	0.361012
1004	1630	IDP_dMRI_TBSS_MD_Posterior_thalamic_radiation_R	MD	FTD	1	NA	NA	NA	NA	NA	0.225036	0.00177291	0.0719919	0.0839319	0.36614
1005	1631	IDP_dMRI_TBSS_MD_Posterior_thalamic_radiation_L	MD	FTD	1	NA	NA	NA	NA	NA	0.252853	0.00044406	0.0719883	0.111755	0.39395
1006	1632	IDP_dMRI_TBSS_MD_Sagittal_stratum_R	MD	FTD	1	NA	NA	NA	NA	NA	0.350353	1.13e-06	0.0719751	0.209281	0.491424
1007	1633	IDP_dMRI_TBSS_MD_Sagittal_stratum_L	MD	FTD	1	NA	NA	NA	NA	NA	0.236778	0.00100531	0.0719901	0.0956774	0.377879
1008	1634	IDP_dMRI_TBSS_MD_External_capsule_R	MD	FTD	1	NA	NA	NA	NA	NA	0.0558067	0.438295	0.0720016	-0.0853164	0.19693
1009	1635	IDP_dMRI_TBSS_MD_External_capsule_L	MD	FTD	1	NA	NA	NA	NA	NA	0.045024	0.531767	0.0720025	-0.0961009	0.186149
1010	1636	IDP_dMRI_TBSS_MD_Cingulum_cingulate_gyrus_R	MD	FTD	1	NA	NA	NA	NA	NA	0.1159	0.107458	0.0719998	-0.0252197	0.25702
1011	1637	IDP_dMRI_TBSS_MD_Cingulum_cingulate_gyrus_L	MD	FTD	1	NA	NA	NA	NA	NA	0.143637	0.0460414	0.071998	0.00252094	0.284753
1012	1638	IDP_dMRI_TBSS_MD_Cingulum_hippocampus_R	MD	FTD	1	NA	NA	NA	NA	NA	0.105228	0.143878	0.0719998	-0.0358919	0.246347
1013	1639	IDP_dMRI_TBSS_MD_Cingulum_hippocampus_L	MD	FTD	1	NA	NA	NA	NA	NA	0.0969783	0.17801	0.0720007	-0.0441431	0.2381
1014	1640	IDP_dMRI_TBSS_MD_Fornix_cres+Stria_terminalis_R	MD	FTD	1	NA	NA	NA	NA	NA	-0.000926988	0.989728	0.0720025	-0.142052	0.140198
1015	1641	IDP_dMRI_TBSS_MD_Fornix_cres+Stria_terminalis_L	MD	FTD	1	NA	NA	NA	NA	NA	0.012422	0.863027	0.0720025	-0.128703	0.153547
1016	1642	IDP_dMRI_TBSS_MD_Superior_longitudinal_fasciculus_R	MD	FTD	1	NA	NA	NA	NA	NA	0.198775	0.00576223	0.0719936	0.0576679	0.339883
1017	1643	IDP_dMRI_TBSS_MD_Superior_longitudinal_fasciculus_L	MD	FTD	1	NA	NA	NA	NA	NA	0.217396	0.00252994	0.0719919	0.0762924	0.3585
1018	1644	IDP_dMRI_TBSS_MD_Superior_fronto-occipital_fasciculus_R	MD	FTD	1	NA	NA	NA	NA	NA	0.0505573	0.482579	0.0720025	-0.0905676	0.191682
1019	1645	IDP_dMRI_TBSS_MD_Superior_fronto-occipital_fasciculus_L	MD	FTD	1	NA	NA	NA	NA	NA	0.0656434	0.36193	0.0720016	-0.0754797	0.206766
1020	1646	IDP_dMRI_TBSS_MD_Uncinate_fasciculus_R	MD	FTD	1	NA	NA	NA	NA	NA	0.0616273	0.392044	0.0720016	-0.0794958	0.20275
1021	1647	IDP_dMRI_TBSS_MD_Uncinate_fasciculus_L	MD	FTD	1	NA	NA	NA	NA	NA	0.0872601	0.225538	0.0720007	-0.0538613	0.228381
1022	1648	IDP_dMRI_TBSS_MD_Tapetum_R	MD	FTD	1	NA	NA	NA	NA	NA	0.138473	0.0544431	0.071998	-0.00264275	0.27959
1023	1649	IDP_dMRI_TBSS_MD_Tapetum_L	MD	FTD	1	NA	NA	NA	NA	NA	0.118022	0.101172	0.0719998	-0.0230976	0.259142
1024	122	IDP_T1_FAST_ROIs_L_thalamus	GMV	HD	5	-0.00707595	0.826789	0.0323365	-0.0704555	0.0563036	NA	NA	NA	NA	NA
1025	123	IDP_T1_FAST_ROIs_R_thalamus	GMV	HD	5	-0.00762302	0.863426	0.0443159	-0.0944823	0.0792362	NA	NA	NA	NA	NA
1026	124	IDP_T1_FAST_ROIs_L_caudate	GMV	HD	5	-0.0247422	0.444181	0.0323363	-0.0881214	0.038637	NA	NA	NA	NA	NA
1027	125	IDP_T1_FAST_ROIs_R_caudate	GMV	HD	5	-0.019698	0.54242	0.0323365	-0.0830775	0.0436815	NA	NA	NA	NA	NA
1028	126	IDP_T1_FAST_ROIs_L_putamen	GMV	HD	5	-0.0318073	0.339922	0.0333298	-0.0971337	0.0335191	NA	NA	NA	NA	NA
1029	127	IDP_T1_FAST_ROIs_R_putamen	GMV	HD	5	-0.0566135	0.0799836	0.0323361	-0.119992	0.00676533	NA	NA	NA	NA	NA
1030	128	IDP_T1_FAST_ROIs_L_pallidum	GMV	HD	5	0.0340325	0.342865	0.0358796	-0.0362916	0.104357	NA	NA	NA	NA	NA
1031	129	IDP_T1_FAST_ROIs_R_pallidum	GMV	HD	5	0.0153008	0.636087	0.0323364	-0.0480786	0.0786802	NA	NA	NA	NA	NA
1032	130	IDP_T1_FAST_ROIs_L_hippocampus	GMV	HD	5	0.00610063	0.850359	0.0323365	-0.0572789	0.0694801	NA	NA	NA	NA	NA
1033	131	IDP_T1_FAST_ROIs_R_hippocampus	GMV	HD	5	0.00944922	0.770122	0.0323365	-0.0539303	0.0728287	NA	NA	NA	NA	NA
1034	132	IDP_T1_FAST_ROIs_L_amygdala	GMV	HD	5	0.0575119	0.228863	0.0477954	-0.036167	0.151191	NA	NA	NA	NA	NA
1035	133	IDP_T1_FAST_ROIs_R_amygdala	GMV	HD	5	0.0823211	0.0839814	0.0476385	-0.0110503	0.175692	NA	NA	NA	NA	NA
1036	134	IDP_T1_FAST_ROIs_L_ventral_striatum	GMV	HD	5	0.0152635	0.771686	0.0526016	-0.0878358	0.118363	NA	NA	NA	NA	NA
1037	135	IDP_T1_FAST_ROIs_R_ventral_striatum	GMV	HD	5	0.0188345	0.760144	0.0616934	-0.102085	0.139753	NA	NA	NA	NA	NA
1038	136	IDP_T1_FAST_ROIs_brain_stem	GMV	HD	5	0.0326198	0.453459	0.0435127	-0.0526651	0.117905	NA	NA	NA	NA	NA
1039	137	IDP_T1_FAST_ROIs_L_cerebellum_I-IV	GMV	HD	5	-0.0163852	0.662256	0.0375118	-0.0899083	0.057138	NA	NA	NA	NA	NA
1040	138	IDP_T1_FAST_ROIs_R_cerebellum_I-IV	GMV	HD	5	-0.0055852	0.901466	0.045111	-0.0940027	0.0828323	NA	NA	NA	NA	NA
1041	139	IDP_T1_FAST_ROIs_L_cerebellum_V	GMV	HD	5	0.0123307	0.759512	0.0402805	-0.0666191	0.0912806	NA	NA	NA	NA	NA
1042	140	IDP_T1_FAST_ROIs_R_cerebellum_V	GMV	HD	5	-0.00208365	0.960075	0.0416237	-0.0836661	0.0794988	NA	NA	NA	NA	NA
1043	141	IDP_T1_FAST_ROIs_L_cerebellum_VI	GMV	HD	5	0.0283777	0.380174	0.0323365	-0.0350018	0.0917572	NA	NA	NA	NA	NA
1044	142	IDP_T1_FAST_ROIs_V_cerebellum_VI	GMV	HD	5	0.0343016	0.288796	0.0323366	-0.0290782	0.0976814	NA	NA	NA	NA	NA
1045	143	IDP_T1_FAST_ROIs_R_cerebellum_VI	GMV	HD	5	0.0571943	0.189459	0.0435872	-0.0282366	0.142625	NA	NA	NA	NA	NA
1046	144	IDP_T1_FAST_ROIs_L_cerebellum_crus_I	GMV	HD	5	0.0444218	0.172052	0.0325283	-0.0193335	0.108177	NA	NA	NA	NA	NA
1047	145	IDP_T1_FAST_ROIs_V_cerebellum_crus_I	GMV	HD	5	-0.0353255	0.275336	0.0323833	-0.0987968	0.0281457	NA	NA	NA	NA	NA
1048	146	IDP_T1_FAST_ROIs_R_cerebellum_crus_I	GMV	HD	5	0.0258285	0.51573	0.0397397	-0.0520614	0.103718	NA	NA	NA	NA	NA
1049	147	IDP_T1_FAST_ROIs_L_cerebellum_crus_II	GMV	HD	5	0.0608786	0.0597452	0.0323363	-0.0025006	0.124258	NA	NA	NA	NA	NA
1050	148	IDP_T1_FAST_ROIs_V_cerebellum_crus_II	GMV	HD	5	0.0454244	0.160094	0.0323362	-0.0179545	0.108803	NA	NA	NA	NA	NA
1051	149	IDP_T1_FAST_ROIs_R_cerebellum_crus_II	GMV	HD	5	0.0527222	0.103009	0.0323363	-0.0106568	0.116101	NA	NA	NA	NA	NA
1052	150	IDP_T1_FAST_ROIs_L_cerebellum_VIIb	GMV	HD	5	0.0389076	0.228886	0.0323359	-0.0244707	0.102286	NA	NA	NA	NA	NA
1053	151	IDP_T1_FAST_ROIs_V_cerebellum_VIIb	GMV	HD	5	0.0574615	0.0755695	0.0323364	-0.00591781	0.120841	NA	NA	NA	NA	NA
1054	152	IDP_T1_FAST_ROIs_R_cerebellum_VIIb	GMV	HD	5	0.0223937	0.488608	0.0323363	-0.0409854	0.0857728	NA	NA	NA	NA	NA
1055	153	IDP_T1_FAST_ROIs_L_cerebellum_VIIIa	GMV	HD	5	-0.00981211	0.836506	0.0475474	-0.103005	0.0833808	NA	NA	NA	NA	NA
1056	154	IDP_T1_FAST_ROIs_V_cerebellum_VIIIa	GMV	HD	5	-0.00202686	0.957309	0.0378632	-0.0762388	0.0721851	NA	NA	NA	NA	NA
1057	155	IDP_T1_FAST_ROIs_R_cerebellum_VIIIa	GMV	HD	5	-0.0185873	0.660313	0.0422937	-0.101483	0.0643083	NA	NA	NA	NA	NA
1058	156	IDP_T1_FAST_ROIs_L_cerebellum_VIIIb	GMV	HD	5	-0.0345924	0.60937	0.0676991	-0.167283	0.0980978	NA	NA	NA	NA	NA
1059	157	IDP_T1_FAST_ROIs_V_cerebellum_VIIIb	GMV	HD	5	-0.0205776	0.62433	0.0420188	-0.102935	0.0617794	NA	NA	NA	NA	NA
1060	158	IDP_T1_FAST_ROIs_R_cerebellum_VIIIb	GMV	HD	5	-0.0454536	0.317398	0.0454618	-0.134559	0.0436516	NA	NA	NA	NA	NA
1061	159	IDP_T1_FAST_ROIs_L_cerebellum_IX	GMV	HD	5	-0.00423001	0.915159	0.0397056	-0.0820531	0.073593	NA	NA	NA	NA	NA
1062	160	IDP_T1_FAST_ROIs_V_cerebellum_IX	GMV	HD	5	0.0196151	0.677547	0.0471727	-0.0728435	0.112074	NA	NA	NA	NA	NA
1063	161	IDP_T1_FAST_ROIs_R_cerebellum_IX	GMV	HD	5	-0.00474385	0.932652	0.0561349	-0.114768	0.105281	NA	NA	NA	NA	NA
1064	162	IDP_T1_FAST_ROIs_L_cerebellum_X	GMV	HD	5	-0.00508332	0.87511	0.0323425	-0.0684747	0.0583081	NA	NA	NA	NA	NA
1065	163	IDP_T1_FAST_ROIs_V_cerebellum_X	GMV	HD	5	-0.00370252	0.908841	0.0323363	-0.0670818	0.0596767	NA	NA	NA	NA	NA
1066	164	IDP_T1_FAST_ROIs_R_cerebellum_X	GMV	HD	5	-0.0213298	0.560544	0.036647	-0.0931579	0.0504983	NA	NA	NA	NA	NA
1067	344	aparc-Desikan_lh_volume_bankssts	GMV	HD	5	-0.0219296	0.50584	0.0329605	-0.0865321	0.042673	NA	NA	NA	NA	NA
1068	345	aparc-Desikan_lh_volume_caudalanteriorcingulate	GMV	HD	5	0.0226746	0.570151	0.0399322	-0.0555924	0.100942	NA	NA	NA	NA	NA
1069	346	aparc-Desikan_lh_volume_caudalmiddlefrontal	GMV	HD	5	-0.0768075	0.0197884	0.0329598	-0.141409	-0.0122062	NA	NA	NA	NA	NA
1070	347	aparc-Desikan_lh_volume_cuneus	GMV	HD	5	-0.0863401	0.0808751	0.0494607	-0.183283	0.0106028	NA	NA	NA	NA	NA
1071	348	aparc-Desikan_lh_volume_entorhinal	GMV	HD	5	0.00883624	0.842044	0.0443409	-0.078072	0.0957445	NA	NA	NA	NA	NA
1072	349	aparc-Desikan_lh_volume_fusiform	GMV	HD	5	-0.0031242	0.930003	0.0355667	-0.072835	0.0665865	NA	NA	NA	NA	NA
1073	350	aparc-Desikan_lh_volume_inferiorparietal	GMV	HD	5	-0.0636254	0.053563	0.0329605	-0.128228	0.000977158	NA	NA	NA	NA	NA
1074	351	aparc-Desikan_lh_volume_inferiortemporal	GMV	HD	5	-0.0703805	0.164748	0.0506597	-0.169674	0.0289126	NA	NA	NA	NA	NA
1075	352	aparc-Desikan_lh_volume_isthmuscingulate	GMV	HD	5	-0.0205897	0.661925	0.0470884	-0.112883	0.0717035	NA	NA	NA	NA	NA
1076	353	aparc-Desikan_lh_volume_lateraloccipital	GMV	HD	5	-0.0655722	0.123227	0.0425416	-0.148954	0.0178092	NA	NA	NA	NA	NA
1077	354	aparc-Desikan_lh_volume_lateralorbitofrontal	GMV	HD	5	-0.0692868	0.0355409	0.0329601	-0.133889	-0.004685	NA	NA	NA	NA	NA
1078	355	aparc-Desikan_lh_volume_lingual	GMV	HD	5	-0.043064	0.295756	0.0411867	-0.12379	0.0376621	NA	NA	NA	NA	NA
1079	356	aparc-Desikan_lh_volume_medialorbitofrontal	GMV	HD	5	-0.0142789	0.679503	0.0345617	-0.0820198	0.053462	NA	NA	NA	NA	NA
1080	357	aparc-Desikan_lh_volume_middletemporal	GMV	HD	5	-0.075966	0.0379924	0.0366112	-0.147724	-0.00420798	NA	NA	NA	NA	NA
1081	358	aparc-Desikan_lh_volume_parahippocampal	GMV	HD	5	0.00919033	0.780377	0.0329606	-0.0554124	0.0737931	NA	NA	NA	NA	NA
1082	359	aparc-Desikan_lh_volume_paracentral	GMV	HD	5	0.021621	0.511846	0.0329605	-0.0429816	0.0862237	NA	NA	NA	NA	NA
1083	360	aparc-Desikan_lh_volume_parsopercularis	GMV	HD	5	-0.0268839	0.597849	0.050965	-0.126775	0.0730075	NA	NA	NA	NA	NA
1084	361	aparc-Desikan_lh_volume_parsorbitalis	GMV	HD	5	-0.0249586	0.448917	0.0329608	-0.0895617	0.0396445	NA	NA	NA	NA	NA
1085	362	aparc-Desikan_lh_volume_parstriangularis	GMV	HD	5	-0.0199199	0.705192	0.0526533	-0.12312	0.0832807	NA	NA	NA	NA	NA
1086	363	aparc-Desikan_lh_volume_pericalcarine	GMV	HD	5	-0.0366293	0.384984	0.0421632	-0.119269	0.0460106	NA	NA	NA	NA	NA
1087	364	aparc-Desikan_lh_volume_postcentral	GMV	HD	5	-0.0283785	0.555474	0.0481335	-0.12272	0.0659632	NA	NA	NA	NA	NA
1088	365	aparc-Desikan_lh_volume_posteriorcingulate	GMV	HD	5	-0.0136944	0.688568	0.0341678	-0.0806632	0.0532744	NA	NA	NA	NA	NA
1089	366	aparc-Desikan_lh_volume_precentral	GMV	HD	5	-0.0734834	0.126273	0.0480608	-0.167682	0.0207158	NA	NA	NA	NA	NA
1090	367	aparc-Desikan_lh_volume_precuneus	GMV	HD	5	-0.0516216	0.216992	0.0418135	-0.133576	0.0303329	NA	NA	NA	NA	NA
1091	368	aparc-Desikan_lh_volume_rostralanteriorcingulate	GMV	HD	5	0.0450299	0.17189	0.032961	-0.0195738	0.109634	NA	NA	NA	NA	NA
1092	369	aparc-Desikan_lh_volume_rostralmiddlefrontal	GMV	HD	5	-0.0276958	0.400757	0.0329606	-0.0922985	0.036907	NA	NA	NA	NA	NA
1093	370	aparc-Desikan_lh_volume_superiorfrontal	GMV	HD	5	-0.0508914	0.122585	0.0329604	-0.115494	0.013711	NA	NA	NA	NA	NA
1094	371	aparc-Desikan_lh_volume_superiorparietal	GMV	HD	5	-0.0594368	0.196192	0.0459867	-0.149571	0.0306971	NA	NA	NA	NA	NA
1095	372	aparc-Desikan_lh_volume_superiortemporal	GMV	HD	5	-0.00992224	0.79998	0.0391605	-0.0866769	0.0668324	NA	NA	NA	NA	NA
1096	373	aparc-Desikan_lh_volume_supramarginal	GMV	HD	5	-0.0170895	0.604122	0.0329607	-0.0816924	0.0475134	NA	NA	NA	NA	NA
1097	374	aparc-Desikan_lh_volume_frontalpole	GMV	HD	5	-0.0404523	0.315765	0.0403233	-0.119486	0.0385814	NA	NA	NA	NA	NA
1098	375	aparc-Desikan_lh_volume_transversetemporal	GMV	HD	5	-0.00937837	0.792679	0.0356818	-0.0793148	0.060558	NA	NA	NA	NA	NA
1099	376	aparc-Desikan_lh_volume_insula	GMV	HD	5	-0.0166726	0.612972	0.0329605	-0.0812751	0.0479299	NA	NA	NA	NA	NA
1100	377	aparc-Desikan_rh_volume_bankssts	GMV	HD	5	-0.00869294	0.791981	0.0329604	-0.0732952	0.0559094	NA	NA	NA	NA	NA
1101	378	aparc-Desikan_rh_volume_caudalanteriorcingulate	GMV	HD	5	0.0112034	0.814288	0.0476947	-0.0822782	0.104685	NA	NA	NA	NA	NA
1102	379	aparc-Desikan_rh_volume_caudalmiddlefrontal	GMV	HD	5	-0.0103559	0.753375	0.0329604	-0.0749584	0.0542465	NA	NA	NA	NA	NA
1103	380	aparc-Desikan_rh_volume_cuneus	GMV	HD	5	-0.0836752	0.122463	0.0541757	-0.18986	0.0225091	NA	NA	NA	NA	NA
1104	381	aparc-Desikan_rh_volume_entorhinal	GMV	HD	5	0.00417932	0.916105	0.039674	-0.0735817	0.0819403	NA	NA	NA	NA	NA
1105	382	aparc-Desikan_rh_volume_fusiform	GMV	HD	5	-0.0028109	0.932038	0.0329606	-0.0674137	0.0617919	NA	NA	NA	NA	NA
1106	383	aparc-Desikan_rh_volume_inferiorparietal	GMV	HD	5	-0.058127	0.0787915	0.0330691	-0.122942	0.0066885	NA	NA	NA	NA	NA
1107	384	aparc-Desikan_rh_volume_inferiortemporal	GMV	HD	5	-0.0524269	0.143274	0.0358178	-0.12263	0.0177761	NA	NA	NA	NA	NA
1108	385	aparc-Desikan_rh_volume_isthmuscingulate	GMV	HD	5	0.00177224	0.95712	0.0329608	-0.0628309	0.0663754	NA	NA	NA	NA	NA
1109	386	aparc-Desikan_rh_volume_lateraloccipital	GMV	HD	5	-0.020138	0.744353	0.0617552	-0.141178	0.100902	NA	NA	NA	NA	NA
1110	387	aparc-Desikan_rh_volume_lateralorbitofrontal	GMV	HD	5	-0.0457809	0.164842	0.0329604	-0.110383	0.0188214	NA	NA	NA	NA	NA
1111	388	aparc-Desikan_rh_volume_lingual	GMV	HD	5	-0.049379	0.386386	0.0570071	-0.161113	0.0623549	NA	NA	NA	NA	NA
1112	389	aparc-Desikan_rh_volume_medialorbitofrontal	GMV	HD	5	-0.00952058	0.772699	0.0329607	-0.0741235	0.0550823	NA	NA	NA	NA	NA
1113	390	aparc-Desikan_rh_volume_middletemporal	GMV	HD	5	-0.0264325	0.640845	0.0566592	-0.137485	0.0846195	NA	NA	NA	NA	NA
1114	391	aparc-Desikan_rh_volume_parahippocampal	GMV	HD	5	-0.0282988	0.390579	0.0329604	-0.0929012	0.0363037	NA	NA	NA	NA	NA
1115	392	aparc-Desikan_rh_volume_paracentral	GMV	HD	5	-0.0352256	0.285197	0.0329606	-0.0998283	0.0293772	NA	NA	NA	NA	NA
1116	393	aparc-Desikan_rh_volume_parsopercularis	GMV	HD	5	-0.0143653	0.737355	0.0428358	-0.0983234	0.0695928	NA	NA	NA	NA	NA
1117	394	aparc-Desikan_rh_volume_parsorbitalis	GMV	HD	5	0.0167346	0.61166	0.0329611	-0.0478693	0.0813384	NA	NA	NA	NA	NA
1118	395	aparc-Desikan_rh_volume_parstriangularis	GMV	HD	5	0.00650965	0.874687	0.0412765	-0.0743922	0.0874115	NA	NA	NA	NA	NA
1119	396	aparc-Desikan_rh_volume_pericalcarine	GMV	HD	5	-0.0265735	0.662568	0.0608966	-0.145931	0.0927839	NA	NA	NA	NA	NA
1120	397	aparc-Desikan_rh_volume_postcentral	GMV	HD	5	-0.00288931	0.939702	0.0381957	-0.0777529	0.0719743	NA	NA	NA	NA	NA
1121	398	aparc-Desikan_rh_volume_posteriorcingulate	GMV	HD	5	-0.0182329	0.580147	0.0329607	-0.0828358	0.0463701	NA	NA	NA	NA	NA
1122	399	aparc-Desikan_rh_volume_precentral	GMV	HD	5	-0.0593892	0.182392	0.0445388	-0.146685	0.0279069	NA	NA	NA	NA	NA
1123	400	aparc-Desikan_rh_volume_precuneus	GMV	HD	5	-0.01855	0.675632	0.0443324	-0.105441	0.0683414	NA	NA	NA	NA	NA
1124	401	aparc-Desikan_rh_volume_rostralanteriorcingulate	GMV	HD	5	-0.0220891	0.502755	0.0329609	-0.0866924	0.0425142	NA	NA	NA	NA	NA
1125	402	aparc-Desikan_rh_volume_rostralmiddlefrontal	GMV	HD	5	-0.0168874	0.639389	0.0360415	-0.0875288	0.053754	NA	NA	NA	NA	NA
1126	403	aparc-Desikan_rh_volume_superiorfrontal	GMV	HD	5	-0.0513528	0.223337	0.0421719	-0.13401	0.0313041	NA	NA	NA	NA	NA
1127	404	aparc-Desikan_rh_volume_superiorparietal	GMV	HD	5	-0.0317079	0.336051	0.0329605	-0.0963104	0.0328947	NA	NA	NA	NA	NA
1128	405	aparc-Desikan_rh_volume_superiortemporal	GMV	HD	5	-0.000807599	0.980452	0.0329605	-0.0654103	0.0637951	NA	NA	NA	NA	NA
1129	406	aparc-Desikan_rh_volume_supramarginal	GMV	HD	5	0.00649431	0.843801	0.0329604	-0.058108	0.0710966	NA	NA	NA	NA	NA
1130	407	aparc-Desikan_rh_volume_frontalpole	GMV	HD	5	-0.00737723	0.822899	0.0329609	-0.0719805	0.0572261	NA	NA	NA	NA	NA
1131	408	aparc-Desikan_rh_volume_transversetemporal	GMV	HD	5	0.0190258	0.666068	0.044087	-0.0673847	0.105436	NA	NA	NA	NA	NA
1132	409	aparc-Desikan_rh_volume_insula	GMV	HD	5	-0.0178832	0.66904	0.0418355	-0.0998809	0.0641144	NA	NA	NA	NA	NA
1133	648	aparc-Desikan_lh_area_TotalSurface	SA	HD	5	-0.0484001	0.525289	0.076195	-0.197742	0.100942	NA	NA	NA	NA	NA
1134	649	aparc-Desikan_lh_area_bankssts	SA	HD	5	-0.0290198	0.37862	0.0329605	-0.0936224	0.0355828	NA	NA	NA	NA	NA
1135	650	aparc-Desikan_lh_area_caudalanteriorcingulate	SA	HD	5	0.0246508	0.507446	0.0371908	-0.0482432	0.0975448	NA	NA	NA	NA	NA
1136	651	aparc-Desikan_lh_area_caudalmiddlefrontal	SA	HD	5	-0.0685983	0.0374105	0.03296	-0.1332	-0.0039966	NA	NA	NA	NA	NA
1137	652	aparc-Desikan_lh_area_cuneus	SA	HD	5	-0.0667401	0.346816	0.070941	-0.205784	0.0723043	NA	NA	NA	NA	NA
1138	653	aparc-Desikan_lh_area_entorhinal	SA	HD	5	0.00702012	0.84006	0.0347846	-0.0611577	0.0751979	NA	NA	NA	NA	NA
1139	654	aparc-Desikan_lh_area_fusiform	SA	HD	5	0.0389271	0.472355	0.0541669	-0.0672399	0.145094	NA	NA	NA	NA	NA
1140	655	aparc-Desikan_lh_area_inferiorparietal	SA	HD	5	-0.0351316	0.461367	0.0476944	-0.128613	0.0583494	NA	NA	NA	NA	NA
1141	656	aparc-Desikan_lh_area_inferiortemporal	SA	HD	5	-0.0268833	0.683015	0.0658336	-0.155917	0.102151	NA	NA	NA	NA	NA
1142	657	aparc-Desikan_lh_area_isthmuscingulate	SA	HD	5	-0.0256212	0.520133	0.0398377	-0.103703	0.0524607	NA	NA	NA	NA	NA
1143	658	aparc-Desikan_lh_area_lateraloccipital	SA	HD	5	-0.025072	0.778135	0.0889867	-0.199486	0.149342	NA	NA	NA	NA	NA
1144	659	aparc-Desikan_lh_area_lateralorbitofrontal	SA	HD	5	-0.0405553	0.218542	0.0329607	-0.105158	0.0240476	NA	NA	NA	NA	NA
1145	660	aparc-Desikan_lh_area_lingual	SA	HD	5	-0.00684634	0.882573	0.0463503	-0.097693	0.0840003	NA	NA	NA	NA	NA
1146	661	aparc-Desikan_lh_area_medialorbitofrontal	SA	HD	5	-0.0282389	0.410613	0.0343199	-0.095506	0.0390281	NA	NA	NA	NA	NA
1147	662	aparc-Desikan_lh_area_middletemporal	SA	HD	5	-0.0612983	0.0629179	0.0329602	-0.1259	0.00330356	NA	NA	NA	NA	NA
1148	663	aparc-Desikan_lh_area_parahippocampal	SA	HD	5	0.0539306	0.101793	0.0329605	-0.0106719	0.118533	NA	NA	NA	NA	NA
1149	664	aparc-Desikan_lh_area_paracentral	SA	HD	5	0.0556648	0.11819	0.0356274	-0.0141648	0.125494	NA	NA	NA	NA	NA
1150	665	aparc-Desikan_lh_area_parsopercularis	SA	HD	5	-0.0372409	0.522338	0.0582121	-0.151337	0.0768548	NA	NA	NA	NA	NA
1151	666	aparc-Desikan_lh_area_parsorbitalis	SA	HD	5	-0.0092351	0.779336	0.0329608	-0.0738382	0.055368	NA	NA	NA	NA	NA
1152	667	aparc-Desikan_lh_area_parstriangularis	SA	HD	5	-0.0259176	0.638098	0.0551018	-0.133917	0.0820819	NA	NA	NA	NA	NA
1153	668	aparc-Desikan_lh_area_pericalcarine	SA	HD	5	-0.0341257	0.585495	0.0625728	-0.156768	0.0885169	NA	NA	NA	NA	NA
1154	669	aparc-Desikan_lh_area_postcentral	SA	HD	5	-0.0213603	0.59703	0.0404033	-0.100551	0.0578303	NA	NA	NA	NA	NA
1155	670	aparc-Desikan_lh_area_posteriorcingulate	SA	HD	5	-0.00800208	0.821002	0.0353673	-0.0773219	0.0613178	NA	NA	NA	NA	NA
1156	671	aparc-Desikan_lh_area_precentral	SA	HD	5	-0.0632298	0.0550626	0.03296	-0.127831	0.00137174	NA	NA	NA	NA	NA
1157	672	aparc-Desikan_lh_area_precuneus	SA	HD	5	-0.0171672	0.750204	0.0539223	-0.122855	0.0885204	NA	NA	NA	NA	NA
1158	673	aparc-Desikan_lh_area_rostralanteriorcingulate	SA	HD	5	0.0540133	0.107474	0.0335559	-0.0117563	0.119783	NA	NA	NA	NA	NA
1159	674	aparc-Desikan_lh_area_rostralmiddlefrontal	SA	HD	5	-0.0189517	0.66831	0.0442312	-0.105645	0.0677416	NA	NA	NA	NA	NA
1160	675	aparc-Desikan_lh_area_superiorfrontal	SA	HD	5	-0.0316692	0.489842	0.0458603	-0.121555	0.0582169	NA	NA	NA	NA	NA
1161	676	aparc-Desikan_lh_area_superiorparietal	SA	HD	5	-0.0223914	0.740559	0.0676246	-0.154936	0.110153	NA	NA	NA	NA	NA
1162	677	aparc-Desikan_lh_area_superiortemporal	SA	HD	5	-0.0190125	0.578305	0.0342036	-0.0860516	0.0480266	NA	NA	NA	NA	NA
1163	678	aparc-Desikan_lh_area_supramarginal	SA	HD	5	0.00896637	0.787211	0.0332169	-0.0561388	0.0740715	NA	NA	NA	NA	NA
1164	679	aparc-Desikan_lh_area_frontalpole	SA	HD	5	-0.0266758	0.61859	0.0535821	-0.131697	0.0783451	NA	NA	NA	NA	NA
1165	680	aparc-Desikan_lh_area_transversetemporal	SA	HD	5	-0.0131808	0.700835	0.0343077	-0.0804238	0.0540622	NA	NA	NA	NA	NA
1166	681	aparc-Desikan_lh_area_insula	SA	HD	5	-0.0248665	0.450589	0.0329605	-0.089469	0.039736	NA	NA	NA	NA	NA
1167	682	aparc-Desikan_rh_area_TotalSurface	SA	HD	5	-0.0437121	0.558387	0.074691	-0.190106	0.102682	NA	NA	NA	NA	NA
1168	683	aparc-Desikan_rh_area_bankssts	SA	HD	5	-0.00974423	0.767509	0.0329604	-0.0743466	0.0548581	NA	NA	NA	NA	NA
1169	684	aparc-Desikan_rh_area_caudalanteriorcingulate	SA	HD	5	-0.00714201	0.887263	0.0503782	-0.105883	0.0915993	NA	NA	NA	NA	NA
1170	685	aparc-Desikan_rh_area_caudalmiddlefrontal	SA	HD	5	-0.017858	0.58796	0.0329608	-0.0824611	0.0467451	NA	NA	NA	NA	NA
1171	686	aparc-Desikan_rh_area_cuneus	SA	HD	5	-0.0586257	0.442324	0.0763082	-0.20819	0.0909383	NA	NA	NA	NA	NA
1172	687	aparc-Desikan_rh_area_entorhinal	SA	HD	5	-0.00462473	0.904692	0.0386244	-0.0803285	0.071079	NA	NA	NA	NA	NA
1173	688	aparc-Desikan_rh_area_fusiform	SA	HD	5	0.0433813	0.370939	0.0484862	-0.0516516	0.138414	NA	NA	NA	NA	NA
1174	689	aparc-Desikan_rh_area_inferiorparietal	SA	HD	5	-0.0452208	0.206935	0.0358316	-0.115451	0.025009	NA	NA	NA	NA	NA
1175	690	aparc-Desikan_rh_area_inferiortemporal	SA	HD	5	-0.0241972	0.558053	0.0413107	-0.105166	0.0567718	NA	NA	NA	NA	NA
1176	691	aparc-Desikan_rh_area_isthmuscingulate	SA	HD	5	-0.00426205	0.912012	0.03857	-0.0798593	0.0713352	NA	NA	NA	NA	NA
1177	692	aparc-Desikan_rh_area_lateraloccipital	SA	HD	5	-0.0178617	0.846015	0.0919734	-0.19813	0.162406	NA	NA	NA	NA	NA
1178	693	aparc-Desikan_rh_area_lateralorbitofrontal	SA	HD	5	-0.0622633	0.058885	0.0329601	-0.126865	0.00233849	NA	NA	NA	NA	NA
1179	694	aparc-Desikan_rh_area_lingual	SA	HD	5	-0.0396951	0.520982	0.0618465	-0.160914	0.081524	NA	NA	NA	NA	NA
1180	695	aparc-Desikan_rh_area_medialorbitofrontal	SA	HD	5	-0.014916	0.65088	0.0329606	-0.0795188	0.0496868	NA	NA	NA	NA	NA
1181	696	aparc-Desikan_rh_area_middletemporal	SA	HD	5	-0.0153253	0.64196	0.0329606	-0.0799281	0.0492774	NA	NA	NA	NA	NA
1182	697	aparc-Desikan_rh_area_parahippocampal	SA	HD	5	0.016716	0.612048	0.0329605	-0.0478866	0.0813185	NA	NA	NA	NA	NA
1183	698	aparc-Desikan_rh_area_paracentral	SA	HD	5	-0.0345443	0.294617	0.0329607	-0.0991472	0.0300586	NA	NA	NA	NA	NA
1184	699	aparc-Desikan_rh_area_parsopercularis	SA	HD	5	-0.00902674	0.859235	0.0508985	-0.108788	0.0907342	NA	NA	NA	NA	NA
1185	700	aparc-Desikan_rh_area_parsorbitalis	SA	HD	5	0.0132586	0.729966	0.0384116	-0.0620281	0.0885453	NA	NA	NA	NA	NA
1186	701	aparc-Desikan_rh_area_parstriangularis	SA	HD	5	0.0180713	0.752645	0.0573413	-0.0943176	0.13046	NA	NA	NA	NA	NA
1187	702	aparc-Desikan_rh_area_pericalcarine	SA	HD	5	-0.0529196	0.436803	0.0680548	-0.186307	0.0804679	NA	NA	NA	NA	NA
1188	703	aparc-Desikan_rh_area_postcentral	SA	HD	5	-0.0194336	0.555459	0.0329606	-0.0840365	0.0451693	NA	NA	NA	NA	NA
1189	704	aparc-Desikan_rh_area_posteriorcingulate	SA	HD	5	-0.0100157	0.833942	0.0477738	-0.103652	0.0836209	NA	NA	NA	NA	NA
1190	705	aparc-Desikan_rh_area_precentral	SA	HD	5	-0.0572702	0.313509	0.0568221	-0.168642	0.0541011	NA	NA	NA	NA	NA
1191	706	aparc-Desikan_rh_area_precuneus	SA	HD	5	0.00731968	0.872455	0.0455939	-0.0820444	0.0966838	NA	NA	NA	NA	NA
1192	707	aparc-Desikan_rh_area_rostralanteriorcingulate	SA	HD	5	-0.0319749	0.332004	0.0329609	-0.0965784	0.0326285	NA	NA	NA	NA	NA
1193	708	aparc-Desikan_rh_area_rostralmiddlefrontal	SA	HD	5	0.00761852	0.882214	0.0514199	-0.0931644	0.108401	NA	NA	NA	NA	NA
1194	709	aparc-Desikan_rh_area_superiorfrontal	SA	HD	5	-0.0585388	0.290556	0.0553871	-0.167098	0.0500199	NA	NA	NA	NA	NA
1195	710	aparc-Desikan_rh_area_superiorparietal	SA	HD	5	-0.0108687	0.828809	0.0502647	-0.109387	0.0876501	NA	NA	NA	NA	NA
1196	711	aparc-Desikan_rh_area_superiortemporal	SA	HD	5	0.00377111	0.908911	0.0329607	-0.0608319	0.0683741	NA	NA	NA	NA	NA
1197	712	aparc-Desikan_rh_area_supramarginal	SA	HD	5	-0.00092932	0.977507	0.0329607	-0.0655323	0.0636737	NA	NA	NA	NA	NA
1198	713	aparc-Desikan_rh_area_frontalpole	SA	HD	5	-0.0242884	0.46119	0.0329607	-0.0888913	0.0403146	NA	NA	NA	NA	NA
1199	714	aparc-Desikan_rh_area_transversetemporal	SA	HD	5	-0.0133736	0.765105	0.0447599	-0.101103	0.0743559	NA	NA	NA	NA	NA
1200	715	aparc-Desikan_rh_area_insula	SA	HD	5	-0.00578678	0.887331	0.0408434	-0.0858398	0.0742662	NA	NA	NA	NA	NA
1201	1020	aparc-Desikan_lh_thickness_GlobalMeanThickness	CT	HD	5	-0.0454706	0.386758	0.0525361	-0.148441	0.0575001	NA	NA	NA	NA	NA
1202	1021	aparc-Desikan_lh_thickness_bankssts	CT	HD	5	-0.00581014	0.862212	0.0334764	-0.0714239	0.0598036	NA	NA	NA	NA	NA
1203	1022	aparc-Desikan_lh_thickness_caudalanteriorcingulate	CT	HD	5	-0.00359184	0.915013	0.0336574	-0.0695604	0.0623767	NA	NA	NA	NA	NA
1204	1023	aparc-Desikan_lh_thickness_caudalmiddlefrontal	CT	HD	5	-0.0109849	0.794112	0.0420916	-0.0934845	0.0715147	NA	NA	NA	NA	NA
1205	1024	aparc-Desikan_lh_thickness_cuneus	CT	HD	5	-0.0645741	0.0500944	0.0329601	-0.129176	2.78e-05	NA	NA	NA	NA	NA
1206	1025	aparc-Desikan_lh_thickness_entorhinal	CT	HD	5	-0.0498811	0.130189	0.0329606	-0.114484	0.0147216	NA	NA	NA	NA	NA
1207	1026	aparc-Desikan_lh_thickness_fusiform	CT	HD	5	-0.0757397	0.116827	0.0482962	-0.1704	0.0189209	NA	NA	NA	NA	NA
1208	1027	aparc-Desikan_lh_thickness_inferiorparietal	CT	HD	5	-0.0602163	0.371313	0.0673548	-0.192232	0.071799	NA	NA	NA	NA	NA
1209	1028	aparc-Desikan_lh_thickness_inferiortemporal	CT	HD	5	-0.0811388	0.212317	0.0650558	-0.208648	0.0463705	NA	NA	NA	NA	NA
1210	1029	aparc-Desikan_lh_thickness_isthmuscingulate	CT	HD	5	0.0119906	0.807654	0.0492521	-0.0845435	0.108525	NA	NA	NA	NA	NA
1211	1030	aparc-Desikan_lh_thickness_lateraloccipital	CT	HD	4	-0.000837967	0.981249	0.0356544	-0.0707205	0.0690446	NA	NA	NA	NA	NA
1212	1031	aparc-Desikan_lh_thickness_lateralorbitofrontal	CT	HD	5	-0.0405411	0.218705	0.0329608	-0.105144	0.024062	NA	NA	NA	NA	NA
1213	1032	aparc-Desikan_lh_thickness_lingual	CT	HD	5	-0.0652016	0.274052	0.0596114	-0.18204	0.0516366	NA	NA	NA	NA	NA
1214	1033	aparc-Desikan_lh_thickness_medialorbitofrontal	CT	HD	5	0.0234649	0.524002	0.0368256	-0.0487133	0.0956431	NA	NA	NA	NA	NA
1215	1034	aparc-Desikan_lh_thickness_middletemporal	CT	HD	5	-0.0355885	0.56185	0.0613494	-0.155833	0.0846564	NA	NA	NA	NA	NA
1216	1035	aparc-Desikan_lh_thickness_parahippocampal	CT	HD	5	-0.0260495	0.429343	0.0329608	-0.0906527	0.0385537	NA	NA	NA	NA	NA
1217	1036	aparc-Desikan_lh_thickness_paracentral	CT	HD	5	-0.0248889	0.450183	0.0329606	-0.0894916	0.0397139	NA	NA	NA	NA	NA
1218	1037	aparc-Desikan_lh_thickness_parsopercularis	CT	HD	5	0.0138428	0.674498	0.0329604	-0.0507596	0.0784452	NA	NA	NA	NA	NA
1219	1038	aparc-Desikan_lh_thickness_parsorbitalis	CT	HD	5	-0.0227184	0.585883	0.0416996	-0.10445	0.0590129	NA	NA	NA	NA	NA
1220	1039	aparc-Desikan_lh_thickness_parstriangularis	CT	HD	5	-0.0354451	0.404677	0.0425359	-0.118815	0.0479253	NA	NA	NA	NA	NA
1221	1040	aparc-Desikan_lh_thickness_pericalcarine	CT	HD	5	-0.00577769	0.898041	0.04509	-0.094154	0.0825987	NA	NA	NA	NA	NA
1222	1041	aparc-Desikan_lh_thickness_postcentral	CT	HD	5	-0.00715093	0.831273	0.0335614	-0.0729313	0.0586295	NA	NA	NA	NA	NA
1223	1042	aparc-Desikan_lh_thickness_posteriorcingulate	CT	HD	5	-0.0134797	0.707917	0.035979	-0.0839985	0.057039	NA	NA	NA	NA	NA
1224	1043	aparc-Desikan_lh_thickness_precentral	CT	HD	5	-0.0344999	0.295234	0.0329603	-0.0991021	0.0301024	NA	NA	NA	NA	NA
1225	1044	aparc-Desikan_lh_thickness_precuneus	CT	HD	5	-0.0568414	0.0846086	0.0329602	-0.121443	0.00776047	NA	NA	NA	NA	NA
1226	1045	aparc-Desikan_lh_thickness_rostralanteriorcingulate	CT	HD	5	-0.036378	0.50711	0.0548403	-0.143865	0.071109	NA	NA	NA	NA	NA
1227	1046	aparc-Desikan_lh_thickness_rostralmiddlefrontal	CT	HD	5	-0.0190672	0.562935	0.0329605	-0.0836698	0.0455353	NA	NA	NA	NA	NA
1228	1047	aparc-Desikan_lh_thickness_superiorfrontal	CT	HD	5	-0.014228	0.71389	0.0388069	-0.0902895	0.0618335	NA	NA	NA	NA	NA
1229	1048	aparc-Desikan_lh_thickness_superiorparietal	CT	HD	5	-0.0655329	0.0630881	0.0352599	-0.134642	0.00357641	NA	NA	NA	NA	NA
1230	1049	aparc-Desikan_lh_thickness_superiortemporal	CT	HD	5	0.00662121	0.84079	0.0329606	-0.0579816	0.071224	NA	NA	NA	NA	NA
1231	1050	aparc-Desikan_lh_thickness_supramarginal	CT	HD	5	-0.0425101	0.512103	0.0648448	-0.169606	0.0845857	NA	NA	NA	NA	NA
1232	1051	aparc-Desikan_lh_thickness_frontalpole	CT	HD	5	-0.0237118	0.471898	0.0329608	-0.088315	0.0408914	NA	NA	NA	NA	NA
1233	1052	aparc-Desikan_lh_thickness_transversetemporal	CT	HD	5	0.016606	0.638405	0.0353371	-0.0526548	0.0858668	NA	NA	NA	NA	NA
1234	1053	aparc-Desikan_lh_thickness_insula	CT	HD	5	0.00320672	0.922497	0.0329607	-0.0613962	0.0678096	NA	NA	NA	NA	NA
1235	1054	aparc-Desikan_rh_thickness_GlobalMeanThickness	CT	HD	5	-0.0184714	0.742989	0.056333	-0.128884	0.0919412	NA	NA	NA	NA	NA
1236	1055	aparc-Desikan_rh_thickness_bankssts	CT	HD	5	-0.00987645	0.813362	0.0418332	-0.0918696	0.0721167	NA	NA	NA	NA	NA
1237	1056	aparc-Desikan_rh_thickness_caudalanteriorcingulate	CT	HD	5	0.040104	0.223725	0.0329618	-0.0245011	0.104709	NA	NA	NA	NA	NA
1238	1057	aparc-Desikan_rh_thickness_caudalmiddlefrontal	CT	HD	5	-0.0155805	0.710871	0.0420315	-0.0979623	0.0668012	NA	NA	NA	NA	NA
1239	1058	aparc-Desikan_rh_thickness_cuneus	CT	HD	5	-0.0714557	0.166813	0.0516852	-0.172759	0.0298473	NA	NA	NA	NA	NA
1240	1059	aparc-Desikan_rh_thickness_entorhinal	CT	HD	5	-0.0338101	0.304996	0.0329605	-0.0984127	0.0307924	NA	NA	NA	NA	NA
1241	1060	aparc-Desikan_rh_thickness_fusiform	CT	HD	5	-0.0543342	0.482057	0.0772892	-0.205821	0.0971527	NA	NA	NA	NA	NA
1242	1061	aparc-Desikan_rh_thickness_inferiorparietal	CT	HD	5	-0.0201304	0.797428	0.0784268	-0.173847	0.133586	NA	NA	NA	NA	NA
1243	1062	aparc-Desikan_rh_thickness_inferiortemporal	CT	HD	5	-0.0431252	0.504969	0.0646854	-0.169909	0.0836582	NA	NA	NA	NA	NA
1244	1063	aparc-Desikan_rh_thickness_isthmuscingulate	CT	HD	5	-0.00732431	0.873767	0.0461011	-0.0976825	0.0830339	NA	NA	NA	NA	NA
1245	1064	aparc-Desikan_rh_thickness_lateraloccipital	CT	HD	4	0.0785303	0.0276231	0.0356535	0.00864947	0.148411	NA	NA	NA	NA	NA
1246	1065	aparc-Desikan_rh_thickness_lateralorbitofrontal	CT	HD	5	0.0118311	0.749214	0.0370098	-0.0607081	0.0843704	NA	NA	NA	NA	NA
1247	1066	aparc-Desikan_rh_thickness_lingual	CT	HD	5	-0.0218935	0.686898	0.0543171	-0.128355	0.084568	NA	NA	NA	NA	NA
1248	1067	aparc-Desikan_rh_thickness_medialorbitofrontal	CT	HD	5	0.0265594	0.420363	0.0329606	-0.0380434	0.0911621	NA	NA	NA	NA	NA
1249	1068	aparc-Desikan_rh_thickness_middletemporal	CT	HD	5	-0.0422069	0.485589	0.0605254	-0.160837	0.0764229	NA	NA	NA	NA	NA
1250	1069	aparc-Desikan_rh_thickness_parahippocampal	CT	HD	5	-0.0562273	0.0880261	0.0329604	-0.12083	0.00837514	NA	NA	NA	NA	NA
1251	1070	aparc-Desikan_rh_thickness_paracentral	CT	HD	5	-0.0057023	0.862649	0.0329606	-0.0703052	0.0589006	NA	NA	NA	NA	NA
1252	1071	aparc-Desikan_rh_thickness_parsopercularis	CT	HD	5	-0.0332053	0.313728	0.0329604	-0.0978077	0.0313971	NA	NA	NA	NA	NA
1253	1072	aparc-Desikan_rh_thickness_parsorbitalis	CT	HD	5	-0.00649577	0.843769	0.032961	-0.0710994	0.0581079	NA	NA	NA	NA	NA
1254	1073	aparc-Desikan_rh_thickness_parstriangularis	CT	HD	5	-0.0370896	0.368178	0.0412156	-0.117872	0.043693	NA	NA	NA	NA	NA
1255	1074	aparc-Desikan_rh_thickness_pericalcarine	CT	HD	5	0.0471684	0.421788	0.0587166	-0.0679161	0.162253	NA	NA	NA	NA	NA
1256	1075	aparc-Desikan_rh_thickness_postcentral	CT	HD	5	0.0234114	0.565912	0.0407807	-0.0565187	0.103342	NA	NA	NA	NA	NA
1257	1076	aparc-Desikan_rh_thickness_posteriorcingulate	CT	HD	5	-0.0200852	0.542278	0.0329605	-0.0846879	0.0445174	NA	NA	NA	NA	NA
1258	1077	aparc-Desikan_rh_thickness_precentral	CT	HD	5	-0.0250764	0.502021	0.0373541	-0.0982905	0.0481378	NA	NA	NA	NA	NA
1259	1078	aparc-Desikan_rh_thickness_precuneus	CT	HD	5	-0.0326572	0.321786	0.0329606	-0.09726	0.0319457	NA	NA	NA	NA	NA
1260	1079	aparc-Desikan_rh_thickness_rostralanteriorcingulate	CT	HD	5	0.00778303	0.836425	0.0376959	-0.0661009	0.0816669	NA	NA	NA	NA	NA
1261	1080	aparc-Desikan_rh_thickness_rostralmiddlefrontal	CT	HD	5	-0.0283453	0.42945	0.0358741	-0.0986586	0.0419679	NA	NA	NA	NA	NA
1262	1081	aparc-Desikan_rh_thickness_superiorfrontal	CT	HD	5	0.00581801	0.878177	0.0379564	-0.0685766	0.0802126	NA	NA	NA	NA	NA
1263	1082	aparc-Desikan_rh_thickness_superiorparietal	CT	HD	5	-0.029471	0.432104	0.0375142	-0.102999	0.0440568	NA	NA	NA	NA	NA
1264	1083	aparc-Desikan_rh_thickness_superiortemporal	CT	HD	5	-0.0247633	0.580741	0.0448366	-0.112643	0.0631164	NA	NA	NA	NA	NA
1265	1084	aparc-Desikan_rh_thickness_supramarginal	CT	HD	5	0.00916508	0.889797	0.0661448	-0.120479	0.138809	NA	NA	NA	NA	NA
1266	1085	aparc-Desikan_rh_thickness_frontalpole	CT	HD	5	-0.0180546	0.583858	0.0329609	-0.0826579	0.0465487	NA	NA	NA	NA	NA
1267	1086	aparc-Desikan_rh_thickness_transversetemporal	CT	HD	5	0.0329861	0.316931	0.0329603	-0.031616	0.0975883	NA	NA	NA	NA	NA
1268	1087	aparc-Desikan_rh_thickness_insula	CT	HD	5	0.0109348	0.740073	0.0329603	-0.0536673	0.075537	NA	NA	NA	NA	NA
1269	1452	IDP_dMRI_TBSS_FA_Middle_cerebellar_peduncle	FA	HD	5	0.0502151	0.131355	0.0332819	-0.0150175	0.115448	NA	NA	NA	NA	NA
1270	1453	IDP_dMRI_TBSS_FA_Pontine_crossing_tract	FA	HD	5	0.015056	0.650998	0.0332821	-0.0501769	0.080289	NA	NA	NA	NA	NA
1271	1454	IDP_dMRI_TBSS_FA_Genu_of_corpus_callosum	FA	HD	5	-0.0732999	0.0276356	0.0332815	-0.138532	-0.00806814	NA	NA	NA	NA	NA
1272	1455	IDP_dMRI_TBSS_FA_Body_of_corpus_callosum	FA	HD	5	-0.0463503	0.165599	0.0334301	-0.111873	0.0191727	NA	NA	NA	NA	NA
1273	1456	IDP_dMRI_TBSS_FA_Splenium_of_corpus_callosum	FA	HD	5	0.0106515	0.748938	0.0332819	-0.054581	0.0758841	NA	NA	NA	NA	NA
1274	1457	IDP_dMRI_TBSS_FA_Fornix	FA	HD	5	0.0312746	0.352589	0.0336439	-0.0346674	0.0972166	NA	NA	NA	NA	NA
1275	1458	IDP_dMRI_TBSS_FA_Corticospinal_tract_R	FA	HD	5	0.0193604	0.592933	0.0362154	-0.0516217	0.0903425	NA	NA	NA	NA	NA
1276	1459	IDP_dMRI_TBSS_FA_Corticospinal_tract_L	FA	HD	5	-0.0130296	0.695434	0.0332819	-0.0782622	0.052203	NA	NA	NA	NA	NA
1277	1460	IDP_dMRI_TBSS_FA_Medial_lemniscus_R	FA	HD	5	-0.0364984	0.506077	0.0548882	-0.144079	0.0710824	NA	NA	NA	NA	NA
1278	1461	IDP_dMRI_TBSS_FA_Medial_lemniscus_L	FA	HD	5	-0.0368009	0.271893	0.0334946	-0.10245	0.0288484	NA	NA	NA	NA	NA
1279	1462	IDP_dMRI_TBSS_FA_Inferior_cerebellar_peduncle_R	FA	HD	5	0.0174868	0.599294	0.0332819	-0.0477456	0.0827193	NA	NA	NA	NA	NA
1280	1463	IDP_dMRI_TBSS_FA_Inferior_cerebellar_peduncle_L	FA	HD	5	0.0252425	0.448188	0.0332821	-0.0399905	0.0904755	NA	NA	NA	NA	NA
1281	1464	IDP_dMRI_TBSS_FA_Superior_cerebellar_peduncle_R	FA	HD	5	-0.0658091	0.0480042	0.0332818	-0.131041	-0.000576808	NA	NA	NA	NA	NA
1282	1465	IDP_dMRI_TBSS_FA_Superior_cerebellar_peduncle_L	FA	HD	5	-0.0500651	0.172681	0.0367143	-0.122025	0.0218949	NA	NA	NA	NA	NA
1283	1466	IDP_dMRI_TBSS_FA_Cerebral_peduncle_R	FA	HD	5	0.0164244	0.621665	0.033282	-0.0488084	0.0816572	NA	NA	NA	NA	NA
1284	1467	IDP_dMRI_TBSS_FA_Cerebral_peduncle_L	FA	HD	5	0.0378093	0.255944	0.033282	-0.0274234	0.103042	NA	NA	NA	NA	NA
1285	1468	IDP_dMRI_TBSS_FA_Anterior_limb_of_internal_capsule_R	FA	HD	5	0.0655054	0.049044	0.0332818	0.000273195	0.130738	NA	NA	NA	NA	NA
1286	1469	IDP_dMRI_TBSS_FA_Anterior_limb_of_internal_capsule_L	FA	HD	5	0.0375778	0.258867	0.033282	-0.0276549	0.10281	NA	NA	NA	NA	NA
1287	1470	IDP_dMRI_TBSS_FA_Posterior_limb_of_internal_capsule_R	FA	HD	5	0.014283	0.667814	0.0332822	-0.05095	0.0795161	NA	NA	NA	NA	NA
1288	1471	IDP_dMRI_TBSS_FA_Posterior_limb_of_internal_capsule_L	FA	HD	5	0.0175113	0.598787	0.0332822	-0.0477218	0.0827444	NA	NA	NA	NA	NA
1289	1472	IDP_dMRI_TBSS_FA_Retrolenticular_part_of_internal_capsule_R	FA	HD	5	0.0660343	0.047243	0.0332815	0.000802579	0.131266	NA	NA	NA	NA	NA
1290	1473	IDP_dMRI_TBSS_FA_Retrolenticular_part_of_internal_capsule_L	FA	HD	5	0.0448192	0.178089	0.0332817	-0.0204129	0.110051	NA	NA	NA	NA	NA
1291	1474	IDP_dMRI_TBSS_FA_Anterior_corona_radiata_R	FA	HD	5	-0.0271204	0.41515	0.0332821	-0.0923532	0.0381125	NA	NA	NA	NA	NA
1292	1475	IDP_dMRI_TBSS_FA_Anterior_corona_radiata_L	FA	HD	5	-0.0464007	0.324372	0.0470828	-0.138683	0.0458815	NA	NA	NA	NA	NA
1293	1476	IDP_dMRI_TBSS_FA_Superior_corona_radiata_R	FA	HD	5	0.0266188	0.423829	0.033282	-0.038614	0.0918516	NA	NA	NA	NA	NA
1294	1477	IDP_dMRI_TBSS_FA_Superior_corona_radiata_L	FA	HD	5	0.0585844	0.0783653	0.0332819	-0.00664803	0.123817	NA	NA	NA	NA	NA
1295	1478	IDP_dMRI_TBSS_FA_Posterior_corona_radiata_R	FA	HD	5	0.033769	0.310279	0.0332819	-0.0314635	0.0990015	NA	NA	NA	NA	NA
1296	1479	IDP_dMRI_TBSS_FA_Posterior_corona_radiata_L	FA	HD	5	0.0476719	0.152038	0.0332819	-0.0175606	0.112904	NA	NA	NA	NA	NA
1297	1480	IDP_dMRI_TBSS_FA_Posterior_thalamic_radiation_R	FA	HD	5	0.0239681	0.537217	0.0388444	-0.052167	0.100103	NA	NA	NA	NA	NA
1298	1481	IDP_dMRI_TBSS_FA_Posterior_thalamic_radiation_L	FA	HD	5	0.00607193	0.855238	0.033282	-0.0591608	0.0713047	NA	NA	NA	NA	NA
1299	1482	IDP_dMRI_TBSS_FA_Sagittal_stratum_R	FA	HD	5	0.07081	0.0333672	0.0332811	0.00557913	0.136041	NA	NA	NA	NA	NA
1300	1483	IDP_dMRI_TBSS_FA_Sagittal_stratum_L	FA	HD	5	0.0598436	0.0818358	0.0343902	-0.00756131	0.127248	NA	NA	NA	NA	NA
1301	1484	IDP_dMRI_TBSS_FA_External_capsule_R	FA	HD	5	0.08062	0.061076	0.0430445	-0.00374726	0.164987	NA	NA	NA	NA	NA
1302	1485	IDP_dMRI_TBSS_FA_External_capsule_L	FA	HD	5	0.0817337	0.016109	0.0339646	0.0151631	0.148304	NA	NA	NA	NA	NA
1303	1486	IDP_dMRI_TBSS_FA_Cingulum_cingulate_gyrus_R	FA	HD	5	-0.015922	0.719548	0.0443431	-0.102834	0.0709905	NA	NA	NA	NA	NA
1304	1487	IDP_dMRI_TBSS_FA_Cingulum_cingulate_gyrus_L	FA	HD	5	0.000738255	0.987292	0.0463508	-0.0901093	0.0915858	NA	NA	NA	NA	NA
1305	1488	IDP_dMRI_TBSS_FA_Cingulum_hippocampus_R	FA	HD	5	0.0321541	0.333989	0.033282	-0.0330787	0.0973868	NA	NA	NA	NA	NA
1306	1489	IDP_dMRI_TBSS_FA_Cingulum_hippocampus_L	FA	HD	5	0.064801	0.051527	0.0332814	-0.000430515	0.130033	NA	NA	NA	NA	NA
1307	1490	IDP_dMRI_TBSS_FA_Fornix_cres+Stria_terminalis_R	FA	HD	5	0.0130219	0.695605	0.033282	-0.0522108	0.0782546	NA	NA	NA	NA	NA
1308	1491	IDP_dMRI_TBSS_FA_Fornix_cres+Stria_terminalis_L	FA	HD	5	0.0192614	0.562769	0.0332819	-0.0459712	0.0844939	NA	NA	NA	NA	NA
1309	1492	IDP_dMRI_TBSS_FA_Superior_longitudinal_fasciculus_R	FA	HD	5	0.0068569	0.836771	0.0332819	-0.0583756	0.0720894	NA	NA	NA	NA	NA
1310	1493	IDP_dMRI_TBSS_FA_Superior_longitudinal_fasciculus_L	FA	HD	5	-0.0250588	0.451492	0.0332818	-0.0902911	0.0401734	NA	NA	NA	NA	NA
1311	1494	IDP_dMRI_TBSS_FA_Superior_fronto-occipital_fasciculus_R	FA	HD	5	0.00534989	0.872294	0.0332819	-0.0598825	0.0705823	NA	NA	NA	NA	NA
1312	1495	IDP_dMRI_TBSS_FA_Superior_fronto-occipital_fasciculus_L	FA	HD	5	0.000151908	0.996358	0.0332818	-0.0650804	0.0653842	NA	NA	NA	NA	NA
1313	1496	IDP_dMRI_TBSS_FA_Uncinate_fasciculus_R	FA	HD	5	0.0358849	0.350814	0.0384613	-0.0394994	0.111269	NA	NA	NA	NA	NA
1314	1497	IDP_dMRI_TBSS_FA_Uncinate_fasciculus_L	FA	HD	5	0.0704121	0.18915	0.0536229	-0.0346888	0.175513	NA	NA	NA	NA	NA
1315	1498	IDP_dMRI_TBSS_FA_Tapetum_R	FA	HD	5	0.0041294	0.901258	0.0332821	-0.0611034	0.0693622	NA	NA	NA	NA	NA
1316	1499	IDP_dMRI_TBSS_FA_Tapetum_L	FA	HD	5	-0.00783822	0.813813	0.033282	-0.0730709	0.0573945	NA	NA	NA	NA	NA
1317	1602	IDP_dMRI_TBSS_MD_Middle_cerebellar_peduncle	MD	HD	5	0.0128591	0.699224	0.0332819	-0.0523734	0.0780916	NA	NA	NA	NA	NA
1318	1603	IDP_dMRI_TBSS_MD_Pontine_crossing_tract	MD	HD	5	-0.0211417	0.525278	0.0332819	-0.0863743	0.0440909	NA	NA	NA	NA	NA
1319	1604	IDP_dMRI_TBSS_MD_Genu_of_corpus_callosum	MD	HD	5	0.0737679	0.0266582	0.0332815	0.00853622	0.139	NA	NA	NA	NA	NA
1320	1605	IDP_dMRI_TBSS_MD_Body_of_corpus_callosum	MD	HD	5	0.0364376	0.273599	0.0332821	-0.0287953	0.10167	NA	NA	NA	NA	NA
1321	1606	IDP_dMRI_TBSS_MD_Splenium_of_corpus_callosum	MD	HD	5	0.0343659	0.314876	0.0341935	-0.0326533	0.101385	NA	NA	NA	NA	NA
1322	1607	IDP_dMRI_TBSS_MD_Fornix	MD	HD	5	-0.0340474	0.342991	0.0359046	-0.10442	0.0363257	NA	NA	NA	NA	NA
1323	1608	IDP_dMRI_TBSS_MD_Corticospinal_tract_R	MD	HD	5	0.00429931	0.916148	0.0408342	-0.0757356	0.0843343	NA	NA	NA	NA	NA
1324	1609	IDP_dMRI_TBSS_MD_Corticospinal_tract_L	MD	HD	5	-0.00646144	0.846065	0.0332821	-0.0716944	0.0587715	NA	NA	NA	NA	NA
1325	1610	IDP_dMRI_TBSS_MD_Medial_lemniscus_R	MD	HD	5	0.00206597	0.95553	0.0370489	-0.0705499	0.0746819	NA	NA	NA	NA	NA
1326	1611	IDP_dMRI_TBSS_MD_Medial_lemniscus_L	MD	HD	5	-0.0160981	0.628609	0.0332821	-0.0813309	0.0491348	NA	NA	NA	NA	NA
1327	1612	IDP_dMRI_TBSS_MD_Inferior_cerebellar_peduncle_R	MD	HD	5	0.0180014	0.721209	0.0504462	-0.0808732	0.116876	NA	NA	NA	NA	NA
1328	1613	IDP_dMRI_TBSS_MD_Inferior_cerebellar_peduncle_L	MD	HD	5	-0.00684911	0.836953	0.0332817	-0.0720812	0.058383	NA	NA	NA	NA	NA
1329	1614	IDP_dMRI_TBSS_MD_Superior_cerebellar_peduncle_R	MD	HD	5	0.0497213	0.334011	0.0514678	-0.0511556	0.150598	NA	NA	NA	NA	NA
1330	1615	IDP_dMRI_TBSS_MD_Superior_cerebellar_peduncle_L	MD	HD	5	0.0564617	0.365927	0.0624487	-0.0659378	0.178861	NA	NA	NA	NA	NA
1331	1616	IDP_dMRI_TBSS_MD_Cerebral_peduncle_R	MD	HD	5	-0.00645578	0.862964	0.0374027	-0.079765	0.0668535	NA	NA	NA	NA	NA
1332	1617	IDP_dMRI_TBSS_MD_Cerebral_peduncle_L	MD	HD	5	-0.0155455	0.640441	0.0332822	-0.0807786	0.0496876	NA	NA	NA	NA	NA
1333	1618	IDP_dMRI_TBSS_MD_Anterior_limb_of_internal_capsule_R	MD	HD	5	-0.0338584	0.308997	0.0332817	-0.0990905	0.0313737	NA	NA	NA	NA	NA
1334	1619	IDP_dMRI_TBSS_MD_Anterior_limb_of_internal_capsule_L	MD	HD	5	-0.0150808	0.693615	0.0382807	-0.0901109	0.0599493	NA	NA	NA	NA	NA
1335	1620	IDP_dMRI_TBSS_MD_Posterior_limb_of_internal_capsule_R	MD	HD	5	-0.0126088	0.704798	0.0332816	-0.0778408	0.0526232	NA	NA	NA	NA	NA
1336	1621	IDP_dMRI_TBSS_MD_Posterior_limb_of_internal_capsule_L	MD	HD	5	0.00106924	0.976591	0.036439	-0.0703512	0.0724897	NA	NA	NA	NA	NA
1337	1622	IDP_dMRI_TBSS_MD_Retrolenticular_part_of_internal_capsule_R	MD	HD	5	-0.0226958	0.495283	0.0332817	-0.0879279	0.0425363	NA	NA	NA	NA	NA
1338	1623	IDP_dMRI_TBSS_MD_Retrolenticular_part_of_internal_capsule_L	MD	HD	5	0.0365672	0.271896	0.0332821	-0.0286656	0.1018	NA	NA	NA	NA	NA
1339	1624	IDP_dMRI_TBSS_MD_Anterior_corona_radiata_R	MD	HD	5	0.0270806	0.415836	0.0332821	-0.0381524	0.0923135	NA	NA	NA	NA	NA
1340	1625	IDP_dMRI_TBSS_MD_Anterior_corona_radiata_L	MD	HD	5	0.0242221	0.466745	0.033282	-0.0410106	0.0894549	NA	NA	NA	NA	NA
1341	1626	IDP_dMRI_TBSS_MD_Superior_corona_radiata_R	MD	HD	5	-0.000194864	0.995589	0.0352491	-0.0692831	0.0688934	NA	NA	NA	NA	NA
1342	1627	IDP_dMRI_TBSS_MD_Superior_corona_radiata_L	MD	HD	5	0.00192002	0.953996	0.0332818	-0.0633123	0.0671523	NA	NA	NA	NA	NA
1343	1628	IDP_dMRI_TBSS_MD_Posterior_corona_radiata_R	MD	HD	5	-0.00614437	0.85353	0.0332818	-0.0713767	0.059088	NA	NA	NA	NA	NA
1344	1629	IDP_dMRI_TBSS_MD_Posterior_corona_radiata_L	MD	HD	5	0.00710824	0.830877	0.033282	-0.0581244	0.0723409	NA	NA	NA	NA	NA
1345	1630	IDP_dMRI_TBSS_MD_Posterior_thalamic_radiation_R	MD	HD	5	0.00156771	0.966061	0.036845	-0.0706485	0.073784	NA	NA	NA	NA	NA
1346	1631	IDP_dMRI_TBSS_MD_Posterior_thalamic_radiation_L	MD	HD	5	0.00685109	0.836908	0.0332819	-0.0583814	0.0720835	NA	NA	NA	NA	NA
1347	1632	IDP_dMRI_TBSS_MD_Sagittal_stratum_R	MD	HD	5	0.0130547	0.694878	0.033282	-0.0521781	0.0782874	NA	NA	NA	NA	NA
1348	1633	IDP_dMRI_TBSS_MD_Sagittal_stratum_L	MD	HD	5	0.0332964	0.3171	0.0332819	-0.0319362	0.098529	NA	NA	NA	NA	NA
1349	1634	IDP_dMRI_TBSS_MD_External_capsule_R	MD	HD	5	-0.0704053	0.0845265	0.0408145	-0.150402	0.00959119	NA	NA	NA	NA	NA
1350	1635	IDP_dMRI_TBSS_MD_External_capsule_L	MD	HD	5	-0.0525138	0.268228	0.0474314	-0.145479	0.0404518	NA	NA	NA	NA	NA
1351	1636	IDP_dMRI_TBSS_MD_Cingulum_cingulate_gyrus_R	MD	HD	5	0.0339702	0.307409	0.0332821	-0.0312627	0.099203	NA	NA	NA	NA	NA
1352	1637	IDP_dMRI_TBSS_MD_Cingulum_cingulate_gyrus_L	MD	HD	5	0.0349849	0.293183	0.0332821	-0.0302479	0.100218	NA	NA	NA	NA	NA
1353	1638	IDP_dMRI_TBSS_MD_Cingulum_hippocampus_R	MD	HD	5	-0.0140435	0.673057	0.033282	-0.0792762	0.0511891	NA	NA	NA	NA	NA
1354	1639	IDP_dMRI_TBSS_MD_Cingulum_hippocampus_L	MD	HD	5	-0.0141145	0.691749	0.0355993	-0.0838892	0.0556602	NA	NA	NA	NA	NA
1355	1640	IDP_dMRI_TBSS_MD_Fornix_cres+Stria_terminalis_R	MD	HD	5	0.0182565	0.583323	0.0332822	-0.0469765	0.0834896	NA	NA	NA	NA	NA
1356	1641	IDP_dMRI_TBSS_MD_Fornix_cres+Stria_terminalis_L	MD	HD	5	0.0701307	0.102124	0.0429028	-0.0139587	0.15422	NA	NA	NA	NA	NA
1357	1642	IDP_dMRI_TBSS_MD_Superior_longitudinal_fasciculus_R	MD	HD	5	0.0281823	0.474796	0.0394325	-0.0491054	0.10547	NA	NA	NA	NA	NA
1358	1643	IDP_dMRI_TBSS_MD_Superior_longitudinal_fasciculus_L	MD	HD	5	0.0341429	0.318579	0.0342325	-0.0329528	0.101239	NA	NA	NA	NA	NA
1359	1644	IDP_dMRI_TBSS_MD_Superior_fronto-occipital_fasciculus_R	MD	HD	5	0.0197596	0.552712	0.033282	-0.0454731	0.0849923	NA	NA	NA	NA	NA
1360	1645	IDP_dMRI_TBSS_MD_Superior_fronto-occipital_fasciculus_L	MD	HD	5	0.00757849	0.819875	0.033282	-0.0576542	0.0728112	NA	NA	NA	NA	NA
1361	1646	IDP_dMRI_TBSS_MD_Uncinate_fasciculus_R	MD	HD	5	-0.0571813	0.0857745	0.0332813	-0.122413	0.00805005	NA	NA	NA	NA	NA
1362	1647	IDP_dMRI_TBSS_MD_Uncinate_fasciculus_L	MD	HD	5	-0.0841936	0.0114142	0.0332813	-0.149425	-0.0189623	NA	NA	NA	NA	NA
1363	1648	IDP_dMRI_TBSS_MD_Tapetum_R	MD	HD	5	-0.0125991	0.705014	0.0332817	-0.0778313	0.052633	NA	NA	NA	NA	NA
1364	1649	IDP_dMRI_TBSS_MD_Tapetum_L	MD	HD	5	0.0105901	0.750339	0.0332822	-0.054643	0.0758232	NA	NA	NA	NA	NA
1365	122	IDP_T1_FAST_ROIs_L_thalamus	GMV	LBD	4	-0.0405609	0.349659	0.0433689	-0.125564	0.0444423	NA	NA	NA	NA	NA
1366	123	IDP_T1_FAST_ROIs_R_thalamus	GMV	LBD	4	-0.0538205	0.187274	0.0408137	-0.133815	0.0261743	NA	NA	NA	NA	NA
1367	124	IDP_T1_FAST_ROIs_L_caudate	GMV	LBD	4	0.0153981	0.599477	0.0293211	-0.0420713	0.0728675	NA	NA	NA	NA	NA
1368	125	IDP_T1_FAST_ROIs_R_caudate	GMV	LBD	4	0.00432904	0.837724	0.0211373	-0.0371001	0.0457581	NA	NA	NA	NA	NA
1369	126	IDP_T1_FAST_ROIs_L_putamen	GMV	LBD	4	-0.0583743	0.00409096	0.020332	-0.0982249	-0.0185237	NA	NA	NA	NA	NA
1370	127	IDP_T1_FAST_ROIs_R_putamen	GMV	LBD	4	-0.0639624	0.00165479	0.0203309	-0.103811	-0.0241139	NA	NA	NA	NA	NA
1371	128	IDP_T1_FAST_ROIs_L_pallidum	GMV	LBD	4	-0.0297235	0.330019	0.0305145	-0.089532	0.030085	NA	NA	NA	NA	NA
1372	129	IDP_T1_FAST_ROIs_R_pallidum	GMV	LBD	4	-0.00791482	0.702201	0.0207004	-0.0484876	0.0326579	NA	NA	NA	NA	NA
1373	130	IDP_T1_FAST_ROIs_L_hippocampus	GMV	LBD	4	-0.0602164	0.0199222	0.0258683	-0.110918	-0.00951459	NA	NA	NA	NA	NA
1374	131	IDP_T1_FAST_ROIs_R_hippocampus	GMV	LBD	4	-0.0470668	0.0554552	0.0245742	-0.0952323	0.00109864	NA	NA	NA	NA	NA
1375	132	IDP_T1_FAST_ROIs_L_amygdala	GMV	LBD	3	-0.0272612	0.667696	0.0634996	-0.15172	0.0971981	NA	NA	NA	NA	NA
1376	133	IDP_T1_FAST_ROIs_R_amygdala	GMV	LBD	3	-0.0855133	0.181882	0.0640558	-0.211063	0.040036	NA	NA	NA	NA	NA
1377	134	IDP_T1_FAST_ROIs_L_ventral_striatum	GMV	LBD	4	-0.0880534	0.000641593	0.0257964	-0.138614	-0.0374924	NA	NA	NA	NA	NA
1378	135	IDP_T1_FAST_ROIs_R_ventral_striatum	GMV	LBD	4	-0.0891232	0.00560834	0.0321763	-0.152189	-0.0260577	NA	NA	NA	NA	NA
1379	136	IDP_T1_FAST_ROIs_brain_stem	GMV	LBD	4	-0.0376027	0.0643961	0.0203321	-0.0774535	0.00224816	NA	NA	NA	NA	NA
1380	137	IDP_T1_FAST_ROIs_L_cerebellum_I-IV	GMV	LBD	4	-0.0203534	0.487616	0.0293232	-0.0778269	0.0371201	NA	NA	NA	NA	NA
1381	138	IDP_T1_FAST_ROIs_R_cerebellum_I-IV	GMV	LBD	4	-0.0112419	0.650675	0.0248262	-0.0599011	0.0374174	NA	NA	NA	NA	NA
1382	139	IDP_T1_FAST_ROIs_L_cerebellum_V	GMV	LBD	4	-0.0166631	0.412474	0.0203321	-0.056514	0.0231878	NA	NA	NA	NA	NA
1383	140	IDP_T1_FAST_ROIs_R_cerebellum_V	GMV	LBD	4	-0.000646968	0.974981	0.0206293	-0.0410805	0.0397866	NA	NA	NA	NA	NA
1384	141	IDP_T1_FAST_ROIs_L_cerebellum_VI	GMV	LBD	4	0.00941559	0.656155	0.0211478	-0.0320341	0.0508652	NA	NA	NA	NA	NA
1385	142	IDP_T1_FAST_ROIs_V_cerebellum_VI	GMV	LBD	4	-0.0215126	0.290028	0.0203321	-0.0613634	0.0183383	NA	NA	NA	NA	NA
1386	143	IDP_T1_FAST_ROIs_R_cerebellum_VI	GMV	LBD	4	-0.0110786	0.606526	0.0215103	-0.0532389	0.0310816	NA	NA	NA	NA	NA
1387	144	IDP_T1_FAST_ROIs_L_cerebellum_crus_I	GMV	LBD	4	-0.0234978	0.366562	0.0260239	-0.0745047	0.027509	NA	NA	NA	NA	NA
1388	145	IDP_T1_FAST_ROIs_V_cerebellum_crus_I	GMV	LBD	4	0.0266478	0.189983	0.0203321	-0.0132031	0.0664987	NA	NA	NA	NA	NA
1389	146	IDP_T1_FAST_ROIs_R_cerebellum_crus_I	GMV	LBD	4	-0.0297095	0.236451	0.0250946	-0.0788948	0.0194758	NA	NA	NA	NA	NA
1390	147	IDP_T1_FAST_ROIs_L_cerebellum_crus_II	GMV	LBD	4	-0.0236051	0.24565	0.0203321	-0.063456	0.0162457	NA	NA	NA	NA	NA
1391	148	IDP_T1_FAST_ROIs_V_cerebellum_crus_II	GMV	LBD	4	-0.0226707	0.331933	0.0233664	-0.0684689	0.0231274	NA	NA	NA	NA	NA
1392	149	IDP_T1_FAST_ROIs_R_cerebellum_crus_II	GMV	LBD	4	-0.00595447	0.769641	0.0203332	-0.0458076	0.0338987	NA	NA	NA	NA	NA
1393	150	IDP_T1_FAST_ROIs_L_cerebellum_VIIb	GMV	LBD	4	-0.00428802	0.832975	0.0203332	-0.0441412	0.0355651	NA	NA	NA	NA	NA
1394	151	IDP_T1_FAST_ROIs_V_cerebellum_VIIb	GMV	LBD	4	-0.0352382	0.0830892	0.0203332	-0.0750913	0.00461489	NA	NA	NA	NA	NA
1395	152	IDP_T1_FAST_ROIs_R_cerebellum_VIIb	GMV	LBD	4	-0.00595385	0.769665	0.0203333	-0.0458071	0.0338993	NA	NA	NA	NA	NA
1396	153	IDP_T1_FAST_ROIs_L_cerebellum_VIIIa	GMV	LBD	4	-0.00238603	0.906586	0.0203332	-0.0422392	0.0374671	NA	NA	NA	NA	NA
1397	154	IDP_T1_FAST_ROIs_V_cerebellum_VIIIa	GMV	LBD	4	-0.034171	0.0928491	0.0203331	-0.074024	0.00568197	NA	NA	NA	NA	NA
1398	155	IDP_T1_FAST_ROIs_R_cerebellum_VIIIa	GMV	LBD	4	-0.00875477	0.716495	0.0241081	-0.0560066	0.038497	NA	NA	NA	NA	NA
1399	156	IDP_T1_FAST_ROIs_L_cerebellum_VIIIb	GMV	LBD	4	-0.00643839	0.751514	0.0203332	-0.0462915	0.0334147	NA	NA	NA	NA	NA
1400	157	IDP_T1_FAST_ROIs_V_cerebellum_VIIIb	GMV	LBD	4	-0.0106173	0.601557	0.0203333	-0.0504705	0.029236	NA	NA	NA	NA	NA
1401	158	IDP_T1_FAST_ROIs_R_cerebellum_VIIIb	GMV	LBD	4	-0.00507238	0.881502	0.0340279	-0.0717671	0.0616224	NA	NA	NA	NA	NA
1402	159	IDP_T1_FAST_ROIs_L_cerebellum_IX	GMV	LBD	4	0.00270543	0.89415	0.0203333	-0.0371478	0.0425587	NA	NA	NA	NA	NA
1403	160	IDP_T1_FAST_ROIs_V_cerebellum_IX	GMV	LBD	4	-0.00611801	0.7635	0.0203332	-0.0459711	0.0337351	NA	NA	NA	NA	NA
1404	161	IDP_T1_FAST_ROIs_R_cerebellum_IX	GMV	LBD	4	0.00350939	0.862971	0.0203332	-0.0363438	0.0433625	NA	NA	NA	NA	NA
1405	162	IDP_T1_FAST_ROIs_L_cerebellum_X	GMV	LBD	4	0.00465707	0.81884	0.0203332	-0.0351961	0.0445102	NA	NA	NA	NA	NA
1406	163	IDP_T1_FAST_ROIs_V_cerebellum_X	GMV	LBD	4	0.00359621	0.859616	0.0203332	-0.036257	0.0434494	NA	NA	NA	NA	NA
1407	164	IDP_T1_FAST_ROIs_R_cerebellum_X	GMV	LBD	4	-0.0109847	0.589036	0.0203332	-0.0508379	0.0288685	NA	NA	NA	NA	NA
1408	344	aparc-Desikan_lh_volume_bankssts	GMV	LBD	4	0.025609	0.347882	0.0272812	-0.0278621	0.07908	NA	NA	NA	NA	NA
1409	345	aparc-Desikan_lh_volume_caudalanteriorcingulate	GMV	LBD	4	0.00198668	0.923662	0.0207331	-0.0386502	0.0426236	NA	NA	NA	NA	NA
1410	346	aparc-Desikan_lh_volume_caudalmiddlefrontal	GMV	LBD	4	0.00989512	0.633175	0.0207331	-0.0307417	0.050532	NA	NA	NA	NA	NA
1411	347	aparc-Desikan_lh_volume_cuneus	GMV	LBD	4	0.0449214	0.0855191	0.0261243	-0.00628228	0.096125	NA	NA	NA	NA	NA
1412	348	aparc-Desikan_lh_volume_entorhinal	GMV	LBD	4	-0.0494673	0.0170308	0.0207319	-0.0901019	-0.00883266	NA	NA	NA	NA	NA
1413	349	aparc-Desikan_lh_volume_fusiform	GMV	LBD	4	-0.0106887	0.606178	0.0207331	-0.0513255	0.0299482	NA	NA	NA	NA	NA
1414	350	aparc-Desikan_lh_volume_inferiorparietal	GMV	LBD	4	0.0469088	0.0236652	0.020733	0.00627217	0.0875454	NA	NA	NA	NA	NA
1415	351	aparc-Desikan_lh_volume_inferiortemporal	GMV	LBD	4	-0.0146323	0.6787	0.0353234	-0.0838661	0.0546016	NA	NA	NA	NA	NA
1416	352	aparc-Desikan_lh_volume_isthmuscingulate	GMV	LBD	4	-0.0071737	0.729341	0.0207331	-0.0478106	0.0334632	NA	NA	NA	NA	NA
1417	353	aparc-Desikan_lh_volume_lateraloccipital	GMV	LBD	4	0.0262231	0.205944	0.020733	-0.0144137	0.0668599	NA	NA	NA	NA	NA
1418	354	aparc-Desikan_lh_volume_lateralorbitofrontal	GMV	LBD	4	-0.0121489	0.5579	0.0207332	-0.052786	0.0284882	NA	NA	NA	NA	NA
1419	355	aparc-Desikan_lh_volume_lingual	GMV	LBD	4	0.0283999	0.170754	0.0207331	-0.0122369	0.0690368	NA	NA	NA	NA	NA
1420	356	aparc-Desikan_lh_volume_medialorbitofrontal	GMV	LBD	4	-0.025215	0.22392	0.0207331	-0.0658518	0.0154219	NA	NA	NA	NA	NA
1421	357	aparc-Desikan_lh_volume_middletemporal	GMV	LBD	4	-0.0132121	0.77717	0.0466843	-0.104713	0.0782892	NA	NA	NA	NA	NA
1422	358	aparc-Desikan_lh_volume_parahippocampal	GMV	LBD	4	-0.0204085	0.324947	0.0207331	-0.0610454	0.0202284	NA	NA	NA	NA	NA
1423	359	aparc-Desikan_lh_volume_paracentral	GMV	LBD	4	0.0181464	0.381443	0.0207331	-0.0224904	0.0587833	NA	NA	NA	NA	NA
1424	360	aparc-Desikan_lh_volume_parsopercularis	GMV	LBD	4	-0.0137135	0.508337	0.0207331	-0.0543504	0.0269234	NA	NA	NA	NA	NA
1425	361	aparc-Desikan_lh_volume_parsorbitalis	GMV	LBD	4	-0.0169015	0.414964	0.0207332	-0.0575385	0.0237356	NA	NA	NA	NA	NA
1426	362	aparc-Desikan_lh_volume_parstriangularis	GMV	LBD	4	-0.0450377	0.0298354	0.020733	-0.0856745	-0.00440098	NA	NA	NA	NA	NA
1427	363	aparc-Desikan_lh_volume_pericalcarine	GMV	LBD	4	0.0315841	0.338144	0.0329744	-0.0330456	0.0962139	NA	NA	NA	NA	NA
1428	364	aparc-Desikan_lh_volume_postcentral	GMV	LBD	4	-0.00513675	0.832434	0.024278	-0.0527216	0.0424481	NA	NA	NA	NA	NA
1429	365	aparc-Desikan_lh_volume_posteriorcingulate	GMV	LBD	4	0.0221564	0.487142	0.031886	-0.0403403	0.084653	NA	NA	NA	NA	NA
1430	366	aparc-Desikan_lh_volume_precentral	GMV	LBD	4	0.00596731	0.786981	0.0220821	-0.0373135	0.0492482	NA	NA	NA	NA	NA
1431	367	aparc-Desikan_lh_volume_precuneus	GMV	LBD	4	0.00608143	0.792903	0.0231636	-0.0393193	0.0514822	NA	NA	NA	NA	NA
1432	368	aparc-Desikan_lh_volume_rostralanteriorcingulate	GMV	LBD	4	0.00991854	0.632372	0.0207331	-0.0307183	0.0505554	NA	NA	NA	NA	NA
1433	369	aparc-Desikan_lh_volume_rostralmiddlefrontal	GMV	LBD	4	-0.0343576	0.0974921	0.0207331	-0.0749945	0.00627932	NA	NA	NA	NA	NA
1434	370	aparc-Desikan_lh_volume_superiorfrontal	GMV	LBD	4	-0.00569922	0.783405	0.0207331	-0.0463361	0.0349376	NA	NA	NA	NA	NA
1435	371	aparc-Desikan_lh_volume_superiorparietal	GMV	LBD	4	0.0104827	0.78728	0.0388473	-0.065658	0.0866234	NA	NA	NA	NA	NA
1436	372	aparc-Desikan_lh_volume_superiortemporal	GMV	LBD	4	-0.0268551	0.195223	0.020733	-0.0674917	0.0137816	NA	NA	NA	NA	NA
1437	373	aparc-Desikan_lh_volume_supramarginal	GMV	LBD	4	0.00669241	0.746855	0.0207331	-0.0339444	0.0473293	NA	NA	NA	NA	NA
1438	374	aparc-Desikan_lh_volume_frontalpole	GMV	LBD	4	-0.00371125	0.857937	0.0207331	-0.0443482	0.0369257	NA	NA	NA	NA	NA
1439	375	aparc-Desikan_lh_volume_transversetemporal	GMV	LBD	4	0.00534457	0.839187	0.0263366	-0.0462752	0.0569643	NA	NA	NA	NA	NA
1440	376	aparc-Desikan_lh_volume_insula	GMV	LBD	4	0.00596274	0.773657	0.0207331	-0.0346742	0.0465996	NA	NA	NA	NA	NA
1441	377	aparc-Desikan_rh_volume_bankssts	GMV	LBD	4	0.0536859	0.00961456	0.020733	0.0130492	0.0943226	NA	NA	NA	NA	NA
1442	378	aparc-Desikan_rh_volume_caudalanteriorcingulate	GMV	LBD	4	0.00817359	0.77615	0.0287459	-0.0481683	0.0645155	NA	NA	NA	NA	NA
1443	379	aparc-Desikan_rh_volume_caudalmiddlefrontal	GMV	LBD	4	-0.0531028	0.0104291	0.020733	-0.0937396	-0.0124661	NA	NA	NA	NA	NA
1444	380	aparc-Desikan_rh_volume_cuneus	GMV	LBD	4	0.0469751	0.272241	0.0427857	-0.0368849	0.130835	NA	NA	NA	NA	NA
1445	381	aparc-Desikan_rh_volume_entorhinal	GMV	LBD	4	-0.0434668	0.0470197	0.0218853	-0.0863619	-0.000571712	NA	NA	NA	NA	NA
1446	382	aparc-Desikan_rh_volume_fusiform	GMV	LBD	4	0.00349919	0.911758	0.0315751	-0.0583881	0.0653864	NA	NA	NA	NA	NA
1447	383	aparc-Desikan_rh_volume_inferiorparietal	GMV	LBD	4	0.0214703	0.61018	0.0421139	-0.0610729	0.104014	NA	NA	NA	NA	NA
1448	384	aparc-Desikan_rh_volume_inferiortemporal	GMV	LBD	4	0.00390423	0.907456	0.0335852	-0.0619228	0.0697313	NA	NA	NA	NA	NA
1449	385	aparc-Desikan_rh_volume_isthmuscingulate	GMV	LBD	4	-0.00407248	0.844278	0.0207331	-0.0447094	0.0365644	NA	NA	NA	NA	NA
1450	386	aparc-Desikan_rh_volume_lateraloccipital	GMV	LBD	4	-0.00501906	0.849485	0.0264473	-0.0568557	0.0468176	NA	NA	NA	NA	NA
1451	387	aparc-Desikan_rh_volume_lateralorbitofrontal	GMV	LBD	4	0.00546346	0.813335	0.0231379	-0.0398869	0.0508138	NA	NA	NA	NA	NA
1452	388	aparc-Desikan_rh_volume_lingual	GMV	LBD	4	0.0329175	0.146479	0.0226692	-0.0115141	0.0773491	NA	NA	NA	NA	NA
1453	389	aparc-Desikan_rh_volume_medialorbitofrontal	GMV	LBD	4	-0.00452702	0.827159	0.0207331	-0.0451639	0.0361099	NA	NA	NA	NA	NA
1454	390	aparc-Desikan_rh_volume_middletemporal	GMV	LBD	4	-0.00931808	0.862049	0.0536243	-0.114422	0.0957855	NA	NA	NA	NA	NA
1455	391	aparc-Desikan_rh_volume_parahippocampal	GMV	LBD	4	-0.0356046	0.205222	0.0281056	-0.0906916	0.0194824	NA	NA	NA	NA	NA
1456	392	aparc-Desikan_rh_volume_paracentral	GMV	LBD	4	0.00706926	0.807725	0.0290484	-0.0498656	0.0640041	NA	NA	NA	NA	NA
1457	393	aparc-Desikan_rh_volume_parsopercularis	GMV	LBD	4	-0.0177354	0.392322	0.0207331	-0.0583722	0.0229015	NA	NA	NA	NA	NA
1458	394	aparc-Desikan_rh_volume_parsorbitalis	GMV	LBD	4	-0.00545399	0.792508	0.0207332	-0.0460911	0.0351832	NA	NA	NA	NA	NA
1459	395	aparc-Desikan_rh_volume_parstriangularis	GMV	LBD	4	0.00132809	0.948925	0.0207331	-0.0393087	0.0419649	NA	NA	NA	NA	NA
1460	396	aparc-Desikan_rh_volume_pericalcarine	GMV	LBD	4	0.0272227	0.481888	0.0387088	-0.0486465	0.103092	NA	NA	NA	NA	NA
1461	397	aparc-Desikan_rh_volume_postcentral	GMV	LBD	4	-0.00711066	0.731627	0.0207331	-0.0477476	0.0335262	NA	NA	NA	NA	NA
1462	398	aparc-Desikan_rh_volume_posteriorcingulate	GMV	LBD	4	0.00105597	0.969892	0.0279773	-0.0537795	0.0558915	NA	NA	NA	NA	NA
1463	399	aparc-Desikan_rh_volume_precentral	GMV	LBD	4	-0.00137479	0.947132	0.0207331	-0.0420116	0.039262	NA	NA	NA	NA	NA
1464	400	aparc-Desikan_rh_volume_precuneus	GMV	LBD	4	0.00720088	0.728356	0.0207331	-0.033436	0.0478378	NA	NA	NA	NA	NA
1465	401	aparc-Desikan_rh_volume_rostralanteriorcingulate	GMV	LBD	4	0.019728	0.341339	0.0207331	-0.0209088	0.0603648	NA	NA	NA	NA	NA
1466	402	aparc-Desikan_rh_volume_rostralmiddlefrontal	GMV	LBD	4	0.00670323	0.74646	0.0207331	-0.0339336	0.0473401	NA	NA	NA	NA	NA
1467	403	aparc-Desikan_rh_volume_superiorfrontal	GMV	LBD	4	-0.02635	0.305036	0.02569	-0.0767024	0.0240023	NA	NA	NA	NA	NA
1468	404	aparc-Desikan_rh_volume_superiorparietal	GMV	LBD	4	0.0114014	0.702164	0.0298154	-0.0470367	0.0698395	NA	NA	NA	NA	NA
1469	405	aparc-Desikan_rh_volume_superiortemporal	GMV	LBD	4	-0.0101251	0.625298	0.0207331	-0.0507619	0.0305117	NA	NA	NA	NA	NA
1470	406	aparc-Desikan_rh_volume_supramarginal	GMV	LBD	4	0.0157177	0.448393	0.0207331	-0.0249191	0.0563545	NA	NA	NA	NA	NA
1471	407	aparc-Desikan_rh_volume_frontalpole	GMV	LBD	4	0.0131236	0.526749	0.0207332	-0.0275134	0.0537606	NA	NA	NA	NA	NA
1472	408	aparc-Desikan_rh_volume_transversetemporal	GMV	LBD	4	-0.004128	0.842184	0.0207332	-0.044765	0.036509	NA	NA	NA	NA	NA
1473	409	aparc-Desikan_rh_volume_insula	GMV	LBD	4	-0.0285229	0.168908	0.0207331	-0.0691597	0.0121139	NA	NA	NA	NA	NA
1474	648	aparc-Desikan_lh_area_TotalSurface	SA	LBD	4	0.0233557	0.325472	0.023753	-0.0232001	0.0699115	NA	NA	NA	NA	NA
1475	649	aparc-Desikan_lh_area_bankssts	SA	LBD	4	0.0298762	0.257028	0.0263588	-0.021787	0.0815394	NA	NA	NA	NA	NA
1476	650	aparc-Desikan_lh_area_caudalanteriorcingulate	SA	LBD	4	-0.0160483	0.438908	0.0207331	-0.0566852	0.0245887	NA	NA	NA	NA	NA
1477	651	aparc-Desikan_lh_area_caudalmiddlefrontal	SA	LBD	4	0.00639171	0.757865	0.0207331	-0.0342452	0.0470286	NA	NA	NA	NA	NA
1478	652	aparc-Desikan_lh_area_cuneus	SA	LBD	4	0.0422455	0.173119	0.0310116	-0.0185372	0.103028	NA	NA	NA	NA	NA
1479	653	aparc-Desikan_lh_area_entorhinal	SA	LBD	4	-0.000787197	0.969713	0.0207332	-0.0414242	0.0398498	NA	NA	NA	NA	NA
1480	654	aparc-Desikan_lh_area_fusiform	SA	LBD	4	-0.00538655	0.796202	0.0208566	-0.0462655	0.0354924	NA	NA	NA	NA	NA
1481	655	aparc-Desikan_lh_area_inferiorparietal	SA	LBD	4	0.058558	0.00473476	0.0207318	0.0179236	0.0991924	NA	NA	NA	NA	NA
1482	656	aparc-Desikan_lh_area_inferiortemporal	SA	LBD	4	-0.0243835	0.538056	0.0395993	-0.101998	0.0532312	NA	NA	NA	NA	NA
1483	657	aparc-Desikan_lh_area_isthmuscingulate	SA	LBD	4	0.0185498	0.370949	0.0207331	-0.022087	0.0591867	NA	NA	NA	NA	NA
1484	658	aparc-Desikan_lh_area_lateraloccipital	SA	LBD	4	0.0444483	0.159695	0.0316111	-0.0175095	0.106406	NA	NA	NA	NA	NA
1485	659	aparc-Desikan_lh_area_lateralorbitofrontal	SA	LBD	4	-0.0129839	0.53116	0.0207332	-0.053621	0.0276532	NA	NA	NA	NA	NA
1486	660	aparc-Desikan_lh_area_lingual	SA	LBD	4	0.0382538	0.0650287	0.0207331	-0.00238304	0.0788907	NA	NA	NA	NA	NA
1487	661	aparc-Desikan_lh_area_medialorbitofrontal	SA	LBD	4	-0.0100339	0.642276	0.0216005	-0.0523709	0.0323032	NA	NA	NA	NA	NA
1488	662	aparc-Desikan_lh_area_middletemporal	SA	LBD	4	0.00925025	0.819847	0.0406173	-0.0703596	0.0888601	NA	NA	NA	NA	NA
1489	663	aparc-Desikan_lh_area_parahippocampal	SA	LBD	4	0.00952113	0.646074	0.0207331	-0.0311158	0.050158	NA	NA	NA	NA	NA
1490	664	aparc-Desikan_lh_area_paracentral	SA	LBD	4	0.0382059	0.0653655	0.0207331	-0.00243096	0.0788428	NA	NA	NA	NA	NA
1491	665	aparc-Desikan_lh_area_parsopercularis	SA	LBD	4	-0.0197565	0.340642	0.0207331	-0.0603934	0.0208804	NA	NA	NA	NA	NA
1492	666	aparc-Desikan_lh_area_parsorbitalis	SA	LBD	4	-0.012017	0.562184	0.0207332	-0.0526539	0.02862	NA	NA	NA	NA	NA
1493	667	aparc-Desikan_lh_area_parstriangularis	SA	LBD	4	-0.0546897	0.0124705	0.0218886	-0.0975913	-0.011788	NA	NA	NA	NA	NA
1494	668	aparc-Desikan_lh_area_pericalcarine	SA	LBD	4	0.0325013	0.346821	0.0345474	-0.0352116	0.100214	NA	NA	NA	NA	NA
1495	669	aparc-Desikan_lh_area_postcentral	SA	LBD	4	0.00161941	0.947028	0.0243741	-0.0461538	0.0493927	NA	NA	NA	NA	NA
1496	670	aparc-Desikan_lh_area_posteriorcingulate	SA	LBD	4	0.0134929	0.619339	0.0271604	-0.0397414	0.0667273	NA	NA	NA	NA	NA
1497	671	aparc-Desikan_lh_area_precentral	SA	LBD	4	0.0194022	0.661675	0.0443375	-0.0674993	0.106304	NA	NA	NA	NA	NA
1498	672	aparc-Desikan_lh_area_precuneus	SA	LBD	4	0.0113429	0.714867	0.0310486	-0.0495123	0.0721982	NA	NA	NA	NA	NA
1499	673	aparc-Desikan_lh_area_rostralanteriorcingulate	SA	LBD	4	-0.0132202	0.523712	0.0207331	-0.0538571	0.0274168	NA	NA	NA	NA	NA
1500	674	aparc-Desikan_lh_area_rostralmiddlefrontal	SA	LBD	4	-0.0258237	0.212936	0.0207331	-0.0664606	0.0148131	NA	NA	NA	NA	NA
1501	675	aparc-Desikan_lh_area_superiorfrontal	SA	LBD	4	0.00555788	0.788647	0.0207331	-0.035079	0.0461948	NA	NA	NA	NA	NA
1502	676	aparc-Desikan_lh_area_superiorparietal	SA	LBD	4	0.0132873	0.786858	0.0491408	-0.0830286	0.109603	NA	NA	NA	NA	NA
1503	677	aparc-Desikan_lh_area_superiortemporal	SA	LBD	4	-0.018705	0.536138	0.0302346	-0.0779648	0.0405547	NA	NA	NA	NA	NA
1504	678	aparc-Desikan_lh_area_supramarginal	SA	LBD	4	0.0234204	0.357909	0.0254748	-0.0265102	0.073351	NA	NA	NA	NA	NA
1505	679	aparc-Desikan_lh_area_frontalpole	SA	LBD	4	0.00183127	0.954423	0.0320412	-0.0609695	0.064632	NA	NA	NA	NA	NA
1506	680	aparc-Desikan_lh_area_transversetemporal	SA	LBD	4	-0.025972	0.257361	0.0229303	-0.0709155	0.0189714	NA	NA	NA	NA	NA
1507	681	aparc-Desikan_lh_area_insula	SA	LBD	4	0.00343265	0.888101	0.0243956	-0.0443828	0.0512481	NA	NA	NA	NA	NA
1508	682	aparc-Desikan_rh_area_TotalSurface	SA	LBD	4	0.0253056	0.290397	0.0239353	-0.0216076	0.0722189	NA	NA	NA	NA	NA
1509	683	aparc-Desikan_rh_area_bankssts	SA	LBD	4	0.0602059	0.00368393	0.0207319	0.0195715	0.10084	NA	NA	NA	NA	NA
1510	684	aparc-Desikan_rh_area_caudalanteriorcingulate	SA	LBD	4	0.00875905	0.713222	0.0238321	-0.0379518	0.0554699	NA	NA	NA	NA	NA
1511	685	aparc-Desikan_rh_area_caudalmiddlefrontal	SA	LBD	4	-0.0395193	0.0566366	0.020733	-0.080156	0.00111741	NA	NA	NA	NA	NA
1512	686	aparc-Desikan_rh_area_cuneus	SA	LBD	4	0.0545476	0.153859	0.0382514	-0.0204251	0.12952	NA	NA	NA	NA	NA
1513	687	aparc-Desikan_rh_area_entorhinal	SA	LBD	4	0.0114212	0.581725	0.0207331	-0.0292157	0.0520581	NA	NA	NA	NA	NA
1514	688	aparc-Desikan_rh_area_fusiform	SA	LBD	4	0.0170374	0.477892	0.0240066	-0.0300156	0.0640904	NA	NA	NA	NA	NA
1515	689	aparc-Desikan_rh_area_inferiorparietal	SA	LBD	4	0.0391609	0.332911	0.0404443	-0.0401099	0.118432	NA	NA	NA	NA	NA
1516	690	aparc-Desikan_rh_area_inferiortemporal	SA	LBD	4	0.0165534	0.617624	0.0331585	-0.0484372	0.0815441	NA	NA	NA	NA	NA
1517	691	aparc-Desikan_rh_area_isthmuscingulate	SA	LBD	4	0.0177495	0.391945	0.0207331	-0.0228874	0.0583864	NA	NA	NA	NA	NA
1518	692	aparc-Desikan_rh_area_lateraloccipital	SA	LBD	4	0.0111853	0.795111	0.0430736	-0.0732389	0.0956096	NA	NA	NA	NA	NA
1519	693	aparc-Desikan_rh_area_lateralorbitofrontal	SA	LBD	4	0.0164742	0.616631	0.032907	-0.0480234	0.0809719	NA	NA	NA	NA	NA
1520	694	aparc-Desikan_rh_area_lingual	SA	LBD	4	0.056917	0.00604405	0.0207319	0.0162825	0.0975516	NA	NA	NA	NA	NA
1521	695	aparc-Desikan_rh_area_medialorbitofrontal	SA	LBD	4	0.00945139	0.64849	0.0207331	-0.0311854	0.0500882	NA	NA	NA	NA	NA
1522	696	aparc-Desikan_rh_area_middletemporal	SA	LBD	4	0.000269027	0.995355	0.0462151	-0.0903125	0.0908506	NA	NA	NA	NA	NA
1523	697	aparc-Desikan_rh_area_parahippocampal	SA	LBD	4	0.00530899	0.841902	0.0266167	-0.0468598	0.0574778	NA	NA	NA	NA	NA
1524	698	aparc-Desikan_rh_area_paracentral	SA	LBD	4	0.0143086	0.490111	0.0207331	-0.0263283	0.0549455	NA	NA	NA	NA	NA
1525	699	aparc-Desikan_rh_area_parsopercularis	SA	LBD	4	-0.0315201	0.128438	0.020733	-0.0721567	0.00911647	NA	NA	NA	NA	NA
1526	700	aparc-Desikan_rh_area_parsorbitalis	SA	LBD	4	-0.00216107	0.916985	0.0207332	-0.0427982	0.0384761	NA	NA	NA	NA	NA
1527	701	aparc-Desikan_rh_area_parstriangularis	SA	LBD	4	0.00492168	0.81236	0.0207331	-0.0357152	0.0455586	NA	NA	NA	NA	NA
1528	702	aparc-Desikan_rh_area_pericalcarine	SA	LBD	4	0.0463721	0.227532	0.0384275	-0.0289459	0.12169	NA	NA	NA	NA	NA
1529	703	aparc-Desikan_rh_area_postcentral	SA	LBD	4	-0.000899512	0.965394	0.0207331	-0.0415364	0.0397373	NA	NA	NA	NA	NA
1530	704	aparc-Desikan_rh_area_posteriorcingulate	SA	LBD	4	0.0119529	0.620405	0.0241337	-0.0353492	0.059255	NA	NA	NA	NA	NA
1531	705	aparc-Desikan_rh_area_precentral	SA	LBD	4	-0.000227156	0.996088	0.046331	-0.0910359	0.0905816	NA	NA	NA	NA	NA
1532	706	aparc-Desikan_rh_area_precuneus	SA	LBD	4	0.019896	0.510055	0.0302026	-0.0393011	0.0790931	NA	NA	NA	NA	NA
1533	707	aparc-Desikan_rh_area_rostralanteriorcingulate	SA	LBD	4	0.0122379	0.555016	0.0207331	-0.0283989	0.0528748	NA	NA	NA	NA	NA
1534	708	aparc-Desikan_rh_area_rostralmiddlefrontal	SA	LBD	4	0.00722881	0.727344	0.0207331	-0.033408	0.0478657	NA	NA	NA	NA	NA
1535	709	aparc-Desikan_rh_area_superiorfrontal	SA	LBD	4	-0.0123013	0.552969	0.0207331	-0.0529382	0.0283356	NA	NA	NA	NA	NA
1536	710	aparc-Desikan_rh_area_superiorparietal	SA	LBD	4	0.00848516	0.814821	0.0362288	-0.0625232	0.0794935	NA	NA	NA	NA	NA
1537	711	aparc-Desikan_rh_area_superiortemporal	SA	LBD	4	-0.0198983	0.337187	0.0207331	-0.0605352	0.0207386	NA	NA	NA	NA	NA
1538	712	aparc-Desikan_rh_area_supramarginal	SA	LBD	4	0.0183171	0.376982	0.0207331	-0.0223198	0.0589539	NA	NA	NA	NA	NA
1539	713	aparc-Desikan_rh_area_frontalpole	SA	LBD	4	0.0251147	0.225768	0.0207331	-0.0155222	0.0657517	NA	NA	NA	NA	NA
1540	714	aparc-Desikan_rh_area_transversetemporal	SA	LBD	4	-0.0205755	0.389915	0.0239314	-0.067481	0.0263299	NA	NA	NA	NA	NA
1541	715	aparc-Desikan_rh_area_insula	SA	LBD	4	-0.0462113	0.0765369	0.0260912	-0.0973501	0.00492751	NA	NA	NA	NA	NA
1542	1020	aparc-Desikan_lh_thickness_GlobalMeanThickness	CT	LBD	4	-0.0228551	0.388719	0.0265158	-0.0748259	0.0291158	NA	NA	NA	NA	NA
1543	1021	aparc-Desikan_lh_thickness_bankssts	CT	LBD	4	-0.0131139	0.58441	0.0239762	-0.0601072	0.0338794	NA	NA	NA	NA	NA
1544	1022	aparc-Desikan_lh_thickness_caudalanteriorcingulate	CT	LBD	4	0.00863022	0.677225	0.0207331	-0.0320067	0.0492671	NA	NA	NA	NA	NA
1545	1023	aparc-Desikan_lh_thickness_caudalmiddlefrontal	CT	LBD	4	0.00493351	0.840161	0.0244612	-0.0430105	0.0528775	NA	NA	NA	NA	NA
1546	1024	aparc-Desikan_lh_thickness_cuneus	CT	LBD	4	0.0243353	0.240499	0.0207331	-0.0163016	0.0649721	NA	NA	NA	NA	NA
1547	1025	aparc-Desikan_lh_thickness_entorhinal	CT	LBD	4	-0.03875	0.0616246	0.0207331	-0.0793869	0.00188698	NA	NA	NA	NA	NA
1548	1026	aparc-Desikan_lh_thickness_fusiform	CT	LBD	4	-0.0146133	0.480918	0.0207331	-0.0552502	0.0260236	NA	NA	NA	NA	NA
1549	1027	aparc-Desikan_lh_thickness_inferiorparietal	CT	LBD	4	-0.014195	0.582462	0.0258189	-0.0647999	0.03641	NA	NA	NA	NA	NA
1550	1028	aparc-Desikan_lh_thickness_inferiortemporal	CT	LBD	4	-0.013151	0.525885	0.0207331	-0.0537878	0.0274859	NA	NA	NA	NA	NA
1551	1029	aparc-Desikan_lh_thickness_isthmuscingulate	CT	LBD	4	-0.0295086	0.154661	0.0207331	-0.0701455	0.0111283	NA	NA	NA	NA	NA
1552	1030	aparc-Desikan_lh_thickness_lateraloccipital	CT	LBD	4	-0.0209688	0.31184	0.0207331	-0.0616057	0.0196681	NA	NA	NA	NA	NA
1553	1031	aparc-Desikan_lh_thickness_lateralorbitofrontal	CT	LBD	4	-0.00945865	0.67701	0.0227073	-0.0539649	0.0350476	NA	NA	NA	NA	NA
1554	1032	aparc-Desikan_lh_thickness_lingual	CT	LBD	4	-0.00208897	0.941196	0.0283187	-0.0575937	0.0534158	NA	NA	NA	NA	NA
1555	1033	aparc-Desikan_lh_thickness_medialorbitofrontal	CT	LBD	4	-0.0165227	0.425497	0.0207331	-0.0571596	0.0241142	NA	NA	NA	NA	NA
1556	1034	aparc-Desikan_lh_thickness_middletemporal	CT	LBD	4	-0.0472216	0.161669	0.0337422	-0.113356	0.0189131	NA	NA	NA	NA	NA
1557	1035	aparc-Desikan_lh_thickness_parahippocampal	CT	LBD	4	-0.0192914	0.352132	0.0207331	-0.0599283	0.0213455	NA	NA	NA	NA	NA
1558	1036	aparc-Desikan_lh_thickness_paracentral	CT	LBD	4	-0.0182558	0.385953	0.0210568	-0.059527	0.0230155	NA	NA	NA	NA	NA
1559	1037	aparc-Desikan_lh_thickness_parsopercularis	CT	LBD	4	-0.00104107	0.959953	0.0207331	-0.041678	0.0395958	NA	NA	NA	NA	NA
1560	1038	aparc-Desikan_lh_thickness_parsorbitalis	CT	LBD	4	-0.0296105	0.153244	0.0207332	-0.0702475	0.0110266	NA	NA	NA	NA	NA
1561	1039	aparc-Desikan_lh_thickness_parstriangularis	CT	LBD	4	0.00806896	0.717721	0.0223204	-0.035679	0.051817	NA	NA	NA	NA	NA
1562	1040	aparc-Desikan_lh_thickness_pericalcarine	CT	LBD	4	0.0215197	0.299297	0.020733	-0.0191171	0.0621565	NA	NA	NA	NA	NA
1563	1041	aparc-Desikan_lh_thickness_postcentral	CT	LBD	4	-0.00962699	0.642411	0.0207331	-0.0502638	0.0310098	NA	NA	NA	NA	NA
1564	1042	aparc-Desikan_lh_thickness_posteriorcingulate	CT	LBD	4	-0.00527974	0.798992	0.0207332	-0.0459167	0.0353572	NA	NA	NA	NA	NA
1565	1043	aparc-Desikan_lh_thickness_precentral	CT	LBD	4	-0.00486766	0.87609	0.0312174	-0.0660537	0.0563184	NA	NA	NA	NA	NA
1566	1044	aparc-Desikan_lh_thickness_precuneus	CT	LBD	4	-0.00357823	0.862977	0.0207331	-0.0442151	0.0370586	NA	NA	NA	NA	NA
1567	1045	aparc-Desikan_lh_thickness_rostralanteriorcingulate	CT	LBD	4	0.0230767	0.265692	0.0207331	-0.0175602	0.0637137	NA	NA	NA	NA	NA
1568	1046	aparc-Desikan_lh_thickness_rostralmiddlefrontal	CT	LBD	4	-0.0154526	0.456085	0.0207331	-0.0560894	0.0251843	NA	NA	NA	NA	NA
1569	1047	aparc-Desikan_lh_thickness_superiorfrontal	CT	LBD	4	-0.0237463	0.366931	0.0263193	-0.0753321	0.0278395	NA	NA	NA	NA	NA
1570	1048	aparc-Desikan_lh_thickness_superiorparietal	CT	LBD	4	-0.0014247	0.945216	0.0207331	-0.0420616	0.0392122	NA	NA	NA	NA	NA
1571	1049	aparc-Desikan_lh_thickness_superiortemporal	CT	LBD	4	-0.03354	0.317207	0.0335329	-0.0992645	0.0321844	NA	NA	NA	NA	NA
1572	1050	aparc-Desikan_lh_thickness_supramarginal	CT	LBD	4	-0.0236089	0.376163	0.0266771	-0.075896	0.0286782	NA	NA	NA	NA	NA
1573	1051	aparc-Desikan_lh_thickness_frontalpole	CT	LBD	4	-0.0108304	0.601411	0.0207331	-0.0514673	0.0298065	NA	NA	NA	NA	NA
1574	1052	aparc-Desikan_lh_thickness_transversetemporal	CT	LBD	4	0.0353166	0.0884941	0.0207331	-0.0053202	0.0759534	NA	NA	NA	NA	NA
1575	1053	aparc-Desikan_lh_thickness_insula	CT	LBD	4	-0.00613991	0.841883	0.0307787	-0.0664661	0.0541863	NA	NA	NA	NA	NA
1576	1054	aparc-Desikan_rh_thickness_GlobalMeanThickness	CT	LBD	4	-0.0227746	0.363635	0.0250694	-0.0719107	0.0263615	NA	NA	NA	NA	NA
1577	1055	aparc-Desikan_rh_thickness_bankssts	CT	LBD	4	0.0224093	0.393569	0.0262662	-0.0290724	0.0738911	NA	NA	NA	NA	NA
1578	1056	aparc-Desikan_rh_thickness_caudalanteriorcingulate	CT	LBD	4	-0.0158098	0.445739	0.0207332	-0.0564468	0.0248272	NA	NA	NA	NA	NA
1579	1057	aparc-Desikan_rh_thickness_caudalmiddlefrontal	CT	LBD	4	-0.017664	0.39423	0.0207331	-0.0583009	0.0229729	NA	NA	NA	NA	NA
1580	1058	aparc-Desikan_rh_thickness_cuneus	CT	LBD	4	0.00671316	0.805397	0.0272485	-0.0466939	0.0601202	NA	NA	NA	NA	NA
1581	1059	aparc-Desikan_rh_thickness_entorhinal	CT	LBD	4	-0.0428031	0.0389712	0.020733	-0.0834398	-0.00216642	NA	NA	NA	NA	NA
1582	1060	aparc-Desikan_rh_thickness_fusiform	CT	LBD	4	-0.0219048	0.460913	0.0297077	-0.0801318	0.0363223	NA	NA	NA	NA	NA
1583	1061	aparc-Desikan_rh_thickness_inferiorparietal	CT	LBD	4	-0.0230548	0.266146	0.0207331	-0.0636917	0.0175821	NA	NA	NA	NA	NA
1584	1062	aparc-Desikan_rh_thickness_inferiortemporal	CT	LBD	4	-0.0407536	0.238093	0.0345438	-0.108459	0.0269522	NA	NA	NA	NA	NA
1585	1063	aparc-Desikan_rh_thickness_isthmuscingulate	CT	LBD	4	-0.0250528	0.226914	0.0207331	-0.0656897	0.0155841	NA	NA	NA	NA	NA
1586	1064	aparc-Desikan_rh_thickness_lateraloccipital	CT	LBD	4	-0.0196669	0.342838	0.0207331	-0.0603037	0.02097	NA	NA	NA	NA	NA
1587	1065	aparc-Desikan_rh_thickness_lateralorbitofrontal	CT	LBD	4	-0.0175306	0.659016	0.0397275	-0.0953965	0.0603352	NA	NA	NA	NA	NA
1588	1066	aparc-Desikan_rh_thickness_lingual	CT	LBD	4	-0.0144725	0.551409	0.0242969	-0.0620944	0.0331495	NA	NA	NA	NA	NA
1589	1067	aparc-Desikan_rh_thickness_medialorbitofrontal	CT	LBD	4	-0.00932125	0.653011	0.0207331	-0.0499581	0.0313156	NA	NA	NA	NA	NA
1590	1068	aparc-Desikan_rh_thickness_middletemporal	CT	LBD	4	-0.0298033	0.292434	0.0283087	-0.0852883	0.0256817	NA	NA	NA	NA	NA
1591	1069	aparc-Desikan_rh_thickness_parahippocampal	CT	LBD	4	-0.0386853	0.0620443	0.0207319	-0.0793199	0.00194923	NA	NA	NA	NA	NA
1592	1070	aparc-Desikan_rh_thickness_paracentral	CT	LBD	4	0.00806062	0.697438	0.0207331	-0.0325762	0.0486974	NA	NA	NA	NA	NA
1593	1071	aparc-Desikan_rh_thickness_parsopercularis	CT	LBD	4	0.03195	0.37255	0.0358301	-0.0382771	0.102177	NA	NA	NA	NA	NA
1594	1072	aparc-Desikan_rh_thickness_parsorbitalis	CT	LBD	4	-0.0294412	0.341459	0.0309488	-0.0901008	0.0312185	NA	NA	NA	NA	NA
1595	1073	aparc-Desikan_rh_thickness_parstriangularis	CT	LBD	4	-0.00534384	0.836766	0.025937	-0.0561804	0.0454927	NA	NA	NA	NA	NA
1596	1074	aparc-Desikan_rh_thickness_pericalcarine	CT	LBD	4	-0.0188402	0.363508	0.0207331	-0.059477	0.0217967	NA	NA	NA	NA	NA
1597	1075	aparc-Desikan_rh_thickness_postcentral	CT	LBD	4	-0.0113207	0.585051	0.0207331	-0.0519576	0.0293161	NA	NA	NA	NA	NA
1598	1076	aparc-Desikan_rh_thickness_posteriorcingulate	CT	LBD	4	-0.0085153	0.750901	0.0268239	-0.0610902	0.0440596	NA	NA	NA	NA	NA
1599	1077	aparc-Desikan_rh_thickness_precentral	CT	LBD	4	0.00465913	0.870026	0.0284744	-0.0511507	0.060469	NA	NA	NA	NA	NA
1600	1078	aparc-Desikan_rh_thickness_precuneus	CT	LBD	4	-0.0161803	0.435149	0.0207331	-0.0568172	0.0244565	NA	NA	NA	NA	NA
1601	1079	aparc-Desikan_rh_thickness_rostralanteriorcingulate	CT	LBD	4	-0.00754967	0.715757	0.0207331	-0.0481866	0.0330873	NA	NA	NA	NA	NA
1602	1080	aparc-Desikan_rh_thickness_rostralmiddlefrontal	CT	LBD	4	-0.00809494	0.75444	0.0258798	-0.0588193	0.0426295	NA	NA	NA	NA	NA
1603	1081	aparc-Desikan_rh_thickness_superiorfrontal	CT	LBD	4	-0.0410884	0.0768287	0.0232218	-0.086603	0.00442628	NA	NA	NA	NA	NA
1604	1082	aparc-Desikan_rh_thickness_superiorparietal	CT	LBD	4	0.0137121	0.50838	0.0207331	-0.0269247	0.0543489	NA	NA	NA	NA	NA
1605	1083	aparc-Desikan_rh_thickness_superiortemporal	CT	LBD	4	-0.00583884	0.778235	0.0207331	-0.0464757	0.034798	NA	NA	NA	NA	NA
1606	1084	aparc-Desikan_rh_thickness_supramarginal	CT	LBD	4	-0.00792605	0.763282	0.0263172	-0.0595078	0.0436557	NA	NA	NA	NA	NA
1607	1085	aparc-Desikan_rh_thickness_frontalpole	CT	LBD	4	-0.0317591	0.125571	0.0207332	-0.0723961	0.00887785	NA	NA	NA	NA	NA
1608	1086	aparc-Desikan_rh_thickness_transversetemporal	CT	LBD	4	0.0305673	0.337321	0.0318584	-0.0318752	0.0930098	NA	NA	NA	NA	NA
1609	1087	aparc-Desikan_rh_thickness_insula	CT	LBD	4	0.00374808	0.880486	0.0249286	-0.045112	0.0526081	NA	NA	NA	NA	NA
1610	1452	IDP_dMRI_TBSS_FA_Middle_cerebellar_peduncle	FA	LBD	4	-0.0773932	0.00581612	0.0280616	-0.132394	-0.0223924	NA	NA	NA	NA	NA
1611	1453	IDP_dMRI_TBSS_FA_Pontine_crossing_tract	FA	LBD	4	-0.0262514	0.209483	0.0209176	-0.0672499	0.0147472	NA	NA	NA	NA	NA
1612	1454	IDP_dMRI_TBSS_FA_Genu_of_corpus_callosum	FA	LBD	4	-0.0334703	0.25021	0.0291087	-0.0905233	0.0235827	NA	NA	NA	NA	NA
1613	1455	IDP_dMRI_TBSS_FA_Body_of_corpus_callosum	FA	LBD	4	-0.0581753	0.00541391	0.0209165	-0.0991715	-0.017179	NA	NA	NA	NA	NA
1614	1456	IDP_dMRI_TBSS_FA_Splenium_of_corpus_callosum	FA	LBD	4	-0.0552319	0.0264	0.0248761	-0.103989	-0.00647468	NA	NA	NA	NA	NA
1615	1457	IDP_dMRI_TBSS_FA_Fornix	FA	LBD	4	-0.049547	0.0598299	0.0263262	-0.101146	0.00205225	NA	NA	NA	NA	NA
1616	1458	IDP_dMRI_TBSS_FA_Corticospinal_tract_R	FA	LBD	4	-0.0145124	0.487816	0.0209177	-0.055511	0.0264862	NA	NA	NA	NA	NA
1617	1459	IDP_dMRI_TBSS_FA_Corticospinal_tract_L	FA	LBD	4	-0.0167679	0.422774	0.0209176	-0.0577665	0.0242306	NA	NA	NA	NA	NA
1618	1460	IDP_dMRI_TBSS_FA_Medial_lemniscus_R	FA	LBD	4	-0.0154786	0.459312	0.0209176	-0.0564771	0.0255199	NA	NA	NA	NA	NA
1619	1461	IDP_dMRI_TBSS_FA_Medial_lemniscus_L	FA	LBD	4	-0.0279122	0.186305	0.0211202	-0.0693078	0.0134833	NA	NA	NA	NA	NA
1620	1462	IDP_dMRI_TBSS_FA_Inferior_cerebellar_peduncle_R	FA	LBD	4	-0.0261201	0.211769	0.0209176	-0.0671187	0.0148784	NA	NA	NA	NA	NA
1621	1463	IDP_dMRI_TBSS_FA_Inferior_cerebellar_peduncle_L	FA	LBD	4	-0.0372819	0.0746962	0.0209176	-0.0782804	0.00371653	NA	NA	NA	NA	NA
1622	1464	IDP_dMRI_TBSS_FA_Superior_cerebellar_peduncle_R	FA	LBD	4	-0.0135134	0.51826	0.0209176	-0.0545119	0.0274851	NA	NA	NA	NA	NA
1623	1465	IDP_dMRI_TBSS_FA_Superior_cerebellar_peduncle_L	FA	LBD	4	-0.0248297	0.235219	0.0209177	-0.0658283	0.0161689	NA	NA	NA	NA	NA
1624	1466	IDP_dMRI_TBSS_FA_Cerebral_peduncle_R	FA	LBD	4	-0.0582523	0.0273337	0.0263977	-0.109992	-0.00651279	NA	NA	NA	NA	NA
1625	1467	IDP_dMRI_TBSS_FA_Cerebral_peduncle_L	FA	LBD	4	-0.055307	0.0604965	0.0294632	-0.113055	0.0024408	NA	NA	NA	NA	NA
1626	1468	IDP_dMRI_TBSS_FA_Anterior_limb_of_internal_capsule_R	FA	LBD	4	-0.0231694	0.268013	0.0209176	-0.064168	0.0178292	NA	NA	NA	NA	NA
1627	1469	IDP_dMRI_TBSS_FA_Anterior_limb_of_internal_capsule_L	FA	LBD	4	-0.0384417	0.0660817	0.0209165	-0.0794379	0.00255455	NA	NA	NA	NA	NA
1628	1470	IDP_dMRI_TBSS_FA_Posterior_limb_of_internal_capsule_R	FA	LBD	4	-0.0100186	0.738487	0.0300087	-0.0688357	0.0487984	NA	NA	NA	NA	NA
1629	1471	IDP_dMRI_TBSS_FA_Posterior_limb_of_internal_capsule_L	FA	LBD	4	-0.0135692	0.608958	0.026525	-0.0655582	0.0384199	NA	NA	NA	NA	NA
1630	1472	IDP_dMRI_TBSS_FA_Retrolenticular_part_of_internal_capsule_R	FA	LBD	4	-0.029429	0.536616	0.0476246	-0.122773	0.0639152	NA	NA	NA	NA	NA
1631	1473	IDP_dMRI_TBSS_FA_Retrolenticular_part_of_internal_capsule_L	FA	LBD	4	-0.0175279	0.542979	0.0288139	-0.0740031	0.0389473	NA	NA	NA	NA	NA
1632	1474	IDP_dMRI_TBSS_FA_Anterior_corona_radiata_R	FA	LBD	4	-0.0392554	0.0706177	0.0217129	-0.0818128	0.00330193	NA	NA	NA	NA	NA
1633	1475	IDP_dMRI_TBSS_FA_Anterior_corona_radiata_L	FA	LBD	4	-0.0358047	0.0869344	0.0209165	-0.076801	0.00519157	NA	NA	NA	NA	NA
1634	1476	IDP_dMRI_TBSS_FA_Superior_corona_radiata_R	FA	LBD	4	0.00627862	0.794335	0.0240851	-0.0409281	0.0534854	NA	NA	NA	NA	NA
1635	1477	IDP_dMRI_TBSS_FA_Superior_corona_radiata_L	FA	LBD	4	-0.00158936	0.955182	0.0282802	-0.0570185	0.0538398	NA	NA	NA	NA	NA
1636	1478	IDP_dMRI_TBSS_FA_Posterior_corona_radiata_R	FA	LBD	4	-0.0466244	0.130276	0.0308156	-0.107023	0.0137742	NA	NA	NA	NA	NA
1637	1479	IDP_dMRI_TBSS_FA_Posterior_corona_radiata_L	FA	LBD	4	-0.0544172	0.0789053	0.0309703	-0.115119	0.00628471	NA	NA	NA	NA	NA
1638	1480	IDP_dMRI_TBSS_FA_Posterior_thalamic_radiation_R	FA	LBD	3	-0.0823854	0.160816	0.0587489	-0.197533	0.0327624	NA	NA	NA	NA	NA
1639	1481	IDP_dMRI_TBSS_FA_Posterior_thalamic_radiation_L	FA	LBD	4	-0.0880348	0.00760182	0.032981	-0.152678	-0.0233921	NA	NA	NA	NA	NA
1640	1482	IDP_dMRI_TBSS_FA_Sagittal_stratum_R	FA	LBD	4	-0.0572833	0.143473	0.0391552	-0.134027	0.019461	NA	NA	NA	NA	NA
1641	1483	IDP_dMRI_TBSS_FA_Sagittal_stratum_L	FA	LBD	4	-0.0549564	0.0246168	0.0244537	-0.102886	-0.0070271	NA	NA	NA	NA	NA
1642	1484	IDP_dMRI_TBSS_FA_External_capsule_R	FA	LBD	4	0.006115	0.853193	0.033046	-0.0586551	0.0708851	NA	NA	NA	NA	NA
1643	1485	IDP_dMRI_TBSS_FA_External_capsule_L	FA	LBD	4	0.0201747	0.4827	0.0287403	-0.0361563	0.0765058	NA	NA	NA	NA	NA
1644	1486	IDP_dMRI_TBSS_FA_Cingulum_cingulate_gyrus_R	FA	LBD	4	-0.0428964	0.17675	0.0317556	-0.105137	0.0193446	NA	NA	NA	NA	NA
1645	1487	IDP_dMRI_TBSS_FA_Cingulum_cingulate_gyrus_L	FA	LBD	4	-0.0395826	0.0584357	0.0209165	-0.0805789	0.00141363	NA	NA	NA	NA	NA
1646	1488	IDP_dMRI_TBSS_FA_Cingulum_hippocampus_R	FA	LBD	4	-0.0697212	0.0782126	0.0395884	-0.147314	0.00787205	NA	NA	NA	NA	NA
1647	1489	IDP_dMRI_TBSS_FA_Cingulum_hippocampus_L	FA	LBD	4	-0.0608701	0.076433	0.0343555	-0.128207	0.00646679	NA	NA	NA	NA	NA
1648	1490	IDP_dMRI_TBSS_FA_Fornix_cres+Stria_terminalis_R	FA	LBD	4	-0.0563795	0.0409624	0.0275842	-0.110444	-0.00231459	NA	NA	NA	NA	NA
1649	1491	IDP_dMRI_TBSS_FA_Fornix_cres+Stria_terminalis_L	FA	LBD	4	-0.046063	0.0841966	0.0266748	-0.0983455	0.00621951	NA	NA	NA	NA	NA
1650	1492	IDP_dMRI_TBSS_FA_Superior_longitudinal_fasciculus_R	FA	LBD	4	-0.0390311	0.286039	0.0365853	-0.110738	0.0326761	NA	NA	NA	NA	NA
1651	1493	IDP_dMRI_TBSS_FA_Superior_longitudinal_fasciculus_L	FA	LBD	4	-0.0376262	0.216087	0.0304173	-0.0972441	0.0219917	NA	NA	NA	NA	NA
1652	1494	IDP_dMRI_TBSS_FA_Superior_fronto-occipital_fasciculus_R	FA	LBD	4	-0.023928	0.435261	0.0306683	-0.0840379	0.0361818	NA	NA	NA	NA	NA
1653	1495	IDP_dMRI_TBSS_FA_Superior_fronto-occipital_fasciculus_L	FA	LBD	4	-0.0273407	0.421336	0.0340014	-0.0939836	0.0393021	NA	NA	NA	NA	NA
1654	1496	IDP_dMRI_TBSS_FA_Uncinate_fasciculus_R	FA	LBD	4	0.0245869	0.473144	0.0342735	-0.0425891	0.0917628	NA	NA	NA	NA	NA
1655	1497	IDP_dMRI_TBSS_FA_Uncinate_fasciculus_L	FA	LBD	4	0.0230423	0.350895	0.0247009	-0.0253714	0.0714561	NA	NA	NA	NA	NA
1656	1498	IDP_dMRI_TBSS_FA_Tapetum_R	FA	LBD	4	-0.0470403	0.0299001	0.0216635	-0.0895007	-0.0045799	NA	NA	NA	NA	NA
1657	1499	IDP_dMRI_TBSS_FA_Tapetum_L	FA	LBD	4	-0.040888	0.0506155	0.0209175	-0.0818863	0.000110329	NA	NA	NA	NA	NA
1658	1602	IDP_dMRI_TBSS_MD_Middle_cerebellar_peduncle	MD	LBD	4	0.0269557	0.410608	0.0327599	-0.0372538	0.0911651	NA	NA	NA	NA	NA
1659	1603	IDP_dMRI_TBSS_MD_Pontine_crossing_tract	MD	LBD	4	0.00396102	0.849808	0.0209176	-0.0370375	0.0449595	NA	NA	NA	NA	NA
1660	1604	IDP_dMRI_TBSS_MD_Genu_of_corpus_callosum	MD	LBD	4	0.0540381	0.0784922	0.0307121	-0.00615771	0.114234	NA	NA	NA	NA	NA
1661	1605	IDP_dMRI_TBSS_MD_Body_of_corpus_callosum	MD	LBD	4	0.0798364	0.00313217	0.0270223	0.0268726	0.1328	NA	NA	NA	NA	NA
1662	1606	IDP_dMRI_TBSS_MD_Splenium_of_corpus_callosum	MD	LBD	4	0.0954307	0.000434096	0.027123	0.0422696	0.148592	NA	NA	NA	NA	NA
1663	1607	IDP_dMRI_TBSS_MD_Fornix	MD	LBD	4	0.0402308	0.170173	0.0293303	-0.0172566	0.0977181	NA	NA	NA	NA	NA
1664	1608	IDP_dMRI_TBSS_MD_Corticospinal_tract_R	MD	LBD	4	0.00928278	0.657203	0.0209176	-0.0317157	0.0502813	NA	NA	NA	NA	NA
1665	1609	IDP_dMRI_TBSS_MD_Corticospinal_tract_L	MD	LBD	4	0.0226209	0.279507	0.0209176	-0.0183776	0.0636193	NA	NA	NA	NA	NA
1666	1610	IDP_dMRI_TBSS_MD_Medial_lemniscus_R	MD	LBD	4	0.0226293	0.279328	0.0209176	-0.0183692	0.0636279	NA	NA	NA	NA	NA
1667	1611	IDP_dMRI_TBSS_MD_Medial_lemniscus_L	MD	LBD	4	0.0172794	0.408766	0.0209177	-0.0237192	0.058278	NA	NA	NA	NA	NA
1668	1612	IDP_dMRI_TBSS_MD_Inferior_cerebellar_peduncle_R	MD	LBD	4	0.0330723	0.352283	0.0355551	-0.0366157	0.10276	NA	NA	NA	NA	NA
1669	1613	IDP_dMRI_TBSS_MD_Inferior_cerebellar_peduncle_L	MD	LBD	4	0.0329321	0.115402	0.0209177	-0.0080665	0.0739307	NA	NA	NA	NA	NA
1670	1614	IDP_dMRI_TBSS_MD_Superior_cerebellar_peduncle_R	MD	LBD	4	0.03529	0.206253	0.0279207	-0.0194346	0.0900147	NA	NA	NA	NA	NA
1671	1615	IDP_dMRI_TBSS_MD_Superior_cerebellar_peduncle_L	MD	LBD	4	0.0163565	0.434243	0.0209175	-0.0246418	0.0573548	NA	NA	NA	NA	NA
1672	1616	IDP_dMRI_TBSS_MD_Cerebral_peduncle_R	MD	LBD	4	0.0620617	0.00300435	0.0209153	0.0210678	0.103056	NA	NA	NA	NA	NA
1673	1617	IDP_dMRI_TBSS_MD_Cerebral_peduncle_L	MD	LBD	4	0.047092	0.0393545	0.0228551	0.00229604	0.091888	NA	NA	NA	NA	NA
1674	1618	IDP_dMRI_TBSS_MD_Anterior_limb_of_internal_capsule_R	MD	LBD	4	0.0465693	0.167219	0.0337167	-0.0195154	0.112654	NA	NA	NA	NA	NA
1675	1619	IDP_dMRI_TBSS_MD_Anterior_limb_of_internal_capsule_L	MD	LBD	4	0.0549184	0.0445604	0.0273392	0.00133363	0.108503	NA	NA	NA	NA	NA
1676	1620	IDP_dMRI_TBSS_MD_Posterior_limb_of_internal_capsule_R	MD	LBD	4	0.0620517	0.00300899	0.0209152	0.0210578	0.103046	NA	NA	NA	NA	NA
1677	1621	IDP_dMRI_TBSS_MD_Posterior_limb_of_internal_capsule_L	MD	LBD	4	0.0701703	0.000793663	0.0209152	0.0291766	0.111164	NA	NA	NA	NA	NA
1678	1622	IDP_dMRI_TBSS_MD_Retrolenticular_part_of_internal_capsule_R	MD	LBD	4	0.0576186	0.070909	0.0319029	-0.00491115	0.120148	NA	NA	NA	NA	NA
1679	1623	IDP_dMRI_TBSS_MD_Retrolenticular_part_of_internal_capsule_L	MD	LBD	4	0.067141	0.0421204	0.0330365	0.00238949	0.131893	NA	NA	NA	NA	NA
1680	1624	IDP_dMRI_TBSS_MD_Anterior_corona_radiata_R	MD	LBD	4	0.0730917	0.000914744	0.0220453	0.0298828	0.116301	NA	NA	NA	NA	NA
1681	1625	IDP_dMRI_TBSS_MD_Anterior_corona_radiata_L	MD	LBD	4	0.0736289	0.00311828	0.0249097	0.0248059	0.122452	NA	NA	NA	NA	NA
1682	1626	IDP_dMRI_TBSS_MD_Superior_corona_radiata_R	MD	LBD	4	0.0868329	3.3e-05	0.0209141	0.0458414	0.127824	NA	NA	NA	NA	NA
1683	1627	IDP_dMRI_TBSS_MD_Superior_corona_radiata_L	MD	LBD	4	0.0857137	4.16e-05	0.0209141	0.0447221	0.126705	NA	NA	NA	NA	NA
1684	1628	IDP_dMRI_TBSS_MD_Posterior_corona_radiata_R	MD	LBD	4	0.070942	0.000694602	0.0209164	0.029946	0.111938	NA	NA	NA	NA	NA
1685	1629	IDP_dMRI_TBSS_MD_Posterior_corona_radiata_L	MD	LBD	4	0.0804156	0.000120531	0.0209141	0.039424	0.121407	NA	NA	NA	NA	NA
1686	1630	IDP_dMRI_TBSS_MD_Posterior_thalamic_radiation_R	MD	LBD	3	0.0637083	0.353794	0.0687063	-0.0709561	0.198373	NA	NA	NA	NA	NA
1687	1631	IDP_dMRI_TBSS_MD_Posterior_thalamic_radiation_L	MD	LBD	3	0.0624949	0.304895	0.0609116	-0.0568919	0.181882	NA	NA	NA	NA	NA
1688	1632	IDP_dMRI_TBSS_MD_Sagittal_stratum_R	MD	LBD	4	0.0946348	0.0456137	0.0473423	0.001844	0.187426	NA	NA	NA	NA	NA
1689	1633	IDP_dMRI_TBSS_MD_Sagittal_stratum_L	MD	LBD	4	0.105475	0.00881485	0.0402707	0.0265445	0.184406	NA	NA	NA	NA	NA
1690	1634	IDP_dMRI_TBSS_MD_External_capsule_R	MD	LBD	4	0.0463642	0.0918436	0.0275035	-0.0075428	0.100271	NA	NA	NA	NA	NA
1691	1635	IDP_dMRI_TBSS_MD_External_capsule_L	MD	LBD	4	0.0268307	0.269523	0.0242996	-0.0207965	0.0744579	NA	NA	NA	NA	NA
1692	1636	IDP_dMRI_TBSS_MD_Cingulum_cingulate_gyrus_R	MD	LBD	4	0.0938183	0.00222679	0.0306777	0.0336899	0.153947	NA	NA	NA	NA	NA
1693	1637	IDP_dMRI_TBSS_MD_Cingulum_cingulate_gyrus_L	MD	LBD	4	0.0917845	0.00711573	0.0341031	0.0249423	0.158627	NA	NA	NA	NA	NA
1694	1638	IDP_dMRI_TBSS_MD_Cingulum_hippocampus_R	MD	LBD	4	0.0934272	0.000182319	0.024965	0.0444959	0.142359	NA	NA	NA	NA	NA
1695	1639	IDP_dMRI_TBSS_MD_Cingulum_hippocampus_L	MD	LBD	4	0.0897131	0.012242	0.0358123	0.019521	0.159905	NA	NA	NA	NA	NA
1696	1640	IDP_dMRI_TBSS_MD_Fornix_cres+Stria_terminalis_R	MD	LBD	4	0.0409892	0.0500478	0.0209176	-9.3e-06	0.0819877	NA	NA	NA	NA	NA
1697	1641	IDP_dMRI_TBSS_MD_Fornix_cres+Stria_terminalis_L	MD	LBD	4	0.0536373	0.0103366	0.0209164	0.012641	0.0946335	NA	NA	NA	NA	NA
1698	1642	IDP_dMRI_TBSS_MD_Superior_longitudinal_fasciculus_R	MD	LBD	4	0.0964399	4e-06	0.0209129	0.0554507	0.137429	NA	NA	NA	NA	NA
1699	1643	IDP_dMRI_TBSS_MD_Superior_longitudinal_fasciculus_L	MD	LBD	4	0.0903205	0.000496127	0.025933	0.0394918	0.141149	NA	NA	NA	NA	NA
1700	1644	IDP_dMRI_TBSS_MD_Superior_fronto-occipital_fasciculus_R	MD	LBD	4	0.0680747	0.0525892	0.0351212	-0.000762859	0.136912	NA	NA	NA	NA	NA
1701	1645	IDP_dMRI_TBSS_MD_Superior_fronto-occipital_fasciculus_L	MD	LBD	4	0.0549438	0.0616817	0.0294041	-0.00268821	0.112576	NA	NA	NA	NA	NA
1702	1646	IDP_dMRI_TBSS_MD_Uncinate_fasciculus_R	MD	LBD	4	0.0481004	0.0217444	0.0209606	0.00701768	0.0891832	NA	NA	NA	NA	NA
1703	1647	IDP_dMRI_TBSS_MD_Uncinate_fasciculus_L	MD	LBD	4	0.03645	0.0859189	0.0212248	-0.00515063	0.0780507	NA	NA	NA	NA	NA
1704	1648	IDP_dMRI_TBSS_MD_Tapetum_R	MD	LBD	4	0.0429893	0.0398512	0.0209165	0.00199309	0.0839856	NA	NA	NA	NA	NA
1705	1649	IDP_dMRI_TBSS_MD_Tapetum_L	MD	LBD	4	0.0402104	0.0545639	0.0209175	-0.000787897	0.0812087	NA	NA	NA	NA	NA
1706	122	IDP_T1_FAST_ROIs_L_thalamus	GMV	MS	49	-0.013327	0.734967	0.0393678	-0.090488	0.0638339	NA	NA	NA	NA	NA
1707	123	IDP_T1_FAST_ROIs_R_thalamus	GMV	MS	49	-0.0312983	0.42377	0.039128	-0.107989	0.0453925	NA	NA	NA	NA	NA
1708	124	IDP_T1_FAST_ROIs_L_caudate	GMV	MS	49	-0.0101385	0.798866	0.0397877	-0.0881224	0.0678454	NA	NA	NA	NA	NA
1709	125	IDP_T1_FAST_ROIs_R_caudate	GMV	MS	49	-0.0350678	0.41472	0.0429955	-0.119339	0.0492034	NA	NA	NA	NA	NA
1710	126	IDP_T1_FAST_ROIs_L_putamen	GMV	MS	49	-0.0553938	0.154564	0.0389112	-0.13166	0.0208721	NA	NA	NA	NA	NA
1711	127	IDP_T1_FAST_ROIs_R_putamen	GMV	MS	49	-0.0308742	0.402105	0.0368485	-0.103097	0.0413489	NA	NA	NA	NA	NA
1712	128	IDP_T1_FAST_ROIs_L_pallidum	GMV	MS	49	-0.0660073	0.149499	0.0457969	-0.155769	0.0237547	NA	NA	NA	NA	NA
1713	129	IDP_T1_FAST_ROIs_R_pallidum	GMV	MS	49	-0.0195065	0.649076	0.042867	-0.103526	0.0645129	NA	NA	NA	NA	NA
1714	130	IDP_T1_FAST_ROIs_L_hippocampus	GMV	MS	49	-0.0115108	0.759393	0.0375827	-0.0851729	0.0621514	NA	NA	NA	NA	NA
1715	131	IDP_T1_FAST_ROIs_R_hippocampus	GMV	MS	49	-0.031959	0.387329	0.0369694	-0.104419	0.0405011	NA	NA	NA	NA	NA
1716	132	IDP_T1_FAST_ROIs_L_amygdala	GMV	MS	49	0.00981622	0.782055	0.0354835	-0.0597315	0.0793639	NA	NA	NA	NA	NA
1717	133	IDP_T1_FAST_ROIs_R_amygdala	GMV	MS	49	-0.0314446	0.375524	0.0354835	-0.100992	0.0381032	NA	NA	NA	NA	NA
1718	134	IDP_T1_FAST_ROIs_L_ventral_striatum	GMV	MS	49	-0.00390623	0.912341	0.0354834	-0.0734537	0.0656412	NA	NA	NA	NA	NA
1719	135	IDP_T1_FAST_ROIs_R_ventral_striatum	GMV	MS	49	-0.0108984	0.758737	0.0354835	-0.0804461	0.0586493	NA	NA	NA	NA	NA
1720	136	IDP_T1_FAST_ROIs_brain_stem	GMV	MS	49	0.0185804	0.600532	0.0354835	-0.0509673	0.0881281	NA	NA	NA	NA	NA
1721	137	IDP_T1_FAST_ROIs_L_cerebellum_I-IV	GMV	MS	49	-0.0273052	0.441586	0.0354835	-0.0968528	0.0422424	NA	NA	NA	NA	NA
1722	138	IDP_T1_FAST_ROIs_R_cerebellum_I-IV	GMV	MS	49	-0.0316895	0.376866	0.0358606	-0.101976	0.0385973	NA	NA	NA	NA	NA
1723	139	IDP_T1_FAST_ROIs_L_cerebellum_V	GMV	MS	49	-0.00598144	0.871127	0.0368709	-0.0782484	0.0662855	NA	NA	NA	NA	NA
1724	140	IDP_T1_FAST_ROIs_R_cerebellum_V	GMV	MS	49	-0.038577	0.276956	0.0354834	-0.108124	0.0309705	NA	NA	NA	NA	NA
1725	141	IDP_T1_FAST_ROIs_L_cerebellum_VI	GMV	MS	49	0.0077531	0.846659	0.0400919	-0.070827	0.0863332	NA	NA	NA	NA	NA
1726	142	IDP_T1_FAST_ROIs_V_cerebellum_VI	GMV	MS	49	0.0486117	0.170692	0.0354833	-0.0209357	0.118159	NA	NA	NA	NA	NA
1727	143	IDP_T1_FAST_ROIs_R_cerebellum_VI	GMV	MS	49	-0.0191052	0.600505	0.0364829	-0.0906116	0.0524013	NA	NA	NA	NA	NA
1728	144	IDP_T1_FAST_ROIs_L_cerebellum_crus_I	GMV	MS	49	-0.0197756	0.577311	0.0354836	-0.0893233	0.0497722	NA	NA	NA	NA	NA
1729	145	IDP_T1_FAST_ROIs_V_cerebellum_crus_I	GMV	MS	49	0.0410027	0.302708	0.0397835	-0.0369731	0.118978	NA	NA	NA	NA	NA
1730	146	IDP_T1_FAST_ROIs_R_cerebellum_crus_I	GMV	MS	49	0.0380024	0.284174	0.0354834	-0.0315451	0.10755	NA	NA	NA	NA	NA
1731	147	IDP_T1_FAST_ROIs_L_cerebellum_crus_II	GMV	MS	49	0.00675419	0.874244	0.042675	-0.0768887	0.0903971	NA	NA	NA	NA	NA
1732	148	IDP_T1_FAST_ROIs_V_cerebellum_crus_II	GMV	MS	49	0.0495645	0.167314	0.0358932	-0.0207862	0.119915	NA	NA	NA	NA	NA
1733	149	IDP_T1_FAST_ROIs_R_cerebellum_crus_II	GMV	MS	49	0.0271276	0.495836	0.0398317	-0.0509425	0.105198	NA	NA	NA	NA	NA
1734	150	IDP_T1_FAST_ROIs_L_cerebellum_VIIb	GMV	MS	49	-0.0380352	0.28376	0.0354835	-0.107583	0.0315124	NA	NA	NA	NA	NA
1735	151	IDP_T1_FAST_ROIs_V_cerebellum_VIIb	GMV	MS	49	0.0461815	0.246164	0.0398214	-0.0318684	0.124231	NA	NA	NA	NA	NA
1736	152	IDP_T1_FAST_ROIs_R_cerebellum_VIIb	GMV	MS	49	-0.00109883	0.977264	0.0385558	-0.0766681	0.0744705	NA	NA	NA	NA	NA
1737	153	IDP_T1_FAST_ROIs_L_cerebellum_VIIIa	GMV	MS	49	-0.041355	0.243828	0.0354835	-0.110903	0.0281926	NA	NA	NA	NA	NA
1738	154	IDP_T1_FAST_ROIs_V_cerebellum_VIIIa	GMV	MS	49	-0.0296155	0.403924	0.0354832	-0.0991626	0.0399316	NA	NA	NA	NA	NA
1739	155	IDP_T1_FAST_ROIs_R_cerebellum_VIIIa	GMV	MS	49	-0.0441586	0.221073	0.0360868	-0.114889	0.0265715	NA	NA	NA	NA	NA
1740	156	IDP_T1_FAST_ROIs_L_cerebellum_VIIIb	GMV	MS	49	-0.00874892	0.809766	0.0363435	-0.0799822	0.0624844	NA	NA	NA	NA	NA
1741	157	IDP_T1_FAST_ROIs_V_cerebellum_VIIIb	GMV	MS	49	0.0146215	0.680292	0.0354834	-0.0549259	0.0841688	NA	NA	NA	NA	NA
1742	158	IDP_T1_FAST_ROIs_R_cerebellum_VIIIb	GMV	MS	49	-0.0302561	0.393835	0.0354834	-0.0998036	0.0392913	NA	NA	NA	NA	NA
1743	159	IDP_T1_FAST_ROIs_L_cerebellum_IX	GMV	MS	49	-0.0114411	0.747125	0.0354836	-0.0809888	0.0581067	NA	NA	NA	NA	NA
1744	160	IDP_T1_FAST_ROIs_V_cerebellum_IX	GMV	MS	49	-0.0226097	0.524	0.0354833	-0.0921569	0.0469376	NA	NA	NA	NA	NA
1745	161	IDP_T1_FAST_ROIs_R_cerebellum_IX	GMV	MS	49	-0.0126069	0.722373	0.0354834	-0.0821544	0.0569406	NA	NA	NA	NA	NA
1746	162	IDP_T1_FAST_ROIs_L_cerebellum_X	GMV	MS	49	-0.0222034	0.531487	0.0354835	-0.091751	0.0473443	NA	NA	NA	NA	NA
1747	163	IDP_T1_FAST_ROIs_V_cerebellum_X	GMV	MS	49	-0.00491832	0.889759	0.0354834	-0.0744658	0.0646292	NA	NA	NA	NA	NA
1748	164	IDP_T1_FAST_ROIs_R_cerebellum_X	GMV	MS	49	-0.0836454	0.0294766	0.0384214	-0.158951	-0.00833947	NA	NA	NA	NA	NA
1749	344	aparc-Desikan_lh_volume_bankssts	GMV	MS	49	0.00556106	0.905143	0.046666	-0.0859044	0.0970265	NA	NA	NA	NA	NA
1750	345	aparc-Desikan_lh_volume_caudalanteriorcingulate	GMV	MS	49	-0.0359692	0.360338	0.0393226	-0.113041	0.0411031	NA	NA	NA	NA	NA
1751	346	aparc-Desikan_lh_volume_caudalmiddlefrontal	GMV	MS	49	-0.00460952	0.905791	0.0389485	-0.0809486	0.0717295	NA	NA	NA	NA	NA
1752	347	aparc-Desikan_lh_volume_cuneus	GMV	MS	49	-0.0213181	0.557525	0.0363466	-0.0925573	0.0499212	NA	NA	NA	NA	NA
1753	348	aparc-Desikan_lh_volume_entorhinal	GMV	MS	49	0.0413253	0.253231	0.0361698	-0.0295675	0.112218	NA	NA	NA	NA	NA
1754	349	aparc-Desikan_lh_volume_fusiform	GMV	MS	49	0.0623289	0.103152	0.0382442	-0.0126297	0.137287	NA	NA	NA	NA	NA
1755	350	aparc-Desikan_lh_volume_inferiorparietal	GMV	MS	49	-0.0114693	0.751976	0.0362911	-0.0825998	0.0596613	NA	NA	NA	NA	NA
1756	351	aparc-Desikan_lh_volume_inferiortemporal	GMV	MS	49	0.0350192	0.334353	0.0362749	-0.0360796	0.106118	NA	NA	NA	NA	NA
1757	352	aparc-Desikan_lh_volume_isthmuscingulate	GMV	MS	49	-0.00506211	0.888696	0.0361696	-0.0759546	0.0658304	NA	NA	NA	NA	NA
1758	353	aparc-Desikan_lh_volume_lateraloccipital	GMV	MS	49	-0.0558224	0.122741	0.0361692	-0.126714	0.0150692	NA	NA	NA	NA	NA
1759	354	aparc-Desikan_lh_volume_lateralorbitofrontal	GMV	MS	49	-0.016067	0.656887	0.0361695	-0.0869592	0.0548252	NA	NA	NA	NA	NA
1760	355	aparc-Desikan_lh_volume_lingual	GMV	MS	49	0.0254617	0.499013	0.0376628	-0.0483574	0.0992808	NA	NA	NA	NA	NA
1761	356	aparc-Desikan_lh_volume_medialorbitofrontal	GMV	MS	49	-0.0128254	0.722895	0.0361693	-0.0837171	0.0580664	NA	NA	NA	NA	NA
1762	357	aparc-Desikan_lh_volume_middletemporal	GMV	MS	49	-0.00591967	0.883241	0.0403076	-0.0849225	0.0730832	NA	NA	NA	NA	NA
1763	358	aparc-Desikan_lh_volume_parahippocampal	GMV	MS	49	0.0172055	0.634293	0.0361694	-0.0536864	0.0880975	NA	NA	NA	NA	NA
1764	359	aparc-Desikan_lh_volume_paracentral	GMV	MS	49	-0.0665975	0.0697026	0.0367163	-0.138562	0.00536652	NA	NA	NA	NA	NA
1765	360	aparc-Desikan_lh_volume_parsopercularis	GMV	MS	49	0.0224465	0.612291	0.0442902	-0.0643623	0.109255	NA	NA	NA	NA	NA
1766	361	aparc-Desikan_lh_volume_parsorbitalis	GMV	MS	49	0.000411735	0.992062	0.0413868	-0.0807063	0.0815298	NA	NA	NA	NA	NA
1767	362	aparc-Desikan_lh_volume_parstriangularis	GMV	MS	49	-0.0428696	0.23756	0.0362961	-0.11401	0.0282708	NA	NA	NA	NA	NA
1768	363	aparc-Desikan_lh_volume_pericalcarine	GMV	MS	49	-0.00757027	0.842887	0.0381948	-0.082432	0.0672915	NA	NA	NA	NA	NA
1769	364	aparc-Desikan_lh_volume_postcentral	GMV	MS	49	-0.0196082	0.621249	0.0396862	-0.0973932	0.0581768	NA	NA	NA	NA	NA
1770	365	aparc-Desikan_lh_volume_posteriorcingulate	GMV	MS	49	-0.0232754	0.524763	0.0365953	-0.0950022	0.0484515	NA	NA	NA	NA	NA
1771	366	aparc-Desikan_lh_volume_precentral	GMV	MS	49	-0.0252001	0.485973	0.0361692	-0.0960918	0.0456916	NA	NA	NA	NA	NA
1772	367	aparc-Desikan_lh_volume_precuneus	GMV	MS	49	-0.0219855	0.582186	0.0399595	-0.100306	0.0563351	NA	NA	NA	NA	NA
1773	368	aparc-Desikan_lh_volume_rostralanteriorcingulate	GMV	MS	49	0.00699419	0.863985	0.0408291	-0.0730308	0.0870192	NA	NA	NA	NA	NA
1774	369	aparc-Desikan_lh_volume_rostralmiddlefrontal	GMV	MS	49	-0.0132383	0.720179	0.0369557	-0.0856714	0.0591949	NA	NA	NA	NA	NA
1775	370	aparc-Desikan_lh_volume_superiorfrontal	GMV	MS	49	-0.0463595	0.274292	0.0424059	-0.129475	0.036756	NA	NA	NA	NA	NA
1776	371	aparc-Desikan_lh_volume_superiorparietal	GMV	MS	49	-0.0168036	0.69441	0.0427706	-0.100634	0.0670267	NA	NA	NA	NA	NA
1777	372	aparc-Desikan_lh_volume_superiortemporal	GMV	MS	49	-0.00195984	0.957307	0.03661	-0.0737154	0.0697957	NA	NA	NA	NA	NA
1778	373	aparc-Desikan_lh_volume_supramarginal	GMV	MS	49	0.000580414	0.987772	0.0378701	-0.073645	0.0748059	NA	NA	NA	NA	NA
1779	374	aparc-Desikan_lh_volume_frontalpole	GMV	MS	49	-0.0200428	0.624335	0.0409276	-0.100261	0.0601752	NA	NA	NA	NA	NA
1780	375	aparc-Desikan_lh_volume_transversetemporal	GMV	MS	49	-0.0300894	0.419624	0.0372822	-0.103162	0.0429836	NA	NA	NA	NA	NA
1781	376	aparc-Desikan_lh_volume_insula	GMV	MS	49	-0.0015641	0.965507	0.0361692	-0.0724557	0.0693275	NA	NA	NA	NA	NA
1782	377	aparc-Desikan_rh_volume_bankssts	GMV	MS	49	0.0418398	0.247364	0.0361693	-0.029052	0.112732	NA	NA	NA	NA	NA
1783	378	aparc-Desikan_rh_volume_caudalanteriorcingulate	GMV	MS	49	-0.00717037	0.869589	0.0436738	-0.092771	0.0784302	NA	NA	NA	NA	NA
1784	379	aparc-Desikan_rh_volume_caudalmiddlefrontal	GMV	MS	49	0.00769722	0.848139	0.0401956	-0.0710862	0.0864806	NA	NA	NA	NA	NA
1785	380	aparc-Desikan_rh_volume_cuneus	GMV	MS	49	-0.00659562	0.855304	0.0361691	-0.0774871	0.0642958	NA	NA	NA	NA	NA
1786	381	aparc-Desikan_rh_volume_entorhinal	GMV	MS	49	-0.0253803	0.482861	0.0361693	-0.0962721	0.0455115	NA	NA	NA	NA	NA
1787	382	aparc-Desikan_rh_volume_fusiform	GMV	MS	49	-0.00934203	0.8024	0.037332	-0.0825127	0.0638287	NA	NA	NA	NA	NA
1788	383	aparc-Desikan_rh_volume_inferiorparietal	GMV	MS	49	0.0312808	0.387123	0.0361692	-0.0396108	0.102173	NA	NA	NA	NA	NA
1789	384	aparc-Desikan_rh_volume_inferiortemporal	GMV	MS	49	0.0696186	0.0542546	0.0361693	-0.00127323	0.14051	NA	NA	NA	NA	NA
1790	385	aparc-Desikan_rh_volume_isthmuscingulate	GMV	MS	49	0.0737389	0.0703643	0.0407497	-0.00613046	0.153608	NA	NA	NA	NA	NA
1791	386	aparc-Desikan_rh_volume_lateraloccipital	GMV	MS	49	-0.0502441	0.168919	0.0365229	-0.121829	0.0213409	NA	NA	NA	NA	NA
1792	387	aparc-Desikan_rh_volume_lateralorbitofrontal	GMV	MS	49	-0.00261755	0.942308	0.0361693	-0.0735093	0.0682742	NA	NA	NA	NA	NA
1793	388	aparc-Desikan_rh_volume_lingual	GMV	MS	49	0.0322549	0.372508	0.0361689	-0.0386361	0.103146	NA	NA	NA	NA	NA
1794	389	aparc-Desikan_rh_volume_medialorbitofrontal	GMV	MS	49	-0.0218375	0.546002	0.036169	-0.0927288	0.0490539	NA	NA	NA	NA	NA
1795	390	aparc-Desikan_rh_volume_middletemporal	GMV	MS	49	0.0449287	0.242126	0.0384108	-0.0303565	0.120214	NA	NA	NA	NA	NA
1796	391	aparc-Desikan_rh_volume_parahippocampal	GMV	MS	49	-0.0405604	0.262115	0.0361692	-0.111452	0.0303313	NA	NA	NA	NA	NA
1797	392	aparc-Desikan_rh_volume_paracentral	GMV	MS	49	-0.0663378	0.0990498	0.0402175	-0.145164	0.0124884	NA	NA	NA	NA	NA
1798	393	aparc-Desikan_rh_volume_parsopercularis	GMV	MS	49	0.0596292	0.119969	0.0383492	-0.0155351	0.134794	NA	NA	NA	NA	NA
1799	394	aparc-Desikan_rh_volume_parsorbitalis	GMV	MS	49	0.0250622	0.492047	0.0364777	-0.046434	0.0965585	NA	NA	NA	NA	NA
1800	395	aparc-Desikan_rh_volume_parstriangularis	GMV	MS	49	0.0222591	0.53828	0.0361691	-0.0486324	0.0931506	NA	NA	NA	NA	NA
1801	396	aparc-Desikan_rh_volume_pericalcarine	GMV	MS	49	0.0161489	0.655249	0.0361692	-0.0547427	0.0870405	NA	NA	NA	NA	NA
1802	397	aparc-Desikan_rh_volume_postcentral	GMV	MS	49	-0.0243136	0.533521	0.0390492	-0.10085	0.0522229	NA	NA	NA	NA	NA
1803	398	aparc-Desikan_rh_volume_posteriorcingulate	GMV	MS	49	-0.0629507	0.0817778	0.0361689	-0.133842	0.00794042	NA	NA	NA	NA	NA
1804	399	aparc-Desikan_rh_volume_precentral	GMV	MS	49	-0.0212329	0.567398	0.0371278	-0.0940035	0.0515376	NA	NA	NA	NA	NA
1805	400	aparc-Desikan_rh_volume_precuneus	GMV	MS	49	0.00179291	0.963471	0.0391479	-0.074937	0.0785229	NA	NA	NA	NA	NA
1806	401	aparc-Desikan_rh_volume_rostralanteriorcingulate	GMV	MS	49	-0.0390095	0.337102	0.0406389	-0.118662	0.0406426	NA	NA	NA	NA	NA
1807	402	aparc-Desikan_rh_volume_rostralmiddlefrontal	GMV	MS	49	-0.00496199	0.890882	0.0361693	-0.0758538	0.0659298	NA	NA	NA	NA	NA
1808	403	aparc-Desikan_rh_volume_superiorfrontal	GMV	MS	49	-0.00535195	0.892355	0.0395491	-0.0828681	0.0721642	NA	NA	NA	NA	NA
1809	404	aparc-Desikan_rh_volume_superiorparietal	GMV	MS	49	-0.0327746	0.50706	0.0494022	-0.129603	0.0640538	NA	NA	NA	NA	NA
1810	405	aparc-Desikan_rh_volume_superiortemporal	GMV	MS	49	-0.0514049	0.15525	0.0361693	-0.122297	0.0194869	NA	NA	NA	NA	NA
1811	406	aparc-Desikan_rh_volume_supramarginal	GMV	MS	49	-0.0613924	0.124593	0.0399748	-0.139743	0.0169582	NA	NA	NA	NA	NA
1812	407	aparc-Desikan_rh_volume_frontalpole	GMV	MS	49	0.0211674	0.558397	0.0361698	-0.0497254	0.0920602	NA	NA	NA	NA	NA
1813	408	aparc-Desikan_rh_volume_transversetemporal	GMV	MS	49	-0.0936158	0.0378605	0.0450865	-0.181985	-0.00524634	NA	NA	NA	NA	NA
1814	409	aparc-Desikan_rh_volume_insula	GMV	MS	49	-0.0520987	0.14975	0.0361692	-0.12299	0.018793	NA	NA	NA	NA	NA
1815	648	aparc-Desikan_lh_area_TotalSurface	SA	MS	49	0.00474441	0.899652	0.037624	-0.0689986	0.0784874	NA	NA	NA	NA	NA
1816	649	aparc-Desikan_lh_area_bankssts	SA	MS	49	0.0149539	0.749904	0.0469118	-0.0769933	0.106901	NA	NA	NA	NA	NA
1817	650	aparc-Desikan_lh_area_caudalanteriorcingulate	SA	MS	49	0.0214132	0.583149	0.0390188	-0.0550638	0.0978901	NA	NA	NA	NA	NA
1818	651	aparc-Desikan_lh_area_caudalmiddlefrontal	SA	MS	49	0.0372364	0.303242	0.0361692	-0.0336553	0.108128	NA	NA	NA	NA	NA
1819	652	aparc-Desikan_lh_area_cuneus	SA	MS	49	-0.012416	0.749676	0.0389133	-0.088686	0.0638541	NA	NA	NA	NA	NA
1820	653	aparc-Desikan_lh_area_entorhinal	SA	MS	49	0.0841553	0.0272202	0.0381078	0.00946391	0.158847	NA	NA	NA	NA	NA
1821	654	aparc-Desikan_lh_area_fusiform	SA	MS	49	0.057829	0.116295	0.0368216	-0.0143414	0.129999	NA	NA	NA	NA	NA
1822	655	aparc-Desikan_lh_area_inferiorparietal	SA	MS	49	-0.00908966	0.809269	0.0376587	-0.0829006	0.0647213	NA	NA	NA	NA	NA
1823	656	aparc-Desikan_lh_area_inferiortemporal	SA	MS	49	0.0290245	0.47356	0.0404975	-0.0503506	0.1084	NA	NA	NA	NA	NA
1824	657	aparc-Desikan_lh_area_isthmuscingulate	SA	MS	49	0.00871931	0.815575	0.0373835	-0.0645523	0.081991	NA	NA	NA	NA	NA
1825	658	aparc-Desikan_lh_area_lateraloccipital	SA	MS	49	-0.0429605	0.234925	0.0361691	-0.113852	0.0279309	NA	NA	NA	NA	NA
1826	659	aparc-Desikan_lh_area_lateralorbitofrontal	SA	MS	49	-0.0251736	0.502996	0.0375847	-0.0988395	0.0484924	NA	NA	NA	NA	NA
1827	660	aparc-Desikan_lh_area_lingual	SA	MS	49	0.0120349	0.739327	0.0361687	-0.0588557	0.0829256	NA	NA	NA	NA	NA
1828	661	aparc-Desikan_lh_area_medialorbitofrontal	SA	MS	49	0.00144149	0.96821	0.0361693	-0.0694503	0.0723333	NA	NA	NA	NA	NA
1829	662	aparc-Desikan_lh_area_middletemporal	SA	MS	49	-0.0221606	0.600214	0.0422837	-0.105037	0.0607154	NA	NA	NA	NA	NA
1830	663	aparc-Desikan_lh_area_parahippocampal	SA	MS	49	0.0760068	0.0485429	0.0385316	0.000484919	0.151529	NA	NA	NA	NA	NA
1831	664	aparc-Desikan_lh_area_paracentral	SA	MS	49	-0.0298873	0.466078	0.0410046	-0.110256	0.0504818	NA	NA	NA	NA	NA
1832	665	aparc-Desikan_lh_area_parsopercularis	SA	MS	49	0.0240161	0.557081	0.0409005	-0.0561489	0.104181	NA	NA	NA	NA	NA
1833	666	aparc-Desikan_lh_area_parsorbitalis	SA	MS	49	-0.015534	0.687083	0.0385634	-0.0911183	0.0600503	NA	NA	NA	NA	NA
1834	667	aparc-Desikan_lh_area_parstriangularis	SA	MS	49	-0.0115341	0.749808	0.0361692	-0.0824257	0.0593575	NA	NA	NA	NA	NA
1835	668	aparc-Desikan_lh_area_pericalcarine	SA	MS	49	-0.0174876	0.639199	0.0373014	-0.0905984	0.0556232	NA	NA	NA	NA	NA
1836	669	aparc-Desikan_lh_area_postcentral	SA	MS	49	0.0147702	0.683007	0.0361691	-0.0561213	0.0856616	NA	NA	NA	NA	NA
1837	670	aparc-Desikan_lh_area_posteriorcingulate	SA	MS	49	0.0134055	0.733036	0.039302	-0.0636265	0.0904375	NA	NA	NA	NA	NA
1838	671	aparc-Desikan_lh_area_precentral	SA	MS	49	0.0179013	0.655165	0.0400837	-0.0606627	0.0964653	NA	NA	NA	NA	NA
1839	672	aparc-Desikan_lh_area_precuneus	SA	MS	49	-0.00517854	0.886152	0.0361692	-0.0760701	0.0657131	NA	NA	NA	NA	NA
1840	673	aparc-Desikan_lh_area_rostralanteriorcingulate	SA	MS	49	-0.00454645	0.914012	0.0421048	-0.0870718	0.0779789	NA	NA	NA	NA	NA
1841	674	aparc-Desikan_lh_area_rostralmiddlefrontal	SA	MS	49	0.0168815	0.679812	0.0409031	-0.0632886	0.0970517	NA	NA	NA	NA	NA
1842	675	aparc-Desikan_lh_area_superiorfrontal	SA	MS	49	-0.0249231	0.490779	0.0361692	-0.0958147	0.0459685	NA	NA	NA	NA	NA
1843	676	aparc-Desikan_lh_area_superiorparietal	SA	MS	49	0.003377	0.933101	0.0402291	-0.075472	0.082226	NA	NA	NA	NA	NA
1844	677	aparc-Desikan_lh_area_superiortemporal	SA	MS	49	-0.0196996	0.596968	0.0372557	-0.0927208	0.0533217	NA	NA	NA	NA	NA
1845	678	aparc-Desikan_lh_area_supramarginal	SA	MS	49	0.00792979	0.833789	0.0377889	-0.0661365	0.0819961	NA	NA	NA	NA	NA
1846	679	aparc-Desikan_lh_area_frontalpole	SA	MS	49	0.046556	0.19804	0.0361697	-0.0243366	0.117449	NA	NA	NA	NA	NA
1847	680	aparc-Desikan_lh_area_transversetemporal	SA	MS	49	-0.0101512	0.778973	0.0361692	-0.0810428	0.0607405	NA	NA	NA	NA	NA
1848	681	aparc-Desikan_lh_area_insula	SA	MS	49	-0.011975	0.755531	0.038461	-0.0873586	0.0634085	NA	NA	NA	NA	NA
1849	682	aparc-Desikan_rh_area_TotalSurface	SA	MS	49	-0.0216991	0.561445	0.0373673	-0.094939	0.0515408	NA	NA	NA	NA	NA
1850	683	aparc-Desikan_rh_area_bankssts	SA	MS	49	0.0515624	0.153985	0.0361691	-0.0193289	0.122454	NA	NA	NA	NA	NA
1851	684	aparc-Desikan_rh_area_caudalanteriorcingulate	SA	MS	49	-0.00303225	0.938205	0.0391129	-0.0796936	0.0736291	NA	NA	NA	NA	NA
1852	685	aparc-Desikan_rh_area_caudalmiddlefrontal	SA	MS	49	0.0159226	0.666248	0.0369176	-0.0564358	0.0882811	NA	NA	NA	NA	NA
1853	686	aparc-Desikan_rh_area_cuneus	SA	MS	49	-0.0153004	0.67228	0.0361692	-0.0861921	0.0555913	NA	NA	NA	NA	NA
1854	687	aparc-Desikan_rh_area_entorhinal	SA	MS	49	0.00303277	0.933176	0.0361692	-0.0678588	0.0739244	NA	NA	NA	NA	NA
1855	688	aparc-Desikan_rh_area_fusiform	SA	MS	49	-0.0571381	0.119811	0.0367313	-0.129132	0.0148553	NA	NA	NA	NA	NA
1856	689	aparc-Desikan_rh_area_inferiorparietal	SA	MS	49	0.0353203	0.404751	0.0423929	-0.0477697	0.11841	NA	NA	NA	NA	NA
1857	690	aparc-Desikan_rh_area_inferiortemporal	SA	MS	49	0.0272406	0.487856	0.0392672	-0.0497232	0.104204	NA	NA	NA	NA	NA
1858	691	aparc-Desikan_rh_area_isthmuscingulate	SA	MS	49	0.0651448	0.0856964	0.0379068	-0.00915261	0.139442	NA	NA	NA	NA	NA
1859	692	aparc-Desikan_rh_area_lateraloccipital	SA	MS	49	-0.060926	0.0920894	0.0361691	-0.131817	0.00996538	NA	NA	NA	NA	NA
1860	693	aparc-Desikan_rh_area_lateralorbitofrontal	SA	MS	49	-0.0405986	0.261666	0.0361693	-0.11149	0.0302931	NA	NA	NA	NA	NA
1861	694	aparc-Desikan_rh_area_lingual	SA	MS	49	0.0178754	0.621151	0.0361688	-0.0530156	0.0887663	NA	NA	NA	NA	NA
1862	695	aparc-Desikan_rh_area_medialorbitofrontal	SA	MS	49	0.0210477	0.591144	0.0391819	-0.0557488	0.0978442	NA	NA	NA	NA	NA
1863	696	aparc-Desikan_rh_area_middletemporal	SA	MS	49	0.0303457	0.509834	0.0460414	-0.0598954	0.120587	NA	NA	NA	NA	NA
1864	697	aparc-Desikan_rh_area_parahippocampal	SA	MS	49	-0.0153378	0.671524	0.0361693	-0.0862297	0.055554	NA	NA	NA	NA	NA
1865	698	aparc-Desikan_rh_area_paracentral	SA	MS	49	-0.0571107	0.16589	0.0412193	-0.1379	0.0236791	NA	NA	NA	NA	NA
1866	699	aparc-Desikan_rh_area_parsopercularis	SA	MS	49	0.0568512	0.150518	0.039543	-0.0206531	0.134355	NA	NA	NA	NA	NA
1867	700	aparc-Desikan_rh_area_parsorbitalis	SA	MS	49	0.0225323	0.533314	0.03617	-0.0483609	0.0934255	NA	NA	NA	NA	NA
1868	701	aparc-Desikan_rh_area_parstriangularis	SA	MS	49	0.018324	0.612422	0.0361691	-0.0525675	0.0892155	NA	NA	NA	NA	NA
1869	702	aparc-Desikan_rh_area_pericalcarine	SA	MS	49	-0.000117286	0.997413	0.036169	-0.0710085	0.0707739	NA	NA	NA	NA	NA
1870	703	aparc-Desikan_rh_area_postcentral	SA	MS	49	-0.0407759	0.29651	0.0390594	-0.117332	0.0357805	NA	NA	NA	NA	NA
1871	704	aparc-Desikan_rh_area_posteriorcingulate	SA	MS	49	-0.0453066	0.210342	0.0361693	-0.116198	0.0255852	NA	NA	NA	NA	NA
1872	705	aparc-Desikan_rh_area_precentral	SA	MS	49	0.00039374	0.991895	0.0387616	-0.075579	0.0763665	NA	NA	NA	NA	NA
1873	706	aparc-Desikan_rh_area_precuneus	SA	MS	49	0.0110776	0.759397	0.0361692	-0.0598141	0.0819694	NA	NA	NA	NA	NA
1874	707	aparc-Desikan_rh_area_rostralanteriorcingulate	SA	MS	49	-0.0309594	0.430161	0.039243	-0.107876	0.0459568	NA	NA	NA	NA	NA
1875	708	aparc-Desikan_rh_area_rostralmiddlefrontal	SA	MS	49	0.0239371	0.56373	0.0414631	-0.0573307	0.105205	NA	NA	NA	NA	NA
1876	709	aparc-Desikan_rh_area_superiorfrontal	SA	MS	49	-0.00719731	0.846817	0.0372567	-0.0802205	0.0658259	NA	NA	NA	NA	NA
1877	710	aparc-Desikan_rh_area_superiorparietal	SA	MS	49	-0.0242679	0.59506	0.0456578	-0.113757	0.0652214	NA	NA	NA	NA	NA
1878	711	aparc-Desikan_rh_area_superiortemporal	SA	MS	49	-0.0803842	0.0262527	0.0361691	-0.151276	-0.00949271	NA	NA	NA	NA	NA
1879	712	aparc-Desikan_rh_area_supramarginal	SA	MS	49	-0.0558129	0.148688	0.0386467	-0.131561	0.0199347	NA	NA	NA	NA	NA
1880	713	aparc-Desikan_rh_area_frontalpole	SA	MS	49	0.0680638	0.0598617	0.0361693	-0.00282805	0.138956	NA	NA	NA	NA	NA
1881	714	aparc-Desikan_rh_area_transversetemporal	SA	MS	49	-0.0747482	0.0620229	0.0400552	-0.153256	0.0037599	NA	NA	NA	NA	NA
1882	715	aparc-Desikan_rh_area_insula	SA	MS	49	-0.0865772	0.0166803	0.0361691	-0.157469	-0.0156858	NA	NA	NA	NA	NA
1883	1020	aparc-Desikan_lh_thickness_GlobalMeanThickness	CT	MS	49	-0.0199845	0.629311	0.0414017	-0.101132	0.0611628	NA	NA	NA	NA	NA
1884	1021	aparc-Desikan_lh_thickness_bankssts	CT	MS	49	-0.0130481	0.718282	0.0361689	-0.0839393	0.057843	NA	NA	NA	NA	NA
1885	1022	aparc-Desikan_lh_thickness_caudalanteriorcingulate	CT	MS	49	-0.0356302	0.324581	0.0361696	-0.106523	0.0352621	NA	NA	NA	NA	NA
1886	1023	aparc-Desikan_lh_thickness_caudalmiddlefrontal	CT	MS	49	-0.0699756	0.0964948	0.042101	-0.152493	0.0125423	NA	NA	NA	NA	NA
1887	1024	aparc-Desikan_lh_thickness_cuneus	CT	MS	49	-0.0206192	0.619639	0.0415407	-0.102039	0.0608006	NA	NA	NA	NA	NA
1888	1025	aparc-Desikan_lh_thickness_entorhinal	CT	MS	49	-0.0398003	0.27117	0.0361699	-0.110693	0.0310927	NA	NA	NA	NA	NA
1889	1026	aparc-Desikan_lh_thickness_fusiform	CT	MS	49	0.00540319	0.88823	0.0384449	-0.0699488	0.0807552	NA	NA	NA	NA	NA
1890	1027	aparc-Desikan_lh_thickness_inferiorparietal	CT	MS	49	0.00671274	0.867302	0.0401751	-0.0720305	0.085456	NA	NA	NA	NA	NA
1891	1028	aparc-Desikan_lh_thickness_inferiortemporal	CT	MS	49	0.0306361	0.415597	0.0376327	-0.0431239	0.104396	NA	NA	NA	NA	NA
1892	1029	aparc-Desikan_lh_thickness_isthmuscingulate	CT	MS	49	0.00370532	0.918405	0.0361695	-0.067187	0.0745976	NA	NA	NA	NA	NA
1893	1030	aparc-Desikan_lh_thickness_lateraloccipital	CT	MS	49	-0.016698	0.690409	0.0419232	-0.0988674	0.0654715	NA	NA	NA	NA	NA
1894	1031	aparc-Desikan_lh_thickness_lateralorbitofrontal	CT	MS	49	0.00996524	0.804159	0.0401877	-0.0688026	0.0887331	NA	NA	NA	NA	NA
1895	1032	aparc-Desikan_lh_thickness_lingual	CT	MS	49	0.0151636	0.687799	0.0377351	-0.0587972	0.0891245	NA	NA	NA	NA	NA
1896	1033	aparc-Desikan_lh_thickness_medialorbitofrontal	CT	MS	49	0.00376064	0.924341	0.0395994	-0.0738542	0.0813755	NA	NA	NA	NA	NA
1897	1034	aparc-Desikan_lh_thickness_middletemporal	CT	MS	49	0.0379905	0.373043	0.0426481	-0.0455999	0.121581	NA	NA	NA	NA	NA
1898	1035	aparc-Desikan_lh_thickness_parahippocampal	CT	MS	49	-0.0228372	0.595505	0.043018	-0.107152	0.061478	NA	NA	NA	NA	NA
1899	1036	aparc-Desikan_lh_thickness_paracentral	CT	MS	49	-0.0477585	0.235545	0.0402619	-0.126672	0.0311548	NA	NA	NA	NA	NA
1900	1037	aparc-Desikan_lh_thickness_parsopercularis	CT	MS	49	-0.0116926	0.746486	0.0361692	-0.0825843	0.059199	NA	NA	NA	NA	NA
1901	1038	aparc-Desikan_lh_thickness_parsorbitalis	CT	MS	49	-0.00145775	0.967851	0.0361695	-0.0723499	0.0694344	NA	NA	NA	NA	NA
1902	1039	aparc-Desikan_lh_thickness_parstriangularis	CT	MS	49	-0.0737211	0.0415276	0.0361693	-0.144613	-0.00282927	NA	NA	NA	NA	NA
1903	1040	aparc-Desikan_lh_thickness_pericalcarine	CT	MS	49	0.0170607	0.693337	0.0432648	-0.0677384	0.10186	NA	NA	NA	NA	NA
1904	1041	aparc-Desikan_lh_thickness_postcentral	CT	MS	49	-0.0381421	0.369689	0.0425192	-0.12148	0.0451955	NA	NA	NA	NA	NA
1905	1042	aparc-Desikan_lh_thickness_posteriorcingulate	CT	MS	49	-0.0755128	0.0368223	0.0361699	-0.146406	-0.00461993	NA	NA	NA	NA	NA
1906	1043	aparc-Desikan_lh_thickness_precentral	CT	MS	49	-0.0403019	0.267831	0.0363711	-0.111589	0.0309856	NA	NA	NA	NA	NA
1907	1044	aparc-Desikan_lh_thickness_precuneus	CT	MS	49	-0.0384295	0.36607	0.0425171	-0.121763	0.044904	NA	NA	NA	NA	NA
1908	1045	aparc-Desikan_lh_thickness_rostralanteriorcingulate	CT	MS	49	0.0241233	0.52747	0.0381774	-0.0507045	0.098951	NA	NA	NA	NA	NA
1909	1046	aparc-Desikan_lh_thickness_rostralmiddlefrontal	CT	MS	49	-0.0560069	0.207421	0.0444256	-0.143081	0.0310673	NA	NA	NA	NA	NA
1910	1047	aparc-Desikan_lh_thickness_superiorfrontal	CT	MS	49	-0.033648	0.406718	0.0405552	-0.113136	0.0458402	NA	NA	NA	NA	NA
1911	1048	aparc-Desikan_lh_thickness_superiorparietal	CT	MS	49	-0.0237229	0.583737	0.0432953	-0.108582	0.0611358	NA	NA	NA	NA	NA
1912	1049	aparc-Desikan_lh_thickness_superiortemporal	CT	MS	49	0.0185934	0.607204	0.0361691	-0.052298	0.0894848	NA	NA	NA	NA	NA
1913	1050	aparc-Desikan_lh_thickness_supramarginal	CT	MS	49	-0.0179076	0.655554	0.0401461	-0.0965939	0.0607788	NA	NA	NA	NA	NA
1914	1051	aparc-Desikan_lh_thickness_frontalpole	CT	MS	49	-0.0839274	0.0451971	0.0419047	-0.166061	-0.00179415	NA	NA	NA	NA	NA
1915	1052	aparc-Desikan_lh_thickness_transversetemporal	CT	MS	49	-0.0392756	0.377316	0.0444871	-0.12647	0.0479192	NA	NA	NA	NA	NA
1916	1053	aparc-Desikan_lh_thickness_insula	CT	MS	49	0.0129585	0.752276	0.0410548	-0.0675089	0.093426	NA	NA	NA	NA	NA
1917	1054	aparc-Desikan_rh_thickness_GlobalMeanThickness	CT	MS	49	-0.000204876	0.995952	0.0403834	-0.0793564	0.0789467	NA	NA	NA	NA	NA
1918	1055	aparc-Desikan_rh_thickness_bankssts	CT	MS	49	0.0164639	0.648971	0.0361692	-0.0544277	0.0873555	NA	NA	NA	NA	NA
1919	1056	aparc-Desikan_rh_thickness_caudalanteriorcingulate	CT	MS	49	0.0176202	0.626155	0.0361702	-0.0532734	0.0885138	NA	NA	NA	NA	NA
1920	1057	aparc-Desikan_rh_thickness_caudalmiddlefrontal	CT	MS	49	-0.000164728	0.996677	0.0395486	-0.07768	0.0773505	NA	NA	NA	NA	NA
1921	1058	aparc-Desikan_rh_thickness_cuneus	CT	MS	49	0.000662166	0.986017	0.0377828	-0.073392	0.0747164	NA	NA	NA	NA	NA
1922	1059	aparc-Desikan_rh_thickness_entorhinal	CT	MS	49	-0.010192	0.778106	0.0361693	-0.0810838	0.0606997	NA	NA	NA	NA	NA
1923	1060	aparc-Desikan_rh_thickness_fusiform	CT	MS	49	0.0439984	0.257093	0.0388236	-0.0320959	0.120093	NA	NA	NA	NA	NA
1924	1061	aparc-Desikan_rh_thickness_inferiorparietal	CT	MS	49	-0.00525286	0.902643	0.0429424	-0.08942	0.0789143	NA	NA	NA	NA	NA
1925	1062	aparc-Desikan_rh_thickness_inferiortemporal	CT	MS	49	0.055416	0.128888	0.0364939	-0.0161119	0.126944	NA	NA	NA	NA	NA
1926	1063	aparc-Desikan_rh_thickness_isthmuscingulate	CT	MS	49	0.00521821	0.913849	0.048234	-0.0893205	0.0997569	NA	NA	NA	NA	NA
1927	1064	aparc-Desikan_rh_thickness_lateraloccipital	CT	MS	49	0.011036	0.777272	0.0390135	-0.0654305	0.0875025	NA	NA	NA	NA	NA
1928	1065	aparc-Desikan_rh_thickness_lateralorbitofrontal	CT	MS	49	0.0492879	0.172975	0.0361691	-0.0216035	0.120179	NA	NA	NA	NA	NA
1929	1066	aparc-Desikan_rh_thickness_lingual	CT	MS	49	0.0251242	0.487286	0.0361691	-0.0457672	0.0960156	NA	NA	NA	NA	NA
1930	1067	aparc-Desikan_rh_thickness_medialorbitofrontal	CT	MS	49	-0.0372827	0.314955	0.0371017	-0.110002	0.0354366	NA	NA	NA	NA	NA
1931	1068	aparc-Desikan_rh_thickness_middletemporal	CT	MS	49	0.0181312	0.639446	0.0387027	-0.057726	0.0939884	NA	NA	NA	NA	NA
1932	1069	aparc-Desikan_rh_thickness_parahippocampal	CT	MS	49	-0.0179568	0.686204	0.0444461	-0.105071	0.0691576	NA	NA	NA	NA	NA
1933	1070	aparc-Desikan_rh_thickness_paracentral	CT	MS	49	-0.0152975	0.692233	0.0386468	-0.0910452	0.0604503	NA	NA	NA	NA	NA
1934	1071	aparc-Desikan_rh_thickness_parsopercularis	CT	MS	49	-0.0202392	0.62488	0.0413936	-0.101371	0.0608921	NA	NA	NA	NA	NA
1935	1072	aparc-Desikan_rh_thickness_parsorbitalis	CT	MS	49	-0.0106827	0.808925	0.0441777	-0.0972709	0.0759055	NA	NA	NA	NA	NA
1936	1073	aparc-Desikan_rh_thickness_parstriangularis	CT	MS	49	-0.00443963	0.914361	0.0412838	-0.0853559	0.0764767	NA	NA	NA	NA	NA
1937	1074	aparc-Desikan_rh_thickness_pericalcarine	CT	MS	49	0.0395575	0.274094	0.036169	-0.0313338	0.110449	NA	NA	NA	NA	NA
1938	1075	aparc-Desikan_rh_thickness_postcentral	CT	MS	49	-0.00273367	0.947956	0.0418799	-0.0848183	0.079351	NA	NA	NA	NA	NA
1939	1076	aparc-Desikan_rh_thickness_posteriorcingulate	CT	MS	49	-0.0361226	0.347185	0.0384257	-0.111437	0.0391917	NA	NA	NA	NA	NA
1940	1077	aparc-Desikan_rh_thickness_precentral	CT	MS	49	-0.015479	0.668678	0.0361691	-0.0863706	0.0554125	NA	NA	NA	NA	NA
1941	1078	aparc-Desikan_rh_thickness_precuneus	CT	MS	49	-0.0118	0.761007	0.0387957	-0.0878397	0.0642396	NA	NA	NA	NA	NA
1942	1079	aparc-Desikan_rh_thickness_rostralanteriorcingulate	CT	MS	49	0.0127203	0.732718	0.0372469	-0.0602836	0.0857241	NA	NA	NA	NA	NA
1943	1080	aparc-Desikan_rh_thickness_rostralmiddlefrontal	CT	MS	49	-0.0672552	0.097464	0.0405818	-0.146796	0.0122852	NA	NA	NA	NA	NA
1944	1081	aparc-Desikan_rh_thickness_superiorfrontal	CT	MS	49	-0.0122683	0.738815	0.0367952	-0.0843868	0.0598501	NA	NA	NA	NA	NA
1945	1082	aparc-Desikan_rh_thickness_superiorparietal	CT	MS	49	-0.000971156	0.981007	0.0407937	-0.0809267	0.0789844	NA	NA	NA	NA	NA
1946	1083	aparc-Desikan_rh_thickness_superiortemporal	CT	MS	49	0.0123407	0.765225	0.0413248	-0.068656	0.0933374	NA	NA	NA	NA	NA
1947	1084	aparc-Desikan_rh_thickness_supramarginal	CT	MS	49	-0.02866	0.460395	0.0388243	-0.104756	0.0474357	NA	NA	NA	NA	NA
1948	1085	aparc-Desikan_rh_thickness_frontalpole	CT	MS	49	-0.0350835	0.332059	0.0361695	-0.105976	0.0358087	NA	NA	NA	NA	NA
1949	1086	aparc-Desikan_rh_thickness_transversetemporal	CT	MS	49	-0.0264172	0.517852	0.0408518	-0.106487	0.0536523	NA	NA	NA	NA	NA
1950	1087	aparc-Desikan_rh_thickness_insula	CT	MS	49	0.0394929	0.295119	0.0377216	-0.0344414	0.113427	NA	NA	NA	NA	NA
1951	1452	IDP_dMRI_TBSS_FA_Middle_cerebellar_peduncle	FA	MS	49	0.00618707	0.876181	0.0397085	-0.0716417	0.0840158	NA	NA	NA	NA	NA
1952	1453	IDP_dMRI_TBSS_FA_Pontine_crossing_tract	FA	MS	49	-0.0132462	0.716734	0.0365083	-0.0848026	0.0583101	NA	NA	NA	NA	NA
1953	1454	IDP_dMRI_TBSS_FA_Genu_of_corpus_callosum	FA	MS	49	-0.076116	0.0835649	0.0439884	-0.162333	0.0101012	NA	NA	NA	NA	NA
1954	1455	IDP_dMRI_TBSS_FA_Body_of_corpus_callosum	FA	MS	49	-0.100054	0.0193994	0.0427992	-0.183941	-0.0161681	NA	NA	NA	NA	NA
1955	1456	IDP_dMRI_TBSS_FA_Splenium_of_corpus_callosum	FA	MS	49	-0.0114712	0.810921	0.0479489	-0.105451	0.0825086	NA	NA	NA	NA	NA
1956	1457	IDP_dMRI_TBSS_FA_Fornix	FA	MS	49	-0.00732545	0.840972	0.0365085	-0.0788821	0.0642312	NA	NA	NA	NA	NA
1957	1458	IDP_dMRI_TBSS_FA_Corticospinal_tract_R	FA	MS	49	-0.017415	0.64084	0.0373293	-0.0905804	0.0557503	NA	NA	NA	NA	NA
1958	1459	IDP_dMRI_TBSS_FA_Corticospinal_tract_L	FA	MS	49	-0.0145113	0.739413	0.0436259	-0.100018	0.0709955	NA	NA	NA	NA	NA
1959	1460	IDP_dMRI_TBSS_FA_Medial_lemniscus_R	FA	MS	49	-0.0484184	0.267755	0.0436892	-0.134049	0.0372124	NA	NA	NA	NA	NA
1960	1461	IDP_dMRI_TBSS_FA_Medial_lemniscus_L	FA	MS	49	-0.0292407	0.511232	0.0445117	-0.116484	0.0580024	NA	NA	NA	NA	NA
1961	1462	IDP_dMRI_TBSS_FA_Inferior_cerebellar_peduncle_R	FA	MS	49	-0.0249424	0.602574	0.0479015	-0.118829	0.0689446	NA	NA	NA	NA	NA
1962	1463	IDP_dMRI_TBSS_FA_Inferior_cerebellar_peduncle_L	FA	MS	49	-0.0189147	0.680577	0.0459455	-0.108968	0.0711385	NA	NA	NA	NA	NA
1963	1464	IDP_dMRI_TBSS_FA_Superior_cerebellar_peduncle_R	FA	MS	49	-0.0358711	0.355924	0.0388568	-0.11203	0.0402883	NA	NA	NA	NA	NA
1964	1465	IDP_dMRI_TBSS_FA_Superior_cerebellar_peduncle_L	FA	MS	49	-0.0516868	0.225739	0.0426667	-0.135314	0.03194	NA	NA	NA	NA	NA
1965	1466	IDP_dMRI_TBSS_FA_Cerebral_peduncle_R	FA	MS	49	-0.0373448	0.31934	0.0375017	-0.110848	0.0361586	NA	NA	NA	NA	NA
1966	1467	IDP_dMRI_TBSS_FA_Cerebral_peduncle_L	FA	MS	49	-0.0283374	0.476825	0.0398323	-0.106409	0.0497338	NA	NA	NA	NA	NA
1967	1468	IDP_dMRI_TBSS_FA_Anterior_limb_of_internal_capsule_R	FA	MS	49	-0.0125504	0.786543	0.0463453	-0.103387	0.0782864	NA	NA	NA	NA	NA
1968	1469	IDP_dMRI_TBSS_FA_Anterior_limb_of_internal_capsule_L	FA	MS	49	-0.0228521	0.564337	0.0396455	-0.100557	0.054853	NA	NA	NA	NA	NA
1969	1470	IDP_dMRI_TBSS_FA_Posterior_limb_of_internal_capsule_R	FA	MS	49	-0.0293692	0.509196	0.0444927	-0.116575	0.0578365	NA	NA	NA	NA	NA
1970	1471	IDP_dMRI_TBSS_FA_Posterior_limb_of_internal_capsule_L	FA	MS	49	-0.0273349	0.501101	0.040631	-0.106972	0.0523019	NA	NA	NA	NA	NA
1971	1472	IDP_dMRI_TBSS_FA_Retrolenticular_part_of_internal_capsule_R	FA	MS	49	-0.0147761	0.732857	0.04329	-0.0996244	0.0700723	NA	NA	NA	NA	NA
1972	1473	IDP_dMRI_TBSS_FA_Retrolenticular_part_of_internal_capsule_L	FA	MS	49	-0.0146169	0.759305	0.0477062	-0.108121	0.0788873	NA	NA	NA	NA	NA
1973	1474	IDP_dMRI_TBSS_FA_Anterior_corona_radiata_R	FA	MS	49	-0.0246781	0.565038	0.0428905	-0.108743	0.0593873	NA	NA	NA	NA	NA
1974	1475	IDP_dMRI_TBSS_FA_Anterior_corona_radiata_L	FA	MS	49	-0.0410063	0.261349	0.0365082	-0.112562	0.0305498	NA	NA	NA	NA	NA
1975	1476	IDP_dMRI_TBSS_FA_Superior_corona_radiata_R	FA	MS	49	-0.0154373	0.704606	0.0407197	-0.0952478	0.0643733	NA	NA	NA	NA	NA
1976	1477	IDP_dMRI_TBSS_FA_Superior_corona_radiata_L	FA	MS	49	-0.0150322	0.729532	0.0434774	-0.100248	0.0701835	NA	NA	NA	NA	NA
1977	1478	IDP_dMRI_TBSS_FA_Posterior_corona_radiata_R	FA	MS	49	-0.0643424	0.14537	0.0441887	-0.150952	0.0222674	NA	NA	NA	NA	NA
1978	1479	IDP_dMRI_TBSS_FA_Posterior_corona_radiata_L	FA	MS	49	-0.0724555	0.088196	0.0424961	-0.155748	0.0108369	NA	NA	NA	NA	NA
1979	1480	IDP_dMRI_TBSS_FA_Posterior_thalamic_radiation_R	FA	MS	49	-0.065317	0.0806699	0.0373921	-0.138606	0.00797155	NA	NA	NA	NA	NA
1980	1481	IDP_dMRI_TBSS_FA_Posterior_thalamic_radiation_L	FA	MS	49	-0.0646197	0.0873164	0.0377954	-0.138699	0.00945916	NA	NA	NA	NA	NA
1981	1482	IDP_dMRI_TBSS_FA_Sagittal_stratum_R	FA	MS	49	-0.0341915	0.407901	0.0413144	-0.115168	0.0467847	NA	NA	NA	NA	NA
1982	1483	IDP_dMRI_TBSS_FA_Sagittal_stratum_L	FA	MS	49	-0.0335281	0.469492	0.046354	-0.124382	0.0573258	NA	NA	NA	NA	NA
1983	1484	IDP_dMRI_TBSS_FA_External_capsule_R	FA	MS	49	-0.00668442	0.897173	0.0517234	-0.108062	0.0946935	NA	NA	NA	NA	NA
1984	1485	IDP_dMRI_TBSS_FA_External_capsule_L	FA	MS	49	-0.0305827	0.57955	0.0551994	-0.138773	0.077608	NA	NA	NA	NA	NA
1985	1486	IDP_dMRI_TBSS_FA_Cingulum_cingulate_gyrus_R	FA	MS	49	-0.00946788	0.841156	0.0472413	-0.102061	0.0831251	NA	NA	NA	NA	NA
1986	1487	IDP_dMRI_TBSS_FA_Cingulum_cingulate_gyrus_L	FA	MS	49	-0.0216396	0.636175	0.0457445	-0.111299	0.0680196	NA	NA	NA	NA	NA
1987	1488	IDP_dMRI_TBSS_FA_Cingulum_hippocampus_R	FA	MS	49	-0.0167534	0.722099	0.047106	-0.109081	0.0755743	NA	NA	NA	NA	NA
1988	1489	IDP_dMRI_TBSS_FA_Cingulum_hippocampus_L	FA	MS	49	0.0041097	0.924123	0.0431502	-0.0804647	0.0886841	NA	NA	NA	NA	NA
1989	1490	IDP_dMRI_TBSS_FA_Fornix_cres+Stria_terminalis_R	FA	MS	49	-0.0549088	0.2228	0.0450398	-0.143187	0.0333693	NA	NA	NA	NA	NA
1990	1491	IDP_dMRI_TBSS_FA_Fornix_cres+Stria_terminalis_L	FA	MS	49	-0.0529546	0.146924	0.0365083	-0.124511	0.0186016	NA	NA	NA	NA	NA
1991	1492	IDP_dMRI_TBSS_FA_Superior_longitudinal_fasciculus_R	FA	MS	49	0.0070595	0.867493	0.0423121	-0.0758722	0.0899912	NA	NA	NA	NA	NA
1992	1493	IDP_dMRI_TBSS_FA_Superior_longitudinal_fasciculus_L	FA	MS	49	0.00234425	0.95632	0.0428004	-0.0815446	0.0862331	NA	NA	NA	NA	NA
1993	1494	IDP_dMRI_TBSS_FA_Superior_fronto-occipital_fasciculus_R	FA	MS	49	0.00245566	0.950823	0.0398175	-0.0755866	0.080498	NA	NA	NA	NA	NA
1994	1495	IDP_dMRI_TBSS_FA_Superior_fronto-occipital_fasciculus_L	FA	MS	49	-0.0216311	0.553517	0.0365084	-0.0931876	0.0499253	NA	NA	NA	NA	NA
1995	1496	IDP_dMRI_TBSS_FA_Uncinate_fasciculus_R	FA	MS	49	-0.0461654	0.281201	0.0428399	-0.130132	0.0378008	NA	NA	NA	NA	NA
1996	1497	IDP_dMRI_TBSS_FA_Uncinate_fasciculus_L	FA	MS	49	-0.0425781	0.345849	0.0451675	-0.131106	0.0459502	NA	NA	NA	NA	NA
1997	1498	IDP_dMRI_TBSS_FA_Tapetum_R	FA	MS	49	-0.0105075	0.782647	0.0380886	-0.0851612	0.0641461	NA	NA	NA	NA	NA
[truncated: 390 more rows]
