# Supplementary material for: Bidirectional two-sample Mendelian randomization analyses support causal relationships between structural and diffusion imaging-derived phenotypes and the risk of major neurodegenerative diseases
Source: Transl Psychiatry. 2024 May 28;14:215. doi: 10.1038/s41398-024-02939-3 (PMC11133432; doi:10.1038/s41398-024-02939-3)
Supplement: Supplementary file 20 — Supplementary Table S19 [file 41398_2024_2939_MOESM20_ESM.xlsx]

## Sheet: Sheet1
Table S19. Forward MR analysis results after relaxing the variants selection threshold at P < 5×10-6 and F > 10 when IVs less than 4.
ID	IDP ID	IDP short name	Category	Disease	IV	Inverse variance weighted								Wald ratio
						Effect	P	SE	CI Lower	CI Upper	OR	CI Lower OR	CI Upper OR	Effect	P	SE	CI Lower	CI Upper	OR	CI Lower OR	CI Upper OR
1	122	IDP_T1_FAST_ROIs_L_thalamus	GMV	AD	59	-0.00182696	0.940712	0.0245641	-0.0499725	0.0463186	0.998175	0.951256	1.04741	NA	NA	NA	NA	NA	NA	NA	NA
2	123	IDP_T1_FAST_ROIs_R_thalamus	GMV	AD	53	0.00209444	0.92891	0.023476	-0.0439185	0.0481074	1.0021	0.957032	1.04928	NA	NA	NA	NA	NA	NA	NA	NA
3	124	IDP_T1_FAST_ROIs_L_caudate	GMV	AD	50	0.0124412	0.503501	0.018597	-0.0240088	0.0488912	1.01252	0.976277	1.05011	NA	NA	NA	NA	NA	NA	NA	NA
4	125	IDP_T1_FAST_ROIs_R_caudate	GMV	AD	50	0.0188854	0.408566	0.0228521	-0.0259047	0.0636755	1.01906	0.974428	1.06575	NA	NA	NA	NA	NA	NA	NA	NA
5	126	IDP_T1_FAST_ROIs_L_putamen	GMV	AD	59	0.00737684	0.724097	0.0208983	-0.0335838	0.0483374	1.0074	0.966974	1.04952	NA	NA	NA	NA	NA	NA	NA	NA
6	127	IDP_T1_FAST_ROIs_R_putamen	GMV	AD	56	-0.00527828	0.803768	0.0212428	-0.0469141	0.0363576	0.994736	0.954169	1.03703	NA	NA	NA	NA	NA	NA	NA	NA
7	128	IDP_T1_FAST_ROIs_L_pallidum	GMV	AD	26	0.000322677	0.99318	0.0377495	-0.0736663	0.0743116	1.00032	0.928982	1.07714	NA	NA	NA	NA	NA	NA	NA	NA
8	129	IDP_T1_FAST_ROIs_R_pallidum	GMV	AD	23	0.0506506	0.212503	0.0406273	-0.0289789	0.13028	1.05196	0.971437	1.13915	NA	NA	NA	NA	NA	NA	NA	NA
9	130	IDP_T1_FAST_ROIs_L_hippocampus	GMV	AD	48	0.0350201	0.105258	0.021619	-0.00735309	0.0773933	1.03564	0.992674	1.08047	NA	NA	NA	NA	NA	NA	NA	NA
10	131	IDP_T1_FAST_ROIs_R_hippocampus	GMV	AD	45	0.00555593	0.822555	0.0247745	-0.0430021	0.054114	1.00557	0.957909	1.0556	NA	NA	NA	NA	NA	NA	NA	NA
11	132	IDP_T1_FAST_ROIs_L_amygdala	GMV	AD	26	0.0529135	0.0526605	0.0273074	-0.000609115	0.106436	1.05434	0.999391	1.11231	NA	NA	NA	NA	NA	NA	NA	NA
12	133	IDP_T1_FAST_ROIs_R_amygdala	GMV	AD	20	0.0815178	0.00976284	0.0315457	0.0196882	0.143347	1.08493	1.01988	1.15413	NA	NA	NA	NA	NA	NA	NA	NA
13	134	IDP_T1_FAST_ROIs_L_ventral_striatum	GMV	AD	50	0.00419077	0.834418	0.0200478	-0.035103	0.0434845	1.0042	0.965506	1.04444	NA	NA	NA	NA	NA	NA	NA	NA
14	135	IDP_T1_FAST_ROIs_R_ventral_striatum	GMV	AD	39	0.0118801	0.643289	0.0256532	-0.0384001	0.0621604	1.01195	0.962328	1.06413	NA	NA	NA	NA	NA	NA	NA	NA
15	136	IDP_T1_FAST_ROIs_brain_stem	GMV	AD	45	-0.0184027	0.455366	0.0246521	-0.0667208	0.0299153	0.981766	0.935456	1.03037	NA	NA	NA	NA	NA	NA	NA	NA
16	137	IDP_T1_FAST_ROIs_L_cerebellum_I-IV	GMV	AD	43	0.0236759	0.431061	0.0300693	-0.0352599	0.0826117	1.02396	0.965354	1.08612	NA	NA	NA	NA	NA	NA	NA	NA
17	138	IDP_T1_FAST_ROIs_R_cerebellum_I-IV	GMV	AD	41	-0.00852281	0.750117	0.0267605	-0.0609734	0.0439278	0.991513	0.940848	1.04491	NA	NA	NA	NA	NA	NA	NA	NA
18	139	IDP_T1_FAST_ROIs_L_cerebellum_V	GMV	AD	43	-0.00817083	0.717497	0.0225834	-0.0524344	0.0360927	0.991862	0.948917	1.03675	NA	NA	NA	NA	NA	NA	NA	NA
19	140	IDP_T1_FAST_ROIs_R_cerebellum_V	GMV	AD	48	-0.0126788	0.563138	0.0219285	-0.0556586	0.0303011	0.987401	0.945862	1.03076	NA	NA	NA	NA	NA	NA	NA	NA
20	141	IDP_T1_FAST_ROIs_L_cerebellum_VI	GMV	AD	47	-0.0349074	0.086575	0.0203691	-0.0748308	0.00501592	0.965695	0.9279	1.00503	NA	NA	NA	NA	NA	NA	NA	NA
21	142	IDP_T1_FAST_ROIs_V_cerebellum_VI	GMV	AD	45	0.0136676	0.534474	0.0220022	-0.0294568	0.056792	1.01376	0.970973	1.05844	NA	NA	NA	NA	NA	NA	NA	NA
22	143	IDP_T1_FAST_ROIs_R_cerebellum_VI	GMV	AD	58	0.00206784	0.917259	0.0199047	-0.0369453	0.041081	1.00207	0.963729	1.04194	NA	NA	NA	NA	NA	NA	NA	NA
23	144	IDP_T1_FAST_ROIs_L_cerebellum_crus_I	GMV	AD	69	0.00954508	0.514158	0.0146312	-0.0191322	0.0382223	1.00959	0.98105	1.03896	NA	NA	NA	NA	NA	NA	NA	NA
24	145	IDP_T1_FAST_ROIs_V_cerebellum_crus_I	GMV	AD	19	0.0140506	0.802933	0.056303	-0.0963032	0.124404	1.01415	0.908189	1.13247	NA	NA	NA	NA	NA	NA	NA	NA
25	146	IDP_T1_FAST_ROIs_R_cerebellum_crus_I	GMV	AD	64	0.0149566	0.318423	0.014991	-0.0144258	0.0443391	1.01507	0.985678	1.04534	NA	NA	NA	NA	NA	NA	NA	NA
26	147	IDP_T1_FAST_ROIs_L_cerebellum_crus_II	GMV	AD	56	0.00454431	0.773833	0.0158137	-0.0264506	0.0355392	1.00455	0.973896	1.03618	NA	NA	NA	NA	NA	NA	NA	NA
27	148	IDP_T1_FAST_ROIs_V_cerebellum_crus_II	GMV	AD	57	-0.00147812	0.929136	0.0166208	-0.034055	0.0310987	0.998523	0.966518	1.03159	NA	NA	NA	NA	NA	NA	NA	NA
28	149	IDP_T1_FAST_ROIs_R_cerebellum_crus_II	GMV	AD	50	0.0246096	0.132715	0.0163684	-0.00747246	0.0566917	1.02491	0.992555	1.05833	NA	NA	NA	NA	NA	NA	NA	NA
29	150	IDP_T1_FAST_ROIs_L_cerebellum_VIIb	GMV	AD	63	-0.00043428	0.978979	0.0164815	-0.0327381	0.0318695	0.999566	0.967792	1.03238	NA	NA	NA	NA	NA	NA	NA	NA
30	151	IDP_T1_FAST_ROIs_V_cerebellum_VIIb	GMV	AD	45	0.0141056	0.570595	0.0248699	-0.0346395	0.0628507	1.01421	0.965954	1.06487	NA	NA	NA	NA	NA	NA	NA	NA
31	152	IDP_T1_FAST_ROIs_R_cerebellum_VIIb	GMV	AD	55	0.0348605	0.0395406	0.0169348	0.00166834	0.0680527	1.03548	1.00167	1.07042	NA	NA	NA	NA	NA	NA	NA	NA
32	153	IDP_T1_FAST_ROIs_L_cerebellum_VIIIa	GMV	AD	54	0.0212376	0.28817	0.019995	-0.0179526	0.0604278	1.02146	0.982208	1.06229	NA	NA	NA	NA	NA	NA	NA	NA
33	154	IDP_T1_FAST_ROIs_V_cerebellum_VIIIa	GMV	AD	61	-0.013223	0.44222	0.0172073	-0.0469494	0.0205034	0.986864	0.954136	1.02072	NA	NA	NA	NA	NA	NA	NA	NA
34	155	IDP_T1_FAST_ROIs_R_cerebellum_VIIIa	GMV	AD	47	0.0307168	0.185765	0.0232138	-0.0147823	0.076216	1.03119	0.985326	1.0792	NA	NA	NA	NA	NA	NA	NA	NA
35	156	IDP_T1_FAST_ROIs_L_cerebellum_VIIIb	GMV	AD	42	-0.00160566	0.950494	0.0258618	-0.0522948	0.0490835	0.998396	0.949049	1.05031	NA	NA	NA	NA	NA	NA	NA	NA
36	157	IDP_T1_FAST_ROIs_V_cerebellum_VIIIb	GMV	AD	50	0.000497227	0.976806	0.0171026	-0.0330238	0.0340183	1.0005	0.967516	1.0346	NA	NA	NA	NA	NA	NA	NA	NA
37	158	IDP_T1_FAST_ROIs_R_cerebellum_VIIIb	GMV	AD	31	0.0356024	0.330831	0.0366113	-0.0361558	0.10736	1.03624	0.96449	1.11334	NA	NA	NA	NA	NA	NA	NA	NA
38	159	IDP_T1_FAST_ROIs_L_cerebellum_IX	GMV	AD	58	0.0295964	0.126063	0.0193464	-0.00832262	0.0675154	1.03004	0.991712	1.06985	NA	NA	NA	NA	NA	NA	NA	NA
39	160	IDP_T1_FAST_ROIs_V_cerebellum_IX	GMV	AD	50	0.0156265	0.455431	0.0209361	-0.0254082	0.0566611	1.01575	0.974912	1.0583	NA	NA	NA	NA	NA	NA	NA	NA
40	161	IDP_T1_FAST_ROIs_R_cerebellum_IX	GMV	AD	65	-0.0161045	0.382824	0.0184535	-0.0522733	0.0200644	0.984025	0.949069	1.02027	NA	NA	NA	NA	NA	NA	NA	NA
41	162	IDP_T1_FAST_ROIs_L_cerebellum_X	GMV	AD	36	-0.00263261	0.908405	0.0228822	-0.0474817	0.0422165	0.997371	0.953628	1.04312	NA	NA	NA	NA	NA	NA	NA	NA
42	163	IDP_T1_FAST_ROIs_V_cerebellum_X	GMV	AD	32	0.0360449	0.141047	0.0244887	-0.0119529	0.0840428	1.0367	0.988118	1.08768	NA	NA	NA	NA	NA	NA	NA	NA
43	164	IDP_T1_FAST_ROIs_R_cerebellum_X	GMV	AD	35	-0.0220811	0.366882	0.0244712	-0.0700446	0.0258825	0.978161	0.932352	1.02622	NA	NA	NA	NA	NA	NA	NA	NA
44	344	aparc-Desikan_lh_volume_bankssts	GMV	AD	17	-0.0147504	0.707342	0.0392896	-0.0917579	0.0622571	0.985358	0.912326	1.06424	NA	NA	NA	NA	NA	NA	NA	NA
45	345	aparc-Desikan_lh_volume_caudalanteriorcingulate	GMV	AD	12	-0.0224373	0.639659	0.047925	-0.11637	0.0714957	0.977813	0.890146	1.07411	NA	NA	NA	NA	NA	NA	NA	NA
46	346	aparc-Desikan_lh_volume_caudalmiddlefrontal	GMV	AD	26	-0.006385	0.819122	0.0279217	-0.0611115	0.0483415	0.993635	0.940718	1.04953	NA	NA	NA	NA	NA	NA	NA	NA
47	347	aparc-Desikan_lh_volume_cuneus	GMV	AD	50	-0.0169051	0.372655	0.0189622	-0.0540711	0.0202609	0.983237	0.947365	1.02047	NA	NA	NA	NA	NA	NA	NA	NA
48	348	aparc-Desikan_lh_volume_entorhinal	GMV	AD	14	0.0643913	0.186375	0.0487304	-0.0311202	0.159903	1.06651	0.969359	1.1734	NA	NA	NA	NA	NA	NA	NA	NA
49	349	aparc-Desikan_lh_volume_fusiform	GMV	AD	21	0.00388839	0.908987	0.0340142	-0.0627795	0.0705562	1.0039	0.939151	1.0731	NA	NA	NA	NA	NA	NA	NA	NA
50	350	aparc-Desikan_lh_volume_inferiorparietal	GMV	AD	23	0.0365652	0.201827	0.0286479	-0.0195848	0.0927151	1.03724	0.980606	1.09715	NA	NA	NA	NA	NA	NA	NA	NA
51	351	aparc-Desikan_lh_volume_inferiortemporal	GMV	AD	18	0.0106748	0.761397	0.0351552	-0.0582294	0.0795789	1.01073	0.943434	1.08283	NA	NA	NA	NA	NA	NA	NA	NA
52	352	aparc-Desikan_lh_volume_isthmuscingulate	GMV	AD	17	-0.0285053	0.40421	0.0341738	-0.0954861	0.0384754	0.971897	0.908931	1.03923	NA	NA	NA	NA	NA	NA	NA	NA
53	353	aparc-Desikan_lh_volume_lateraloccipital	GMV	AD	36	0.013807	0.56281	0.0238597	-0.032958	0.0605719	1.0139	0.967579	1.06244	NA	NA	NA	NA	NA	NA	NA	NA
54	354	aparc-Desikan_lh_volume_lateralorbitofrontal	GMV	AD	48	0.00923851	0.704184	0.0243324	-0.0384531	0.0569301	1.00928	0.962277	1.05858	NA	NA	NA	NA	NA	NA	NA	NA
55	355	aparc-Desikan_lh_volume_lingual	GMV	AD	38	-0.0190116	0.371941	0.0212933	-0.0607465	0.0227233	0.981168	0.941062	1.02298	NA	NA	NA	NA	NA	NA	NA	NA
56	356	aparc-Desikan_lh_volume_medialorbitofrontal	GMV	AD	18	-0.0210105	0.587201	0.0387007	-0.0968638	0.0548428	0.979209	0.90768	1.05637	NA	NA	NA	NA	NA	NA	NA	NA
57	357	aparc-Desikan_lh_volume_middletemporal	GMV	AD	32	0.0169452	0.495373	0.0248541	-0.0317688	0.0656591	1.01709	0.968731	1.06786	NA	NA	NA	NA	NA	NA	NA	NA
58	358	aparc-Desikan_lh_volume_parahippocampal	GMV	AD	21	0.0131256	0.666483	0.0304552	-0.0465665	0.0728176	1.01321	0.954501	1.07553	NA	NA	NA	NA	NA	NA	NA	NA
59	359	aparc-Desikan_lh_volume_paracentral	GMV	AD	19	-0.0663048	0.0810802	0.0380089	-0.140802	0.00819273	0.935846	0.868661	1.00823	NA	NA	NA	NA	NA	NA	NA	NA
60	360	aparc-Desikan_lh_volume_parsopercularis	GMV	AD	22	0.0193477	0.493771	0.0282727	-0.0360668	0.0747622	1.01954	0.964576	1.07763	NA	NA	NA	NA	NA	NA	NA	NA
61	361	aparc-Desikan_lh_volume_parsorbitalis	GMV	AD	18	-0.0615943	0.0581952	0.0325169	-0.125327	0.0021388	0.940264	0.882208	1.00214	NA	NA	NA	NA	NA	NA	NA	NA
62	362	aparc-Desikan_lh_volume_parstriangularis	GMV	AD	23	0.00839758	0.802892	0.0336433	-0.0575432	0.0743384	1.00843	0.944081	1.07717	NA	NA	NA	NA	NA	NA	NA	NA
63	363	aparc-Desikan_lh_volume_pericalcarine	GMV	AD	56	-0.0169049	0.346284	0.0179492	-0.0520854	0.0182755	0.983237	0.949248	1.01844	NA	NA	NA	NA	NA	NA	NA	NA
64	364	aparc-Desikan_lh_volume_postcentral	GMV	AD	20	-0.0020174	0.93207	0.0236671	-0.0484049	0.0443701	0.997985	0.952748	1.04537	NA	NA	NA	NA	NA	NA	NA	NA
65	365	aparc-Desikan_lh_volume_posteriorcingulate	GMV	AD	16	-0.0215495	0.663232	0.0494874	-0.118545	0.0754458	0.978681	0.888212	1.07836	NA	NA	NA	NA	NA	NA	NA	NA
66	366	aparc-Desikan_lh_volume_precentral	GMV	AD	18	-0.0156027	0.627773	0.0321796	-0.0786748	0.0474693	0.984518	0.924341	1.04861	NA	NA	NA	NA	NA	NA	NA	NA
67	367	aparc-Desikan_lh_volume_precuneus	GMV	AD	36	0.00904796	0.685714	0.0223584	-0.0347745	0.0528704	1.00909	0.965823	1.05429	NA	NA	NA	NA	NA	NA	NA	NA
68	368	aparc-Desikan_lh_volume_rostralanteriorcingulate	GMV	AD	23	0.00221071	0.935677	0.0273927	-0.051479	0.0559004	1.00221	0.949824	1.05749	NA	NA	NA	NA	NA	NA	NA	NA
69	369	aparc-Desikan_lh_volume_rostralmiddlefrontal	GMV	AD	30	-0.014546	0.661154	0.0331858	-0.0795901	0.0504981	0.985559	0.923495	1.05179	NA	NA	NA	NA	NA	NA	NA	NA
70	370	aparc-Desikan_lh_volume_superiorfrontal	GMV	AD	36	0.00816721	0.74002	0.0246129	-0.040074	0.0564084	1.0082	0.960718	1.05803	NA	NA	NA	NA	NA	NA	NA	NA
71	371	aparc-Desikan_lh_volume_superiorparietal	GMV	AD	41	0.0152244	0.436985	0.0195864	-0.0231649	0.0536137	1.01534	0.977101	1.05508	NA	NA	NA	NA	NA	NA	NA	NA
72	372	aparc-Desikan_lh_volume_superiortemporal	GMV	AD	37	-0.0312329	0.238824	0.0265151	-0.0832025	0.0207366	0.96925	0.920165	1.02095	NA	NA	NA	NA	NA	NA	NA	NA
73	373	aparc-Desikan_lh_volume_supramarginal	GMV	AD	19	0.00701726	0.808375	0.0289344	-0.0496943	0.0637288	1.00704	0.95152	1.0658	NA	NA	NA	NA	NA	NA	NA	NA
74	374	aparc-Desikan_lh_volume_frontalpole	GMV	AD	17	0.0267683	0.462314	0.0364174	-0.0446098	0.0981463	1.02713	0.956371	1.10312	NA	NA	NA	NA	NA	NA	NA	NA
75	375	aparc-Desikan_lh_volume_transversetemporal	GMV	AD	20	0.0126936	0.718226	0.0351788	-0.0562568	0.081644	1.01277	0.945296	1.08507	NA	NA	NA	NA	NA	NA	NA	NA
76	376	aparc-Desikan_lh_volume_insula	GMV	AD	28	-0.0438644	0.0921088	0.0260419	-0.0949065	0.00717774	0.957084	0.909458	1.0072	NA	NA	NA	NA	NA	NA	NA	NA
77	377	aparc-Desikan_rh_volume_bankssts	GMV	AD	13	-0.0445883	0.369842	0.049721	-0.142041	0.052865	0.956391	0.867585	1.05429	NA	NA	NA	NA	NA	NA	NA	NA
78	378	aparc-Desikan_rh_volume_caudalanteriorcingulate	GMV	AD	13	0.0318844	0.412487	0.0389059	-0.0443712	0.10814	1.0324	0.956599	1.1142	NA	NA	NA	NA	NA	NA	NA	NA
79	379	aparc-Desikan_rh_volume_caudalmiddlefrontal	GMV	AD	16	-0.000837338	0.982122	0.0373678	-0.0740782	0.0724035	0.999163	0.928599	1.07509	NA	NA	NA	NA	NA	NA	NA	NA
80	380	aparc-Desikan_rh_volume_cuneus	GMV	AD	54	0.0143327	0.476554	0.0201342	-0.0251304	0.0537958	1.01444	0.975183	1.05527	NA	NA	NA	NA	NA	NA	NA	NA
81	381	aparc-Desikan_rh_volume_entorhinal	GMV	AD	19	0.0491145	0.130418	0.0324734	-0.0145333	0.112762	1.05034	0.985572	1.11937	NA	NA	NA	NA	NA	NA	NA	NA
82	382	aparc-Desikan_rh_volume_fusiform	GMV	AD	24	0.00112304	0.96938	0.0292563	-0.0562192	0.0584653	1.00112	0.945332	1.06021	NA	NA	NA	NA	NA	NA	NA	NA
83	383	aparc-Desikan_rh_volume_inferiorparietal	GMV	AD	18	0.0313775	0.311009	0.0309715	-0.0293267	0.0920816	1.03187	0.971099	1.09645	NA	NA	NA	NA	NA	NA	NA	NA
84	384	aparc-Desikan_rh_volume_inferiortemporal	GMV	AD	19	-0.0149643	0.627154	0.0308075	-0.075347	0.0454183	0.985147	0.927422	1.04647	NA	NA	NA	NA	NA	NA	NA	NA
85	385	aparc-Desikan_rh_volume_isthmuscingulate	GMV	AD	19	-0.0117504	0.728716	0.033879	-0.0781532	0.0546524	0.988318	0.924823	1.05617	NA	NA	NA	NA	NA	NA	NA	NA
86	386	aparc-Desikan_rh_volume_lateraloccipital	GMV	AD	36	-0.0130342	0.615048	0.025919	-0.0638354	0.0377671	0.98705	0.938159	1.03849	NA	NA	NA	NA	NA	NA	NA	NA
87	387	aparc-Desikan_rh_volume_lateralorbitofrontal	GMV	AD	36	0.0148114	0.508652	0.0224097	-0.0291115	0.0587343	1.01492	0.971308	1.06049	NA	NA	NA	NA	NA	NA	NA	NA
88	388	aparc-Desikan_rh_volume_lingual	GMV	AD	42	0.00319204	0.87904	0.0209745	-0.037918	0.0443021	1.0032	0.962792	1.0453	NA	NA	NA	NA	NA	NA	NA	NA
89	389	aparc-Desikan_rh_volume_medialorbitofrontal	GMV	AD	21	0.0281996	0.356309	0.0305713	-0.0317202	0.0881194	1.0286	0.968778	1.09212	NA	NA	NA	NA	NA	NA	NA	NA
90	390	aparc-Desikan_rh_volume_middletemporal	GMV	AD	22	0.014489	0.629633	0.030045	-0.0443991	0.0733772	1.01459	0.956572	1.07614	NA	NA	NA	NA	NA	NA	NA	NA
91	391	aparc-Desikan_rh_volume_parahippocampal	GMV	AD	36	0.0167884	0.502571	0.0250405	-0.032291	0.0658679	1.01693	0.968225	1.06809	NA	NA	NA	NA	NA	NA	NA	NA
92	392	aparc-Desikan_rh_volume_paracentral	GMV	AD	17	0.0191405	0.625529	0.03922	-0.0577306	0.0960116	1.01932	0.943904	1.10077	NA	NA	NA	NA	NA	NA	NA	NA
93	393	aparc-Desikan_rh_volume_parsopercularis	GMV	AD	17	0.0611155	0.0415013	0.0299808	0.00235311	0.119878	1.06302	1.00236	1.12736	NA	NA	NA	NA	NA	NA	NA	NA
94	394	aparc-Desikan_rh_volume_parsorbitalis	GMV	AD	28	0.00456153	0.861203	0.0260894	-0.0465736	0.0556967	1.00457	0.954494	1.05728	NA	NA	NA	NA	NA	NA	NA	NA
95	395	aparc-Desikan_rh_volume_parstriangularis	GMV	AD	22	-0.0165456	0.526627	0.0261316	-0.0677635	0.0346723	0.983591	0.934481	1.03528	NA	NA	NA	NA	NA	NA	NA	NA
96	396	aparc-Desikan_rh_volume_pericalcarine	GMV	AD	52	-0.0159074	0.353635	0.0171496	-0.0495207	0.0177059	0.984218	0.951686	1.01786	NA	NA	NA	NA	NA	NA	NA	NA
97	397	aparc-Desikan_rh_volume_postcentral	GMV	AD	28	0.00414649	0.839642	0.0204916	-0.036017	0.04431	1.00416	0.964624	1.04531	NA	NA	NA	NA	NA	NA	NA	NA
98	398	aparc-Desikan_rh_volume_posteriorcingulate	GMV	AD	19	-0.00767919	0.847072	0.0398184	-0.0857233	0.0703649	0.99235	0.917848	1.0729	NA	NA	NA	NA	NA	NA	NA	NA
99	399	aparc-Desikan_rh_volume_precentral	GMV	AD	29	-0.013563	0.510259	0.0205989	-0.053937	0.0268109	0.986529	0.947492	1.02717	NA	NA	NA	NA	NA	NA	NA	NA
100	400	aparc-Desikan_rh_volume_precuneus	GMV	AD	40	0.0194623	0.408797	0.0235618	-0.0267188	0.0656435	1.01965	0.973635	1.06785	NA	NA	NA	NA	NA	NA	NA	NA
101	401	aparc-Desikan_rh_volume_rostralanteriorcingulate	GMV	AD	10	0.0342379	0.435942	0.0439475	-0.0518992	0.120375	1.03483	0.949425	1.12792	NA	NA	NA	NA	NA	NA	NA	NA
102	402	aparc-Desikan_rh_volume_rostralmiddlefrontal	GMV	AD	38	-0.0186373	0.407262	0.0224892	-0.0627161	0.0254416	0.981535	0.93921	1.02577	NA	NA	NA	NA	NA	NA	NA	NA
103	403	aparc-Desikan_rh_volume_superiorfrontal	GMV	AD	26	-7.07e-05	0.997908	0.0269597	-0.0529117	0.0527703	0.999929	0.948464	1.05419	NA	NA	NA	NA	NA	NA	NA	NA
104	404	aparc-Desikan_rh_volume_superiorparietal	GMV	AD	37	0.00589169	0.784403	0.0215351	-0.0363171	0.0481005	1.00591	0.964334	1.04928	NA	NA	NA	NA	NA	NA	NA	NA
105	405	aparc-Desikan_rh_volume_superiortemporal	GMV	AD	23	0.0353848	0.275447	0.0324451	-0.0282076	0.0989772	1.03602	0.972186	1.10404	NA	NA	NA	NA	NA	NA	NA	NA
106	406	aparc-Desikan_rh_volume_supramarginal	GMV	AD	24	0.0393094	0.126397	0.0257182	-0.0110983	0.0897171	1.04009	0.988963	1.09386	NA	NA	NA	NA	NA	NA	NA	NA
107	407	aparc-Desikan_rh_volume_frontalpole	GMV	AD	12	0.0513615	0.272778	0.0468333	-0.0404319	0.143155	1.0527	0.960375	1.15391	NA	NA	NA	NA	NA	NA	NA	NA
108	408	aparc-Desikan_rh_volume_transversetemporal	GMV	AD	24	-0.000415807	0.988289	0.0283276	-0.0559379	0.0551063	0.999584	0.945598	1.05665	NA	NA	NA	NA	NA	NA	NA	NA
109	409	aparc-Desikan_rh_volume_insula	GMV	AD	28	-0.0254092	0.329214	0.026042	-0.0764516	0.0256332	0.974911	0.926398	1.02596	NA	NA	NA	NA	NA	NA	NA	NA
110	648	aparc-Desikan_lh_area_TotalSurface	SA	AD	52	-0.0586268	0.000634073	0.0171594	-0.0922592	-0.0249944	0.943059	0.911869	0.975315	NA	NA	NA	NA	NA	NA	NA	NA
111	649	aparc-Desikan_lh_area_bankssts	SA	AD	20	0.0159479	0.707635	0.0425237	-0.0673986	0.0992943	1.01608	0.934823	1.10439	NA	NA	NA	NA	NA	NA	NA	NA
112	650	aparc-Desikan_lh_area_caudalanteriorcingulate	SA	AD	18	-0.0748459	0.0236028	0.033066	-0.139655	-0.0100367	0.927886	0.869658	0.990014	NA	NA	NA	NA	NA	NA	NA	NA
113	651	aparc-Desikan_lh_area_caudalmiddlefrontal	SA	AD	30	0.00355499	0.889737	0.0256424	-0.0467042	0.0538142	1.00356	0.95437	1.05529	NA	NA	NA	NA	NA	NA	NA	NA
114	652	aparc-Desikan_lh_area_cuneus	SA	AD	44	-0.0295049	0.169264	0.0214648	-0.0715758	0.0125661	0.970926	0.930926	1.01265	NA	NA	NA	NA	NA	NA	NA	NA
115	653	aparc-Desikan_lh_area_entorhinal	SA	AD	20	0.0011212	0.978443	0.0414929	-0.0802048	0.0824472	1.00112	0.922927	1.08594	NA	NA	NA	NA	NA	NA	NA	NA
116	654	aparc-Desikan_lh_area_fusiform	SA	AD	20	-0.0100701	0.743247	0.0307429	-0.0703262	0.0501861	0.98998	0.93209	1.05147	NA	NA	NA	NA	NA	NA	NA	NA
117	655	aparc-Desikan_lh_area_inferiorparietal	SA	AD	35	0.0194954	0.420222	0.0241868	-0.0279107	0.0669015	1.01969	0.972475	1.06919	NA	NA	NA	NA	NA	NA	NA	NA
118	656	aparc-Desikan_lh_area_inferiortemporal	SA	AD	21	0.0353172	0.306106	0.0345087	-0.03232	0.102954	1.03595	0.968197	1.10844	NA	NA	NA	NA	NA	NA	NA	NA
119	657	aparc-Desikan_lh_area_isthmuscingulate	SA	AD	27	0.0194708	0.476446	0.0273454	-0.0341263	0.0730678	1.01966	0.966449	1.0758	NA	NA	NA	NA	NA	NA	NA	NA
120	658	aparc-Desikan_lh_area_lateraloccipital	SA	AD	40	0.00583517	0.774439	0.0203619	-0.0340741	0.0457445	1.00585	0.9665	1.04681	NA	NA	NA	NA	NA	NA	NA	NA
121	659	aparc-Desikan_lh_area_lateralorbitofrontal	SA	AD	48	-0.00282606	0.887194	0.0199222	-0.0418735	0.0362214	0.997178	0.958991	1.03689	NA	NA	NA	NA	NA	NA	NA	NA
122	660	aparc-Desikan_lh_area_lingual	SA	AD	44	-0.00616496	0.772903	0.0213631	-0.0480367	0.0357067	0.993854	0.953099	1.03635	NA	NA	NA	NA	NA	NA	NA	NA
123	661	aparc-Desikan_lh_area_medialorbitofrontal	SA	AD	12	0.0297328	0.557238	0.0506566	-0.0695541	0.12902	1.03018	0.93281	1.13771	NA	NA	NA	NA	NA	NA	NA	NA
124	662	aparc-Desikan_lh_area_middletemporal	SA	AD	27	-0.0235492	0.459726	0.0318535	-0.085982	0.0388836	0.976726	0.917611	1.03965	NA	NA	NA	NA	NA	NA	NA	NA
125	663	aparc-Desikan_lh_area_parahippocampal	SA	AD	21	-0.00654567	0.840611	0.0325473	-0.0703385	0.0572471	0.993476	0.932078	1.05892	NA	NA	NA	NA	NA	NA	NA	NA
126	664	aparc-Desikan_lh_area_paracentral	SA	AD	22	-0.0285479	0.476825	0.0401282	-0.107199	0.0501033	0.971856	0.898347	1.05138	NA	NA	NA	NA	NA	NA	NA	NA
127	665	aparc-Desikan_lh_area_parsopercularis	SA	AD	27	0.0015818	0.954311	0.0276088	-0.0525314	0.055695	1.00158	0.948825	1.05728	NA	NA	NA	NA	NA	NA	NA	NA
128	666	aparc-Desikan_lh_area_parsorbitalis	SA	AD	23	-0.00495183	0.88682	0.0347915	-0.0731431	0.0632395	0.99506	0.929468	1.06528	NA	NA	NA	NA	NA	NA	NA	NA
129	667	aparc-Desikan_lh_area_parstriangularis	SA	AD	29	-0.0217853	0.327754	0.0222606	-0.0654161	0.0218455	0.97845	0.936678	1.02209	NA	NA	NA	NA	NA	NA	NA	NA
130	668	aparc-Desikan_lh_area_pericalcarine	SA	AD	58	-0.0137199	0.444364	0.0179382	-0.0488788	0.0214389	0.986374	0.952297	1.02167	NA	NA	NA	NA	NA	NA	NA	NA
131	669	aparc-Desikan_lh_area_postcentral	SA	AD	21	-0.0146674	0.573297	0.0260428	-0.0657112	0.0363765	0.98544	0.936401	1.03705	NA	NA	NA	NA	NA	NA	NA	NA
132	670	aparc-Desikan_lh_area_posteriorcingulate	SA	AD	11	-0.0247398	0.702845	0.0648516	-0.151849	0.102369	0.975564	0.859118	1.10779	NA	NA	NA	NA	NA	NA	NA	NA
133	671	aparc-Desikan_lh_area_precentral	SA	AD	37	-0.00529592	0.784033	0.0193234	-0.0431698	0.032578	0.994718	0.957749	1.03311	NA	NA	NA	NA	NA	NA	NA	NA
134	672	aparc-Desikan_lh_area_precuneus	SA	AD	53	-0.0120384	0.518748	0.0186561	-0.0486044	0.0245277	0.988034	0.952558	1.02483	NA	NA	NA	NA	NA	NA	NA	NA
135	673	aparc-Desikan_lh_area_rostralanteriorcingulate	SA	AD	22	-0.0216905	0.470271	0.0300406	-0.0805701	0.0371891	0.978543	0.92259	1.03789	NA	NA	NA	NA	NA	NA	NA	NA
136	674	aparc-Desikan_lh_area_rostralmiddlefrontal	SA	AD	34	-0.0495692	0.0802504	0.0283376	-0.105111	0.00597258	0.951639	0.900225	1.00599	NA	NA	NA	NA	NA	NA	NA	NA
137	675	aparc-Desikan_lh_area_superiorfrontal	SA	AD	34	-0.0232433	0.382849	0.026635	-0.0754479	0.0289613	0.977025	0.927328	1.02938	NA	NA	NA	NA	NA	NA	NA	NA
138	676	aparc-Desikan_lh_area_superiorparietal	SA	AD	41	-0.00207282	0.913907	0.019173	-0.0396519	0.0355062	0.997929	0.961124	1.03614	NA	NA	NA	NA	NA	NA	NA	NA
139	677	aparc-Desikan_lh_area_superiortemporal	SA	AD	32	-0.0283979	0.396197	0.0334711	-0.0940012	0.0372053	0.972001	0.910282	1.03791	NA	NA	NA	NA	NA	NA	NA	NA
140	678	aparc-Desikan_lh_area_supramarginal	SA	AD	27	-0.00354276	0.897964	0.0276273	-0.0576922	0.0506067	0.996464	0.94394	1.05191	NA	NA	NA	NA	NA	NA	NA	NA
141	679	aparc-Desikan_lh_area_frontalpole	SA	AD	10	-0.00663993	0.882185	0.0448039	-0.0944555	0.0811756	0.993382	0.909868	1.08456	NA	NA	NA	NA	NA	NA	NA	NA
142	680	aparc-Desikan_lh_area_transversetemporal	SA	AD	33	0.00704259	0.810604	0.0293875	-0.0505568	0.064642	1.00707	0.9507	1.06678	NA	NA	NA	NA	NA	NA	NA	NA
143	681	aparc-Desikan_lh_area_insula	SA	AD	31	-0.0243539	0.463515	0.0332218	-0.0894686	0.0407607	0.97594	0.914417	1.0416	NA	NA	NA	NA	NA	NA	NA	NA
144	682	aparc-Desikan_rh_area_TotalSurface	SA	AD	45	-0.0678666	0.000497187	0.0194892	-0.106065	-0.0296678	0.934385	0.899366	0.970768	NA	NA	NA	NA	NA	NA	NA	NA
145	683	aparc-Desikan_rh_area_bankssts	SA	AD	18	-0.0383262	0.358794	0.0417649	-0.120185	0.043533	0.962399	0.886756	1.04449	NA	NA	NA	NA	NA	NA	NA	NA
146	684	aparc-Desikan_rh_area_caudalanteriorcingulate	SA	AD	21	0.0203367	0.59046	0.0377887	-0.0537291	0.0944025	1.02054	0.947689	1.099	NA	NA	NA	NA	NA	NA	NA	NA
147	685	aparc-Desikan_rh_area_caudalmiddlefrontal	SA	AD	25	-0.00337988	0.916412	0.0322033	-0.0664984	0.0597386	0.996626	0.935664	1.06156	NA	NA	NA	NA	NA	NA	NA	NA
148	686	aparc-Desikan_rh_area_cuneus	SA	AD	53	0.0257551	0.232559	0.0215742	-0.0165303	0.0680405	1.02609	0.983606	1.07041	NA	NA	NA	NA	NA	NA	NA	NA
149	687	aparc-Desikan_rh_area_entorhinal	SA	AD	30	-0.0262974	0.315769	0.0262138	-0.0776765	0.0250816	0.974045	0.925264	1.0254	NA	NA	NA	NA	NA	NA	NA	NA
150	688	aparc-Desikan_rh_area_fusiform	SA	AD	30	-0.0133272	0.640019	0.0284968	-0.069181	0.0425266	0.986761	0.933158	1.04344	NA	NA	NA	NA	NA	NA	NA	NA
151	689	aparc-Desikan_rh_area_inferiorparietal	SA	AD	31	0.0250931	0.351635	0.0269406	-0.0277105	0.0778967	1.02541	0.97267	1.08101	NA	NA	NA	NA	NA	NA	NA	NA
152	690	aparc-Desikan_rh_area_inferiortemporal	SA	AD	27	0.0650942	0.0196023	0.027891	0.0104278	0.119761	1.06726	1.01048	1.12723	NA	NA	NA	NA	NA	NA	NA	NA
153	691	aparc-Desikan_rh_area_isthmuscingulate	SA	AD	39	-0.0167994	0.444344	0.0219635	-0.0598477	0.026249	0.983341	0.941908	1.0266	NA	NA	NA	NA	NA	NA	NA	NA
154	692	aparc-Desikan_rh_area_lateraloccipital	SA	AD	49	-0.0096139	0.653696	0.0214293	-0.0516154	0.0323876	0.990432	0.949694	1.03292	NA	NA	NA	NA	NA	NA	NA	NA
155	693	aparc-Desikan_rh_area_lateralorbitofrontal	SA	AD	27	0.034428	0.191137	0.0263367	-0.017192	0.086048	1.03503	0.982955	1.08986	NA	NA	NA	NA	NA	NA	NA	NA
156	694	aparc-Desikan_rh_area_lingual	SA	AD	46	-0.0266841	0.174203	0.0196376	-0.0651739	0.0118057	0.973669	0.936905	1.01188	NA	NA	NA	NA	NA	NA	NA	NA
157	695	aparc-Desikan_rh_area_medialorbitofrontal	SA	AD	25	0.0417825	0.200296	0.0326245	-0.0221615	0.105726	1.04267	0.978082	1.11152	NA	NA	NA	NA	NA	NA	NA	NA
158	696	aparc-Desikan_rh_area_middletemporal	SA	AD	32	-0.0131198	0.640956	0.0281322	-0.0682589	0.0420193	0.986966	0.934019	1.04291	NA	NA	NA	NA	NA	NA	NA	NA
159	697	aparc-Desikan_rh_area_parahippocampal	SA	AD	25	0.0134906	0.670653	0.0317239	-0.0486882	0.0756694	1.01358	0.952478	1.07861	NA	NA	NA	NA	NA	NA	NA	NA
160	698	aparc-Desikan_rh_area_paracentral	SA	AD	30	-0.0104023	0.712799	0.0282594	-0.0657907	0.0449861	0.989652	0.936327	1.04601	NA	NA	NA	NA	NA	NA	NA	NA
161	699	aparc-Desikan_rh_area_parsopercularis	SA	AD	18	0.0260215	0.402205	0.0310634	-0.0348628	0.0869058	1.02636	0.965738	1.09079	NA	NA	NA	NA	NA	NA	NA	NA
162	700	aparc-Desikan_rh_area_parsorbitalis	SA	AD	32	-0.0173925	0.461259	0.0236063	-0.0636609	0.0288758	0.982758	0.938323	1.0293	NA	NA	NA	NA	NA	NA	NA	NA
163	701	aparc-Desikan_rh_area_parstriangularis	SA	AD	27	-0.00626723	0.827885	0.0288261	-0.0627664	0.0502319	0.993752	0.939163	1.05151	NA	NA	NA	NA	NA	NA	NA	NA
164	702	aparc-Desikan_rh_area_pericalcarine	SA	AD	60	-0.00317473	0.859171	0.0178929	-0.0382449	0.0318954	0.99683	0.962477	1.03241	NA	NA	NA	NA	NA	NA	NA	NA
165	703	aparc-Desikan_rh_area_postcentral	SA	AD	27	0.00939492	0.721924	0.0263985	-0.0423461	0.0611359	1.00944	0.958538	1.06304	NA	NA	NA	NA	NA	NA	NA	NA
166	704	aparc-Desikan_rh_area_posteriorcingulate	SA	AD	29	-0.0203838	0.47938	0.0288192	-0.0768693	0.0361018	0.979823	0.926011	1.03676	NA	NA	NA	NA	NA	NA	NA	NA
167	705	aparc-Desikan_rh_area_precentral	SA	AD	17	-0.0164835	0.532014	0.0263764	-0.0681813	0.0352142	0.983652	0.934091	1.03584	NA	NA	NA	NA	NA	NA	NA	NA
168	706	aparc-Desikan_rh_area_precuneus	SA	AD	41	0.0241099	0.348682	0.0257268	-0.0263147	0.0745345	1.0244	0.974028	1.07738	NA	NA	NA	NA	NA	NA	NA	NA
169	707	aparc-Desikan_rh_area_rostralanteriorcingulate	SA	AD	11	-0.0438108	0.339277	0.0458466	-0.13367	0.0460485	0.957135	0.874879	1.04713	NA	NA	NA	NA	NA	NA	NA	NA
170	708	aparc-Desikan_rh_area_rostralmiddlefrontal	SA	AD	32	-0.00513768	0.864979	0.0302147	-0.0643585	0.0540832	0.994875	0.937669	1.05557	NA	NA	NA	NA	NA	NA	NA	NA
171	709	aparc-Desikan_rh_area_superiorfrontal	SA	AD	34	-0.0289316	0.249543	0.0251261	-0.0781787	0.0203154	0.971483	0.924799	1.02052	NA	NA	NA	NA	NA	NA	NA	NA
172	710	aparc-Desikan_rh_area_superiorparietal	SA	AD	36	0.0279984	0.204529	0.0220677	-0.0152542	0.071251	1.02839	0.984862	1.07385	NA	NA	NA	NA	NA	NA	NA	NA
173	711	aparc-Desikan_rh_area_superiortemporal	SA	AD	30	-0.0229801	0.497855	0.0339005	-0.0894251	0.043465	0.977282	0.914457	1.04442	NA	NA	NA	NA	NA	NA	NA	NA
174	712	aparc-Desikan_rh_area_supramarginal	SA	AD	30	-0.00434111	0.864591	0.025456	-0.0542349	0.0455527	0.995668	0.94721	1.04661	NA	NA	NA	NA	NA	NA	NA	NA
175	713	aparc-Desikan_rh_area_frontalpole	SA	AD	14	0.00840045	0.827561	0.0385642	-0.0671854	0.0839863	1.00844	0.935022	1.08761	NA	NA	NA	NA	NA	NA	NA	NA
176	714	aparc-Desikan_rh_area_transversetemporal	SA	AD	29	0.00704528	0.823707	0.0316245	-0.0549388	0.0690293	1.00707	0.946543	1.07147	NA	NA	NA	NA	NA	NA	NA	NA
177	715	aparc-Desikan_rh_area_insula	SA	AD	24	-0.0192626	0.582085	0.0350011	-0.0878648	0.0493396	0.980922	0.915885	1.05058	NA	NA	NA	NA	NA	NA	NA	NA
178	1020	aparc-Desikan_lh_thickness_GlobalMeanThickness	CT	AD	35	0.049023	0.0454999	0.0245115	0.000980542	0.0970655	1.05024	1.00098	1.10193	NA	NA	NA	NA	NA	NA	NA	NA
179	1021	aparc-Desikan_lh_thickness_bankssts	CT	AD	11	-0.0525563	0.454053	0.070199	-0.190146	0.0850337	0.948801	0.826838	1.08875	NA	NA	NA	NA	NA	NA	NA	NA
180	1022	aparc-Desikan_lh_thickness_caudalanteriorcingulate	CT	AD	12	-0.00282338	0.953941	0.0488825	-0.0986331	0.0929864	0.997181	0.906075	1.09745	NA	NA	NA	NA	NA	NA	NA	NA
181	1023	aparc-Desikan_lh_thickness_caudalmiddlefrontal	CT	AD	24	0.0228934	0.531839	0.0366176	-0.0488772	0.094664	1.02316	0.952298	1.09929	NA	NA	NA	NA	NA	NA	NA	NA
182	1024	aparc-Desikan_lh_thickness_cuneus	CT	AD	29	0.0411911	0.0999718	0.0250404	-0.00788796	0.0902702	1.04205	0.992143	1.09447	NA	NA	NA	NA	NA	NA	NA	NA
183	1025	aparc-Desikan_lh_thickness_entorhinal	CT	AD	14	0.0236959	0.534366	0.0381359	-0.0510504	0.0984422	1.02398	0.950231	1.10345	NA	NA	NA	NA	NA	NA	NA	NA
184	1026	aparc-Desikan_lh_thickness_fusiform	CT	AD	20	0.0357438	0.371833	0.0400246	-0.0427044	0.114192	1.03639	0.958195	1.12097	NA	NA	NA	NA	NA	NA	NA	NA
185	1027	aparc-Desikan_lh_thickness_inferiorparietal	CT	AD	29	0.0100108	0.743944	0.0306483	-0.0500599	0.0700815	1.01006	0.951172	1.0726	NA	NA	NA	NA	NA	NA	NA	NA
186	1028	aparc-Desikan_lh_thickness_inferiortemporal	CT	AD	19	0.0647775	0.0458185	0.0324364	0.00120214	0.128353	1.06692	1.0012	1.13695	NA	NA	NA	NA	NA	NA	NA	NA
187	1029	aparc-Desikan_lh_thickness_isthmuscingulate	CT	AD	26	0.0151153	0.591871	0.0281936	-0.0401441	0.0703748	1.01523	0.960651	1.07291	NA	NA	NA	NA	NA	NA	NA	NA
188	1030	aparc-Desikan_lh_thickness_lateraloccipital	CT	AD	24	-0.0146863	0.642483	0.0316358	-0.0766924	0.0473198	0.985421	0.926175	1.04846	NA	NA	NA	NA	NA	NA	NA	NA
189	1031	aparc-Desikan_lh_thickness_lateralorbitofrontal	CT	AD	19	-0.1002	0.0022609	0.0328134	-0.164514	-0.0358858	0.904656	0.848306	0.96475	NA	NA	NA	NA	NA	NA	NA	NA
190	1032	aparc-Desikan_lh_thickness_lingual	CT	AD	17	0.0025694	0.940368	0.0343472	-0.0647511	0.0698899	1.00257	0.937301	1.07239	NA	NA	NA	NA	NA	NA	NA	NA
191	1033	aparc-Desikan_lh_thickness_medialorbitofrontal	CT	AD	9	-0.00951884	0.879792	0.0629414	-0.132884	0.113846	0.990526	0.875567	1.12058	NA	NA	NA	NA	NA	NA	NA	NA
192	1034	aparc-Desikan_lh_thickness_middletemporal	CT	AD	15	0.0195961	0.715405	0.0537458	-0.0857456	0.124938	1.01979	0.917828	1.13308	NA	NA	NA	NA	NA	NA	NA	NA
193	1035	aparc-Desikan_lh_thickness_parahippocampal	CT	AD	29	0.023557	0.385171	0.0271267	-0.0296112	0.0767253	1.02384	0.970823	1.07975	NA	NA	NA	NA	NA	NA	NA	NA
194	1036	aparc-Desikan_lh_thickness_paracentral	CT	AD	30	0.0440806	0.16263	0.03157	-0.0177967	0.105958	1.04507	0.982361	1.11178	NA	NA	NA	NA	NA	NA	NA	NA
195	1037	aparc-Desikan_lh_thickness_parsopercularis	CT	AD	24	0.0184272	0.574624	0.0328322	-0.0459239	0.0827784	1.0186	0.955115	1.0863	NA	NA	NA	NA	NA	NA	NA	NA
196	1038	aparc-Desikan_lh_thickness_parsorbitalis	CT	AD	16	-0.0608499	0.228936	0.0505775	-0.159982	0.0382819	0.940964	0.852159	1.03902	NA	NA	NA	NA	NA	NA	NA	NA
197	1039	aparc-Desikan_lh_thickness_parstriangularis	CT	AD	19	0.0498042	0.212905	0.0399836	-0.0285636	0.128172	1.05107	0.97184	1.13675	NA	NA	NA	NA	NA	NA	NA	NA
198	1040	aparc-Desikan_lh_thickness_pericalcarine	CT	AD	14	-0.0149173	0.770231	0.0510739	-0.115022	0.0851876	0.985193	0.891346	1.08892	NA	NA	NA	NA	NA	NA	NA	NA
199	1041	aparc-Desikan_lh_thickness_postcentral	CT	AD	24	0.0258028	0.291197	0.024446	-0.0221114	0.0737169	1.02614	0.978131	1.0765	NA	NA	NA	NA	NA	NA	NA	NA
200	1042	aparc-Desikan_lh_thickness_posteriorcingulate	CT	AD	15	0.0461317	0.299455	0.0444599	-0.0410097	0.133273	1.04721	0.95982	1.14256	NA	NA	NA	NA	NA	NA	NA	NA
201	1043	aparc-Desikan_lh_thickness_precentral	CT	AD	36	0.0508972	0.101031	0.0310373	-0.00993583	0.11173	1.05221	0.990113	1.11821	NA	NA	NA	NA	NA	NA	NA	NA
202	1044	aparc-Desikan_lh_thickness_precuneus	CT	AD	31	0.0481295	0.0491536	0.0244653	0.000177541	0.0960814	1.04931	1.00018	1.10085	NA	NA	NA	NA	NA	NA	NA	NA
203	1045	aparc-Desikan_lh_thickness_rostralanteriorcingulate	CT	AD	13	0.0212468	0.646636	0.0463459	-0.0695911	0.112085	1.02147	0.932775	1.11861	NA	NA	NA	NA	NA	NA	NA	NA
204	1046	aparc-Desikan_lh_thickness_rostralmiddlefrontal	CT	AD	34	0.0205522	0.497381	0.0302855	-0.0388073	0.0799118	1.02076	0.961936	1.08319	NA	NA	NA	NA	NA	NA	NA	NA
205	1047	aparc-Desikan_lh_thickness_superiorfrontal	CT	AD	32	0.0352114	0.16371	0.0252828	-0.014343	0.0847658	1.03584	0.985759	1.08846	NA	NA	NA	NA	NA	NA	NA	NA
206	1048	aparc-Desikan_lh_thickness_superiorparietal	CT	AD	34	0.0481788	0.081478	0.0276544	-0.00602384	0.102381	1.04936	0.993994	1.10781	NA	NA	NA	NA	NA	NA	NA	NA
207	1049	aparc-Desikan_lh_thickness_superiortemporal	CT	AD	29	0.00812855	0.797366	0.0316585	-0.0539222	0.0701793	1.00816	0.947506	1.0727	NA	NA	NA	NA	NA	NA	NA	NA
208	1050	aparc-Desikan_lh_thickness_supramarginal	CT	AD	24	-0.0253815	0.383044	0.0290971	-0.0824118	0.0316489	0.974938	0.920893	1.03216	NA	NA	NA	NA	NA	NA	NA	NA
209	1051	aparc-Desikan_lh_thickness_frontalpole	CT	AD	10	0.0245412	0.554443	0.0415167	-0.0568316	0.105914	1.02484	0.944753	1.11173	NA	NA	NA	NA	NA	NA	NA	NA
210	1052	aparc-Desikan_lh_thickness_transversetemporal	CT	AD	17	0.119901	0.000616777	0.0350165	0.0512686	0.188533	1.12739	1.05261	1.20748	NA	NA	NA	NA	NA	NA	NA	NA
211	1053	aparc-Desikan_lh_thickness_insula	CT	AD	31	-0.0108184	0.688083	0.0269478	-0.0636362	0.0419993	0.98924	0.938346	1.04289	NA	NA	NA	NA	NA	NA	NA	NA
212	1054	aparc-Desikan_rh_thickness_GlobalMeanThickness	CT	AD	32	-0.014269	0.528417	0.022634	-0.0586317	0.0300937	0.985832	0.943054	1.03055	NA	NA	NA	NA	NA	NA	NA	NA
213	1055	aparc-Desikan_rh_thickness_bankssts	CT	AD	13	-0.0540158	0.166665	0.039057	-0.130567	0.0225359	0.947417	0.877597	1.02279	NA	NA	NA	NA	NA	NA	NA	NA
214	1056	aparc-Desikan_rh_thickness_caudalanteriorcingulate	CT	AD	14	-0.0375287	0.393201	0.0439535	-0.123678	0.0486202	0.963167	0.883665	1.04982	NA	NA	NA	NA	NA	NA	NA	NA
215	1057	aparc-Desikan_rh_thickness_caudalmiddlefrontal	CT	AD	37	0.00101475	0.972194	0.0291123	-0.0560454	0.0580749	1.00102	0.945496	1.05979	NA	NA	NA	NA	NA	NA	NA	NA
216	1058	aparc-Desikan_rh_thickness_cuneus	CT	AD	26	0.0361214	0.263059	0.0322746	-0.0271369	0.0993797	1.03678	0.973228	1.10449	NA	NA	NA	NA	NA	NA	NA	NA
217	1059	aparc-Desikan_rh_thickness_entorhinal	CT	AD	15	-0.0629555	0.18854	0.0478781	-0.156797	0.0308856	0.938985	0.854878	1.03137	NA	NA	NA	NA	NA	NA	NA	NA
218	1060	aparc-Desikan_rh_thickness_fusiform	CT	AD	32	0.0429237	0.115343	0.0272597	-0.0105052	0.0963526	1.04386	0.98955	1.10115	NA	NA	NA	NA	NA	NA	NA	NA
219	1061	aparc-Desikan_rh_thickness_inferiorparietal	CT	AD	30	0.0206208	0.429855	0.0261207	-0.0305759	0.0718174	1.02083	0.969887	1.07446	NA	NA	NA	NA	NA	NA	NA	NA
220	1062	aparc-Desikan_rh_thickness_inferiortemporal	CT	AD	17	-0.000729205	0.985119	0.0390962	-0.0773577	0.0758993	0.999271	0.925559	1.07885	NA	NA	NA	NA	NA	NA	NA	NA
221	1063	aparc-Desikan_rh_thickness_isthmuscingulate	CT	AD	22	0.0379939	0.191754	0.029105	-0.0190519	0.0950398	1.03872	0.981128	1.0997	NA	NA	NA	NA	NA	NA	NA	NA
222	1064	aparc-Desikan_rh_thickness_lateraloccipital	CT	AD	29	-0.00375235	0.879551	0.0247616	-0.0522851	0.0447804	0.996255	0.949058	1.0458	NA	NA	NA	NA	NA	NA	NA	NA
223	1065	aparc-Desikan_rh_thickness_lateralorbitofrontal	CT	AD	26	0.00193046	0.949964	0.0307633	-0.0583656	0.0622265	1.00193	0.943305	1.0642	NA	NA	NA	NA	NA	NA	NA	NA
224	1066	aparc-Desikan_rh_thickness_lingual	CT	AD	32	0.0487492	0.0488382	0.0247458	0.000247497	0.0972509	1.04996	1.00025	1.10214	NA	NA	NA	NA	NA	NA	NA	NA
225	1067	aparc-Desikan_rh_thickness_medialorbitofrontal	CT	AD	19	0.0187566	0.616484	0.0374502	-0.0546458	0.092159	1.01893	0.94682	1.09654	NA	NA	NA	NA	NA	NA	NA	NA
226	1068	aparc-Desikan_rh_thickness_middletemporal	CT	AD	16	-0.018584	0.636827	0.0393612	-0.0957319	0.0585639	0.981588	0.908708	1.06031	NA	NA	NA	NA	NA	NA	NA	NA
227	1069	aparc-Desikan_rh_thickness_parahippocampal	CT	AD	16	0.0332258	0.463505	0.0453231	-0.0556074	0.122059	1.03378	0.94591	1.12982	NA	NA	NA	NA	NA	NA	NA	NA
228	1070	aparc-Desikan_rh_thickness_paracentral	CT	AD	33	0.0590119	0.0502026	0.0301352	-5.32e-05	0.118077	1.06079	0.999947	1.12533	NA	NA	NA	NA	NA	NA	NA	NA
229	1071	aparc-Desikan_rh_thickness_parsopercularis	CT	AD	20	0.0533236	0.0888653	0.0313407	-0.00810429	0.114751	1.05477	0.991928	1.12159	NA	NA	NA	NA	NA	NA	NA	NA
230	1072	aparc-Desikan_rh_thickness_parsorbitalis	CT	AD	15	-0.0171123	0.654945	0.0382908	-0.0921621	0.0579376	0.983033	0.911957	1.05965	NA	NA	NA	NA	NA	NA	NA	NA
231	1073	aparc-Desikan_rh_thickness_parstriangularis	CT	AD	28	-0.00045258	0.988187	0.0305678	-0.0603656	0.0594604	0.999548	0.94142	1.06126	NA	NA	NA	NA	NA	NA	NA	NA
232	1074	aparc-Desikan_rh_thickness_pericalcarine	CT	AD	15	-0.0508601	0.260225	0.0451745	-0.139402	0.0376819	0.950412	0.869878	1.0384	NA	NA	NA	NA	NA	NA	NA	NA
233	1075	aparc-Desikan_rh_thickness_postcentral	CT	AD	25	0.00556207	0.85213	0.0298391	-0.0529225	0.0640467	1.00558	0.948453	1.06614	NA	NA	NA	NA	NA	NA	NA	NA
234	1076	aparc-Desikan_rh_thickness_posteriorcingulate	CT	AD	20	0.000183465	0.994484	0.0265366	-0.0518282	0.0521952	1.00018	0.949492	1.05358	NA	NA	NA	NA	NA	NA	NA	NA
235	1077	aparc-Desikan_rh_thickness_precentral	CT	AD	32	0.0523054	0.085846	0.0304503	-0.00737721	0.111988	1.0537	0.99265	1.1185	NA	NA	NA	NA	NA	NA	NA	NA
236	1078	aparc-Desikan_rh_thickness_precuneus	CT	AD	36	0.0132947	0.59732	0.0251671	-0.0360328	0.0626222	1.01338	0.964609	1.06462	NA	NA	NA	NA	NA	NA	NA	NA
237	1079	aparc-Desikan_rh_thickness_rostralanteriorcingulate	CT	AD	12	-0.00799379	0.863499	0.0464966	-0.0991271	0.0831395	0.992038	0.905628	1.08669	NA	NA	NA	NA	NA	NA	NA	NA
238	1080	aparc-Desikan_rh_thickness_rostralmiddlefrontal	CT	AD	34	0.00224567	0.941971	0.0308504	-0.058221	0.0627124	1.00225	0.943441	1.06472	NA	NA	NA	NA	NA	NA	NA	NA
239	1081	aparc-Desikan_rh_thickness_superiorfrontal	CT	AD	32	0.0278074	0.294882	0.0265472	-0.0242251	0.07984	1.0282	0.976066	1.08311	NA	NA	NA	NA	NA	NA	NA	NA
240	1082	aparc-Desikan_rh_thickness_superiorparietal	CT	AD	31	0.0301661	0.217239	0.0244477	-0.0177514	0.0780837	1.03063	0.982405	1.08121	NA	NA	NA	NA	NA	NA	NA	NA
241	1083	aparc-Desikan_rh_thickness_superiortemporal	CT	AD	34	-0.0116328	0.661367	0.0265572	-0.0636849	0.0404194	0.988435	0.938301	1.04125	NA	NA	NA	NA	NA	NA	NA	NA
242	1084	aparc-Desikan_rh_thickness_supramarginal	CT	AD	25	0.00344225	0.909508	0.0302858	-0.0559179	0.0628024	1.00345	0.945617	1.06482	NA	NA	NA	NA	NA	NA	NA	NA
243	1085	aparc-Desikan_rh_thickness_frontalpole	CT	AD	19	-0.00348751	0.938522	0.045217	-0.0921129	0.0851379	0.996519	0.912002	1.08887	NA	NA	NA	NA	NA	NA	NA	NA
244	1086	aparc-Desikan_rh_thickness_transversetemporal	CT	AD	15	0.0249748	0.578745	0.0449818	-0.0631896	0.113139	1.02529	0.938765	1.11979	NA	NA	NA	NA	NA	NA	NA	NA
245	1087	aparc-Desikan_rh_thickness_insula	CT	AD	24	-0.0257958	0.416745	0.0317651	-0.0880555	0.0364638	0.974534	0.91571	1.03714	NA	NA	NA	NA	NA	NA	NA	NA
246	1452	IDP_dMRI_TBSS_FA_Middle_cerebellar_peduncle	FA	AD	35	0.0227519	0.40855	0.0275298	-0.0312064	0.0767102	1.02301	0.969275	1.07973	NA	NA	NA	NA	NA	NA	NA	NA
247	1453	IDP_dMRI_TBSS_FA_Pontine_crossing_tract	FA	AD	22	-0.00424744	0.901647	0.0343698	-0.0716122	0.0631173	0.995762	0.930892	1.06515	NA	NA	NA	NA	NA	NA	NA	NA
248	1454	IDP_dMRI_TBSS_FA_Genu_of_corpus_callosum	FA	AD	51	-0.00340311	0.864064	0.0198776	-0.0423632	0.035557	0.996603	0.958522	1.0362	NA	NA	NA	NA	NA	NA	NA	NA
249	1455	IDP_dMRI_TBSS_FA_Body_of_corpus_callosum	FA	AD	43	0.0195474	0.370755	0.0218392	-0.0232574	0.0623522	1.01974	0.977011	1.06434	NA	NA	NA	NA	NA	NA	NA	NA
250	1456	IDP_dMRI_TBSS_FA_Splenium_of_corpus_callosum	FA	AD	43	0.035722	0.0974818	0.0215558	-0.00652739	0.0779713	1.03637	0.993494	1.08109	NA	NA	NA	NA	NA	NA	NA	NA
251	1457	IDP_dMRI_TBSS_FA_Fornix	FA	AD	20	0.0385196	0.200377	0.0300822	-0.0204415	0.0974807	1.03927	0.979766	1.10239	NA	NA	NA	NA	NA	NA	NA	NA
252	1458	IDP_dMRI_TBSS_FA_Corticospinal_tract_R	FA	AD	19	-0.01617	0.614101	0.0320687	-0.0790246	0.0466847	0.98396	0.924017	1.04779	NA	NA	NA	NA	NA	NA	NA	NA
253	1459	IDP_dMRI_TBSS_FA_Corticospinal_tract_L	FA	AD	21	0.0409895	0.213002	0.0329139	-0.0235218	0.105501	1.04184	0.976753	1.11127	NA	NA	NA	NA	NA	NA	NA	NA
254	1460	IDP_dMRI_TBSS_FA_Medial_lemniscus_R	FA	AD	19	0.0137527	0.660147	0.0312767	-0.0475496	0.0750549	1.01385	0.953563	1.07794	NA	NA	NA	NA	NA	NA	NA	NA
255	1461	IDP_dMRI_TBSS_FA_Medial_lemniscus_L	FA	AD	26	-0.0238051	0.388423	0.0276007	-0.0779024	0.0302923	0.976476	0.925055	1.03076	NA	NA	NA	NA	NA	NA	NA	NA
256	1462	IDP_dMRI_TBSS_FA_Inferior_cerebellar_peduncle_R	FA	AD	44	0.0108542	0.695788	0.0277592	-0.0435538	0.0652621	1.01091	0.957381	1.06744	NA	NA	NA	NA	NA	NA	NA	NA
257	1463	IDP_dMRI_TBSS_FA_Inferior_cerebellar_peduncle_L	FA	AD	38	-0.00545474	0.817215	0.0236005	-0.0517117	0.0408022	0.99456	0.949603	1.04165	NA	NA	NA	NA	NA	NA	NA	NA
258	1464	IDP_dMRI_TBSS_FA_Superior_cerebellar_peduncle_R	FA	AD	46	0.00142476	0.949983	0.0227133	-0.0430933	0.0459428	1.00143	0.957822	1.04701	NA	NA	NA	NA	NA	NA	NA	NA
259	1465	IDP_dMRI_TBSS_FA_Superior_cerebellar_peduncle_L	FA	AD	55	0.00632134	0.766357	0.0212737	-0.0353752	0.0480179	1.00634	0.965243	1.04919	NA	NA	NA	NA	NA	NA	NA	NA
260	1466	IDP_dMRI_TBSS_FA_Cerebral_peduncle_R	FA	AD	26	0.0363746	0.185706	0.027486	-0.0174979	0.0902471	1.03704	0.982654	1.09444	NA	NA	NA	NA	NA	NA	NA	NA
261	1467	IDP_dMRI_TBSS_FA_Cerebral_peduncle_L	FA	AD	25	0.0170436	0.647584	0.0372847	-0.0560344	0.0901216	1.01719	0.945507	1.09431	NA	NA	NA	NA	NA	NA	NA	NA
262	1468	IDP_dMRI_TBSS_FA_Anterior_limb_of_internal_capsule_R	FA	AD	37	0.0371634	0.0934266	0.0221528	-0.0062561	0.0805828	1.03786	0.993763	1.08392	NA	NA	NA	NA	NA	NA	NA	NA
263	1469	IDP_dMRI_TBSS_FA_Anterior_limb_of_internal_capsule_L	FA	AD	36	0.00625035	0.822906	0.0279271	-0.0484867	0.0609874	1.00627	0.95267	1.06289	NA	NA	NA	NA	NA	NA	NA	NA
264	1470	IDP_dMRI_TBSS_FA_Posterior_limb_of_internal_capsule_R	FA	AD	58	0.0342809	0.0933395	0.0204292	-0.00576023	0.0743221	1.03488	0.994256	1.07715	NA	NA	NA	NA	NA	NA	NA	NA
265	1471	IDP_dMRI_TBSS_FA_Posterior_limb_of_internal_capsule_L	FA	AD	53	0.0536631	0.00854844	0.0204073	0.0136648	0.0936614	1.05513	1.01376	1.09819	NA	NA	NA	NA	NA	NA	NA	NA
266	1472	IDP_dMRI_TBSS_FA_Retrolenticular_part_of_internal_capsule_R	FA	AD	41	0.00985707	0.708787	0.0263921	-0.0418715	0.0615856	1.00991	0.958993	1.06352	NA	NA	NA	NA	NA	NA	NA	NA
267	1473	IDP_dMRI_TBSS_FA_Retrolenticular_part_of_internal_capsule_L	FA	AD	42	0.0131057	0.676492	0.0314094	-0.0484567	0.0746681	1.01319	0.952699	1.07753	NA	NA	NA	NA	NA	NA	NA	NA
268	1474	IDP_dMRI_TBSS_FA_Anterior_corona_radiata_R	FA	AD	48	0.00978155	0.642271	0.0210571	-0.0314903	0.0510534	1.00983	0.969	1.05238	NA	NA	NA	NA	NA	NA	NA	NA
269	1475	IDP_dMRI_TBSS_FA_Anterior_corona_radiata_L	FA	AD	46	-0.00589268	0.785552	0.021657	-0.0483404	0.0365551	0.994125	0.952809	1.03723	NA	NA	NA	NA	NA	NA	NA	NA
270	1476	IDP_dMRI_TBSS_FA_Superior_corona_radiata_R	FA	AD	38	-0.0524824	0.0483508	0.0265832	-0.104585	-0.000379407	0.948871	0.900698	0.999621	NA	NA	NA	NA	NA	NA	NA	NA
271	1477	IDP_dMRI_TBSS_FA_Superior_corona_radiata_L	FA	AD	43	0.0169124	0.518685	0.0262056	-0.0344506	0.0682755	1.01706	0.966136	1.07066	NA	NA	NA	NA	NA	NA	NA	NA
272	1478	IDP_dMRI_TBSS_FA_Posterior_corona_radiata_R	FA	AD	39	0.0249234	0.233345	0.0209126	-0.0160653	0.0659121	1.02524	0.984063	1.06813	NA	NA	NA	NA	NA	NA	NA	NA
273	1479	IDP_dMRI_TBSS_FA_Posterior_corona_radiata_L	FA	AD	39	0.000860679	0.968857	0.0220452	-0.042348	0.0440694	1.00086	0.958536	1.04505	NA	NA	NA	NA	NA	NA	NA	NA
274	1480	IDP_dMRI_TBSS_FA_Posterior_thalamic_radiation_R	FA	AD	44	0.0327008	0.0892001	0.0192399	-0.00500946	0.0704111	1.03324	0.995003	1.07295	NA	NA	NA	NA	NA	NA	NA	NA
275	1481	IDP_dMRI_TBSS_FA_Posterior_thalamic_radiation_L	FA	AD	48	0.0152519	0.440778	0.0197851	-0.0235269	0.0540307	1.01537	0.976748	1.05552	NA	NA	NA	NA	NA	NA	NA	NA
276	1482	IDP_dMRI_TBSS_FA_Sagittal_stratum_R	FA	AD	43	0.0173786	0.456328	0.0233299	-0.0283479	0.0631051	1.01753	0.97205	1.06514	NA	NA	NA	NA	NA	NA	NA	NA
277	1483	IDP_dMRI_TBSS_FA_Sagittal_stratum_L	FA	AD	43	0.0199991	0.42305	0.0249633	-0.0289289	0.0689271	1.0202	0.971486	1.07136	NA	NA	NA	NA	NA	NA	NA	NA
278	1484	IDP_dMRI_TBSS_FA_External_capsule_R	FA	AD	41	0.0173883	0.389612	0.0202114	-0.022226	0.0570025	1.01754	0.978019	1.05866	NA	NA	NA	NA	NA	NA	NA	NA
279	1485	IDP_dMRI_TBSS_FA_External_capsule_L	FA	AD	41	0.0023073	0.912748	0.0210571	-0.0389646	0.0435792	1.00231	0.961785	1.04454	NA	NA	NA	NA	NA	NA	NA	NA
280	1486	IDP_dMRI_TBSS_FA_Cingulum_cingulate_gyrus_R	FA	AD	44	-0.0103433	0.611063	0.0203384	-0.0502066	0.0295201	0.98971	0.951033	1.02996	NA	NA	NA	NA	NA	NA	NA	NA
281	1487	IDP_dMRI_TBSS_FA_Cingulum_cingulate_gyrus_L	FA	AD	44	-0.022228	0.427249	0.0279983	-0.0771046	0.0326486	0.978017	0.925793	1.03319	NA	NA	NA	NA	NA	NA	NA	NA
282	1488	IDP_dMRI_TBSS_FA_Cingulum_hippocampus_R	FA	AD	35	-0.00353972	0.877957	0.0230511	-0.0487198	0.0416404	0.996467	0.952448	1.04252	NA	NA	NA	NA	NA	NA	NA	NA
283	1489	IDP_dMRI_TBSS_FA_Cingulum_hippocampus_L	FA	AD	35	0.0119615	0.608303	0.0233396	-0.0337842	0.0577072	1.01203	0.96678	1.0594	NA	NA	NA	NA	NA	NA	NA	NA
284	1490	IDP_dMRI_TBSS_FA_Fornix_cres+Stria_terminalis_R	FA	AD	22	0.00908122	0.760195	0.0297525	-0.0492338	0.0673962	1.00912	0.951959	1.06972	NA	NA	NA	NA	NA	NA	NA	NA
285	1491	IDP_dMRI_TBSS_FA_Fornix_cres+Stria_terminalis_L	FA	AD	36	0.0467585	0.118094	0.0299193	-0.0118833	0.1054	1.04787	0.988187	1.11116	NA	NA	NA	NA	NA	NA	NA	NA
286	1492	IDP_dMRI_TBSS_FA_Superior_longitudinal_fasciculus_R	FA	AD	54	-0.00611579	0.801216	0.0242908	-0.0537257	0.0414941	0.993903	0.947692	1.04237	NA	NA	NA	NA	NA	NA	NA	NA
287	1493	IDP_dMRI_TBSS_FA_Superior_longitudinal_fasciculus_L	FA	AD	49	0.00489976	0.806171	0.0199689	-0.0342394	0.0440389	1.00491	0.96634	1.04502	NA	NA	NA	NA	NA	NA	NA	NA
288	1494	IDP_dMRI_TBSS_FA_Superior_fronto-occipital_fasciculus_R	FA	AD	36	0.00597451	0.814294	0.0254353	-0.0438787	0.0558277	1.00599	0.95707	1.05742	NA	NA	NA	NA	NA	NA	NA	NA
289	1495	IDP_dMRI_TBSS_FA_Superior_fronto-occipital_fasciculus_L	FA	AD	37	-0.00240396	0.910823	0.0214639	-0.0444733	0.0396654	0.997599	0.956501	1.04046	NA	NA	NA	NA	NA	NA	NA	NA
290	1496	IDP_dMRI_TBSS_FA_Uncinate_fasciculus_R	FA	AD	24	0.0175792	0.515486	0.0270316	-0.0354028	0.0705611	1.01773	0.965217	1.07311	NA	NA	NA	NA	NA	NA	NA	NA
291	1497	IDP_dMRI_TBSS_FA_Uncinate_fasciculus_L	FA	AD	38	0.0275364	0.196417	0.0213159	-0.0142427	0.0693155	1.02792	0.985858	1.07177	NA	NA	NA	NA	NA	NA	NA	NA
292	1498	IDP_dMRI_TBSS_FA_Tapetum_R	FA	AD	48	0.0177012	0.360822	0.019371	-0.0202659	0.0556683	1.01786	0.979938	1.05725	NA	NA	NA	NA	NA	NA	NA	NA
293	1499	IDP_dMRI_TBSS_FA_Tapetum_L	FA	AD	43	-0.0403191	0.0480202	0.0203921	-0.0802878	-0.000350538	0.960483	0.922851	0.99965	NA	NA	NA	NA	NA	NA	NA	NA
294	1602	IDP_dMRI_TBSS_MD_Middle_cerebellar_peduncle	MD	AD	28	0.0186199	0.570525	0.0328233	-0.0457137	0.0829536	1.01879	0.955315	1.08649	NA	NA	NA	NA	NA	NA	NA	NA
295	1603	IDP_dMRI_TBSS_MD_Pontine_crossing_tract	MD	AD	25	-0.00348887	0.896391	0.0267917	-0.0560005	0.0490228	0.996517	0.945539	1.05024	NA	NA	NA	NA	NA	NA	NA	NA
296	1604	IDP_dMRI_TBSS_MD_Genu_of_corpus_callosum	MD	AD	48	-0.0296148	0.126003	0.0193554	-0.0675513	0.00832175	0.970819	0.93468	1.00836	NA	NA	NA	NA	NA	NA	NA	NA
297	1605	IDP_dMRI_TBSS_MD_Body_of_corpus_callosum	MD	AD	37	0.00505349	0.805895	0.0205656	-0.035255	0.045362	1.00507	0.965359	1.04641	NA	NA	NA	NA	NA	NA	NA	NA
298	1606	IDP_dMRI_TBSS_MD_Splenium_of_corpus_callosum	MD	AD	37	-0.0372836	0.0707771	0.020634	-0.0777262	0.00315897	0.963403	0.925218	1.00316	NA	NA	NA	NA	NA	NA	NA	NA
299	1607	IDP_dMRI_TBSS_MD_Fornix	MD	AD	31	0.0102113	0.733103	0.0299449	-0.0484808	0.0689033	1.01026	0.952676	1.07133	NA	NA	NA	NA	NA	NA	NA	NA
300	1608	IDP_dMRI_TBSS_MD_Corticospinal_tract_R	MD	AD	24	-0.00832524	0.757079	0.0269147	-0.0610781	0.0444276	0.991709	0.94075	1.04543	NA	NA	NA	NA	NA	NA	NA	NA
301	1609	IDP_dMRI_TBSS_MD_Corticospinal_tract_L	MD	AD	24	-0.0170138	0.566382	0.0296724	-0.0751717	0.0411441	0.98313	0.927584	1.042	NA	NA	NA	NA	NA	NA	NA	NA
302	1610	IDP_dMRI_TBSS_MD_Medial_lemniscus_R	MD	AD	16	0.0311019	0.385271	0.0358223	-0.0391099	0.101314	1.03159	0.961645	1.10662	NA	NA	NA	NA	NA	NA	NA	NA
303	1611	IDP_dMRI_TBSS_MD_Medial_lemniscus_L	MD	AD	26	-0.0345595	0.24429	0.0296818	-0.0927358	0.0236169	0.966031	0.911434	1.0239	NA	NA	NA	NA	NA	NA	NA	NA
304	1612	IDP_dMRI_TBSS_MD_Inferior_cerebellar_peduncle_R	MD	AD	28	-0.00418715	0.859485	0.0236522	-0.0505454	0.0421711	0.995822	0.950711	1.04307	NA	NA	NA	NA	NA	NA	NA	NA
305	1613	IDP_dMRI_TBSS_MD_Inferior_cerebellar_peduncle_L	MD	AD	23	-0.00678102	0.79795	0.0264883	-0.058698	0.045136	0.993242	0.942992	1.04617	NA	NA	NA	NA	NA	NA	NA	NA
306	1614	IDP_dMRI_TBSS_MD_Superior_cerebellar_peduncle_R	MD	AD	40	0.0284785	0.225523	0.0234977	-0.0175769	0.0745339	1.02889	0.982577	1.07738	NA	NA	NA	NA	NA	NA	NA	NA
307	1615	IDP_dMRI_TBSS_MD_Superior_cerebellar_peduncle_L	MD	AD	31	0.00664876	0.776129	0.0233808	-0.0391777	0.0524752	1.00667	0.96158	1.05388	NA	NA	NA	NA	NA	NA	NA	NA
308	1616	IDP_dMRI_TBSS_MD_Cerebral_peduncle_R	MD	AD	27	0.0063866	0.795636	0.0246588	-0.0419446	0.0547178	1.00641	0.958923	1.05624	NA	NA	NA	NA	NA	NA	NA	NA
309	1617	IDP_dMRI_TBSS_MD_Cerebral_peduncle_L	MD	AD	16	0.0284931	0.374328	0.0320726	-0.0343691	0.0913553	1.0289	0.966215	1.09566	NA	NA	NA	NA	NA	NA	NA	NA
310	1618	IDP_dMRI_TBSS_MD_Anterior_limb_of_internal_capsule_R	MD	AD	42	-0.0101064	0.708669	0.0270481	-0.0631206	0.0429079	0.989945	0.93883	1.04384	NA	NA	NA	NA	NA	NA	NA	NA
311	1619	IDP_dMRI_TBSS_MD_Anterior_limb_of_internal_capsule_L	MD	AD	34	0.0104579	0.665525	0.0241915	-0.0369574	0.0578732	1.01051	0.963717	1.05958	NA	NA	NA	NA	NA	NA	NA	NA
312	1620	IDP_dMRI_TBSS_MD_Posterior_limb_of_internal_capsule_R	MD	AD	25	-0.0520832	0.100017	0.0316659	-0.114148	0.00998206	0.94925	0.892126	1.01003	NA	NA	NA	NA	NA	NA	NA	NA
313	1621	IDP_dMRI_TBSS_MD_Posterior_limb_of_internal_capsule_L	MD	AD	44	0.00901093	0.716161	0.0247829	-0.0395636	0.0575854	1.00905	0.961209	1.05928	NA	NA	NA	NA	NA	NA	NA	NA
314	1622	IDP_dMRI_TBSS_MD_Retrolenticular_part_of_internal_capsule_R	MD	AD	44	0.00314101	0.861205	0.017965	-0.0320703	0.0383523	1.00315	0.968438	1.0391	NA	NA	NA	NA	NA	NA	NA	NA
315	1623	IDP_dMRI_TBSS_MD_Retrolenticular_part_of_internal_capsule_L	MD	AD	41	-0.0104712	0.685934	0.0258944	-0.0612243	0.0402819	0.989583	0.940612	1.0411	NA	NA	NA	NA	NA	NA	NA	NA
316	1624	IDP_dMRI_TBSS_MD_Anterior_corona_radiata_R	MD	AD	54	-0.0170538	0.287232	0.0160248	-0.0484623	0.0143548	0.983091	0.952693	1.01446	NA	NA	NA	NA	NA	NA	NA	NA
317	1625	IDP_dMRI_TBSS_MD_Anterior_corona_radiata_L	MD	AD	57	-0.0312031	0.0535885	0.0161662	-0.0628887	0.000482589	0.969279	0.939048	1.00048	NA	NA	NA	NA	NA	NA	NA	NA
318	1626	IDP_dMRI_TBSS_MD_Superior_corona_radiata_R	MD	AD	49	-0.0102747	0.625398	0.0210454	-0.0515238	0.0309744	0.989778	0.949781	1.03146	NA	NA	NA	NA	NA	NA	NA	NA
319	1627	IDP_dMRI_TBSS_MD_Superior_corona_radiata_L	MD	AD	47	-0.00199905	0.915554	0.0188527	-0.0389503	0.0349522	0.998003	0.961798	1.03557	NA	NA	NA	NA	NA	NA	NA	NA
320	1628	IDP_dMRI_TBSS_MD_Posterior_corona_radiata_R	MD	AD	47	-0.0164997	0.449826	0.0218336	-0.0592935	0.026294	0.983636	0.94243	1.02664	NA	NA	NA	NA	NA	NA	NA	NA
321	1629	IDP_dMRI_TBSS_MD_Posterior_corona_radiata_L	MD	AD	47	-0.00587695	0.773924	0.0204596	-0.0459778	0.0342239	0.99414	0.955063	1.03482	NA	NA	NA	NA	NA	NA	NA	NA
322	1630	IDP_dMRI_TBSS_MD_Posterior_thalamic_radiation_R	MD	AD	47	-0.00558157	0.796486	0.0216425	-0.048001	0.0368378	0.994434	0.953133	1.03752	NA	NA	NA	NA	NA	NA	NA	NA
323	1631	IDP_dMRI_TBSS_MD_Posterior_thalamic_radiation_L	MD	AD	56	-0.00467684	0.820826	0.0206499	-0.0451506	0.0357969	0.995334	0.955854	1.03645	NA	NA	NA	NA	NA	NA	NA	NA
324	1632	IDP_dMRI_TBSS_MD_Sagittal_stratum_R	MD	AD	51	0.00187918	0.928864	0.0210494	-0.0393776	0.043136	1.00188	0.961388	1.04408	NA	NA	NA	NA	NA	NA	NA	NA
325	1633	IDP_dMRI_TBSS_MD_Sagittal_stratum_L	MD	AD	59	0.000744244	0.966688	0.0178208	-0.0341845	0.0356729	1.00074	0.966393	1.03632	NA	NA	NA	NA	NA	NA	NA	NA
326	1634	IDP_dMRI_TBSS_MD_External_capsule_R	MD	AD	42	0.0361958	0.130227	0.0239199	-0.0106873	0.0830789	1.03686	0.98937	1.08663	NA	NA	NA	NA	NA	NA	NA	NA
327	1635	IDP_dMRI_TBSS_MD_External_capsule_L	MD	AD	35	-0.0118799	0.571847	0.021014	-0.0530674	0.0293075	0.98819	0.948316	1.02974	NA	NA	NA	NA	NA	NA	NA	NA
328	1636	IDP_dMRI_TBSS_MD_Cingulum_cingulate_gyrus_R	MD	AD	55	-0.0175701	0.374469	0.0197832	-0.0563451	0.0212049	0.982583	0.945213	1.02143	NA	NA	NA	NA	NA	NA	NA	NA
329	1637	IDP_dMRI_TBSS_MD_Cingulum_cingulate_gyrus_L	MD	AD	57	-0.0190547	0.353378	0.0205318	-0.0592971	0.0211876	0.981126	0.942427	1.02141	NA	NA	NA	NA	NA	NA	NA	NA
330	1638	IDP_dMRI_TBSS_MD_Cingulum_hippocampus_R	MD	AD	31	0.0151377	0.506597	0.0227928	-0.0295362	0.0598116	1.01525	0.970896	1.06164	NA	NA	NA	NA	NA	NA	NA	NA
331	1639	IDP_dMRI_TBSS_MD_Cingulum_hippocampus_L	MD	AD	45	-0.00810935	0.678047	0.0195345	-0.0463969	0.0301782	0.991923	0.954663	1.03064	NA	NA	NA	NA	NA	NA	NA	NA
332	1640	IDP_dMRI_TBSS_MD_Fornix_cres+Stria_terminalis_R	MD	AD	15	0.0373732	0.373221	0.0419709	-0.0448897	0.119636	1.03808	0.956103	1.12709	NA	NA	NA	NA	NA	NA	NA	NA
333	1641	IDP_dMRI_TBSS_MD_Fornix_cres+Stria_terminalis_L	MD	AD	22	0.0395718	0.305331	0.0386041	-0.0360923	0.115236	1.04037	0.964551	1.12214	NA	NA	NA	NA	NA	NA	NA	NA
334	1642	IDP_dMRI_TBSS_MD_Superior_longitudinal_fasciculus_R	MD	AD	68	-0.0179789	0.25254	0.015713	-0.0487764	0.0128187	0.982182	0.952394	1.0129	NA	NA	NA	NA	NA	NA	NA	NA
335	1643	IDP_dMRI_TBSS_MD_Superior_longitudinal_fasciculus_L	MD	AD	60	-0.000873631	0.963746	0.0192205	-0.0385458	0.0367986	0.999127	0.962188	1.03748	NA	NA	NA	NA	NA	NA	NA	NA
336	1644	IDP_dMRI_TBSS_MD_Superior_fronto-occipital_fasciculus_R	MD	AD	29	-0.00742288	0.779058	0.0264587	-0.0592819	0.0444361	0.992605	0.942441	1.04544	NA	NA	NA	NA	NA	NA	NA	NA
337	1645	IDP_dMRI_TBSS_MD_Superior_fronto-occipital_fasciculus_L	MD	AD	25	-0.0551964	0.0370648	0.0264725	-0.107082	-0.00331038	0.946299	0.898452	0.996695	NA	NA	NA	NA	NA	NA	NA	NA
338	1646	IDP_dMRI_TBSS_MD_Uncinate_fasciculus_R	MD	AD	25	0.00492768	0.857117	0.027369	-0.0487156	0.058571	1.00494	0.952452	1.06032	NA	NA	NA	NA	NA	NA	NA	NA
339	1647	IDP_dMRI_TBSS_MD_Uncinate_fasciculus_L	MD	AD	16	-0.0556663	0.11432	0.0352526	-0.124761	0.0134288	0.945855	0.882708	1.01352	NA	NA	NA	NA	NA	NA	NA	NA
340	1648	IDP_dMRI_TBSS_MD_Tapetum_R	MD	AD	30	-0.0404153	0.0999587	0.0245678	-0.0885682	0.00773753	0.96039	0.915241	1.00777	NA	NA	NA	NA	NA	NA	NA	NA
341	1649	IDP_dMRI_TBSS_MD_Tapetum_L	MD	AD	25	-0.04042	0.178507	0.0300439	-0.0993061	0.018466	0.960386	0.905466	1.01864	NA	NA	NA	NA	NA	NA	NA	NA
342	122	IDP_T1_FAST_ROIs_L_thalamus	GMV	ALS	58	-0.0232274	0.209995	0.0185289	-0.059544	0.0130892	0.97704	0.942194	1.01318	NA	NA	NA	NA	NA	NA	NA	NA
343	123	IDP_T1_FAST_ROIs_R_thalamus	GMV	ALS	59	-0.0340429	0.0554043	0.0177705	-0.0688731	0.000787368	0.96653	0.933445	1.00079	NA	NA	NA	NA	NA	NA	NA	NA
344	124	IDP_T1_FAST_ROIs_L_caudate	GMV	ALS	50	0.030759	0.153639	0.0215581	-0.0114948	0.0730128	1.03124	0.988571	1.07574	NA	NA	NA	NA	NA	NA	NA	NA
345	125	IDP_T1_FAST_ROIs_R_caudate	GMV	ALS	54	0.0161056	0.360715	0.0176209	-0.0184313	0.0506425	1.01624	0.981737	1.05195	NA	NA	NA	NA	NA	NA	NA	NA
346	126	IDP_T1_FAST_ROIs_L_putamen	GMV	ALS	62	-0.00409241	0.817211	0.0177059	-0.0387959	0.0306111	0.995916	0.961947	1.03108	NA	NA	NA	NA	NA	NA	NA	NA
347	127	IDP_T1_FAST_ROIs_R_putamen	GMV	ALS	62	-0.00444406	0.789082	0.0166132	-0.0370059	0.0281177	0.995566	0.96367	1.02852	NA	NA	NA	NA	NA	NA	NA	NA
348	128	IDP_T1_FAST_ROIs_L_pallidum	GMV	ALS	26	-0.00702801	0.795558	0.0271247	-0.0601925	0.0461364	0.992997	0.941583	1.04722	NA	NA	NA	NA	NA	NA	NA	NA
349	129	IDP_T1_FAST_ROIs_R_pallidum	GMV	ALS	22	0.00424214	0.899254	0.0335071	-0.0614318	0.0699161	1.00425	0.940417	1.07242	NA	NA	NA	NA	NA	NA	NA	NA
350	130	IDP_T1_FAST_ROIs_L_hippocampus	GMV	ALS	55	-0.0137947	0.391451	0.0160968	-0.0453444	0.0177549	0.9863	0.955668	1.01791	NA	NA	NA	NA	NA	NA	NA	NA
351	131	IDP_T1_FAST_ROIs_R_hippocampus	GMV	ALS	54	0.00282792	0.882585	0.0191473	-0.0347009	0.0403567	1.00283	0.965894	1.04118	NA	NA	NA	NA	NA	NA	NA	NA
352	132	IDP_T1_FAST_ROIs_L_amygdala	GMV	ALS	30	0.00295103	0.910013	0.02611	-0.0482246	0.0541267	1.00296	0.95292	1.05562	NA	NA	NA	NA	NA	NA	NA	NA
353	133	IDP_T1_FAST_ROIs_R_amygdala	GMV	ALS	23	0.0473753	0.110657	0.0296977	-0.0108323	0.105583	1.04852	0.989226	1.11136	NA	NA	NA	NA	NA	NA	NA	NA
354	134	IDP_T1_FAST_ROIs_L_ventral_striatum	GMV	ALS	57	0.0406193	0.0370947	0.0194843	0.00243008	0.0788086	1.04146	1.00243	1.082	NA	NA	NA	NA	NA	NA	NA	NA
355	135	IDP_T1_FAST_ROIs_R_ventral_striatum	GMV	ALS	49	0.0119505	0.57376	0.0212444	-0.0296886	0.0535895	1.01202	0.970748	1.05505	NA	NA	NA	NA	NA	NA	NA	NA
356	136	IDP_T1_FAST_ROIs_brain_stem	GMV	ALS	44	0.0114077	0.580574	0.0206456	-0.0290577	0.0518731	1.01147	0.97136	1.05324	NA	NA	NA	NA	NA	NA	NA	NA
357	137	IDP_T1_FAST_ROIs_L_cerebellum_I-IV	GMV	ALS	48	0.0124963	0.574118	0.0222354	-0.0310852	0.0560777	1.01257	0.969393	1.05768	NA	NA	NA	NA	NA	NA	NA	NA
358	138	IDP_T1_FAST_ROIs_R_cerebellum_I-IV	GMV	ALS	50	0.0293661	0.15133	0.0204663	-0.0107479	0.06948	1.0298	0.98931	1.07195	NA	NA	NA	NA	NA	NA	NA	NA
359	139	IDP_T1_FAST_ROIs_L_cerebellum_V	GMV	ALS	52	0.0238109	0.257892	0.0210458	-0.0174388	0.0650607	1.0241	0.982712	1.06722	NA	NA	NA	NA	NA	NA	NA	NA
360	140	IDP_T1_FAST_ROIs_R_cerebellum_V	GMV	ALS	58	0.0319533	0.0947661	0.0191248	-0.00553138	0.0694379	1.03247	0.994484	1.07191	NA	NA	NA	NA	NA	NA	NA	NA
361	141	IDP_T1_FAST_ROIs_L_cerebellum_VI	GMV	ALS	55	0.0280911	0.148877	0.0194603	-0.010051	0.0662333	1.02849	0.989999	1.06848	NA	NA	NA	NA	NA	NA	NA	NA
362	142	IDP_T1_FAST_ROIs_V_cerebellum_VI	GMV	ALS	51	0.0171274	0.431278	0.0217627	-0.0255275	0.0597823	1.01727	0.974796	1.06161	NA	NA	NA	NA	NA	NA	NA	NA
363	143	IDP_T1_FAST_ROIs_R_cerebellum_VI	GMV	ALS	59	0.0190682	0.395328	0.0224333	-0.0249011	0.0630376	1.01925	0.975406	1.06507	NA	NA	NA	NA	NA	NA	NA	NA
364	144	IDP_T1_FAST_ROIs_L_cerebellum_crus_I	GMV	ALS	78	0.00891936	0.501113	0.0132583	-0.0170668	0.0349055	1.00896	0.983078	1.03552	NA	NA	NA	NA	NA	NA	NA	NA
365	145	IDP_T1_FAST_ROIs_V_cerebellum_crus_I	GMV	ALS	21	0.0136642	0.699413	0.035389	-0.0556984	0.0830267	1.01376	0.945824	1.08657	NA	NA	NA	NA	NA	NA	NA	NA
366	146	IDP_T1_FAST_ROIs_R_cerebellum_crus_I	GMV	ALS	71	0.00978477	0.457803	0.0131787	-0.0160455	0.035615	1.00983	0.984083	1.03626	NA	NA	NA	NA	NA	NA	NA	NA
367	147	IDP_T1_FAST_ROIs_L_cerebellum_crus_II	GMV	ALS	64	-0.0113159	0.429529	0.014324	-0.0393909	0.0167591	0.988748	0.961375	1.0169	NA	NA	NA	NA	NA	NA	NA	NA
368	148	IDP_T1_FAST_ROIs_V_cerebellum_crus_II	GMV	ALS	61	0.0126482	0.406428	0.0152353	-0.0172129	0.0425094	1.01273	0.982934	1.04343	NA	NA	NA	NA	NA	NA	NA	NA
369	149	IDP_T1_FAST_ROIs_R_cerebellum_crus_II	GMV	ALS	59	0.00090065	0.953454	0.0154299	-0.029342	0.0311433	1.0009	0.971084	1.03163	NA	NA	NA	NA	NA	NA	NA	NA
370	150	IDP_T1_FAST_ROIs_L_cerebellum_VIIb	GMV	ALS	65	-0.00586855	0.73005	0.0170074	-0.039203	0.0274659	0.994149	0.961555	1.02785	NA	NA	NA	NA	NA	NA	NA	NA
371	151	IDP_T1_FAST_ROIs_V_cerebellum_VIIb	GMV	ALS	44	-0.00598522	0.775659	0.0210022	-0.0471495	0.035179	0.994033	0.953945	1.03581	NA	NA	NA	NA	NA	NA	NA	NA
372	152	IDP_T1_FAST_ROIs_R_cerebellum_VIIb	GMV	ALS	57	-0.00461993	0.787093	0.0171053	-0.0381464	0.0289065	0.995391	0.962572	1.02933	NA	NA	NA	NA	NA	NA	NA	NA
373	153	IDP_T1_FAST_ROIs_L_cerebellum_VIIIa	GMV	ALS	54	0.00954181	0.605905	0.0184945	-0.0267074	0.045791	1.00959	0.973646	1.04686	NA	NA	NA	NA	NA	NA	NA	NA
374	154	IDP_T1_FAST_ROIs_V_cerebellum_VIIIa	GMV	ALS	69	-0.0154192	0.37194	0.0172697	-0.0492678	0.0184295	0.984699	0.951926	1.0186	NA	NA	NA	NA	NA	NA	NA	NA
375	155	IDP_T1_FAST_ROIs_R_cerebellum_VIIIa	GMV	ALS	49	-0.0225384	0.254677	0.0197868	-0.0613204	0.0162437	0.977714	0.940522	1.01638	NA	NA	NA	NA	NA	NA	NA	NA
376	156	IDP_T1_FAST_ROIs_L_cerebellum_VIIIb	GMV	ALS	44	0.032548	0.142532	0.0221955	-0.0109551	0.0760512	1.03308	0.989105	1.07902	NA	NA	NA	NA	NA	NA	NA	NA
377	157	IDP_T1_FAST_ROIs_V_cerebellum_VIIIb	GMV	ALS	55	-0.00843343	0.657037	0.0189939	-0.0456614	0.0287946	0.991602	0.955365	1.02921	NA	NA	NA	NA	NA	NA	NA	NA
378	158	IDP_T1_FAST_ROIs_R_cerebellum_VIIIb	GMV	ALS	37	0.0440805	0.117852	0.0281871	-0.0111663	0.0993272	1.04507	0.988896	1.10443	NA	NA	NA	NA	NA	NA	NA	NA
379	159	IDP_T1_FAST_ROIs_L_cerebellum_IX	GMV	ALS	58	0.020304	0.282475	0.0188914	-0.0167231	0.0573311	1.02051	0.983416	1.05901	NA	NA	NA	NA	NA	NA	NA	NA
380	160	IDP_T1_FAST_ROIs_V_cerebellum_IX	GMV	ALS	52	-0.0163323	0.434963	0.0209193	-0.0573341	0.0246696	0.9838	0.944278	1.02498	NA	NA	NA	NA	NA	NA	NA	NA
381	161	IDP_T1_FAST_ROIs_R_cerebellum_IX	GMV	ALS	73	0.0235408	0.14687	0.0162274	-0.00826501	0.0553466	1.02382	0.991769	1.05691	NA	NA	NA	NA	NA	NA	NA	NA
382	162	IDP_T1_FAST_ROIs_L_cerebellum_X	GMV	ALS	40	0.0202834	0.369466	0.0226006	-0.0240137	0.0645805	1.02049	0.976272	1.06671	NA	NA	NA	NA	NA	NA	NA	NA
383	163	IDP_T1_FAST_ROIs_V_cerebellum_X	GMV	ALS	42	-0.0190372	0.406626	0.0229406	-0.0640008	0.0259264	0.981143	0.938004	1.02627	NA	NA	NA	NA	NA	NA	NA	NA
384	164	IDP_T1_FAST_ROIs_R_cerebellum_X	GMV	ALS	41	-0.0079986	0.715949	0.0219815	-0.0510823	0.0350851	0.992033	0.9502	1.03571	NA	NA	NA	NA	NA	NA	NA	NA
385	344	aparc-Desikan_lh_volume_bankssts	GMV	ALS	21	0.0129722	0.6291	0.0268578	-0.0396691	0.0656134	1.01306	0.961107	1.06781	NA	NA	NA	NA	NA	NA	NA	NA
386	345	aparc-Desikan_lh_volume_caudalanteriorcingulate	GMV	ALS	12	0.0188451	0.640076	0.0403023	-0.0601474	0.0978376	1.01902	0.941626	1.10278	NA	NA	NA	NA	NA	NA	NA	NA
387	346	aparc-Desikan_lh_volume_caudalmiddlefrontal	GMV	ALS	26	0.00450043	0.85995	0.0255072	-0.0454937	0.0544946	1.00451	0.955526	1.05601	NA	NA	NA	NA	NA	NA	NA	NA
388	347	aparc-Desikan_lh_volume_cuneus	GMV	ALS	53	-0.00165193	0.913787	0.0152584	-0.0315584	0.0282546	0.998349	0.968934	1.02866	NA	NA	NA	NA	NA	NA	NA	NA
389	348	aparc-Desikan_lh_volume_entorhinal	GMV	ALS	13	0.0528633	0.142691	0.0360634	-0.017821	0.123548	1.05429	0.982337	1.1315	NA	NA	NA	NA	NA	NA	NA	NA
390	349	aparc-Desikan_lh_volume_fusiform	GMV	ALS	25	0.0439814	0.146352	0.030279	-0.0153654	0.103328	1.04496	0.984752	1.10886	NA	NA	NA	NA	NA	NA	NA	NA
391	350	aparc-Desikan_lh_volume_inferiorparietal	GMV	ALS	29	-0.00272846	0.912379	0.0247956	-0.0513279	0.045871	0.997275	0.949967	1.04694	NA	NA	NA	NA	NA	NA	NA	NA
392	351	aparc-Desikan_lh_volume_inferiortemporal	GMV	ALS	19	0.0284983	0.467154	0.0391935	-0.048321	0.105318	1.02891	0.952828	1.11106	NA	NA	NA	NA	NA	NA	NA	NA
393	352	aparc-Desikan_lh_volume_isthmuscingulate	GMV	ALS	21	-0.00142713	0.959703	0.0282452	-0.0567877	0.0539335	0.998574	0.944795	1.05541	NA	NA	NA	NA	NA	NA	NA	NA
394	353	aparc-Desikan_lh_volume_lateraloccipital	GMV	ALS	39	-0.0283678	0.147568	0.0195886	-0.0667614	0.0100259	0.972031	0.935418	1.01008	NA	NA	NA	NA	NA	NA	NA	NA
395	354	aparc-Desikan_lh_volume_lateralorbitofrontal	GMV	ALS	52	-0.00285663	0.871214	0.0176208	-0.0373934	0.0316802	0.997147	0.963297	1.03219	NA	NA	NA	NA	NA	NA	NA	NA
396	355	aparc-Desikan_lh_volume_lingual	GMV	ALS	43	0.0149897	0.462595	0.0204057	-0.0250056	0.0549849	1.0151	0.975304	1.05652	NA	NA	NA	NA	NA	NA	NA	NA
397	356	aparc-Desikan_lh_volume_medialorbitofrontal	GMV	ALS	21	0.0249945	0.376198	0.0282449	-0.0303654	0.0803544	1.02531	0.970091	1.08367	NA	NA	NA	NA	NA	NA	NA	NA
398	357	aparc-Desikan_lh_volume_middletemporal	GMV	ALS	37	0.0240997	0.241702	0.0205849	-0.0162468	0.0644462	1.02439	0.983884	1.06657	NA	NA	NA	NA	NA	NA	NA	NA
399	358	aparc-Desikan_lh_volume_parahippocampal	GMV	ALS	22	-0.0121425	0.650082	0.0267664	-0.0646046	0.0403196	0.987931	0.937438	1.04114	NA	NA	NA	NA	NA	NA	NA	NA
400	359	aparc-Desikan_lh_volume_paracentral	GMV	ALS	18	0.0855725	0.0072725	0.0318813	0.0230853	0.14806	1.08934	1.02335	1.15958	NA	NA	NA	NA	NA	NA	NA	NA
401	360	aparc-Desikan_lh_volume_parsopercularis	GMV	ALS	23	0.00768107	0.798539	0.0300937	-0.0513025	0.0666647	1.00771	0.949991	1.06894	NA	NA	NA	NA	NA	NA	NA	NA
402	361	aparc-Desikan_lh_volume_parsorbitalis	GMV	ALS	22	0.0532417	0.0473701	0.0268494	0.000616898	0.105867	1.05468	1.00062	1.11167	NA	NA	NA	NA	NA	NA	NA	NA
403	362	aparc-Desikan_lh_volume_parstriangularis	GMV	ALS	27	0.0205865	0.361822	0.0225754	-0.0236613	0.0648342	1.0208	0.976616	1.06698	NA	NA	NA	NA	NA	NA	NA	NA
404	363	aparc-Desikan_lh_volume_pericalcarine	GMV	ALS	64	-0.00963894	0.494344	0.0141041	-0.0372829	0.018005	0.990407	0.963404	1.01817	NA	NA	NA	NA	NA	NA	NA	NA
405	364	aparc-Desikan_lh_volume_postcentral	GMV	ALS	23	-0.00718499	0.754443	0.0229709	-0.052208	0.037838	0.992841	0.949131	1.03856	NA	NA	NA	NA	NA	NA	NA	NA
406	365	aparc-Desikan_lh_volume_posteriorcingulate	GMV	ALS	21	-0.0291856	0.300953	0.0282152	-0.0844874	0.0261162	0.971236	0.918983	1.02646	NA	NA	NA	NA	NA	NA	NA	NA
407	366	aparc-Desikan_lh_volume_precentral	GMV	ALS	19	0.00223861	0.932084	0.0262677	-0.0492462	0.0537234	1.00224	0.951947	1.05519	NA	NA	NA	NA	NA	NA	NA	NA
408	367	aparc-Desikan_lh_volume_precuneus	GMV	ALS	45	0.0398442	0.0256294	0.0178531	0.00485214	0.0748363	1.04065	1.00486	1.07771	NA	NA	NA	NA	NA	NA	NA	NA
409	368	aparc-Desikan_lh_volume_rostralanteriorcingulate	GMV	ALS	23	-0.0271771	0.310143	0.0267775	-0.0796611	0.0253069	0.973189	0.923429	1.02563	NA	NA	NA	NA	NA	NA	NA	NA
410	369	aparc-Desikan_lh_volume_rostralmiddlefrontal	GMV	ALS	31	0.0101759	0.725996	0.0290362	-0.046735	0.0670869	1.01023	0.95434	1.06939	NA	NA	NA	NA	NA	NA	NA	NA
411	370	aparc-Desikan_lh_volume_superiorfrontal	GMV	ALS	37	-0.0327265	0.216907	0.0265036	-0.0846735	0.0192205	0.967803	0.918812	1.01941	NA	NA	NA	NA	NA	NA	NA	NA
412	371	aparc-Desikan_lh_volume_superiorparietal	GMV	ALS	46	0.0297011	0.0897615	0.0175056	-0.00460998	0.0640121	1.03015	0.995401	1.06611	NA	NA	NA	NA	NA	NA	NA	NA
413	372	aparc-Desikan_lh_volume_superiortemporal	GMV	ALS	44	-0.0101258	0.659398	0.0229742	-0.0551552	0.0349037	0.989925	0.946338	1.03552	NA	NA	NA	NA	NA	NA	NA	NA
414	373	aparc-Desikan_lh_volume_supramarginal	GMV	ALS	18	-0.0121847	0.666568	0.0282799	-0.0676133	0.0432438	0.987889	0.934622	1.04419	NA	NA	NA	NA	NA	NA	NA	NA
415	374	aparc-Desikan_lh_volume_frontalpole	GMV	ALS	18	0.0359446	0.246371	0.0310079	-0.0248308	0.0967201	1.0366	0.975475	1.10155	NA	NA	NA	NA	NA	NA	NA	NA
416	375	aparc-Desikan_lh_volume_transversetemporal	GMV	ALS	24	0.016611	0.516391	0.025598	-0.033561	0.066783	1.01675	0.966996	1.06906	NA	NA	NA	NA	NA	NA	NA	NA
417	376	aparc-Desikan_lh_volume_insula	GMV	ALS	33	0.0181373	0.446663	0.0238338	-0.028577	0.0648517	1.0183	0.971827	1.067	NA	NA	NA	NA	NA	NA	NA	NA
418	377	aparc-Desikan_rh_volume_bankssts	GMV	ALS	15	0.00461276	0.899495	0.0365226	-0.0669715	0.076197	1.00462	0.935222	1.07918	NA	NA	NA	NA	NA	NA	NA	NA
419	378	aparc-Desikan_rh_volume_caudalanteriorcingulate	GMV	ALS	14	0.0487219	0.218009	0.0395521	-0.0288002	0.126244	1.04993	0.971611	1.13456	NA	NA	NA	NA	NA	NA	NA	NA
420	379	aparc-Desikan_rh_volume_caudalmiddlefrontal	GMV	ALS	18	-0.0553733	0.0612577	0.0295856	-0.113361	0.00261445	0.946132	0.892828	1.00262	NA	NA	NA	NA	NA	NA	NA	NA
421	380	aparc-Desikan_rh_volume_cuneus	GMV	ALS	64	-0.00890614	0.560243	0.01529	-0.0388746	0.0210623	0.991133	0.961871	1.02129	NA	NA	NA	NA	NA	NA	NA	NA
422	381	aparc-Desikan_rh_volume_entorhinal	GMV	ALS	21	-0.0136654	0.641566	0.0293557	-0.0712026	0.0438718	0.986428	0.931273	1.04485	NA	NA	NA	NA	NA	NA	NA	NA
423	382	aparc-Desikan_rh_volume_fusiform	GMV	ALS	24	0.0417183	0.167557	0.0302285	-0.0175296	0.100966	1.0426	0.982623	1.10624	NA	NA	NA	NA	NA	NA	NA	NA
424	383	aparc-Desikan_rh_volume_inferiorparietal	GMV	ALS	23	0.0272985	0.405679	0.0328296	-0.0370475	0.0916444	1.02767	0.96363	1.09598	NA	NA	NA	NA	NA	NA	NA	NA
425	384	aparc-Desikan_rh_volume_inferiortemporal	GMV	ALS	22	0.0174379	0.519467	0.0270704	-0.0356201	0.0704959	1.01759	0.965007	1.07304	NA	NA	NA	NA	NA	NA	NA	NA
426	385	aparc-Desikan_rh_volume_isthmuscingulate	GMV	ALS	24	-0.0262445	0.305296	0.0256008	-0.0764221	0.0239331	0.974097	0.926425	1.02422	NA	NA	NA	NA	NA	NA	NA	NA
427	386	aparc-Desikan_rh_volume_lateraloccipital	GMV	ALS	35	-0.0112033	0.675705	0.0267809	-0.0636938	0.0412873	0.988859	0.938292	1.04215	NA	NA	NA	NA	NA	NA	NA	NA
428	387	aparc-Desikan_rh_volume_lateralorbitofrontal	GMV	ALS	39	0.00766197	0.714231	0.0209241	-0.0333493	0.0486732	1.00769	0.967201	1.04988	NA	NA	NA	NA	NA	NA	NA	NA
429	388	aparc-Desikan_rh_volume_lingual	GMV	ALS	46	-0.00494133	0.788763	0.0184435	-0.0410906	0.0312079	0.995071	0.959742	1.0317	NA	NA	NA	NA	NA	NA	NA	NA
430	389	aparc-Desikan_rh_volume_medialorbitofrontal	GMV	ALS	22	0.0263507	0.349499	0.0281656	-0.028854	0.0815553	1.0267	0.971558	1.08497	NA	NA	NA	NA	NA	NA	NA	NA
431	390	aparc-Desikan_rh_volume_middletemporal	GMV	ALS	25	0.0503497	0.0451282	0.0251314	0.00109216	0.0996072	1.05164	1.00109	1.10474	NA	NA	NA	NA	NA	NA	NA	NA
432	391	aparc-Desikan_rh_volume_parahippocampal	GMV	ALS	37	0.0519618	0.023918	0.0230078	0.00686654	0.0970571	1.05334	1.00689	1.10192	NA	NA	NA	NA	NA	NA	NA	NA
433	392	aparc-Desikan_rh_volume_paracentral	GMV	ALS	15	0.00734787	0.832736	0.0347921	-0.0608446	0.0755404	1.00737	0.940969	1.07847	NA	NA	NA	NA	NA	NA	NA	NA
434	393	aparc-Desikan_rh_volume_parsopercularis	GMV	ALS	18	0.0430019	0.122709	0.0278599	-0.0116036	0.0976074	1.04394	0.988463	1.10253	NA	NA	NA	NA	NA	NA	NA	NA
435	394	aparc-Desikan_rh_volume_parsorbitalis	GMV	ALS	30	0.00340291	0.881416	0.0228117	-0.041308	0.0481138	1.00341	0.959534	1.04929	NA	NA	NA	NA	NA	NA	NA	NA
436	395	aparc-Desikan_rh_volume_parstriangularis	GMV	ALS	23	0.0389941	0.118102	0.0249516	-0.00991105	0.0878992	1.03976	0.990138	1.09188	NA	NA	NA	NA	NA	NA	NA	NA
437	396	aparc-Desikan_rh_volume_pericalcarine	GMV	ALS	60	-0.00331533	0.835018	0.0159185	-0.0345155	0.0278848	0.99669	0.966073	1.02828	NA	NA	NA	NA	NA	NA	NA	NA
438	397	aparc-Desikan_rh_volume_postcentral	GMV	ALS	29	0.0174974	0.421902	0.0217866	-0.0252044	0.0601992	1.01765	0.975111	1.06205	NA	NA	NA	NA	NA	NA	NA	NA
439	398	aparc-Desikan_rh_volume_posteriorcingulate	GMV	ALS	23	-0.0203185	0.470283	0.0281412	-0.0754753	0.0348383	0.979887	0.927303	1.03545	NA	NA	NA	NA	NA	NA	NA	NA
440	399	aparc-Desikan_rh_volume_precentral	GMV	ALS	25	0.0209782	0.346893	0.0223022	-0.0227342	0.0646906	1.0212	0.977522	1.06683	NA	NA	NA	NA	NA	NA	NA	NA
441	400	aparc-Desikan_rh_volume_precuneus	GMV	ALS	46	0.0288865	0.141022	0.019624	-0.00957664	0.0673496	1.02931	0.990469	1.06967	NA	NA	NA	NA	NA	NA	NA	NA
442	401	aparc-Desikan_rh_volume_rostralanteriorcingulate	GMV	ALS	10	0.0658033	0.121312	0.0424731	-0.0174441	0.149051	1.06802	0.982707	1.16073	NA	NA	NA	NA	NA	NA	NA	NA
443	402	aparc-Desikan_rh_volume_rostralmiddlefrontal	GMV	ALS	38	-0.0344286	0.146682	0.0237217	-0.0809232	0.0120661	0.966157	0.922265	1.01214	NA	NA	NA	NA	NA	NA	NA	NA
444	403	aparc-Desikan_rh_volume_superiorfrontal	GMV	ALS	25	-0.00747819	0.781358	0.0269436	-0.0602877	0.0453313	0.99255	0.941494	1.04637	NA	NA	NA	NA	NA	NA	NA	NA
445	404	aparc-Desikan_rh_volume_superiorparietal	GMV	ALS	37	-0.00155095	0.942234	0.0214034	-0.0435017	0.0403998	0.99845	0.957431	1.04123	NA	NA	NA	NA	NA	NA	NA	NA
446	405	aparc-Desikan_rh_volume_superiortemporal	GMV	ALS	31	0.0331978	0.339254	0.0347388	-0.0348902	0.101286	1.03375	0.965711	1.10659	NA	NA	NA	NA	NA	NA	NA	NA
447	406	aparc-Desikan_rh_volume_supramarginal	GMV	ALS	30	0.0215458	0.285985	0.0201934	-0.0180333	0.0611249	1.02178	0.982128	1.06303	NA	NA	NA	NA	NA	NA	NA	NA
448	407	aparc-Desikan_rh_volume_frontalpole	GMV	ALS	13	-0.0300753	0.412461	0.0366964	-0.102	0.0418497	0.970372	0.903029	1.04274	NA	NA	NA	NA	NA	NA	NA	NA
449	408	aparc-Desikan_rh_volume_transversetemporal	GMV	ALS	24	0.0279368	0.277312	0.0257156	-0.0224657	0.0783393	1.02833	0.977785	1.08149	NA	NA	NA	NA	NA	NA	NA	NA
450	409	aparc-Desikan_rh_volume_insula	GMV	ALS	31	0.00310363	0.903466	0.0255898	-0.0470524	0.0532597	1.00311	0.954037	1.0547	NA	NA	NA	NA	NA	NA	NA	NA
451	648	aparc-Desikan_lh_area_TotalSurface	SA	ALS	59	0.00450733	0.772396	0.0155832	-0.0260358	0.0350504	1.00452	0.9743	1.03567	NA	NA	NA	NA	NA	NA	NA	NA
452	649	aparc-Desikan_lh_area_bankssts	SA	ALS	23	-0.0126895	0.649894	0.0279561	-0.0674835	0.0421044	0.987391	0.934743	1.043	NA	NA	NA	NA	NA	NA	NA	NA
453	650	aparc-Desikan_lh_area_caudalanteriorcingulate	SA	ALS	15	-0.0501671	0.184677	0.0378195	-0.124293	0.023959	0.95107	0.883121	1.02425	NA	NA	NA	NA	NA	NA	NA	NA
454	651	aparc-Desikan_lh_area_caudalmiddlefrontal	SA	ALS	30	-0.0346978	0.224226	0.0285493	-0.0906544	0.0212587	0.965897	0.913333	1.02149	NA	NA	NA	NA	NA	NA	NA	NA
455	652	aparc-Desikan_lh_area_cuneus	SA	ALS	51	-0.0152326	0.368103	0.0169245	-0.0484047	0.0179395	0.984883	0.952748	1.0181	NA	NA	NA	NA	NA	NA	NA	NA
456	653	aparc-Desikan_lh_area_entorhinal	SA	ALS	22	-0.00214331	0.948761	0.0333525	-0.0675142	0.0632275	0.997859	0.934714	1.06527	NA	NA	NA	NA	NA	NA	NA	NA
457	654	aparc-Desikan_lh_area_fusiform	SA	ALS	26	0.0370588	0.14995	0.0257405	-0.0133926	0.0875102	1.03775	0.986697	1.09145	NA	NA	NA	NA	NA	NA	NA	NA
458	655	aparc-Desikan_lh_area_inferiorparietal	SA	ALS	40	-0.0347505	0.131543	0.0230434	-0.0799156	0.0104146	0.965846	0.923194	1.01047	NA	NA	NA	NA	NA	NA	NA	NA
459	656	aparc-Desikan_lh_area_inferiortemporal	SA	ALS	22	0.00886966	0.765369	0.0297203	-0.0493821	0.0671215	1.00891	0.951817	1.06943	NA	NA	NA	NA	NA	NA	NA	NA
460	657	aparc-Desikan_lh_area_isthmuscingulate	SA	ALS	34	-0.0111168	0.610185	0.0218057	-0.053856	0.0316225	0.988945	0.947569	1.03213	NA	NA	NA	NA	NA	NA	NA	NA
461	658	aparc-Desikan_lh_area_lateraloccipital	SA	ALS	45	-0.0366295	0.036672	0.0175311	-0.0709906	-0.00226848	0.964033	0.931471	0.997734	NA	NA	NA	NA	NA	NA	NA	NA
462	659	aparc-Desikan_lh_area_lateralorbitofrontal	SA	ALS	52	-0.0124661	0.46371	0.0170127	-0.0458109	0.0208788	0.987611	0.955223	1.0211	NA	NA	NA	NA	NA	NA	NA	NA
463	660	aparc-Desikan_lh_area_lingual	SA	ALS	48	-0.0200338	0.278142	0.0184728	-0.0562406	0.0161729	0.980165	0.945312	1.0163	NA	NA	NA	NA	NA	NA	NA	NA
464	661	aparc-Desikan_lh_area_medialorbitofrontal	SA	ALS	16	0.000438092	0.989454	0.0331441	-0.0645243	0.0654004	1.00044	0.937513	1.06759	NA	NA	NA	NA	NA	NA	NA	NA
465	662	aparc-Desikan_lh_area_middletemporal	SA	ALS	33	-0.0161855	0.508303	0.0244686	-0.064144	0.0317729	0.983945	0.93787	1.03228	NA	NA	NA	NA	NA	NA	NA	NA
466	663	aparc-Desikan_lh_area_parahippocampal	SA	ALS	26	0.00288251	0.908397	0.0250521	-0.0462196	0.0519846	1.00289	0.954832	1.05336	NA	NA	NA	NA	NA	NA	NA	NA
467	664	aparc-Desikan_lh_area_paracentral	SA	ALS	22	-0.0104685	0.698955	0.0270691	-0.063524	0.042587	0.989586	0.938452	1.04351	NA	NA	NA	NA	NA	NA	NA	NA
468	665	aparc-Desikan_lh_area_parsopercularis	SA	ALS	27	0.0145307	0.583629	0.0265115	-0.0374318	0.0664933	1.01464	0.96326	1.06875	NA	NA	NA	NA	NA	NA	NA	NA
469	666	aparc-Desikan_lh_area_parsorbitalis	SA	ALS	25	-0.0276626	0.265634	0.0248502	-0.076369	0.0210439	0.972717	0.926474	1.02127	NA	NA	NA	NA	NA	NA	NA	NA
470	667	aparc-Desikan_lh_area_parstriangularis	SA	ALS	27	0.0212842	0.300809	0.0205704	-0.0190338	0.0616023	1.02151	0.981146	1.06354	NA	NA	NA	NA	NA	NA	NA	NA
471	668	aparc-Desikan_lh_area_pericalcarine	SA	ALS	67	0.00417389	0.767784	0.0141356	-0.023532	0.0318797	1.00418	0.976743	1.03239	NA	NA	NA	NA	NA	NA	NA	NA
472	669	aparc-Desikan_lh_area_postcentral	SA	ALS	27	-0.0169558	0.405783	0.0203958	-0.0569316	0.02302	0.983187	0.944659	1.02329	NA	NA	NA	NA	NA	NA	NA	NA
473	670	aparc-Desikan_lh_area_posteriorcingulate	SA	ALS	17	-0.00691207	0.832764	0.0327342	-0.0710711	0.057247	0.993112	0.931396	1.05892	NA	NA	NA	NA	NA	NA	NA	NA
474	671	aparc-Desikan_lh_area_precentral	SA	ALS	37	-0.00362377	0.828413	0.0167196	-0.0363942	0.0291467	0.996383	0.96426	1.02958	NA	NA	NA	NA	NA	NA	NA	NA
475	672	aparc-Desikan_lh_area_precuneus	SA	ALS	51	0.017172	0.308851	0.0168744	-0.0159018	0.0502459	1.01732	0.984224	1.05153	NA	NA	NA	NA	NA	NA	NA	NA
476	673	aparc-Desikan_lh_area_rostralanteriorcingulate	SA	ALS	23	-0.0364839	0.175397	0.0269241	-0.0892552	0.0162873	0.964174	0.914612	1.01642	NA	NA	NA	NA	NA	NA	NA	NA
477	674	aparc-Desikan_lh_area_rostralmiddlefrontal	SA	ALS	43	-0.0138631	0.503435	0.0207192	-0.0544728	0.0267465	0.986233	0.946984	1.02711	NA	NA	NA	NA	NA	NA	NA	NA
478	675	aparc-Desikan_lh_area_superiorfrontal	SA	ALS	30	-0.0108095	0.674089	0.0257037	-0.0611887	0.0395697	0.989249	0.940646	1.04036	NA	NA	NA	NA	NA	NA	NA	NA
479	676	aparc-Desikan_lh_area_superiorparietal	SA	ALS	55	0.0117284	0.452714	0.0156192	-0.0188852	0.0423421	1.0118	0.981292	1.04325	NA	NA	NA	NA	NA	NA	NA	NA
480	677	aparc-Desikan_lh_area_superiortemporal	SA	ALS	37	0.0172076	0.431214	0.0218616	-0.0256411	0.0600564	1.01736	0.974685	1.0619	NA	NA	NA	NA	NA	NA	NA	NA
481	678	aparc-Desikan_lh_area_supramarginal	SA	ALS	30	0.0177138	0.396461	0.0208899	-0.0232304	0.0586579	1.01787	0.977037	1.06041	NA	NA	NA	NA	NA	NA	NA	NA
482	679	aparc-Desikan_lh_area_frontalpole	SA	ALS	11	0.0816332	0.0583572	0.0431236	-0.00288908	0.166156	1.08506	0.997115	1.18076	NA	NA	NA	NA	NA	NA	NA	NA
483	680	aparc-Desikan_lh_area_transversetemporal	SA	ALS	38	0.00626464	0.75979	0.020489	-0.0338938	0.0464231	1.00628	0.966674	1.04752	NA	NA	NA	NA	NA	NA	NA	NA
484	681	aparc-Desikan_lh_area_insula	SA	ALS	32	-0.012993	0.60499	0.0251201	-0.0622283	0.0362423	0.987091	0.939668	1.03691	NA	NA	NA	NA	NA	NA	NA	NA
485	682	aparc-Desikan_rh_area_TotalSurface	SA	ALS	52	-0.00836611	0.610111	0.0164069	-0.0405236	0.0237913	0.991669	0.960287	1.02408	NA	NA	NA	NA	NA	NA	NA	NA
486	683	aparc-Desikan_rh_area_bankssts	SA	ALS	26	0.0123968	0.618742	0.0249115	-0.0364297	0.0612234	1.01247	0.964226	1.06314	NA	NA	NA	NA	NA	NA	NA	NA
487	684	aparc-Desikan_rh_area_caudalanteriorcingulate	SA	ALS	21	0.0287703	0.298874	0.0276943	-0.0255106	0.0830511	1.02919	0.974812	1.0866	NA	NA	NA	NA	NA	NA	NA	NA
488	685	aparc-Desikan_rh_area_caudalmiddlefrontal	SA	ALS	23	0.000689585	0.978641	0.0257575	-0.0497951	0.0511743	1.00069	0.951424	1.05251	NA	NA	NA	NA	NA	NA	NA	NA
489	686	aparc-Desikan_rh_area_cuneus	SA	ALS	68	-0.0193623	0.233445	0.01625	-0.0512123	0.0124876	0.980824	0.950077	1.01257	NA	NA	NA	NA	NA	NA	NA	NA
490	687	aparc-Desikan_rh_area_entorhinal	SA	ALS	31	0.00400229	0.871284	0.0247012	-0.0444121	0.0524166	1.00401	0.95656	1.05381	NA	NA	NA	NA	NA	NA	NA	NA
491	688	aparc-Desikan_rh_area_fusiform	SA	ALS	30	-0.00367919	0.879532	0.0242751	-0.0512583	0.0438999	0.996328	0.950033	1.04488	NA	NA	NA	NA	NA	NA	NA	NA
492	689	aparc-Desikan_rh_area_inferiorparietal	SA	ALS	34	-0.0318532	0.144706	0.0218398	-0.0746593	0.0109529	0.968649	0.92806	1.01101	NA	NA	NA	NA	NA	NA	NA	NA
493	690	aparc-Desikan_rh_area_inferiortemporal	SA	ALS	25	0.0114501	0.650317	0.0252582	-0.038056	0.0609562	1.01152	0.962659	1.06285	NA	NA	NA	NA	NA	NA	NA	NA
494	691	aparc-Desikan_rh_area_isthmuscingulate	SA	ALS	47	0.00237683	0.908495	0.0206793	-0.0381546	0.0429082	1.00238	0.962564	1.04384	NA	NA	NA	NA	NA	NA	NA	NA
495	692	aparc-Desikan_rh_area_lateraloccipital	SA	ALS	52	-0.04713	0.00577389	0.0170739	-0.0805949	-0.0136652	0.953963	0.922567	0.986428	NA	NA	NA	NA	NA	NA	NA	NA
496	693	aparc-Desikan_rh_area_lateralorbitofrontal	SA	ALS	31	-0.0112266	0.614407	0.0222842	-0.0549036	0.0324504	0.988836	0.946576	1.03298	NA	NA	NA	NA	NA	NA	NA	NA
497	694	aparc-Desikan_rh_area_lingual	SA	ALS	50	-0.0273428	0.0820657	0.0157249	-0.0581635	0.00347796	0.973028	0.943496	1.00348	NA	NA	NA	NA	NA	NA	NA	NA
498	695	aparc-Desikan_rh_area_medialorbitofrontal	SA	ALS	30	0.00748792	0.794153	0.028698	-0.0487601	0.063736	1.00752	0.95241	1.06581	NA	NA	NA	NA	NA	NA	NA	NA
499	696	aparc-Desikan_rh_area_middletemporal	SA	ALS	40	0.0153972	0.537148	0.0249497	-0.0335041	0.0642986	1.01552	0.967051	1.06641	NA	NA	NA	NA	NA	NA	NA	NA
500	697	aparc-Desikan_rh_area_parahippocampal	SA	ALS	27	0.035623	0.141273	0.0242158	-0.0118399	0.083086	1.03627	0.98823	1.08664	NA	NA	NA	NA	NA	NA	NA	NA
501	698	aparc-Desikan_rh_area_paracentral	SA	ALS	33	-0.00211831	0.928585	0.0236351	-0.0484431	0.0442065	0.997884	0.952712	1.0452	NA	NA	NA	NA	NA	NA	NA	NA
502	699	aparc-Desikan_rh_area_parsopercularis	SA	ALS	20	0.00583471	0.818486	0.0254244	-0.0439972	0.0556666	1.00585	0.956957	1.05725	NA	NA	NA	NA	NA	NA	NA	NA
503	700	aparc-Desikan_rh_area_parsorbitalis	SA	ALS	34	0.0293073	0.179766	0.0218471	-0.0135129	0.0721275	1.02974	0.986578	1.07479	NA	NA	NA	NA	NA	NA	NA	NA
504	701	aparc-Desikan_rh_area_parstriangularis	SA	ALS	34	0.00708012	0.760299	0.0232068	-0.0384052	0.0525655	1.00711	0.962323	1.05397	NA	NA	NA	NA	NA	NA	NA	NA
505	702	aparc-Desikan_rh_area_pericalcarine	SA	ALS	75	-0.00541338	0.704323	0.0142648	-0.0333724	0.0225457	0.994601	0.967178	1.0228	NA	NA	NA	NA	NA	NA	NA	NA
506	703	aparc-Desikan_rh_area_postcentral	SA	ALS	30	-0.00814318	0.68155	0.0198445	-0.0470384	0.030752	0.99189	0.954051	1.03123	NA	NA	NA	NA	NA	NA	NA	NA
507	704	aparc-Desikan_rh_area_posteriorcingulate	SA	ALS	31	0.00763426	0.741051	0.0231018	-0.0376453	0.0529138	1.00766	0.963054	1.05434	NA	NA	NA	NA	NA	NA	NA	NA
508	705	aparc-Desikan_rh_area_precentral	SA	ALS	23	0.0346695	0.249984	0.0301372	-0.0243995	0.0937385	1.03528	0.975896	1.09827	NA	NA	NA	NA	NA	NA	NA	NA
509	706	aparc-Desikan_rh_area_precuneus	SA	ALS	46	0.0289408	0.166004	0.0208935	-0.0120105	0.0698921	1.02936	0.988061	1.07239	NA	NA	NA	NA	NA	NA	NA	NA
510	707	aparc-Desikan_rh_area_rostralanteriorcingulate	SA	ALS	16	0.0620622	0.159213	0.044087	-0.0243483	0.148473	1.06403	0.975946	1.16006	NA	NA	NA	NA	NA	NA	NA	NA
511	708	aparc-Desikan_rh_area_rostralmiddlefrontal	SA	ALS	35	-0.028835	0.165191	0.0207772	-0.0695583	0.0118883	0.971577	0.932806	1.01196	NA	NA	NA	NA	NA	NA	NA	NA
512	709	aparc-Desikan_rh_area_superiorfrontal	SA	ALS	40	0.0255186	0.208419	0.0202863	-0.0142425	0.0652797	1.02585	0.985858	1.06746	NA	NA	NA	NA	NA	NA	NA	NA
513	710	aparc-Desikan_rh_area_superiorparietal	SA	ALS	37	0.0164239	0.467926	0.0226269	-0.0279248	0.0607725	1.01656	0.972462	1.06266	NA	NA	NA	NA	NA	NA	NA	NA
514	711	aparc-Desikan_rh_area_superiortemporal	SA	ALS	41	-0.0178094	0.372304	0.019962	-0.0569348	0.0213161	0.982348	0.944656	1.02154	NA	NA	NA	NA	NA	NA	NA	NA
515	712	aparc-Desikan_rh_area_supramarginal	SA	ALS	33	0.0098555	0.607681	0.019197	-0.0277706	0.0474816	1.0099	0.972611	1.04863	NA	NA	NA	NA	NA	NA	NA	NA
516	713	aparc-Desikan_rh_area_frontalpole	SA	ALS	13	-0.00987849	0.796975	0.0383982	-0.085139	0.065382	0.99017	0.918385	1.06757	NA	NA	NA	NA	NA	NA	NA	NA
517	714	aparc-Desikan_rh_area_transversetemporal	SA	ALS	33	0.00754955	0.779684	0.0269886	-0.0453482	0.0604473	1.00758	0.955665	1.06231	NA	NA	NA	NA	NA	NA	NA	NA
518	715	aparc-Desikan_rh_area_insula	SA	ALS	26	0.0228541	0.353332	0.0246234	-0.0254078	0.071116	1.02312	0.974912	1.07371	NA	NA	NA	NA	NA	NA	NA	NA
519	1020	aparc-Desikan_lh_thickness_GlobalMeanThickness	CT	ALS	37	-0.00500322	0.82435	0.0225417	-0.0491849	0.0391784	0.995009	0.952005	1.03996	NA	NA	NA	NA	NA	NA	NA	NA
520	1021	aparc-Desikan_lh_thickness_bankssts	CT	ALS	13	-0.0144801	0.702177	0.037868	-0.0887014	0.0597412	0.985624	0.915119	1.06156	NA	NA	NA	NA	NA	NA	NA	NA
521	1022	aparc-Desikan_lh_thickness_caudalanteriorcingulate	CT	ALS	9	-0.00442747	0.921346	0.0448405	-0.0923148	0.0834598	0.995582	0.911818	1.08704	NA	NA	NA	NA	NA	NA	NA	NA
522	1023	aparc-Desikan_lh_thickness_caudalmiddlefrontal	CT	ALS	28	0.00690087	0.831794	0.0324898	-0.0567792	0.0705809	1.00692	0.944803	1.07313	NA	NA	NA	NA	NA	NA	NA	NA
523	1024	aparc-Desikan_lh_thickness_cuneus	CT	ALS	31	0.000233897	0.992414	0.0246	-0.0479821	0.0484499	1.00023	0.953151	1.04964	NA	NA	NA	NA	NA	NA	NA	NA
524	1025	aparc-Desikan_lh_thickness_entorhinal	CT	ALS	15	-0.0655369	0.0820785	0.0376919	-0.139413	0.00833929	0.936565	0.869869	1.00837	NA	NA	NA	NA	NA	NA	NA	NA
525	1026	aparc-Desikan_lh_thickness_fusiform	CT	ALS	23	0.0146803	0.726332	0.0419426	-0.0675272	0.0968878	1.01479	0.934702	1.10174	NA	NA	NA	NA	NA	NA	NA	NA
526	1027	aparc-Desikan_lh_thickness_inferiorparietal	CT	ALS	29	0.0196838	0.375956	0.0222323	-0.0238915	0.0632592	1.01988	0.976392	1.0653	NA	NA	NA	NA	NA	NA	NA	NA
527	1028	aparc-Desikan_lh_thickness_inferiortemporal	CT	ALS	22	-0.0147015	0.591962	0.0274284	-0.0684613	0.0390582	0.985406	0.93383	1.03983	NA	NA	NA	NA	NA	NA	NA	NA
528	1029	aparc-Desikan_lh_thickness_isthmuscingulate	CT	ALS	26	0.016476	0.560015	0.0282695	-0.0389323	0.0718843	1.01661	0.961816	1.07453	NA	NA	NA	NA	NA	NA	NA	NA
529	1030	aparc-Desikan_lh_thickness_lateraloccipital	CT	ALS	25	-0.0132221	0.6698	0.031007	-0.0739958	0.0475517	0.986865	0.928676	1.0487	NA	NA	NA	NA	NA	NA	NA	NA
530	1031	aparc-Desikan_lh_thickness_lateralorbitofrontal	CT	ALS	22	-0.0296585	0.468259	0.0408905	-0.109804	0.050487	0.970777	0.89601	1.05178	NA	NA	NA	NA	NA	NA	NA	NA
531	1032	aparc-Desikan_lh_thickness_lingual	CT	ALS	25	0.0356896	0.183566	0.0268372	-0.0169113	0.0882904	1.03633	0.983231	1.09231	NA	NA	NA	NA	NA	NA	NA	NA
532	1033	aparc-Desikan_lh_thickness_medialorbitofrontal	CT	ALS	9	-0.0360587	0.419255	0.0446428	-0.123559	0.0514412	0.964584	0.88377	1.05279	NA	NA	NA	NA	NA	NA	NA	NA
533	1034	aparc-Desikan_lh_thickness_middletemporal	CT	ALS	17	-0.0550711	0.0853064	0.0320052	-0.117801	0.00765904	0.946418	0.888873	1.00769	NA	NA	NA	NA	NA	NA	NA	NA
534	1035	aparc-Desikan_lh_thickness_parahippocampal	CT	ALS	30	-0.0050516	0.839087	0.0248772	-0.053811	0.0437078	0.994961	0.947611	1.04468	NA	NA	NA	NA	NA	NA	NA	NA
535	1036	aparc-Desikan_lh_thickness_paracentral	CT	ALS	35	-0.000722536	0.980492	0.0295495	-0.0586396	0.0571945	0.999278	0.943047	1.05886	NA	NA	NA	NA	NA	NA	NA	NA
536	1037	aparc-Desikan_lh_thickness_parsopercularis	CT	ALS	29	0.0403967	0.0810381	0.023154	-0.0049852	0.0857786	1.04122	0.995027	1.08957	NA	NA	NA	NA	NA	NA	NA	NA
537	1038	aparc-Desikan_lh_thickness_parsorbitalis	CT	ALS	13	0.017917	0.774592	0.062565	-0.10471	0.140544	1.01808	0.900585	1.1509	NA	NA	NA	NA	NA	NA	NA	NA
538	1039	aparc-Desikan_lh_thickness_parstriangularis	CT	ALS	20	-0.0188815	0.517304	0.0291603	-0.0760358	0.0382727	0.981296	0.926783	1.03901	NA	NA	NA	NA	NA	NA	NA	NA
539	1040	aparc-Desikan_lh_thickness_pericalcarine	CT	ALS	13	-0.0405063	0.255153	0.0355967	-0.110276	0.0292633	0.960303	0.895587	1.0297	NA	NA	NA	NA	NA	NA	NA	NA
540	1041	aparc-Desikan_lh_thickness_postcentral	CT	ALS	24	-0.0188093	0.365067	0.0207665	-0.0595115	0.021893	0.981367	0.942225	1.02213	NA	NA	NA	NA	NA	NA	NA	NA
541	1042	aparc-Desikan_lh_thickness_posteriorcingulate	CT	ALS	20	0.0377118	0.183782	0.0283718	-0.017897	0.0933205	1.03843	0.982262	1.09781	NA	NA	NA	NA	NA	NA	NA	NA
542	1043	aparc-Desikan_lh_thickness_precentral	CT	ALS	35	0.00126949	0.952293	0.0212192	-0.0403202	0.0428592	1.00127	0.960482	1.04379	NA	NA	NA	NA	NA	NA	NA	NA
543	1044	aparc-Desikan_lh_thickness_precuneus	CT	ALS	38	0.00943145	0.645477	0.0205007	-0.03075	0.0496129	1.00948	0.969718	1.05086	NA	NA	NA	NA	NA	NA	NA	NA
544	1045	aparc-Desikan_lh_thickness_rostralanteriorcingulate	CT	ALS	16	0.0128627	0.688914	0.0321305	-0.050113	0.0758385	1.01295	0.951122	1.07879	NA	NA	NA	NA	NA	NA	NA	NA
545	1046	aparc-Desikan_lh_thickness_rostralmiddlefrontal	CT	ALS	33	0.0300443	0.164232	0.0215994	-0.0122906	0.0723792	1.0305	0.987785	1.07506	NA	NA	NA	NA	NA	NA	NA	NA
546	1047	aparc-Desikan_lh_thickness_superiorfrontal	CT	ALS	34	0.00157204	0.955172	0.0279654	-0.0532402	0.0563843	1.00157	0.948152	1.058	NA	NA	NA	NA	NA	NA	NA	NA
547	1048	aparc-Desikan_lh_thickness_superiorparietal	CT	ALS	39	0.0120723	0.630423	0.0250915	-0.037107	0.0612515	1.01215	0.963573	1.06317	NA	NA	NA	NA	NA	NA	NA	NA
548	1049	aparc-Desikan_lh_thickness_superiortemporal	CT	ALS	30	-0.0159218	0.493134	0.0232322	-0.061457	0.0296133	0.984204	0.940393	1.03006	NA	NA	NA	NA	NA	NA	NA	NA
549	1050	aparc-Desikan_lh_thickness_supramarginal	CT	ALS	30	0.0306091	0.178908	0.0227725	-0.014025	0.0752432	1.03108	0.986073	1.07815	NA	NA	NA	NA	NA	NA	NA	NA
550	1051	aparc-Desikan_lh_thickness_frontalpole	CT	ALS	11	-0.00204416	0.96046	0.0412328	-0.0828605	0.0787721	0.997958	0.92048	1.08196	NA	NA	NA	NA	NA	NA	NA	NA
551	1052	aparc-Desikan_lh_thickness_transversetemporal	CT	ALS	17	-0.00246356	0.939891	0.0326702	-0.0664972	0.0615701	0.997539	0.935666	1.06351	NA	NA	NA	NA	NA	NA	NA	NA
552	1053	aparc-Desikan_lh_thickness_insula	CT	ALS	25	0.0122194	0.69035	0.0306727	-0.0478991	0.072338	1.01229	0.95323	1.07502	NA	NA	NA	NA	NA	NA	NA	NA
553	1054	aparc-Desikan_rh_thickness_GlobalMeanThickness	CT	ALS	35	-0.000626679	0.981823	0.0275057	-0.0545378	0.0532844	0.999374	0.946923	1.05473	NA	NA	NA	NA	NA	NA	NA	NA
554	1055	aparc-Desikan_rh_thickness_bankssts	CT	ALS	14	-0.0309496	0.401253	0.0368717	-0.103218	0.041319	0.969524	0.90193	1.04218	NA	NA	NA	NA	NA	NA	NA	NA
555	1056	aparc-Desikan_rh_thickness_caudalanteriorcingulate	CT	ALS	19	6.97e-05	0.998137	0.0298437	-0.0584241	0.0585634	1.00007	0.94325	1.06031	NA	NA	NA	NA	NA	NA	NA	NA
556	1057	aparc-Desikan_rh_thickness_caudalmiddlefrontal	CT	ALS	39	-0.0142603	0.594375	0.0267795	-0.0667481	0.0382275	0.985841	0.935431	1.03897	NA	NA	NA	NA	NA	NA	NA	NA
557	1058	aparc-Desikan_rh_thickness_cuneus	CT	ALS	30	-0.0145816	0.522116	0.0227807	-0.0592319	0.0300686	0.985524	0.942488	1.03053	NA	NA	NA	NA	NA	NA	NA	NA
558	1059	aparc-Desikan_rh_thickness_entorhinal	CT	ALS	19	0.000322894	0.993334	0.0386479	-0.075427	0.0760728	1.00032	0.927347	1.07904	NA	NA	NA	NA	NA	NA	NA	NA
559	1060	aparc-Desikan_rh_thickness_fusiform	CT	ALS	29	0.0149477	0.528103	0.0236925	-0.0314896	0.0613851	1.01506	0.969001	1.06331	NA	NA	NA	NA	NA	NA	NA	NA
560	1061	aparc-Desikan_rh_thickness_inferiorparietal	CT	ALS	30	0.0435131	0.0805896	0.0249034	-0.00529758	0.0923239	1.04447	0.994716	1.09672	NA	NA	NA	NA	NA	NA	NA	NA
561	1062	aparc-Desikan_rh_thickness_inferiortemporal	CT	ALS	21	0.0460235	0.111125	0.0288882	-0.0105974	0.102644	1.0471	0.989459	1.1081	NA	NA	NA	NA	NA	NA	NA	NA
562	1063	aparc-Desikan_rh_thickness_isthmuscingulate	CT	ALS	22	-0.00557491	0.859953	0.0315978	-0.0675067	0.0563568	0.994441	0.934721	1.05798	NA	NA	NA	NA	NA	NA	NA	NA
563	1064	aparc-Desikan_rh_thickness_lateraloccipital	CT	ALS	32	0.0256157	0.26924	0.0231855	-0.0198279	0.0710594	1.02595	0.980367	1.07365	NA	NA	NA	NA	NA	NA	NA	NA
564	1065	aparc-Desikan_rh_thickness_lateralorbitofrontal	CT	ALS	25	0.0197049	0.441661	0.025611	-0.0304927	0.0699024	1.0199	0.969968	1.0724	NA	NA	NA	NA	NA	NA	NA	NA
565	1066	aparc-Desikan_rh_thickness_lingual	CT	ALS	29	0.034005	0.141982	0.0231571	-0.0113828	0.0793929	1.03459	0.988682	1.08263	NA	NA	NA	NA	NA	NA	NA	NA
566	1067	aparc-Desikan_rh_thickness_medialorbitofrontal	CT	ALS	20	-0.0259067	0.357094	0.0281314	-0.0810443	0.0292309	0.974426	0.922153	1.02966	NA	NA	NA	NA	NA	NA	NA	NA
567	1068	aparc-Desikan_rh_thickness_middletemporal	CT	ALS	16	-0.0432305	0.45617	0.0580145	-0.156939	0.0704779	0.957691	0.854756	1.07302	NA	NA	NA	NA	NA	NA	NA	NA
568	1069	aparc-Desikan_rh_thickness_parahippocampal	CT	ALS	20	0.0190579	0.52795	0.0301961	-0.0401264	0.0782422	1.01924	0.960668	1.08138	NA	NA	NA	NA	NA	NA	NA	NA
569	1070	aparc-Desikan_rh_thickness_paracentral	CT	ALS	35	0.0121206	0.577046	0.021733	-0.030476	0.0547172	1.01219	0.969984	1.05624	NA	NA	NA	NA	NA	NA	NA	NA
570	1071	aparc-Desikan_rh_thickness_parsopercularis	CT	ALS	28	-0.0399616	0.0954193	0.0239653	-0.0869335	0.00701036	0.960826	0.916738	1.00703	NA	NA	NA	NA	NA	NA	NA	NA
571	1072	aparc-Desikan_rh_thickness_parsorbitalis	CT	ALS	20	0.00861897	0.784426	0.0315073	-0.0531352	0.0703732	1.00866	0.948252	1.07291	NA	NA	NA	NA	NA	NA	NA	NA
572	1073	aparc-Desikan_rh_thickness_parstriangularis	CT	ALS	27	-0.0215041	0.490279	0.0311715	-0.0826002	0.039592	0.978725	0.920719	1.04039	NA	NA	NA	NA	NA	NA	NA	NA
573	1074	aparc-Desikan_rh_thickness_pericalcarine	CT	ALS	13	0.00790937	0.829873	0.0368109	-0.06424	0.0800587	1.00794	0.93778	1.08335	NA	NA	NA	NA	NA	NA	NA	NA
574	1075	aparc-Desikan_rh_thickness_postcentral	CT	ALS	25	0.0275178	0.240363	0.0234377	-0.0184201	0.0734556	1.0279	0.981748	1.07622	NA	NA	NA	NA	NA	NA	NA	NA
575	1076	aparc-Desikan_rh_thickness_posteriorcingulate	CT	ALS	20	0.00699818	0.82878	0.0323591	-0.0564257	0.0704221	1.00702	0.945137	1.07296	NA	NA	NA	NA	NA	NA	NA	NA
576	1077	aparc-Desikan_rh_thickness_precentral	CT	ALS	30	0.0208034	0.371092	0.0232589	-0.024784	0.0663908	1.02102	0.975521	1.06864	NA	NA	NA	NA	NA	NA	NA	NA
577	1078	aparc-Desikan_rh_thickness_precuneus	CT	ALS	38	0.00391885	0.840195	0.0194345	-0.0341729	0.0420106	1.00393	0.966404	1.04291	NA	NA	NA	NA	NA	NA	NA	NA
578	1079	aparc-Desikan_rh_thickness_rostralanteriorcingulate	CT	ALS	11	-0.036906	0.423205	0.0460822	-0.127227	0.0534151	0.963767	0.880534	1.05487	NA	NA	NA	NA	NA	NA	NA	NA
579	1080	aparc-Desikan_rh_thickness_rostralmiddlefrontal	CT	ALS	33	-0.00358853	0.907823	0.030993	-0.0643348	0.0571578	0.996418	0.937691	1.05882	NA	NA	NA	NA	NA	NA	NA	NA
580	1081	aparc-Desikan_rh_thickness_superiorfrontal	CT	ALS	38	0.00542504	0.788967	0.020269	-0.0343022	0.0451522	1.00544	0.966279	1.04619	NA	NA	NA	NA	NA	NA	NA	NA
581	1082	aparc-Desikan_rh_thickness_superiorparietal	CT	ALS	36	0.0412266	0.0464681	0.0207053	0.000644269	0.081809	1.04209	1.00064	1.08525	NA	NA	NA	NA	NA	NA	NA	NA
582	1083	aparc-Desikan_rh_thickness_superiortemporal	CT	ALS	31	0.0220565	0.336905	0.0229683	-0.0229614	0.0670744	1.0223	0.9773	1.06937	NA	NA	NA	NA	NA	NA	NA	NA
583	1084	aparc-Desikan_rh_thickness_supramarginal	CT	ALS	24	0.0281057	0.474073	0.039261	-0.0488459	0.105057	1.0285	0.952328	1.11077	NA	NA	NA	NA	NA	NA	NA	NA
584	1085	aparc-Desikan_rh_thickness_frontalpole	CT	ALS	15	-0.0205524	0.592152	0.0383641	-0.095746	0.0546412	0.979657	0.908695	1.05616	NA	NA	NA	NA	NA	NA	NA	NA
585	1086	aparc-Desikan_rh_thickness_transversetemporal	CT	ALS	18	0.0225688	0.564074	0.0391275	-0.0541211	0.0992587	1.02283	0.947317	1.10435	NA	NA	NA	NA	NA	NA	NA	NA
586	1087	aparc-Desikan_rh_thickness_insula	CT	ALS	25	-0.0377892	0.321306	0.0381024	-0.11247	0.0368916	0.962916	0.893624	1.03758	NA	NA	NA	NA	NA	NA	NA	NA
587	1452	IDP_dMRI_TBSS_FA_Middle_cerebellar_peduncle	FA	ALS	42	-0.00398756	0.846799	0.020639	-0.04444	0.0364649	0.99602	0.956533	1.03714	NA	NA	NA	NA	NA	NA	NA	NA
588	1453	IDP_dMRI_TBSS_FA_Pontine_crossing_tract	FA	ALS	27	-0.00324555	0.888478	0.0231445	-0.0486087	0.0421176	0.99676	0.952554	1.04302	NA	NA	NA	NA	NA	NA	NA	NA
589	1454	IDP_dMRI_TBSS_FA_Genu_of_corpus_callosum	FA	ALS	54	-0.00120792	0.952354	0.0202158	-0.0408309	0.038415	0.998793	0.959991	1.03916	NA	NA	NA	NA	NA	NA	NA	NA
590	1455	IDP_dMRI_TBSS_FA_Body_of_corpus_callosum	FA	ALS	45	-0.00932847	0.600025	0.01779	-0.0441969	0.02554	0.990715	0.956766	1.02587	NA	NA	NA	NA	NA	NA	NA	NA
591	1456	IDP_dMRI_TBSS_FA_Splenium_of_corpus_callosum	FA	ALS	41	0.00388072	0.82841	0.0179048	-0.0312128	0.0389742	1.00389	0.969269	1.03974	NA	NA	NA	NA	NA	NA	NA	NA
592	1457	IDP_dMRI_TBSS_FA_Fornix	FA	ALS	23	-0.0322118	0.244499	0.0276778	-0.0864602	0.0220366	0.968301	0.917172	1.02228	NA	NA	NA	NA	NA	NA	NA	NA
593	1458	IDP_dMRI_TBSS_FA_Corticospinal_tract_R	FA	ALS	21	0.0334132	0.34197	0.0351614	-0.0355032	0.10233	1.03398	0.96512	1.10775	NA	NA	NA	NA	NA	NA	NA	NA
594	1459	IDP_dMRI_TBSS_FA_Corticospinal_tract_L	FA	ALS	23	0.0345966	0.191157	0.0264669	-0.0172785	0.0864717	1.0352	0.98287	1.09032	NA	NA	NA	NA	NA	NA	NA	NA
595	1460	IDP_dMRI_TBSS_FA_Medial_lemniscus_R	FA	ALS	20	0.0554857	0.042701	0.0273784	0.00182402	0.109147	1.05705	1.00183	1.11533	NA	NA	NA	NA	NA	NA	NA	NA
596	1461	IDP_dMRI_TBSS_FA_Medial_lemniscus_L	FA	ALS	27	0.027167	0.25629	0.0239314	-0.0197385	0.0740726	1.02754	0.980455	1.07688	NA	NA	NA	NA	NA	NA	NA	NA
597	1462	IDP_dMRI_TBSS_FA_Inferior_cerebellar_peduncle_R	FA	ALS	44	-0.00528667	0.767853	0.0179097	-0.0403897	0.0298163	0.994727	0.960415	1.03027	NA	NA	NA	NA	NA	NA	NA	NA
598	1463	IDP_dMRI_TBSS_FA_Inferior_cerebellar_peduncle_L	FA	ALS	50	0.00301971	0.878829	0.0198073	-0.0358027	0.0418421	1.00302	0.964831	1.04273	NA	NA	NA	NA	NA	NA	NA	NA
599	1464	IDP_dMRI_TBSS_FA_Superior_cerebellar_peduncle_R	FA	ALS	48	0.0240716	0.1461	0.0165617	-0.00838939	0.0565325	1.02436	0.991646	1.05816	NA	NA	NA	NA	NA	NA	NA	NA
600	1465	IDP_dMRI_TBSS_FA_Superior_cerebellar_peduncle_L	FA	ALS	54	0.0282757	0.114477	0.0179143	-0.00683641	0.0633878	1.02868	0.993187	1.06544	NA	NA	NA	NA	NA	NA	NA	NA
601	1466	IDP_dMRI_TBSS_FA_Cerebral_peduncle_R	FA	ALS	34	-0.00419208	0.835884	0.0202358	-0.0438543	0.0354702	0.995817	0.957093	1.03611	NA	NA	NA	NA	NA	NA	NA	NA
602	1467	IDP_dMRI_TBSS_FA_Cerebral_peduncle_L	FA	ALS	32	-0.0134503	0.520525	0.0209332	-0.0544794	0.0275787	0.98664	0.946978	1.02796	NA	NA	NA	NA	NA	NA	NA	NA
603	1468	IDP_dMRI_TBSS_FA_Anterior_limb_of_internal_capsule_R	FA	ALS	42	0.00705866	0.725806	0.0201267	-0.0323898	0.0465071	1.00708	0.968129	1.04761	NA	NA	NA	NA	NA	NA	NA	NA
604	1469	IDP_dMRI_TBSS_FA_Anterior_limb_of_internal_capsule_L	FA	ALS	42	0.0157363	0.459777	0.0212879	-0.0259879	0.0574606	1.01586	0.974347	1.05914	NA	NA	NA	NA	NA	NA	NA	NA
605	1470	IDP_dMRI_TBSS_FA_Posterior_limb_of_internal_capsule_R	FA	ALS	58	-0.0105534	0.553612	0.017816	-0.0454729	0.024366	0.989502	0.955545	1.02467	NA	NA	NA	NA	NA	NA	NA	NA
606	1471	IDP_dMRI_TBSS_FA_Posterior_limb_of_internal_capsule_L	FA	ALS	58	0.0189705	0.238416	0.016091	-0.0125678	0.0505088	1.01915	0.987511	1.05181	NA	NA	NA	NA	NA	NA	NA	NA
607	1472	IDP_dMRI_TBSS_FA_Retrolenticular_part_of_internal_capsule_R	FA	ALS	51	-0.0139652	0.447743	0.018395	-0.0500193	0.022089	0.986132	0.951211	1.02233	NA	NA	NA	NA	NA	NA	NA	NA
608	1473	IDP_dMRI_TBSS_FA_Retrolenticular_part_of_internal_capsule_L	FA	ALS	48	0.0437028	0.0129304	0.0175818	0.00924241	0.0781631	1.04467	1.00929	1.0813	NA	NA	NA	NA	NA	NA	NA	NA
609	1474	IDP_dMRI_TBSS_FA_Anterior_corona_radiata_R	FA	ALS	45	0.0202914	0.317775	0.0203109	-0.0195179	0.0601007	1.0205	0.980671	1.06194	NA	NA	NA	NA	NA	NA	NA	NA
610	1475	IDP_dMRI_TBSS_FA_Anterior_corona_radiata_L	FA	ALS	52	0.0373712	0.0637936	0.0201612	-0.00214475	0.0768872	1.03808	0.997858	1.07992	NA	NA	NA	NA	NA	NA	NA	NA
611	1476	IDP_dMRI_TBSS_FA_Superior_corona_radiata_R	FA	ALS	42	-0.00750221	0.680124	0.0181963	-0.0431669	0.0281625	0.992526	0.957752	1.02856	NA	NA	NA	NA	NA	NA	NA	NA
612	1477	IDP_dMRI_TBSS_FA_Superior_corona_radiata_L	FA	ALS	50	0.0369123	0.0320638	0.0172197	0.00316177	0.0706629	1.0376	1.00317	1.07322	NA	NA	NA	NA	NA	NA	NA	NA
613	1478	IDP_dMRI_TBSS_FA_Posterior_corona_radiata_R	FA	ALS	42	0.0220397	0.380981	0.0251569	-0.0272679	0.0713474	1.02228	0.973101	1.07395	NA	NA	NA	NA	NA	NA	NA	NA
614	1479	IDP_dMRI_TBSS_FA_Posterior_corona_radiata_L	FA	ALS	48	-0.00949298	0.626958	0.0195324	-0.0477764	0.0287905	0.990552	0.953347	1.02921	NA	NA	NA	NA	NA	NA	NA	NA
615	1480	IDP_dMRI_TBSS_FA_Posterior_thalamic_radiation_R	FA	ALS	47	0.00622431	0.709431	0.0167042	-0.0265158	0.0389645	1.00624	0.973833	1.03973	NA	NA	NA	NA	NA	NA	NA	NA
616	1481	IDP_dMRI_TBSS_FA_Posterior_thalamic_radiation_L	FA	ALS	50	0.0132911	0.419182	0.0164526	-0.018956	0.0455382	1.01338	0.981223	1.04659	NA	NA	NA	NA	NA	NA	NA	NA
617	1482	IDP_dMRI_TBSS_FA_Sagittal_stratum_R	FA	ALS	48	-0.0117783	0.541632	0.0192976	-0.0496016	0.0260451	0.988291	0.951608	1.02639	NA	NA	NA	NA	NA	NA	NA	NA
618	1483	IDP_dMRI_TBSS_FA_Sagittal_stratum_L	FA	ALS	42	0.0105315	0.571527	0.0186134	-0.0259507	0.0470138	1.01059	0.974383	1.04814	NA	NA	NA	NA	NA	NA	NA	NA
619	1484	IDP_dMRI_TBSS_FA_External_capsule_R	FA	ALS	46	-0.0366149	0.0945978	0.0219037	-0.0795462	0.00631643	0.964047	0.923535	1.00634	NA	NA	NA	NA	NA	NA	NA	NA
620	1485	IDP_dMRI_TBSS_FA_External_capsule_L	FA	ALS	47	-0.0470319	0.0274618	0.0213307	-0.08884	-0.0052237	0.954057	0.914992	0.99479	NA	NA	NA	NA	NA	NA	NA	NA
621	1486	IDP_dMRI_TBSS_FA_Cingulum_cingulate_gyrus_R	FA	ALS	51	0.00361373	0.876589	0.0232702	-0.0419959	0.0492234	1.00362	0.958874	1.05046	NA	NA	NA	NA	NA	NA	NA	NA
622	1487	IDP_dMRI_TBSS_FA_Cingulum_cingulate_gyrus_L	FA	ALS	49	-0.0345731	0.0841837	0.0200202	-0.0738127	0.00466649	0.966018	0.928846	1.00468	NA	NA	NA	NA	NA	NA	NA	NA
623	1488	IDP_dMRI_TBSS_FA_Cingulum_hippocampus_R	FA	ALS	38	-0.00988481	0.617644	0.0198016	-0.048696	0.0289264	0.990164	0.952471	1.02935	NA	NA	NA	NA	NA	NA	NA	NA
624	1489	IDP_dMRI_TBSS_FA_Cingulum_hippocampus_L	FA	ALS	44	0.0288464	0.178095	0.021421	-0.0131387	0.0708315	1.02927	0.986947	1.0734	NA	NA	NA	NA	NA	NA	NA	NA
625	1490	IDP_dMRI_TBSS_FA_Fornix_cres+Stria_terminalis_R	FA	ALS	30	0.0267868	0.3053	0.02613	-0.0244281	0.0780017	1.02715	0.975868	1.08112	NA	NA	NA	NA	NA	NA	NA	NA
626	1491	IDP_dMRI_TBSS_FA_Fornix_cres+Stria_terminalis_L	FA	ALS	40	0.0196053	0.325664	0.0199467	-0.0194902	0.0587009	1.0198	0.980698	1.06046	NA	NA	NA	NA	NA	NA	NA	NA
627	1492	IDP_dMRI_TBSS_FA_Superior_longitudinal_fasciculus_R	FA	ALS	63	0.00810713	0.638113	0.0172368	-0.025677	0.0418912	1.00814	0.97465	1.04278	NA	NA	NA	NA	NA	NA	NA	NA
628	1493	IDP_dMRI_TBSS_FA_Superior_longitudinal_fasciculus_L	FA	ALS	46	0.00609989	0.731096	0.0177494	-0.0286889	0.0408887	1.00612	0.971719	1.04174	NA	NA	NA	NA	NA	NA	NA	NA
629	1494	IDP_dMRI_TBSS_FA_Superior_fronto-occipital_fasciculus_R	FA	ALS	38	0.0314511	0.150215	0.0218596	-0.0113938	0.074296	1.03195	0.988671	1.07713	NA	NA	NA	NA	NA	NA	NA	NA
630	1495	IDP_dMRI_TBSS_FA_Superior_fronto-occipital_fasciculus_L	FA	ALS	42	-0.00660796	0.794914	0.0254216	-0.0564343	0.0432184	0.993414	0.945129	1.04417	NA	NA	NA	NA	NA	NA	NA	NA
631	1496	IDP_dMRI_TBSS_FA_Uncinate_fasciculus_R	FA	ALS	35	0.0200613	0.306476	0.0196171	-0.0183882	0.0585108	1.02026	0.98178	1.06026	NA	NA	NA	NA	NA	NA	NA	NA
632	1497	IDP_dMRI_TBSS_FA_Uncinate_fasciculus_L	FA	ALS	46	0.0252849	0.191839	0.019373	-0.0126863	0.063256	1.02561	0.987394	1.0653	NA	NA	NA	NA	NA	NA	NA	NA
633	1498	IDP_dMRI_TBSS_FA_Tapetum_R	FA	ALS	56	-0.0133831	0.468705	0.0184699	-0.0495842	0.022818	0.986706	0.951625	1.02308	NA	NA	NA	NA	NA	NA	NA	NA
634	1499	IDP_dMRI_TBSS_FA_Tapetum_L	FA	ALS	53	-0.0145356	0.369159	0.0161858	-0.0462597	0.0171885	0.98557	0.954794	1.01734	NA	NA	NA	NA	NA	NA	NA	NA
635	1602	IDP_dMRI_TBSS_MD_Middle_cerebellar_peduncle	MD	ALS	26	-0.0722834	0.0108749	0.0283833	-0.127915	-0.0166522	0.930267	0.879929	0.983486	NA	NA	NA	NA	NA	NA	NA	NA
636	1603	IDP_dMRI_TBSS_MD_Pontine_crossing_tract	MD	ALS	28	0.0101039	0.739885	0.0304328	-0.0495445	0.0697522	1.01016	0.951663	1.07224	NA	NA	NA	NA	NA	NA	NA	NA
637	1604	IDP_dMRI_TBSS_MD_Genu_of_corpus_callosum	MD	ALS	55	0.00774473	0.679097	0.0187209	-0.0289482	0.0444376	1.00777	0.971467	1.04544	NA	NA	NA	NA	NA	NA	NA	NA
638	1605	IDP_dMRI_TBSS_MD_Body_of_corpus_callosum	MD	ALS	43	0.00591415	0.757396	0.0191457	-0.0316114	0.0434397	1.00593	0.968883	1.0444	NA	NA	NA	NA	NA	NA	NA	NA
639	1606	IDP_dMRI_TBSS_MD_Splenium_of_corpus_callosum	MD	ALS	44	-0.00502115	0.795693	0.0193922	-0.0430299	0.0329876	0.994991	0.957883	1.03354	NA	NA	NA	NA	NA	NA	NA	NA
640	1607	IDP_dMRI_TBSS_MD_Fornix	MD	ALS	31	0.0533637	0.0107534	0.0209219	0.0123567	0.0943706	1.05481	1.01243	1.09897	NA	NA	NA	NA	NA	NA	NA	NA
641	1608	IDP_dMRI_TBSS_MD_Corticospinal_tract_R	MD	ALS	30	0.0234137	0.391953	0.0273499	-0.030192	0.0770194	1.02369	0.970259	1.08006	NA	NA	NA	NA	NA	NA	NA	NA
642	1609	IDP_dMRI_TBSS_MD_Corticospinal_tract_L	MD	ALS	28	0.0191569	0.399611	0.0227432	-0.0254197	0.0637335	1.01934	0.974901	1.06581	NA	NA	NA	NA	NA	NA	NA	NA
643	1610	IDP_dMRI_TBSS_MD_Medial_lemniscus_R	MD	ALS	15	0.0253273	0.494619	0.0370835	-0.0473564	0.0980111	1.02565	0.953747	1.10298	NA	NA	NA	NA	NA	NA	NA	NA
644	1611	IDP_dMRI_TBSS_MD_Medial_lemniscus_L	MD	ALS	26	0.0287046	0.354507	0.0310024	-0.0320601	0.0894693	1.02912	0.968448	1.09359	NA	NA	NA	NA	NA	NA	NA	NA
645	1612	IDP_dMRI_TBSS_MD_Inferior_cerebellar_peduncle_R	MD	ALS	33	-0.000872967	0.965948	0.0204488	-0.0409526	0.0392067	0.999127	0.959875	1.03999	NA	NA	NA	NA	NA	NA	NA	NA
646	1613	IDP_dMRI_TBSS_MD_Inferior_cerebellar_peduncle_L	MD	ALS	27	-0.0173378	0.441659	0.0225343	-0.061505	0.0268295	0.982812	0.940348	1.02719	NA	NA	NA	NA	NA	NA	NA	NA
647	1614	IDP_dMRI_TBSS_MD_Superior_cerebellar_peduncle_R	MD	ALS	40	-0.0118981	0.544214	0.0196192	-0.0503518	0.0265555	0.988172	0.950895	1.02691	NA	NA	NA	NA	NA	NA	NA	NA
648	1615	IDP_dMRI_TBSS_MD_Superior_cerebellar_peduncle_L	MD	ALS	33	0.00146183	0.949964	0.0232954	-0.0441972	0.0471209	1.00146	0.956765	1.04825	NA	NA	NA	NA	NA	NA	NA	NA
649	1616	IDP_dMRI_TBSS_MD_Cerebral_peduncle_R	MD	ALS	33	-0.0262646	0.252366	0.0229461	-0.0712391	0.0187098	0.974077	0.931239	1.01889	NA	NA	NA	NA	NA	NA	NA	NA
650	1617	IDP_dMRI_TBSS_MD_Cerebral_peduncle_L	MD	ALS	18	-0.0206726	0.449062	0.0273093	-0.0741987	0.0328536	0.97954	0.928487	1.0334	NA	NA	NA	NA	NA	NA	NA	NA
651	1618	IDP_dMRI_TBSS_MD_Anterior_limb_of_internal_capsule_R	MD	ALS	45	0.0198209	0.300617	0.0191485	-0.0177102	0.057352	1.02002	0.982446	1.05903	NA	NA	NA	NA	NA	NA	NA	NA
652	1619	IDP_dMRI_TBSS_MD_Anterior_limb_of_internal_capsule_L	MD	ALS	38	0.017825	0.377267	0.0201881	-0.0217437	0.0573936	1.01798	0.978491	1.05907	NA	NA	NA	NA	NA	NA	NA	NA
653	1620	IDP_dMRI_TBSS_MD_Posterior_limb_of_internal_capsule_R	MD	ALS	34	-0.0250835	0.31054	0.024735	-0.0735641	0.0233971	0.975228	0.929077	1.02367	NA	NA	NA	NA	NA	NA	NA	NA
654	1621	IDP_dMRI_TBSS_MD_Posterior_limb_of_internal_capsule_L	MD	ALS	44	-0.032385	0.141328	0.0220177	-0.0755397	0.0107697	0.968134	0.927243	1.01083	NA	NA	NA	NA	NA	NA	NA	NA
655	1622	IDP_dMRI_TBSS_MD_Retrolenticular_part_of_internal_capsule_R	MD	ALS	54	-0.0110393	0.506892	0.0166333	-0.0436405	0.0215619	0.989021	0.957298	1.0218	NA	NA	NA	NA	NA	NA	NA	NA
656	1623	IDP_dMRI_TBSS_MD_Retrolenticular_part_of_internal_capsule_L	MD	ALS	45	0.0107405	0.578495	0.0193319	-0.02715	0.048631	1.0108	0.973215	1.04983	NA	NA	NA	NA	NA	NA	NA	NA
657	1624	IDP_dMRI_TBSS_MD_Anterior_corona_radiata_R	MD	ALS	64	-0.0127055	0.460502	0.0172157	-0.0464483	0.0210372	0.987375	0.954614	1.02126	NA	NA	NA	NA	NA	NA	NA	NA
658	1625	IDP_dMRI_TBSS_MD_Anterior_corona_radiata_L	MD	ALS	65	-7.02e-05	0.996748	0.0172248	-0.0338308	0.0336903	0.99993	0.966735	1.03426	NA	NA	NA	NA	NA	NA	NA	NA
659	1626	IDP_dMRI_TBSS_MD_Superior_corona_radiata_R	MD	ALS	52	-0.0176957	0.335939	0.0183905	-0.0537411	0.0183497	0.98246	0.947677	1.01852	NA	NA	NA	NA	NA	NA	NA	NA
660	1627	IDP_dMRI_TBSS_MD_Superior_corona_radiata_L	MD	ALS	51	-0.0203999	0.266427	0.0183563	-0.0563782	0.0155785	0.979807	0.945182	1.0157	NA	NA	NA	NA	NA	NA	NA	NA
661	1628	IDP_dMRI_TBSS_MD_Posterior_corona_radiata_R	MD	ALS	49	-0.00137308	0.93795	0.0176381	-0.0359438	0.0331977	0.998628	0.964694	1.03375	NA	NA	NA	NA	NA	NA	NA	NA
662	1629	IDP_dMRI_TBSS_MD_Posterior_corona_radiata_L	MD	ALS	59	0.0065208	0.653632	0.0145319	-0.0219617	0.0350033	1.00654	0.978278	1.03562	NA	NA	NA	NA	NA	NA	NA	NA
663	1630	IDP_dMRI_TBSS_MD_Posterior_thalamic_radiation_R	MD	ALS	54	-0.00581932	0.722775	0.0164039	-0.0379709	0.0263323	0.994198	0.962741	1.02668	NA	NA	NA	NA	NA	NA	NA	NA
664	1631	IDP_dMRI_TBSS_MD_Posterior_thalamic_radiation_L	MD	ALS	61	0.00475341	0.737992	0.0142099	-0.023098	0.0326048	1.00476	0.977167	1.03314	NA	NA	NA	NA	NA	NA	NA	NA
665	1632	IDP_dMRI_TBSS_MD_Sagittal_stratum_R	MD	ALS	56	-0.0275711	0.0656288	0.0149766	-0.0569252	0.00178296	0.972805	0.944665	1.00178	NA	NA	NA	NA	NA	NA	NA	NA
666	1633	IDP_dMRI_TBSS_MD_Sagittal_stratum_L	MD	ALS	65	-0.0136701	0.306595	0.0133707	-0.0398766	0.0125364	0.986423	0.960908	1.01262	NA	NA	NA	NA	NA	NA	NA	NA
667	1634	IDP_dMRI_TBSS_MD_External_capsule_R	MD	ALS	42	0.0114972	0.559486	0.0197003	-0.0271154	0.0501098	1.01156	0.973249	1.05139	NA	NA	NA	NA	NA	NA	NA	NA
668	1635	IDP_dMRI_TBSS_MD_External_capsule_L	MD	ALS	37	0.00828846	0.659766	0.0188273	-0.028613	0.0451899	1.00832	0.971792	1.04623	NA	NA	NA	NA	NA	NA	NA	NA
669	1636	IDP_dMRI_TBSS_MD_Cingulum_cingulate_gyrus_R	MD	ALS	59	-0.0340027	0.0177981	0.0143484	-0.0621255	-0.00587984	0.966569	0.939765	0.994137	NA	NA	NA	NA	NA	NA	NA	NA
670	1637	IDP_dMRI_TBSS_MD_Cingulum_cingulate_gyrus_L	MD	ALS	62	-0.0166305	0.228703	0.0138161	-0.04371	0.010449	0.983507	0.957232	1.0105	NA	NA	NA	NA	NA	NA	NA	NA
671	1638	IDP_dMRI_TBSS_MD_Cingulum_hippocampus_R	MD	ALS	35	-0.0102356	0.544169	0.0168759	-0.0433124	0.0228412	0.989817	0.957612	1.0231	NA	NA	NA	NA	NA	NA	NA	NA
672	1639	IDP_dMRI_TBSS_MD_Cingulum_hippocampus_L	MD	ALS	43	-0.00740234	0.676952	0.0177674	-0.0422264	0.0274217	0.992625	0.958653	1.0278	NA	NA	NA	NA	NA	NA	NA	NA
673	1640	IDP_dMRI_TBSS_MD_Fornix_cres+Stria_terminalis_R	MD	ALS	21	0.00652729	0.839086	0.0321443	-0.0564755	0.06953	1.00655	0.94509	1.072	NA	NA	NA	NA	NA	NA	NA	NA
674	1641	IDP_dMRI_TBSS_MD_Fornix_cres+Stria_terminalis_L	MD	ALS	26	0.00355974	0.907596	0.0306684	-0.0565503	0.0636698	1.00357	0.945019	1.06574	NA	NA	NA	NA	NA	NA	NA	NA
675	1642	IDP_dMRI_TBSS_MD_Superior_longitudinal_fasciculus_R	MD	ALS	75	-0.00223678	0.882332	0.015112	-0.0318564	0.0273828	0.997766	0.968646	1.02776	NA	NA	NA	NA	NA	NA	NA	NA
676	1643	IDP_dMRI_TBSS_MD_Superior_longitudinal_fasciculus_L	MD	ALS	67	-0.00845397	0.55612	0.0143625	-0.0366045	0.0196965	0.991582	0.964057	1.01989	NA	NA	NA	NA	NA	NA	NA	NA
677	1644	IDP_dMRI_TBSS_MD_Superior_fronto-occipital_fasciculus_R	MD	ALS	30	0.0270453	0.295665	0.0258615	-0.0236432	0.0777338	1.02741	0.976634	1.08083	NA	NA	NA	NA	NA	NA	NA	NA
678	1645	IDP_dMRI_TBSS_MD_Superior_fronto-occipital_fasciculus_L	MD	ALS	34	0.0149052	0.52548	0.0234757	-0.0311071	0.0609175	1.01502	0.969372	1.06281	NA	NA	NA	NA	NA	NA	NA	NA
679	1646	IDP_dMRI_TBSS_MD_Uncinate_fasciculus_R	MD	ALS	29	0.0177985	0.37863	0.0202159	-0.0218246	0.0574217	1.01796	0.978412	1.0591	NA	NA	NA	NA	NA	NA	NA	NA
680	1647	IDP_dMRI_TBSS_MD_Uncinate_fasciculus_L	MD	ALS	19	-0.00295462	0.904391	0.0245981	-0.051167	0.0452577	0.99705	0.95012	1.0463	NA	NA	NA	NA	NA	NA	NA	NA
681	1648	IDP_dMRI_TBSS_MD_Tapetum_R	MD	ALS	37	0.0252036	0.220389	0.0205661	-0.0151059	0.0655132	1.02552	0.985008	1.06771	NA	NA	NA	NA	NA	NA	NA	NA
682	1649	IDP_dMRI_TBSS_MD_Tapetum_L	MD	ALS	34	0.0220958	0.379037	0.0251182	-0.0271359	0.0713274	1.02234	0.973229	1.07393	NA	NA	NA	NA	NA	NA	NA	NA
683	122	IDP_T1_FAST_ROIs_L_thalamus	GMV	FTD	46	0.0134852	0.846102	0.0694773	-0.12269	0.149661	1.01358	0.884538	1.16144	NA	NA	NA	NA	NA	NA	NA	NA
684	123	IDP_T1_FAST_ROIs_R_thalamus	GMV	FTD	46	-0.0103776	0.907898	0.089701	-0.186191	0.165436	0.989676	0.830115	1.17991	NA	NA	NA	NA	NA	NA	NA	NA
685	124	IDP_T1_FAST_ROIs_L_caudate	GMV	FTD	37	0.022891	0.743728	0.0700202	-0.114349	0.160131	1.02316	0.891947	1.17366	NA	NA	NA	NA	NA	NA	NA	NA
686	125	IDP_T1_FAST_ROIs_R_caudate	GMV	FTD	42	0.0811605	0.2855	0.0759898	-0.0677795	0.230101	1.08454	0.934467	1.25873	NA	NA	NA	NA	NA	NA	NA	NA
687	126	IDP_T1_FAST_ROIs_L_putamen	GMV	FTD	41	0.0565697	0.397198	0.0668171	-0.0743918	0.187531	1.0582	0.928308	1.20627	NA	NA	NA	NA	NA	NA	NA	NA
688	127	IDP_T1_FAST_ROIs_R_putamen	GMV	FTD	34	-0.0267978	0.689543	0.0670824	-0.158279	0.104684	0.973558	0.853611	1.11036	NA	NA	NA	NA	NA	NA	NA	NA
689	128	IDP_T1_FAST_ROIs_L_pallidum	GMV	FTD	20	0.0452258	0.637806	0.0960682	-0.143068	0.23352	1.04626	0.866695	1.26304	NA	NA	NA	NA	NA	NA	NA	NA
690	129	IDP_T1_FAST_ROIs_R_pallidum	GMV	FTD	12	0.128282	0.36277	0.140953	-0.147987	0.40455	1.13687	0.862442	1.49863	NA	NA	NA	NA	NA	NA	NA	NA
691	130	IDP_T1_FAST_ROIs_L_hippocampus	GMV	FTD	30	0.0559479	0.491339	0.0812982	-0.103397	0.215292	1.05754	0.901769	1.24022	NA	NA	NA	NA	NA	NA	NA	NA
692	131	IDP_T1_FAST_ROIs_R_hippocampus	GMV	FTD	37	0.0354846	0.634265	0.0745894	-0.110711	0.18168	1.03612	0.895198	1.19923	NA	NA	NA	NA	NA	NA	NA	NA
693	132	IDP_T1_FAST_ROIs_L_amygdala	GMV	FTD	21	-0.0331715	0.823522	0.14874	-0.324701	0.258358	0.967373	0.722743	1.2948	NA	NA	NA	NA	NA	NA	NA	NA
694	133	IDP_T1_FAST_ROIs_R_amygdala	GMV	FTD	18	-0.21083	0.180584	0.157458	-0.519447	0.0977879	0.809912	0.594849	1.10273	NA	NA	NA	NA	NA	NA	NA	NA
695	134	IDP_T1_FAST_ROIs_L_ventral_striatum	GMV	FTD	49	-0.00522253	0.939131	0.0683921	-0.139271	0.128826	0.994791	0.869992	1.13749	NA	NA	NA	NA	NA	NA	NA	NA
696	135	IDP_T1_FAST_ROIs_R_ventral_striatum	GMV	FTD	39	0.0519005	0.415301	0.0637128	-0.0729766	0.176778	1.05327	0.929623	1.19337	NA	NA	NA	NA	NA	NA	NA	NA
697	136	IDP_T1_FAST_ROIs_brain_stem	GMV	FTD	36	-0.0703711	0.326447	0.0717124	-0.210927	0.0701852	0.932048	0.809833	1.07271	NA	NA	NA	NA	NA	NA	NA	NA
698	137	IDP_T1_FAST_ROIs_L_cerebellum_I-IV	GMV	FTD	30	0.0118031	0.888022	0.0838237	-0.152491	0.176097	1.01187	0.858566	1.19255	NA	NA	NA	NA	NA	NA	NA	NA
699	138	IDP_T1_FAST_ROIs_R_cerebellum_I-IV	GMV	FTD	30	-0.0336157	0.671081	0.0791582	-0.188766	0.121534	0.966943	0.82798	1.12923	NA	NA	NA	NA	NA	NA	NA	NA
700	139	IDP_T1_FAST_ROIs_L_cerebellum_V	GMV	FTD	36	0.011326	0.872142	0.0703745	-0.126608	0.14926	1.01139	0.881079	1.16097	NA	NA	NA	NA	NA	NA	NA	NA
701	140	IDP_T1_FAST_ROIs_R_cerebellum_V	GMV	FTD	33	0.0601324	0.405998	0.0723652	-0.0817034	0.201968	1.06198	0.921545	1.22381	NA	NA	NA	NA	NA	NA	NA	NA
702	141	IDP_T1_FAST_ROIs_L_cerebellum_VI	GMV	FTD	38	-0.00822573	0.904783	0.0687646	-0.143004	0.126553	0.991808	0.86675	1.13491	NA	NA	NA	NA	NA	NA	NA	NA
703	142	IDP_T1_FAST_ROIs_V_cerebellum_VI	GMV	FTD	34	0.068421	0.376531	0.0773725	-0.0832292	0.220071	1.07082	0.92014	1.24617	NA	NA	NA	NA	NA	NA	NA	NA
704	143	IDP_T1_FAST_ROIs_R_cerebellum_VI	GMV	FTD	43	0.0410728	0.546192	0.0680604	-0.0923256	0.174471	1.04193	0.911808	1.19062	NA	NA	NA	NA	NA	NA	NA	NA
705	144	IDP_T1_FAST_ROIs_L_cerebellum_crus_I	GMV	FTD	56	0.0662332	0.205764	0.0523459	-0.0363647	0.168831	1.06848	0.964289	1.18392	NA	NA	NA	NA	NA	NA	NA	NA
706	145	IDP_T1_FAST_ROIs_V_cerebellum_crus_I	GMV	FTD	11	0.0957664	0.610807	0.188175	-0.273056	0.464589	1.1005	0.76105	1.59136	NA	NA	NA	NA	NA	NA	NA	NA
707	146	IDP_T1_FAST_ROIs_R_cerebellum_crus_I	GMV	FTD	53	0.0617707	0.258326	0.0546471	-0.0453376	0.168879	1.06372	0.955675	1.18398	NA	NA	NA	NA	NA	NA	NA	NA
708	147	IDP_T1_FAST_ROIs_L_cerebellum_crus_II	GMV	FTD	45	0.0193151	0.785477	0.0709623	-0.119771	0.158401	1.0195	0.887124	1.17164	NA	NA	NA	NA	NA	NA	NA	NA
709	148	IDP_T1_FAST_ROIs_V_cerebellum_crus_II	GMV	FTD	38	0.0265453	0.67323	0.0629454	-0.0968277	0.149918	1.0269	0.907712	1.16174	NA	NA	NA	NA	NA	NA	NA	NA
710	149	IDP_T1_FAST_ROIs_R_cerebellum_crus_II	GMV	FTD	40	-0.0114317	0.852711	0.0615733	-0.132115	0.109252	0.988633	0.87624	1.11544	NA	NA	NA	NA	NA	NA	NA	NA
711	150	IDP_T1_FAST_ROIs_L_cerebellum_VIIb	GMV	FTD	48	0.0576614	0.358739	0.0628277	-0.0654808	0.180804	1.05936	0.936617	1.19818	NA	NA	NA	NA	NA	NA	NA	NA
712	151	IDP_T1_FAST_ROIs_V_cerebellum_VIIb	GMV	FTD	27	0.0939574	0.248975	0.0815007	-0.065784	0.253699	1.09851	0.936333	1.28878	NA	NA	NA	NA	NA	NA	NA	NA
713	152	IDP_T1_FAST_ROIs_R_cerebellum_VIIb	GMV	FTD	46	0.071267	0.264993	0.0639357	-0.0540469	0.196581	1.07387	0.947388	1.21723	NA	NA	NA	NA	NA	NA	NA	NA
714	153	IDP_T1_FAST_ROIs_L_cerebellum_VIIIa	GMV	FTD	38	-0.0631271	0.375497	0.0712317	-0.202741	0.0764869	0.938824	0.81649	1.07949	NA	NA	NA	NA	NA	NA	NA	NA
715	154	IDP_T1_FAST_ROIs_V_cerebellum_VIIIa	GMV	FTD	51	-0.0288897	0.621769	0.0585588	-0.143665	0.0858855	0.971524	0.866178	1.08968	NA	NA	NA	NA	NA	NA	NA	NA
716	155	IDP_T1_FAST_ROIs_R_cerebellum_VIIIa	GMV	FTD	32	0.109263	0.216185	0.0883483	-0.0638992	0.282426	1.11546	0.9381	1.32634	NA	NA	NA	NA	NA	NA	NA	NA
717	156	IDP_T1_FAST_ROIs_L_cerebellum_VIIIb	GMV	FTD	27	0.162716	0.0581114	0.0858726	-0.00559403	0.331027	1.1767	0.994422	1.3924	NA	NA	NA	NA	NA	NA	NA	NA
718	157	IDP_T1_FAST_ROIs_V_cerebellum_VIIIb	GMV	FTD	42	0.00460465	0.941462	0.0627054	-0.118298	0.127507	1.00462	0.888431	1.13599	NA	NA	NA	NA	NA	NA	NA	NA
719	158	IDP_T1_FAST_ROIs_R_cerebellum_VIIIb	GMV	FTD	25	0.0314185	0.754746	0.100576	-0.16571	0.228547	1.03192	0.847292	1.25677	NA	NA	NA	NA	NA	NA	NA	NA
720	159	IDP_T1_FAST_ROIs_L_cerebellum_IX	GMV	FTD	44	0.0871411	0.237363	0.0737482	-0.0574053	0.231688	1.09105	0.944211	1.26073	NA	NA	NA	NA	NA	NA	NA	NA
721	160	IDP_T1_FAST_ROIs_V_cerebellum_IX	GMV	FTD	34	0.134244	0.0799138	0.0766587	-0.0160074	0.284495	1.14367	0.98412	1.32909	NA	NA	NA	NA	NA	NA	NA	NA
722	161	IDP_T1_FAST_ROIs_R_cerebellum_IX	GMV	FTD	48	0.0484783	0.435393	0.0621519	-0.0733394	0.170296	1.04967	0.929285	1.18566	NA	NA	NA	NA	NA	NA	NA	NA
723	162	IDP_T1_FAST_ROIs_L_cerebellum_X	GMV	FTD	21	-0.126626	0.209288	0.100855	-0.324303	0.07105	0.881063	0.723031	1.07363	NA	NA	NA	NA	NA	NA	NA	NA
724	163	IDP_T1_FAST_ROIs_V_cerebellum_X	GMV	FTD	26	0.0230474	0.797795	0.0899582	-0.153271	0.199366	1.02332	0.857897	1.22063	NA	NA	NA	NA	NA	NA	NA	NA
725	164	IDP_T1_FAST_ROIs_R_cerebellum_X	GMV	FTD	31	-0.0372882	0.639758	0.0796693	-0.19344	0.118864	0.963398	0.824119	1.12622	NA	NA	NA	NA	NA	NA	NA	NA
726	344	aparc-Desikan_lh_volume_bankssts	GMV	FTD	13	0.134438	0.251471	0.117231	-0.0953339	0.364211	1.14389	0.909069	1.43938	NA	NA	NA	NA	NA	NA	NA	NA
727	345	aparc-Desikan_lh_volume_caudalanteriorcingulate	GMV	FTD	7	0.0242425	0.887068	0.170704	-0.310337	0.358822	1.02454	0.7332	1.43164	NA	NA	NA	NA	NA	NA	NA	NA
728	346	aparc-Desikan_lh_volume_caudalmiddlefrontal	GMV	FTD	15	-0.0190253	0.889134	0.13648	-0.286526	0.248476	0.981155	0.750867	1.28207	NA	NA	NA	NA	NA	NA	NA	NA
729	347	aparc-Desikan_lh_volume_cuneus	GMV	FTD	40	0.0550533	0.380541	0.0627817	-0.0679989	0.178105	1.0566	0.934261	1.19495	NA	NA	NA	NA	NA	NA	NA	NA
730	348	aparc-Desikan_lh_volume_entorhinal	GMV	FTD	6	0.16399	0.53012	0.261205	-0.347971	0.675951	1.1782	0.70612	1.9659	NA	NA	NA	NA	NA	NA	NA	NA
731	349	aparc-Desikan_lh_volume_fusiform	GMV	FTD	13	0.113025	0.492202	0.164565	-0.209523	0.435573	1.11966	0.810971	1.54585	NA	NA	NA	NA	NA	NA	NA	NA
732	350	aparc-Desikan_lh_volume_inferiorparietal	GMV	FTD	18	0.0337835	0.762469	0.111777	-0.1853	0.252867	1.03436	0.830855	1.28771	NA	NA	NA	NA	NA	NA	NA	NA
733	351	aparc-Desikan_lh_volume_inferiortemporal	GMV	FTD	12	0.062992	0.686404	0.156021	-0.24281	0.368794	1.06502	0.78442	1.44599	NA	NA	NA	NA	NA	NA	NA	NA
734	352	aparc-Desikan_lh_volume_isthmuscingulate	GMV	FTD	15	0.0615331	0.59476	0.115674	-0.165189	0.288255	1.06347	0.847734	1.3341	NA	NA	NA	NA	NA	NA	NA	NA
735	353	aparc-Desikan_lh_volume_lateraloccipital	GMV	FTD	26	-0.0261864	0.761113	0.0861336	-0.195008	0.142636	0.974154	0.822828	1.15331	NA	NA	NA	NA	NA	NA	NA	NA
736	354	aparc-Desikan_lh_volume_lateralorbitofrontal	GMV	FTD	33	0.0249245	0.747375	0.0773808	-0.126742	0.176591	1.02524	0.880961	1.19314	NA	NA	NA	NA	NA	NA	NA	NA
737	355	aparc-Desikan_lh_volume_lingual	GMV	FTD	27	0.00740736	0.927335	0.0812221	-0.151788	0.166603	1.00743	0.85917	1.18128	NA	NA	NA	NA	NA	NA	NA	NA
738	356	aparc-Desikan_lh_volume_medialorbitofrontal	GMV	FTD	12	-0.0895302	0.49823	0.132191	-0.348625	0.169565	0.914361	0.705658	1.18479	NA	NA	NA	NA	NA	NA	NA	NA
739	357	aparc-Desikan_lh_volume_middletemporal	GMV	FTD	19	0.114147	0.30968	0.112361	-0.106081	0.334375	1.12092	0.899352	1.39707	NA	NA	NA	NA	NA	NA	NA	NA
740	358	aparc-Desikan_lh_volume_parahippocampal	GMV	FTD	17	-0.070476	0.606011	0.136641	-0.338292	0.19734	0.93195	0.712987	1.21816	NA	NA	NA	NA	NA	NA	NA	NA
741	359	aparc-Desikan_lh_volume_paracentral	GMV	FTD	12	0.0126043	0.925343	0.13451	-0.251035	0.276244	1.01268	0.777995	1.31817	NA	NA	NA	NA	NA	NA	NA	NA
742	360	aparc-Desikan_lh_volume_parsopercularis	GMV	FTD	15	-0.0256232	0.806256	0.104474	-0.230392	0.179146	0.974702	0.794222	1.1962	NA	NA	NA	NA	NA	NA	NA	NA
743	361	aparc-Desikan_lh_volume_parsorbitalis	GMV	FTD	13	-0.108848	0.453424	0.145185	-0.393412	0.175715	0.896867	0.674751	1.1921	NA	NA	NA	NA	NA	NA	NA	NA
744	362	aparc-Desikan_lh_volume_parstriangularis	GMV	FTD	16	0.0656233	0.547086	0.108985	-0.147987	0.279234	1.06782	0.862442	1.32212	NA	NA	NA	NA	NA	NA	NA	NA
745	363	aparc-Desikan_lh_volume_pericalcarine	GMV	FTD	42	-0.058462	0.338076	0.0610268	-0.178075	0.0611505	0.943214	0.83688	1.06306	NA	NA	NA	NA	NA	NA	NA	NA
746	364	aparc-Desikan_lh_volume_postcentral	GMV	FTD	14	0.02526	0.844499	0.128784	-0.227157	0.277677	1.02558	0.796796	1.32006	NA	NA	NA	NA	NA	NA	NA	NA
747	365	aparc-Desikan_lh_volume_posteriorcingulate	GMV	FTD	12	0.271402	0.0444853	0.13506	0.00668402	0.53612	1.3118	1.00671	1.70936	NA	NA	NA	NA	NA	NA	NA	NA
748	366	aparc-Desikan_lh_volume_precentral	GMV	FTD	13	0.0541771	0.68551	0.133785	-0.208042	0.316396	1.05567	0.812173	1.37217	NA	NA	NA	NA	NA	NA	NA	NA
749	367	aparc-Desikan_lh_volume_precuneus	GMV	FTD	28	0.125512	0.139612	0.0849641	-0.0410174	0.292042	1.13373	0.959812	1.33916	NA	NA	NA	NA	NA	NA	NA	NA
750	368	aparc-Desikan_lh_volume_rostralanteriorcingulate	GMV	FTD	16	-0.0955348	0.39617	0.112595	-0.316221	0.125152	0.908887	0.728898	1.13332	NA	NA	NA	NA	NA	NA	NA	NA
751	369	aparc-Desikan_lh_volume_rostralmiddlefrontal	GMV	FTD	22	0.110492	0.23464	0.0929686	-0.0717261	0.292711	1.11683	0.930786	1.34006	NA	NA	NA	NA	NA	NA	NA	NA
752	370	aparc-Desikan_lh_volume_superiorfrontal	GMV	FTD	25	0.00688842	0.948756	0.10718	-0.203185	0.216961	1.00691	0.816128	1.2423	NA	NA	NA	NA	NA	NA	NA	NA
753	371	aparc-Desikan_lh_volume_superiorparietal	GMV	FTD	29	0.0836413	0.246903	0.0722351	-0.0579395	0.225222	1.08724	0.943707	1.2526	NA	NA	NA	NA	NA	NA	NA	NA
754	372	aparc-Desikan_lh_volume_superiortemporal	GMV	FTD	29	-0.140857	0.0976808	0.0850483	-0.307552	0.0258375	0.868613	0.735245	1.02617	NA	NA	NA	NA	NA	NA	NA	NA
755	373	aparc-Desikan_lh_volume_supramarginal	GMV	FTD	8	-0.148651	0.194847	0.114667	-0.373399	0.0760961	0.86187	0.688391	1.07907	NA	NA	NA	NA	NA	NA	NA	NA
756	374	aparc-Desikan_lh_volume_frontalpole	GMV	FTD	10	0.00723793	0.968012	0.180486	-0.346516	0.360991	1.00726	0.707148	1.43475	NA	NA	NA	NA	NA	NA	NA	NA
757	375	aparc-Desikan_lh_volume_transversetemporal	GMV	FTD	11	-0.145112	0.253038	0.126956	-0.393946	0.103723	0.864926	0.67439	1.10929	NA	NA	NA	NA	NA	NA	NA	NA
758	376	aparc-Desikan_lh_volume_insula	GMV	FTD	29	0.0558384	0.486248	0.0801943	-0.101342	0.213019	1.05743	0.903624	1.23741	NA	NA	NA	NA	NA	NA	NA	NA
759	377	aparc-Desikan_rh_volume_bankssts	GMV	FTD	11	0.0448524	0.770793	0.153953	-0.256896	0.346601	1.04587	0.773449	1.41425	NA	NA	NA	NA	NA	NA	NA	NA
760	378	aparc-Desikan_rh_volume_caudalanteriorcingulate	GMV	FTD	8	0.0737441	0.717183	0.203586	-0.325284	0.472772	1.07653	0.722322	1.60444	NA	NA	NA	NA	NA	NA	NA	NA
761	379	aparc-Desikan_rh_volume_caudalmiddlefrontal	GMV	FTD	9	-0.0592811	0.662768	0.135936	-0.325717	0.207154	0.942442	0.72201	1.23017	NA	NA	NA	NA	NA	NA	NA	NA
762	380	aparc-Desikan_rh_volume_cuneus	GMV	FTD	41	-0.156137	0.015147	0.0642844	-0.282134	-0.0301394	0.855442	0.754172	0.97031	NA	NA	NA	NA	NA	NA	NA	NA
763	381	aparc-Desikan_rh_volume_entorhinal	GMV	FTD	10	-0.168251	0.318654	0.168719	-0.498941	0.162438	0.845141	0.607173	1.17638	NA	NA	NA	NA	NA	NA	NA	NA
764	382	aparc-Desikan_rh_volume_fusiform	GMV	FTD	17	0.0725821	0.488366	0.10475	-0.132727	0.277891	1.07528	0.875704	1.32034	NA	NA	NA	NA	NA	NA	NA	NA
765	383	aparc-Desikan_rh_volume_inferiorparietal	GMV	FTD	13	-0.0286843	0.8514	0.15312	-0.328799	0.27143	0.971723	0.719788	1.31184	NA	NA	NA	NA	NA	NA	NA	NA
766	384	aparc-Desikan_rh_volume_inferiortemporal	GMV	FTD	10	-0.267552	0.103016	0.164101	-0.58919	0.0540872	0.765251	0.554776	1.05558	NA	NA	NA	NA	NA	NA	NA	NA
767	385	aparc-Desikan_rh_volume_isthmuscingulate	GMV	FTD	13	0.131027	0.273768	0.119722	-0.103628	0.365683	1.14	0.90156	1.4415	NA	NA	NA	NA	NA	NA	NA	NA
768	386	aparc-Desikan_rh_volume_lateraloccipital	GMV	FTD	23	-0.0592692	0.511986	0.090384	-0.236422	0.117884	0.942453	0.789448	1.12511	NA	NA	NA	NA	NA	NA	NA	NA
769	387	aparc-Desikan_rh_volume_lateralorbitofrontal	GMV	FTD	25	0.0824026	0.318098	0.0825368	-0.0793695	0.244175	1.08589	0.923699	1.27657	NA	NA	NA	NA	NA	NA	NA	NA
770	388	aparc-Desikan_rh_volume_lingual	GMV	FTD	31	0.0716158	0.351777	0.0769112	-0.0791302	0.222362	1.07424	0.92392	1.24902	NA	NA	NA	NA	NA	NA	NA	NA
771	389	aparc-Desikan_rh_volume_medialorbitofrontal	GMV	FTD	13	0.129565	0.284533	0.121067	-0.107726	0.366855	1.13833	0.897874	1.44319	NA	NA	NA	NA	NA	NA	NA	NA
772	390	aparc-Desikan_rh_volume_middletemporal	GMV	FTD	17	-0.144825	0.29243	0.137561	-0.414445	0.124795	0.865173	0.660707	1.13292	NA	NA	NA	NA	NA	NA	NA	NA
773	391	aparc-Desikan_rh_volume_parahippocampal	GMV	FTD	24	-0.0365738	0.68856	0.0912496	-0.215423	0.142275	0.964087	0.8062	1.15289	NA	NA	NA	NA	NA	NA	NA	NA
774	392	aparc-Desikan_rh_volume_paracentral	GMV	FTD	9	0.034176	0.832256	0.161353	-0.282076	0.350428	1.03477	0.754216	1.41968	NA	NA	NA	NA	NA	NA	NA	NA
775	393	aparc-Desikan_rh_volume_parsopercularis	GMV	FTD	9	0.0362092	0.76097	0.119028	-0.197086	0.269505	1.03687	0.82112	1.30932	NA	NA	NA	NA	NA	NA	NA	NA
776	394	aparc-Desikan_rh_volume_parsorbitalis	GMV	FTD	19	-0.0374455	0.713769	0.102087	-0.237536	0.162645	0.963247	0.788568	1.17662	NA	NA	NA	NA	NA	NA	NA	NA
777	395	aparc-Desikan_rh_volume_parstriangularis	GMV	FTD	16	-0.169464	0.0762086	0.0955741	-0.35679	0.0178608	0.844117	0.69992	1.01802	NA	NA	NA	NA	NA	NA	NA	NA
778	396	aparc-Desikan_rh_volume_pericalcarine	GMV	FTD	39	-0.0114368	0.868229	0.0689341	-0.146548	0.123674	0.988628	0.863685	1.13165	NA	NA	NA	NA	NA	NA	NA	NA
779	397	aparc-Desikan_rh_volume_postcentral	GMV	FTD	19	-0.217363	0.0278493	0.0988281	-0.411066	-0.0236597	0.804638	0.662943	0.976618	NA	NA	NA	NA	NA	NA	NA	NA
780	398	aparc-Desikan_rh_volume_posteriorcingulate	GMV	FTD	13	-0.0388221	0.774129	0.135279	-0.303969	0.226325	0.961922	0.737884	1.25398	NA	NA	NA	NA	NA	NA	NA	NA
781	399	aparc-Desikan_rh_volume_precentral	GMV	FTD	13	0.0479458	0.707291	0.127686	-0.202319	0.298211	1.04911	0.816834	1.34745	NA	NA	NA	NA	NA	NA	NA	NA
782	400	aparc-Desikan_rh_volume_precuneus	GMV	FTD	30	-0.021144	0.782717	0.0766698	-0.171417	0.129129	0.979078	0.84247	1.13784	NA	NA	NA	NA	NA	NA	NA	NA
783	401	aparc-Desikan_rh_volume_rostralanteriorcingulate	GMV	FTD	2	0.158467	0.623006	0.322353	-0.473346	0.79028	1.17171	0.622915	2.20401	NA	NA	NA	NA	NA	NA	NA	NA
784	402	aparc-Desikan_rh_volume_rostralmiddlefrontal	GMV	FTD	34	0.0537474	0.471182	0.0745915	-0.0924519	0.199947	1.05522	0.911693	1.22134	NA	NA	NA	NA	NA	NA	NA	NA
785	403	aparc-Desikan_rh_volume_superiorfrontal	GMV	FTD	17	0.0655285	0.575618	0.117058	-0.163905	0.294962	1.06772	0.848823	1.34307	NA	NA	NA	NA	NA	NA	NA	NA
786	404	aparc-Desikan_rh_volume_superiorparietal	GMV	FTD	24	0.0461251	0.580621	0.0834875	-0.117511	0.209761	1.04721	0.889131	1.23338	NA	NA	NA	NA	NA	NA	NA	NA
787	405	aparc-Desikan_rh_volume_superiortemporal	GMV	FTD	19	-0.0786122	0.547234	0.130605	-0.334597	0.177373	0.924398	0.715626	1.19408	NA	NA	NA	NA	NA	NA	NA	NA
788	406	aparc-Desikan_rh_volume_supramarginal	GMV	FTD	17	-0.0113822	0.901247	0.0917275	-0.191168	0.168404	0.988682	0.825994	1.18341	NA	NA	NA	NA	NA	NA	NA	NA
789	407	aparc-Desikan_rh_volume_frontalpole	GMV	FTD	9	0.253166	0.0837431	0.146392	-0.0337626	0.540095	1.2881	0.966801	1.71617	NA	NA	NA	NA	NA	NA	NA	NA
790	408	aparc-Desikan_rh_volume_transversetemporal	GMV	FTD	12	-0.0286879	0.808515	0.118378	-0.260708	0.203332	0.97172	0.770506	1.22548	NA	NA	NA	NA	NA	NA	NA	NA
791	409	aparc-Desikan_rh_volume_insula	GMV	FTD	19	0.136716	0.166435	0.0988009	-0.056934	0.330366	1.1465	0.944656	1.39148	NA	NA	NA	NA	NA	NA	NA	NA
792	648	aparc-Desikan_lh_area_TotalSurface	SA	FTD	36	0.0352493	0.609716	0.0690515	-0.100092	0.17059	1.03588	0.904755	1.186	NA	NA	NA	NA	NA	NA	NA	NA
793	649	aparc-Desikan_lh_area_bankssts	SA	FTD	13	0.133883	0.266599	0.120514	-0.102325	0.37009	1.14326	0.902736	1.44787	NA	NA	NA	NA	NA	NA	NA	NA
794	650	aparc-Desikan_lh_area_caudalanteriorcingulate	SA	FTD	9	0.310701	0.0653545	0.1686	-0.0197556	0.641157	1.36438	0.980438	1.89868	NA	NA	NA	NA	NA	NA	NA	NA
795	651	aparc-Desikan_lh_area_caudalmiddlefrontal	SA	FTD	18	-0.190826	0.0687138	0.104832	-0.396297	0.0146454	0.826277	0.672807	1.01475	NA	NA	NA	NA	NA	NA	NA	NA
796	652	aparc-Desikan_lh_area_cuneus	SA	FTD	40	-0.0854115	0.145969	0.0587458	-0.200553	0.0297302	0.918134	0.818278	1.03018	NA	NA	NA	NA	NA	NA	NA	NA
797	653	aparc-Desikan_lh_area_entorhinal	SA	FTD	15	-0.131915	0.23832	0.111868	-0.351176	0.087347	0.876416	0.70386	1.09128	NA	NA	NA	NA	NA	NA	NA	NA
798	654	aparc-Desikan_lh_area_fusiform	SA	FTD	18	-0.0178838	0.863079	0.1037	-0.221137	0.185369	0.982275	0.801607	1.20366	NA	NA	NA	NA	NA	NA	NA	NA
799	655	aparc-Desikan_lh_area_inferiorparietal	SA	FTD	27	-0.0614322	0.512223	0.0937352	-0.245153	0.122289	0.940417	0.782585	1.13008	NA	NA	NA	NA	NA	NA	NA	NA
800	656	aparc-Desikan_lh_area_inferiortemporal	SA	FTD	10	0.108421	0.44049	0.140557	-0.167071	0.383912	1.11452	0.84614	1.46802	NA	NA	NA	NA	NA	NA	NA	NA
801	657	aparc-Desikan_lh_area_isthmuscingulate	SA	FTD	20	0.0189542	0.847589	0.0986197	-0.17434	0.212249	1.01913	0.840011	1.23646	NA	NA	NA	NA	NA	NA	NA	NA
802	658	aparc-Desikan_lh_area_lateraloccipital	SA	FTD	28	-0.014917	0.846484	0.077048	-0.165931	0.136097	0.985194	0.847105	1.14579	NA	NA	NA	NA	NA	NA	NA	NA
803	659	aparc-Desikan_lh_area_lateralorbitofrontal	SA	FTD	30	0.0209504	0.784363	0.0765625	-0.129112	0.171013	1.02117	0.878876	1.18651	NA	NA	NA	NA	NA	NA	NA	NA
804	660	aparc-Desikan_lh_area_lingual	SA	FTD	30	-0.0112926	0.876911	0.072909	-0.154194	0.131609	0.988771	0.857105	1.14066	NA	NA	NA	NA	NA	NA	NA	NA
805	661	aparc-Desikan_lh_area_medialorbitofrontal	SA	FTD	7	0.0504522	0.865761	0.298454	-0.534517	0.635421	1.05175	0.585952	1.88782	NA	NA	NA	NA	NA	NA	NA	NA
806	662	aparc-Desikan_lh_area_middletemporal	SA	FTD	20	-0.000402065	0.997901	0.152837	-0.299962	0.299158	0.999598	0.740846	1.34872	NA	NA	NA	NA	NA	NA	NA	NA
807	663	aparc-Desikan_lh_area_parahippocampal	SA	FTD	15	0.0289196	0.856797	0.160262	-0.285193	0.343033	1.02934	0.751869	1.40921	NA	NA	NA	NA	NA	NA	NA	NA
808	664	aparc-Desikan_lh_area_paracentral	SA	FTD	15	-0.147595	0.180774	0.110279	-0.363742	0.0685523	0.86278	0.69507	1.07096	NA	NA	NA	NA	NA	NA	NA	NA
809	665	aparc-Desikan_lh_area_parsopercularis	SA	FTD	21	-0.0725174	0.436415	0.0931787	-0.255148	0.110113	0.93005	0.774802	1.1164	NA	NA	NA	NA	NA	NA	NA	NA
810	666	aparc-Desikan_lh_area_parsorbitalis	SA	FTD	15	-0.203757	0.0703716	0.112603	-0.424459	0.0169455	0.815661	0.654123	1.01709	NA	NA	NA	NA	NA	NA	NA	NA
811	667	aparc-Desikan_lh_area_parstriangularis	SA	FTD	23	-0.069723	0.381166	0.0796152	-0.225769	0.0863228	0.932652	0.797903	1.09016	NA	NA	NA	NA	NA	NA	NA	NA
812	668	aparc-Desikan_lh_area_pericalcarine	SA	FTD	41	-0.000644312	0.992151	0.0654943	-0.129013	0.127725	0.999356	0.878962	1.13624	NA	NA	NA	NA	NA	NA	NA	NA
813	669	aparc-Desikan_lh_area_postcentral	SA	FTD	19	-0.0471555	0.591536	0.0878763	-0.219393	0.125082	0.953939	0.803006	1.13324	NA	NA	NA	NA	NA	NA	NA	NA
814	670	aparc-Desikan_lh_area_posteriorcingulate	SA	FTD	5	0.560135	0.00599748	0.20384	0.160609	0.959661	1.75091	1.17423	2.61081	NA	NA	NA	NA	NA	NA	NA	NA
815	671	aparc-Desikan_lh_area_precentral	SA	FTD	24	0.050327	0.451016	0.0667714	-0.0805448	0.181199	1.05161	0.922614	1.19865	NA	NA	NA	NA	NA	NA	NA	NA
816	672	aparc-Desikan_lh_area_precuneus	SA	FTD	42	-0.00404291	0.950559	0.0652038	-0.131842	0.123756	0.995965	0.876479	1.13174	NA	NA	NA	NA	NA	NA	NA	NA
817	673	aparc-Desikan_lh_area_rostralanteriorcingulate	SA	FTD	15	-0.143761	0.213272	0.115506	-0.370152	0.0826308	0.866095	0.690629	1.08614	NA	NA	NA	NA	NA	NA	NA	NA
818	674	aparc-Desikan_lh_area_rostralmiddlefrontal	SA	FTD	28	0.035875	0.674852	0.0855187	-0.131742	0.203492	1.03653	0.876567	1.22567	NA	NA	NA	NA	NA	NA	NA	NA
819	675	aparc-Desikan_lh_area_superiorfrontal	SA	FTD	18	0.114966	0.2426	0.0983861	-0.0778712	0.307802	1.12183	0.925084	1.36043	NA	NA	NA	NA	NA	NA	NA	NA
820	676	aparc-Desikan_lh_area_superiorparietal	SA	FTD	30	0.0319312	0.668076	0.0744681	-0.114026	0.177889	1.03245	0.892235	1.19469	NA	NA	NA	NA	NA	NA	NA	NA
821	677	aparc-Desikan_lh_area_superiortemporal	SA	FTD	20	0.088056	0.431275	0.111886	-0.131241	0.307353	1.09205	0.877006	1.35982	NA	NA	NA	NA	NA	NA	NA	NA
822	678	aparc-Desikan_lh_area_supramarginal	SA	FTD	21	0.00853615	0.922989	0.0883023	-0.164536	0.181609	1.00857	0.848287	1.19914	NA	NA	NA	NA	NA	NA	NA	NA
823	679	aparc-Desikan_lh_area_frontalpole	SA	FTD	2	0.116334	0.609674	0.227864	-0.33028	0.562947	1.12337	0.718722	1.75584	NA	NA	NA	NA	NA	NA	NA	NA
824	680	aparc-Desikan_lh_area_transversetemporal	SA	FTD	23	-0.0731356	0.537727	0.118678	-0.305744	0.159473	0.929475	0.736575	1.17289	NA	NA	NA	NA	NA	NA	NA	NA
825	681	aparc-Desikan_lh_area_insula	SA	FTD	23	0.0998637	0.307432	0.0978456	-0.0919136	0.291641	1.10502	0.912184	1.33862	NA	NA	NA	NA	NA	NA	NA	NA
826	682	aparc-Desikan_rh_area_TotalSurface	SA	FTD	30	0.0271143	0.708207	0.0724467	-0.114881	0.16911	1.02749	0.891472	1.18425	NA	NA	NA	NA	NA	NA	NA	NA
827	683	aparc-Desikan_rh_area_bankssts	SA	FTD	15	0.00650225	0.95467	0.114388	-0.217699	0.230703	1.00652	0.804368	1.25949	NA	NA	NA	NA	NA	NA	NA	NA
828	684	aparc-Desikan_rh_area_caudalanteriorcingulate	SA	FTD	12	0.0933903	0.573185	0.165772	-0.231522	0.418303	1.09789	0.793325	1.51938	NA	NA	NA	NA	NA	NA	NA	NA
829	685	aparc-Desikan_rh_area_caudalmiddlefrontal	SA	FTD	18	-0.000470609	0.99697	0.123944	-0.243401	0.24246	0.99953	0.783957	1.27438	NA	NA	NA	NA	NA	NA	NA	NA
830	686	aparc-Desikan_rh_area_cuneus	SA	FTD	48	-0.108543	0.0656346	0.0589614	-0.224107	0.00702163	0.897141	0.79923	1.00705	NA	NA	NA	NA	NA	NA	NA	NA
831	687	aparc-Desikan_rh_area_entorhinal	SA	FTD	21	0.0321982	0.741034	0.097427	-0.158759	0.223155	1.03272	0.853202	1.25001	NA	NA	NA	NA	NA	NA	NA	NA
832	688	aparc-Desikan_rh_area_fusiform	SA	FTD	23	0.125724	0.185697	0.0949996	-0.0604753	0.311923	1.13397	0.941317	1.36605	NA	NA	NA	NA	NA	NA	NA	NA
833	689	aparc-Desikan_rh_area_inferiorparietal	SA	FTD	22	-0.073226	0.41507	0.0898475	-0.249327	0.102875	0.929391	0.779325	1.10835	NA	NA	NA	NA	NA	NA	NA	NA
834	690	aparc-Desikan_rh_area_inferiortemporal	SA	FTD	22	-0.0587297	0.554768	0.0994357	-0.253624	0.136164	0.942962	0.775984	1.14587	NA	NA	NA	NA	NA	NA	NA	NA
835	691	aparc-Desikan_rh_area_isthmuscingulate	SA	FTD	28	0.0897539	0.338427	0.0937594	-0.0940146	0.273522	1.09391	0.910269	1.31459	NA	NA	NA	NA	NA	NA	NA	NA
836	692	aparc-Desikan_rh_area_lateraloccipital	SA	FTD	33	0.0609452	0.523743	0.0955874	-0.126406	0.248297	1.06284	0.881257	1.28184	NA	NA	NA	NA	NA	NA	NA	NA
837	693	aparc-Desikan_rh_area_lateralorbitofrontal	SA	FTD	21	0.122285	0.173461	0.0898379	-0.0537978	0.298367	1.13008	0.947624	1.34766	NA	NA	NA	NA	NA	NA	NA	NA
838	694	aparc-Desikan_rh_area_lingual	SA	FTD	34	0.0657117	0.33009	0.0674705	-0.0665305	0.197954	1.06792	0.935634	1.21891	NA	NA	NA	NA	NA	NA	NA	NA
839	695	aparc-Desikan_rh_area_medialorbitofrontal	SA	FTD	20	0.222986	0.0878749	0.130652	-0.0330921	0.479064	1.2498	0.967449	1.61456	NA	NA	NA	NA	NA	NA	NA	NA
840	696	aparc-Desikan_rh_area_middletemporal	SA	FTD	25	-0.133961	0.303061	0.130073	-0.388904	0.120982	0.874624	0.677799	1.1286	NA	NA	NA	NA	NA	NA	NA	NA
841	697	aparc-Desikan_rh_area_parahippocampal	SA	FTD	14	0.152533	0.184969	0.115067	-0.0729972	0.378064	1.16478	0.929603	1.45946	NA	NA	NA	NA	NA	NA	NA	NA
842	698	aparc-Desikan_rh_area_paracentral	SA	FTD	19	-0.182607	0.0722621	0.101591	-0.381726	0.0165123	0.833096	0.682682	1.01665	NA	NA	NA	NA	NA	NA	NA	NA
843	699	aparc-Desikan_rh_area_parsopercularis	SA	FTD	9	-0.0131275	0.934646	0.16009	-0.326903	0.300648	0.986958	0.721153	1.35073	NA	NA	NA	NA	NA	NA	NA	NA
844	700	aparc-Desikan_rh_area_parsorbitalis	SA	FTD	21	-0.0979792	0.418962	0.121228	-0.335586	0.139627	0.906668	0.714919	1.14985	NA	NA	NA	NA	NA	NA	NA	NA
845	701	aparc-Desikan_rh_area_parstriangularis	SA	FTD	22	-0.147838	0.134176	0.0987012	-0.341292	0.0456163	0.862571	0.710851	1.04667	NA	NA	NA	NA	NA	NA	NA	NA
846	702	aparc-Desikan_rh_area_pericalcarine	SA	FTD	44	-0.0510018	0.403542	0.0610572	-0.170674	0.0686703	0.950277	0.843096	1.07108	NA	NA	NA	NA	NA	NA	NA	NA
847	703	aparc-Desikan_rh_area_postcentral	SA	FTD	20	-0.0529554	0.518576	0.0820324	-0.213739	0.107828	0.948422	0.807559	1.11386	NA	NA	NA	NA	NA	NA	NA	NA
848	704	aparc-Desikan_rh_area_posteriorcingulate	SA	FTD	24	0.0659548	0.517124	0.101816	-0.133604	0.265514	1.06818	0.874936	1.3041	NA	NA	NA	NA	NA	NA	NA	NA
849	705	aparc-Desikan_rh_area_precentral	SA	FTD	12	-0.0359079	0.778751	0.12781	-0.286416	0.2146	0.964729	0.75095	1.23937	NA	NA	NA	NA	NA	NA	NA	NA
850	706	aparc-Desikan_rh_area_precuneus	SA	FTD	28	-0.127912	0.11014	0.0800668	-0.284843	0.029019	0.879931	0.752132	1.02944	NA	NA	NA	NA	NA	NA	NA	NA
851	707	aparc-Desikan_rh_area_rostralanteriorcingulate	SA	FTD	8	0.0211882	0.92884	0.237258	-0.443838	0.486214	1.02141	0.641569	1.62615	NA	NA	NA	NA	NA	NA	NA	NA
852	708	aparc-Desikan_rh_area_rostralmiddlefrontal	SA	FTD	23	-0.0523178	0.567303	0.0914603	-0.23158	0.126944	0.949027	0.793279	1.13535	NA	NA	NA	NA	NA	NA	NA	NA
853	709	aparc-Desikan_rh_area_superiorfrontal	SA	FTD	19	0.136982	0.245955	0.118065	-0.0944244	0.368389	1.14681	0.909896	1.4454	NA	NA	NA	NA	NA	NA	NA	NA
854	710	aparc-Desikan_rh_area_superiorparietal	SA	FTD	23	-0.0150861	0.85688	0.0836505	-0.179041	0.148869	0.985027	0.836072	1.16052	NA	NA	NA	NA	NA	NA	NA	NA
855	711	aparc-Desikan_rh_area_superiortemporal	SA	FTD	22	0.070295	0.446884	0.092418	-0.110844	0.251434	1.07282	0.895078	1.28587	NA	NA	NA	NA	NA	NA	NA	NA
856	712	aparc-Desikan_rh_area_supramarginal	SA	FTD	25	0.0196856	0.807027	0.0805914	-0.138274	0.177645	1.01988	0.87086	1.1944	NA	NA	NA	NA	NA	NA	NA	NA
857	713	aparc-Desikan_rh_area_frontalpole	SA	FTD	6	-0.0250104	0.889888	0.18065	-0.379085	0.329064	0.9753	0.684487	1.38967	NA	NA	NA	NA	NA	NA	NA	NA
858	714	aparc-Desikan_rh_area_transversetemporal	SA	FTD	20	-0.0849272	0.477845	0.119654	-0.319449	0.149595	0.918579	0.726549	1.16136	NA	NA	NA	NA	NA	NA	NA	NA
859	715	aparc-Desikan_rh_area_insula	SA	FTD	13	0.145882	0.253092	0.127645	-0.104302	0.396066	1.15706	0.900953	1.48597	NA	NA	NA	NA	NA	NA	NA	NA
860	1020	aparc-Desikan_lh_thickness_GlobalMeanThickness	CT	FTD	25	0.0615664	0.602563	0.118234	-0.170171	0.293304	1.0635	0.84352	1.34085	NA	NA	NA	NA	NA	NA	NA	NA
861	1021	aparc-Desikan_lh_thickness_bankssts	CT	FTD	7	0.152791	0.494105	0.223446	-0.285163	0.590745	1.16508	0.751892	1.80533	NA	NA	NA	NA	NA	NA	NA	NA
862	1022	aparc-Desikan_lh_thickness_caudalanteriorcingulate	CT	FTD	6	0.0575649	0.766808	0.194114	-0.322898	0.438028	1.05925	0.724048	1.54965	NA	NA	NA	NA	NA	NA	NA	NA
863	1023	aparc-Desikan_lh_thickness_caudalmiddlefrontal	CT	FTD	20	0.0814082	0.51241	0.12427	-0.162162	0.324978	1.08481	0.850304	1.384	NA	NA	NA	NA	NA	NA	NA	NA
864	1024	aparc-Desikan_lh_thickness_cuneus	CT	FTD	23	-0.0755772	0.516267	0.116432	-0.303784	0.15263	0.927208	0.73802	1.16489	NA	NA	NA	NA	NA	NA	NA	NA
865	1025	aparc-Desikan_lh_thickness_entorhinal	CT	FTD	8	0.114767	0.495983	0.168571	-0.215632	0.445166	1.12161	0.806032	1.56075	NA	NA	NA	NA	NA	NA	NA	NA
866	1026	aparc-Desikan_lh_thickness_fusiform	CT	FTD	12	-0.186861	0.272409	0.170256	-0.520563	0.14684	0.829559	0.594186	1.15817	NA	NA	NA	NA	NA	NA	NA	NA
867	1027	aparc-Desikan_lh_thickness_inferiorparietal	CT	FTD	16	0.0443469	0.704945	0.117117	-0.185203	0.273897	1.04534	0.830936	1.31508	NA	NA	NA	NA	NA	NA	NA	NA
868	1028	aparc-Desikan_lh_thickness_inferiortemporal	CT	FTD	12	0.0136327	0.934755	0.166528	-0.312763	0.340028	1.01373	0.731423	1.40499	NA	NA	NA	NA	NA	NA	NA	NA
869	1029	aparc-Desikan_lh_thickness_isthmuscingulate	CT	FTD	22	0.0270894	0.777107	0.0956914	-0.160466	0.214644	1.02746	0.851747	1.23942	NA	NA	NA	NA	NA	NA	NA	NA
870	1030	aparc-Desikan_lh_thickness_lateraloccipital	CT	FTD	20	0.0121501	0.934488	0.147813	-0.277564	0.301864	1.01222	0.757627	1.35238	NA	NA	NA	NA	NA	NA	NA	NA
871	1031	aparc-Desikan_lh_thickness_lateralorbitofrontal	CT	FTD	14	-0.106304	0.450615	0.140914	-0.382495	0.169887	0.899151	0.682157	1.18517	NA	NA	NA	NA	NA	NA	NA	NA
872	1032	aparc-Desikan_lh_thickness_lingual	CT	FTD	16	0.00900935	0.939015	0.117757	-0.221794	0.239813	1.00905	0.80108	1.27101	NA	NA	NA	NA	NA	NA	NA	NA
873	1033	aparc-Desikan_lh_thickness_medialorbitofrontal	CT	FTD	5	0.190574	0.352954	0.205166	-0.211552	0.5927	1.20994	0.809327	1.80887	NA	NA	NA	NA	NA	NA	NA	NA
874	1034	aparc-Desikan_lh_thickness_middletemporal	CT	FTD	9	0.294793	0.0546098	0.153381	-0.00583339	0.595419	1.34285	0.994184	1.81379	NA	NA	NA	NA	NA	NA	NA	NA
875	1035	aparc-Desikan_lh_thickness_parahippocampal	CT	FTD	22	0.00402895	0.969809	0.10645	-0.204614	0.212672	1.00404	0.814962	1.23698	NA	NA	NA	NA	NA	NA	NA	NA
876	1036	aparc-Desikan_lh_thickness_paracentral	CT	FTD	24	-0.190921	0.12327	0.123879	-0.433724	0.0518815	0.826198	0.648091	1.05325	NA	NA	NA	NA	NA	NA	NA	NA
877	1037	aparc-Desikan_lh_thickness_parsopercularis	CT	FTD	18	0.130077	0.213417	0.104544	-0.0748303	0.334984	1.13892	0.927901	1.39792	NA	NA	NA	NA	NA	NA	NA	NA
878	1038	aparc-Desikan_lh_thickness_parsorbitalis	CT	FTD	11	0.137439	0.485944	0.19725	-0.249171	0.524049	1.14733	0.779447	1.68885	NA	NA	NA	NA	NA	NA	NA	NA
879	1039	aparc-Desikan_lh_thickness_parstriangularis	CT	FTD	9	-0.199775	0.163082	0.143231	-0.480507	0.0809569	0.818915	0.61847	1.08432	NA	NA	NA	NA	NA	NA	NA	NA
880	1040	aparc-Desikan_lh_thickness_pericalcarine	CT	FTD	10	0.0587319	0.679757	0.142279	-0.220134	0.337598	1.06049	0.802411	1.40158	NA	NA	NA	NA	NA	NA	NA	NA
881	1041	aparc-Desikan_lh_thickness_postcentral	CT	FTD	16	0.113344	0.179829	0.0845044	-0.0522844	0.278973	1.12002	0.949059	1.32177	NA	NA	NA	NA	NA	NA	NA	NA
882	1042	aparc-Desikan_lh_thickness_posteriorcingulate	CT	FTD	11	-0.332265	0.0208633	0.14381	-0.614132	-0.0503979	0.717297	0.54111	0.950851	NA	NA	NA	NA	NA	NA	NA	NA
883	1043	aparc-Desikan_lh_thickness_precentral	CT	FTD	18	0.0305878	0.761328	0.100705	-0.166794	0.227969	1.03106	0.846374	1.25605	NA	NA	NA	NA	NA	NA	NA	NA
884	1044	aparc-Desikan_lh_thickness_precuneus	CT	FTD	22	0.0589844	0.526439	0.0931159	-0.123523	0.241491	1.06076	0.883802	1.27315	NA	NA	NA	NA	NA	NA	NA	NA
885	1045	aparc-Desikan_lh_thickness_rostralanteriorcingulate	CT	FTD	8	0.0240935	0.894921	0.182416	-0.333442	0.381629	1.02439	0.716454	1.46467	NA	NA	NA	NA	NA	NA	NA	NA
886	1046	aparc-Desikan_lh_thickness_rostralmiddlefrontal	CT	FTD	24	0.0201068	0.836615	0.097499	-0.170991	0.211205	1.02031	0.842829	1.23517	NA	NA	NA	NA	NA	NA	NA	NA
887	1047	aparc-Desikan_lh_thickness_superiorfrontal	CT	FTD	21	-0.0419086	0.672363	0.0990964	-0.236137	0.15232	0.958957	0.789672	1.16453	NA	NA	NA	NA	NA	NA	NA	NA
888	1048	aparc-Desikan_lh_thickness_superiorparietal	CT	FTD	22	-0.0517251	0.654723	0.115662	-0.278422	0.174972	0.94959	0.756978	1.19121	NA	NA	NA	NA	NA	NA	NA	NA
889	1049	aparc-Desikan_lh_thickness_superiortemporal	CT	FTD	18	0.086093	0.403765	0.103116	-0.116014	0.2882	1.08991	0.890463	1.33402	NA	NA	NA	NA	NA	NA	NA	NA
890	1050	aparc-Desikan_lh_thickness_supramarginal	CT	FTD	18	0.039097	0.704517	0.103096	-0.16297	0.241164	1.03987	0.849616	1.27273	NA	NA	NA	NA	NA	NA	NA	NA
891	1051	aparc-Desikan_lh_thickness_frontalpole	CT	FTD	4	0.141813	0.630901	0.295162	-0.436704	0.72033	1.15236	0.646163	2.05511	NA	NA	NA	NA	NA	NA	NA	NA
892	1052	aparc-Desikan_lh_thickness_transversetemporal	CT	FTD	14	0.0576761	0.628499	0.119205	-0.175965	0.291317	1.05937	0.838647	1.33819	NA	NA	NA	NA	NA	NA	NA	NA
893	1053	aparc-Desikan_lh_thickness_insula	CT	FTD	21	-0.136038	0.203175	0.106901	-0.345564	0.0734883	0.87281	0.707821	1.07626	NA	NA	NA	NA	NA	NA	NA	NA
894	1054	aparc-Desikan_rh_thickness_GlobalMeanThickness	CT	FTD	21	0.0252218	0.804768	0.102037	-0.174772	0.225215	1.02554	0.839649	1.25259	NA	NA	NA	NA	NA	NA	NA	NA
895	1055	aparc-Desikan_rh_thickness_bankssts	CT	FTD	4	0.233898	0.400705	0.278331	-0.311629	0.779426	1.26352	0.732253	2.18022	NA	NA	NA	NA	NA	NA	NA	NA
896	1056	aparc-Desikan_rh_thickness_caudalanteriorcingulate	CT	FTD	6	0.143843	0.443097	0.187546	-0.223748	0.511434	1.1547	0.799517	1.66768	NA	NA	NA	NA	NA	NA	NA	NA
897	1057	aparc-Desikan_rh_thickness_caudalmiddlefrontal	CT	FTD	25	-0.156319	0.131169	0.103556	-0.359288	0.0466511	0.855287	0.698173	1.04776	NA	NA	NA	NA	NA	NA	NA	NA
898	1058	aparc-Desikan_rh_thickness_cuneus	CT	FTD	18	-0.129577	0.223864	0.106533	-0.338381	0.0792264	0.878467	0.712923	1.08245	NA	NA	NA	NA	NA	NA	NA	NA
899	1059	aparc-Desikan_rh_thickness_entorhinal	CT	FTD	9	-0.0835566	0.591163	0.155555	-0.388445	0.221332	0.919839	0.678111	1.24774	NA	NA	NA	NA	NA	NA	NA	NA
900	1060	aparc-Desikan_rh_thickness_fusiform	CT	FTD	15	-0.0828361	0.484222	0.118417	-0.314934	0.149261	0.920502	0.729837	1.16098	NA	NA	NA	NA	NA	NA	NA	NA
901	1061	aparc-Desikan_rh_thickness_inferiorparietal	CT	FTD	17	0.0362374	0.748769	0.113149	-0.185534	0.258009	1.0369	0.83066	1.29435	NA	NA	NA	NA	NA	NA	NA	NA
902	1062	aparc-Desikan_rh_thickness_inferiortemporal	CT	FTD	13	0.122253	0.466723	0.167971	-0.20697	0.451475	1.13004	0.813044	1.57063	NA	NA	NA	NA	NA	NA	NA	NA
903	1063	aparc-Desikan_rh_thickness_isthmuscingulate	CT	FTD	14	-0.322109	0.0107319	0.126252	-0.569564	-0.0746543	0.724619	0.565772	0.928064	NA	NA	NA	NA	NA	NA	NA	NA
904	1064	aparc-Desikan_rh_thickness_lateraloccipital	CT	FTD	18	-0.0772593	0.58781	0.142541	-0.35664	0.202122	0.92565	0.700024	1.224	NA	NA	NA	NA	NA	NA	NA	NA
905	1065	aparc-Desikan_rh_thickness_lateralorbitofrontal	CT	FTD	20	-0.210931	0.0533242	0.109162	-0.424888	0.00302528	0.80983	0.653843	1.00303	NA	NA	NA	NA	NA	NA	NA	NA
906	1066	aparc-Desikan_rh_thickness_lingual	CT	FTD	20	0.0188939	0.869801	0.115269	-0.207034	0.244821	1.01907	0.812992	1.27739	NA	NA	NA	NA	NA	NA	NA	NA
907	1067	aparc-Desikan_rh_thickness_medialorbitofrontal	CT	FTD	11	-0.249728	0.0448866	0.124508	-0.493765	-0.005692	0.779012	0.610324	0.994324	NA	NA	NA	NA	NA	NA	NA	NA
908	1068	aparc-Desikan_rh_thickness_middletemporal	CT	FTD	11	0.193135	0.314673	0.192085	-0.183352	0.569622	1.21305	0.832475	1.7676	NA	NA	NA	NA	NA	NA	NA	NA
909	1069	aparc-Desikan_rh_thickness_parahippocampal	CT	FTD	11	-0.116108	0.383449	0.133219	-0.377218	0.145001	0.890379	0.685766	1.15604	NA	NA	NA	NA	NA	NA	NA	NA
910	1070	aparc-Desikan_rh_thickness_paracentral	CT	FTD	18	-0.0295146	0.777917	0.104649	-0.234627	0.175598	0.970917	0.790866	1.19196	NA	NA	NA	NA	NA	NA	NA	NA
911	1071	aparc-Desikan_rh_thickness_parsopercularis	CT	FTD	17	0.0373417	0.777676	0.132254	-0.221876	0.29656	1.03805	0.801014	1.34522	NA	NA	NA	NA	NA	NA	NA	NA
912	1072	aparc-Desikan_rh_thickness_parsorbitalis	CT	FTD	12	0.0263665	0.854137	0.14342	-0.254736	0.307469	1.02672	0.775121	1.35998	NA	NA	NA	NA	NA	NA	NA	NA
913	1073	aparc-Desikan_rh_thickness_parstriangularis	CT	FTD	20	-0.0403272	0.716049	0.110867	-0.257626	0.176972	0.960475	0.772884	1.1936	NA	NA	NA	NA	NA	NA	NA	NA
914	1074	aparc-Desikan_rh_thickness_pericalcarine	CT	FTD	10	-0.172523	0.208146	0.137067	-0.441174	0.0961275	0.841539	0.643281	1.1009	NA	NA	NA	NA	NA	NA	NA	NA
915	1075	aparc-Desikan_rh_thickness_postcentral	CT	FTD	16	0.0506562	0.559246	0.0867458	-0.119366	0.220678	1.05196	0.887483	1.24692	NA	NA	NA	NA	NA	NA	NA	NA
916	1076	aparc-Desikan_rh_thickness_posteriorcingulate	CT	FTD	12	-0.0592542	0.643462	0.128016	-0.310166	0.191658	0.942467	0.733325	1.21126	NA	NA	NA	NA	NA	NA	NA	NA
917	1077	aparc-Desikan_rh_thickness_precentral	CT	FTD	16	0.0391717	0.721513	0.109898	-0.176228	0.254572	1.03995	0.838427	1.28991	NA	NA	NA	NA	NA	NA	NA	NA
918	1078	aparc-Desikan_rh_thickness_precuneus	CT	FTD	27	0.0102366	0.90186	0.0830139	-0.152471	0.172944	1.01029	0.858584	1.1888	NA	NA	NA	NA	NA	NA	NA	NA
919	1079	aparc-Desikan_rh_thickness_rostralanteriorcingulate	CT	FTD	10	0.00995612	0.962689	0.212834	-0.407198	0.42711	1.01001	0.665512	1.53282	NA	NA	NA	NA	NA	NA	NA	NA
920	1080	aparc-Desikan_rh_thickness_rostralmiddlefrontal	CT	FTD	20	-0.0341571	0.739077	0.102551	-0.235156	0.166842	0.96642	0.790447	1.18157	NA	NA	NA	NA	NA	NA	NA	NA
921	1081	aparc-Desikan_rh_thickness_superiorfrontal	CT	FTD	20	0.00150976	0.987252	0.0944918	-0.183694	0.186714	1.00151	0.83219	1.20528	NA	NA	NA	NA	NA	NA	NA	NA
922	1082	aparc-Desikan_rh_thickness_superiorparietal	CT	FTD	18	0.0748579	0.466796	0.102869	-0.126765	0.276481	1.07773	0.880941	1.31848	NA	NA	NA	NA	NA	NA	NA	NA
923	1083	aparc-Desikan_rh_thickness_superiortemporal	CT	FTD	19	-0.0212229	0.848846	0.111353	-0.239475	0.197029	0.979001	0.787041	1.21778	NA	NA	NA	NA	NA	NA	NA	NA
924	1084	aparc-Desikan_rh_thickness_supramarginal	CT	FTD	17	0.0825423	0.552874	0.139087	-0.190068	0.355153	1.08604	0.826903	1.4264	NA	NA	NA	NA	NA	NA	NA	NA
925	1085	aparc-Desikan_rh_thickness_frontalpole	CT	FTD	9	-0.0562695	0.715602	0.154441	-0.358974	0.246435	0.945284	0.698392	1.27946	NA	NA	NA	NA	NA	NA	NA	NA
926	1086	aparc-Desikan_rh_thickness_transversetemporal	CT	FTD	10	0.0616669	0.671539	0.145428	-0.223372	0.346706	1.06361	0.799817	1.4144	NA	NA	NA	NA	NA	NA	NA	NA
927	1087	aparc-Desikan_rh_thickness_insula	CT	FTD	14	-0.0834365	0.573374	0.148176	-0.373862	0.206989	0.919949	0.688072	1.22997	NA	NA	NA	NA	NA	NA	NA	NA
928	1452	IDP_dMRI_TBSS_FA_Middle_cerebellar_peduncle	FA	FTD	35	0.0550008	0.420487	0.0682751	-0.0788184	0.18882	1.05654	0.924208	1.20782	NA	NA	NA	NA	NA	NA	NA	NA
929	1453	IDP_dMRI_TBSS_FA_Pontine_crossing_tract	FA	FTD	13	-0.0276113	0.805296	0.112014	-0.247159	0.191936	0.972766	0.781017	1.21159	NA	NA	NA	NA	NA	NA	NA	NA
930	1454	IDP_dMRI_TBSS_FA_Genu_of_corpus_callosum	FA	FTD	45	-0.0500057	0.448412	0.0659649	-0.179297	0.0792856	0.951224	0.835858	1.08251	NA	NA	NA	NA	NA	NA	NA	NA
931	1455	IDP_dMRI_TBSS_FA_Body_of_corpus_callosum	FA	FTD	34	-0.0855295	0.215651	0.069077	-0.220921	0.0498615	0.918026	0.80178	1.05113	NA	NA	NA	NA	NA	NA	NA	NA
932	1456	IDP_dMRI_TBSS_FA_Splenium_of_corpus_callosum	FA	FTD	21	0.0500002	0.519575	0.0776401	-0.102174	0.202175	1.05127	0.902872	1.22406	NA	NA	NA	NA	NA	NA	NA	NA
933	1457	IDP_dMRI_TBSS_FA_Fornix	FA	FTD	18	-0.0105564	0.931892	0.123519	-0.252653	0.23154	0.989499	0.776737	1.26054	NA	NA	NA	NA	NA	NA	NA	NA
934	1458	IDP_dMRI_TBSS_FA_Corticospinal_tract_R	FA	FTD	16	-0.031412	0.824335	0.141513	-0.308777	0.245953	0.969076	0.734345	1.27884	NA	NA	NA	NA	NA	NA	NA	NA
935	1459	IDP_dMRI_TBSS_FA_Corticospinal_tract_L	FA	FTD	13	-0.118158	0.333006	0.122055	-0.357386	0.121069	0.888555	0.699502	1.1287	NA	NA	NA	NA	NA	NA	NA	NA
936	1460	IDP_dMRI_TBSS_FA_Medial_lemniscus_R	FA	FTD	11	-0.0295805	0.828365	0.136442	-0.297007	0.237846	0.970853	0.743039	1.26851	NA	NA	NA	NA	NA	NA	NA	NA
937	1461	IDP_dMRI_TBSS_FA_Medial_lemniscus_L	FA	FTD	19	0.050586	0.607256	0.0984175	-0.142312	0.243484	1.05189	0.86735	1.27569	NA	NA	NA	NA	NA	NA	NA	NA
938	1462	IDP_dMRI_TBSS_FA_Inferior_cerebellar_peduncle_R	FA	FTD	37	0.0526931	0.510593	0.0800911	-0.104286	0.209672	1.05411	0.900968	1.23327	NA	NA	NA	NA	NA	NA	NA	NA
939	1463	IDP_dMRI_TBSS_FA_Inferior_cerebellar_peduncle_L	FA	FTD	32	0.121859	0.109876	0.0762215	-0.0275351	0.271253	1.12959	0.972841	1.31161	NA	NA	NA	NA	NA	NA	NA	NA
940	1464	IDP_dMRI_TBSS_FA_Superior_cerebellar_peduncle_R	FA	FTD	30	-0.0348995	0.623698	0.0711339	-0.174322	0.104523	0.965702	0.840026	1.11018	NA	NA	NA	NA	NA	NA	NA	NA
941	1465	IDP_dMRI_TBSS_FA_Superior_cerebellar_peduncle_L	FA	FTD	27	-0.0292213	0.716389	0.0804354	-0.186875	0.128432	0.971202	0.829548	1.13704	NA	NA	NA	NA	NA	NA	NA	NA
942	1466	IDP_dMRI_TBSS_FA_Cerebral_peduncle_R	FA	FTD	17	0.0135178	0.902308	0.110129	-0.202334	0.22937	1.01361	0.816822	1.25781	NA	NA	NA	NA	NA	NA	NA	NA
943	1467	IDP_dMRI_TBSS_FA_Cerebral_peduncle_L	FA	FTD	17	0.0488393	0.66512	0.112831	-0.172309	0.269988	1.05005	0.841719	1.30995	NA	NA	NA	NA	NA	NA	NA	NA
944	1468	IDP_dMRI_TBSS_FA_Anterior_limb_of_internal_capsule_R	FA	FTD	28	-0.0724651	0.357834	0.0788093	-0.226931	0.0820011	0.930098	0.796975	1.08546	NA	NA	NA	NA	NA	NA	NA	NA
945	1469	IDP_dMRI_TBSS_FA_Anterior_limb_of_internal_capsule_L	FA	FTD	30	-0.0981775	0.217119	0.0795459	-0.254087	0.0577324	0.906488	0.775624	1.05943	NA	NA	NA	NA	NA	NA	NA	NA
946	1470	IDP_dMRI_TBSS_FA_Posterior_limb_of_internal_capsule_R	FA	FTD	45	-0.0162921	0.775378	0.0570958	-0.1282	0.0956156	0.98384	0.879678	1.10034	NA	NA	NA	NA	NA	NA	NA	NA
947	1471	IDP_dMRI_TBSS_FA_Posterior_limb_of_internal_capsule_L	FA	FTD	40	0.00434876	0.942349	0.0601336	-0.113513	0.122211	1.00436	0.892693	1.12999	NA	NA	NA	NA	NA	NA	NA	NA
948	1472	IDP_dMRI_TBSS_FA_Retrolenticular_part_of_internal_capsule_R	FA	FTD	31	-0.0357583	0.627823	0.0737599	-0.180328	0.108811	0.964873	0.834997	1.11495	NA	NA	NA	NA	NA	NA	NA	NA
949	1473	IDP_dMRI_TBSS_FA_Retrolenticular_part_of_internal_capsule_L	FA	FTD	37	-0.0410538	0.551685	0.0689705	-0.176236	0.0941283	0.959777	0.83842	1.0987	NA	NA	NA	NA	NA	NA	NA	NA
950	1474	IDP_dMRI_TBSS_FA_Anterior_corona_radiata_R	FA	FTD	34	-0.0725544	0.340051	0.0760477	-0.221608	0.0764991	0.930015	0.801229	1.0795	NA	NA	NA	NA	NA	NA	NA	NA
951	1475	IDP_dMRI_TBSS_FA_Anterior_corona_radiata_L	FA	FTD	38	-0.0681563	0.39716	0.0804961	-0.225929	0.089616	0.934114	0.797775	1.09375	NA	NA	NA	NA	NA	NA	NA	NA
952	1476	IDP_dMRI_TBSS_FA_Superior_corona_radiata_R	FA	FTD	20	-0.0581907	0.513292	0.0890147	-0.232659	0.116278	0.94347	0.792423	1.12331	NA	NA	NA	NA	NA	NA	NA	NA
953	1477	IDP_dMRI_TBSS_FA_Superior_corona_radiata_L	FA	FTD	34	0.017706	0.823772	0.0795076	-0.138129	0.173541	1.01786	0.870986	1.18951	NA	NA	NA	NA	NA	NA	NA	NA
954	1478	IDP_dMRI_TBSS_FA_Posterior_corona_radiata_R	FA	FTD	30	-0.0347025	0.657815	0.0783474	-0.188263	0.118858	0.965893	0.828397	1.12621	NA	NA	NA	NA	NA	NA	NA	NA
955	1479	IDP_dMRI_TBSS_FA_Posterior_corona_radiata_L	FA	FTD	33	-0.177521	0.0130332	0.0714985	-0.317658	-0.0373839	0.837344	0.727852	0.963306	NA	NA	NA	NA	NA	NA	NA	NA
956	1480	IDP_dMRI_TBSS_FA_Posterior_thalamic_radiation_R	FA	FTD	33	-0.09461	0.254324	0.0829977	-0.257286	0.0680656	0.909728	0.773147	1.07044	NA	NA	NA	NA	NA	NA	NA	NA
957	1481	IDP_dMRI_TBSS_FA_Posterior_thalamic_radiation_L	FA	FTD	39	-0.098217	0.200972	0.0768047	-0.248754	0.0523203	0.906452	0.779772	1.05371	NA	NA	NA	NA	NA	NA	NA	NA
958	1482	IDP_dMRI_TBSS_FA_Sagittal_stratum_R	FA	FTD	32	-0.0153951	0.83874	0.0756494	-0.163668	0.132878	0.984723	0.849024	1.14211	NA	NA	NA	NA	NA	NA	NA	NA
959	1483	IDP_dMRI_TBSS_FA_Sagittal_stratum_L	FA	FTD	29	0.0297028	0.69122	0.0747805	-0.116867	0.176273	1.03015	0.889704	1.19276	NA	NA	NA	NA	NA	NA	NA	NA
960	1484	IDP_dMRI_TBSS_FA_External_capsule_R	FA	FTD	32	0.0846397	0.240601	0.0721268	-0.0567288	0.226008	1.08832	0.94485	1.25359	NA	NA	NA	NA	NA	NA	NA	NA
961	1485	IDP_dMRI_TBSS_FA_External_capsule_L	FA	FTD	36	0.0393498	0.571698	0.0695778	-0.0970226	0.175722	1.04013	0.907535	1.19211	NA	NA	NA	NA	NA	NA	NA	NA
962	1486	IDP_dMRI_TBSS_FA_Cingulum_cingulate_gyrus_R	FA	FTD	32	-0.0742347	0.332264	0.076565	-0.224302	0.0758328	0.928454	0.799074	1.07878	NA	NA	NA	NA	NA	NA	NA	NA
963	1487	IDP_dMRI_TBSS_FA_Cingulum_cingulate_gyrus_L	FA	FTD	32	0.10267	0.17855	0.0763217	-0.0469201	0.252261	1.10813	0.954164	1.28693	NA	NA	NA	NA	NA	NA	NA	NA
964	1488	IDP_dMRI_TBSS_FA_Cingulum_hippocampus_R	FA	FTD	20	0.175244	0.0736299	0.0979614	-0.0167606	0.367248	1.19154	0.983379	1.44376	NA	NA	NA	NA	NA	NA	NA	NA
965	1489	IDP_dMRI_TBSS_FA_Cingulum_hippocampus_L	FA	FTD	28	0.00908594	0.924176	0.0954655	-0.178027	0.196198	1.00913	0.83692	1.21677	NA	NA	NA	NA	NA	NA	NA	NA
966	1490	IDP_dMRI_TBSS_FA_Fornix_cres+Stria_terminalis_R	FA	FTD	12	-0.286536	0.0229813	0.126019	-0.533533	-0.039538	0.75086	0.586529	0.961233	NA	NA	NA	NA	NA	NA	NA	NA
967	1491	IDP_dMRI_TBSS_FA_Fornix_cres+Stria_terminalis_L	FA	FTD	25	-0.141044	0.126607	0.0923295	-0.32201	0.0399214	0.868451	0.724691	1.04073	NA	NA	NA	NA	NA	NA	NA	NA
968	1492	IDP_dMRI_TBSS_FA_Superior_longitudinal_fasciculus_R	FA	FTD	42	-0.0398247	0.527084	0.0629676	-0.163241	0.0835918	0.960958	0.849386	1.08719	NA	NA	NA	NA	NA	NA	NA	NA
969	1493	IDP_dMRI_TBSS_FA_Superior_longitudinal_fasciculus_L	FA	FTD	33	-0.0227873	0.747915	0.0709025	-0.161756	0.116182	0.97747	0.850649	1.1232	NA	NA	NA	NA	NA	NA	NA	NA
970	1494	IDP_dMRI_TBSS_FA_Superior_fronto-occipital_fasciculus_R	FA	FTD	29	0.0162997	0.85213	0.0874439	-0.15509	0.18769	1.01643	0.856338	1.20646	NA	NA	NA	NA	NA	NA	NA	NA
971	1495	IDP_dMRI_TBSS_FA_Superior_fronto-occipital_fasciculus_L	FA	FTD	28	-0.179916	0.0183625	0.0762929	-0.32945	-0.0303819	0.83534	0.719319	0.970075	NA	NA	NA	NA	NA	NA	NA	NA
972	1496	IDP_dMRI_TBSS_FA_Uncinate_fasciculus_R	FA	FTD	22	-0.0404508	0.696134	0.103576	-0.243459	0.162557	0.960356	0.783912	1.17652	NA	NA	NA	NA	NA	NA	NA	NA
973	1497	IDP_dMRI_TBSS_FA_Uncinate_fasciculus_L	FA	FTD	30	-0.0460105	0.578696	0.0828584	-0.208413	0.116392	0.955032	0.811872	1.12344	NA	NA	NA	NA	NA	NA	NA	NA
974	1498	IDP_dMRI_TBSS_FA_Tapetum_R	FA	FTD	36	-0.0412485	0.555412	0.0699518	-0.178354	0.0958571	0.959591	0.836646	1.1006	NA	NA	NA	NA	NA	NA	NA	NA
975	1499	IDP_dMRI_TBSS_FA_Tapetum_L	FA	FTD	35	-0.133352	0.0637405	0.0719271	-0.274329	0.00762496	0.875157	0.760082	1.00765	NA	NA	NA	NA	NA	NA	NA	NA
976	1602	IDP_dMRI_TBSS_MD_Middle_cerebellar_peduncle	MD	FTD	17	-0.0354255	0.71059	0.0954704	-0.222548	0.151696	0.965195	0.800477	1.16381	NA	NA	NA	NA	NA	NA	NA	NA
977	1603	IDP_dMRI_TBSS_MD_Pontine_crossing_tract	MD	FTD	21	0.10904	0.232704	0.0913672	-0.07004	0.288119	1.11521	0.932357	1.33392	NA	NA	NA	NA	NA	NA	NA	NA
978	1604	IDP_dMRI_TBSS_MD_Genu_of_corpus_callosum	MD	FTD	41	-0.011293	0.856331	0.062376	-0.13355	0.110964	0.988771	0.874984	1.11735	NA	NA	NA	NA	NA	NA	NA	NA
979	1605	IDP_dMRI_TBSS_MD_Body_of_corpus_callosum	MD	FTD	30	0.0434704	0.551519	0.0730001	-0.0996097	0.186551	1.04443	0.905191	1.20509	NA	NA	NA	NA	NA	NA	NA	NA
980	1606	IDP_dMRI_TBSS_MD_Splenium_of_corpus_callosum	MD	FTD	27	0.0698618	0.373985	0.0785818	-0.0841584	0.223882	1.07236	0.919286	1.25092	NA	NA	NA	NA	NA	NA	NA	NA
981	1607	IDP_dMRI_TBSS_MD_Fornix	MD	FTD	27	0.00370911	0.962986	0.0799264	-0.152947	0.160365	1.00372	0.858176	1.17394	NA	NA	NA	NA	NA	NA	NA	NA
982	1608	IDP_dMRI_TBSS_MD_Corticospinal_tract_R	MD	FTD	18	-0.0543982	0.57206	0.0962764	-0.2431	0.134304	0.947055	0.784193	1.14374	NA	NA	NA	NA	NA	NA	NA	NA
983	1609	IDP_dMRI_TBSS_MD_Corticospinal_tract_L	MD	FTD	17	-0.0274377	0.797799	0.107096	-0.237346	0.182471	0.972935	0.788718	1.20018	NA	NA	NA	NA	NA	NA	NA	NA
984	1610	IDP_dMRI_TBSS_MD_Medial_lemniscus_R	MD	FTD	10	-0.172133	0.214201	0.138582	-0.443754	0.099489	0.841868	0.641623	1.10461	NA	NA	NA	NA	NA	NA	NA	NA
985	1611	IDP_dMRI_TBSS_MD_Medial_lemniscus_L	MD	FTD	17	-0.0724225	0.513593	0.110864	-0.289717	0.144872	0.930138	0.748475	1.15589	NA	NA	NA	NA	NA	NA	NA	NA
986	1612	IDP_dMRI_TBSS_MD_Inferior_cerebellar_peduncle_R	MD	FTD	15	-0.203302	0.0743615	0.113934	-0.426613	0.0200088	0.816032	0.652716	1.02021	NA	NA	NA	NA	NA	NA	NA	NA
987	1613	IDP_dMRI_TBSS_MD_Inferior_cerebellar_peduncle_L	MD	FTD	16	-0.0624514	0.517924	0.0965919	-0.251771	0.126869	0.939459	0.777422	1.13527	NA	NA	NA	NA	NA	NA	NA	NA
988	1614	IDP_dMRI_TBSS_MD_Superior_cerebellar_peduncle_R	MD	FTD	26	-0.0306575	0.7096	0.0823256	-0.192016	0.130701	0.969808	0.825294	1.13963	NA	NA	NA	NA	NA	NA	NA	NA
989	1615	IDP_dMRI_TBSS_MD_Superior_cerebellar_peduncle_L	MD	FTD	24	-0.107042	0.191911	0.0820276	-0.267816	0.0537324	0.898488	0.765049	1.0552	NA	NA	NA	NA	NA	NA	NA	NA
990	1616	IDP_dMRI_TBSS_MD_Cerebral_peduncle_R	MD	FTD	23	-0.0994866	0.244815	0.0855405	-0.267146	0.0681727	0.905302	0.765561	1.07055	NA	NA	NA	NA	NA	NA	NA	NA
991	1617	IDP_dMRI_TBSS_MD_Cerebral_peduncle_L	MD	FTD	15	-0.061128	0.581652	0.110946	-0.278581	0.156325	0.940703	0.756857	1.16921	NA	NA	NA	NA	NA	NA	NA	NA
992	1618	IDP_dMRI_TBSS_MD_Anterior_limb_of_internal_capsule_R	MD	FTD	32	0.00631724	0.929611	0.0715151	-0.133852	0.146487	1.00634	0.874719	1.15776	NA	NA	NA	NA	NA	NA	NA	NA
993	1619	IDP_dMRI_TBSS_MD_Anterior_limb_of_internal_capsule_L	MD	FTD	27	0.000717099	0.992166	0.073031	-0.142424	0.143858	1.00072	0.867254	1.15472	NA	NA	NA	NA	NA	NA	NA	NA
994	1620	IDP_dMRI_TBSS_MD_Posterior_limb_of_internal_capsule_R	MD	FTD	23	-0.0432257	0.71067	0.116525	-0.271615	0.185164	0.957695	0.762148	1.20342	NA	NA	NA	NA	NA	NA	NA	NA
995	1621	IDP_dMRI_TBSS_MD_Posterior_limb_of_internal_capsule_L	MD	FTD	33	-0.130597	0.0996623	0.0793185	-0.286062	0.0248669	0.877571	0.751216	1.02518	NA	NA	NA	NA	NA	NA	NA	NA
996	1622	IDP_dMRI_TBSS_MD_Retrolenticular_part_of_internal_capsule_R	MD	FTD	36	0.0508666	0.426479	0.0639645	-0.0745039	0.176237	1.05218	0.928204	1.19272	NA	NA	NA	NA	NA	NA	NA	NA
997	1623	IDP_dMRI_TBSS_MD_Retrolenticular_part_of_internal_capsule_L	MD	FTD	28	0.124003	0.129891	0.0818755	-0.0364731	0.284479	1.13202	0.964184	1.32907	NA	NA	NA	NA	NA	NA	NA	NA
998	1624	IDP_dMRI_TBSS_MD_Anterior_corona_radiata_R	MD	FTD	44	0.0887312	0.116727	0.056565	-0.0221362	0.199599	1.09279	0.978107	1.22091	NA	NA	NA	NA	NA	NA	NA	NA
999	1625	IDP_dMRI_TBSS_MD_Anterior_corona_radiata_L	MD	FTD	48	0.0681119	0.291787	0.0646094	-0.0585226	0.194746	1.07049	0.943157	1.215	NA	NA	NA	NA	NA	NA	NA	NA
1000	1626	IDP_dMRI_TBSS_MD_Superior_corona_radiata_R	MD	FTD	37	-0.00575057	0.934299	0.0697567	-0.142474	0.130973	0.994266	0.86721	1.13994	NA	NA	NA	NA	NA	NA	NA	NA
1001	1627	IDP_dMRI_TBSS_MD_Superior_corona_radiata_L	MD	FTD	36	-0.0406018	0.605828	0.0786799	-0.194814	0.113611	0.960211	0.822987	1.12032	NA	NA	NA	NA	NA	NA	NA	NA
1002	1628	IDP_dMRI_TBSS_MD_Posterior_corona_radiata_R	MD	FTD	34	0.0420021	0.59878	0.0798282	-0.114461	0.198465	1.0429	0.891847	1.21953	NA	NA	NA	NA	NA	NA	NA	NA
1003	1629	IDP_dMRI_TBSS_MD_Posterior_corona_radiata_L	MD	FTD	37	0.10667	0.167943	0.0773622	-0.0449595	0.2583	1.11257	0.956036	1.29473	NA	NA	NA	NA	NA	NA	NA	NA
1004	1630	IDP_dMRI_TBSS_MD_Posterior_thalamic_radiation_R	MD	FTD	39	0.0992584	0.102422	0.0607746	-0.0198598	0.218377	1.10435	0.980336	1.24406	NA	NA	NA	NA	NA	NA	NA	NA
1005	1631	IDP_dMRI_TBSS_MD_Posterior_thalamic_radiation_L	MD	FTD	44	0.0278253	0.636365	0.0588538	-0.0875282	0.143179	1.02822	0.916193	1.15394	NA	NA	NA	NA	NA	NA	NA	NA
1006	1632	IDP_dMRI_TBSS_MD_Sagittal_stratum_R	MD	FTD	38	0.0115807	0.897653	0.0900339	-0.164886	0.188047	1.01165	0.847991	1.20689	NA	NA	NA	NA	NA	NA	NA	NA
1007	1633	IDP_dMRI_TBSS_MD_Sagittal_stratum_L	MD	FTD	45	0.0710738	0.378244	0.0806616	-0.0870229	0.22917	1.07366	0.916656	1.25756	NA	NA	NA	NA	NA	NA	NA	NA
1008	1634	IDP_dMRI_TBSS_MD_External_capsule_R	MD	FTD	28	-0.0499497	0.477037	0.0702452	-0.18763	0.0877308	0.951277	0.828921	1.09169	NA	NA	NA	NA	NA	NA	NA	NA
1009	1635	IDP_dMRI_TBSS_MD_External_capsule_L	MD	FTD	23	0.0138608	0.867813	0.0832796	-0.149367	0.177089	1.01396	0.861253	1.19374	NA	NA	NA	NA	NA	NA	NA	NA
1010	1636	IDP_dMRI_TBSS_MD_Cingulum_cingulate_gyrus_R	MD	FTD	38	-0.0323134	0.724899	0.0918204	-0.212281	0.147655	0.968203	0.808737	1.15911	NA	NA	NA	NA	NA	NA	NA	NA
1011	1637	IDP_dMRI_TBSS_MD_Cingulum_cingulate_gyrus_L	MD	FTD	45	0.0396396	0.504547	0.0593984	-0.0767812	0.15606	1.04044	0.926092	1.1689	NA	NA	NA	NA	NA	NA	NA	NA
1012	1638	IDP_dMRI_TBSS_MD_Cingulum_hippocampus_R	MD	FTD	24	-0.0503247	0.512607	0.076857	-0.200964	0.100315	0.950921	0.817942	1.10552	NA	NA	NA	NA	NA	NA	NA	NA
1013	1639	IDP_dMRI_TBSS_MD_Cingulum_hippocampus_L	MD	FTD	37	0.0467026	0.488055	0.0673524	-0.0853081	0.178713	1.04781	0.918229	1.19568	NA	NA	NA	NA	NA	NA	NA	NA
1014	1640	IDP_dMRI_TBSS_MD_Fornix_cres+Stria_terminalis_R	MD	FTD	12	-0.142613	0.247329	0.123276	-0.384233	0.0990075	0.86709	0.680973	1.10407	NA	NA	NA	NA	NA	NA	NA	NA
1015	1641	IDP_dMRI_TBSS_MD_Fornix_cres+Stria_terminalis_L	MD	FTD	14	-0.0604079	0.665836	0.139875	-0.334564	0.213748	0.94138	0.71565	1.23831	NA	NA	NA	NA	NA	NA	NA	NA
1016	1642	IDP_dMRI_TBSS_MD_Superior_longitudinal_fasciculus_R	MD	FTD	51	0.0247609	0.683728	0.0607805	-0.0943689	0.143891	1.02507	0.909947	1.15476	NA	NA	NA	NA	NA	NA	NA	NA
1017	1643	IDP_dMRI_TBSS_MD_Superior_longitudinal_fasciculus_L	MD	FTD	47	-0.0303439	0.701247	0.079095	-0.18537	0.124682	0.970112	0.830797	1.13279	NA	NA	NA	NA	NA	NA	NA	NA
1018	1644	IDP_dMRI_TBSS_MD_Superior_fronto-occipital_fasciculus_R	MD	FTD	23	0.0724563	0.453675	0.0966984	-0.117073	0.261985	1.07515	0.889521	1.29951	NA	NA	NA	NA	NA	NA	NA	NA
1019	1645	IDP_dMRI_TBSS_MD_Superior_fronto-occipital_fasciculus_L	MD	FTD	20	0.140942	0.195944	0.108987	-0.0726731	0.354556	1.15136	0.929905	1.42555	NA	NA	NA	NA	NA	NA	NA	NA
1020	1646	IDP_dMRI_TBSS_MD_Uncinate_fasciculus_R	MD	FTD	16	0.102637	0.29357	0.0977191	-0.0888928	0.294166	1.10809	0.914944	1.34201	NA	NA	NA	NA	NA	NA	NA	NA
1021	1647	IDP_dMRI_TBSS_MD_Uncinate_fasciculus_L	MD	FTD	10	-0.06683	0.718642	0.185497	-0.430404	0.296744	0.935354	0.650246	1.34547	NA	NA	NA	NA	NA	NA	NA	NA
1022	1648	IDP_dMRI_TBSS_MD_Tapetum_R	MD	FTD	24	0.0806316	0.472356	0.112198	-0.139277	0.300541	1.08397	0.869987	1.35059	NA	NA	NA	NA	NA	NA	NA	NA
1023	1649	IDP_dMRI_TBSS_MD_Tapetum_L	MD	FTD	17	-0.0381341	0.718564	0.105817	-0.245535	0.169267	0.962584	0.782286	1.18444	NA	NA	NA	NA	NA	NA	NA	NA
1024	122	IDP_T1_FAST_ROIs_L_thalamus	GMV	HD	61	-0.0881288	0.0611138	0.0470604	-0.180367	0.00410972	0.915643	0.834964	1.00412	NA	NA	NA	NA	NA	NA	NA	NA
1025	123	IDP_T1_FAST_ROIs_R_thalamus	GMV	HD	61	-0.0866193	0.0595218	0.0459685	-0.176718	0.00347894	0.917026	0.838016	1.00348	NA	NA	NA	NA	NA	NA	NA	NA
1026	124	IDP_T1_FAST_ROIs_L_caudate	GMV	HD	56	0.0317433	0.496134	0.0466413	-0.0596736	0.12316	1.03225	0.942072	1.13107	NA	NA	NA	NA	NA	NA	NA	NA
1027	125	IDP_T1_FAST_ROIs_R_caudate	GMV	HD	58	0.0337919	0.482921	0.0481632	-0.0606081	0.128192	1.03437	0.941192	1.13677	NA	NA	NA	NA	NA	NA	NA	NA
1028	126	IDP_T1_FAST_ROIs_L_putamen	GMV	HD	65	-0.05123	0.220727	0.0418342	-0.133225	0.030765	0.95006	0.875268	1.03124	NA	NA	NA	NA	NA	NA	NA	NA
1029	127	IDP_T1_FAST_ROIs_R_putamen	GMV	HD	62	-0.0349782	0.450392	0.0463434	-0.125811	0.0558548	0.965626	0.881781	1.05744	NA	NA	NA	NA	NA	NA	NA	NA
1030	128	IDP_T1_FAST_ROIs_L_pallidum	GMV	HD	27	0.0149706	0.830923	0.0701144	-0.122454	0.152395	1.01508	0.884747	1.16462	NA	NA	NA	NA	NA	NA	NA	NA
1031	129	IDP_T1_FAST_ROIs_R_pallidum	GMV	HD	26	0.0375388	0.621578	0.0760488	-0.111517	0.186594	1.03825	0.894476	1.20514	NA	NA	NA	NA	NA	NA	NA	NA
1032	130	IDP_T1_FAST_ROIs_L_hippocampus	GMV	HD	57	-0.012901	0.802391	0.0515515	-0.113942	0.0881399	0.987182	0.89231	1.09214	NA	NA	NA	NA	NA	NA	NA	NA
1033	131	IDP_T1_FAST_ROIs_R_hippocampus	GMV	HD	54	-0.00111906	0.981017	0.0470314	-0.0933005	0.0910624	0.998882	0.91092	1.09534	NA	NA	NA	NA	NA	NA	NA	NA
1034	132	IDP_T1_FAST_ROIs_L_amygdala	GMV	HD	32	0.0485823	0.458865	0.0655882	-0.0799705	0.177135	1.04978	0.923144	1.19379	NA	NA	NA	NA	NA	NA	NA	NA
1035	133	IDP_T1_FAST_ROIs_R_amygdala	GMV	HD	24	0.0135674	0.858402	0.0760469	-0.135485	0.162619	1.01366	0.873293	1.17659	NA	NA	NA	NA	NA	NA	NA	NA
1036	134	IDP_T1_FAST_ROIs_L_ventral_striatum	GMV	HD	61	0.0646423	0.203024	0.0507802	-0.0348868	0.164171	1.06678	0.965715	1.17842	NA	NA	NA	NA	NA	NA	NA	NA
1037	135	IDP_T1_FAST_ROIs_R_ventral_striatum	GMV	HD	52	0.0754691	0.116319	0.0480569	-0.0187223	0.169661	1.07839	0.981452	1.1849	NA	NA	NA	NA	NA	NA	NA	NA
1038	136	IDP_T1_FAST_ROIs_brain_stem	GMV	HD	47	0.0684924	0.225052	0.0564558	-0.0421609	0.179146	1.07089	0.958716	1.19619	NA	NA	NA	NA	NA	NA	NA	NA
1039	137	IDP_T1_FAST_ROIs_L_cerebellum_I-IV	GMV	HD	48	-0.0423533	0.431264	0.0538142	-0.147829	0.0631224	0.958531	0.862579	1.06516	NA	NA	NA	NA	NA	NA	NA	NA
1040	138	IDP_T1_FAST_ROIs_R_cerebellum_I-IV	GMV	HD	53	-0.0963669	0.0625202	0.0517382	-0.197774	0.0050399	0.908131	0.820556	1.00505	NA	NA	NA	NA	NA	NA	NA	NA
1041	139	IDP_T1_FAST_ROIs_L_cerebellum_V	GMV	HD	52	-0.0230303	0.645115	0.050005	-0.12104	0.0749796	0.977233	0.885998	1.07786	NA	NA	NA	NA	NA	NA	NA	NA
1042	140	IDP_T1_FAST_ROIs_R_cerebellum_V	GMV	HD	62	0.0115291	0.805639	0.0468557	-0.080308	0.103366	1.0116	0.922832	1.1089	NA	NA	NA	NA	NA	NA	NA	NA
1043	141	IDP_T1_FAST_ROIs_L_cerebellum_VI	GMV	HD	58	-0.0463769	0.312219	0.0458915	-0.136324	0.0435704	0.954682	0.87256	1.04453	NA	NA	NA	NA	NA	NA	NA	NA
1044	142	IDP_T1_FAST_ROIs_V_cerebellum_VI	GMV	HD	55	-0.043222	0.407263	0.0521551	-0.145446	0.059002	0.957699	0.864637	1.06078	NA	NA	NA	NA	NA	NA	NA	NA
1045	143	IDP_T1_FAST_ROIs_R_cerebellum_VI	GMV	HD	63	-0.0371755	0.418512	0.0459521	-0.127242	0.0528905	0.963507	0.880521	1.05431	NA	NA	NA	NA	NA	NA	NA	NA
1046	144	IDP_T1_FAST_ROIs_L_cerebellum_crus_I	GMV	HD	80	-0.00455119	0.899958	0.0362026	-0.0755084	0.066406	0.995459	0.927272	1.06866	NA	NA	NA	NA	NA	NA	NA	NA
1047	145	IDP_T1_FAST_ROIs_V_cerebellum_crus_I	GMV	HD	22	-0.0864301	0.2961	0.0827215	-0.248564	0.075704	0.9172	0.77992	1.07864	NA	NA	NA	NA	NA	NA	NA	NA
1048	146	IDP_T1_FAST_ROIs_R_cerebellum_crus_I	GMV	HD	75	0.000643755	0.986327	0.037563	-0.0729798	0.0742673	1.00064	0.92962	1.07709	NA	NA	NA	NA	NA	NA	NA	NA
1049	147	IDP_T1_FAST_ROIs_L_cerebellum_crus_II	GMV	HD	69	0.0391384	0.319538	0.0393189	-0.0379267	0.116203	1.03991	0.962784	1.12322	NA	NA	NA	NA	NA	NA	NA	NA
1050	148	IDP_T1_FAST_ROIs_V_cerebellum_crus_II	GMV	HD	62	0.0436074	0.301198	0.0421789	-0.0390633	0.126278	1.04457	0.96169	1.1346	NA	NA	NA	NA	NA	NA	NA	NA
1051	149	IDP_T1_FAST_ROIs_R_cerebellum_crus_II	GMV	HD	63	0.0220973	0.58097	0.0400336	-0.0563686	0.100563	1.02234	0.945191	1.10579	NA	NA	NA	NA	NA	NA	NA	NA
1052	150	IDP_T1_FAST_ROIs_L_cerebellum_VIIb	GMV	HD	67	0.0244585	0.554644	0.0413978	-0.0566811	0.105598	1.02476	0.944895	1.11138	NA	NA	NA	NA	NA	NA	NA	NA
1053	151	IDP_T1_FAST_ROIs_V_cerebellum_VIIb	GMV	HD	46	0.0207161	0.692659	0.0524129	-0.0820131	0.123445	1.02093	0.92126	1.13139	NA	NA	NA	NA	NA	NA	NA	NA
1054	152	IDP_T1_FAST_ROIs_R_cerebellum_VIIb	GMV	HD	60	0.0618611	0.180482	0.0461901	-0.0286715	0.152394	1.06381	0.971736	1.16462	NA	NA	NA	NA	NA	NA	NA	NA
1055	153	IDP_T1_FAST_ROIs_L_cerebellum_VIIIa	GMV	HD	56	0.0147246	0.742293	0.0447802	-0.0730446	0.102494	1.01483	0.929559	1.10793	NA	NA	NA	NA	NA	NA	NA	NA
1056	154	IDP_T1_FAST_ROIs_V_cerebellum_VIIIa	GMV	HD	67	-0.00553932	0.90201	0.0449905	-0.0937208	0.0826421	0.994476	0.910537	1.08615	NA	NA	NA	NA	NA	NA	NA	NA
1057	155	IDP_T1_FAST_ROIs_R_cerebellum_VIIIa	GMV	HD	51	0.0458053	0.389204	0.0531962	-0.0584594	0.15007	1.04687	0.943217	1.16192	NA	NA	NA	NA	NA	NA	NA	NA
1058	156	IDP_T1_FAST_ROIs_L_cerebellum_VIIIb	GMV	HD	46	0.0539606	0.3078	0.0529103	-0.0497437	0.157665	1.05544	0.951473	1.17077	NA	NA	NA	NA	NA	NA	NA	NA
1059	157	IDP_T1_FAST_ROIs_V_cerebellum_VIIIb	GMV	HD	58	0.0387727	0.404172	0.0464792	-0.0523266	0.129872	1.03953	0.949019	1.13868	NA	NA	NA	NA	NA	NA	NA	NA
1060	158	IDP_T1_FAST_ROIs_R_cerebellum_VIIIb	GMV	HD	40	0.0701723	0.240384	0.0597705	-0.0469779	0.187322	1.07269	0.954108	1.20602	NA	NA	NA	NA	NA	NA	NA	NA
1061	159	IDP_T1_FAST_ROIs_L_cerebellum_IX	GMV	HD	59	-0.0451523	0.37146	0.0505205	-0.144173	0.053868	0.955852	0.865738	1.05535	NA	NA	NA	NA	NA	NA	NA	NA
1062	160	IDP_T1_FAST_ROIs_V_cerebellum_IX	GMV	HD	54	0.0406117	0.45819	0.0547452	-0.0666889	0.147912	1.04145	0.935486	1.15941	NA	NA	NA	NA	NA	NA	NA	NA
1063	161	IDP_T1_FAST_ROIs_R_cerebellum_IX	GMV	HD	72	-0.0446583	0.345307	0.0473209	-0.137407	0.0480907	0.956324	0.871615	1.04927	NA	NA	NA	NA	NA	NA	NA	NA
1064	162	IDP_T1_FAST_ROIs_L_cerebellum_X	GMV	HD	41	-0.197077	0.000667174	0.0579174	-0.310595	-0.0835589	0.821127	0.733011	0.919837	NA	NA	NA	NA	NA	NA	NA	NA
1065	163	IDP_T1_FAST_ROIs_V_cerebellum_X	GMV	HD	41	-0.0491798	0.449342	0.0650085	-0.176596	0.0782368	0.95201	0.838118	1.08138	NA	NA	NA	NA	NA	NA	NA	NA
1066	164	IDP_T1_FAST_ROIs_R_cerebellum_X	GMV	HD	42	-0.0535201	0.317302	0.0535191	-0.158417	0.0513773	0.947887	0.853493	1.05272	NA	NA	NA	NA	NA	NA	NA	NA
1067	344	aparc-Desikan_lh_volume_bankssts	GMV	HD	23	0.142575	0.0625664	0.0765602	-0.00748294	0.292633	1.15324	0.992545	1.33995	NA	NA	NA	NA	NA	NA	NA	NA
1068	345	aparc-Desikan_lh_volume_caudalanteriorcingulate	GMV	HD	13	-0.0852248	0.523955	0.133736	-0.347348	0.176898	0.918306	0.70656	1.19351	NA	NA	NA	NA	NA	NA	NA	NA
1069	346	aparc-Desikan_lh_volume_caudalmiddlefrontal	GMV	HD	29	0.108215	0.107524	0.0672387	-0.0235725	0.240003	1.11429	0.976703	1.27125	NA	NA	NA	NA	NA	NA	NA	NA
1070	347	aparc-Desikan_lh_volume_cuneus	GMV	HD	56	-0.00166069	0.968581	0.0421619	-0.084298	0.0809767	0.998341	0.919157	1.08435	NA	NA	NA	NA	NA	NA	NA	NA
1071	348	aparc-Desikan_lh_volume_entorhinal	GMV	HD	14	-0.125691	0.244032	0.107893	-0.337161	0.0857783	0.881887	0.713794	1.08956	NA	NA	NA	NA	NA	NA	NA	NA
1072	349	aparc-Desikan_lh_volume_fusiform	GMV	HD	27	-0.0783093	0.284831	0.0732184	-0.221817	0.0651988	0.924678	0.801062	1.06737	NA	NA	NA	NA	NA	NA	NA	NA
1073	350	aparc-Desikan_lh_volume_inferiorparietal	GMV	HD	31	0.00530165	0.948614	0.0822633	-0.155934	0.166538	1.00532	0.855615	1.18121	NA	NA	NA	NA	NA	NA	NA	NA
1074	351	aparc-Desikan_lh_volume_inferiortemporal	GMV	HD	21	-0.0395719	0.67417	0.094122	-0.224051	0.144907	0.961201	0.799274	1.15593	NA	NA	NA	NA	NA	NA	NA	NA
1075	352	aparc-Desikan_lh_volume_isthmuscingulate	GMV	HD	23	-0.298944	0.000392739	0.0843303	-0.464231	-0.133656	0.741601	0.628618	0.874891	NA	NA	NA	NA	NA	NA	NA	NA
1076	353	aparc-Desikan_lh_volume_lateraloccipital	GMV	HD	42	-0.00214702	0.971294	0.0596627	-0.119086	0.114792	0.997855	0.887731	1.12164	NA	NA	NA	NA	NA	NA	NA	NA
1077	354	aparc-Desikan_lh_volume_lateralorbitofrontal	GMV	HD	55	-0.00239818	0.962057	0.0504114	-0.101205	0.0964081	0.997605	0.903748	1.10121	NA	NA	NA	NA	NA	NA	NA	NA
1078	355	aparc-Desikan_lh_volume_lingual	GMV	HD	43	0.0906166	0.0898377	0.0534216	-0.0140897	0.195323	1.09485	0.986009	1.2157	NA	NA	NA	NA	NA	NA	NA	NA
1079	356	aparc-Desikan_lh_volume_medialorbitofrontal	GMV	HD	21	0.0832802	0.327269	0.0850119	-0.0833432	0.249904	1.08685	0.920035	1.2839	NA	NA	NA	NA	NA	NA	NA	NA
1080	357	aparc-Desikan_lh_volume_middletemporal	GMV	HD	38	-0.0111099	0.854893	0.0607497	-0.130179	0.107959	0.988952	0.877938	1.114	NA	NA	NA	NA	NA	NA	NA	NA
1081	358	aparc-Desikan_lh_volume_parahippocampal	GMV	HD	22	0.0521277	0.515053	0.0800746	-0.104818	0.209074	1.05351	0.900488	1.23254	NA	NA	NA	NA	NA	NA	NA	NA
1082	359	aparc-Desikan_lh_volume_paracentral	GMV	HD	18	0.0280606	0.764904	0.0938334	-0.155853	0.211974	1.02846	0.855685	1.23612	NA	NA	NA	NA	NA	NA	NA	NA
1083	360	aparc-Desikan_lh_volume_parsopercularis	GMV	HD	27	-0.0884645	0.255099	0.0777334	-0.240822	0.0638929	0.915336	0.785982	1.06598	NA	NA	NA	NA	NA	NA	NA	NA
1084	361	aparc-Desikan_lh_volume_parsorbitalis	GMV	HD	25	-0.126753	0.0960573	0.0761608	-0.276028	0.0225226	0.880952	0.758792	1.02278	NA	NA	NA	NA	NA	NA	NA	NA
1085	362	aparc-Desikan_lh_volume_parstriangularis	GMV	HD	29	-0.0348054	0.609367	0.0681154	-0.168312	0.0987007	0.965793	0.84509	1.10374	NA	NA	NA	NA	NA	NA	NA	NA
1086	363	aparc-Desikan_lh_volume_pericalcarine	GMV	HD	68	0.0298638	0.460355	0.0404514	-0.049421	0.109149	1.03031	0.95178	1.11533	NA	NA	NA	NA	NA	NA	NA	NA
1087	364	aparc-Desikan_lh_volume_postcentral	GMV	HD	26	0.00723073	0.899975	0.057527	-0.105522	0.119984	1.00726	0.899855	1.12748	NA	NA	NA	NA	NA	NA	NA	NA
1088	365	aparc-Desikan_lh_volume_posteriorcingulate	GMV	HD	24	-0.134057	0.128686	0.088236	-0.307	0.0388854	0.87454	0.735651	1.03965	NA	NA	NA	NA	NA	NA	NA	NA
1089	366	aparc-Desikan_lh_volume_precentral	GMV	HD	23	0.0216292	0.719507	0.0602286	-0.096419	0.139677	1.02186	0.908083	1.1499	NA	NA	NA	NA	NA	NA	NA	NA
1090	367	aparc-Desikan_lh_volume_precuneus	GMV	HD	45	-0.0545487	0.313008	0.0540658	-0.160518	0.0514204	0.946912	0.851703	1.05277	NA	NA	NA	NA	NA	NA	NA	NA
1091	368	aparc-Desikan_lh_volume_rostralanteriorcingulate	GMV	HD	25	0.00693306	0.929413	0.0782664	-0.146469	0.160335	1.00696	0.863752	1.1739	NA	NA	NA	NA	NA	NA	NA	NA
1092	369	aparc-Desikan_lh_volume_rostralmiddlefrontal	GMV	HD	32	0.0682441	0.358778	0.0743646	-0.0775104	0.213999	1.07063	0.925417	1.23862	NA	NA	NA	NA	NA	NA	NA	NA
1093	370	aparc-Desikan_lh_volume_superiorfrontal	GMV	HD	41	0.127356	0.0323962	0.0595265	0.0106843	0.244028	1.13582	1.01074	1.27638	NA	NA	NA	NA	NA	NA	NA	NA
1094	371	aparc-Desikan_lh_volume_superiorparietal	GMV	HD	49	0.0371062	0.467123	0.0510284	-0.0629095	0.137122	1.0378	0.939028	1.14697	NA	NA	NA	NA	NA	NA	NA	NA
1095	372	aparc-Desikan_lh_volume_superiortemporal	GMV	HD	47	0.111102	0.0424626	0.0547582	0.00377601	0.218428	1.11751	1.00378	1.24412	NA	NA	NA	NA	NA	NA	NA	NA
1096	373	aparc-Desikan_lh_volume_supramarginal	GMV	HD	19	-0.0624732	0.388716	0.0724791	-0.204532	0.0795858	0.939438	0.815028	1.08284	NA	NA	NA	NA	NA	NA	NA	NA
1097	374	aparc-Desikan_lh_volume_frontalpole	GMV	HD	22	-0.0922079	0.264274	0.0825979	-0.2541	0.0696841	0.911916	0.775614	1.07217	NA	NA	NA	NA	NA	NA	NA	NA
1098	375	aparc-Desikan_lh_volume_transversetemporal	GMV	HD	26	0.0963074	0.256992	0.0849624	-0.070219	0.262834	1.1011	0.93219	1.30061	NA	NA	NA	NA	NA	NA	NA	NA
1099	376	aparc-Desikan_lh_volume_insula	GMV	HD	34	0.106919	0.0800005	0.0610726	-0.0127835	0.226621	1.11284	0.987298	1.25435	NA	NA	NA	NA	NA	NA	NA	NA
1100	377	aparc-Desikan_rh_volume_bankssts	GMV	HD	17	0.00438809	0.971941	0.124754	-0.240131	0.248907	1.0044	0.786525	1.28262	NA	NA	NA	NA	NA	NA	NA	NA
1101	378	aparc-Desikan_rh_volume_caudalanteriorcingulate	GMV	HD	17	0.16403	0.176318	0.121308	-0.0737338	0.401794	1.17825	0.928919	1.4945	NA	NA	NA	NA	NA	NA	NA	NA
1102	379	aparc-Desikan_rh_volume_caudalmiddlefrontal	GMV	HD	20	0.116446	0.158294	0.082537	-0.0453266	0.278218	1.1235	0.955685	1.32077	NA	NA	NA	NA	NA	NA	NA	NA
1103	380	aparc-Desikan_rh_volume_cuneus	GMV	HD	67	0.0401659	0.318906	0.0402985	-0.0388192	0.119151	1.04098	0.961925	1.12654	NA	NA	NA	NA	NA	NA	NA	NA
1104	381	aparc-Desikan_rh_volume_entorhinal	GMV	HD	22	0.0837088	0.309496	0.0823678	-0.077732	0.24515	1.08731	0.925212	1.27781	NA	NA	NA	NA	NA	NA	NA	NA
1105	382	aparc-Desikan_rh_volume_fusiform	GMV	HD	25	-0.00607348	0.936438	0.0761583	-0.155344	0.143197	0.993945	0.856121	1.15396	NA	NA	NA	NA	NA	NA	NA	NA
1106	383	aparc-Desikan_rh_volume_inferiorparietal	GMV	HD	30	0.139698	0.0353706	0.0663934	0.00956658	0.269829	1.14993	1.00961	1.30974	NA	NA	NA	NA	NA	NA	NA	NA
1107	384	aparc-Desikan_rh_volume_inferiortemporal	GMV	HD	22	-0.0850173	0.290422	0.0804178	-0.242636	0.0726016	0.918496	0.784557	1.0753	NA	NA	NA	NA	NA	NA	NA	NA
1108	385	aparc-Desikan_rh_volume_isthmuscingulate	GMV	HD	25	-0.163614	0.111632	0.102844	-0.365187	0.0379595	0.84907	0.694067	1.03869	NA	NA	NA	NA	NA	NA	NA	NA
1109	386	aparc-Desikan_rh_volume_lateraloccipital	GMV	HD	39	0.124535	0.0292955	0.0571395	0.0125414	0.236528	1.13262	1.01262	1.26684	NA	NA	NA	NA	NA	NA	NA	NA
1110	387	aparc-Desikan_rh_volume_lateralorbitofrontal	GMV	HD	40	0.0314884	0.604438	0.0607851	-0.0876504	0.150627	1.03199	0.916081	1.16256	NA	NA	NA	NA	NA	NA	NA	NA
1111	388	aparc-Desikan_rh_volume_lingual	GMV	HD	48	0.10098	0.0476764	0.0509936	0.00103219	0.200927	1.10625	1.00103	1.22254	NA	NA	NA	NA	NA	NA	NA	NA
1112	389	aparc-Desikan_rh_volume_medialorbitofrontal	GMV	HD	23	0.0160952	0.844846	0.0822444	-0.145104	0.177294	1.01623	0.864932	1.19398	NA	NA	NA	NA	NA	NA	NA	NA
1113	390	aparc-Desikan_rh_volume_middletemporal	GMV	HD	27	-0.0659462	0.358015	0.0717465	-0.206569	0.074677	0.936181	0.81337	1.07754	NA	NA	NA	NA	NA	NA	NA	NA
1114	391	aparc-Desikan_rh_volume_parahippocampal	GMV	HD	36	-0.0177673	0.7835	0.0646647	-0.14451	0.108976	0.98239	0.865446	1.11514	NA	NA	NA	NA	NA	NA	NA	NA
1115	392	aparc-Desikan_rh_volume_paracentral	GMV	HD	19	-0.26167	0.00270843	0.0872516	-0.432683	-0.0906568	0.769765	0.648766	0.913331	NA	NA	NA	NA	NA	NA	NA	NA
1116	393	aparc-Desikan_rh_volume_parsopercularis	GMV	HD	21	0.0553709	0.595835	0.104395	-0.149243	0.259984	1.05693	0.86136	1.29691	NA	NA	NA	NA	NA	NA	NA	NA
1117	394	aparc-Desikan_rh_volume_parsorbitalis	GMV	HD	31	0.0620374	0.348658	0.0661948	-0.0677043	0.191779	1.064	0.934537	1.2114	NA	NA	NA	NA	NA	NA	NA	NA
1118	395	aparc-Desikan_rh_volume_parstriangularis	GMV	HD	22	-0.00879363	0.899403	0.069561	-0.145133	0.127546	0.991245	0.864907	1.13604	NA	NA	NA	NA	NA	NA	NA	NA
1119	396	aparc-Desikan_rh_volume_pericalcarine	GMV	HD	63	0.0396955	0.337744	0.0414085	-0.0414651	0.120856	1.04049	0.959383	1.12846	NA	NA	NA	NA	NA	NA	NA	NA
1120	397	aparc-Desikan_rh_volume_postcentral	GMV	HD	30	-0.0202397	0.703936	0.0532607	-0.124631	0.0841512	0.979964	0.882823	1.08779	NA	NA	NA	NA	NA	NA	NA	NA
1121	398	aparc-Desikan_rh_volume_posteriorcingulate	GMV	HD	24	-0.0399382	0.624143	0.0815087	-0.199695	0.119819	0.960849	0.81898	1.12729	NA	NA	NA	NA	NA	NA	NA	NA
1122	399	aparc-Desikan_rh_volume_precentral	GMV	HD	30	0.0239726	0.650805	0.0529612	-0.0798314	0.127777	1.02426	0.923272	1.1363	NA	NA	NA	NA	NA	NA	NA	NA
1123	400	aparc-Desikan_rh_volume_precuneus	GMV	HD	47	0.0731583	0.181617	0.0547678	-0.0341865	0.180503	1.0759	0.966391	1.19782	NA	NA	NA	NA	NA	NA	NA	NA
1124	401	aparc-Desikan_rh_volume_rostralanteriorcingulate	GMV	HD	12	-0.0488587	0.657319	0.110137	-0.264727	0.16701	0.952316	0.767415	1.18177	NA	NA	NA	NA	NA	NA	NA	NA
1125	402	aparc-Desikan_rh_volume_rostralmiddlefrontal	GMV	HD	39	0.0286742	0.629482	0.0594337	-0.0878159	0.145164	1.02909	0.915929	1.15623	NA	NA	NA	NA	NA	NA	NA	NA
1126	403	aparc-Desikan_rh_volume_superiorfrontal	GMV	HD	26	0.223759	0.00195012	0.0722334	0.0821819	0.365337	1.25077	1.08565	1.441	NA	NA	NA	NA	NA	NA	NA	NA
1127	404	aparc-Desikan_rh_volume_superiorparietal	GMV	HD	38	0.0136975	0.807654	0.0562633	-0.0965785	0.123974	1.01379	0.907939	1.13199	NA	NA	NA	NA	NA	NA	NA	NA
1128	405	aparc-Desikan_rh_volume_superiortemporal	GMV	HD	31	-0.0166202	0.805368	0.0674506	-0.148823	0.115583	0.983517	0.861721	1.12253	NA	NA	NA	NA	NA	NA	NA	NA
1129	406	aparc-Desikan_rh_volume_supramarginal	GMV	HD	31	-0.0175972	0.825162	0.0796576	-0.173726	0.138532	0.982557	0.840527	1.14859	NA	NA	NA	NA	NA	NA	NA	NA
1130	407	aparc-Desikan_rh_volume_frontalpole	GMV	HD	13	-0.0243598	0.818308	0.10604	-0.232199	0.183479	0.975935	0.792788	1.20139	NA	NA	NA	NA	NA	NA	NA	NA
1131	408	aparc-Desikan_rh_volume_transversetemporal	GMV	HD	30	0.00516712	0.939776	0.0683918	-0.128881	0.139215	1.00518	0.879079	1.14937	NA	NA	NA	NA	NA	NA	NA	NA
1132	409	aparc-Desikan_rh_volume_insula	GMV	HD	33	0.0979249	0.128552	0.0644312	-0.0283603	0.22421	1.10288	0.972038	1.25133	NA	NA	NA	NA	NA	NA	NA	NA
1133	648	aparc-Desikan_lh_area_TotalSurface	SA	HD	64	0.0114403	0.815501	0.0490293	-0.0846571	0.107538	1.01151	0.918827	1.11353	NA	NA	NA	NA	NA	NA	NA	NA
1134	649	aparc-Desikan_lh_area_bankssts	SA	HD	23	0.0708101	0.355072	0.0765682	-0.0792637	0.220884	1.07338	0.923796	1.24718	NA	NA	NA	NA	NA	NA	NA	NA
1135	650	aparc-Desikan_lh_area_caudalanteriorcingulate	SA	HD	19	0.0162877	0.853884	0.0884404	-0.157056	0.189631	1.01642	0.854657	1.2088	NA	NA	NA	NA	NA	NA	NA	NA
1136	651	aparc-Desikan_lh_area_caudalmiddlefrontal	SA	HD	35	-0.0698107	0.258743	0.061814	-0.190966	0.0513448	0.93257	0.826161	1.05269	NA	NA	NA	NA	NA	NA	NA	NA
1137	652	aparc-Desikan_lh_area_cuneus	SA	HD	51	0.0176634	0.704945	0.046648	-0.0737667	0.109093	1.01782	0.928888	1.11527	NA	NA	NA	NA	NA	NA	NA	NA
1138	653	aparc-Desikan_lh_area_entorhinal	SA	HD	25	-0.103051	0.184074	0.0775804	-0.255109	0.0490063	0.902081	0.774832	1.05023	NA	NA	NA	NA	NA	NA	NA	NA
1139	654	aparc-Desikan_lh_area_fusiform	SA	HD	24	0.00345303	0.964029	0.0765661	-0.146617	0.153523	1.00346	0.863625	1.16593	NA	NA	NA	NA	NA	NA	NA	NA
1140	655	aparc-Desikan_lh_area_inferiorparietal	SA	HD	41	0.0477909	0.467897	0.0658362	-0.081248	0.17683	1.04895	0.921965	1.19343	NA	NA	NA	NA	NA	NA	NA	NA
1141	656	aparc-Desikan_lh_area_inferiortemporal	SA	HD	23	-0.0992056	0.227447	0.0821945	-0.260307	0.0618957	0.905556	0.770815	1.06385	NA	NA	NA	NA	NA	NA	NA	NA
1142	657	aparc-Desikan_lh_area_isthmuscingulate	SA	HD	34	-0.199419	0.0032105	0.0676723	-0.332056	-0.066781	0.819207	0.717447	0.9354	NA	NA	NA	NA	NA	NA	NA	NA
1143	658	aparc-Desikan_lh_area_lateraloccipital	SA	HD	47	-0.0216448	0.704635	0.0570998	-0.13356	0.0902707	0.978588	0.874975	1.09447	NA	NA	NA	NA	NA	NA	NA	NA
1144	659	aparc-Desikan_lh_area_lateralorbitofrontal	SA	HD	55	-0.0968042	0.0472695	0.0487955	-0.192443	-0.00116511	0.907734	0.824941	0.998836	NA	NA	NA	NA	NA	NA	NA	NA
1145	660	aparc-Desikan_lh_area_lingual	SA	HD	53	0.0519328	0.286265	0.0487014	-0.043522	0.147388	1.0533	0.957412	1.1588	NA	NA	NA	NA	NA	NA	NA	NA
1146	661	aparc-Desikan_lh_area_medialorbitofrontal	SA	HD	18	-0.0563836	0.544829	0.0931149	-0.238889	0.126122	0.945177	0.787502	1.13442	NA	NA	NA	NA	NA	NA	NA	NA
1147	662	aparc-Desikan_lh_area_middletemporal	SA	HD	34	0.106244	0.0882426	0.0623225	-0.0159083	0.228396	1.11209	0.984218	1.25658	NA	NA	NA	NA	NA	NA	NA	NA
1148	663	aparc-Desikan_lh_area_parahippocampal	SA	HD	27	-0.0412169	0.569131	0.0723951	-0.183111	0.100678	0.959621	0.832675	1.10592	NA	NA	NA	NA	NA	NA	NA	NA
1149	664	aparc-Desikan_lh_area_paracentral	SA	HD	22	0.271222	0.00328622	0.0922644	0.0903834	0.45206	1.31157	1.09459	1.57155	NA	NA	NA	NA	NA	NA	NA	NA
1150	665	aparc-Desikan_lh_area_parsopercularis	SA	HD	31	-0.0543716	0.466815	0.0747201	-0.200823	0.0920798	0.94708	0.818057	1.09645	NA	NA	NA	NA	NA	NA	NA	NA
1151	666	aparc-Desikan_lh_area_parsorbitalis	SA	HD	27	-0.0571879	0.425097	0.0716992	-0.197718	0.0833424	0.944417	0.820601	1.08691	NA	NA	NA	NA	NA	NA	NA	NA
1152	667	aparc-Desikan_lh_area_parstriangularis	SA	HD	29	0.0759475	0.197713	0.0589612	-0.0396164	0.191511	1.07891	0.961158	1.21108	NA	NA	NA	NA	NA	NA	NA	NA
1153	668	aparc-Desikan_lh_area_pericalcarine	SA	HD	69	0.0062949	0.864959	0.0370147	-0.0662539	0.0788437	1.00631	0.935893	1.08204	NA	NA	NA	NA	NA	NA	NA	NA
1154	669	aparc-Desikan_lh_area_postcentral	SA	HD	27	0.0885063	0.262735	0.079027	-0.0663867	0.243399	1.09254	0.935769	1.27558	NA	NA	NA	NA	NA	NA	NA	NA
1155	670	aparc-Desikan_lh_area_posteriorcingulate	SA	HD	19	-0.0428795	0.602232	0.0822718	-0.204132	0.118373	0.958027	0.815355	1.12566	NA	NA	NA	NA	NA	NA	NA	NA
1156	671	aparc-Desikan_lh_area_precentral	SA	HD	39	0.0546563	0.28184	0.0507867	-0.0448855	0.154198	1.05618	0.956107	1.16672	NA	NA	NA	NA	NA	NA	NA	NA
1157	672	aparc-Desikan_lh_area_precuneus	SA	HD	57	-0.0382917	0.417349	0.0472136	-0.13083	0.0542471	0.962432	0.877367	1.05575	NA	NA	NA	NA	NA	NA	NA	NA
1158	673	aparc-Desikan_lh_area_rostralanteriorcingulate	SA	HD	22	0.0590132	0.46028	0.079922	-0.0976338	0.21566	1.06079	0.906981	1.24068	NA	NA	NA	NA	NA	NA	NA	NA
1159	674	aparc-Desikan_lh_area_rostralmiddlefrontal	SA	HD	43	0.00901834	0.874861	0.0572641	-0.103219	0.121256	1.00906	0.901929	1.12891	NA	NA	NA	NA	NA	NA	NA	NA
1160	675	aparc-Desikan_lh_area_superiorfrontal	SA	HD	34	0.103255	0.201041	0.0807567	-0.0550282	0.261538	1.10877	0.946458	1.29893	NA	NA	NA	NA	NA	NA	NA	NA
1161	676	aparc-Desikan_lh_area_superiorparietal	SA	HD	56	0.0568959	0.276514	0.0522852	-0.045583	0.159375	1.05855	0.95544	1.17278	NA	NA	NA	NA	NA	NA	NA	NA
1162	677	aparc-Desikan_lh_area_superiortemporal	SA	HD	40	0.0228615	0.718463	0.0634136	-0.101429	0.147152	1.02312	0.903545	1.15853	NA	NA	NA	NA	NA	NA	NA	NA
1163	678	aparc-Desikan_lh_area_supramarginal	SA	HD	33	-0.00194459	0.97395	0.0595502	-0.118663	0.114774	0.998057	0.888107	1.12162	NA	NA	NA	NA	NA	NA	NA	NA
1164	679	aparc-Desikan_lh_area_frontalpole	SA	HD	13	-0.0696027	0.579383	0.125572	-0.315724	0.176518	0.932764	0.729261	1.19306	NA	NA	NA	NA	NA	NA	NA	NA
1165	680	aparc-Desikan_lh_area_transversetemporal	SA	HD	41	-0.0260491	0.660025	0.0592189	-0.142118	0.0900199	0.974287	0.867519	1.0942	NA	NA	NA	NA	NA	NA	NA	NA
1166	681	aparc-Desikan_lh_area_insula	SA	HD	35	0.0969259	0.120576	0.0624377	-0.0254521	0.219304	1.10178	0.974869	1.24521	NA	NA	NA	NA	NA	NA	NA	NA
1167	682	aparc-Desikan_rh_area_TotalSurface	SA	HD	56	0.0184641	0.728498	0.0531916	-0.0857914	0.12272	1.01864	0.917786	1.13057	NA	NA	NA	NA	NA	NA	NA	NA
1168	683	aparc-Desikan_rh_area_bankssts	SA	HD	27	-0.0746859	0.353891	0.0805614	-0.232586	0.0832144	0.928035	0.792481	1.08677	NA	NA	NA	NA	NA	NA	NA	NA
1169	684	aparc-Desikan_rh_area_caudalanteriorcingulate	SA	HD	26	0.0108753	0.894563	0.0820572	-0.149957	0.171707	1.01093	0.860745	1.18733	NA	NA	NA	NA	NA	NA	NA	NA
1170	685	aparc-Desikan_rh_area_caudalmiddlefrontal	SA	HD	26	0.0336488	0.64585	0.0732235	-0.109869	0.177167	1.03422	0.895951	1.19383	NA	NA	NA	NA	NA	NA	NA	NA
1171	686	aparc-Desikan_rh_area_cuneus	SA	HD	70	0.00885687	0.832854	0.0419671	-0.0733986	0.0911124	1.0089	0.92923	1.09539	NA	NA	NA	NA	NA	NA	NA	NA
1172	687	aparc-Desikan_rh_area_entorhinal	SA	HD	32	0.0810691	0.252836	0.0708963	-0.0578877	0.220026	1.08445	0.943756	1.24611	NA	NA	NA	NA	NA	NA	NA	NA
1173	688	aparc-Desikan_rh_area_fusiform	SA	HD	30	0.0766836	0.333409	0.0792783	-0.078702	0.232069	1.0797	0.924315	1.26121	NA	NA	NA	NA	NA	NA	NA	NA
1174	689	aparc-Desikan_rh_area_inferiorparietal	SA	HD	37	-0.0306289	0.606009	0.0593837	-0.147021	0.0857631	0.969835	0.863276	1.08955	NA	NA	NA	NA	NA	NA	NA	NA
1175	690	aparc-Desikan_rh_area_inferiortemporal	SA	HD	27	0.0127335	0.880045	0.084377	-0.152645	0.178112	1.01281	0.858434	1.19496	NA	NA	NA	NA	NA	NA	NA	NA
1176	691	aparc-Desikan_rh_area_isthmuscingulate	SA	HD	47	-0.0834955	0.224947	0.0688067	-0.218357	0.0513656	0.919895	0.803839	1.05271	NA	NA	NA	NA	NA	NA	NA	NA
1177	692	aparc-Desikan_rh_area_lateraloccipital	SA	HD	53	0.0387561	0.408673	0.0469071	-0.0531818	0.130694	1.03952	0.948208	1.13962	NA	NA	NA	NA	NA	NA	NA	NA
1178	693	aparc-Desikan_rh_area_lateralorbitofrontal	SA	HD	34	0.0435249	0.481484	0.0618323	-0.0776664	0.164716	1.04449	0.925273	1.17906	NA	NA	NA	NA	NA	NA	NA	NA
1179	694	aparc-Desikan_rh_area_lingual	SA	HD	55	0.0506977	0.3015	0.0490676	-0.0454748	0.14687	1.052	0.955544	1.1582	NA	NA	NA	NA	NA	NA	NA	NA
1180	695	aparc-Desikan_rh_area_medialorbitofrontal	SA	HD	30	0.0355426	0.601132	0.0679884	-0.0977148	0.1688	1.03618	0.906908	1.18388	NA	NA	NA	NA	NA	NA	NA	NA
1181	696	aparc-Desikan_rh_area_middletemporal	SA	HD	42	0.0390228	0.498039	0.0575916	-0.0738568	0.151902	1.03979	0.928805	1.16405	NA	NA	NA	NA	NA	NA	NA	NA
1182	697	aparc-Desikan_rh_area_parahippocampal	SA	HD	29	0.0763577	0.359569	0.083343	-0.0869945	0.23971	1.07935	0.916682	1.27088	NA	NA	NA	NA	NA	NA	NA	NA
1183	698	aparc-Desikan_rh_area_paracentral	SA	HD	33	0.0696023	0.373259	0.078171	-0.0836128	0.222817	1.07208	0.919787	1.24959	NA	NA	NA	NA	NA	NA	NA	NA
1184	699	aparc-Desikan_rh_area_parsopercularis	SA	HD	21	0.0308322	0.726884	0.0882752	-0.142187	0.203852	1.03131	0.867459	1.22612	NA	NA	NA	NA	NA	NA	NA	NA
1185	700	aparc-Desikan_rh_area_parsorbitalis	SA	HD	34	0.075397	0.295415	0.0720594	-0.0658394	0.216633	1.07831	0.936281	1.24189	NA	NA	NA	NA	NA	NA	NA	NA
1186	701	aparc-Desikan_rh_area_parstriangularis	SA	HD	36	0.0735937	0.206321	0.0582345	-0.0405459	0.187733	1.07637	0.960265	1.20651	NA	NA	NA	NA	NA	NA	NA	NA
1187	702	aparc-Desikan_rh_area_pericalcarine	SA	HD	79	0.012922	0.739129	0.0388038	-0.0631335	0.0889775	1.01301	0.938818	1.09306	NA	NA	NA	NA	NA	NA	NA	NA
1188	703	aparc-Desikan_rh_area_postcentral	SA	HD	33	-0.0303588	0.646899	0.0662749	-0.160258	0.09954	0.970097	0.851924	1.10466	NA	NA	NA	NA	NA	NA	NA	NA
1189	704	aparc-Desikan_rh_area_posteriorcingulate	SA	HD	31	0.0169156	0.833947	0.0806879	-0.141233	0.175064	1.01706	0.868287	1.19132	NA	NA	NA	NA	NA	NA	NA	NA
1190	705	aparc-Desikan_rh_area_precentral	SA	HD	24	0.0743324	0.199134	0.0578903	-0.0391325	0.187797	1.07716	0.961623	1.20659	NA	NA	NA	NA	NA	NA	NA	NA
1191	706	aparc-Desikan_rh_area_precuneus	SA	HD	48	0.0125649	0.825473	0.0569805	-0.099117	0.124247	1.01264	0.905637	1.1323	NA	NA	NA	NA	NA	NA	NA	NA
1192	707	aparc-Desikan_rh_area_rostralanteriorcingulate	SA	HD	16	0.0978346	0.291434	0.0927358	-0.0839275	0.279597	1.10278	0.919498	1.3226	NA	NA	NA	NA	NA	NA	NA	NA
1193	708	aparc-Desikan_rh_area_rostralmiddlefrontal	SA	HD	35	0.0565525	0.360018	0.0617838	-0.0645436	0.177649	1.05818	0.937495	1.19441	NA	NA	NA	NA	NA	NA	NA	NA
1194	709	aparc-Desikan_rh_area_superiorfrontal	SA	HD	43	0.137193	0.0259824	0.0616188	0.0164198	0.257965	1.14705	1.01656	1.29429	NA	NA	NA	NA	NA	NA	NA	NA
1195	710	aparc-Desikan_rh_area_superiorparietal	SA	HD	41	0.0910033	0.0893665	0.0535708	-0.0139954	0.196002	1.09527	0.986102	1.21653	NA	NA	NA	NA	NA	NA	NA	NA
1196	711	aparc-Desikan_rh_area_superiortemporal	SA	HD	43	0.0910315	0.175833	0.0672467	-0.0407719	0.222835	1.0953	0.960048	1.24961	NA	NA	NA	NA	NA	NA	NA	NA
1197	712	aparc-Desikan_rh_area_supramarginal	SA	HD	32	-0.0203608	0.721108	0.0570365	-0.132152	0.0914308	0.979845	0.876207	1.09574	NA	NA	NA	NA	NA	NA	NA	NA
1198	713	aparc-Desikan_rh_area_frontalpole	SA	HD	14	0.00971942	0.926266	0.105025	-0.196129	0.215568	1.00977	0.821906	1.24057	NA	NA	NA	NA	NA	NA	NA	NA
1199	714	aparc-Desikan_rh_area_transversetemporal	SA	HD	35	0.0149438	0.815792	0.0641471	-0.110785	0.140672	1.01506	0.895132	1.15105	NA	NA	NA	NA	NA	NA	NA	NA
1200	715	aparc-Desikan_rh_area_insula	SA	HD	28	0.0885674	0.243229	0.0758962	-0.0601891	0.237324	1.09261	0.941586	1.26785	NA	NA	NA	NA	NA	NA	NA	NA
1201	1020	aparc-Desikan_lh_thickness_GlobalMeanThickness	CT	HD	39	-0.0320635	0.581865	0.0582271	-0.146189	0.0820617	0.968445	0.863995	1.08552	NA	NA	NA	NA	NA	NA	NA	NA
1202	1021	aparc-Desikan_lh_thickness_bankssts	CT	HD	13	-0.128249	0.233442	0.107633	-0.339211	0.082712	0.879634	0.712332	1.08623	NA	NA	NA	NA	NA	NA	NA	NA
1203	1022	aparc-Desikan_lh_thickness_caudalanteriorcingulate	CT	HD	11	-0.0182631	0.875611	0.11667	-0.246937	0.210411	0.981903	0.78119	1.23418	NA	NA	NA	NA	NA	NA	NA	NA
1204	1023	aparc-Desikan_lh_thickness_caudalmiddlefrontal	CT	HD	29	-0.137598	0.0456478	0.0688458	-0.272535	-0.00265993	0.871449	0.761446	0.997344	NA	NA	NA	NA	NA	NA	NA	NA
1205	1024	aparc-Desikan_lh_thickness_cuneus	CT	HD	35	0.0633495	0.310934	0.0625202	-0.0591902	0.185889	1.0654	0.942528	1.20429	NA	NA	NA	NA	NA	NA	NA	NA
1206	1025	aparc-Desikan_lh_thickness_entorhinal	CT	HD	17	0.00577209	0.9582	0.110128	-0.210078	0.221623	1.00579	0.810521	1.2481	NA	NA	NA	NA	NA	NA	NA	NA
1207	1026	aparc-Desikan_lh_thickness_fusiform	CT	HD	25	-0.0767936	0.308329	0.0753814	-0.224541	0.0709538	0.926081	0.798883	1.07353	NA	NA	NA	NA	NA	NA	NA	NA
1208	1027	aparc-Desikan_lh_thickness_inferiorparietal	CT	HD	33	-0.0103663	0.882063	0.069875	-0.147321	0.126589	0.989687	0.863017	1.13495	NA	NA	NA	NA	NA	NA	NA	NA
1209	1028	aparc-Desikan_lh_thickness_inferiortemporal	CT	HD	26	-0.0929281	0.300609	0.0897746	-0.268886	0.08303	0.911259	0.76423	1.08657	NA	NA	NA	NA	NA	NA	NA	NA
1210	1029	aparc-Desikan_lh_thickness_isthmuscingulate	CT	HD	27	-0.0409816	0.624075	0.0836218	-0.20488	0.122917	0.959847	0.814745	1.13079	NA	NA	NA	NA	NA	NA	NA	NA
1211	1030	aparc-Desikan_lh_thickness_lateraloccipital	CT	HD	28	-0.0277042	0.693029	0.0701819	-0.165261	0.109852	0.972676	0.847673	1.11611	NA	NA	NA	NA	NA	NA	NA	NA
1212	1031	aparc-Desikan_lh_thickness_lateralorbitofrontal	CT	HD	22	-0.0853351	0.345283	0.0904186	-0.262555	0.0918853	0.918205	0.769084	1.09624	NA	NA	NA	NA	NA	NA	NA	NA
1213	1032	aparc-Desikan_lh_thickness_lingual	CT	HD	24	0.101502	0.206795	0.0804021	-0.0560863	0.25909	1.10683	0.945458	1.29575	NA	NA	NA	NA	NA	NA	NA	NA
1214	1033	aparc-Desikan_lh_thickness_medialorbitofrontal	CT	HD	13	-0.0752581	0.483364	0.107373	-0.285709	0.135193	0.927504	0.751481	1.14476	NA	NA	NA	NA	NA	NA	NA	NA
1215	1034	aparc-Desikan_lh_thickness_middletemporal	CT	HD	19	-0.0722643	0.525107	0.113714	-0.295143	0.150615	0.930285	0.744425	1.16255	NA	NA	NA	NA	NA	NA	NA	NA
1216	1035	aparc-Desikan_lh_thickness_parahippocampal	CT	HD	31	0.144001	0.0472552	0.0725811	0.00174234	0.28626	1.15489	1.00174	1.33144	NA	NA	NA	NA	NA	NA	NA	NA
1217	1036	aparc-Desikan_lh_thickness_paracentral	CT	HD	36	-0.028654	0.645296	0.0622499	-0.150664	0.0933558	0.971753	0.860137	1.09785	NA	NA	NA	NA	NA	NA	NA	NA
1218	1037	aparc-Desikan_lh_thickness_parsopercularis	CT	HD	32	-0.0132291	0.849754	0.0698352	-0.150106	0.123648	0.986858	0.860617	1.13162	NA	NA	NA	NA	NA	NA	NA	NA
1219	1038	aparc-Desikan_lh_thickness_parsorbitalis	CT	HD	17	0.0353226	0.741217	0.106959	-0.174318	0.244963	1.03595	0.84003	1.27757	NA	NA	NA	NA	NA	NA	NA	NA
1220	1039	aparc-Desikan_lh_thickness_parstriangularis	CT	HD	21	-0.11815	0.147122	0.0814958	-0.277882	0.0415814	0.888562	0.757386	1.04246	NA	NA	NA	NA	NA	NA	NA	NA
1221	1040	aparc-Desikan_lh_thickness_pericalcarine	CT	HD	15	0.0428958	0.704867	0.113254	-0.179081	0.264873	1.04383	0.836038	1.30327	NA	NA	NA	NA	NA	NA	NA	NA
1222	1041	aparc-Desikan_lh_thickness_postcentral	CT	HD	25	-0.00604306	0.925915	0.0649897	-0.133423	0.121337	0.993975	0.875095	1.129	NA	NA	NA	NA	NA	NA	NA	NA
1223	1042	aparc-Desikan_lh_thickness_posteriorcingulate	CT	HD	21	-0.00109726	0.989271	0.0815985	-0.16103	0.158836	0.998903	0.851266	1.17215	NA	NA	NA	NA	NA	NA	NA	NA
1224	1043	aparc-Desikan_lh_thickness_precentral	CT	HD	39	-0.0196963	0.757199	0.0637089	-0.144566	0.105173	0.980496	0.865398	1.1109	NA	NA	NA	NA	NA	NA	NA	NA
1225	1044	aparc-Desikan_lh_thickness_precuneus	CT	HD	37	0.0467324	0.518028	0.0722977	-0.0949711	0.188436	1.04784	0.909399	1.20736	NA	NA	NA	NA	NA	NA	NA	NA
1226	1045	aparc-Desikan_lh_thickness_rostralanteriorcingulate	CT	HD	18	0.0494174	0.638672	0.105243	-0.156859	0.255693	1.05066	0.854825	1.29136	NA	NA	NA	NA	NA	NA	NA	NA
1227	1046	aparc-Desikan_lh_thickness_rostralmiddlefrontal	CT	HD	35	-0.0863182	0.163303	0.061919	-0.20768	0.0350431	0.917302	0.812467	1.03566	NA	NA	NA	NA	NA	NA	NA	NA
1228	1047	aparc-Desikan_lh_thickness_superiorfrontal	CT	HD	37	-0.0516503	0.373964	0.0580946	-0.165516	0.0622152	0.949661	0.847456	1.06419	NA	NA	NA	NA	NA	NA	NA	NA
1229	1048	aparc-Desikan_lh_thickness_superiorparietal	CT	HD	40	-0.0543871	0.338446	0.0568166	-0.165748	0.0569734	0.947065	0.84726	1.05863	NA	NA	NA	NA	NA	NA	NA	NA
1230	1049	aparc-Desikan_lh_thickness_superiortemporal	CT	HD	30	-0.0439578	0.533699	0.0706298	-0.182392	0.0944766	0.956994	0.833274	1.09908	NA	NA	NA	NA	NA	NA	NA	NA
1231	1050	aparc-Desikan_lh_thickness_supramarginal	CT	HD	32	-0.00702794	0.917368	0.0677394	-0.139797	0.125741	0.992997	0.869535	1.13399	NA	NA	NA	NA	NA	NA	NA	NA
1232	1051	aparc-Desikan_lh_thickness_frontalpole	CT	HD	13	-0.00891321	0.934277	0.108085	-0.220759	0.202933	0.991126	0.80191	1.22499	NA	NA	NA	NA	NA	NA	NA	NA
1233	1052	aparc-Desikan_lh_thickness_transversetemporal	CT	HD	20	-0.158414	0.0642251	0.0856006	-0.326191	0.0093635	0.853497	0.721667	1.00941	NA	NA	NA	NA	NA	NA	NA	NA
1234	1053	aparc-Desikan_lh_thickness_insula	CT	HD	28	0.0273373	0.708544	0.0731309	-0.115999	0.170674	1.02771	0.890476	1.1861	NA	NA	NA	NA	NA	NA	NA	NA
1235	1054	aparc-Desikan_rh_thickness_GlobalMeanThickness	CT	HD	35	-0.119233	0.0633968	0.0642283	-0.245121	0.00665415	0.887601	0.78261	1.00668	NA	NA	NA	NA	NA	NA	NA	NA
1236	1055	aparc-Desikan_rh_thickness_bankssts	CT	HD	17	0.0810321	0.378938	0.0920971	-0.0994783	0.261542	1.08441	0.90531	1.29893	NA	NA	NA	NA	NA	NA	NA	NA
1237	1056	aparc-Desikan_rh_thickness_caudalanteriorcingulate	CT	HD	20	0.00166141	0.98454	0.0857409	-0.166391	0.169714	1.00166	0.846715	1.18497	NA	NA	NA	NA	NA	NA	NA	NA
1238	1057	aparc-Desikan_rh_thickness_caudalmiddlefrontal	CT	HD	43	-0.120319	0.0790899	0.0685193	-0.254617	0.0139785	0.886637	0.775213	1.01408	NA	NA	NA	NA	NA	NA	NA	NA
1239	1058	aparc-Desikan_rh_thickness_cuneus	CT	HD	33	0.00435674	0.945589	0.0638384	-0.120767	0.12948	1.00437	0.886241	1.13824	NA	NA	NA	NA	NA	NA	NA	NA
1240	1059	aparc-Desikan_rh_thickness_entorhinal	CT	HD	22	-0.0610112	0.4609	0.0827421	-0.223186	0.101163	0.940813	0.799966	1.10646	NA	NA	NA	NA	NA	NA	NA	NA
1241	1060	aparc-Desikan_rh_thickness_fusiform	CT	HD	30	-0.0918879	0.183997	0.0691642	-0.22745	0.0436739	0.912207	0.796563	1.04464	NA	NA	NA	NA	NA	NA	NA	NA
1242	1061	aparc-Desikan_rh_thickness_inferiorparietal	CT	HD	31	-0.0852131	0.379583	0.0969803	-0.275294	0.104868	0.918317	0.759348	1.11056	NA	NA	NA	NA	NA	NA	NA	NA
1243	1062	aparc-Desikan_rh_thickness_inferiortemporal	CT	HD	22	-0.0779212	0.443746	0.10174	-0.277332	0.12149	0.925037	0.757803	1.12918	NA	NA	NA	NA	NA	NA	NA	NA
1244	1063	aparc-Desikan_rh_thickness_isthmuscingulate	CT	HD	26	-0.00185052	0.979539	0.0721554	-0.143275	0.139574	0.998151	0.866516	1.14978	NA	NA	NA	NA	NA	NA	NA	NA
1245	1064	aparc-Desikan_rh_thickness_lateraloccipital	CT	HD	33	-0.0356728	0.647494	0.0780165	-0.188585	0.11724	0.964956	0.82813	1.12439	NA	NA	NA	NA	NA	NA	NA	NA
1246	1065	aparc-Desikan_rh_thickness_lateralorbitofrontal	CT	HD	28	-0.139768	0.0501381	0.0713545	-0.279623	8.67e-05	0.86956	0.756069	1.00009	NA	NA	NA	NA	NA	NA	NA	NA
1247	1066	aparc-Desikan_rh_thickness_lingual	CT	HD	32	-0.0300307	0.681616	0.0731994	-0.173502	0.11344	0.970416	0.840716	1.12012	NA	NA	NA	NA	NA	NA	NA	NA
1248	1067	aparc-Desikan_rh_thickness_medialorbitofrontal	CT	HD	24	0.00041326	0.995637	0.0755773	-0.147718	0.148545	1.00041	0.862674	1.16014	NA	NA	NA	NA	NA	NA	NA	NA
1249	1068	aparc-Desikan_rh_thickness_middletemporal	CT	HD	17	0.00761789	0.93214	0.0894618	-0.167727	0.182963	1.00765	0.845584	1.20077	NA	NA	NA	NA	NA	NA	NA	NA
1250	1069	aparc-Desikan_rh_thickness_parahippocampal	CT	HD	20	-0.0397731	0.637293	0.0843566	-0.205112	0.125566	0.961007	0.814556	1.13379	NA	NA	NA	NA	NA	NA	NA	NA
1251	1070	aparc-Desikan_rh_thickness_paracentral	CT	HD	36	-0.0586396	0.383431	0.0672788	-0.190506	0.0732267	0.943047	0.826541	1.07597	NA	NA	NA	NA	NA	NA	NA	NA
1252	1071	aparc-Desikan_rh_thickness_parsopercularis	CT	HD	28	-0.239709	0.00231888	0.0786956	-0.393952	-0.0854654	0.786857	0.674386	0.918085	NA	NA	NA	NA	NA	NA	NA	NA
1253	1072	aparc-Desikan_rh_thickness_parsorbitalis	CT	HD	21	-0.0759008	0.371974	0.0850161	-0.242532	0.0907307	0.926908	0.784638	1.09497	NA	NA	NA	NA	NA	NA	NA	NA
1254	1073	aparc-Desikan_rh_thickness_parstriangularis	CT	HD	30	-0.0254044	0.715337	0.0696589	-0.161936	0.111127	0.974916	0.850496	1.11754	NA	NA	NA	NA	NA	NA	NA	NA
1255	1074	aparc-Desikan_rh_thickness_pericalcarine	CT	HD	14	-0.102386	0.309496	0.100745	-0.299846	0.0950753	0.902681	0.740932	1.09974	NA	NA	NA	NA	NA	NA	NA	NA
1256	1075	aparc-Desikan_rh_thickness_postcentral	CT	HD	27	-0.0209459	0.780823	0.0752782	-0.168491	0.126599	0.979272	0.844939	1.13496	NA	NA	NA	NA	NA	NA	NA	NA
1257	1076	aparc-Desikan_rh_thickness_posteriorcingulate	CT	HD	21	0.0297678	0.711632	0.0805262	-0.128064	0.187599	1.03022	0.879797	1.20635	NA	NA	NA	NA	NA	NA	NA	NA
1258	1077	aparc-Desikan_rh_thickness_precentral	CT	HD	32	-0.0735719	0.276858	0.0676582	-0.206182	0.0590382	0.929069	0.813685	1.06082	NA	NA	NA	NA	NA	NA	NA	NA
1259	1078	aparc-Desikan_rh_thickness_precuneus	CT	HD	39	-0.093386	0.102251	0.0571505	-0.205401	0.018629	0.910842	0.814321	1.0188	NA	NA	NA	NA	NA	NA	NA	NA
1260	1079	aparc-Desikan_rh_thickness_rostralanteriorcingulate	CT	HD	14	-0.264388	0.0094229	0.101832	-0.463979	-0.0647975	0.767675	0.628776	0.937257	NA	NA	NA	NA	NA	NA	NA	NA
1261	1080	aparc-Desikan_rh_thickness_rostralmiddlefrontal	CT	HD	34	-0.160024	0.0188772	0.068155	-0.293608	-0.0264406	0.852123	0.745569	0.973906	NA	NA	NA	NA	NA	NA	NA	NA
1262	1081	aparc-Desikan_rh_thickness_superiorfrontal	CT	HD	39	-0.145877	0.0393969	0.0708133	-0.284671	-0.00708258	0.864264	0.752262	0.992942	NA	NA	NA	NA	NA	NA	NA	NA
1263	1082	aparc-Desikan_rh_thickness_superiorparietal	CT	HD	37	0.0204531	0.737187	0.0609483	-0.0990055	0.139912	1.02066	0.905738	1.15017	NA	NA	NA	NA	NA	NA	NA	NA
1264	1083	aparc-Desikan_rh_thickness_superiortemporal	CT	HD	33	0.0389087	0.58776	0.071776	-0.101772	0.17959	1.03968	0.903235	1.19673	NA	NA	NA	NA	NA	NA	NA	NA
1265	1084	aparc-Desikan_rh_thickness_supramarginal	CT	HD	24	-0.00261632	0.972327	0.0754197	-0.150439	0.145206	0.997387	0.86033	1.15628	NA	NA	NA	NA	NA	NA	NA	NA
1266	1085	aparc-Desikan_rh_thickness_frontalpole	CT	HD	17	0.00961437	0.939736	0.127171	-0.239641	0.25887	1.00966	0.78691	1.29547	NA	NA	NA	NA	NA	NA	NA	NA
1267	1086	aparc-Desikan_rh_thickness_transversetemporal	CT	HD	18	-0.018017	0.843616	0.0913319	-0.197028	0.160994	0.982144	0.821168	1.17468	NA	NA	NA	NA	NA	NA	NA	NA
1268	1087	aparc-Desikan_rh_thickness_insula	CT	HD	27	0.0258724	0.726033	0.0738351	-0.118844	0.170589	1.02621	0.887946	1.186	NA	NA	NA	NA	NA	NA	NA	NA
1269	1452	IDP_dMRI_TBSS_FA_Middle_cerebellar_peduncle	FA	HD	45	-0.088155	0.106522	0.0546181	-0.195207	0.0188966	0.915619	0.822665	1.01908	NA	NA	NA	NA	NA	NA	NA	NA
1270	1453	IDP_dMRI_TBSS_FA_Pontine_crossing_tract	FA	HD	29	0.0410822	0.538477	0.0667876	-0.0898215	0.171986	1.04194	0.914094	1.18766	NA	NA	NA	NA	NA	NA	NA	NA
1271	1454	IDP_dMRI_TBSS_FA_Genu_of_corpus_callosum	FA	HD	56	-0.0180406	0.692696	0.0456495	-0.107514	0.0714325	0.982121	0.898064	1.07405	NA	NA	NA	NA	NA	NA	NA	NA
1272	1455	IDP_dMRI_TBSS_FA_Body_of_corpus_callosum	FA	HD	48	-0.0540045	0.336286	0.0561652	-0.164088	0.0560793	0.947428	0.848667	1.05768	NA	NA	NA	NA	NA	NA	NA	NA
1273	1456	IDP_dMRI_TBSS_FA_Splenium_of_corpus_callosum	FA	HD	45	-0.0352428	0.449376	0.0465893	-0.126558	0.0560723	0.965371	0.881123	1.05767	NA	NA	NA	NA	NA	NA	NA	NA
1274	1457	IDP_dMRI_TBSS_FA_Fornix	FA	HD	24	0.0625382	0.458609	0.0843812	-0.102849	0.227925	1.06454	0.902263	1.25599	NA	NA	NA	NA	NA	NA	NA	NA
1275	1458	IDP_dMRI_TBSS_FA_Corticospinal_tract_R	FA	HD	22	-0.0601057	0.48121	0.085334	-0.22736	0.107149	0.941665	0.796634	1.1131	NA	NA	NA	NA	NA	NA	NA	NA
1276	1459	IDP_dMRI_TBSS_FA_Corticospinal_tract_L	FA	HD	24	0.106686	0.165704	0.0769662	-0.0441678	0.25754	1.11258	0.956793	1.29374	NA	NA	NA	NA	NA	NA	NA	NA
1277	1460	IDP_dMRI_TBSS_FA_Medial_lemniscus_R	FA	HD	22	-0.0644222	0.408663	0.0779694	-0.217242	0.0883979	0.937609	0.804735	1.09242	NA	NA	NA	NA	NA	NA	NA	NA
1278	1461	IDP_dMRI_TBSS_FA_Medial_lemniscus_L	FA	HD	29	-0.0148443	0.829547	0.0689526	-0.149991	0.120303	0.985265	0.860715	1.12784	NA	NA	NA	NA	NA	NA	NA	NA
1279	1462	IDP_dMRI_TBSS_FA_Inferior_cerebellar_peduncle_R	FA	HD	47	0.00193308	0.973935	0.0591628	-0.114026	0.117892	1.00193	0.892235	1.12512	NA	NA	NA	NA	NA	NA	NA	NA
1280	1463	IDP_dMRI_TBSS_FA_Inferior_cerebellar_peduncle_L	FA	HD	50	-0.0685539	0.197485	0.0531941	-0.172814	0.0357065	0.933743	0.841294	1.03635	NA	NA	NA	NA	NA	NA	NA	NA
1281	1464	IDP_dMRI_TBSS_FA_Superior_cerebellar_peduncle_R	FA	HD	52	0.0401723	0.399598	0.0476913	-0.0533027	0.133647	1.04099	0.948093	1.14299	NA	NA	NA	NA	NA	NA	NA	NA
1282	1465	IDP_dMRI_TBSS_FA_Superior_cerebellar_peduncle_L	FA	HD	59	0.0227638	0.611044	0.0447591	-0.0649641	0.110492	1.02302	0.937101	1.11683	NA	NA	NA	NA	NA	NA	NA	NA
1283	1466	IDP_dMRI_TBSS_FA_Cerebral_peduncle_R	FA	HD	37	0.0842504	0.146113	0.0579678	-0.0293666	0.197867	1.0879	0.97106	1.2188	NA	NA	NA	NA	NA	NA	NA	NA
1284	1467	IDP_dMRI_TBSS_FA_Cerebral_peduncle_L	FA	HD	32	0.0393952	0.535223	0.0635353	-0.085134	0.163924	1.04018	0.918389	1.17813	NA	NA	NA	NA	NA	NA	NA	NA
1285	1468	IDP_dMRI_TBSS_FA_Anterior_limb_of_internal_capsule_R	FA	HD	46	0.0526141	0.326845	0.0536611	-0.0525617	0.15779	1.05402	0.948796	1.17092	NA	NA	NA	NA	NA	NA	NA	NA
1286	1469	IDP_dMRI_TBSS_FA_Anterior_limb_of_internal_capsule_L	FA	HD	43	0.0385885	0.506523	0.0580924	-0.0752726	0.15245	1.03934	0.927491	1.16468	NA	NA	NA	NA	NA	NA	NA	NA
1287	1470	IDP_dMRI_TBSS_FA_Posterior_limb_of_internal_capsule_R	FA	HD	59	-0.0155314	0.72265	0.0437604	-0.101302	0.070239	0.984589	0.90366	1.07276	NA	NA	NA	NA	NA	NA	NA	NA
1288	1471	IDP_dMRI_TBSS_FA_Posterior_limb_of_internal_capsule_L	FA	HD	63	-0.0710701	0.108613	0.0442954	-0.157889	0.0157489	0.931397	0.853944	1.01587	NA	NA	NA	NA	NA	NA	NA	NA
1289	1472	IDP_dMRI_TBSS_FA_Retrolenticular_part_of_internal_capsule_R	FA	HD	52	0.0324625	0.506849	0.0489076	-0.0633963	0.128321	1.033	0.938571	1.13692	NA	NA	NA	NA	NA	NA	NA	NA
1290	1473	IDP_dMRI_TBSS_FA_Retrolenticular_part_of_internal_capsule_L	FA	HD	49	0.0431283	0.398948	0.05113	-0.0570865	0.143343	1.04407	0.944512	1.15413	NA	NA	NA	NA	NA	NA	NA	NA
1291	1474	IDP_dMRI_TBSS_FA_Anterior_corona_radiata_R	FA	HD	48	0.0348409	0.477863	0.0490894	-0.0613743	0.131056	1.03545	0.940471	1.14003	NA	NA	NA	NA	NA	NA	NA	NA
1292	1475	IDP_dMRI_TBSS_FA_Anterior_corona_radiata_L	FA	HD	55	0.134025	0.0195495	0.057401	0.0215187	0.246531	1.14342	1.02175	1.27958	NA	NA	NA	NA	NA	NA	NA	NA
1293	1476	IDP_dMRI_TBSS_FA_Superior_corona_radiata_R	FA	HD	44	0.0460968	0.398663	0.0546164	-0.0609513	0.153145	1.04718	0.940869	1.16549	NA	NA	NA	NA	NA	NA	NA	NA
1294	1477	IDP_dMRI_TBSS_FA_Superior_corona_radiata_L	FA	HD	53	0.0177627	0.720991	0.0497368	-0.0797213	0.115247	1.01792	0.923374	1.12215	NA	NA	NA	NA	NA	NA	NA	NA
1295	1478	IDP_dMRI_TBSS_FA_Posterior_corona_radiata_R	FA	HD	45	0.0234396	0.660463	0.0533598	-0.0811456	0.128025	1.02372	0.922059	1.13658	NA	NA	NA	NA	NA	NA	NA	NA
1296	1479	IDP_dMRI_TBSS_FA_Posterior_corona_radiata_L	FA	HD	47	0.040048	0.468931	0.0552981	-0.0683363	0.148432	1.04086	0.933946	1.16001	NA	NA	NA	NA	NA	NA	NA	NA
1297	1480	IDP_dMRI_TBSS_FA_Posterior_thalamic_radiation_R	FA	HD	49	0.0320079	0.558352	0.0546872	-0.0751789	0.139195	1.03253	0.927578	1.14935	NA	NA	NA	NA	NA	NA	NA	NA
1298	1481	IDP_dMRI_TBSS_FA_Posterior_thalamic_radiation_L	FA	HD	52	-0.000183296	0.996943	0.0478336	-0.0939372	0.0935706	0.999817	0.91034	1.09809	NA	NA	NA	NA	NA	NA	NA	NA
1299	1482	IDP_dMRI_TBSS_FA_Sagittal_stratum_R	FA	HD	49	0.0881748	0.0703737	0.0487289	-0.00733381	0.183683	1.09218	0.992693	1.20164	NA	NA	NA	NA	NA	NA	NA	NA
1300	1483	IDP_dMRI_TBSS_FA_Sagittal_stratum_L	FA	HD	46	0.053573	0.279783	0.0495675	-0.0435794	0.150725	1.05503	0.957357	1.16268	NA	NA	NA	NA	NA	NA	NA	NA
1301	1484	IDP_dMRI_TBSS_FA_External_capsule_R	FA	HD	47	0.035373	0.495126	0.0518529	-0.0662588	0.137005	1.03601	0.935889	1.14683	NA	NA	NA	NA	NA	NA	NA	NA
1302	1485	IDP_dMRI_TBSS_FA_External_capsule_L	FA	HD	46	-0.0496923	0.411097	0.0604555	-0.168185	0.0688006	0.951522	0.845197	1.07122	NA	NA	NA	NA	NA	NA	NA	NA
1303	1486	IDP_dMRI_TBSS_FA_Cingulum_cingulate_gyrus_R	FA	HD	51	0.0221775	0.666354	0.0514372	-0.0786394	0.122995	1.02243	0.924373	1.13088	NA	NA	NA	NA	NA	NA	NA	NA
1304	1487	IDP_dMRI_TBSS_FA_Cingulum_cingulate_gyrus_L	FA	HD	50	-0.0181372	0.749286	0.0567531	-0.129373	0.0930988	0.982026	0.878646	1.09757	NA	NA	NA	NA	NA	NA	NA	NA
1305	1488	IDP_dMRI_TBSS_FA_Cingulum_hippocampus_R	FA	HD	41	-0.0182046	0.745198	0.0560182	-0.128	0.0915911	0.98196	0.879853	1.09592	NA	NA	NA	NA	NA	NA	NA	NA
1306	1489	IDP_dMRI_TBSS_FA_Cingulum_hippocampus_L	FA	HD	45	-0.0756744	0.171187	0.0553014	-0.184065	0.0327163	0.927118	0.831882	1.03326	NA	NA	NA	NA	NA	NA	NA	NA
1307	1490	IDP_dMRI_TBSS_FA_Fornix_cres+Stria_terminalis_R	FA	HD	30	0.0778856	0.348372	0.0830557	-0.0849036	0.240675	1.081	0.918601	1.27211	NA	NA	NA	NA	NA	NA	NA	NA
1308	1491	IDP_dMRI_TBSS_FA_Fornix_cres+Stria_terminalis_L	FA	HD	43	-0.00906488	0.874051	0.0571862	-0.12115	0.10302	0.990976	0.885901	1.10851	NA	NA	NA	NA	NA	NA	NA	NA
1309	1492	IDP_dMRI_TBSS_FA_Superior_longitudinal_fasciculus_R	FA	HD	64	0.0330035	0.449151	0.0436076	-0.0524673	0.118474	1.03355	0.948885	1.12578	NA	NA	NA	NA	NA	NA	NA	NA
1310	1493	IDP_dMRI_TBSS_FA_Superior_longitudinal_fasciculus_L	FA	HD	49	0.0433315	0.382021	0.0495683	-0.0538222	0.140485	1.04428	0.947601	1.15083	NA	NA	NA	NA	NA	NA	NA	NA
1311	1494	IDP_dMRI_TBSS_FA_Superior_fronto-occipital_fasciculus_R	FA	HD	41	0.0660093	0.255147	0.058008	-0.0476863	0.179705	1.06824	0.953433	1.19686	NA	NA	NA	NA	NA	NA	NA	NA
1312	1495	IDP_dMRI_TBSS_FA_Superior_fronto-occipital_fasciculus_L	FA	HD	44	0.0741348	0.160885	0.0528741	-0.0294985	0.177768	1.07695	0.970932	1.19455	NA	NA	NA	NA	NA	NA	NA	NA
1313	1496	IDP_dMRI_TBSS_FA_Uncinate_fasciculus_R	FA	HD	35	0.110168	0.0541624	0.0572143	-0.00197187	0.222308	1.11647	0.99803	1.24896	NA	NA	NA	NA	NA	NA	NA	NA
1314	1497	IDP_dMRI_TBSS_FA_Uncinate_fasciculus_L	FA	HD	47	0.0494214	0.396907	0.0583379	-0.0649208	0.163764	1.05066	0.937142	1.17794	NA	NA	NA	NA	NA	NA	NA	NA
1315	1498	IDP_dMRI_TBSS_FA_Tapetum_R	FA	HD	61	0.0262875	0.583128	0.0478982	-0.0675929	0.120168	1.02664	0.934641	1.12769	NA	NA	NA	NA	NA	NA	NA	NA
1316	1499	IDP_dMRI_TBSS_FA_Tapetum_L	FA	HD	54	-0.00814695	0.896399	0.062567	-0.130778	0.114484	0.991886	0.877412	1.1213	NA	NA	NA	NA	NA	NA	NA	NA
1317	1602	IDP_dMRI_TBSS_MD_Middle_cerebellar_peduncle	MD	HD	30	-0.0325749	0.610745	0.0639966	-0.158008	0.0928585	0.96795	0.853843	1.09731	NA	NA	NA	NA	NA	NA	NA	NA
1318	1603	IDP_dMRI_TBSS_MD_Pontine_crossing_tract	MD	HD	30	0.0183763	0.788787	0.0685974	-0.116075	0.152827	1.01855	0.890409	1.16512	NA	NA	NA	NA	NA	NA	NA	NA
1319	1604	IDP_dMRI_TBSS_MD_Genu_of_corpus_callosum	MD	HD	58	0.0743848	0.0869894	0.0434618	-0.0108004	0.15957	1.07722	0.989258	1.17301	NA	NA	NA	NA	NA	NA	NA	NA
1320	1605	IDP_dMRI_TBSS_MD_Body_of_corpus_callosum	MD	HD	43	0.0516634	0.322363	0.0522057	-0.0506597	0.153987	1.05302	0.950602	1.16648	NA	NA	NA	NA	NA	NA	NA	NA
1321	1606	IDP_dMRI_TBSS_MD_Splenium_of_corpus_callosum	MD	HD	47	0.039343	0.416748	0.0484474	-0.0556139	0.1343	1.04013	0.945904	1.14374	NA	NA	NA	NA	NA	NA	NA	NA
1322	1607	IDP_dMRI_TBSS_MD_Fornix	MD	HD	34	-0.0510884	0.434723	0.0654027	-0.179278	0.077101	0.950195	0.835874	1.08015	NA	NA	NA	NA	NA	NA	NA	NA
1323	1608	IDP_dMRI_TBSS_MD_Corticospinal_tract_R	MD	HD	34	0.0534508	0.429898	0.0677136	-0.0792679	0.18617	1.05491	0.923792	1.20463	NA	NA	NA	NA	NA	NA	NA	NA
1324	1609	IDP_dMRI_TBSS_MD_Corticospinal_tract_L	MD	HD	30	0.084407	0.193533	0.0649185	-0.0428333	0.211647	1.08807	0.958071	1.23571	NA	NA	NA	NA	NA	NA	NA	NA
1325	1610	IDP_dMRI_TBSS_MD_Medial_lemniscus_R	MD	HD	18	0.0389245	0.67635	0.0932436	-0.143833	0.221682	1.03969	0.866032	1.24817	NA	NA	NA	NA	NA	NA	NA	NA
1326	1611	IDP_dMRI_TBSS_MD_Medial_lemniscus_L	MD	HD	28	0.106937	0.146648	0.0736747	-0.0374655	0.251339	1.11286	0.963228	1.28575	NA	NA	NA	NA	NA	NA	NA	NA
1327	1612	IDP_dMRI_TBSS_MD_Inferior_cerebellar_peduncle_R	MD	HD	36	0.0149189	0.795813	0.0576532	-0.0980814	0.127919	1.01503	0.906575	1.13646	NA	NA	NA	NA	NA	NA	NA	NA
1328	1613	IDP_dMRI_TBSS_MD_Inferior_cerebellar_peduncle_L	MD	HD	29	-0.000508401	0.99353	0.0626915	-0.123384	0.122367	0.999492	0.883924	1.13017	NA	NA	NA	NA	NA	NA	NA	NA
1329	1614	IDP_dMRI_TBSS_MD_Superior_cerebellar_peduncle_R	MD	HD	40	-0.031995	0.559793	0.0548659	-0.139532	0.0755422	0.968511	0.869765	1.07847	NA	NA	NA	NA	NA	NA	NA	NA
1330	1615	IDP_dMRI_TBSS_MD_Superior_cerebellar_peduncle_L	MD	HD	36	-0.00125028	0.9829	0.058333	-0.115583	0.113082	0.99875	0.890847	1.11972	NA	NA	NA	NA	NA	NA	NA	NA
1331	1616	IDP_dMRI_TBSS_MD_Cerebral_peduncle_R	MD	HD	35	-0.0866435	0.155384	0.0609835	-0.206171	0.0328842	0.917004	0.813694	1.03343	NA	NA	NA	NA	NA	NA	NA	NA
1332	1617	IDP_dMRI_TBSS_MD_Cerebral_peduncle_L	MD	HD	20	-0.00732993	0.928196	0.0813395	-0.166755	0.152095	0.992697	0.846407	1.16427	NA	NA	NA	NA	NA	NA	NA	NA
1333	1618	IDP_dMRI_TBSS_MD_Anterior_limb_of_internal_capsule_R	MD	HD	46	0.0908573	0.072935	0.0506666	-0.0084493	0.190164	1.09511	0.991586	1.20945	NA	NA	NA	NA	NA	NA	NA	NA
1334	1619	IDP_dMRI_TBSS_MD_Anterior_limb_of_internal_capsule_L	MD	HD	41	0.0556096	0.330156	0.0571058	-0.0563178	0.167537	1.05718	0.945239	1.18239	NA	NA	NA	NA	NA	NA	NA	NA
1335	1620	IDP_dMRI_TBSS_MD_Posterior_limb_of_internal_capsule_R	MD	HD	36	0.00294878	0.957312	0.0550895	-0.105027	0.110924	1.00295	0.900301	1.11731	NA	NA	NA	NA	NA	NA	NA	NA
1336	1621	IDP_dMRI_TBSS_MD_Posterior_limb_of_internal_capsule_L	MD	HD	49	0.0700968	0.165327	0.0505248	-0.0289317	0.169125	1.07261	0.971483	1.18427	NA	NA	NA	NA	NA	NA	NA	NA
1337	1622	IDP_dMRI_TBSS_MD_Retrolenticular_part_of_internal_capsule_R	MD	HD	56	0.0583494	0.187883	0.0443093	-0.0284968	0.145196	1.06009	0.971905	1.15627	NA	NA	NA	NA	NA	NA	NA	NA
1338	1623	IDP_dMRI_TBSS_MD_Retrolenticular_part_of_internal_capsule_L	MD	HD	45	-0.0314928	0.516529	0.0485471	-0.126645	0.0636595	0.968998	0.881046	1.06573	NA	NA	NA	NA	NA	NA	NA	NA
1339	1624	IDP_dMRI_TBSS_MD_Anterior_corona_radiata_R	MD	HD	65	0.0323091	0.425833	0.0405718	-0.0472117	0.11183	1.03284	0.953885	1.11832	NA	NA	NA	NA	NA	NA	NA	NA
1340	1625	IDP_dMRI_TBSS_MD_Anterior_corona_radiata_L	MD	HD	68	0.00725352	0.853429	0.0392622	-0.0697005	0.0842075	1.00728	0.932673	1.08785	NA	NA	NA	NA	NA	NA	NA	NA
1341	1626	IDP_dMRI_TBSS_MD_Superior_corona_radiata_R	MD	HD	55	0.00802188	0.851903	0.0429687	-0.0761967	0.0922405	1.00805	0.926634	1.09663	NA	NA	NA	NA	NA	NA	NA	NA
1342	1627	IDP_dMRI_TBSS_MD_Superior_corona_radiata_L	MD	HD	55	0.0147311	0.738006	0.0440398	-0.071587	0.101049	1.01484	0.930915	1.10633	NA	NA	NA	NA	NA	NA	NA	NA
1343	1628	IDP_dMRI_TBSS_MD_Posterior_corona_radiata_R	MD	HD	55	-0.0317239	0.500023	0.0470365	-0.123915	0.0604676	0.968774	0.883455	1.06233	NA	NA	NA	NA	NA	NA	NA	NA
1344	1629	IDP_dMRI_TBSS_MD_Posterior_corona_radiata_L	MD	HD	60	0.00994238	0.814451	0.0423643	-0.0730917	0.0929765	1.00999	0.929516	1.09744	NA	NA	NA	NA	NA	NA	NA	NA
1345	1630	IDP_dMRI_TBSS_MD_Posterior_thalamic_radiation_R	MD	HD	56	0.0015858	0.970942	0.0435333	-0.0837395	0.0869111	1.00159	0.919671	1.0908	NA	NA	NA	NA	NA	NA	NA	NA
1346	1631	IDP_dMRI_TBSS_MD_Posterior_thalamic_radiation_L	MD	HD	63	-0.0314963	0.448893	0.0415924	-0.113017	0.0500247	0.968995	0.893135	1.0513	NA	NA	NA	NA	NA	NA	NA	NA
1347	1632	IDP_dMRI_TBSS_MD_Sagittal_stratum_R	MD	HD	58	0.0137733	0.741915	0.0418238	-0.0682014	0.0957481	1.01387	0.934072	1.10048	NA	NA	NA	NA	NA	NA	NA	NA
1348	1633	IDP_dMRI_TBSS_MD_Sagittal_stratum_L	MD	HD	70	0.011265	0.769819	0.0384983	-0.0641917	0.0867218	1.01133	0.937825	1.09059	NA	NA	NA	NA	NA	NA	NA	NA
1349	1634	IDP_dMRI_TBSS_MD_External_capsule_R	MD	HD	47	0.0642243	0.237948	0.0544213	-0.0424414	0.17089	1.06633	0.958447	1.18636	NA	NA	NA	NA	NA	NA	NA	NA
1350	1635	IDP_dMRI_TBSS_MD_External_capsule_L	MD	HD	39	0.0618446	0.270029	0.0560697	-0.048052	0.171741	1.0638	0.953084	1.18737	NA	NA	NA	NA	NA	NA	NA	NA
1351	1636	IDP_dMRI_TBSS_MD_Cingulum_cingulate_gyrus_R	MD	HD	64	0.0219371	0.644125	0.0474891	-0.0711415	0.115016	1.02218	0.93133	1.12189	NA	NA	NA	NA	NA	NA	NA	NA
1352	1637	IDP_dMRI_TBSS_MD_Cingulum_cingulate_gyrus_L	MD	HD	66	0.0219842	0.60989	0.0430869	-0.0624661	0.106435	1.02223	0.939445	1.11231	NA	NA	NA	NA	NA	NA	NA	NA
1353	1638	IDP_dMRI_TBSS_MD_Cingulum_hippocampus_R	MD	HD	37	0.0413548	0.39784	0.0489126	-0.0545138	0.137223	1.04222	0.946945	1.14708	NA	NA	NA	NA	NA	NA	NA	NA
1354	1639	IDP_dMRI_TBSS_MD_Cingulum_hippocampus_L	MD	HD	47	0.0825436	0.0713614	0.0457769	-0.00717915	0.172266	1.08605	0.992847	1.18799	NA	NA	NA	NA	NA	NA	NA	NA
1355	1640	IDP_dMRI_TBSS_MD_Fornix_cres+Stria_terminalis_R	MD	HD	23	0.000301126	0.997015	0.0804867	-0.157453	0.158055	1.0003	0.854317	1.17123	NA	NA	NA	NA	NA	NA	NA	NA
1356	1641	IDP_dMRI_TBSS_MD_Fornix_cres+Stria_terminalis_L	MD	HD	29	-0.073051	0.328552	0.0747681	-0.219597	0.0734945	0.929553	0.802843	1.07626	NA	NA	NA	NA	NA	NA	NA	NA
1357	1642	IDP_dMRI_TBSS_MD_Superior_longitudinal_fasciculus_R	MD	HD	79	-0.0173853	0.641549	0.0373449	-0.0905813	0.0558107	0.982765	0.9134	1.0574	NA	NA	NA	NA	NA	NA	NA	NA
1358	1643	IDP_dMRI_TBSS_MD_Superior_longitudinal_fasciculus_L	MD	HD	71	0.00226899	0.953001	0.0384975	-0.073186	0.077724	1.00227	0.929428	1.08082	NA	NA	NA	NA	NA	NA	NA	NA
1359	1644	IDP_dMRI_TBSS_MD_Superior_fronto-occipital_fasciculus_R	MD	HD	33	0.0231249	0.706763	0.0614687	-0.0973537	0.143604	1.02339	0.907235	1.15443	NA	NA	NA	NA	NA	NA	NA	NA
1360	1645	IDP_dMRI_TBSS_MD_Superior_fronto-occipital_fasciculus_L	MD	HD	35	0.0285276	0.628788	0.0590104	-0.0871327	0.144188	1.02894	0.916555	1.1551	NA	NA	NA	NA	NA	NA	NA	NA
1361	1646	IDP_dMRI_TBSS_MD_Uncinate_fasciculus_R	MD	HD	30	0.0189892	0.756407	0.0612157	-0.100994	0.138972	1.01917	0.903939	1.14909	NA	NA	NA	NA	NA	NA	NA	NA
1362	1647	IDP_dMRI_TBSS_MD_Uncinate_fasciculus_L	MD	HD	22	0.0312981	0.635299	0.0659906	-0.0980435	0.16064	1.03179	0.90661	1.17426	NA	NA	NA	NA	NA	NA	NA	NA
1363	1648	IDP_dMRI_TBSS_MD_Tapetum_R	MD	HD	38	0.0400217	0.499475	0.0592637	-0.0761351	0.156178	1.04083	0.926691	1.16903	NA	NA	NA	NA	NA	NA	NA	NA
1364	1649	IDP_dMRI_TBSS_MD_Tapetum_L	MD	HD	34	0.0672819	0.269132	0.0608851	-0.052053	0.186617	1.0696	0.949279	1.20517	NA	NA	NA	NA	NA	NA	NA	NA
1365	122	IDP_T1_FAST_ROIs_L_thalamus	GMV	LBD	58	-0.0659009	0.242928	0.0564365	-0.176516	0.0447146	0.936224	0.838185	1.04573	NA	NA	NA	NA	NA	NA	NA	NA
1366	123	IDP_T1_FAST_ROIs_R_thalamus	GMV	LBD	51	-0.0651192	0.273929	0.0595207	-0.18178	0.0515413	0.936956	0.833785	1.05289	NA	NA	NA	NA	NA	NA	NA	NA
1367	124	IDP_T1_FAST_ROIs_L_caudate	GMV	LBD	49	-0.0283647	0.667995	0.0661334	-0.157986	0.101257	0.972034	0.853862	1.10656	NA	NA	NA	NA	NA	NA	NA	NA
1368	125	IDP_T1_FAST_ROIs_R_caudate	GMV	LBD	53	-0.010058	0.878825	0.0659713	-0.139362	0.119246	0.989992	0.869913	1.12665	NA	NA	NA	NA	NA	NA	NA	NA
1369	126	IDP_T1_FAST_ROIs_L_putamen	GMV	LBD	57	-0.00470634	0.930088	0.0536435	-0.109848	0.100435	0.995305	0.895971	1.10565	NA	NA	NA	NA	NA	NA	NA	NA
1370	127	IDP_T1_FAST_ROIs_R_putamen	GMV	LBD	58	0.0266093	0.638649	0.0566651	-0.0844543	0.137673	1.02697	0.919014	1.1476	NA	NA	NA	NA	NA	NA	NA	NA
1371	128	IDP_T1_FAST_ROIs_L_pallidum	GMV	LBD	31	0.0468744	0.539678	0.0764298	-0.102928	0.196677	1.04799	0.902192	1.21735	NA	NA	NA	NA	NA	NA	NA	NA
1372	129	IDP_T1_FAST_ROIs_R_pallidum	GMV	LBD	25	-0.026963	0.757326	0.0872606	-0.197994	0.144068	0.973397	0.820375	1.15496	NA	NA	NA	NA	NA	NA	NA	NA
1373	130	IDP_T1_FAST_ROIs_L_hippocampus	GMV	LBD	57	0.095386	0.0743422	0.0534525	-0.00938081	0.200153	1.10008	0.990663	1.22159	NA	NA	NA	NA	NA	NA	NA	NA
1374	131	IDP_T1_FAST_ROIs_R_hippocampus	GMV	LBD	50	0.010647	0.845872	0.054772	-0.0967061	0.118	1.0107	0.907823	1.12524	NA	NA	NA	NA	NA	NA	NA	NA
1375	132	IDP_T1_FAST_ROIs_L_amygdala	GMV	LBD	27	0.0742494	0.388418	0.0860873	-0.0944817	0.242981	1.07708	0.909844	1.27504	NA	NA	NA	NA	NA	NA	NA	NA
1376	133	IDP_T1_FAST_ROIs_R_amygdala	GMV	LBD	19	0.0568117	0.624509	0.116068	-0.170681	0.284305	1.05846	0.84309	1.32884	NA	NA	NA	NA	NA	NA	NA	NA
1377	134	IDP_T1_FAST_ROIs_L_ventral_striatum	GMV	LBD	53	-0.0444136	0.542578	0.0729383	-0.187373	0.0985456	0.956558	0.829135	1.10356	NA	NA	NA	NA	NA	NA	NA	NA
1378	135	IDP_T1_FAST_ROIs_R_ventral_striatum	GMV	LBD	47	0.145156	0.0337458	0.0683702	0.0111509	0.279162	1.15622	1.01121	1.32202	NA	NA	NA	NA	NA	NA	NA	NA
1379	136	IDP_T1_FAST_ROIs_brain_stem	GMV	LBD	44	0.100912	0.130344	0.0667082	-0.0298355	0.23166	1.10618	0.970605	1.26069	NA	NA	NA	NA	NA	NA	NA	NA
1380	137	IDP_T1_FAST_ROIs_L_cerebellum_I-IV	GMV	LBD	48	0.0139545	0.847739	0.0726779	-0.128494	0.156403	1.01405	0.879419	1.1693	NA	NA	NA	NA	NA	NA	NA	NA
1381	138	IDP_T1_FAST_ROIs_R_cerebellum_I-IV	GMV	LBD	47	0.0234663	0.711392	0.0634245	-0.100846	0.147778	1.02374	0.904072	1.15926	NA	NA	NA	NA	NA	NA	NA	NA
1382	139	IDP_T1_FAST_ROIs_L_cerebellum_V	GMV	LBD	45	-0.0231331	0.736258	0.0686823	-0.15775	0.111484	0.977132	0.854063	1.11794	NA	NA	NA	NA	NA	NA	NA	NA
1383	140	IDP_T1_FAST_ROIs_R_cerebellum_V	GMV	LBD	55	0.0535789	0.350894	0.0574353	-0.0589943	0.166152	1.05504	0.942712	1.18075	NA	NA	NA	NA	NA	NA	NA	NA
1384	141	IDP_T1_FAST_ROIs_L_cerebellum_VI	GMV	LBD	58	-0.0584765	0.355559	0.0632958	-0.182536	0.0655833	0.9432	0.833155	1.06778	NA	NA	NA	NA	NA	NA	NA	NA
1385	142	IDP_T1_FAST_ROIs_V_cerebellum_VI	GMV	LBD	50	0.0199307	0.730984	0.057969	-0.0936885	0.13355	1.02013	0.910566	1.14288	NA	NA	NA	NA	NA	NA	NA	NA
1386	143	IDP_T1_FAST_ROIs_R_cerebellum_VI	GMV	LBD	54	-0.0784793	0.272474	0.0715149	-0.218648	0.06169	0.924521	0.803604	1.06363	NA	NA	NA	NA	NA	NA	NA	NA
1387	144	IDP_T1_FAST_ROIs_L_cerebellum_crus_I	GMV	LBD	71	0.0888605	0.0540366	0.0461243	-0.00154318	0.179264	1.09293	0.998458	1.19634	NA	NA	NA	NA	NA	NA	NA	NA
1388	145	IDP_T1_FAST_ROIs_V_cerebellum_crus_I	GMV	LBD	22	0.143224	0.133675	0.0954975	-0.0439511	0.330399	1.15399	0.957001	1.39152	NA	NA	NA	NA	NA	NA	NA	NA
1389	146	IDP_T1_FAST_ROIs_R_cerebellum_crus_I	GMV	LBD	71	0.098853	0.038333	0.0477257	0.00531071	0.192395	1.1039	1.00532	1.21215	NA	NA	NA	NA	NA	NA	NA	NA
1390	147	IDP_T1_FAST_ROIs_L_cerebellum_crus_II	GMV	LBD	61	0.0570482	0.250276	0.049621	-0.0402089	0.154305	1.05871	0.960589	1.16685	NA	NA	NA	NA	NA	NA	NA	NA
1391	148	IDP_T1_FAST_ROIs_V_cerebellum_crus_II	GMV	LBD	63	-0.0172242	0.72624	0.0491937	-0.113644	0.0791954	0.982923	0.892576	1.08242	NA	NA	NA	NA	NA	NA	NA	NA
1392	149	IDP_T1_FAST_ROIs_R_cerebellum_crus_II	GMV	LBD	65	-0.0273163	0.559961	0.0468627	-0.119167	0.0645346	0.973053	0.887659	1.06666	NA	NA	NA	NA	NA	NA	NA	NA
1393	150	IDP_T1_FAST_ROIs_L_cerebellum_VIIb	GMV	LBD	66	0.0158793	0.756827	0.0512815	-0.0846324	0.116391	1.01601	0.91885	1.12344	NA	NA	NA	NA	NA	NA	NA	NA
1394	151	IDP_T1_FAST_ROIs_V_cerebellum_VIIb	GMV	LBD	45	0.00137369	0.985057	0.0733437	-0.14238	0.145127	1.00137	0.867292	1.15619	NA	NA	NA	NA	NA	NA	NA	NA
1395	152	IDP_T1_FAST_ROIs_R_cerebellum_VIIb	GMV	LBD	58	0.0165767	0.742467	0.0504484	-0.0823021	0.115455	1.01671	0.920994	1.12238	NA	NA	NA	NA	NA	NA	NA	NA
1396	153	IDP_T1_FAST_ROIs_L_cerebellum_VIIIa	GMV	LBD	56	-0.0281691	0.661861	0.0644093	-0.154411	0.0980731	0.972224	0.856919	1.10304	NA	NA	NA	NA	NA	NA	NA	NA
1397	154	IDP_T1_FAST_ROIs_V_cerebellum_VIIIa	GMV	LBD	65	-0.0293838	0.548949	0.0490273	-0.125477	0.0667097	0.971044	0.882076	1.06899	NA	NA	NA	NA	NA	NA	NA	NA
1398	155	IDP_T1_FAST_ROIs_R_cerebellum_VIIIa	GMV	LBD	48	0.062033	0.300167	0.0598731	-0.0553182	0.179384	1.064	0.946184	1.19648	NA	NA	NA	NA	NA	NA	NA	NA
1399	156	IDP_T1_FAST_ROIs_L_cerebellum_VIIIb	GMV	LBD	45	-0.0904312	0.183075	0.0679246	-0.223563	0.042701	0.913537	0.799664	1.04363	NA	NA	NA	NA	NA	NA	NA	NA
1400	157	IDP_T1_FAST_ROIs_V_cerebellum_VIIIb	GMV	LBD	59	-0.0392217	0.502291	0.0584622	-0.153808	0.0753642	0.961538	0.857437	1.07828	NA	NA	NA	NA	NA	NA	NA	NA
1401	158	IDP_T1_FAST_ROIs_R_cerebellum_VIIIb	GMV	LBD	37	-0.130882	0.0707964	0.0724393	-0.272863	0.0110991	0.877321	0.761197	1.01116	NA	NA	NA	NA	NA	NA	NA	NA
1402	159	IDP_T1_FAST_ROIs_L_cerebellum_IX	GMV	LBD	59	0.0114364	0.863278	0.0664127	-0.118732	0.141605	1.0115	0.888045	1.15212	NA	NA	NA	NA	NA	NA	NA	NA
1403	160	IDP_T1_FAST_ROIs_V_cerebellum_IX	GMV	LBD	58	0.0472526	0.466662	0.0649145	-0.0799797	0.174485	1.04839	0.923135	1.19063	NA	NA	NA	NA	NA	NA	NA	NA
1404	161	IDP_T1_FAST_ROIs_R_cerebellum_IX	GMV	LBD	69	0.0412147	0.490267	0.0597416	-0.0758787	0.158308	1.04208	0.926929	1.17153	NA	NA	NA	NA	NA	NA	NA	NA
1405	162	IDP_T1_FAST_ROIs_L_cerebellum_X	GMV	LBD	41	-0.108334	0.0930045	0.064494	-0.234743	0.018074	0.897328	0.790774	1.01824	NA	NA	NA	NA	NA	NA	NA	NA
1406	163	IDP_T1_FAST_ROIs_V_cerebellum_X	GMV	LBD	45	-0.04246	0.550151	0.0710586	-0.181735	0.0968149	0.958429	0.833822	1.10166	NA	NA	NA	NA	NA	NA	NA	NA
1407	164	IDP_T1_FAST_ROIs_R_cerebellum_X	GMV	LBD	40	-0.062292	0.358752	0.067875	-0.195327	0.0707431	0.939608	0.822566	1.07331	NA	NA	NA	NA	NA	NA	NA	NA
1408	344	aparc-Desikan_lh_volume_bankssts	GMV	LBD	25	-0.0886382	0.298114	0.0851892	-0.255609	0.0783326	0.915177	0.774445	1.08148	NA	NA	NA	NA	NA	NA	NA	NA
1409	345	aparc-Desikan_lh_volume_caudalanteriorcingulate	GMV	LBD	12	0.0929052	0.479434	0.131368	-0.164576	0.350387	1.09736	0.848253	1.41962	NA	NA	NA	NA	NA	NA	NA	NA
1410	346	aparc-Desikan_lh_volume_caudalmiddlefrontal	GMV	LBD	30	0.0216489	0.788609	0.0807444	-0.13661	0.179908	1.02188	0.87231	1.19711	NA	NA	NA	NA	NA	NA	NA	NA
1411	347	aparc-Desikan_lh_volume_cuneus	GMV	LBD	54	-0.0756146	0.122956	0.0490213	-0.171696	0.0204672	0.927173	0.842235	1.02068	NA	NA	NA	NA	NA	NA	NA	NA
1412	348	aparc-Desikan_lh_volume_entorhinal	GMV	LBD	13	0.0896165	0.496364	0.131746	-0.168606	0.347839	1.09375	0.844842	1.416	NA	NA	NA	NA	NA	NA	NA	NA
1413	349	aparc-Desikan_lh_volume_fusiform	GMV	LBD	24	-0.131379	0.151082	0.0915073	-0.310733	0.0479754	0.876886	0.732909	1.04914	NA	NA	NA	NA	NA	NA	NA	NA
1414	350	aparc-Desikan_lh_volume_inferiorparietal	GMV	LBD	26	0.0291659	0.7309	0.0848021	-0.137046	0.195378	1.0296	0.87193	1.21577	NA	NA	NA	NA	NA	NA	NA	NA
1415	351	aparc-Desikan_lh_volume_inferiortemporal	GMV	LBD	18	0.0241409	0.835042	0.115928	-0.203079	0.25136	1.02443	0.816214	1.28577	NA	NA	NA	NA	NA	NA	NA	NA
1416	352	aparc-Desikan_lh_volume_isthmuscingulate	GMV	LBD	21	0.00563107	0.954036	0.0976942	-0.18585	0.197112	1.00565	0.830399	1.21788	NA	NA	NA	NA	NA	NA	NA	NA
1417	353	aparc-Desikan_lh_volume_lateraloccipital	GMV	LBD	37	0.200334	0.00450196	0.0705238	0.0621078	0.338561	1.22181	1.06408	1.40293	NA	NA	NA	NA	NA	NA	NA	NA
1418	354	aparc-Desikan_lh_volume_lateralorbitofrontal	GMV	LBD	57	0.0294782	0.659174	0.0668359	-0.10152	0.160477	1.02992	0.903463	1.17407	NA	NA	NA	NA	NA	NA	NA	NA
1419	355	aparc-Desikan_lh_volume_lingual	GMV	LBD	41	-0.0355155	0.613358	0.0702879	-0.17328	0.102249	0.965108	0.840902	1.10766	NA	NA	NA	NA	NA	NA	NA	NA
1420	356	aparc-Desikan_lh_volume_medialorbitofrontal	GMV	LBD	21	-0.118797	0.238279	0.100735	-0.316237	0.078644	0.887988	0.728886	1.08182	NA	NA	NA	NA	NA	NA	NA	NA
1421	357	aparc-Desikan_lh_volume_middletemporal	GMV	LBD	31	-0.0199698	0.799761	0.078728	-0.174277	0.134337	0.980228	0.840064	1.14378	NA	NA	NA	NA	NA	NA	NA	NA
1422	358	aparc-Desikan_lh_volume_parahippocampal	GMV	LBD	21	-0.122566	0.200449	0.0957342	-0.310205	0.065073	0.884648	0.733297	1.06724	NA	NA	NA	NA	NA	NA	NA	NA
1423	359	aparc-Desikan_lh_volume_paracentral	GMV	LBD	19	0.160699	0.125944	0.105012	-0.045124	0.366522	1.17433	0.955879	1.44271	NA	NA	NA	NA	NA	NA	NA	NA
1424	360	aparc-Desikan_lh_volume_parsopercularis	GMV	LBD	23	0.0711163	0.464826	0.0972965	-0.119585	0.261817	1.07371	0.887289	1.29929	NA	NA	NA	NA	NA	NA	NA	NA
1425	361	aparc-Desikan_lh_volume_parsorbitalis	GMV	LBD	22	0.0478514	0.611588	0.0942313	-0.136842	0.232545	1.04901	0.872108	1.26181	NA	NA	NA	NA	NA	NA	NA	NA
1426	362	aparc-Desikan_lh_volume_parstriangularis	GMV	LBD	31	0.0626706	0.364903	0.0691681	-0.0728989	0.19824	1.06468	0.929695	1.21926	NA	NA	NA	NA	NA	NA	NA	NA
1427	363	aparc-Desikan_lh_volume_pericalcarine	GMV	LBD	66	-0.0911125	0.0625568	0.0489239	-0.187003	0.00477848	0.912915	0.829441	1.00479	NA	NA	NA	NA	NA	NA	NA	NA
1428	364	aparc-Desikan_lh_volume_postcentral	GMV	LBD	26	0.0126676	0.841438	0.0633208	-0.111441	0.136776	1.01275	0.894544	1.14657	NA	NA	NA	NA	NA	NA	NA	NA
1429	365	aparc-Desikan_lh_volume_posteriorcingulate	GMV	LBD	21	0.15673	0.101042	0.0955772	-0.0306018	0.344061	1.16968	0.969862	1.41066	NA	NA	NA	NA	NA	NA	NA	NA
1430	366	aparc-Desikan_lh_volume_precentral	GMV	LBD	22	0.0237774	0.74186	0.0721859	-0.117707	0.165262	1.02406	0.888957	1.1797	NA	NA	NA	NA	NA	NA	NA	NA
1431	367	aparc-Desikan_lh_volume_precuneus	GMV	LBD	44	0.0536315	0.383214	0.0615048	-0.0669179	0.174181	1.0551	0.935272	1.19027	NA	NA	NA	NA	NA	NA	NA	NA
1432	368	aparc-Desikan_lh_volume_rostralanteriorcingulate	GMV	LBD	27	0.0977084	0.289931	0.0923282	-0.0832548	0.278672	1.10264	0.920117	1.32137	NA	NA	NA	NA	NA	NA	NA	NA
1433	369	aparc-Desikan_lh_volume_rostralmiddlefrontal	GMV	LBD	32	0.0452588	0.547167	0.0751794	-0.102093	0.19261	1.0463	0.902946	1.21241	NA	NA	NA	NA	NA	NA	NA	NA
1434	370	aparc-Desikan_lh_volume_superiorfrontal	GMV	LBD	39	-0.126916	0.102441	0.0777134	-0.279235	0.0254019	0.880807	0.756362	1.02573	NA	NA	NA	NA	NA	NA	NA	NA
1435	371	aparc-Desikan_lh_volume_superiorparietal	GMV	LBD	44	0.0711203	0.234152	0.0597785	-0.0460456	0.188286	1.07371	0.954998	1.20718	NA	NA	NA	NA	NA	NA	NA	NA
1436	372	aparc-Desikan_lh_volume_superiortemporal	GMV	LBD	42	-0.020654	0.770499	0.0708003	-0.159423	0.118115	0.979558	0.852636	1.12537	NA	NA	NA	NA	NA	NA	NA	NA
1437	373	aparc-Desikan_lh_volume_supramarginal	GMV	LBD	17	-0.102131	0.277055	0.0939608	-0.286295	0.0820317	0.902911	0.751041	1.08549	NA	NA	NA	NA	NA	NA	NA	NA
1438	374	aparc-Desikan_lh_volume_frontalpole	GMV	LBD	22	-0.0179558	0.84811	0.0937493	-0.201704	0.165793	0.982204	0.817336	1.18033	NA	NA	NA	NA	NA	NA	NA	NA
1439	375	aparc-Desikan_lh_volume_transversetemporal	GMV	LBD	26	0.000854271	0.992291	0.0884124	-0.172434	0.174143	1.00085	0.841614	1.19023	NA	NA	NA	NA	NA	NA	NA	NA
1440	376	aparc-Desikan_lh_volume_insula	GMV	LBD	32	0.0781685	0.301	0.0755769	-0.0699621	0.226299	1.0813	0.932429	1.25395	NA	NA	NA	NA	NA	NA	NA	NA
1441	377	aparc-Desikan_rh_volume_bankssts	GMV	LBD	13	-0.0936848	0.440998	0.121588	-0.331998	0.144628	0.91057	0.717489	1.15561	NA	NA	NA	NA	NA	NA	NA	NA
1442	378	aparc-Desikan_rh_volume_caudalanteriorcingulate	GMV	LBD	14	0.285602	0.0156361	0.118149	0.0540296	0.517175	1.33056	1.05552	1.67728	NA	NA	NA	NA	NA	NA	NA	NA
1443	379	aparc-Desikan_rh_volume_caudalmiddlefrontal	GMV	LBD	15	-0.141226	0.202628	0.110844	-0.35848	0.0760277	0.868293	0.698737	1.07899	NA	NA	NA	NA	NA	NA	NA	NA
1444	380	aparc-Desikan_rh_volume_cuneus	GMV	LBD	64	-0.0265879	0.603695	0.0512199	-0.126979	0.073803	0.973762	0.880752	1.07659	NA	NA	NA	NA	NA	NA	NA	NA
1445	381	aparc-Desikan_rh_volume_entorhinal	GMV	LBD	18	0.0443453	0.747281	0.137622	-0.225393	0.314084	1.04534	0.798202	1.369	NA	NA	NA	NA	NA	NA	NA	NA
1446	382	aparc-Desikan_rh_volume_fusiform	GMV	LBD	28	-0.106749	0.197691	0.0828696	-0.269174	0.0556753	0.898751	0.764011	1.05725	NA	NA	NA	NA	NA	NA	NA	NA
1447	383	aparc-Desikan_rh_volume_inferiorparietal	GMV	LBD	27	0.00163741	0.983883	0.0810543	-0.157229	0.160504	1.00164	0.854508	1.1741	NA	NA	NA	NA	NA	NA	NA	NA
1448	384	aparc-Desikan_rh_volume_inferiortemporal	GMV	LBD	21	0.097492	0.322561	0.0985556	-0.0956769	0.290661	1.1024	0.908758	1.33731	NA	NA	NA	NA	NA	NA	NA	NA
1449	385	aparc-Desikan_rh_volume_isthmuscingulate	GMV	LBD	26	-0.04564	0.587588	0.0841546	-0.210583	0.119303	0.955386	0.810112	1.12671	NA	NA	NA	NA	NA	NA	NA	NA
1450	386	aparc-Desikan_rh_volume_lateraloccipital	GMV	LBD	37	-0.024653	0.75205	0.0780313	-0.177594	0.128288	0.975648	0.837282	1.13688	NA	NA	NA	NA	NA	NA	NA	NA
1451	387	aparc-Desikan_rh_volume_lateralorbitofrontal	GMV	LBD	41	-0.0572318	0.377721	0.0648811	-0.184399	0.0699351	0.944375	0.831604	1.07244	NA	NA	NA	NA	NA	NA	NA	NA
1452	388	aparc-Desikan_rh_volume_lingual	GMV	LBD	46	0.044655	0.590467	0.0829774	-0.117981	0.207291	1.04567	0.888713	1.23034	NA	NA	NA	NA	NA	NA	NA	NA
1453	389	aparc-Desikan_rh_volume_medialorbitofrontal	GMV	LBD	25	-0.000465376	0.995703	0.0864152	-0.169839	0.168908	0.999535	0.843801	1.18401	NA	NA	NA	NA	NA	NA	NA	NA
1454	390	aparc-Desikan_rh_volume_middletemporal	GMV	LBD	26	-0.0878137	0.311447	0.0867562	-0.257856	0.0822283	0.915931	0.772707	1.0857	NA	NA	NA	NA	NA	NA	NA	NA
1455	391	aparc-Desikan_rh_volume_parahippocampal	GMV	LBD	35	-0.00545618	0.941147	0.073904	-0.150308	0.139396	0.994559	0.860443	1.14958	NA	NA	NA	NA	NA	NA	NA	NA
1456	392	aparc-Desikan_rh_volume_paracentral	GMV	LBD	16	0.19991	0.0957468	0.120006	-0.0353019	0.435122	1.22129	0.965314	1.54515	NA	NA	NA	NA	NA	NA	NA	NA
1457	393	aparc-Desikan_rh_volume_parsopercularis	GMV	LBD	18	-0.0133415	0.888541	0.0951939	-0.199922	0.173239	0.986747	0.818795	1.18915	NA	NA	NA	NA	NA	NA	NA	NA
1458	394	aparc-Desikan_rh_volume_parsorbitalis	GMV	LBD	31	0.0779327	0.356031	0.0844382	-0.0875662	0.243432	1.08105	0.916158	1.27562	NA	NA	NA	NA	NA	NA	NA	NA
1459	395	aparc-Desikan_rh_volume_parstriangularis	GMV	LBD	26	0.0141146	0.846966	0.0731357	-0.129232	0.157461	1.01421	0.878771	1.17053	NA	NA	NA	NA	NA	NA	NA	NA
1460	396	aparc-Desikan_rh_volume_pericalcarine	GMV	LBD	61	-0.0739679	0.131463	0.0490386	-0.170084	0.0221479	0.928702	0.843594	1.02239	NA	NA	NA	NA	NA	NA	NA	NA
1461	397	aparc-Desikan_rh_volume_postcentral	GMV	LBD	32	0.016771	0.784635	0.0613685	-0.103511	0.137053	1.01691	0.901666	1.14689	NA	NA	NA	NA	NA	NA	NA	NA
1462	398	aparc-Desikan_rh_volume_posteriorcingulate	GMV	LBD	22	0.0898948	0.338671	0.0939541	-0.0942552	0.274045	1.09406	0.91005	1.31527	NA	NA	NA	NA	NA	NA	NA	NA
1463	399	aparc-Desikan_rh_volume_precentral	GMV	LBD	31	0.00926281	0.889334	0.0665684	-0.121211	0.139737	1.00931	0.885847	1.14997	NA	NA	NA	NA	NA	NA	NA	NA
1464	400	aparc-Desikan_rh_volume_precuneus	GMV	LBD	47	0.0981486	0.106633	0.0608291	-0.0210763	0.217374	1.10313	0.979144	1.24281	NA	NA	NA	NA	NA	NA	NA	NA
1465	401	aparc-Desikan_rh_volume_rostralanteriorcingulate	GMV	LBD	11	-0.0406942	0.754162	0.129949	-0.295394	0.214005	0.960123	0.744239	1.23863	NA	NA	NA	NA	NA	NA	NA	NA
1466	402	aparc-Desikan_rh_volume_rostralmiddlefrontal	GMV	LBD	39	0.148013	0.0340625	0.0698394	0.0111276	0.284898	1.15953	1.01119	1.32963	NA	NA	NA	NA	NA	NA	NA	NA
1467	403	aparc-Desikan_rh_volume_superiorfrontal	GMV	LBD	26	-0.0124682	0.882427	0.0843054	-0.177707	0.15277	0.987609	0.837188	1.16506	NA	NA	NA	NA	NA	NA	NA	NA
1468	404	aparc-Desikan_rh_volume_superiorparietal	GMV	LBD	36	0.126529	0.0637083	0.0682387	-0.00721859	0.260277	1.13488	0.992807	1.29729	NA	NA	NA	NA	NA	NA	NA	NA
1469	405	aparc-Desikan_rh_volume_superiortemporal	GMV	LBD	29	0.00497413	0.951883	0.0824319	-0.156592	0.166541	1.00499	0.855053	1.18121	NA	NA	NA	NA	NA	NA	NA	NA
1470	406	aparc-Desikan_rh_volume_supramarginal	GMV	LBD	31	-0.00554282	0.944159	0.0791338	-0.160645	0.14956	0.994473	0.851594	1.16132	NA	NA	NA	NA	NA	NA	NA	NA
1471	407	aparc-Desikan_rh_volume_frontalpole	GMV	LBD	12	-0.157285	0.223774	0.129287	-0.410688	0.0961183	0.854461	0.663194	1.10089	NA	NA	NA	NA	NA	NA	NA	NA
1472	408	aparc-Desikan_rh_volume_transversetemporal	GMV	LBD	28	-0.0461788	0.663756	0.106223	-0.254377	0.162019	0.954871	0.7754	1.17588	NA	NA	NA	NA	NA	NA	NA	NA
1473	409	aparc-Desikan_rh_volume_insula	GMV	LBD	28	0.0451491	0.626825	0.092861	-0.136859	0.227157	1.04618	0.872094	1.25503	NA	NA	NA	NA	NA	NA	NA	NA
1474	648	aparc-Desikan_lh_area_TotalSurface	SA	LBD	54	-0.113065	0.0403422	0.0551476	-0.221155	-0.00497588	0.893092	0.801593	0.995036	NA	NA	NA	NA	NA	NA	NA	NA
1475	649	aparc-Desikan_lh_area_bankssts	SA	LBD	23	0.0451919	0.65671	0.101678	-0.154098	0.244482	1.04623	0.857188	1.27696	NA	NA	NA	NA	NA	NA	NA	NA
1476	650	aparc-Desikan_lh_area_caudalanteriorcingulate	SA	LBD	17	-0.134731	0.215415	0.108758	-0.347897	0.0784352	0.873951	0.706172	1.08159	NA	NA	NA	NA	NA	NA	NA	NA
1477	651	aparc-Desikan_lh_area_caudalmiddlefrontal	SA	LBD	38	-0.0823613	0.225493	0.0679521	-0.215547	0.0508248	0.920939	0.8061	1.05214	NA	NA	NA	NA	NA	NA	NA	NA
1478	652	aparc-Desikan_lh_area_cuneus	SA	LBD	49	-0.0376462	0.492909	0.0549028	-0.145256	0.0699632	0.963054	0.864801	1.07247	NA	NA	NA	NA	NA	NA	NA	NA
1479	653	aparc-Desikan_lh_area_entorhinal	SA	LBD	23	0.0844408	0.354594	0.0912167	-0.094344	0.263226	1.08811	0.90997	1.30112	NA	NA	NA	NA	NA	NA	NA	NA
1480	654	aparc-Desikan_lh_area_fusiform	SA	LBD	25	0.0440274	0.637723	0.0934992	-0.139231	0.227286	1.04501	0.870027	1.25519	NA	NA	NA	NA	NA	NA	NA	NA
1481	655	aparc-Desikan_lh_area_inferiorparietal	SA	LBD	37	-0.0631634	0.420504	0.0784105	-0.216848	0.0905212	0.93879	0.805052	1.09474	NA	NA	NA	NA	NA	NA	NA	NA
1482	656	aparc-Desikan_lh_area_inferiortemporal	SA	LBD	21	-0.00848922	0.935304	0.104581	-0.213467	0.196489	0.991547	0.807779	1.21712	NA	NA	NA	NA	NA	NA	NA	NA
1483	657	aparc-Desikan_lh_area_isthmuscingulate	SA	LBD	27	0.117791	0.234946	0.0991745	-0.0765911	0.312173	1.12501	0.926269	1.36639	NA	NA	NA	NA	NA	NA	NA	NA
1484	658	aparc-Desikan_lh_area_lateraloccipital	SA	LBD	46	0.00502301	0.939789	0.0664994	-0.125316	0.135362	1.00504	0.882218	1.14495	NA	NA	NA	NA	NA	NA	NA	NA
1485	659	aparc-Desikan_lh_area_lateralorbitofrontal	SA	LBD	52	-0.0586255	0.321505	0.0591359	-0.174532	0.0572809	0.94306	0.83985	1.05895	NA	NA	NA	NA	NA	NA	NA	NA
1486	660	aparc-Desikan_lh_area_lingual	SA	LBD	52	0.00919265	0.873935	0.0579384	-0.104367	0.122752	1.00924	0.900895	1.1306	NA	NA	NA	NA	NA	NA	NA	NA
1487	661	aparc-Desikan_lh_area_medialorbitofrontal	SA	LBD	18	-0.0769159	0.521907	0.120104	-0.312321	0.158489	0.925968	0.731747	1.17174	NA	NA	NA	NA	NA	NA	NA	NA
1488	662	aparc-Desikan_lh_area_middletemporal	SA	LBD	29	0.094229	0.249565	0.0818381	-0.0661737	0.254632	1.09881	0.935968	1.28999	NA	NA	NA	NA	NA	NA	NA	NA
1489	663	aparc-Desikan_lh_area_parahippocampal	SA	LBD	24	-0.276289	0.00198291	0.0893336	-0.451383	-0.101195	0.758593	0.636747	0.903756	NA	NA	NA	NA	NA	NA	NA	NA
1490	664	aparc-Desikan_lh_area_paracentral	SA	LBD	24	0.0750193	0.406249	0.0903289	-0.102025	0.252064	1.0779	0.903007	1.28668	NA	NA	NA	NA	NA	NA	NA	NA
1491	665	aparc-Desikan_lh_area_parsopercularis	SA	LBD	29	0.0399703	0.672404	0.0945258	-0.1453	0.225241	1.04078	0.864763	1.25262	NA	NA	NA	NA	NA	NA	NA	NA
1492	666	aparc-Desikan_lh_area_parsorbitalis	SA	LBD	26	0.10389	0.220245	0.0847475	-0.062215	0.269995	1.10948	0.939681	1.30996	NA	NA	NA	NA	NA	NA	NA	NA
1493	667	aparc-Desikan_lh_area_parstriangularis	SA	LBD	31	-0.011664	0.860037	0.0661498	-0.141318	0.11799	0.988404	0.868214	1.12523	NA	NA	NA	NA	NA	NA	NA	NA
1494	668	aparc-Desikan_lh_area_pericalcarine	SA	LBD	69	-0.058384	0.17923	0.0434686	-0.143583	0.0268144	0.943288	0.866249	1.02718	NA	NA	NA	NA	NA	NA	NA	NA
1495	669	aparc-Desikan_lh_area_postcentral	SA	LBD	25	0.0440463	0.559483	0.0754722	-0.103879	0.191972	1.04503	0.901334	1.21164	NA	NA	NA	NA	NA	NA	NA	NA
1496	670	aparc-Desikan_lh_area_posteriorcingulate	SA	LBD	17	0.0233133	0.821428	0.10329	-0.179134	0.225761	1.02359	0.835994	1.25328	NA	NA	NA	NA	NA	NA	NA	NA
1497	671	aparc-Desikan_lh_area_precentral	SA	LBD	35	0.0523128	0.376698	0.0591776	-0.0636754	0.168301	1.05371	0.93831	1.18329	NA	NA	NA	NA	NA	NA	NA	NA
1498	672	aparc-Desikan_lh_area_precuneus	SA	LBD	55	0.0901522	0.101244	0.0550094	-0.0176662	0.197971	1.09434	0.982489	1.21893	NA	NA	NA	NA	NA	NA	NA	NA
1499	673	aparc-Desikan_lh_area_rostralanteriorcingulate	SA	LBD	23	-0.0156571	0.875349	0.0998111	-0.211287	0.179973	0.984465	0.809542	1.19718	NA	NA	NA	NA	NA	NA	NA	NA
1500	674	aparc-Desikan_lh_area_rostralmiddlefrontal	SA	LBD	43	0.0490067	0.478281	0.0691141	-0.086457	0.18447	1.05023	0.917175	1.20258	NA	NA	NA	NA	NA	NA	NA	NA
1501	675	aparc-Desikan_lh_area_superiorfrontal	SA	LBD	36	0.0713312	0.328453	0.0729929	-0.0717349	0.214397	1.07394	0.930778	1.23911	NA	NA	NA	NA	NA	NA	NA	NA
1502	676	aparc-Desikan_lh_area_superiorparietal	SA	LBD	50	-0.0714318	0.204888	0.0563454	-0.181869	0.0390052	0.93106	0.833711	1.03978	NA	NA	NA	NA	NA	NA	NA	NA
1503	677	aparc-Desikan_lh_area_superiortemporal	SA	LBD	34	0.0448283	0.554148	0.0757805	-0.103701	0.193358	1.04585	0.901494	1.21332	NA	NA	NA	NA	NA	NA	NA	NA
1504	678	aparc-Desikan_lh_area_supramarginal	SA	LBD	31	0.116834	0.196885	0.0905357	-0.0606157	0.294284	1.12393	0.941185	1.34217	NA	NA	NA	NA	NA	NA	NA	NA
1505	679	aparc-Desikan_lh_area_frontalpole	SA	LBD	9	-0.110457	0.546938	0.183375	-0.469873	0.248958	0.895425	0.625082	1.28269	NA	NA	NA	NA	NA	NA	NA	NA
1506	680	aparc-Desikan_lh_area_transversetemporal	SA	LBD	40	-0.0524208	0.527147	0.0828961	-0.214897	0.110056	0.948929	0.806624	1.11634	NA	NA	NA	NA	NA	NA	NA	NA
1507	681	aparc-Desikan_lh_area_insula	SA	LBD	32	-0.136801	0.0783624	0.0777159	-0.289124	0.0155224	0.872144	0.748919	1.01564	NA	NA	NA	NA	NA	NA	NA	NA
1508	682	aparc-Desikan_rh_area_TotalSurface	SA	LBD	48	-0.132165	0.0232421	0.0582369	-0.246309	-0.0180203	0.876197	0.781681	0.982141	NA	NA	NA	NA	NA	NA	NA	NA
1509	683	aparc-Desikan_rh_area_bankssts	SA	LBD	22	0.0643088	0.497912	0.0948816	-0.121659	0.250277	1.06642	0.88545	1.28438	NA	NA	NA	NA	NA	NA	NA	NA
1510	684	aparc-Desikan_rh_area_caudalanteriorcingulate	SA	LBD	23	0.194679	0.0788903	0.110792	-0.0224728	0.41183	1.21492	0.977778	1.50958	NA	NA	NA	NA	NA	NA	NA	NA
1511	685	aparc-Desikan_rh_area_caudalmiddlefrontal	SA	LBD	29	-0.162724	0.0389266	0.0788023	-0.317176	-0.00827123	0.849826	0.728202	0.991763	NA	NA	NA	NA	NA	NA	NA	NA
1512	686	aparc-Desikan_rh_area_cuneus	SA	LBD	59	-0.0790102	0.131985	0.0524524	-0.181817	0.0237965	0.92403	0.833754	1.02408	NA	NA	NA	NA	NA	NA	NA	NA
1513	687	aparc-Desikan_rh_area_entorhinal	SA	LBD	31	-0.0467257	0.607992	0.0910935	-0.225269	0.131817	0.954349	0.798302	1.1409	NA	NA	NA	NA	NA	NA	NA	NA
1514	688	aparc-Desikan_rh_area_fusiform	SA	LBD	32	0.0179896	0.82439	0.0810696	-0.140907	0.176886	1.01815	0.86857	1.19349	NA	NA	NA	NA	NA	NA	NA	NA
1515	689	aparc-Desikan_rh_area_inferiorparietal	SA	LBD	37	0.00980702	0.885823	0.0682982	-0.124057	0.143672	1.00986	0.883329	1.1545	NA	NA	NA	NA	NA	NA	NA	NA
1516	690	aparc-Desikan_rh_area_inferiortemporal	SA	LBD	24	0.0592295	0.506507	0.0891626	-0.115529	0.233988	1.06102	0.890895	1.26363	NA	NA	NA	NA	NA	NA	NA	NA
1517	691	aparc-Desikan_rh_area_isthmuscingulate	SA	LBD	44	0.0148254	0.826316	0.0675637	-0.117599	0.14725	1.01494	0.889052	1.15864	NA	NA	NA	NA	NA	NA	NA	NA
1518	692	aparc-Desikan_rh_area_lateraloccipital	SA	LBD	52	-0.0815548	0.185237	0.0615601	-0.202213	0.0391029	0.921682	0.816921	1.03988	NA	NA	NA	NA	NA	NA	NA	NA
1519	693	aparc-Desikan_rh_area_lateralorbitofrontal	SA	LBD	30	-0.0372497	0.647863	0.0815568	-0.197101	0.122602	0.963436	0.821108	1.13043	NA	NA	NA	NA	NA	NA	NA	NA
1520	694	aparc-Desikan_rh_area_lingual	SA	LBD	52	-0.0842474	0.108138	0.0524378	-0.187025	0.0185306	0.919204	0.829423	1.0187	NA	NA	NA	NA	NA	NA	NA	NA
1521	695	aparc-Desikan_rh_area_medialorbitofrontal	SA	LBD	29	-0.0360708	0.660003	0.081996	-0.196783	0.124641	0.964572	0.821369	1.13274	NA	NA	NA	NA	NA	NA	NA	NA
1522	696	aparc-Desikan_rh_area_middletemporal	SA	LBD	34	0.0258471	0.77404	0.09003	-0.150612	0.202306	1.02618	0.860182	1.22422	NA	NA	NA	NA	NA	NA	NA	NA
1523	697	aparc-Desikan_rh_area_parahippocampal	SA	LBD	24	0.0418884	0.716183	0.115216	-0.183934	0.267711	1.04278	0.83199	1.30697	NA	NA	NA	NA	NA	NA	NA	NA
1524	698	aparc-Desikan_rh_area_paracentral	SA	LBD	28	0.0845192	0.353669	0.0911262	-0.0940882	0.263127	1.08819	0.910202	1.30099	NA	NA	NA	NA	NA	NA	NA	NA
1525	699	aparc-Desikan_rh_area_parsopercularis	SA	LBD	18	-0.0315991	0.766279	0.106306	-0.239959	0.176761	0.968895	0.78666	1.19335	NA	NA	NA	NA	NA	NA	NA	NA
1526	700	aparc-Desikan_rh_area_parsorbitalis	SA	LBD	31	-0.120765	0.115164	0.0766566	-0.271012	0.029482	0.886242	0.762607	1.02992	NA	NA	NA	NA	NA	NA	NA	NA
1527	701	aparc-Desikan_rh_area_parstriangularis	SA	LBD	35	0.0764884	0.259335	0.067811	-0.0564212	0.209398	1.07949	0.945141	1.23294	NA	NA	NA	NA	NA	NA	NA	NA
1528	702	aparc-Desikan_rh_area_pericalcarine	SA	LBD	77	-0.0657723	0.131325	0.0435897	-0.151208	0.0196635	0.936344	0.859669	1.01986	NA	NA	NA	NA	NA	NA	NA	NA
1529	703	aparc-Desikan_rh_area_postcentral	SA	LBD	30	0.0447021	0.513927	0.0684843	-0.0895271	0.178931	1.04572	0.914364	1.19594	NA	NA	NA	NA	NA	NA	NA	NA
1530	704	aparc-Desikan_rh_area_posteriorcingulate	SA	LBD	25	-0.0971726	0.277108	0.0894084	-0.272413	0.078068	0.907399	0.76154	1.0812	NA	NA	NA	NA	NA	NA	NA	NA
1531	705	aparc-Desikan_rh_area_precentral	SA	LBD	21	0.0503542	0.452657	0.0670502	-0.0810642	0.181773	1.05164	0.922134	1.19934	NA	NA	NA	NA	NA	NA	NA	NA
1532	706	aparc-Desikan_rh_area_precuneus	SA	LBD	45	0.075085	0.217911	0.0609406	-0.0443586	0.194529	1.07798	0.956611	1.21474	NA	NA	NA	NA	NA	NA	NA	NA
1533	707	aparc-Desikan_rh_area_rostralanteriorcingulate	SA	LBD	12	0.14915	0.371987	0.167067	-0.178301	0.476602	1.16085	0.83669	1.61059	NA	NA	NA	NA	NA	NA	NA	NA
1534	708	aparc-Desikan_rh_area_rostralmiddlefrontal	SA	LBD	36	0.0871257	0.24953	0.0756632	-0.0611743	0.235426	1.09103	0.940659	1.26545	NA	NA	NA	NA	NA	NA	NA	NA
1535	709	aparc-Desikan_rh_area_superiorfrontal	SA	LBD	43	0.0127516	0.841543	0.0637835	-0.112264	0.137767	1.01283	0.893808	1.14771	NA	NA	NA	NA	NA	NA	NA	NA
1536	710	aparc-Desikan_rh_area_superiorparietal	SA	LBD	35	0.141993	0.0363705	0.0678494	0.00900776	0.274977	1.15257	1.00905	1.3165	NA	NA	NA	NA	NA	NA	NA	NA
1537	711	aparc-Desikan_rh_area_superiortemporal	SA	LBD	38	-0.050028	0.487052	0.0719822	-0.191113	0.0910571	0.951203	0.826039	1.09533	NA	NA	NA	NA	NA	NA	NA	NA
1538	712	aparc-Desikan_rh_area_supramarginal	SA	LBD	31	-0.00990654	0.896193	0.0759287	-0.158727	0.138914	0.990142	0.85323	1.14902	NA	NA	NA	NA	NA	NA	NA	NA
1539	713	aparc-Desikan_rh_area_frontalpole	SA	LBD	13	0.0856759	0.489647	0.124012	-0.157387	0.328739	1.08945	0.854374	1.38921	NA	NA	NA	NA	NA	NA	NA	NA
1540	714	aparc-Desikan_rh_area_transversetemporal	SA	LBD	32	-0.0298937	0.7066	0.0794147	-0.185546	0.125759	0.970549	0.83065	1.13401	NA	NA	NA	NA	NA	NA	NA	NA
1541	715	aparc-Desikan_rh_area_insula	SA	LBD	25	0.0968806	0.353216	0.104356	-0.107657	0.301418	1.10173	0.897936	1.35177	NA	NA	NA	NA	NA	NA	NA	NA
1542	1020	aparc-Desikan_lh_thickness_GlobalMeanThickness	CT	LBD	36	0.019298	0.838004	0.0943907	-0.165708	0.204304	1.01949	0.847294	1.22667	NA	NA	NA	NA	NA	NA	NA	NA
1543	1021	aparc-Desikan_lh_thickness_bankssts	CT	LBD	14	0.123162	0.302699	0.119497	-0.111053	0.357377	1.13107	0.894891	1.42957	NA	NA	NA	NA	NA	NA	NA	NA
1544	1022	aparc-Desikan_lh_thickness_caudalanteriorcingulate	CT	LBD	11	0.00870093	0.949749	0.138061	-0.261898	0.2793	1.00874	0.769589	1.3222	NA	NA	NA	NA	NA	NA	NA	NA
1545	1023	aparc-Desikan_lh_thickness_caudalmiddlefrontal	CT	LBD	27	0.0658454	0.52511	0.103614	-0.137238	0.268928	1.06806	0.871763	1.30856	NA	NA	NA	NA	NA	NA	NA	NA
1546	1024	aparc-Desikan_lh_thickness_cuneus	CT	LBD	31	0.051496	0.575735	0.0920187	-0.128861	0.231853	1.05285	0.879096	1.26093	NA	NA	NA	NA	NA	NA	NA	NA
1547	1025	aparc-Desikan_lh_thickness_entorhinal	CT	LBD	14	-0.205531	0.252985	0.179797	-0.557933	0.146871	0.814215	0.572391	1.1582	NA	NA	NA	NA	NA	NA	NA	NA
1548	1026	aparc-Desikan_lh_thickness_fusiform	CT	LBD	21	0.0289986	0.758307	0.0942416	-0.155715	0.213712	1.02942	0.855803	1.23827	NA	NA	NA	NA	NA	NA	NA	NA
1549	1027	aparc-Desikan_lh_thickness_inferiorparietal	CT	LBD	24	0.0119848	0.89953	0.0949252	-0.174069	0.198038	1.01206	0.840239	1.21901	NA	NA	NA	NA	NA	NA	NA	NA
1550	1028	aparc-Desikan_lh_thickness_inferiortemporal	CT	LBD	24	0.125141	0.27399	0.114397	-0.0990765	0.349358	1.13331	0.905673	1.41816	NA	NA	NA	NA	NA	NA	NA	NA
1551	1029	aparc-Desikan_lh_thickness_isthmuscingulate	CT	LBD	28	0.0628587	0.478693	0.0887326	-0.111057	0.236775	1.06488	0.894888	1.26716	NA	NA	NA	NA	NA	NA	NA	NA
1552	1030	aparc-Desikan_lh_thickness_lateraloccipital	CT	LBD	27	0.0559002	0.559177	0.0957088	-0.131689	0.243489	1.05749	0.876613	1.27569	NA	NA	NA	NA	NA	NA	NA	NA
1553	1031	aparc-Desikan_lh_thickness_lateralorbitofrontal	CT	LBD	21	-0.025101	0.833672	0.119532	-0.259384	0.209182	0.975211	0.771527	1.23267	NA	NA	NA	NA	NA	NA	NA	NA
1554	1032	aparc-Desikan_lh_thickness_lingual	CT	LBD	23	0.136354	0.166375	0.0985257	-0.0567562	0.329465	1.14609	0.944824	1.39022	NA	NA	NA	NA	NA	NA	NA	NA
1555	1033	aparc-Desikan_lh_thickness_medialorbitofrontal	CT	LBD	11	0.320277	0.017174	0.134403	0.0568473	0.583708	1.37751	1.05849	1.79267	NA	NA	NA	NA	NA	NA	NA	NA
1556	1034	aparc-Desikan_lh_thickness_middletemporal	CT	LBD	20	-0.0307403	0.79385	0.117637	-0.261309	0.199828	0.969727	0.770043	1.22119	NA	NA	NA	NA	NA	NA	NA	NA
1557	1035	aparc-Desikan_lh_thickness_parahippocampal	CT	LBD	31	0.104878	0.220631	0.0856245	-0.0629466	0.272702	1.11057	0.938994	1.31351	NA	NA	NA	NA	NA	NA	NA	NA
1558	1036	aparc-Desikan_lh_thickness_paracentral	CT	LBD	36	0.250882	0.000587517	0.072988	0.107826	0.393939	1.28516	1.11385	1.48281	NA	NA	NA	NA	NA	NA	NA	NA
1559	1037	aparc-Desikan_lh_thickness_parsopercularis	CT	LBD	30	0.236466	0.0135889	0.0958148	0.0486691	0.424263	1.26676	1.04987	1.52846	NA	NA	NA	NA	NA	NA	NA	NA
1560	1038	aparc-Desikan_lh_thickness_parsorbitalis	CT	LBD	14	0.207249	0.154401	0.145524	-0.0779783	0.492477	1.23029	0.924985	1.63636	NA	NA	NA	NA	NA	NA	NA	NA
1561	1039	aparc-Desikan_lh_thickness_parstriangularis	CT	LBD	25	0.121689	0.151372	0.0848184	-0.044555	0.287933	1.1294	0.956423	1.33367	NA	NA	NA	NA	NA	NA	NA	NA
1562	1040	aparc-Desikan_lh_thickness_pericalcarine	CT	LBD	12	0.0187544	0.908759	0.163644	-0.301988	0.339497	1.01893	0.739347	1.40424	NA	NA	NA	NA	NA	NA	NA	NA
1563	1041	aparc-Desikan_lh_thickness_postcentral	CT	LBD	23	-0.0062562	0.935022	0.0767372	-0.156661	0.144149	0.993763	0.854994	1.15506	NA	NA	NA	NA	NA	NA	NA	NA
1564	1042	aparc-Desikan_lh_thickness_posteriorcingulate	CT	LBD	22	0.0933717	0.370651	0.104296	-0.111049	0.297792	1.09787	0.894895	1.34688	NA	NA	NA	NA	NA	NA	NA	NA
1565	1043	aparc-Desikan_lh_thickness_precentral	CT	LBD	35	0.132818	0.0753045	0.0746754	-0.0135457	0.279182	1.14204	0.986546	1.32205	NA	NA	NA	NA	NA	NA	NA	NA
1566	1044	aparc-Desikan_lh_thickness_precuneus	CT	LBD	37	0.00586073	0.95008	0.0936118	-0.177618	0.18934	1.00588	0.837262	1.20845	NA	NA	NA	NA	NA	NA	NA	NA
1567	1045	aparc-Desikan_lh_thickness_rostralanteriorcingulate	CT	LBD	18	0.228501	0.0237314	0.101042	0.030459	0.426543	1.25671	1.03093	1.53195	NA	NA	NA	NA	NA	NA	NA	NA
1568	1046	aparc-Desikan_lh_thickness_rostralmiddlefrontal	CT	LBD	35	-0.0058422	0.935432	0.0721143	-0.147186	0.135502	0.994175	0.863133	1.14511	NA	NA	NA	NA	NA	NA	NA	NA
1569	1047	aparc-Desikan_lh_thickness_superiorfrontal	CT	LBD	32	0.0762993	0.299188	0.0734935	-0.067748	0.220347	1.07929	0.934496	1.24651	NA	NA	NA	NA	NA	NA	NA	NA
1570	1048	aparc-Desikan_lh_thickness_superiorparietal	CT	LBD	39	0.0585171	0.378909	0.0665036	-0.07183	0.188864	1.06026	0.930689	1.20788	NA	NA	NA	NA	NA	NA	NA	NA
1571	1049	aparc-Desikan_lh_thickness_superiortemporal	CT	LBD	30	0.15599	0.0512376	0.0800159	-0.000841402	0.312821	1.16881	0.999159	1.36728	NA	NA	NA	NA	NA	NA	NA	NA
1572	1050	aparc-Desikan_lh_thickness_supramarginal	CT	LBD	31	0.0987158	0.229677	0.0821815	-0.06236	0.259792	1.10375	0.939545	1.29666	NA	NA	NA	NA	NA	NA	NA	NA
1573	1051	aparc-Desikan_lh_thickness_frontalpole	CT	LBD	14	0.177457	0.129353	0.117006	-0.0518734	0.406788	1.19418	0.949449	1.50199	NA	NA	NA	NA	NA	NA	NA	NA
1574	1052	aparc-Desikan_lh_thickness_transversetemporal	CT	LBD	19	-0.0125232	0.901014	0.100685	-0.209866	0.184819	0.987555	0.810693	1.203	NA	NA	NA	NA	NA	NA	NA	NA
1575	1053	aparc-Desikan_lh_thickness_insula	CT	LBD	27	0.0265267	0.755551	0.0852051	-0.140475	0.193529	1.02688	0.868945	1.21352	NA	NA	NA	NA	NA	NA	NA	NA
1576	1054	aparc-Desikan_rh_thickness_GlobalMeanThickness	CT	LBD	35	0.0439707	0.60179	0.0842628	-0.121184	0.209126	1.04495	0.885871	1.2326	NA	NA	NA	NA	NA	NA	NA	NA
1577	1055	aparc-Desikan_rh_thickness_bankssts	CT	LBD	15	0.0100514	0.928077	0.111355	-0.208205	0.228308	1.0101	0.812041	1.25647	NA	NA	NA	NA	NA	NA	NA	NA
1578	1056	aparc-Desikan_rh_thickness_caudalanteriorcingulate	CT	LBD	21	0.0425588	0.633756	0.0893255	-0.132519	0.217637	1.04348	0.875886	1.24314	NA	NA	NA	NA	NA	NA	NA	NA
1579	1057	aparc-Desikan_rh_thickness_caudalmiddlefrontal	CT	LBD	40	0.0950876	0.187894	0.0722093	-0.0464425	0.236618	1.09976	0.954619	1.26696	NA	NA	NA	NA	NA	NA	NA	NA
1580	1058	aparc-Desikan_rh_thickness_cuneus	CT	LBD	31	0.0928196	0.326967	0.0946906	-0.092774	0.278413	1.09726	0.911399	1.32103	NA	NA	NA	NA	NA	NA	NA	NA
1581	1059	aparc-Desikan_rh_thickness_entorhinal	CT	LBD	20	0.127638	0.266715	0.114921	-0.0976072	0.352883	1.13614	0.907005	1.42316	NA	NA	NA	NA	NA	NA	NA	NA
1582	1060	aparc-Desikan_rh_thickness_fusiform	CT	LBD	27	0.0486833	0.590734	0.0905276	-0.128751	0.226117	1.04989	0.879193	1.25372	NA	NA	NA	NA	NA	NA	NA	NA
1583	1061	aparc-Desikan_rh_thickness_inferiorparietal	CT	LBD	25	0.110229	0.268175	0.0995497	-0.0848886	0.305346	1.11653	0.918615	1.3571	NA	NA	NA	NA	NA	NA	NA	NA
1584	1062	aparc-Desikan_rh_thickness_inferiortemporal	CT	LBD	21	-0.147839	0.15349	0.103578	-0.350853	0.055175	0.86257	0.704087	1.05673	NA	NA	NA	NA	NA	NA	NA	NA
1585	1063	aparc-Desikan_rh_thickness_isthmuscingulate	CT	LBD	24	-0.0046828	0.963281	0.101718	-0.20405	0.194685	0.995328	0.815421	1.21493	NA	NA	NA	NA	NA	NA	NA	NA
1586	1064	aparc-Desikan_rh_thickness_lateraloccipital	CT	LBD	33	0.0415953	0.638391	0.08851	-0.131884	0.215075	1.04247	0.876442	1.23995	NA	NA	NA	NA	NA	NA	NA	NA
1587	1065	aparc-Desikan_rh_thickness_lateralorbitofrontal	CT	LBD	23	-0.245639	0.0221128	0.10734	-0.456025	-0.0352531	0.782205	0.633798	0.965361	NA	NA	NA	NA	NA	NA	NA	NA
1588	1066	aparc-Desikan_rh_thickness_lingual	CT	LBD	34	-0.0450189	0.628521	0.0930511	-0.227399	0.137361	0.955979	0.796603	1.14724	NA	NA	NA	NA	NA	NA	NA	NA
1589	1067	aparc-Desikan_rh_thickness_medialorbitofrontal	CT	LBD	20	0.0544507	0.610457	0.106887	-0.155048	0.26395	1.05596	0.856374	1.30206	NA	NA	NA	NA	NA	NA	NA	NA
1590	1068	aparc-Desikan_rh_thickness_middletemporal	CT	LBD	15	-0.0467697	0.728035	0.134496	-0.310382	0.216843	0.954307	0.733167	1.24215	NA	NA	NA	NA	NA	NA	NA	NA
1591	1069	aparc-Desikan_rh_thickness_parahippocampal	CT	LBD	16	0.00858967	0.939138	0.1125	-0.21191	0.229089	1.00863	0.809038	1.25745	NA	NA	NA	NA	NA	NA	NA	NA
1592	1070	aparc-Desikan_rh_thickness_paracentral	CT	LBD	34	0.0389452	0.694725	0.0992356	-0.155557	0.233447	1.03971	0.855939	1.26295	NA	NA	NA	NA	NA	NA	NA	NA
1593	1071	aparc-Desikan_rh_thickness_parsopercularis	CT	LBD	29	-0.0435149	0.693353	0.110357	-0.259815	0.172786	0.957418	0.771194	1.18861	NA	NA	NA	NA	NA	NA	NA	NA
1594	1072	aparc-Desikan_rh_thickness_parsorbitalis	CT	LBD	17	-0.067129	0.534389	0.108043	-0.278892	0.144634	0.935075	0.756621	1.15562	NA	NA	NA	NA	NA	NA	NA	NA
1595	1073	aparc-Desikan_rh_thickness_parstriangularis	CT	LBD	31	-0.123944	0.203921	0.0975581	-0.315157	0.0672704	0.88343	0.729674	1.06958	NA	NA	NA	NA	NA	NA	NA	NA
1596	1074	aparc-Desikan_rh_thickness_pericalcarine	CT	LBD	15	-0.0717697	0.53194	0.114823	-0.296823	0.153283	0.930745	0.743176	1.16566	NA	NA	NA	NA	NA	NA	NA	NA
1597	1075	aparc-Desikan_rh_thickness_postcentral	CT	LBD	28	0.0913147	0.206332	0.0722588	-0.0503126	0.232942	1.09561	0.950932	1.26231	NA	NA	NA	NA	NA	NA	NA	NA
1598	1076	aparc-Desikan_rh_thickness_posteriorcingulate	CT	LBD	18	0.201994	0.0567716	0.10603	-0.00582474	0.409812	1.22384	0.994192	1.50653	NA	NA	NA	NA	NA	NA	NA	NA
1599	1077	aparc-Desikan_rh_thickness_precentral	CT	LBD	34	0.182304	0.0264241	0.0821217	0.0213452	0.343262	1.19998	1.02157	1.40954	NA	NA	NA	NA	NA	NA	NA	NA
1600	1078	aparc-Desikan_rh_thickness_precuneus	CT	LBD	38	0.00717234	0.925943	0.0771626	-0.144066	0.158411	1.0072	0.86583	1.17165	NA	NA	NA	NA	NA	NA	NA	NA
1601	1079	aparc-Desikan_rh_thickness_rostralanteriorcingulate	CT	LBD	14	-0.213169	0.101279	0.130086	-0.468137	0.0417987	0.808019	0.626168	1.04268	NA	NA	NA	NA	NA	NA	NA	NA
1602	1080	aparc-Desikan_rh_thickness_rostralmiddlefrontal	CT	LBD	39	-0.0109208	0.887444	0.0771576	-0.16215	0.140308	0.989139	0.850314	1.15063	NA	NA	NA	NA	NA	NA	NA	NA
1603	1081	aparc-Desikan_rh_thickness_superiorfrontal	CT	LBD	37	0.0309897	0.701439	0.0808333	-0.127443	0.189423	1.03147	0.880343	1.20855	NA	NA	NA	NA	NA	NA	NA	NA
1604	1082	aparc-Desikan_rh_thickness_superiorparietal	CT	LBD	35	-0.0358834	0.690085	0.0899919	-0.212268	0.140501	0.964753	0.808748	1.15085	NA	NA	NA	NA	NA	NA	NA	NA
1605	1083	aparc-Desikan_rh_thickness_superiortemporal	CT	LBD	29	0.0465623	0.231419	0.0389086	-0.0296985	0.122823	1.04766	0.970738	1.13068	NA	NA	NA	NA	NA	NA	NA	NA
1606	1084	aparc-Desikan_rh_thickness_supramarginal	CT	LBD	21	0.0980919	0.294764	0.0936235	-0.0854102	0.281594	1.10306	0.918136	1.32524	NA	NA	NA	NA	NA	NA	NA	NA
1607	1085	aparc-Desikan_rh_thickness_frontalpole	CT	LBD	16	0.0480372	0.665638	0.111161	-0.169837	0.265912	1.04921	0.843802	1.30462	NA	NA	NA	NA	NA	NA	NA	NA
1608	1086	aparc-Desikan_rh_thickness_transversetemporal	CT	LBD	18	-0.0771643	0.485467	0.110624	-0.293987	0.139659	0.925738	0.745286	1.14988	NA	NA	NA	NA	NA	NA	NA	NA
1609	1087	aparc-Desikan_rh_thickness_insula	CT	LBD	26	0.0210247	0.83624	0.101713	-0.178333	0.220382	1.02125	0.836664	1.24655	NA	NA	NA	NA	NA	NA	NA	NA
1610	1452	IDP_dMRI_TBSS_FA_Middle_cerebellar_peduncle	FA	LBD	42	0.0503935	0.555415	0.0854611	-0.11711	0.217897	1.05168	0.889487	1.24346	NA	NA	NA	NA	NA	NA	NA	NA
1611	1453	IDP_dMRI_TBSS_FA_Pontine_crossing_tract	FA	LBD	21	0.130501	0.14294	0.0890837	-0.0441026	0.305105	1.1394	0.956856	1.35677	NA	NA	NA	NA	NA	NA	NA	NA
1612	1454	IDP_dMRI_TBSS_FA_Genu_of_corpus_callosum	FA	LBD	46	-0.0451649	0.544904	0.0746018	-0.191384	0.101055	0.95584	0.825815	1.10634	NA	NA	NA	NA	NA	NA	NA	NA
1613	1455	IDP_dMRI_TBSS_FA_Body_of_corpus_callosum	FA	LBD	44	0.0205381	0.787964	0.0763624	-0.129132	0.170209	1.02075	0.878858	1.18555	NA	NA	NA	NA	NA	NA	NA	NA
1614	1456	IDP_dMRI_TBSS_FA_Splenium_of_corpus_callosum	FA	LBD	43	0.0475894	0.441859	0.0618801	-0.0736957	0.168874	1.04874	0.928954	1.18397	NA	NA	NA	NA	NA	NA	NA	NA
1615	1457	IDP_dMRI_TBSS_FA_Fornix	FA	LBD	23	0.0140771	0.888119	0.100061	-0.182043	0.210197	1.01418	0.833566	1.23392	NA	NA	NA	NA	NA	NA	NA	NA
1616	1458	IDP_dMRI_TBSS_FA_Corticospinal_tract_R	FA	LBD	19	-0.118932	0.238074	0.100806	-0.316512	0.0786476	0.887868	0.728686	1.08182	NA	NA	NA	NA	NA	NA	NA	NA
1617	1459	IDP_dMRI_TBSS_FA_Corticospinal_tract_L	FA	LBD	23	-0.0129602	0.912667	0.118169	-0.244571	0.218651	0.987123	0.78304	1.2444	NA	NA	NA	NA	NA	NA	NA	NA
1618	1460	IDP_dMRI_TBSS_FA_Medial_lemniscus_R	FA	LBD	22	0.0953825	0.292737	0.090656	-0.0823033	0.273068	1.10008	0.920993	1.31399	NA	NA	NA	NA	NA	NA	NA	NA
1619	1461	IDP_dMRI_TBSS_FA_Medial_lemniscus_L	FA	LBD	30	-0.056299	0.477468	0.0792518	-0.211633	0.0990346	0.945256	0.809262	1.1041	NA	NA	NA	NA	NA	NA	NA	NA
1620	1462	IDP_dMRI_TBSS_FA_Inferior_cerebellar_peduncle_R	FA	LBD	46	0.0468989	0.468035	0.0646274	-0.0797709	0.173569	1.04802	0.923328	1.18954	NA	NA	NA	NA	NA	NA	NA	NA
1621	1463	IDP_dMRI_TBSS_FA_Inferior_cerebellar_peduncle_L	FA	LBD	44	0.128619	0.060811	0.0686016	-0.00584023	0.263078	1.13726	0.994177	1.30093	NA	NA	NA	NA	NA	NA	NA	NA
1622	1464	IDP_dMRI_TBSS_FA_Superior_cerebellar_peduncle_R	FA	LBD	44	-0.094371	0.114614	0.0598122	-0.211603	0.0228609	0.909945	0.809286	1.02312	NA	NA	NA	NA	NA	NA	NA	NA
1623	1465	IDP_dMRI_TBSS_FA_Superior_cerebellar_peduncle_L	FA	LBD	54	-0.0276109	0.641475	0.0592971	-0.143833	0.0886114	0.972767	0.866032	1.09266	NA	NA	NA	NA	NA	NA	NA	NA
1624	1466	IDP_dMRI_TBSS_FA_Cerebral_peduncle_R	FA	LBD	36	0.0919087	0.331924	0.0947273	-0.0937568	0.277574	1.09626	0.910504	1.31992	NA	NA	NA	NA	NA	NA	NA	NA
1625	1467	IDP_dMRI_TBSS_FA_Cerebral_peduncle_L	FA	LBD	30	0.249184	0.011093	0.0981136	0.0568818	0.441487	1.28298	1.05853	1.55502	NA	NA	NA	NA	NA	NA	NA	NA
1626	1468	IDP_dMRI_TBSS_FA_Anterior_limb_of_internal_capsule_R	FA	LBD	43	-0.0992019	0.17406	0.0729815	-0.242246	0.0438419	0.90556	0.784863	1.04482	NA	NA	NA	NA	NA	NA	NA	NA
1627	1469	IDP_dMRI_TBSS_FA_Anterior_limb_of_internal_capsule_L	FA	LBD	42	-0.0584503	0.365174	0.0645467	-0.184962	0.0680612	0.943225	0.831136	1.07043	NA	NA	NA	NA	NA	NA	NA	NA
1628	1470	IDP_dMRI_TBSS_FA_Posterior_limb_of_internal_capsule_R	FA	LBD	59	0.0593607	0.338277	0.0619906	-0.0621409	0.180862	1.06116	0.939751	1.19825	NA	NA	NA	NA	NA	NA	NA	NA
1629	1471	IDP_dMRI_TBSS_FA_Posterior_limb_of_internal_capsule_L	FA	LBD	59	0.135288	0.0191673	0.0577595	0.0220792	0.248497	1.14487	1.02232	1.2821	NA	NA	NA	NA	NA	NA	NA	NA
1630	1472	IDP_dMRI_TBSS_FA_Retrolenticular_part_of_internal_capsule_R	FA	LBD	48	0.155156	0.0229629	0.068229	0.0214274	0.288885	1.16784	1.02166	1.33494	NA	NA	NA	NA	NA	NA	NA	NA
1631	1473	IDP_dMRI_TBSS_FA_Retrolenticular_part_of_internal_capsule_L	FA	LBD	44	0.148072	0.0260934	0.0665546	0.0176249	0.278519	1.1596	1.01778	1.32117	NA	NA	NA	NA	NA	NA	NA	NA
1632	1474	IDP_dMRI_TBSS_FA_Anterior_corona_radiata_R	FA	LBD	51	-0.0385582	0.526989	0.060951	-0.158022	0.0809057	0.962176	0.853831	1.08427	NA	NA	NA	NA	NA	NA	NA	NA
1633	1475	IDP_dMRI_TBSS_FA_Anterior_corona_radiata_L	FA	LBD	59	0.00115399	0.984609	0.0598208	-0.116095	0.118403	1.00115	0.890391	1.1257	NA	NA	NA	NA	NA	NA	NA	NA
1634	1476	IDP_dMRI_TBSS_FA_Superior_corona_radiata_R	FA	LBD	42	0.107481	0.126494	0.0703377	-0.0303806	0.245343	1.11347	0.970076	1.27806	NA	NA	NA	NA	NA	NA	NA	NA
1635	1477	IDP_dMRI_TBSS_FA_Superior_corona_radiata_L	FA	LBD	55	0.133698	0.0455016	0.0668495	0.00267317	0.264723	1.14305	1.00268	1.30307	NA	NA	NA	NA	NA	NA	NA	NA
1636	1478	IDP_dMRI_TBSS_FA_Posterior_corona_radiata_R	FA	LBD	42	0.0383224	0.546454	0.0635443	-0.0862243	0.162869	1.03907	0.917388	1.17688	NA	NA	NA	NA	NA	NA	NA	NA
1637	1479	IDP_dMRI_TBSS_FA_Posterior_corona_radiata_L	FA	LBD	46	0.061951	0.386023	0.0714666	-0.0781236	0.202026	1.06391	0.92485	1.22388	NA	NA	NA	NA	NA	NA	NA	NA
1638	1480	IDP_dMRI_TBSS_FA_Posterior_thalamic_radiation_R	FA	LBD	44	-0.0774694	0.284324	0.0723569	-0.219289	0.0643501	0.925455	0.80309	1.06647	NA	NA	NA	NA	NA	NA	NA	NA
1639	1481	IDP_dMRI_TBSS_FA_Posterior_thalamic_radiation_L	FA	LBD	49	-0.0271979	0.726505	0.0777577	-0.179603	0.125207	0.973169	0.835602	1.13338	NA	NA	NA	NA	NA	NA	NA	NA
1640	1482	IDP_dMRI_TBSS_FA_Sagittal_stratum_R	FA	LBD	48	0.0209527	0.761796	0.0691227	-0.114528	0.156433	1.02117	0.891787	1.16933	NA	NA	NA	NA	NA	NA	NA	NA
1641	1483	IDP_dMRI_TBSS_FA_Sagittal_stratum_L	FA	LBD	47	0.0370227	0.601965	0.0709822	-0.102102	0.176148	1.03772	0.902937	1.19261	NA	NA	NA	NA	NA	NA	NA	NA
1642	1484	IDP_dMRI_TBSS_FA_External_capsule_R	FA	LBD	44	0.00686882	0.922115	0.0702547	-0.13083	0.144568	1.00689	0.877367	1.15554	NA	NA	NA	NA	NA	NA	NA	NA
1643	1485	IDP_dMRI_TBSS_FA_External_capsule_L	FA	LBD	46	-0.0076012	0.914114	0.0704792	-0.14574	0.130538	0.992428	0.864382	1.13944	NA	NA	NA	NA	NA	NA	NA	NA
1644	1486	IDP_dMRI_TBSS_FA_Cingulum_cingulate_gyrus_R	FA	LBD	49	0.174061	0.01395	0.0707982	0.0352964	0.312825	1.19013	1.03593	1.36728	NA	NA	NA	NA	NA	NA	NA	NA
1645	1487	IDP_dMRI_TBSS_FA_Cingulum_cingulate_gyrus_L	FA	LBD	52	0.138287	0.0279022	0.0628961	0.0150107	0.261564	1.14831	1.01512	1.29896	NA	NA	NA	NA	NA	NA	NA	NA
1646	1488	IDP_dMRI_TBSS_FA_Cingulum_hippocampus_R	FA	LBD	32	0.0912571	0.344891	0.0966149	-0.0981081	0.280622	1.09555	0.906551	1.32395	NA	NA	NA	NA	NA	NA	NA	NA
1647	1489	IDP_dMRI_TBSS_FA_Cingulum_hippocampus_L	FA	LBD	38	0.0068219	0.93798	0.0876754	-0.165022	0.178666	1.00685	0.847875	1.19562	NA	NA	NA	NA	NA	NA	NA	NA
1648	1490	IDP_dMRI_TBSS_FA_Fornix_cres+Stria_terminalis_R	FA	LBD	26	0.0789071	0.3951	0.0927877	-0.102957	0.260771	1.0821	0.902166	1.29793	NA	NA	NA	NA	NA	NA	NA	NA
1649	1491	IDP_dMRI_TBSS_FA_Fornix_cres+Stria_terminalis_L	FA	LBD	40	0.123132	0.117354	0.0786295	-0.0309819	0.277246	1.13103	0.969493	1.31949	NA	NA	NA	NA	NA	NA	NA	NA
1650	1492	IDP_dMRI_TBSS_FA_Superior_longitudinal_fasciculus_R	FA	LBD	67	0.0812242	0.13364	0.0541531	-0.0249159	0.187364	1.08461	0.975392	1.20607	NA	NA	NA	NA	NA	NA	NA	NA
1651	1493	IDP_dMRI_TBSS_FA_Superior_longitudinal_fasciculus_L	FA	LBD	48	0.115925	0.0853027	0.0673705	-0.0161208	0.247971	1.12291	0.984008	1.28142	NA	NA	NA	NA	NA	NA	NA	NA
1652	1494	IDP_dMRI_TBSS_FA_Superior_fronto-occipital_fasciculus_R	FA	LBD	41	-0.0225241	0.756963	0.0727823	-0.165177	0.120129	0.977728	0.847743	1.12764	NA	NA	NA	NA	NA	NA	NA	NA
1653	1495	IDP_dMRI_TBSS_FA_Superior_fronto-occipital_fasciculus_L	FA	LBD	43	-0.011998	0.858047	0.0670799	-0.143475	0.119479	0.988074	0.866343	1.12691	NA	NA	NA	NA	NA	NA	NA	NA
1654	1496	IDP_dMRI_TBSS_FA_Uncinate_fasciculus_R	FA	LBD	33	-0.103331	0.138439	0.0697415	-0.240024	0.0333622	0.901828	0.786609	1.03392	NA	NA	NA	NA	NA	NA	NA	NA
1655	1497	IDP_dMRI_TBSS_FA_Uncinate_fasciculus_L	FA	LBD	45	0.0200715	0.753038	0.0637927	-0.104962	0.145105	1.02027	0.900358	1.15616	NA	NA	NA	NA	NA	NA	NA	NA
1656	1498	IDP_dMRI_TBSS_FA_Tapetum_R	FA	LBD	56	-0.0522974	0.38409	0.0600854	-0.170065	0.0654699	0.949047	0.84361	1.06766	NA	NA	NA	NA	NA	NA	NA	NA
1657	1499	IDP_dMRI_TBSS_FA_Tapetum_L	FA	LBD	47	-0.0626281	0.311214	0.061844	-0.183842	0.0585862	0.939293	0.832067	1.06034	NA	NA	NA	NA	NA	NA	NA	NA
1658	1602	IDP_dMRI_TBSS_MD_Middle_cerebellar_peduncle	MD	LBD	26	-0.0632131	0.459028	0.0853714	-0.230541	0.104115	0.938743	0.794104	1.10973	NA	NA	NA	NA	NA	NA	NA	NA
1659	1603	IDP_dMRI_TBSS_MD_Pontine_crossing_tract	MD	LBD	30	-0.102835	0.197031	0.0797137	-0.259074	0.0534036	0.902276	0.771766	1.05486	NA	NA	NA	NA	NA	NA	NA	NA
1660	1604	IDP_dMRI_TBSS_MD_Genu_of_corpus_callosum	MD	LBD	52	-0.0231605	0.741557	0.0702278	-0.160807	0.114486	0.977106	0.851456	1.1213	NA	NA	NA	NA	NA	NA	NA	NA
1661	1605	IDP_dMRI_TBSS_MD_Body_of_corpus_callosum	MD	LBD	39	-0.106589	0.153927	0.0747575	-0.253114	0.0399357	0.898895	0.77638	1.04074	NA	NA	NA	NA	NA	NA	NA	NA
1662	1606	IDP_dMRI_TBSS_MD_Splenium_of_corpus_callosum	MD	LBD	43	-0.027719	0.687863	0.0689947	-0.162949	0.107511	0.972662	0.849635	1.1135	NA	NA	NA	NA	NA	NA	NA	NA
1663	1607	IDP_dMRI_TBSS_MD_Fornix	MD	LBD	32	0.0273774	0.747283	0.0849639	-0.139152	0.193907	1.02776	0.870096	1.21398	NA	NA	NA	NA	NA	NA	NA	NA
1664	1608	IDP_dMRI_TBSS_MD_Corticospinal_tract_R	MD	LBD	32	0.0624196	0.474607	0.0872998	-0.108688	0.233527	1.06441	0.89701	1.26305	NA	NA	NA	NA	NA	NA	NA	NA
1665	1609	IDP_dMRI_TBSS_MD_Corticospinal_tract_L	MD	LBD	28	-0.0638846	0.41559	0.078473	-0.217692	0.0899225	0.938113	0.804373	1.09409	NA	NA	NA	NA	NA	NA	NA	NA
1666	1610	IDP_dMRI_TBSS_MD_Medial_lemniscus_R	MD	LBD	16	0.105709	0.338747	0.1105	-0.110871	0.322289	1.1115	0.895054	1.38028	NA	NA	NA	NA	NA	NA	NA	NA
1667	1611	IDP_dMRI_TBSS_MD_Medial_lemniscus_L	MD	LBD	29	-0.0496713	0.626915	0.102189	-0.249961	0.150619	0.951542	0.778831	1.16255	NA	NA	NA	NA	NA	NA	NA	NA
1668	1612	IDP_dMRI_TBSS_MD_Inferior_cerebellar_peduncle_R	MD	LBD	33	-0.0510269	0.516446	0.078644	-0.205169	0.103115	0.950253	0.81451	1.10862	NA	NA	NA	NA	NA	NA	NA	NA
1669	1613	IDP_dMRI_TBSS_MD_Inferior_cerebellar_peduncle_L	MD	LBD	25	-0.110936	0.206971	0.0879094	-0.283239	0.0613663	0.894996	0.75334	1.06329	NA	NA	NA	NA	NA	NA	NA	NA
1670	1614	IDP_dMRI_TBSS_MD_Superior_cerebellar_peduncle_R	MD	LBD	39	0.0967575	0.183029	0.0726687	-0.0456733	0.239188	1.10159	0.955354	1.27022	NA	NA	NA	NA	NA	NA	NA	NA
1671	1615	IDP_dMRI_TBSS_MD_Superior_cerebellar_peduncle_L	MD	LBD	32	0.0790388	0.38739	0.091442	-0.100188	0.258265	1.08225	0.904668	1.29468	NA	NA	NA	NA	NA	NA	NA	NA
1672	1616	IDP_dMRI_TBSS_MD_Cerebral_peduncle_R	MD	LBD	32	0.0208252	0.811695	0.0874127	-0.150504	0.192154	1.02104	0.860275	1.21186	NA	NA	NA	NA	NA	NA	NA	NA
1673	1617	IDP_dMRI_TBSS_MD_Cerebral_peduncle_L	MD	LBD	18	-0.068449	0.501564	0.101854	-0.268083	0.131185	0.933841	0.764844	1.14018	NA	NA	NA	NA	NA	NA	NA	NA
1674	1618	IDP_dMRI_TBSS_MD_Anterior_limb_of_internal_capsule_R	MD	LBD	47	-0.0348736	0.568892	0.0612157	-0.154856	0.0851092	0.965727	0.856538	1.08884	NA	NA	NA	NA	NA	NA	NA	NA
1675	1619	IDP_dMRI_TBSS_MD_Anterior_limb_of_internal_capsule_L	MD	LBD	45	-0.0917832	0.140528	0.0622755	-0.213843	0.0302767	0.912303	0.807475	1.03074	NA	NA	NA	NA	NA	NA	NA	NA
1676	1620	IDP_dMRI_TBSS_MD_Posterior_limb_of_internal_capsule_R	MD	LBD	35	-0.15191	0.040917	0.0743066	-0.297551	-0.00626927	0.859065	0.742634	0.99375	NA	NA	NA	NA	NA	NA	NA	NA
1677	1621	IDP_dMRI_TBSS_MD_Posterior_limb_of_internal_capsule_L	MD	LBD	42	-0.142588	0.0532606	0.0737725	-0.287182	0.00200648	0.867112	0.750375	1.00201	NA	NA	NA	NA	NA	NA	NA	NA
1678	1622	IDP_dMRI_TBSS_MD_Retrolenticular_part_of_internal_capsule_R	MD	LBD	49	-0.12572	0.0490518	0.0638773	-0.250919	-0.000520053	0.881862	0.778085	0.99948	NA	NA	NA	NA	NA	NA	NA	NA
1679	1623	IDP_dMRI_TBSS_MD_Retrolenticular_part_of_internal_capsule_L	MD	LBD	41	-0.126727	0.0625719	0.0680518	-0.260109	0.00665399	0.880974	0.770968	1.00668	NA	NA	NA	NA	NA	NA	NA	NA
1680	1624	IDP_dMRI_TBSS_MD_Anterior_corona_radiata_R	MD	LBD	58	-0.0978908	0.151723	0.0682894	-0.231738	0.0359564	0.906748	0.793154	1.03661	NA	NA	NA	NA	NA	NA	NA	NA
1681	1625	IDP_dMRI_TBSS_MD_Anterior_corona_radiata_L	MD	LBD	62	-0.0470092	0.467109	0.0646449	-0.173713	0.0796948	0.954079	0.840538	1.08296	NA	NA	NA	NA	NA	NA	NA	NA
1682	1626	IDP_dMRI_TBSS_MD_Superior_corona_radiata_R	MD	LBD	56	-0.0184457	0.779523	0.0658913	-0.147593	0.110701	0.981723	0.862783	1.11706	NA	NA	NA	NA	NA	NA	NA	NA
1683	1627	IDP_dMRI_TBSS_MD_Superior_corona_radiata_L	MD	LBD	58	0.0151181	0.790597	0.0569344	-0.0964733	0.126709	1.01523	0.908034	1.13509	NA	NA	NA	NA	NA	NA	NA	NA
1684	1628	IDP_dMRI_TBSS_MD_Posterior_corona_radiata_R	MD	LBD	49	-0.0540727	0.422583	0.0674267	-0.186229	0.0780836	0.947363	0.830083	1.08121	NA	NA	NA	NA	NA	NA	NA	NA
1685	1629	IDP_dMRI_TBSS_MD_Posterior_corona_radiata_L	MD	LBD	57	0.00344347	0.952626	0.0579611	-0.11016	0.117047	1.00345	0.895691	1.12417	NA	NA	NA	NA	NA	NA	NA	NA
1686	1630	IDP_dMRI_TBSS_MD_Posterior_thalamic_radiation_R	MD	LBD	47	0.00751155	0.914095	0.0696323	-0.128968	0.143991	1.00754	0.879002	1.15487	NA	NA	NA	NA	NA	NA	NA	NA
1687	1631	IDP_dMRI_TBSS_MD_Posterior_thalamic_radiation_L	MD	LBD	57	0.0342194	0.57534	0.0610839	-0.0855049	0.153944	1.03481	0.918049	1.16643	NA	NA	NA	NA	NA	NA	NA	NA
1688	1632	IDP_dMRI_TBSS_MD_Sagittal_stratum_R	MD	LBD	49	-0.0988105	0.199254	0.0769745	-0.249681	0.0520594	0.905914	0.77905	1.05344	NA	NA	NA	NA	NA	NA	NA	NA
1689	1633	IDP_dMRI_TBSS_MD_Sagittal_stratum_L	MD	LBD	64	-0.071805	0.263562	0.0642256	-0.197687	0.0540772	0.930712	0.820627	1.05557	NA	NA	NA	NA	NA	NA	NA	NA
1690	1634	IDP_dMRI_TBSS_MD_External_capsule_R	MD	LBD	44	0.0334001	0.586135	0.0613471	-0.0868402	0.15364	1.03396	0.916824	1.16607	NA	NA	NA	NA	NA	NA	NA	NA
1691	1635	IDP_dMRI_TBSS_MD_External_capsule_L	MD	LBD	40	-0.0362166	0.571503	0.0640052	-0.161667	0.0892336	0.964431	0.850725	1.09334	NA	NA	NA	NA	NA	NA	NA	NA
1692	1636	IDP_dMRI_TBSS_MD_Cingulum_cingulate_gyrus_R	MD	LBD	57	-0.040752	0.499145	0.0602986	-0.158937	0.0774334	0.960067	0.85305	1.08051	NA	NA	NA	NA	NA	NA	NA	NA
1693	1637	IDP_dMRI_TBSS_MD_Cingulum_cingulate_gyrus_L	MD	LBD	58	-0.140318	0.0131525	0.0565887	-0.251232	-0.0294042	0.869082	0.777842	0.971024	NA	NA	NA	NA	NA	NA	NA	NA
1694	1638	IDP_dMRI_TBSS_MD_Cingulum_hippocampus_R	MD	LBD	34	-0.0956788	0.26251	0.085391	-0.263045	0.0716876	0.908756	0.768707	1.07432	NA	NA	NA	NA	NA	NA	NA	NA
1695	1639	IDP_dMRI_TBSS_MD_Cingulum_hippocampus_L	MD	LBD	46	-0.0432264	0.545077	0.0714304	-0.18323	0.0967772	0.957695	0.832577	1.10161	NA	NA	NA	NA	NA	NA	NA	NA
1696	1640	IDP_dMRI_TBSS_MD_Fornix_cres+Stria_terminalis_R	MD	LBD	19	0.00552475	0.958109	0.105181	-0.200629	0.211679	1.00554	0.818216	1.23575	NA	NA	NA	NA	NA	NA	NA	NA
1697	1641	IDP_dMRI_TBSS_MD_Fornix_cres+Stria_terminalis_L	MD	LBD	22	0.0535903	0.616919	0.107133	-0.15639	0.263571	1.05505	0.855225	1.30157	NA	NA	NA	NA	NA	NA	NA	NA
1698	1642	IDP_dMRI_TBSS_MD_Superior_longitudinal_fasciculus_R	MD	LBD	68	-0.135789	0.0149071	0.0557742	-0.245107	-0.026472	0.873026	0.782621	0.973875	NA	NA	NA	NA	NA	NA	NA	NA
1699	1643	IDP_dMRI_TBSS_MD_Superior_longitudinal_fasciculus_L	MD	LBD	62	-0.165416	0.00708563	0.0614293	-0.285818	-0.045015	0.847541	0.751399	0.955983	NA	NA	NA	NA	NA	NA	NA	NA
1700	1644	IDP_dMRI_TBSS_MD_Superior_fronto-occipital_fasciculus_R	MD	LBD	32	-0.00187155	0.981566	0.081001	-0.160633	0.15689	0.99813	0.851604	1.16987	NA	NA	NA	NA	NA	NA	NA	NA
1701	1645	IDP_dMRI_TBSS_MD_Superior_fronto-occipital_fasciculus_L	MD	LBD	34	0.0031289	0.966181	0.0737973	-0.141514	0.147772	1.00313	0.868043	1.15925	NA	NA	NA	NA	NA	NA	NA	NA
1702	1646	IDP_dMRI_TBSS_MD_Uncinate_fasciculus_R	MD	LBD	31	-0.289181	0.000120862	0.0752218	-0.436615	-0.141746	0.748877	0.64622	0.867842	NA	NA	NA	NA	NA	NA	NA	NA
1703	1647	IDP_dMRI_TBSS_MD_Uncinate_fasciculus_L	MD	LBD	19	-0.168808	0.0943628	0.100912	-0.366596	0.02898	0.844671	0.693089	1.0294	NA	NA	NA	NA	NA	NA	NA	NA
1704	1648	IDP_dMRI_TBSS_MD_Tapetum_R	MD	LBD	32	0.00371828	0.95866	0.0717332	-0.136879	0.144315	1.00373	0.872076	1.15525	NA	NA	NA	NA	NA	NA	NA	NA
1705	1649	IDP_dMRI_TBSS_MD_Tapetum_L	MD	LBD	32	0.050366	0.488887	0.0727747	-0.0922725	0.193004	1.05166	0.911857	1.21289	NA	NA	NA	NA	NA	NA	NA	NA
1706	122	IDP_T1_FAST_ROIs_L_thalamus	GMV	MS	52	0.00324374	0.881483	0.0217571	-0.0394001	0.0458876	1.00325	0.961366	1.04696	NA	NA	NA	NA	NA	NA	NA	NA
1707	123	IDP_T1_FAST_ROIs_R_thalamus	GMV	MS	46	0.0446627	0.0401327	0.0217614	0.00201033	0.087315	1.04568	1.00201	1.09124	NA	NA	NA	NA	NA	NA	NA	NA
1708	124	IDP_T1_FAST_ROIs_L_caudate	GMV	MS	42	0.0244289	0.273866	0.0223257	-0.0193295	0.0681872	1.02473	0.980856	1.07057	NA	NA	NA	NA	NA	NA	NA	NA
1709	125	IDP_T1_FAST_ROIs_R_caudate	GMV	MS	47	0.0187369	0.367895	0.020809	-0.0220487	0.0595226	1.01891	0.978193	1.06133	NA	NA	NA	NA	NA	NA	NA	NA
1710	126	IDP_T1_FAST_ROIs_L_putamen	GMV	MS	47	0.00961015	0.662647	0.0220284	-0.0335656	0.0527859	1.00966	0.966991	1.0542	NA	NA	NA	NA	NA	NA	NA	NA
1711	127	IDP_T1_FAST_ROIs_R_putamen	GMV	MS	41	0.0022798	0.913547	0.0209992	-0.0388786	0.0434382	1.00228	0.961867	1.0444	NA	NA	NA	NA	NA	NA	NA	NA
1712	128	IDP_T1_FAST_ROIs_L_pallidum	GMV	MS	25	-0.0164007	0.603969	0.0316189	-0.0783737	0.0455723	0.983733	0.924619	1.04663	NA	NA	NA	NA	NA	NA	NA	NA
1713	129	IDP_T1_FAST_ROIs_R_pallidum	GMV	MS	17	-0.0340424	0.236774	0.0287741	-0.0904397	0.022355	0.966531	0.913529	1.02261	NA	NA	NA	NA	NA	NA	NA	NA
1714	130	IDP_T1_FAST_ROIs_L_hippocampus	GMV	MS	37	0.0208294	0.284201	0.0194498	-0.0172922	0.058951	1.02105	0.982856	1.06072	NA	NA	NA	NA	NA	NA	NA	NA
1715	131	IDP_T1_FAST_ROIs_R_hippocampus	GMV	MS	37	0.00232481	0.908313	0.0201865	-0.0372408	0.0418904	1.00233	0.963444	1.04278	NA	NA	NA	NA	NA	NA	NA	NA
1716	132	IDP_T1_FAST_ROIs_L_amygdala	GMV	MS	22	0.0281586	0.316314	0.0281007	-0.0269188	0.0832359	1.02856	0.97344	1.0868	NA	NA	NA	NA	NA	NA	NA	NA
1717	133	IDP_T1_FAST_ROIs_R_amygdala	GMV	MS	22	0.0287988	0.270521	0.0261365	-0.0224287	0.0800263	1.02922	0.977821	1.08332	NA	NA	NA	NA	NA	NA	NA	NA
1718	134	IDP_T1_FAST_ROIs_L_ventral_striatum	GMV	MS	49	0.0261284	0.184454	0.0196874	-0.0124589	0.0647156	1.02647	0.987618	1.06686	NA	NA	NA	NA	NA	NA	NA	NA
1719	135	IDP_T1_FAST_ROIs_R_ventral_striatum	GMV	MS	36	0.0394879	0.0445596	0.0196576	0.00095905	0.0780167	1.04028	1.00096	1.08114	NA	NA	NA	NA	NA	NA	NA	NA
1720	136	IDP_T1_FAST_ROIs_brain_stem	GMV	MS	42	0.0357546	0.0500677	0.0182479	-1.12e-05	0.0715204	1.0364	0.999989	1.07414	NA	NA	NA	NA	NA	NA	NA	NA
1721	137	IDP_T1_FAST_ROIs_L_cerebellum_I-IV	GMV	MS	34	0.0292138	0.272493	0.0266223	-0.022966	0.0813935	1.02964	0.977296	1.0848	NA	NA	NA	NA	NA	NA	NA	NA
1722	138	IDP_T1_FAST_ROIs_R_cerebellum_I-IV	GMV	MS	33	0.0552471	0.0466536	0.0277703	0.000817326	0.109677	1.0568	1.00082	1.11592	NA	NA	NA	NA	NA	NA	NA	NA
1723	139	IDP_T1_FAST_ROIs_L_cerebellum_V	GMV	MS	37	0.0406435	0.0285851	0.0185658	0.00425457	0.0770325	1.04148	1.00426	1.08008	NA	NA	NA	NA	NA	NA	NA	NA
1724	140	IDP_T1_FAST_ROIs_R_cerebellum_V	GMV	MS	39	0.0406005	0.0768173	0.0229451	-0.00437199	0.0855729	1.04144	0.995638	1.08934	NA	NA	NA	NA	NA	NA	NA	NA
1725	141	IDP_T1_FAST_ROIs_L_cerebellum_VI	GMV	MS	41	0.0106038	0.56287	0.0183271	-0.0253174	0.046525	1.01066	0.975	1.04762	NA	NA	NA	NA	NA	NA	NA	NA
1726	142	IDP_T1_FAST_ROIs_V_cerebellum_VI	GMV	MS	36	0.0228113	0.164073	0.0163933	-0.00931951	0.0549421	1.02307	0.990724	1.05648	NA	NA	NA	NA	NA	NA	NA	NA
1727	143	IDP_T1_FAST_ROIs_R_cerebellum_VI	GMV	MS	48	0.0310504	0.0381898	0.0149799	0.00168991	0.060411	1.03154	1.00169	1.06227	NA	NA	NA	NA	NA	NA	NA	NA
1728	144	IDP_T1_FAST_ROIs_L_cerebellum_crus_I	GMV	MS	59	1.93e-05	0.998846	0.0133201	-0.0260882	0.0261268	1.00002	0.974249	1.02647	NA	NA	NA	NA	NA	NA	NA	NA
1729	145	IDP_T1_FAST_ROIs_V_cerebellum_crus_I	GMV	MS	16	-0.0240791	0.386181	0.0277869	-0.0785415	0.0303832	0.976208	0.924464	1.03085	NA	NA	NA	NA	NA	NA	NA	NA
1730	146	IDP_T1_FAST_ROIs_R_cerebellum_crus_I	GMV	MS	56	-0.000799834	0.948693	0.0124297	-0.025162	0.0235624	0.9992	0.975152	1.02384	NA	NA	NA	NA	NA	NA	NA	NA
1731	147	IDP_T1_FAST_ROIs_L_cerebellum_crus_II	GMV	MS	53	0.000148338	0.991189	0.0134322	-0.0261787	0.0264754	1.00015	0.974161	1.02683	NA	NA	NA	NA	NA	NA	NA	NA
1732	148	IDP_T1_FAST_ROIs_V_cerebellum_crus_II	GMV	MS	47	0.00469108	0.77381	0.0163228	-0.0273016	0.0366837	1.0047	0.973068	1.03736	NA	NA	NA	NA	NA	NA	NA	NA
1733	149	IDP_T1_FAST_ROIs_R_cerebellum_crus_II	GMV	MS	44	0.00149423	0.915929	0.0141549	-0.0262494	0.0292379	1.0015	0.974092	1.02967	NA	NA	NA	NA	NA	NA	NA	NA
1734	150	IDP_T1_FAST_ROIs_L_cerebellum_VIIb	GMV	MS	52	-5.14e-05	0.997325	0.0153161	-0.0300709	0.0299682	0.999949	0.970377	1.03042	NA	NA	NA	NA	NA	NA	NA	NA
1735	151	IDP_T1_FAST_ROIs_V_cerebellum_VIIb	GMV	MS	32	-0.00209161	0.905816	0.017678	-0.0367405	0.0325573	0.997911	0.963926	1.03309	NA	NA	NA	NA	NA	NA	NA	NA
1736	152	IDP_T1_FAST_ROIs_R_cerebellum_VIIb	GMV	MS	50	0.000284527	0.984001	0.014189	-0.027526	0.028095	1.00028	0.972849	1.02849	NA	NA	NA	NA	NA	NA	NA	NA
1737	153	IDP_T1_FAST_ROIs_L_cerebellum_VIIIa	GMV	MS	44	0.0318327	0.106722	0.0197338	-0.00684561	0.070511	1.03234	0.993178	1.07306	NA	NA	NA	NA	NA	NA	NA	NA
1738	154	IDP_T1_FAST_ROIs_V_cerebellum_VIIIa	GMV	MS	53	0.0184727	0.277291	0.0170032	-0.0148535	0.0517989	1.01864	0.985256	1.05316	NA	NA	NA	NA	NA	NA	NA	NA
1739	155	IDP_T1_FAST_ROIs_R_cerebellum_VIIIa	GMV	MS	38	0.0198157	0.293214	0.0188524	-0.017135	0.0567663	1.02001	0.983011	1.05841	NA	NA	NA	NA	NA	NA	NA	NA
1740	156	IDP_T1_FAST_ROIs_L_cerebellum_VIIIb	GMV	MS	34	0.00982257	0.627503	0.0202425	-0.0298528	0.049498	1.00987	0.970588	1.05074	NA	NA	NA	NA	NA	NA	NA	NA
1741	157	IDP_T1_FAST_ROIs_V_cerebellum_VIIIb	GMV	MS	42	0.00795932	0.691375	0.0200492	-0.031337	0.0472557	1.00799	0.969149	1.04839	NA	NA	NA	NA	NA	NA	NA	NA
1742	158	IDP_T1_FAST_ROIs_R_cerebellum_VIIIb	GMV	MS	25	-0.0604792	0.0132959	0.0244287	-0.10836	-0.0125989	0.941313	0.897305	0.98748	NA	NA	NA	NA	NA	NA	NA	NA
1743	159	IDP_T1_FAST_ROIs_L_cerebellum_IX	GMV	MS	50	0.0101509	0.50497	0.0152258	-0.0196917	0.0399935	1.0102	0.980501	1.0408	NA	NA	NA	NA	NA	NA	NA	NA
1744	160	IDP_T1_FAST_ROIs_V_cerebellum_IX	GMV	MS	38	0.0130734	0.506591	0.0196842	-0.0255077	0.0516545	1.01316	0.974815	1.05301	NA	NA	NA	NA	NA	NA	NA	NA
1745	161	IDP_T1_FAST_ROIs_R_cerebellum_IX	GMV	MS	54	0.0320363	0.0685397	0.0175884	-0.00243702	0.0665097	1.03256	0.997566	1.06877	NA	NA	NA	NA	NA	NA	NA	NA
1746	162	IDP_T1_FAST_ROIs_L_cerebellum_X	GMV	MS	29	0.0494543	0.0304249	0.0228478	0.00467268	0.0942359	1.0507	1.00468	1.09882	NA	NA	NA	NA	NA	NA	NA	NA
1747	163	IDP_T1_FAST_ROIs_V_cerebellum_X	GMV	MS	27	-0.00896169	0.698669	0.0231497	-0.0543352	0.0364118	0.991078	0.947115	1.03708	NA	NA	NA	NA	NA	NA	NA	NA
1748	164	IDP_T1_FAST_ROIs_R_cerebellum_X	GMV	MS	30	-0.0222614	0.370524	0.0248594	-0.0709857	0.026463	0.977985	0.931475	1.02682	NA	NA	NA	NA	NA	NA	NA	NA
1749	344	aparc-Desikan_lh_volume_bankssts	GMV	MS	15	-0.010813	0.807902	0.0444735	-0.0979811	0.0763551	0.989245	0.906666	1.07935	NA	NA	NA	NA	NA	NA	NA	NA
1750	345	aparc-Desikan_lh_volume_caudalanteriorcingulate	GMV	MS	10	-0.0272165	0.407437	0.0328538	-0.09161	0.037177	0.973151	0.912461	1.03788	NA	NA	NA	NA	NA	NA	NA	NA
1751	346	aparc-Desikan_lh_volume_caudalmiddlefrontal	GMV	MS	16	-0.0287865	0.224959	0.0237229	-0.0752834	0.0177104	0.971624	0.927481	1.01787	NA	NA	NA	NA	NA	NA	NA	NA
1752	347	aparc-Desikan_lh_volume_cuneus	GMV	MS	40	-0.0118537	0.451601	0.0157472	-0.0427182	0.0190109	0.988216	0.958181	1.01919	NA	NA	NA	NA	NA	NA	NA	NA
1753	348	aparc-Desikan_lh_volume_entorhinal	GMV	MS	10	-0.00584965	0.914365	0.0543981	-0.11247	0.100771	0.994167	0.893624	1.10602	NA	NA	NA	NA	NA	NA	NA	NA
1754	349	aparc-Desikan_lh_volume_fusiform	GMV	MS	19	-0.00451983	0.885001	0.0312505	-0.0657707	0.0567311	0.99549	0.936346	1.05837	NA	NA	NA	NA	NA	NA	NA	NA
1755	350	aparc-Desikan_lh_volume_inferiorparietal	GMV	MS	17	-0.00796931	0.746582	0.0246614	-0.0563057	0.0403671	0.992062	0.94525	1.04119	NA	NA	NA	NA	NA	NA	NA	NA
1756	351	aparc-Desikan_lh_volume_inferiortemporal	GMV	MS	13	0.0414281	0.169229	0.0301364	-0.0176393	0.100495	1.0423	0.982515	1.10572	NA	NA	NA	NA	NA	NA	NA	NA
1757	352	aparc-Desikan_lh_volume_isthmuscingulate	GMV	MS	14	0.0180003	0.52304	0.0281842	-0.0372408	0.0732414	1.01816	0.963444	1.07599	NA	NA	NA	NA	NA	NA	NA	NA
1758	353	aparc-Desikan_lh_volume_lateraloccipital	GMV	MS	29	0.00642373	0.752164	0.0203419	-0.0334465	0.0462939	1.00644	0.967107	1.04738	NA	NA	NA	NA	NA	NA	NA	NA
1759	354	aparc-Desikan_lh_volume_lateralorbitofrontal	GMV	MS	36	-0.0107596	0.588391	0.0198821	-0.0497285	0.0282093	0.989298	0.951488	1.02861	NA	NA	NA	NA	NA	NA	NA	NA
1760	355	aparc-Desikan_lh_volume_lingual	GMV	MS	32	-0.00732297	0.681441	0.0178393	-0.0422879	0.027642	0.992704	0.958594	1.02803	NA	NA	NA	NA	NA	NA	NA	NA
1761	356	aparc-Desikan_lh_volume_medialorbitofrontal	GMV	MS	16	0.0148507	0.697925	0.0382628	-0.0601445	0.0898459	1.01496	0.941628	1.09401	NA	NA	NA	NA	NA	NA	NA	NA
1762	357	aparc-Desikan_lh_volume_middletemporal	GMV	MS	23	0.0487415	0.0432039	0.0241088	0.00148832	0.0959947	1.04995	1.00149	1.10075	NA	NA	NA	NA	NA	NA	NA	NA
1763	358	aparc-Desikan_lh_volume_parahippocampal	GMV	MS	19	-0.020571	0.533489	0.0330357	-0.085321	0.044179	0.979639	0.918217	1.04517	NA	NA	NA	NA	NA	NA	NA	NA
1764	359	aparc-Desikan_lh_volume_paracentral	GMV	MS	15	-0.0555641	0.145159	0.03814	-0.130319	0.0191904	0.945951	0.877816	1.01938	NA	NA	NA	NA	NA	NA	NA	NA
1765	360	aparc-Desikan_lh_volume_parsopercularis	GMV	MS	17	0.00988041	0.694654	0.02517	-0.0394528	0.0592136	1.00993	0.961315	1.061	NA	NA	NA	NA	NA	NA	NA	NA
1766	361	aparc-Desikan_lh_volume_parsorbitalis	GMV	MS	13	0.0087102	0.78724	0.0322724	-0.0545438	0.0719642	1.00875	0.946917	1.07462	NA	NA	NA	NA	NA	NA	NA	NA
1767	362	aparc-Desikan_lh_volume_parstriangularis	GMV	MS	20	0.00606119	0.827422	0.0278025	-0.0484317	0.0605541	1.00608	0.952722	1.06243	NA	NA	NA	NA	NA	NA	NA	NA
1768	363	aparc-Desikan_lh_volume_pericalcarine	GMV	MS	46	-0.0150486	0.279784	0.0139235	-0.0423388	0.0122415	0.985064	0.958545	1.01232	NA	NA	NA	NA	NA	NA	NA	NA
1769	364	aparc-Desikan_lh_volume_postcentral	GMV	MS	16	0.0165325	0.342261	0.017408	-0.0175872	0.0506522	1.01667	0.982567	1.05196	NA	NA	NA	NA	NA	NA	NA	NA
1770	365	aparc-Desikan_lh_volume_posteriorcingulate	GMV	MS	12	0.00430092	0.873501	0.0270136	-0.0486458	0.0572477	1.00431	0.952518	1.05892	NA	NA	NA	NA	NA	NA	NA	NA
1771	366	aparc-Desikan_lh_volume_precentral	GMV	MS	15	0.0176333	0.34686	0.0187449	-0.0191067	0.0543733	1.01779	0.981075	1.05588	NA	NA	NA	NA	NA	NA	NA	NA
1772	367	aparc-Desikan_lh_volume_precuneus	GMV	MS	27	-0.0118845	0.61288	0.0234888	-0.0579226	0.0341535	0.988186	0.943723	1.03474	NA	NA	NA	NA	NA	NA	NA	NA
1773	368	aparc-Desikan_lh_volume_rostralanteriorcingulate	GMV	MS	19	-0.015312	0.614593	0.0304094	-0.0749144	0.0442904	0.984805	0.927823	1.04529	NA	NA	NA	NA	NA	NA	NA	NA
1774	369	aparc-Desikan_lh_volume_rostralmiddlefrontal	GMV	MS	24	0.00376895	0.878861	0.0247286	-0.0446991	0.052237	1.00378	0.956285	1.05363	NA	NA	NA	NA	NA	NA	NA	NA
1775	370	aparc-Desikan_lh_volume_superiorfrontal	GMV	MS	26	-0.0323705	0.19794	0.0251433	-0.0816514	0.0169103	0.968148	0.921593	1.01705	NA	NA	NA	NA	NA	NA	NA	NA
1776	371	aparc-Desikan_lh_volume_superiorparietal	GMV	MS	31	-0.0203791	0.286671	0.0191271	-0.0578682	0.0171101	0.979827	0.943774	1.01726	NA	NA	NA	NA	NA	NA	NA	NA
1777	372	aparc-Desikan_lh_volume_superiortemporal	GMV	MS	29	-0.00764573	0.768743	0.0260042	-0.0586139	0.0433225	0.992383	0.943071	1.04427	NA	NA	NA	NA	NA	NA	NA	NA
1778	373	aparc-Desikan_lh_volume_supramarginal	GMV	MS	18	-0.0208493	0.448167	0.0274884	-0.0747266	0.033028	0.979367	0.927997	1.03358	NA	NA	NA	NA	NA	NA	NA	NA
1779	374	aparc-Desikan_lh_volume_frontalpole	GMV	MS	12	0.0216317	0.588791	0.040015	-0.0567978	0.100061	1.02187	0.944785	1.10524	NA	NA	NA	NA	NA	NA	NA	NA
1780	375	aparc-Desikan_lh_volume_transversetemporal	GMV	MS	14	0.0210629	0.51392	0.0322682	-0.0421828	0.0843086	1.02129	0.958695	1.08796	NA	NA	NA	NA	NA	NA	NA	NA
1781	376	aparc-Desikan_lh_volume_insula	GMV	MS	23	-0.0353056	0.178714	0.0262549	-0.0867651	0.016154	0.96531	0.916892	1.01629	NA	NA	NA	NA	NA	NA	NA	NA
1782	377	aparc-Desikan_rh_volume_bankssts	GMV	MS	8	-0.00324893	0.953747	0.056014	-0.113036	0.106538	0.996756	0.893118	1.11242	NA	NA	NA	NA	NA	NA	NA	NA
1783	378	aparc-Desikan_rh_volume_caudalanteriorcingulate	GMV	MS	8	0.0202011	0.626621	0.0415243	-0.0611865	0.101589	1.02041	0.940648	1.10693	NA	NA	NA	NA	NA	NA	NA	NA
1784	379	aparc-Desikan_rh_volume_caudalmiddlefrontal	GMV	MS	12	0.0166186	0.573648	0.0295343	-0.0412687	0.0745058	1.01676	0.959571	1.07735	NA	NA	NA	NA	NA	NA	NA	NA
1785	380	aparc-Desikan_rh_volume_cuneus	GMV	MS	46	-0.0215464	0.241554	0.0183982	-0.0576069	0.0145142	0.978684	0.944021	1.01462	NA	NA	NA	NA	NA	NA	NA	NA
1786	381	aparc-Desikan_rh_volume_entorhinal	GMV	MS	14	0.00518187	0.888244	0.0368745	-0.0670922	0.0774559	1.0052	0.935109	1.08053	NA	NA	NA	NA	NA	NA	NA	NA
1787	382	aparc-Desikan_rh_volume_fusiform	GMV	MS	19	-0.0420028	0.133313	0.0279802	-0.096844	0.0128383	0.958867	0.907698	1.01292	NA	NA	NA	NA	NA	NA	NA	NA
1788	383	aparc-Desikan_rh_volume_inferiorparietal	GMV	MS	12	0.0240663	0.462256	0.0327372	-0.0400986	0.0882312	1.02436	0.960695	1.09224	NA	NA	NA	NA	NA	NA	NA	NA
1789	384	aparc-Desikan_rh_volume_inferiortemporal	GMV	MS	14	-0.070909	0.121597	0.0458038	-0.160684	0.0188664	0.931547	0.851561	1.01905	NA	NA	NA	NA	NA	NA	NA	NA
1790	385	aparc-Desikan_rh_volume_isthmuscingulate	GMV	MS	15	0.0360166	0.251839	0.031431	-0.0255881	0.0976212	1.03667	0.974736	1.10255	NA	NA	NA	NA	NA	NA	NA	NA
1791	386	aparc-Desikan_rh_volume_lateraloccipital	GMV	MS	26	0.00865023	0.70349	0.0227271	-0.0358948	0.0531953	1.00869	0.964742	1.05464	NA	NA	NA	NA	NA	NA	NA	NA
1792	387	aparc-Desikan_rh_volume_lateralorbitofrontal	GMV	MS	28	0.00442344	0.899588	0.035056	-0.0642862	0.0731331	1.00443	0.937737	1.07587	NA	NA	NA	NA	NA	NA	NA	NA
1793	388	aparc-Desikan_rh_volume_lingual	GMV	MS	35	-0.0244554	0.249292	0.0212274	-0.066061	0.0171502	0.975841	0.936074	1.0173	NA	NA	NA	NA	NA	NA	NA	NA
1794	389	aparc-Desikan_rh_volume_medialorbitofrontal	GMV	MS	17	-0.0424443	0.0908746	0.025103	-0.0916462	0.00675768	0.958444	0.912428	1.00678	NA	NA	NA	NA	NA	NA	NA	NA
1795	390	aparc-Desikan_rh_volume_middletemporal	GMV	MS	20	0.0290684	0.244794	0.0249924	-0.0199168	0.0780536	1.0295	0.98028	1.08118	NA	NA	NA	NA	NA	NA	NA	NA
1796	391	aparc-Desikan_rh_volume_parahippocampal	GMV	MS	26	-0.0217049	0.355766	0.0235038	-0.0677723	0.0243625	0.978529	0.934473	1.02466	NA	NA	NA	NA	NA	NA	NA	NA
1797	392	aparc-Desikan_rh_volume_paracentral	GMV	MS	10	0.0401396	0.25801	0.0354871	-0.029415	0.109694	1.04096	0.971013	1.11594	NA	NA	NA	NA	NA	NA	NA	NA
1798	393	aparc-Desikan_rh_volume_parsopercularis	GMV	MS	12	-0.0333308	0.189371	0.025396	-0.083107	0.0164454	0.967219	0.920253	1.01658	NA	NA	NA	NA	NA	NA	NA	NA
1799	394	aparc-Desikan_rh_volume_parsorbitalis	GMV	MS	21	0.0693451	0.00545273	0.0249533	0.0204366	0.118254	1.07181	1.02065	1.12553	NA	NA	NA	NA	NA	NA	NA	NA
1800	395	aparc-Desikan_rh_volume_parstriangularis	GMV	MS	17	-0.0257625	0.422997	0.0321535	-0.0887834	0.0372584	0.974567	0.915044	1.03796	NA	NA	NA	NA	NA	NA	NA	NA
1801	396	aparc-Desikan_rh_volume_pericalcarine	GMV	MS	45	-0.00206563	0.900523	0.0165249	-0.0344545	0.0303232	0.997937	0.966132	1.03079	NA	NA	NA	NA	NA	NA	NA	NA
1802	397	aparc-Desikan_rh_volume_postcentral	GMV	MS	27	-0.0232586	0.178273	0.0172786	-0.0571248	0.0106075	0.97701	0.944476	1.01066	NA	NA	NA	NA	NA	NA	NA	NA
1803	398	aparc-Desikan_rh_volume_posteriorcingulate	GMV	MS	14	-0.00193464	0.951411	0.0317492	-0.0641631	0.0602939	0.998067	0.937852	1.06215	NA	NA	NA	NA	NA	NA	NA	NA
1804	399	aparc-Desikan_rh_volume_precentral	GMV	MS	20	0.0238576	0.180203	0.0178024	-0.0110352	0.0587504	1.02414	0.989025	1.06051	NA	NA	NA	NA	NA	NA	NA	NA
1805	400	aparc-Desikan_rh_volume_precuneus	GMV	MS	29	0.0102331	0.623394	0.0208393	-0.030612	0.0510781	1.01029	0.969852	1.05241	NA	NA	NA	NA	NA	NA	NA	NA
1806	401	aparc-Desikan_rh_volume_rostralanteriorcingulate	GMV	MS	5	0.0117179	0.814107	0.0498358	-0.0859603	0.109396	1.01179	0.917631	1.1156	NA	NA	NA	NA	NA	NA	NA	NA
1807	402	aparc-Desikan_rh_volume_rostralmiddlefrontal	GMV	MS	37	-0.00855779	0.684653	0.0210719	-0.0498588	0.0327432	0.991479	0.951364	1.03329	NA	NA	NA	NA	NA	NA	NA	NA
1808	403	aparc-Desikan_rh_volume_superiorfrontal	GMV	MS	20	-0.000766369	0.975204	0.024656	-0.0490921	0.0475594	0.999234	0.952093	1.04871	NA	NA	NA	NA	NA	NA	NA	NA
1809	404	aparc-Desikan_rh_volume_superiorparietal	GMV	MS	31	-0.00348239	0.87406	0.0219704	-0.0465444	0.0395797	0.996524	0.954522	1.04037	NA	NA	NA	NA	NA	NA	NA	NA
1810	405	aparc-Desikan_rh_volume_superiortemporal	GMV	MS	19	-0.00650738	0.799235	0.0255856	-0.0566551	0.0436404	0.993514	0.94492	1.04461	NA	NA	NA	NA	NA	NA	NA	NA
1811	406	aparc-Desikan_rh_volume_supramarginal	GMV	MS	18	0.00166926	0.943197	0.0234276	-0.0442489	0.0475874	1.00167	0.956716	1.04874	NA	NA	NA	NA	NA	NA	NA	NA
1812	407	aparc-Desikan_rh_volume_frontalpole	GMV	MS	11	-0.0383138	0.218563	0.0311404	-0.099349	0.0227214	0.962411	0.905427	1.02298	NA	NA	NA	NA	NA	NA	NA	NA
1813	408	aparc-Desikan_rh_volume_transversetemporal	GMV	MS	18	-0.00797821	0.782005	0.0288327	-0.0644903	0.0485339	0.992054	0.937545	1.04973	NA	NA	NA	NA	NA	NA	NA	NA
1814	409	aparc-Desikan_rh_volume_insula	GMV	MS	22	-0.0503582	0.0579708	0.0265614	-0.102419	0.00170209	0.950889	0.902652	1.0017	NA	NA	NA	NA	NA	NA	NA	NA
1815	648	aparc-Desikan_lh_area_TotalSurface	SA	MS	39	-0.00327411	0.851847	0.0175309	-0.0376347	0.0310864	0.996731	0.963065	1.03157	NA	NA	NA	NA	NA	NA	NA	NA
1816	649	aparc-Desikan_lh_area_bankssts	SA	MS	14	-0.00845837	0.869756	0.0515855	-0.109566	0.0926492	0.991577	0.896223	1.09708	NA	NA	NA	NA	NA	NA	NA	NA
1817	650	aparc-Desikan_lh_area_caudalanteriorcingulate	SA	MS	13	0.021104	0.578751	0.0380109	-0.0533973	0.0956053	1.02133	0.948003	1.10032	NA	NA	NA	NA	NA	NA	NA	NA
1818	651	aparc-Desikan_lh_area_caudalmiddlefrontal	SA	MS	18	-0.0216678	0.347251	0.0230524	-0.0668505	0.023515	0.978565	0.935335	1.02379	NA	NA	NA	NA	NA	NA	NA	NA
1819	652	aparc-Desikan_lh_area_cuneus	SA	MS	38	-0.00525239	0.780961	0.0188889	-0.0422746	0.0317698	0.994761	0.958606	1.03228	NA	NA	NA	NA	NA	NA	NA	NA
1820	653	aparc-Desikan_lh_area_entorhinal	SA	MS	16	-0.0184064	0.56679	0.0321349	-0.0813907	0.0445779	0.981762	0.921833	1.04559	NA	NA	NA	NA	NA	NA	NA	NA
1821	654	aparc-Desikan_lh_area_fusiform	SA	MS	18	0.0176801	0.560821	0.030398	-0.0418999	0.0772602	1.01784	0.958966	1.08032	NA	NA	NA	NA	NA	NA	NA	NA
1822	655	aparc-Desikan_lh_area_inferiorparietal	SA	MS	28	-0.0226521	0.280013	0.0209685	-0.0637504	0.0184462	0.977603	0.938239	1.01862	NA	NA	NA	NA	NA	NA	NA	NA
1823	656	aparc-Desikan_lh_area_inferiortemporal	SA	MS	11	0.0135725	0.736881	0.0403959	-0.0656035	0.0927485	1.01367	0.936502	1.09719	NA	NA	NA	NA	NA	NA	NA	NA
1824	657	aparc-Desikan_lh_area_isthmuscingulate	SA	MS	21	0.0117317	0.608992	0.0229353	-0.0332214	0.0566848	1.0118	0.967324	1.05832	NA	NA	NA	NA	NA	NA	NA	NA
1825	658	aparc-Desikan_lh_area_lateraloccipital	SA	MS	31	0.0172707	0.388257	0.0200174	-0.0219635	0.0565049	1.01742	0.978276	1.05813	NA	NA	NA	NA	NA	NA	NA	NA
1826	659	aparc-Desikan_lh_area_lateralorbitofrontal	SA	MS	36	-0.0470873	0.0122552	0.0187995	-0.0839343	-0.0102403	0.954004	0.919492	0.989812	NA	NA	NA	NA	NA	NA	NA	NA
1827	660	aparc-Desikan_lh_area_lingual	SA	MS	35	-0.0382801	0.0832155	0.0220975	-0.0815913	0.00503103	0.962443	0.921649	1.00504	NA	NA	NA	NA	NA	NA	NA	NA
1828	661	aparc-Desikan_lh_area_medialorbitofrontal	SA	MS	9	0.0269541	0.601976	0.0516798	-0.0743382	0.128246	1.02732	0.928358	1.13683	NA	NA	NA	NA	NA	NA	NA	NA
1829	662	aparc-Desikan_lh_area_middletemporal	SA	MS	21	-0.00730802	0.840611	0.036338	-0.0785306	0.0639145	0.992719	0.924474	1.066	NA	NA	NA	NA	NA	NA	NA	NA
1830	663	aparc-Desikan_lh_area_parahippocampal	SA	MS	15	-0.0426021	0.190096	0.0325133	-0.106328	0.0211241	0.958293	0.89913	1.02135	NA	NA	NA	NA	NA	NA	NA	NA
1831	664	aparc-Desikan_lh_area_paracentral	SA	MS	19	-0.0272156	0.386494	0.031427	-0.0888126	0.0343814	0.973151	0.915017	1.03498	NA	NA	NA	NA	NA	NA	NA	NA
1832	665	aparc-Desikan_lh_area_parsopercularis	SA	MS	24	-0.0108764	0.69287	0.0275378	-0.0648505	0.0430976	0.989183	0.937208	1.04404	NA	NA	NA	NA	NA	NA	NA	NA
1833	666	aparc-Desikan_lh_area_parsorbitalis	SA	MS	20	0.0316082	0.184489	0.0238183	-0.0150756	0.078292	1.03211	0.985037	1.08144	NA	NA	NA	NA	NA	NA	NA	NA
1834	667	aparc-Desikan_lh_area_parstriangularis	SA	MS	25	-0.0167544	0.447002	0.0220329	-0.0599389	0.0264302	0.983385	0.941822	1.02678	NA	NA	NA	NA	NA	NA	NA	NA
1835	668	aparc-Desikan_lh_area_pericalcarine	SA	MS	48	-0.0233381	0.0942209	0.0139453	-0.0506709	0.00399476	0.976932	0.950591	1.004	NA	NA	NA	NA	NA	NA	NA	NA
1836	669	aparc-Desikan_lh_area_postcentral	SA	MS	21	0.00950834	0.616054	0.0189617	-0.0276565	0.0466732	1.00955	0.972722	1.04778	NA	NA	NA	NA	NA	NA	NA	NA
1837	670	aparc-Desikan_lh_area_posteriorcingulate	SA	MS	7	-0.00655509	0.90678	0.0559782	-0.116272	0.103162	0.993466	0.890233	1.10867	NA	NA	NA	NA	NA	NA	NA	NA
1838	671	aparc-Desikan_lh_area_precentral	SA	MS	28	-0.00751625	0.662627	0.0172277	-0.0412825	0.02625	0.992512	0.959558	1.0266	NA	NA	NA	NA	NA	NA	NA	NA
1839	672	aparc-Desikan_lh_area_precuneus	SA	MS	44	0.00681785	0.699552	0.0176662	-0.0278079	0.0414436	1.00684	0.972575	1.04231	NA	NA	NA	NA	NA	NA	NA	NA
1840	673	aparc-Desikan_lh_area_rostralanteriorcingulate	SA	MS	19	-0.0472606	0.0835627	0.0273123	-0.100793	0.00627149	0.953839	0.90412	1.00629	NA	NA	NA	NA	NA	NA	NA	NA
1841	674	aparc-Desikan_lh_area_rostralmiddlefrontal	SA	MS	31	-0.0333988	0.189034	0.0254285	-0.0832386	0.016441	0.967153	0.920132	1.01658	NA	NA	NA	NA	NA	NA	NA	NA
1842	675	aparc-Desikan_lh_area_superiorfrontal	SA	MS	26	-0.00934382	0.726816	0.0267452	-0.0617645	0.0430768	0.9907	0.940104	1.04402	NA	NA	NA	NA	NA	NA	NA	NA
1843	676	aparc-Desikan_lh_area_superiorparietal	SA	MS	30	-0.025198	0.234316	0.021187	-0.0667244	0.0163285	0.975117	0.935453	1.01646	NA	NA	NA	NA	NA	NA	NA	NA
1844	677	aparc-Desikan_lh_area_superiortemporal	SA	MS	22	0.0119377	0.592872	0.0223268	-0.0318229	0.0556983	1.01201	0.968678	1.05728	NA	NA	NA	NA	NA	NA	NA	NA
1845	678	aparc-Desikan_lh_area_supramarginal	SA	MS	23	-0.00233268	0.925486	0.0249414	-0.0512179	0.0465526	0.99767	0.950072	1.04765	NA	NA	NA	NA	NA	NA	NA	NA
1846	679	aparc-Desikan_lh_area_frontalpole	SA	MS	4	-0.0291191	0.664137	0.0670625	-0.160561	0.102323	0.971301	0.851665	1.10774	NA	NA	NA	NA	NA	NA	NA	NA
1847	680	aparc-Desikan_lh_area_transversetemporal	SA	MS	26	-0.0424106	0.111195	0.0266257	-0.0945969	0.00977571	0.958476	0.90974	1.00982	NA	NA	NA	NA	NA	NA	NA	NA
1848	681	aparc-Desikan_lh_area_insula	SA	MS	27	-0.0148161	0.627344	0.0305192	-0.0746337	0.0450015	0.985293	0.928083	1.04603	NA	NA	NA	NA	NA	NA	NA	NA
1849	682	aparc-Desikan_rh_area_TotalSurface	SA	MS	35	0.00311487	0.881618	0.0209165	-0.0378815	0.0441112	1.00312	0.962827	1.0451	NA	NA	NA	NA	NA	NA	NA	NA
1850	683	aparc-Desikan_rh_area_bankssts	SA	MS	14	-0.0270116	0.522277	0.0422161	-0.109755	0.0557321	0.97335	0.896053	1.05731	NA	NA	NA	NA	NA	NA	NA	NA
1851	684	aparc-Desikan_rh_area_caudalanteriorcingulate	SA	MS	14	-0.0398911	0.144352	0.0273269	-0.0934518	0.0136697	0.960894	0.910782	1.01376	NA	NA	NA	NA	NA	NA	NA	NA
1852	685	aparc-Desikan_rh_area_caudalmiddlefrontal	SA	MS	17	0.00719554	0.826155	0.0327614	-0.0570167	0.0714078	1.00722	0.944578	1.07402	NA	NA	NA	NA	NA	NA	NA	NA
1853	686	aparc-Desikan_rh_area_cuneus	SA	MS	48	-0.0143579	0.456659	0.0192889	-0.0521641	0.0234484	0.985745	0.949173	1.02373	NA	NA	NA	NA	NA	NA	NA	NA
1854	687	aparc-Desikan_rh_area_entorhinal	SA	MS	23	-0.0117515	0.730262	0.0340844	-0.0785568	0.0550538	0.988317	0.92445	1.0566	NA	NA	NA	NA	NA	NA	NA	NA
1855	688	aparc-Desikan_rh_area_fusiform	SA	MS	24	-0.0571124	0.0353624	0.0271423	-0.110311	-0.0039135	0.944488	0.895555	0.996094	NA	NA	NA	NA	NA	NA	NA	NA
1856	689	aparc-Desikan_rh_area_inferiorparietal	SA	MS	23	-0.000900144	0.966117	0.0211904	-0.0424332	0.0406329	0.9991	0.958454	1.04147	NA	NA	NA	NA	NA	NA	NA	NA
1857	690	aparc-Desikan_rh_area_inferiortemporal	SA	MS	22	-0.0379487	0.0865757	0.0221438	-0.0813505	0.00545302	0.962762	0.921871	1.00547	NA	NA	NA	NA	NA	NA	NA	NA
1858	691	aparc-Desikan_rh_area_isthmuscingulate	SA	MS	29	0.00198519	0.933217	0.0236901	-0.0444475	0.0484179	1.00199	0.956526	1.04961	NA	NA	NA	NA	NA	NA	NA	NA
1859	692	aparc-Desikan_rh_area_lateraloccipital	SA	MS	38	-0.00806725	0.749458	0.0252611	-0.057579	0.0414445	0.991965	0.944047	1.04232	NA	NA	NA	NA	NA	NA	NA	NA
1860	693	aparc-Desikan_rh_area_lateralorbitofrontal	SA	MS	19	-0.0307931	0.26666	0.0277219	-0.085128	0.0235418	0.969676	0.918395	1.02382	NA	NA	NA	NA	NA	NA	NA	NA
1861	694	aparc-Desikan_rh_area_lingual	SA	MS	34	-0.0116081	0.514209	0.0177957	-0.0464877	0.0232715	0.988459	0.954576	1.02354	NA	NA	NA	NA	NA	NA	NA	NA
1862	695	aparc-Desikan_rh_area_medialorbitofrontal	SA	MS	20	-0.0325468	0.166142	0.0235044	-0.0786154	0.0135219	0.967977	0.924395	1.01361	NA	NA	NA	NA	NA	NA	NA	NA
1863	696	aparc-Desikan_rh_area_middletemporal	SA	MS	27	0.0210016	0.3554	0.022725	-0.0235393	0.0655426	1.02122	0.976736	1.06774	NA	NA	NA	NA	NA	NA	NA	NA
1864	697	aparc-Desikan_rh_area_parahippocampal	SA	MS	17	0.0338427	0.42969	0.0428539	-0.0501509	0.117836	1.03442	0.951086	1.12506	NA	NA	NA	NA	NA	NA	NA	NA
1865	698	aparc-Desikan_rh_area_paracentral	SA	MS	23	-0.00606911	0.797315	0.0236315	-0.0523868	0.0402485	0.993949	0.948962	1.04107	NA	NA	NA	NA	NA	NA	NA	NA
1866	699	aparc-Desikan_rh_area_parsopercularis	SA	MS	13	-0.00406978	0.878044	0.0265219	-0.0560527	0.0479132	0.995938	0.945489	1.04908	NA	NA	NA	NA	NA	NA	NA	NA
1867	700	aparc-Desikan_rh_area_parsorbitalis	SA	MS	24	0.00589547	0.833748	0.0280874	-0.0491558	0.0609467	1.00591	0.952033	1.06284	NA	NA	NA	NA	NA	NA	NA	NA
1868	701	aparc-Desikan_rh_area_parstriangularis	SA	MS	21	-0.0822508	0.00161421	0.0260838	-0.133375	-0.0311265	0.921041	0.875137	0.969353	NA	NA	NA	NA	NA	NA	NA	NA
1869	702	aparc-Desikan_rh_area_pericalcarine	SA	MS	50	-0.0175445	0.30593	0.0171366	-0.0511323	0.0160433	0.982609	0.950153	1.01617	NA	NA	NA	NA	NA	NA	NA	NA
1870	703	aparc-Desikan_rh_area_postcentral	SA	MS	23	-0.0206774	0.253701	0.0181158	-0.0561843	0.0148294	0.979535	0.945365	1.01494	NA	NA	NA	NA	NA	NA	NA	NA
1871	704	aparc-Desikan_rh_area_posteriorcingulate	SA	MS	24	0.0346544	0.165598	0.0249944	-0.0143345	0.0836434	1.03526	0.985768	1.08724	NA	NA	NA	NA	NA	NA	NA	NA
1872	705	aparc-Desikan_rh_area_precentral	SA	MS	14	0.019953	0.255631	0.0175523	-0.0144494	0.0543555	1.02015	0.985654	1.05586	NA	NA	NA	NA	NA	NA	NA	NA
1873	706	aparc-Desikan_rh_area_precuneus	SA	MS	29	-0.036341	0.0977203	0.021945	-0.0793532	0.00667111	0.964311	0.923714	1.00669	NA	NA	NA	NA	NA	NA	NA	NA
1874	707	aparc-Desikan_rh_area_rostralanteriorcingulate	SA	MS	8	0.0145362	0.768089	0.0492959	-0.0820838	0.111156	1.01464	0.921195	1.11757	NA	NA	NA	NA	NA	NA	NA	NA
1875	708	aparc-Desikan_rh_area_rostralmiddlefrontal	SA	MS	25	0.00627529	0.831004	0.0294043	-0.0513572	0.0639077	1.0063	0.949939	1.06599	NA	NA	NA	NA	NA	NA	NA	NA
1876	709	aparc-Desikan_rh_area_superiorfrontal	SA	MS	26	-0.0185994	0.456295	0.0249669	-0.0675344	0.0303357	0.981573	0.934696	1.0308	NA	NA	NA	NA	NA	NA	NA	NA
1877	710	aparc-Desikan_rh_area_superiorparietal	SA	MS	26	-0.0274826	0.176726	0.0203439	-0.0673567	0.0123914	0.972892	0.934862	1.01247	NA	NA	NA	NA	NA	NA	NA	NA
1878	711	aparc-Desikan_rh_area_superiortemporal	SA	MS	22	-0.0256832	0.271726	0.0233675	-0.0714835	0.0201172	0.974644	0.931012	1.02032	NA	NA	NA	NA	NA	NA	NA	NA
1879	712	aparc-Desikan_rh_area_supramarginal	SA	MS	26	0.00545039	0.792291	0.0206974	-0.0351165	0.0460172	1.00547	0.965493	1.04709	NA	NA	NA	NA	NA	NA	NA	NA
1880	713	aparc-Desikan_rh_area_frontalpole	SA	MS	8	-0.0382901	0.464126	0.0523039	-0.140806	0.0642256	0.962434	0.868658	1.06633	NA	NA	NA	NA	NA	NA	NA	NA
1881	714	aparc-Desikan_rh_area_transversetemporal	SA	MS	24	-0.00615642	0.78666	0.0227468	-0.0507401	0.0384272	0.993862	0.950526	1.03918	NA	NA	NA	NA	NA	NA	NA	NA
1882	715	aparc-Desikan_rh_area_insula	SA	MS	17	-0.0649276	0.0795114	0.0370268	-0.1375	0.007645	0.937135	0.871534	1.00767	NA	NA	NA	NA	NA	NA	NA	NA
1883	1020	aparc-Desikan_lh_thickness_GlobalMeanThickness	CT	MS	30	0.0349612	0.123822	0.0227179	-0.0095659	0.0794883	1.03558	0.99048	1.08273	NA	NA	NA	NA	NA	NA	NA	NA
1884	1021	aparc-Desikan_lh_thickness_bankssts	CT	MS	7	0.0752269	0.0520957	0.03873	-0.000683891	0.151138	1.07813	0.999316	1.16316	NA	NA	NA	NA	NA	NA	NA	NA
1885	1022	aparc-Desikan_lh_thickness_caudalanteriorcingulate	CT	MS	9	-0.005485	0.905636	0.0462692	-0.0961726	0.0852026	0.99453	0.908307	1.08894	NA	NA	NA	NA	NA	NA	NA	NA
1886	1023	aparc-Desikan_lh_thickness_caudalmiddlefrontal	CT	MS	21	-0.00253567	0.910409	0.0225347	-0.0467038	0.0416324	0.997468	0.95437	1.04251	NA	NA	NA	NA	NA	NA	NA	NA
1887	1024	aparc-Desikan_lh_thickness_cuneus	CT	MS	28	0.00935964	0.773259	0.0324858	-0.0543125	0.0730318	1.0094	0.947136	1.07576	NA	NA	NA	NA	NA	NA	NA	NA
1888	1025	aparc-Desikan_lh_thickness_entorhinal	CT	MS	12	-0.0497356	0.10085	0.0303127	-0.109148	0.00967737	0.951481	0.896597	1.00972	NA	NA	NA	NA	NA	NA	NA	NA
1889	1026	aparc-Desikan_lh_thickness_fusiform	CT	MS	15	0.0344585	0.233295	0.0289102	-0.0222055	0.0911225	1.03506	0.978039	1.0954	NA	NA	NA	NA	NA	NA	NA	NA
1890	1027	aparc-Desikan_lh_thickness_inferiorparietal	CT	MS	21	-0.0124621	0.60664	0.0242041	-0.0599022	0.034978	0.987615	0.941857	1.0356	NA	NA	NA	NA	NA	NA	NA	NA
1891	1028	aparc-Desikan_lh_thickness_inferiortemporal	CT	MS	16	-0.0145389	0.725508	0.0414088	-0.0957003	0.0666224	0.985566	0.908736	1.06889	NA	NA	NA	NA	NA	NA	NA	NA
1892	1029	aparc-Desikan_lh_thickness_isthmuscingulate	CT	MS	23	-0.0357707	0.255277	0.0314433	-0.0973997	0.0258583	0.964862	0.907193	1.0262	NA	NA	NA	NA	NA	NA	NA	NA
1893	1030	aparc-Desikan_lh_thickness_lateraloccipital	CT	MS	20	0.0696088	0.0343478	0.032897	0.00513079	0.134087	1.07209	1.00514	1.14349	NA	NA	NA	NA	NA	NA	NA	NA
1894	1031	aparc-Desikan_lh_thickness_lateralorbitofrontal	CT	MS	15	0.0332189	0.363282	0.0365392	-0.038398	0.104836	1.03378	0.96233	1.11053	NA	NA	NA	NA	NA	NA	NA	NA
1895	1032	aparc-Desikan_lh_thickness_lingual	CT	MS	16	-0.0252543	0.543877	0.0416077	-0.106805	0.0562969	0.975062	0.898701	1.05791	NA	NA	NA	NA	NA	NA	NA	NA
1896	1033	aparc-Desikan_lh_thickness_medialorbitofrontal	CT	MS	5	-0.0885005	0.0574271	0.0465781	-0.179793	0.00279255	0.915303	0.835443	1.0028	NA	NA	NA	NA	NA	NA	NA	NA
1897	1034	aparc-Desikan_lh_thickness_middletemporal	CT	MS	11	-0.0117642	0.845183	0.0602466	-0.129848	0.106319	0.988305	0.878229	1.11218	NA	NA	NA	NA	NA	NA	NA	NA
1898	1035	aparc-Desikan_lh_thickness_parahippocampal	CT	MS	23	-0.00180887	0.934073	0.0218671	-0.0446683	0.0410506	0.998193	0.956315	1.0419	NA	NA	NA	NA	NA	NA	NA	NA
1899	1036	aparc-Desikan_lh_thickness_paracentral	CT	MS	22	-0.0242907	0.357515	0.0263997	-0.0760341	0.0274528	0.976002	0.926785	1.02783	NA	NA	NA	NA	NA	NA	NA	NA
1900	1037	aparc-Desikan_lh_thickness_parsopercularis	CT	MS	22	-0.00835875	0.711629	0.0226114	-0.0526771	0.0359596	0.991676	0.948686	1.03661	NA	NA	NA	NA	NA	NA	NA	NA
1901	1038	aparc-Desikan_lh_thickness_parsorbitalis	CT	MS	10	0.0652253	0.31108	0.0643909	-0.0609809	0.191432	1.0674	0.940841	1.21098	NA	NA	NA	NA	NA	NA	NA	NA
1902	1039	aparc-Desikan_lh_thickness_parstriangularis	CT	MS	14	0.0151086	0.589936	0.0280345	-0.039839	0.0700562	1.01522	0.960944	1.07257	NA	NA	NA	NA	NA	NA	NA	NA
1903	1040	aparc-Desikan_lh_thickness_pericalcarine	CT	MS	11	0.00265068	0.932043	0.0310839	-0.0582737	0.0635751	1.00265	0.943392	1.06564	NA	NA	NA	NA	NA	NA	NA	NA
1904	1041	aparc-Desikan_lh_thickness_postcentral	CT	MS	20	0.00929867	0.615733	0.0185267	-0.0270136	0.0456109	1.00934	0.973348	1.04667	NA	NA	NA	NA	NA	NA	NA	NA
1905	1042	aparc-Desikan_lh_thickness_posteriorcingulate	CT	MS	12	-0.0295459	0.427813	0.0372613	-0.102578	0.0434862	0.970886	0.902508	1.04445	NA	NA	NA	NA	NA	NA	NA	NA
1906	1043	aparc-Desikan_lh_thickness_precentral	CT	MS	26	0.0215823	0.417948	0.0266452	-0.0306424	0.073807	1.02182	0.969822	1.0766	NA	NA	NA	NA	NA	NA	NA	NA
1907	1044	aparc-Desikan_lh_thickness_precuneus	CT	MS	28	0.000156292	0.995511	0.0277767	-0.054286	0.0545986	1.00016	0.947161	1.05612	NA	NA	NA	NA	NA	NA	NA	NA
1908	1045	aparc-Desikan_lh_thickness_rostralanteriorcingulate	CT	MS	10	-0.0633072	0.166034	0.0457072	-0.152893	0.0262789	0.938655	0.858221	1.02663	NA	NA	NA	NA	NA	NA	NA	NA
1909	1046	aparc-Desikan_lh_thickness_rostralmiddlefrontal	CT	MS	25	-0.00850032	0.673095	0.0201475	-0.0479894	0.0309888	0.991536	0.953144	1.03147	NA	NA	NA	NA	NA	NA	NA	NA
1910	1047	aparc-Desikan_lh_thickness_superiorfrontal	CT	MS	27	0.0139585	0.458638	0.018835	-0.0229582	0.0508752	1.01406	0.977303	1.05219	NA	NA	NA	NA	NA	NA	NA	NA
1911	1048	aparc-Desikan_lh_thickness_superiorparietal	CT	MS	24	-0.0018489	0.935956	0.0230094	-0.0469472	0.0432494	0.998153	0.954138	1.0442	NA	NA	NA	NA	NA	NA	NA	NA
1912	1049	aparc-Desikan_lh_thickness_superiortemporal	CT	MS	20	0.00502367	0.828418	0.0231793	-0.0404077	0.050455	1.00504	0.960398	1.05175	NA	NA	NA	NA	NA	NA	NA	NA
1913	1050	aparc-Desikan_lh_thickness_supramarginal	CT	MS	17	0.0179066	0.6099	0.035096	-0.0508817	0.0866948	1.01807	0.950391	1.09056	NA	NA	NA	NA	NA	NA	NA	NA
1914	1051	aparc-Desikan_lh_thickness_frontalpole	CT	MS	5	0.165939	0.00572885	0.0600593	0.0482223	0.283655	1.1805	1.0494	1.32797	NA	NA	NA	NA	NA	NA	NA	NA
1915	1052	aparc-Desikan_lh_thickness_transversetemporal	CT	MS	15	0.0405063	0.284689	0.0378618	-0.0337029	0.114715	1.04134	0.966859	1.12155	NA	NA	NA	NA	NA	NA	NA	NA
1916	1053	aparc-Desikan_lh_thickness_insula	CT	MS	24	0.0208615	0.511903	0.031807	-0.0414803	0.0832033	1.02108	0.959368	1.08676	NA	NA	NA	NA	NA	NA	NA	NA
1917	1054	aparc-Desikan_rh_thickness_GlobalMeanThickness	CT	MS	25	-0.0349308	0.166454	0.0252447	-0.0844105	0.0145488	0.965672	0.919054	1.01466	NA	NA	NA	NA	NA	NA	NA	NA
1918	1055	aparc-Desikan_rh_thickness_bankssts	CT	MS	8	-0.0385161	0.546128	0.0638135	-0.163591	0.0865583	0.962216	0.84909	1.09041	NA	NA	NA	NA	NA	NA	NA	NA
1919	1056	aparc-Desikan_rh_thickness_caudalanteriorcingulate	CT	MS	6	0.03539	0.432491	0.0450864	-0.0529794	0.123759	1.03602	0.9484	1.13174	NA	NA	NA	NA	NA	NA	NA	NA
1920	1057	aparc-Desikan_rh_thickness_caudalmiddlefrontal	CT	MS	25	0.043476	0.0915783	0.0257692	-0.00703163	0.0939836	1.04443	0.992993	1.09854	NA	NA	NA	NA	NA	NA	NA	NA
1921	1058	aparc-Desikan_rh_thickness_cuneus	CT	MS	21	-0.0344738	0.166779	0.0249335	-0.0833436	0.0143959	0.966114	0.920035	1.0145	NA	NA	NA	NA	NA	NA	NA	NA
1922	1059	aparc-Desikan_rh_thickness_entorhinal	CT	MS	10	-0.0221368	0.512342	0.0337866	-0.0883585	0.0440848	0.978106	0.915433	1.04507	NA	NA	NA	NA	NA	NA	NA	NA
1923	1060	aparc-Desikan_rh_thickness_fusiform	CT	MS	24	-0.0292895	0.256681	0.0258223	-0.0799013	0.0213222	0.971135	0.923207	1.02155	NA	NA	NA	NA	NA	NA	NA	NA
1924	1061	aparc-Desikan_rh_thickness_inferiorparietal	CT	MS	21	0.0357702	0.287347	0.0336199	-0.0301248	0.101665	1.03642	0.970324	1.10701	NA	NA	NA	NA	NA	NA	NA	NA
1925	1062	aparc-Desikan_rh_thickness_inferiortemporal	CT	MS	12	0.0241489	0.442821	0.0314669	-0.0375263	0.0858241	1.02444	0.963169	1.08961	NA	NA	NA	NA	NA	NA	NA	NA
1926	1063	aparc-Desikan_rh_thickness_isthmuscingulate	CT	MS	16	0.0358737	0.397057	0.0423594	-0.0471507	0.118898	1.03652	0.953944	1.12626	NA	NA	NA	NA	NA	NA	NA	NA
1927	1064	aparc-Desikan_rh_thickness_lateraloccipital	CT	MS	21	-0.0155376	0.622487	0.0315593	-0.0773938	0.0463187	0.984583	0.925525	1.04741	NA	NA	NA	NA	NA	NA	NA	NA
1928	1065	aparc-Desikan_rh_thickness_lateralorbitofrontal	CT	MS	20	-0.00478495	0.877054	0.0309296	-0.065407	0.0558371	0.995226	0.936686	1.05743	NA	NA	NA	NA	NA	NA	NA	NA
1929	1066	aparc-Desikan_rh_thickness_lingual	CT	MS	25	-0.020321	0.508738	0.030752	-0.0805949	0.0399529	0.979884	0.922567	1.04076	NA	NA	NA	NA	NA	NA	NA	NA
1930	1067	aparc-Desikan_rh_thickness_medialorbitofrontal	CT	MS	15	0.0103104	0.789811	0.03868	-0.0655023	0.0861231	1.01036	0.936597	1.08994	NA	NA	NA	NA	NA	NA	NA	NA
1931	1068	aparc-Desikan_rh_thickness_middletemporal	CT	MS	14	0.0129863	0.764064	0.0432662	-0.0718154	0.097788	1.01307	0.930703	1.10273	NA	NA	NA	NA	NA	NA	NA	NA
1932	1069	aparc-Desikan_rh_thickness_parahippocampal	CT	MS	12	0.0390349	0.375421	0.0440393	-0.0472821	0.125352	1.03981	0.953818	1.13355	NA	NA	NA	NA	NA	NA	NA	NA
1933	1070	aparc-Desikan_rh_thickness_paracentral	CT	MS	25	-0.0041205	0.867504	0.0246988	-0.0525301	0.0442891	0.995888	0.948826	1.04528	NA	NA	NA	NA	NA	NA	NA	NA
1934	1071	aparc-Desikan_rh_thickness_parsopercularis	CT	MS	16	-0.0104282	0.692716	0.026389	-0.0621507	0.0412943	0.989626	0.939741	1.04216	NA	NA	NA	NA	NA	NA	NA	NA
1935	1072	aparc-Desikan_rh_thickness_parsorbitalis	CT	MS	9	-0.0534881	0.133556	0.0356534	-0.123369	0.0163925	0.947917	0.883938	1.01653	NA	NA	NA	NA	NA	NA	NA	NA
1936	1073	aparc-Desikan_rh_thickness_parstriangularis	CT	MS	21	-0.0295783	0.400255	0.0351634	-0.0984985	0.039342	0.970855	0.906197	1.04013	NA	NA	NA	NA	NA	NA	NA	NA
1937	1074	aparc-Desikan_rh_thickness_pericalcarine	CT	MS	11	-0.00870823	0.808795	0.0359873	-0.0792434	0.061827	0.99133	0.923815	1.06378	NA	NA	NA	NA	NA	NA	NA	NA
1938	1075	aparc-Desikan_rh_thickness_postcentral	CT	MS	19	0.00494495	0.806598	0.0201985	-0.0346442	0.0445341	1.00496	0.965949	1.04554	NA	NA	NA	NA	NA	NA	NA	NA
1939	1076	aparc-Desikan_rh_thickness_posteriorcingulate	CT	MS	15	0.0407963	0.156256	0.0287748	-0.0156023	0.0971949	1.04164	0.984519	1.10208	NA	NA	NA	NA	NA	NA	NA	NA
1940	1077	aparc-Desikan_rh_thickness_precentral	CT	MS	22	0.0201665	0.383679	0.0231496	-0.0252068	0.0655397	1.02037	0.975108	1.06774	NA	NA	NA	NA	NA	NA	NA	NA
1941	1078	aparc-Desikan_rh_thickness_precuneus	CT	MS	32	0.00111336	0.96617	0.0262506	-0.0503379	0.0525646	1.00111	0.950908	1.05397	NA	NA	NA	NA	NA	NA	NA	NA
1942	1079	aparc-Desikan_rh_thickness_rostralanteriorcingulate	CT	MS	12	-0.0546547	0.123169	0.0354531	-0.124143	0.0148334	0.946812	0.883254	1.01494	NA	NA	NA	NA	NA	NA	NA	NA
1943	1080	aparc-Desikan_rh_thickness_rostralmiddlefrontal	CT	MS	21	-0.0509207	0.0907408	0.0301039	-0.109924	0.00808281	0.950354	0.895902	1.00812	NA	NA	NA	NA	NA	NA	NA	NA
1944	1081	aparc-Desikan_rh_thickness_superiorfrontal	CT	MS	22	-0.0074247	0.741549	0.0225125	-0.0515493	0.0366999	0.992603	0.949757	1.03738	NA	NA	NA	NA	NA	NA	NA	NA
1945	1082	aparc-Desikan_rh_thickness_superiorparietal	CT	MS	22	-0.0237099	0.4346	0.0303449	-0.0831859	0.0357662	0.976569	0.92018	1.03641	NA	NA	NA	NA	NA	NA	NA	NA
1946	1083	aparc-Desikan_rh_thickness_superiortemporal	CT	MS	25	-0.0247718	0.311412	0.0244717	-0.0727364	0.0231928	0.975532	0.929846	1.02346	NA	NA	NA	NA	NA	NA	NA	NA
1947	1084	aparc-Desikan_rh_thickness_supramarginal	CT	MS	20	-0.0426406	0.123285	0.0276684	-0.0968707	0.0115894	0.958256	0.907673	1.01166	NA	NA	NA	NA	NA	NA	NA	NA
1948	1085	aparc-Desikan_rh_thickness_frontalpole	CT	MS	13	0.0580551	0.130347	0.0383775	-0.0171649	0.133275	1.05977	0.982982	1.14256	NA	NA	NA	NA	NA	NA	NA	NA
1949	1086	aparc-Desikan_rh_thickness_transversetemporal	CT	MS	13	-0.0498882	0.261731	0.0444513	-0.137013	0.0372365	0.951336	0.871959	1.03794	NA	NA	NA	NA	NA	NA	NA	NA
1950	1087	aparc-Desikan_rh_thickness_insula	CT	MS	14	0.00941048	0.814451	0.0400978	-0.0691812	0.0880022	1.00945	0.933158	1.09199	NA	NA	NA	NA	NA	NA	NA	NA
1951	1452	IDP_dMRI_TBSS_FA_Middle_cerebellar_peduncle	FA	MS	33	0.0155084	0.440126	0.0200892	-0.0238664	0.0548833	1.01563	0.976416	1.05642	NA	NA	NA	NA	NA	NA	NA	NA
1952	1453	IDP_dMRI_TBSS_FA_Pontine_crossing_tract	FA	MS	15	-0.0101787	0.683399	0.0249581	-0.0590966	0.0387392	0.989873	0.942616	1.0395	NA	NA	NA	NA	NA	NA	NA	NA
1953	1454	IDP_dMRI_TBSS_FA_Genu_of_corpus_callosum	FA	MS	44	0.014892	0.534135	0.0239534	-0.0320566	0.0618406	1.015	0.968452	1.06379	NA	NA	NA	NA	NA	NA	NA	NA
1954	1455	IDP_dMRI_TBSS_FA_Body_of_corpus_callosum	FA	MS	40	0.00458485	0.839101	0.0225807	-0.0396733	0.048843	1.0046	0.961103	1.05006	NA	NA	NA	NA	NA	NA	NA	NA
1955	1456	IDP_dMRI_TBSS_FA_Splenium_of_corpus_callosum	FA	MS	26	0.0168735	0.423933	0.021102	-0.0244865	0.0582335	1.01702	0.975811	1.05996	NA	NA	NA	NA	NA	NA	NA	NA
1956	1457	IDP_dMRI_TBSS_FA_Fornix	FA	MS	17	-0.0783049	0.00138919	0.0244941	-0.126313	-0.0302965	0.924682	0.881339	0.970158	NA	NA	NA	NA	NA	NA	NA	NA
1957	1458	IDP_dMRI_TBSS_FA_Corticospinal_tract_R	FA	MS	16	0.0145589	0.702063	0.0380586	-0.060036	0.0891537	1.01467	0.941731	1.09325	NA	NA	NA	NA	NA	NA	NA	NA
1958	1459	IDP_dMRI_TBSS_FA_Corticospinal_tract_L	FA	MS	17	0.0107186	0.737374	0.0319642	-0.0519311	0.0733684	1.01078	0.949394	1.07613	NA	NA	NA	NA	NA	NA	NA	NA
1959	1460	IDP_dMRI_TBSS_FA_Medial_lemniscus_R	FA	MS	15	0.00155168	0.96613	0.0365427	-0.070072	0.0731754	1.00155	0.932327	1.07592	NA	NA	NA	NA	NA	NA	NA	NA
1960	1461	IDP_dMRI_TBSS_FA_Medial_lemniscus_L	FA	MS	22	0.0175607	0.521474	0.0273926	-0.0361288	0.0712502	1.01772	0.964516	1.07385	NA	NA	NA	NA	NA	NA	NA	NA
1961	1462	IDP_dMRI_TBSS_FA_Inferior_cerebellar_peduncle_R	FA	MS	39	0.0241548	0.162141	0.0172792	-0.0097125	0.058022	1.02445	0.990335	1.05974	NA	NA	NA	NA	NA	NA	NA	NA
1962	1463	IDP_dMRI_TBSS_FA_Inferior_cerebellar_peduncle_L	FA	MS	35	0.029773	0.13366	0.019851	-0.00913492	0.0686809	1.03022	0.990907	1.07109	NA	NA	NA	NA	NA	NA	NA	NA
1963	1464	IDP_dMRI_TBSS_FA_Superior_cerebellar_peduncle_R	FA	MS	32	0.0115726	0.478561	0.0163312	-0.0204366	0.0435819	1.01164	0.979771	1.04455	NA	NA	NA	NA	NA	NA	NA	NA
1964	1465	IDP_dMRI_TBSS_FA_Superior_cerebellar_peduncle_L	FA	MS	41	0.0143107	0.378768	0.016259	-0.017557	0.0461783	1.01441	0.982596	1.04726	NA	NA	NA	NA	NA	NA	NA	NA
1965	1466	IDP_dMRI_TBSS_FA_Cerebral_peduncle_R	FA	MS	20	0.0500276	0.032164	0.0233515	0.00425854	0.0957966	1.0513	1.00427	1.10054	NA	NA	NA	NA	NA	NA	NA	NA
1966	1467	IDP_dMRI_TBSS_FA_Cerebral_peduncle_L	FA	MS	21	0.0457799	0.145964	0.0314869	-0.0159344	0.107494	1.04684	0.984192	1.11348	NA	NA	NA	NA	NA	NA	NA	NA
1967	1468	IDP_dMRI_TBSS_FA_Anterior_limb_of_internal_capsule_R	FA	MS	33	0.0238353	0.204578	0.0187884	-0.01299	0.0606607	1.02412	0.987094	1.06254	NA	NA	NA	NA	NA	NA	NA	NA
1968	1469	IDP_dMRI_TBSS_FA_Anterior_limb_of_internal_capsule_L	FA	MS	31	0.00814591	0.749269	0.0254875	-0.0418096	0.0581015	1.00818	0.959052	1.05982	NA	NA	NA	NA	NA	NA	NA	NA
1969	1470	IDP_dMRI_TBSS_FA_Posterior_limb_of_internal_capsule_R	FA	MS	51	0.0356705	0.0651954	0.019345	-0.00224565	0.0735866	1.03631	0.997757	1.07636	NA	NA	NA	NA	NA	NA	NA	NA
1970	1471	IDP_dMRI_TBSS_FA_Posterior_limb_of_internal_capsule_L	FA	MS	42	0.0394391	0.0447733	0.0196529	0.000919333	0.0779588	1.04023	1.00092	1.08108	NA	NA	NA	NA	NA	NA	NA	NA
1971	1472	IDP_dMRI_TBSS_FA_Retrolenticular_part_of_internal_capsule_R	FA	MS	34	-0.0163051	0.491425	0.0236977	-0.0627525	0.0301424	0.983827	0.939176	1.0306	NA	NA	NA	NA	NA	NA	NA	NA
1972	1473	IDP_dMRI_TBSS_FA_Retrolenticular_part_of_internal_capsule_L	FA	MS	40	0.0278533	0.268868	0.0251912	-0.0215216	0.0772281	1.02824	0.978708	1.08029	NA	NA	NA	NA	NA	NA	NA	NA
1973	1474	IDP_dMRI_TBSS_FA_Anterior_corona_radiata_R	FA	MS	41	-0.0193589	0.244676	0.0166403	-0.0519738	0.013256	0.980827	0.949354	1.01334	NA	NA	NA	NA	NA	NA	NA	NA
1974	1475	IDP_dMRI_TBSS_FA_Anterior_corona_radiata_L	FA	MS	39	-0.0141343	0.451801	0.0187853	-0.0509535	0.0226848	0.985965	0.950323	1.02294	NA	NA	NA	NA	NA	NA	NA	NA
1975	1476	IDP_dMRI_TBSS_FA_Superior_corona_radiata_R	FA	MS	31	-0.0193869	0.396738	0.0228764	-0.0642245	0.0254508	0.9808	0.937794	1.02578	NA	NA	NA	NA	NA	NA	NA	NA
1976	1477	IDP_dMRI_TBSS_FA_Superior_corona_radiata_L	FA	MS	38	-0.0105026	0.672089	0.0248123	-0.0591347	0.0381295	0.989552	0.94258	1.03887	NA	NA	NA	NA	NA	NA	NA	NA
1977	1478	IDP_dMRI_TBSS_FA_Posterior_corona_radiata_R	FA	MS	33	0.0460114	0.0597102	0.0244361	-0.00188335	0.0939061	1.04709	0.998118	1.09846	NA	NA	NA	NA	NA	NA	NA	NA
1978	1479	IDP_dMRI_TBSS_FA_Posterior_corona_radiata_L	FA	MS	34	-0.00306088	0.896547	0.0235408	-0.0492008	0.043079	0.996944	0.95199	1.04402	NA	NA	NA	NA	NA	NA	NA	NA
1979	1480	IDP_dMRI_TBSS_FA_Posterior_thalamic_radiation_R	FA	MS	37	0.0263534	0.197633	0.0204555	-0.0137395	0.0664462	1.0267	0.986354	1.0687	NA	NA	NA	NA	NA	NA	NA	NA
1980	1481	IDP_dMRI_TBSS_FA_Posterior_thalamic_radiation_L	FA	MS	43	-0.0257247	0.182775	0.0193091	-0.0635705	0.0121211	0.974603	0.938408	1.01219	NA	NA	NA	NA	NA	NA	NA	NA
1981	1482	IDP_dMRI_TBSS_FA_Sagittal_stratum_R	FA	MS	38	-0.00821904	0.637917	0.0174645	-0.0424495	0.0260114	0.991815	0.958439	1.02635	NA	NA	NA	NA	NA	NA	NA	NA
1982	1483	IDP_dMRI_TBSS_FA_Sagittal_stratum_L	FA	MS	33	0.00635457	0.811315	0.0266182	-0.045817	0.0585262	1.00637	0.955217	1.06027	NA	NA	NA	NA	NA	NA	NA	NA
1983	1484	IDP_dMRI_TBSS_FA_External_capsule_R	FA	MS	33	0.0277609	0.239376	0.0235952	-0.0184857	0.0740076	1.02815	0.981684	1.07681	NA	NA	NA	NA	NA	NA	NA	NA
1984	1485	IDP_dMRI_TBSS_FA_External_capsule_L	FA	MS	35	0.0129727	0.581903	0.0235607	-0.0332062	0.0591516	1.01306	0.967339	1.06094	NA	NA	NA	NA	NA	NA	NA	NA
1985	1486	IDP_dMRI_TBSS_FA_Cingulum_cingulate_gyrus_R	FA	MS	40	-0.00189019	0.905366	0.0158993	-0.0330528	0.0292724	0.998112	0.967488	1.02971	NA	NA	NA	NA	NA	NA	NA	NA
1986	1487	IDP_dMRI_TBSS_FA_Cingulum_cingulate_gyrus_L	FA	MS	38	0.0235948	0.283704	0.0220094	-0.0195435	0.0667332	1.02388	0.980646	1.06901	NA	NA	NA	NA	NA	NA	NA	NA
1987	1488	IDP_dMRI_TBSS_FA_Cingulum_hippocampus_R	FA	MS	25	0.00271356	0.91375	0.0250536	-0.0463916	0.0518187	1.00272	0.954668	1.05318	NA	NA	NA	NA	NA	NA	NA	NA
1988	1489	IDP_dMRI_TBSS_FA_Cingulum_hippocampus_L	FA	MS	30	0.0303456	0.20447	0.0239145	-0.0165268	0.077218	1.03081	0.983609	1.08028	NA	NA	NA	NA	NA	NA	NA	NA
1989	1490	IDP_dMRI_TBSS_FA_Fornix_cres+Stria_terminalis_R	FA	MS	16	-0.0178883	0.600371	0.0341465	-0.0848155	0.0490389	0.982271	0.918682	1.05026	NA	NA	NA	NA	NA	NA	NA	NA
1990	1491	IDP_dMRI_TBSS_FA_Fornix_cres+Stria_terminalis_L	FA	MS	26	0.0282226	0.245645	0.024309	-0.0194231	0.0758683	1.02862	0.980764	1.07882	NA	NA	NA	NA	NA	NA	NA	NA
1991	1492	IDP_dMRI_TBSS_FA_Superior_longitudinal_fasciculus_R	FA	MS	46	-0.011738	0.481474	0.0166748	-0.0444206	0.0209447	0.988331	0.956551	1.02117	NA	NA	NA	NA	NA	NA	NA	NA
1992	1493	IDP_dMRI_TBSS_FA_Superior_longitudinal_fasciculus_L	FA	MS	39	-0.00791949	0.698278	0.0204297	-0.0479616	0.0321226	0.992112	0.95317	1.03264	NA	NA	NA	NA	NA	NA	NA	NA
1993	1494	IDP_dMRI_TBSS_FA_Superior_fronto-occipital_fasciculus_R	FA	MS	31	-0.0121923	0.53381	0.0195954	-0.0505993	0.0262147	0.987882	0.95066	1.02656	NA	NA	NA	NA	NA	NA	NA	NA
1994	1495	IDP_dMRI_TBSS_FA_Superior_fronto-occipital_fasciculus_L	FA	MS	34	0.0123296	0.469969	0.0170645	-0.0211168	0.045776	1.01241	0.979105	1.04684	NA	NA	NA	NA	NA	NA	NA	NA
1995	1496	IDP_dMRI_TBSS_FA_Uncinate_fasciculus_R	FA	MS	21	-0.0166288	0.444723	0.0217585	-0.0592754	0.0260179	0.983509	0.942447	1.02636	NA	NA	NA	NA	NA	NA	NA	NA
1996	1497	IDP_dMRI_TBSS_FA_Uncinate_fasciculus_L	FA	MS	33	0.00661637	0.773549	0.0229946	-0.0384531	0.0516858	1.00664	0.962277	1.05304	NA	NA	NA	NA	NA	NA	NA	NA
1997	1498	IDP_dMRI_TBSS_FA_Tapetum_R	FA	MS	37	0.00677183	0.773833	0.0235652	-0.039416	0.0529597	1.00679	0.961351	1.05439	NA	NA	NA	NA	NA	NA	NA	NA
[truncated: 390 more rows]
