# Supplementary material for: Bidirectional two-sample Mendelian randomization analyses support causal relationships between structural and diffusion imaging-derived phenotypes and the risk of major neurodegenerative diseases
Source: Transl Psychiatry. 2024 May 28;14:215. doi: 10.1038/s41398-024-02939-3 (PMC11133432; doi:10.1038/s41398-024-02939-3)
Supplement: Supplementary file 21 — Supplementary Table S20 [file 41398_2024_2939_MOESM21_ESM.xlsx]

## Sheet: Sheet1
Table S20. Reverse MR analysis results after relaxing the variants selection threshold at P < 5×10-6 and F > 10 when IVs less than 4.
ID	IDP ID	IDP short name	Category	Disease	IV	Inverse variance weighted					Wald ratio
						Effect	P	SE	CI Lower	CI Upper	Effect	P	SE	CI Lower	CI Upper
683	122	IDP_T1_FAST_ROIs_L_thalamus	GMV	FTD	8	0.0113641	0.821387	0.0503368	-0.087296	0.110024	NA	NA	NA	NA	NA
684	123	IDP_T1_FAST_ROIs_R_thalamus	GMV	FTD	8	-0.0295902	0.598606	0.0562117	-0.139765	0.0805848	NA	NA	NA	NA	NA
685	124	IDP_T1_FAST_ROIs_L_caudate	GMV	FTD	8	0.0691746	0.0462509	0.0347071	0.00114867	0.137201	NA	NA	NA	NA	NA
686	125	IDP_T1_FAST_ROIs_R_caudate	GMV	FTD	8	0.0655919	0.0670411	0.0358152	-0.00460588	0.13579	NA	NA	NA	NA	NA
687	126	IDP_T1_FAST_ROIs_L_putamen	GMV	FTD	8	0.000458379	0.991234	0.0417214	-0.0813156	0.0822324	NA	NA	NA	NA	NA
688	127	IDP_T1_FAST_ROIs_R_putamen	GMV	FTD	8	-0.0128993	0.800415	0.0510236	-0.112905	0.0871069	NA	NA	NA	NA	NA
689	128	IDP_T1_FAST_ROIs_L_pallidum	GMV	FTD	8	0.0232973	0.449779	0.0308253	-0.0371204	0.0837149	NA	NA	NA	NA	NA
690	129	IDP_T1_FAST_ROIs_R_pallidum	GMV	FTD	8	0.0053451	0.862339	0.0308256	-0.0550731	0.0657633	NA	NA	NA	NA	NA
691	130	IDP_T1_FAST_ROIs_L_hippocampus	GMV	FTD	8	-0.0101751	0.833718	0.0484677	-0.105172	0.0848216	NA	NA	NA	NA	NA
692	131	IDP_T1_FAST_ROIs_R_hippocampus	GMV	FTD	8	0.0103802	0.829109	0.0480913	-0.0838787	0.104639	NA	NA	NA	NA	NA
693	132	IDP_T1_FAST_ROIs_L_amygdala	GMV	FTD	7	0.0057472	0.861905	0.0330394	-0.05901	0.0705044	NA	NA	NA	NA	NA
694	133	IDP_T1_FAST_ROIs_R_amygdala	GMV	FTD	7	-0.0061034	0.865574	0.0360544	-0.07677	0.0645632	NA	NA	NA	NA	NA
695	134	IDP_T1_FAST_ROIs_L_ventral_striatum	GMV	FTD	8	-0.0131986	0.857335	0.0734205	-0.157103	0.130706	NA	NA	NA	NA	NA
696	135	IDP_T1_FAST_ROIs_R_ventral_striatum	GMV	FTD	8	-0.0265798	0.713207	0.0723155	-0.168318	0.115159	NA	NA	NA	NA	NA
697	136	IDP_T1_FAST_ROIs_brain_stem	GMV	FTD	8	-0.0464868	0.332671	0.0479866	-0.140541	0.0475668	NA	NA	NA	NA	NA
698	137	IDP_T1_FAST_ROIs_L_cerebellum_I-IV	GMV	FTD	8	-0.0157671	0.755642	0.0506641	-0.115069	0.0835345	NA	NA	NA	NA	NA
699	138	IDP_T1_FAST_ROIs_R_cerebellum_I-IV	GMV	FTD	8	0.0154728	0.779942	0.05538	-0.0930719	0.124018	NA	NA	NA	NA	NA
700	139	IDP_T1_FAST_ROIs_L_cerebellum_V	GMV	FTD	8	-0.0492286	0.329325	0.0504663	-0.148143	0.0496854	NA	NA	NA	NA	NA
701	140	IDP_T1_FAST_ROIs_R_cerebellum_V	GMV	FTD	8	0.0145427	0.667621	0.0338663	-0.0518353	0.0809208	NA	NA	NA	NA	NA
702	141	IDP_T1_FAST_ROIs_L_cerebellum_VI	GMV	FTD	8	-0.00817153	0.831729	0.038457	-0.0835472	0.0672042	NA	NA	NA	NA	NA
703	142	IDP_T1_FAST_ROIs_V_cerebellum_VI	GMV	FTD	8	0.0448869	0.256762	0.0395801	-0.0326901	0.122464	NA	NA	NA	NA	NA
704	143	IDP_T1_FAST_ROIs_R_cerebellum_VI	GMV	FTD	8	-0.0192797	0.684966	0.0475226	-0.112424	0.0738645	NA	NA	NA	NA	NA
705	144	IDP_T1_FAST_ROIs_L_cerebellum_crus_I	GMV	FTD	8	-0.0407243	0.229288	0.0338749	-0.107119	0.0256706	NA	NA	NA	NA	NA
706	145	IDP_T1_FAST_ROIs_V_cerebellum_crus_I	GMV	FTD	8	0.023777	0.475662	0.0333338	-0.0415574	0.0891113	NA	NA	NA	NA	NA
707	146	IDP_T1_FAST_ROIs_R_cerebellum_crus_I	GMV	FTD	8	-0.0434891	0.189481	0.0331442	-0.108452	0.0214736	NA	NA	NA	NA	NA
708	147	IDP_T1_FAST_ROIs_L_cerebellum_crus_II	GMV	FTD	8	0.0143431	0.817753	0.0622432	-0.107654	0.13634	NA	NA	NA	NA	NA
709	148	IDP_T1_FAST_ROIs_V_cerebellum_crus_II	GMV	FTD	8	0.031182	0.526423	0.0492236	-0.0652964	0.12766	NA	NA	NA	NA	NA
710	149	IDP_T1_FAST_ROIs_R_cerebellum_crus_II	GMV	FTD	8	0.048087	0.413264	0.0587744	-0.0671107	0.163285	NA	NA	NA	NA	NA
711	150	IDP_T1_FAST_ROIs_L_cerebellum_VIIb	GMV	FTD	8	0.0349796	0.537178	0.0566851	-0.0761232	0.146082	NA	NA	NA	NA	NA
712	151	IDP_T1_FAST_ROIs_V_cerebellum_VIIb	GMV	FTD	8	0.0246531	0.591029	0.0458794	-0.0652705	0.114577	NA	NA	NA	NA	NA
713	152	IDP_T1_FAST_ROIs_R_cerebellum_VIIb	GMV	FTD	8	0.0483487	0.378082	0.0548521	-0.0591615	0.155859	NA	NA	NA	NA	NA
714	153	IDP_T1_FAST_ROIs_L_cerebellum_VIIIa	GMV	FTD	8	0.0445735	0.324754	0.0452644	-0.0441448	0.133292	NA	NA	NA	NA	NA
715	154	IDP_T1_FAST_ROIs_V_cerebellum_VIIIa	GMV	FTD	8	0.0316505	0.474725	0.0442781	-0.0551345	0.118436	NA	NA	NA	NA	NA
716	155	IDP_T1_FAST_ROIs_R_cerebellum_VIIIa	GMV	FTD	8	0.0420479	0.396587	0.0496004	-0.0551689	0.139265	NA	NA	NA	NA	NA
717	156	IDP_T1_FAST_ROIs_L_cerebellum_VIIIb	GMV	FTD	8	0.0513113	0.168822	0.0372902	-0.0217775	0.1244	NA	NA	NA	NA	NA
718	157	IDP_T1_FAST_ROIs_V_cerebellum_VIIIb	GMV	FTD	8	0.0286174	0.564143	0.0496227	-0.0686431	0.125878	NA	NA	NA	NA	NA
719	158	IDP_T1_FAST_ROIs_R_cerebellum_VIIIb	GMV	FTD	8	0.0579269	0.180635	0.0432677	-0.0268778	0.142732	NA	NA	NA	NA	NA
720	159	IDP_T1_FAST_ROIs_L_cerebellum_IX	GMV	FTD	8	0.0180169	0.560521	0.0309533	-0.0426515	0.0786853	NA	NA	NA	NA	NA
721	160	IDP_T1_FAST_ROIs_V_cerebellum_IX	GMV	FTD	8	-0.0176632	0.691723	0.0445458	-0.104973	0.0696466	NA	NA	NA	NA	NA
722	161	IDP_T1_FAST_ROIs_R_cerebellum_IX	GMV	FTD	8	0.0279522	0.415289	0.0343131	-0.0393015	0.095206	NA	NA	NA	NA	NA
723	162	IDP_T1_FAST_ROIs_L_cerebellum_X	GMV	FTD	8	0.0365473	0.495822	0.0536609	-0.0686281	0.141723	NA	NA	NA	NA	NA
724	163	IDP_T1_FAST_ROIs_V_cerebellum_X	GMV	FTD	8	0.0442201	0.321155	0.0445727	-0.0431425	0.131583	NA	NA	NA	NA	NA
725	164	IDP_T1_FAST_ROIs_R_cerebellum_X	GMV	FTD	8	0.0115459	0.813205	0.0488624	-0.0842245	0.107316	NA	NA	NA	NA	NA
726	344	aparc-Desikan_lh_volume_bankssts	GMV	FTD	8	0.0556495	0.0783883	0.031617	-0.00631976	0.117619	NA	NA	NA	NA	NA
727	345	aparc-Desikan_lh_volume_caudalanteriorcingulate	GMV	FTD	8	0.0211502	0.501253	0.0314492	-0.0404902	0.0827906	NA	NA	NA	NA	NA
728	346	aparc-Desikan_lh_volume_caudalmiddlefrontal	GMV	FTD	8	-0.004903	0.876108	0.0314487	-0.0665424	0.0567364	NA	NA	NA	NA	NA
729	347	aparc-Desikan_lh_volume_cuneus	GMV	FTD	8	-0.00915156	0.846948	0.047414	-0.102083	0.08378	NA	NA	NA	NA	NA
730	348	aparc-Desikan_lh_volume_entorhinal	GMV	FTD	8	-0.0515082	0.175843	0.0380509	-0.126088	0.0230715	NA	NA	NA	NA	NA
731	349	aparc-Desikan_lh_volume_fusiform	GMV	FTD	8	0.000173979	0.996336	0.0378875	-0.0740855	0.0744335	NA	NA	NA	NA	NA
732	350	aparc-Desikan_lh_volume_inferiorparietal	GMV	FTD	8	0.0490573	0.118777	0.0314484	-0.0125816	0.110696	NA	NA	NA	NA	NA
733	351	aparc-Desikan_lh_volume_inferiortemporal	GMV	FTD	8	-0.00685224	0.836485	0.0332001	-0.0719245	0.05822	NA	NA	NA	NA	NA
734	352	aparc-Desikan_lh_volume_isthmuscingulate	GMV	FTD	8	0.000261626	0.993362	0.0314487	-0.0613779	0.0619011	NA	NA	NA	NA	NA
735	353	aparc-Desikan_lh_volume_lateraloccipital	GMV	FTD	8	-0.00152408	0.963069	0.0329157	-0.0660388	0.0629906	NA	NA	NA	NA	NA
736	354	aparc-Desikan_lh_volume_lateralorbitofrontal	GMV	FTD	8	0.0180828	0.565299	0.0314489	-0.0435571	0.0797226	NA	NA	NA	NA	NA
737	355	aparc-Desikan_lh_volume_lingual	GMV	FTD	8	-0.0334517	0.291747	0.0317289	-0.0956403	0.028737	NA	NA	NA	NA	NA
738	356	aparc-Desikan_lh_volume_medialorbitofrontal	GMV	FTD	8	0.0119101	0.704899	0.0314487	-0.0497293	0.0735495	NA	NA	NA	NA	NA
739	357	aparc-Desikan_lh_volume_middletemporal	GMV	FTD	8	0.010733	0.784916	0.0393268	-0.0663475	0.0878135	NA	NA	NA	NA	NA
740	358	aparc-Desikan_lh_volume_parahippocampal	GMV	FTD	8	-0.0108166	0.730886	0.0314485	-0.0724558	0.0508225	NA	NA	NA	NA	NA
741	359	aparc-Desikan_lh_volume_paracentral	GMV	FTD	8	0.0161195	0.608255	0.0314487	-0.0455199	0.077759	NA	NA	NA	NA	NA
742	360	aparc-Desikan_lh_volume_parsopercularis	GMV	FTD	8	-0.00184122	0.953313	0.0314486	-0.0634805	0.059798	NA	NA	NA	NA	NA
743	361	aparc-Desikan_lh_volume_parsorbitalis	GMV	FTD	8	0.0252411	0.422315	0.0314566	-0.0364138	0.0868961	NA	NA	NA	NA	NA
744	362	aparc-Desikan_lh_volume_parstriangularis	GMV	FTD	8	-0.0443171	0.158777	0.0314485	-0.105956	0.0173219	NA	NA	NA	NA	NA
745	363	aparc-Desikan_lh_volume_pericalcarine	GMV	FTD	8	-0.0359449	0.409735	0.0436034	-0.121408	0.0495178	NA	NA	NA	NA	NA
746	364	aparc-Desikan_lh_volume_postcentral	GMV	FTD	8	0.0165239	0.648749	0.0362764	-0.0545778	0.0876256	NA	NA	NA	NA	NA
747	365	aparc-Desikan_lh_volume_posteriorcingulate	GMV	FTD	8	-0.0228676	0.495763	0.033571	-0.0886667	0.0429316	NA	NA	NA	NA	NA
748	366	aparc-Desikan_lh_volume_precentral	GMV	FTD	8	-0.00197988	0.956372	0.0361908	-0.0729138	0.0689541	NA	NA	NA	NA	NA
749	367	aparc-Desikan_lh_volume_precuneus	GMV	FTD	8	-0.0471646	0.245356	0.0405995	-0.12674	0.0324105	NA	NA	NA	NA	NA
750	368	aparc-Desikan_lh_volume_rostralanteriorcingulate	GMV	FTD	8	-0.0274878	0.382093	0.0314489	-0.0891277	0.034152	NA	NA	NA	NA	NA
751	369	aparc-Desikan_lh_volume_rostralmiddlefrontal	GMV	FTD	8	-0.00249876	0.947712	0.0381026	-0.0771799	0.0721824	NA	NA	NA	NA	NA
752	370	aparc-Desikan_lh_volume_superiorfrontal	GMV	FTD	8	-0.0637231	0.0803652	0.036443	-0.135151	0.00770511	NA	NA	NA	NA	NA
753	371	aparc-Desikan_lh_volume_superiorparietal	GMV	FTD	8	0.00342459	0.956078	0.0621795	-0.118447	0.125296	NA	NA	NA	NA	NA
754	372	aparc-Desikan_lh_volume_superiortemporal	GMV	FTD	8	-0.0103249	0.789569	0.0386888	-0.0861549	0.0655051	NA	NA	NA	NA	NA
755	373	aparc-Desikan_lh_volume_supramarginal	GMV	FTD	8	-0.0136348	0.714979	0.0373375	-0.0868163	0.0595467	NA	NA	NA	NA	NA
756	374	aparc-Desikan_lh_volume_frontalpole	GMV	FTD	8	-0.0425416	0.23369	0.035722	-0.112557	0.0274735	NA	NA	NA	NA	NA
757	375	aparc-Desikan_lh_volume_transversetemporal	GMV	FTD	8	0.00133452	0.972539	0.0387676	-0.0746499	0.077319	NA	NA	NA	NA	NA
758	376	aparc-Desikan_lh_volume_insula	GMV	FTD	8	-0.02924	0.352486	0.0314484	-0.0908788	0.0323988	NA	NA	NA	NA	NA
759	377	aparc-Desikan_rh_volume_bankssts	GMV	FTD	8	0.0412317	0.189831	0.0314487	-0.0204077	0.102871	NA	NA	NA	NA	NA
760	378	aparc-Desikan_rh_volume_caudalanteriorcingulate	GMV	FTD	8	0.0350751	0.344374	0.0370946	-0.0376303	0.10778	NA	NA	NA	NA	NA
761	379	aparc-Desikan_rh_volume_caudalmiddlefrontal	GMV	FTD	8	-0.0406735	0.275036	0.0372625	-0.113708	0.032361	NA	NA	NA	NA	NA
762	380	aparc-Desikan_rh_volume_cuneus	GMV	FTD	8	0.0125516	0.835686	0.0605142	-0.106056	0.131159	NA	NA	NA	NA	NA
763	381	aparc-Desikan_rh_volume_entorhinal	GMV	FTD	8	-0.0469908	0.227077	0.0389021	-0.123239	0.0292574	NA	NA	NA	NA	NA
764	382	aparc-Desikan_rh_volume_fusiform	GMV	FTD	8	0.00122557	0.968914	0.0314485	-0.0604134	0.0628646	NA	NA	NA	NA	NA
765	383	aparc-Desikan_rh_volume_inferiorparietal	GMV	FTD	8	0.0870965	0.00561331	0.0314478	0.0254587	0.148734	NA	NA	NA	NA	NA
766	384	aparc-Desikan_rh_volume_inferiortemporal	GMV	FTD	8	0.00511948	0.88682	0.0359694	-0.0653806	0.0756195	NA	NA	NA	NA	NA
767	385	aparc-Desikan_rh_volume_isthmuscingulate	GMV	FTD	8	-0.0321488	0.337916	0.0335481	-0.097903	0.0336054	NA	NA	NA	NA	NA
768	386	aparc-Desikan_rh_volume_lateraloccipital	GMV	FTD	8	0.0076247	0.864139	0.0445608	-0.0797145	0.0949639	NA	NA	NA	NA	NA
769	387	aparc-Desikan_rh_volume_lateralorbitofrontal	GMV	FTD	8	-0.0156098	0.770002	0.0533902	-0.120255	0.0890351	NA	NA	NA	NA	NA
770	388	aparc-Desikan_rh_volume_lingual	GMV	FTD	8	0.0226925	0.490387	0.0329023	-0.041796	0.087181	NA	NA	NA	NA	NA
771	389	aparc-Desikan_rh_volume_medialorbitofrontal	GMV	FTD	8	-0.00413705	0.89534	0.0314485	-0.0657761	0.057502	NA	NA	NA	NA	NA
772	390	aparc-Desikan_rh_volume_middletemporal	GMV	FTD	8	0.00416071	0.919832	0.0413402	-0.0768662	0.0851876	NA	NA	NA	NA	NA
773	391	aparc-Desikan_rh_volume_parahippocampal	GMV	FTD	8	-0.0448692	0.22147	0.036699	-0.116799	0.0270608	NA	NA	NA	NA	NA
774	392	aparc-Desikan_rh_volume_paracentral	GMV	FTD	8	0.0117012	0.709837	0.0314485	-0.0499378	0.0733402	NA	NA	NA	NA	NA
775	393	aparc-Desikan_rh_volume_parsopercularis	GMV	FTD	8	0.000144107	0.996344	0.0314487	-0.0614953	0.0617835	NA	NA	NA	NA	NA
776	394	aparc-Desikan_rh_volume_parsorbitalis	GMV	FTD	8	-0.00153535	0.965221	0.0352124	-0.0705517	0.067481	NA	NA	NA	NA	NA
777	395	aparc-Desikan_rh_volume_parstriangularis	GMV	FTD	8	-0.0128935	0.73556	0.0381759	-0.0877182	0.0619313	NA	NA	NA	NA	NA
778	396	aparc-Desikan_rh_volume_pericalcarine	GMV	FTD	8	-0.0301075	0.5447	0.0497053	-0.12753	0.0673148	NA	NA	NA	NA	NA
779	397	aparc-Desikan_rh_volume_postcentral	GMV	FTD	8	0.025774	0.412466	0.0314484	-0.035865	0.0874129	NA	NA	NA	NA	NA
780	398	aparc-Desikan_rh_volume_posteriorcingulate	GMV	FTD	8	-0.0277193	0.38983	0.0322346	-0.0908991	0.0354604	NA	NA	NA	NA	NA
781	399	aparc-Desikan_rh_volume_precentral	GMV	FTD	8	0.028814	0.407654	0.0347983	-0.0393906	0.0970186	NA	NA	NA	NA	NA
782	400	aparc-Desikan_rh_volume_precuneus	GMV	FTD	8	0.0112554	0.813923	0.0478203	-0.0824724	0.104983	NA	NA	NA	NA	NA
783	401	aparc-Desikan_rh_volume_rostralanteriorcingulate	GMV	FTD	8	0.0142285	0.650959	0.031449	-0.0474116	0.0758686	NA	NA	NA	NA	NA
784	402	aparc-Desikan_rh_volume_rostralmiddlefrontal	GMV	FTD	8	-0.0165197	0.599379	0.0314485	-0.0781587	0.0451193	NA	NA	NA	NA	NA
785	403	aparc-Desikan_rh_volume_superiorfrontal	GMV	FTD	8	-0.0482952	0.124615	0.0314486	-0.109935	0.0133441	NA	NA	NA	NA	NA
786	404	aparc-Desikan_rh_volume_superiorparietal	GMV	FTD	8	-0.0326507	0.473539	0.0455549	-0.121938	0.0566369	NA	NA	NA	NA	NA
787	405	aparc-Desikan_rh_volume_superiortemporal	GMV	FTD	8	-0.0155206	0.625666	0.0318152	-0.0778784	0.0468372	NA	NA	NA	NA	NA
788	406	aparc-Desikan_rh_volume_supramarginal	GMV	FTD	8	-0.0500146	0.247238	0.0432247	-0.134735	0.0347059	NA	NA	NA	NA	NA
789	407	aparc-Desikan_rh_volume_frontalpole	GMV	FTD	8	0.00811503	0.796378	0.031449	-0.0535251	0.0697551	NA	NA	NA	NA	NA
790	408	aparc-Desikan_rh_volume_transversetemporal	GMV	FTD	8	-0.0533933	0.0895464	0.0314486	-0.115033	0.00824597	NA	NA	NA	NA	NA
791	409	aparc-Desikan_rh_volume_insula	GMV	FTD	8	-0.00817358	0.794939	0.0314486	-0.0698129	0.0534657	NA	NA	NA	NA	NA
792	648	aparc-Desikan_lh_area_TotalSurface	SA	FTD	8	0.0568196	0.125506	0.0370869	-0.0158708	0.12951	NA	NA	NA	NA	NA
793	649	aparc-Desikan_lh_area_bankssts	SA	FTD	8	0.0639212	0.0776638	0.0362282	-0.00708605	0.134928	NA	NA	NA	NA	NA
794	650	aparc-Desikan_lh_area_caudalanteriorcingulate	SA	FTD	8	0.024192	0.526858	0.0382295	-0.0507378	0.0991218	NA	NA	NA	NA	NA
795	651	aparc-Desikan_lh_area_caudalmiddlefrontal	SA	FTD	8	0.0102699	0.744	0.0314486	-0.0513693	0.071909	NA	NA	NA	NA	NA
796	652	aparc-Desikan_lh_area_cuneus	SA	FTD	8	0.00433977	0.919692	0.0430441	-0.0800266	0.0887061	NA	NA	NA	NA	NA
797	653	aparc-Desikan_lh_area_entorhinal	SA	FTD	8	-0.0069846	0.824241	0.0314488	-0.0686243	0.0546551	NA	NA	NA	NA	NA
798	654	aparc-Desikan_lh_area_fusiform	SA	FTD	8	0.0285294	0.476616	0.0400831	-0.0500335	0.107092	NA	NA	NA	NA	NA
799	655	aparc-Desikan_lh_area_inferiorparietal	SA	FTD	8	0.0908806	0.00385393	0.0314479	0.0292427	0.152518	NA	NA	NA	NA	NA
800	656	aparc-Desikan_lh_area_inferiortemporal	SA	FTD	8	0.00132695	0.972936	0.0391125	-0.0753335	0.0779874	NA	NA	NA	NA	NA
801	657	aparc-Desikan_lh_area_isthmuscingulate	SA	FTD	8	0.0170707	0.587265	0.0314491	-0.0445695	0.0787109	NA	NA	NA	NA	NA
802	658	aparc-Desikan_lh_area_lateraloccipital	SA	FTD	8	0.0462656	0.174508	0.0340724	-0.0205163	0.113048	NA	NA	NA	NA	NA
803	659	aparc-Desikan_lh_area_lateralorbitofrontal	SA	FTD	8	0.0271933	0.387217	0.0314491	-0.034447	0.0888335	NA	NA	NA	NA	NA
804	660	aparc-Desikan_lh_area_lingual	SA	FTD	8	0.00280007	0.929053	0.0314487	-0.0588393	0.0644394	NA	NA	NA	NA	NA
805	661	aparc-Desikan_lh_area_medialorbitofrontal	SA	FTD	8	0.0128042	0.683899	0.0314485	-0.0488349	0.0744433	NA	NA	NA	NA	NA
806	662	aparc-Desikan_lh_area_middletemporal	SA	FTD	8	0.0482202	0.132469	0.032052	-0.0146018	0.111042	NA	NA	NA	NA	NA
807	663	aparc-Desikan_lh_area_parahippocampal	SA	FTD	8	0.0575885	0.0765625	0.0325177	-0.00614619	0.121323	NA	NA	NA	NA	NA
808	664	aparc-Desikan_lh_area_paracentral	SA	FTD	8	0.0506661	0.131331	0.0335787	-0.0151483	0.11648	NA	NA	NA	NA	NA
809	665	aparc-Desikan_lh_area_parsopercularis	SA	FTD	8	0.0076223	0.808491	0.0314486	-0.0540169	0.0692615	NA	NA	NA	NA	NA
810	666	aparc-Desikan_lh_area_parsorbitalis	SA	FTD	8	0.0631928	0.044495	0.0314487	0.00155347	0.124832	NA	NA	NA	NA	NA
811	667	aparc-Desikan_lh_area_parstriangularis	SA	FTD	8	-0.0328889	0.295652	0.0314485	-0.0945279	0.0287501	NA	NA	NA	NA	NA
812	668	aparc-Desikan_lh_area_pericalcarine	SA	FTD	8	-0.0202471	0.648585	0.0444278	-0.107326	0.0668315	NA	NA	NA	NA	NA
813	669	aparc-Desikan_lh_area_postcentral	SA	FTD	8	0.0461405	0.162549	0.0330389	-0.0186158	0.110897	NA	NA	NA	NA	NA
814	670	aparc-Desikan_lh_area_posteriorcingulate	SA	FTD	8	0.00404205	0.902647	0.0330455	-0.0607271	0.0688112	NA	NA	NA	NA	NA
815	671	aparc-Desikan_lh_area_precentral	SA	FTD	8	0.0532662	0.296081	0.0509785	-0.0466517	0.153184	NA	NA	NA	NA	NA
816	672	aparc-Desikan_lh_area_precuneus	SA	FTD	8	-0.0143363	0.722511	0.040372	-0.0934655	0.0647929	NA	NA	NA	NA	NA
817	673	aparc-Desikan_lh_area_rostralanteriorcingulate	SA	FTD	8	-0.00474108	0.880169	0.0314489	-0.066381	0.0568988	NA	NA	NA	NA	NA
818	674	aparc-Desikan_lh_area_rostralmiddlefrontal	SA	FTD	8	0.0348093	0.288321	0.0327829	-0.0294452	0.0990639	NA	NA	NA	NA	NA
819	675	aparc-Desikan_lh_area_superiorfrontal	SA	FTD	8	-0.0134811	0.764557	0.0450117	-0.101704	0.0747418	NA	NA	NA	NA	NA
820	676	aparc-Desikan_lh_area_superiorparietal	SA	FTD	8	0.0460724	0.413402	0.0563286	-0.0643317	0.156476	NA	NA	NA	NA	NA
821	677	aparc-Desikan_lh_area_superiortemporal	SA	FTD	8	0.032998	0.294054	0.0314485	-0.0286411	0.094637	NA	NA	NA	NA	NA
822	678	aparc-Desikan_lh_area_supramarginal	SA	FTD	8	0.0370179	0.320173	0.0372375	-0.0359676	0.110003	NA	NA	NA	NA	NA
823	679	aparc-Desikan_lh_area_frontalpole	SA	FTD	8	-0.0274473	0.465761	0.0376302	-0.101203	0.046308	NA	NA	NA	NA	NA
824	680	aparc-Desikan_lh_area_transversetemporal	SA	FTD	8	-0.000770556	0.983434	0.0371105	-0.0735071	0.071966	NA	NA	NA	NA	NA
825	681	aparc-Desikan_lh_area_insula	SA	FTD	8	0.00392058	0.911537	0.0352887	-0.0652453	0.0730865	NA	NA	NA	NA	NA
826	682	aparc-Desikan_rh_area_TotalSurface	SA	FTD	8	0.0490828	0.210035	0.0391575	-0.027666	0.125831	NA	NA	NA	NA	NA
827	683	aparc-Desikan_rh_area_bankssts	SA	FTD	8	0.0601683	0.0789215	0.0342453	-0.00695254	0.127289	NA	NA	NA	NA	NA
828	684	aparc-Desikan_rh_area_caudalanteriorcingulate	SA	FTD	8	0.0409399	0.193	0.0314497	-0.0207016	0.102581	NA	NA	NA	NA	NA
829	685	aparc-Desikan_rh_area_caudalmiddlefrontal	SA	FTD	8	-0.0186792	0.60048	0.035667	-0.0885866	0.0512282	NA	NA	NA	NA	NA
830	686	aparc-Desikan_rh_area_cuneus	SA	FTD	8	0.0115687	0.838742	0.0568477	-0.0998529	0.12299	NA	NA	NA	NA	NA
831	687	aparc-Desikan_rh_area_entorhinal	SA	FTD	8	0.00985456	0.75401	0.0314485	-0.0517844	0.0714936	NA	NA	NA	NA	NA
832	688	aparc-Desikan_rh_area_fusiform	SA	FTD	8	0.0257054	0.413712	0.0314485	-0.0359338	0.0873445	NA	NA	NA	NA	NA
833	689	aparc-Desikan_rh_area_inferiorparietal	SA	FTD	8	0.115071	0.000953766	0.0348297	0.0468049	0.183338	NA	NA	NA	NA	NA
834	690	aparc-Desikan_rh_area_inferiortemporal	SA	FTD	8	0.0245888	0.434289	0.0314485	-0.0370503	0.0862278	NA	NA	NA	NA	NA
835	691	aparc-Desikan_rh_area_isthmuscingulate	SA	FTD	8	-0.00302076	0.928453	0.0336418	-0.0689588	0.0629173	NA	NA	NA	NA	NA
836	692	aparc-Desikan_rh_area_lateraloccipital	SA	FTD	8	0.0402561	0.263193	0.035979	-0.0302628	0.110775	NA	NA	NA	NA	NA
837	693	aparc-Desikan_rh_area_lateralorbitofrontal	SA	FTD	8	0.0256566	0.516592	0.0395564	-0.051874	0.103187	NA	NA	NA	NA	NA
838	694	aparc-Desikan_rh_area_lingual	SA	FTD	8	0.046998	0.295521	0.0449274	-0.0410597	0.135056	NA	NA	NA	NA	NA
839	695	aparc-Desikan_rh_area_medialorbitofrontal	SA	FTD	8	0.0193538	0.538283	0.0314486	-0.0422855	0.0809931	NA	NA	NA	NA	NA
840	696	aparc-Desikan_rh_area_middletemporal	SA	FTD	8	0.0473217	0.36577	0.0523224	-0.0552302	0.149874	NA	NA	NA	NA	NA
841	697	aparc-Desikan_rh_area_parahippocampal	SA	FTD	8	-0.00076274	0.982382	0.03454	-0.0684612	0.0669357	NA	NA	NA	NA	NA
842	698	aparc-Desikan_rh_area_paracentral	SA	FTD	8	0.00187368	0.952491	0.0314485	-0.0597655	0.0635128	NA	NA	NA	NA	NA
843	699	aparc-Desikan_rh_area_parsopercularis	SA	FTD	8	0.00927523	0.784354	0.0338945	-0.057158	0.0757085	NA	NA	NA	NA	NA
844	700	aparc-Desikan_rh_area_parsorbitalis	SA	FTD	8	0.0402291	0.200843	0.0314498	-0.0214125	0.101871	NA	NA	NA	NA	NA
845	701	aparc-Desikan_rh_area_parstriangularis	SA	FTD	8	0.00276296	0.933218	0.032972	-0.0618622	0.0673881	NA	NA	NA	NA	NA
846	702	aparc-Desikan_rh_area_pericalcarine	SA	FTD	8	-0.0109059	0.843591	0.0552749	-0.119245	0.097433	NA	NA	NA	NA	NA
847	703	aparc-Desikan_rh_area_postcentral	SA	FTD	8	0.0519856	0.0983205	0.0314483	-0.00965303	0.113624	NA	NA	NA	NA	NA
848	704	aparc-Desikan_rh_area_posteriorcingulate	SA	FTD	8	-0.00340515	0.913776	0.0314485	-0.0650442	0.0582338	NA	NA	NA	NA	NA
849	705	aparc-Desikan_rh_area_precentral	SA	FTD	8	0.0508434	0.108212	0.0316528	-0.0111962	0.112883	NA	NA	NA	NA	NA
850	706	aparc-Desikan_rh_area_precuneus	SA	FTD	8	0.0426806	0.435295	0.0547074	-0.0645458	0.149907	NA	NA	NA	NA	NA
851	707	aparc-Desikan_rh_area_rostralanteriorcingulate	SA	FTD	8	0.0226883	0.470645	0.0314491	-0.0389519	0.0843285	NA	NA	NA	NA	NA
852	708	aparc-Desikan_rh_area_rostralmiddlefrontal	SA	FTD	8	0.0106471	0.734942	0.0314484	-0.0509917	0.072286	NA	NA	NA	NA	NA
853	709	aparc-Desikan_rh_area_superiorfrontal	SA	FTD	8	-0.0224636	0.475045	0.0314486	-0.0841029	0.0391757	NA	NA	NA	NA	NA
854	710	aparc-Desikan_rh_area_superiorparietal	SA	FTD	8	-0.00393307	0.935034	0.0482504	-0.0985039	0.0906378	NA	NA	NA	NA	NA
855	711	aparc-Desikan_rh_area_superiortemporal	SA	FTD	8	-0.0239966	0.445435	0.0314484	-0.0856356	0.0376423	NA	NA	NA	NA	NA
856	712	aparc-Desikan_rh_area_supramarginal	SA	FTD	8	-0.0309391	0.465618	0.0424039	-0.114051	0.0521727	NA	NA	NA	NA	NA
857	713	aparc-Desikan_rh_area_frontalpole	SA	FTD	8	0.031952	0.309633	0.031449	-0.0296881	0.093592	NA	NA	NA	NA	NA
858	714	aparc-Desikan_rh_area_transversetemporal	SA	FTD	8	-0.020986	0.504572	0.0314484	-0.0826248	0.0406529	NA	NA	NA	NA	NA
859	715	aparc-Desikan_rh_area_insula	SA	FTD	8	-0.00356733	0.909686	0.0314484	-0.0652062	0.0580716	NA	NA	NA	NA	NA
860	1020	aparc-Desikan_lh_thickness_GlobalMeanThickness	CT	FTD	8	-0.0699368	0.0261586	0.0314485	-0.131576	-0.00829767	NA	NA	NA	NA	NA
861	1021	aparc-Desikan_lh_thickness_bankssts	CT	FTD	8	0.01305	0.678168	0.0314485	-0.0485891	0.0746891	NA	NA	NA	NA	NA
862	1022	aparc-Desikan_lh_thickness_caudalanteriorcingulate	CT	FTD	8	-0.0179394	0.6048	0.0346648	-0.0858825	0.0500037	NA	NA	NA	NA	NA
863	1023	aparc-Desikan_lh_thickness_caudalmiddlefrontal	CT	FTD	8	-0.0116064	0.712083	0.0314485	-0.0732454	0.0500326	NA	NA	NA	NA	NA
864	1024	aparc-Desikan_lh_thickness_cuneus	CT	FTD	8	-0.00398009	0.922738	0.0410383	-0.0844152	0.076455	NA	NA	NA	NA	NA
865	1025	aparc-Desikan_lh_thickness_entorhinal	CT	FTD	8	-0.0675424	0.031737	0.0314486	-0.129182	-0.00590314	NA	NA	NA	NA	NA
866	1026	aparc-Desikan_lh_thickness_fusiform	CT	FTD	8	-0.0534993	0.088911	0.0314485	-0.115138	0.00813981	NA	NA	NA	NA	NA
867	1027	aparc-Desikan_lh_thickness_inferiorparietal	CT	FTD	8	-0.0639321	0.0546486	0.0332692	-0.12914	0.00127556	NA	NA	NA	NA	NA
868	1028	aparc-Desikan_lh_thickness_inferiortemporal	CT	FTD	8	-0.0390037	0.214888	0.0314486	-0.100643	0.0226355	NA	NA	NA	NA	NA
869	1029	aparc-Desikan_lh_thickness_isthmuscingulate	CT	FTD	8	-0.0297668	0.485102	0.0426384	-0.113338	0.0538045	NA	NA	NA	NA	NA
870	1030	aparc-Desikan_lh_thickness_lateraloccipital	CT	FTD	8	-0.0635335	0.0723065	0.0353517	-0.132823	0.00575583	NA	NA	NA	NA	NA
871	1031	aparc-Desikan_lh_thickness_lateralorbitofrontal	CT	FTD	8	-0.000178238	0.995478	0.0314489	-0.061818	0.0614616	NA	NA	NA	NA	NA
872	1032	aparc-Desikan_lh_thickness_lingual	CT	FTD	8	-0.0762399	0.0198372	0.0327292	-0.140389	-0.0120906	NA	NA	NA	NA	NA
873	1033	aparc-Desikan_lh_thickness_medialorbitofrontal	CT	FTD	8	-0.0010683	0.972901	0.0314485	-0.0627073	0.0605707	NA	NA	NA	NA	NA
874	1034	aparc-Desikan_lh_thickness_middletemporal	CT	FTD	8	-0.065157	0.068794	0.0358051	-0.135335	0.00502094	NA	NA	NA	NA	NA
875	1035	aparc-Desikan_lh_thickness_parahippocampal	CT	FTD	8	-0.0406149	0.196542	0.0314487	-0.102254	0.0210245	NA	NA	NA	NA	NA
876	1036	aparc-Desikan_lh_thickness_paracentral	CT	FTD	8	-0.0331675	0.291583	0.0314487	-0.0948069	0.0284719	NA	NA	NA	NA	NA
877	1037	aparc-Desikan_lh_thickness_parsopercularis	CT	FTD	8	-0.035653	0.256925	0.0314486	-0.0972923	0.0259863	NA	NA	NA	NA	NA
878	1038	aparc-Desikan_lh_thickness_parsorbitalis	CT	FTD	8	-0.0443508	0.158468	0.0314491	-0.105991	0.0172894	NA	NA	NA	NA	NA
879	1039	aparc-Desikan_lh_thickness_parstriangularis	CT	FTD	8	-0.0187895	0.550193	0.0314484	-0.0804284	0.0428494	NA	NA	NA	NA	NA
880	1040	aparc-Desikan_lh_thickness_pericalcarine	CT	FTD	8	-0.0349339	0.266639	0.0314483	-0.0965724	0.0267047	NA	NA	NA	NA	NA
881	1041	aparc-Desikan_lh_thickness_postcentral	CT	FTD	8	-0.0313771	0.318411	0.0314485	-0.0930163	0.0302621	NA	NA	NA	NA	NA
882	1042	aparc-Desikan_lh_thickness_posteriorcingulate	CT	FTD	8	-0.0499794	0.20934	0.0398121	-0.128011	0.0280524	NA	NA	NA	NA	NA
883	1043	aparc-Desikan_lh_thickness_precentral	CT	FTD	8	-0.0647506	0.0395006	0.0314486	-0.12639	-0.00311133	NA	NA	NA	NA	NA
884	1044	aparc-Desikan_lh_thickness_precuneus	CT	FTD	8	-0.0240947	0.468894	0.0332672	-0.0892984	0.0411089	NA	NA	NA	NA	NA
885	1045	aparc-Desikan_lh_thickness_rostralanteriorcingulate	CT	FTD	8	-0.0269968	0.536263	0.0436507	-0.112552	0.0585585	NA	NA	NA	NA	NA
886	1046	aparc-Desikan_lh_thickness_rostralmiddlefrontal	CT	FTD	8	-0.0504323	0.108793	0.0314487	-0.112072	0.011207	NA	NA	NA	NA	NA
887	1047	aparc-Desikan_lh_thickness_superiorfrontal	CT	FTD	8	-0.0508864	0.169249	0.0370185	-0.123443	0.0216699	NA	NA	NA	NA	NA
888	1048	aparc-Desikan_lh_thickness_superiorparietal	CT	FTD	8	-0.0501219	0.21035	0.0400142	-0.12855	0.028306	NA	NA	NA	NA	NA
889	1049	aparc-Desikan_lh_thickness_superiortemporal	CT	FTD	8	-0.0740759	0.0570419	0.0389261	-0.150371	0.0022192	NA	NA	NA	NA	NA
890	1050	aparc-Desikan_lh_thickness_supramarginal	CT	FTD	8	-0.0797261	0.0112405	0.0314485	-0.141365	-0.018087	NA	NA	NA	NA	NA
891	1051	aparc-Desikan_lh_thickness_frontalpole	CT	FTD	8	-0.0318197	0.34064	0.0333925	-0.097269	0.0336295	NA	NA	NA	NA	NA
892	1052	aparc-Desikan_lh_thickness_transversetemporal	CT	FTD	8	-0.0270148	0.390333	0.0314487	-0.0886542	0.0346245	NA	NA	NA	NA	NA
893	1053	aparc-Desikan_lh_thickness_insula	CT	FTD	8	-0.0358214	0.254681	0.0314484	-0.0974604	0.0258175	NA	NA	NA	NA	NA
894	1054	aparc-Desikan_rh_thickness_GlobalMeanThickness	CT	FTD	8	-0.0491118	0.194514	0.0378557	-0.123309	0.0250854	NA	NA	NA	NA	NA
895	1055	aparc-Desikan_rh_thickness_bankssts	CT	FTD	8	-0.00138396	0.964899	0.0314486	-0.0630233	0.0602554	NA	NA	NA	NA	NA
896	1056	aparc-Desikan_rh_thickness_caudalanteriorcingulate	CT	FTD	8	-0.0111868	0.774354	0.0390212	-0.0876684	0.0652949	NA	NA	NA	NA	NA
897	1057	aparc-Desikan_rh_thickness_caudalmiddlefrontal	CT	FTD	8	-0.0380808	0.301315	0.0368423	-0.110292	0.0341301	NA	NA	NA	NA	NA
898	1058	aparc-Desikan_rh_thickness_cuneus	CT	FTD	8	0.000778948	0.985589	0.0431265	-0.083749	0.0853069	NA	NA	NA	NA	NA
899	1059	aparc-Desikan_rh_thickness_entorhinal	CT	FTD	8	-0.0831647	0.0184136	0.0352812	-0.152316	-0.0140135	NA	NA	NA	NA	NA
900	1060	aparc-Desikan_rh_thickness_fusiform	CT	FTD	8	-0.0327253	0.386953	0.0378259	-0.106864	0.0414134	NA	NA	NA	NA	NA
901	1061	aparc-Desikan_rh_thickness_inferiorparietal	CT	FTD	8	-0.0386054	0.320049	0.0388245	-0.114701	0.0374906	NA	NA	NA	NA	NA
902	1062	aparc-Desikan_rh_thickness_inferiortemporal	CT	FTD	8	-0.0491494	0.2483	0.0425724	-0.132591	0.0342926	NA	NA	NA	NA	NA
903	1063	aparc-Desikan_rh_thickness_isthmuscingulate	CT	FTD	8	-0.0402666	0.251262	0.0350972	-0.109057	0.0285239	NA	NA	NA	NA	NA
904	1064	aparc-Desikan_rh_thickness_lateraloccipital	CT	FTD	8	-0.0359958	0.365453	0.0397733	-0.113951	0.04196	NA	NA	NA	NA	NA
905	1065	aparc-Desikan_rh_thickness_lateralorbitofrontal	CT	FTD	8	-0.0384648	0.22129	0.0314485	-0.100104	0.0231742	NA	NA	NA	NA	NA
906	1066	aparc-Desikan_rh_thickness_lingual	CT	FTD	8	-0.0332902	0.2898	0.0314486	-0.0949294	0.028349	NA	NA	NA	NA	NA
907	1067	aparc-Desikan_rh_thickness_medialorbitofrontal	CT	FTD	8	-0.0249601	0.468447	0.0344272	-0.0924374	0.0425173	NA	NA	NA	NA	NA
908	1068	aparc-Desikan_rh_thickness_middletemporal	CT	FTD	8	-0.0591885	0.100756	0.0360641	-0.129874	0.0114972	NA	NA	NA	NA	NA
909	1069	aparc-Desikan_rh_thickness_parahippocampal	CT	FTD	8	-0.0437243	0.228685	0.0363233	-0.114918	0.0274694	NA	NA	NA	NA	NA
910	1070	aparc-Desikan_rh_thickness_paracentral	CT	FTD	8	0.0132816	0.672788	0.0314486	-0.0483578	0.0749209	NA	NA	NA	NA	NA
911	1071	aparc-Desikan_rh_thickness_parsopercularis	CT	FTD	8	0.000332971	0.994276	0.0464143	-0.090639	0.0913049	NA	NA	NA	NA	NA
912	1072	aparc-Desikan_rh_thickness_parsorbitalis	CT	FTD	8	-0.0430864	0.206834	0.0341328	-0.109987	0.0238138	NA	NA	NA	NA	NA
913	1073	aparc-Desikan_rh_thickness_parstriangularis	CT	FTD	8	-0.0418824	0.182934	0.0314485	-0.103522	0.0197567	NA	NA	NA	NA	NA
914	1074	aparc-Desikan_rh_thickness_pericalcarine	CT	FTD	8	-0.0443468	0.158496	0.0314483	-0.105986	0.017292	NA	NA	NA	NA	NA
915	1075	aparc-Desikan_rh_thickness_postcentral	CT	FTD	8	-0.0285382	0.380539	0.0325442	-0.0923248	0.0352485	NA	NA	NA	NA	NA
916	1076	aparc-Desikan_rh_thickness_posteriorcingulate	CT	FTD	8	-0.0335229	0.352834	0.0360808	-0.104241	0.0371955	NA	NA	NA	NA	NA
917	1077	aparc-Desikan_rh_thickness_precentral	CT	FTD	8	-0.017932	0.593067	0.0335556	-0.0837009	0.0478369	NA	NA	NA	NA	NA
918	1078	aparc-Desikan_rh_thickness_precuneus	CT	FTD	8	-0.026966	0.5277	0.0427002	-0.110658	0.0567263	NA	NA	NA	NA	NA
919	1079	aparc-Desikan_rh_thickness_rostralanteriorcingulate	CT	FTD	8	-0.0291054	0.438444	0.037564	-0.102731	0.0445199	NA	NA	NA	NA	NA
920	1080	aparc-Desikan_rh_thickness_rostralmiddlefrontal	CT	FTD	8	-0.0428269	0.244747	0.0368181	-0.11499	0.0293366	NA	NA	NA	NA	NA
921	1081	aparc-Desikan_rh_thickness_superiorfrontal	CT	FTD	8	-0.0443556	0.357265	0.0481817	-0.138792	0.0500806	NA	NA	NA	NA	NA
922	1082	aparc-Desikan_rh_thickness_superiorparietal	CT	FTD	8	-0.0247729	0.550868	0.0415332	-0.106178	0.0566322	NA	NA	NA	NA	NA
923	1083	aparc-Desikan_rh_thickness_superiortemporal	CT	FTD	8	-0.0119084	0.806994	0.048744	-0.107447	0.0836299	NA	NA	NA	NA	NA
924	1084	aparc-Desikan_rh_thickness_supramarginal	CT	FTD	8	-0.0441532	0.352774	0.0475163	-0.137285	0.0489788	NA	NA	NA	NA	NA
925	1085	aparc-Desikan_rh_thickness_frontalpole	CT	FTD	8	0.00113522	0.977318	0.0399279	-0.0771235	0.079394	NA	NA	NA	NA	NA
926	1086	aparc-Desikan_rh_thickness_transversetemporal	CT	FTD	8	-0.0202311	0.557822	0.0345194	-0.0878891	0.0474269	NA	NA	NA	NA	NA
927	1087	aparc-Desikan_rh_thickness_insula	CT	FTD	8	-0.0539614	0.0861871	0.0314485	-0.115601	0.00767774	NA	NA	NA	NA	NA
928	1452	IDP_dMRI_TBSS_FA_Middle_cerebellar_peduncle	FA	FTD	8	-0.0878889	0.0574217	0.0462552	-0.178549	0.00277129	NA	NA	NA	NA	NA
929	1453	IDP_dMRI_TBSS_FA_Pontine_crossing_tract	FA	FTD	8	-0.0650893	0.187372	0.0493701	-0.161855	0.0316762	NA	NA	NA	NA	NA
930	1454	IDP_dMRI_TBSS_FA_Genu_of_corpus_callosum	FA	FTD	8	-0.0541125	0.156031	0.0381465	-0.12888	0.0206545	NA	NA	NA	NA	NA
931	1455	IDP_dMRI_TBSS_FA_Body_of_corpus_callosum	FA	FTD	8	-0.0460776	0.347291	0.0490262	-0.142169	0.0500137	NA	NA	NA	NA	NA
932	1456	IDP_dMRI_TBSS_FA_Splenium_of_corpus_callosum	FA	FTD	8	-0.111973	0.0127853	0.0449744	-0.200122	-0.0238226	NA	NA	NA	NA	NA
933	1457	IDP_dMRI_TBSS_FA_Fornix	FA	FTD	8	-0.000369647	0.994898	0.0578035	-0.113664	0.112925	NA	NA	NA	NA	NA
934	1458	IDP_dMRI_TBSS_FA_Corticospinal_tract_R	FA	FTD	8	-0.07451	0.0189264	0.0317472	-0.136734	-0.0122855	NA	NA	NA	NA	NA
935	1459	IDP_dMRI_TBSS_FA_Corticospinal_tract_L	FA	FTD	8	-0.0807159	0.0441335	0.0401009	-0.159314	-0.00211814	NA	NA	NA	NA	NA
936	1460	IDP_dMRI_TBSS_FA_Medial_lemniscus_R	FA	FTD	8	0.00253145	0.955326	0.0451885	-0.086038	0.0911009	NA	NA	NA	NA	NA
937	1461	IDP_dMRI_TBSS_FA_Medial_lemniscus_L	FA	FTD	8	0.00199489	0.961603	0.0414378	-0.0792232	0.083213	NA	NA	NA	NA	NA
938	1462	IDP_dMRI_TBSS_FA_Inferior_cerebellar_peduncle_R	FA	FTD	8	0.0169677	0.691537	0.0427645	-0.0668507	0.100786	NA	NA	NA	NA	NA
939	1463	IDP_dMRI_TBSS_FA_Inferior_cerebellar_peduncle_L	FA	FTD	8	0.0331552	0.42867	0.0418907	-0.0489505	0.115261	NA	NA	NA	NA	NA
940	1464	IDP_dMRI_TBSS_FA_Superior_cerebellar_peduncle_R	FA	FTD	8	0.0265601	0.402812	0.0317473	-0.0356646	0.0887848	NA	NA	NA	NA	NA
941	1465	IDP_dMRI_TBSS_FA_Superior_cerebellar_peduncle_L	FA	FTD	8	0.0287681	0.424744	0.0360404	-0.0418711	0.0994074	NA	NA	NA	NA	NA
942	1466	IDP_dMRI_TBSS_FA_Cerebral_peduncle_R	FA	FTD	8	-0.0553659	0.126028	0.0361879	-0.126294	0.0155624	NA	NA	NA	NA	NA
943	1467	IDP_dMRI_TBSS_FA_Cerebral_peduncle_L	FA	FTD	8	-0.0478267	0.22591	0.0394948	-0.125237	0.0295832	NA	NA	NA	NA	NA
944	1468	IDP_dMRI_TBSS_FA_Anterior_limb_of_internal_capsule_R	FA	FTD	8	-0.0224253	0.479959	0.0317473	-0.08465	0.0397994	NA	NA	NA	NA	NA
945	1469	IDP_dMRI_TBSS_FA_Anterior_limb_of_internal_capsule_L	FA	FTD	8	-0.00381615	0.914842	0.0356874	-0.0737634	0.0661311	NA	NA	NA	NA	NA
946	1470	IDP_dMRI_TBSS_FA_Posterior_limb_of_internal_capsule_R	FA	FTD	8	-0.0521678	0.100334	0.031747	-0.114392	0.0100564	NA	NA	NA	NA	NA
947	1471	IDP_dMRI_TBSS_FA_Posterior_limb_of_internal_capsule_L	FA	FTD	8	-0.020053	0.527616	0.0317471	-0.0822774	0.0421713	NA	NA	NA	NA	NA
948	1472	IDP_dMRI_TBSS_FA_Retrolenticular_part_of_internal_capsule_R	FA	FTD	8	-0.055378	0.160316	0.0394427	-0.132686	0.0219298	NA	NA	NA	NA	NA
949	1473	IDP_dMRI_TBSS_FA_Retrolenticular_part_of_internal_capsule_L	FA	FTD	8	-0.056354	0.109853	0.0352465	-0.125437	0.0127292	NA	NA	NA	NA	NA
950	1474	IDP_dMRI_TBSS_FA_Anterior_corona_radiata_R	FA	FTD	8	-0.0613591	0.133622	0.0409069	-0.141537	0.0188183	NA	NA	NA	NA	NA
951	1475	IDP_dMRI_TBSS_FA_Anterior_corona_radiata_L	FA	FTD	8	-0.0705584	0.0697483	0.0389064	-0.146815	0.00569818	NA	NA	NA	NA	NA
952	1476	IDP_dMRI_TBSS_FA_Superior_corona_radiata_R	FA	FTD	8	-0.022374	0.480963	0.0317473	-0.0845987	0.0398506	NA	NA	NA	NA	NA
953	1477	IDP_dMRI_TBSS_FA_Superior_corona_radiata_L	FA	FTD	8	-0.00765461	0.809469	0.0317472	-0.0698791	0.0545699	NA	NA	NA	NA	NA
954	1478	IDP_dMRI_TBSS_FA_Posterior_corona_radiata_R	FA	FTD	8	-0.0767104	0.0156776	0.0317466	-0.138934	-0.0144871	NA	NA	NA	NA	NA
955	1479	IDP_dMRI_TBSS_FA_Posterior_corona_radiata_L	FA	FTD	8	-0.070122	0.0368133	0.0335861	-0.135951	-0.00429326	NA	NA	NA	NA	NA
956	1480	IDP_dMRI_TBSS_FA_Posterior_thalamic_radiation_R	FA	FTD	7	-0.0774869	0.169991	0.0564677	-0.188164	0.0331898	NA	NA	NA	NA	NA
957	1481	IDP_dMRI_TBSS_FA_Posterior_thalamic_radiation_L	FA	FTD	8	-0.0932905	0.158293	0.0661242	-0.222894	0.036313	NA	NA	NA	NA	NA
958	1482	IDP_dMRI_TBSS_FA_Sagittal_stratum_R	FA	FTD	8	-0.101188	0.00821983	0.0382866	-0.17623	-0.0261461	NA	NA	NA	NA	NA
959	1483	IDP_dMRI_TBSS_FA_Sagittal_stratum_L	FA	FTD	8	-0.0611166	0.152823	0.0427499	-0.144906	0.0226732	NA	NA	NA	NA	NA
960	1484	IDP_dMRI_TBSS_FA_External_capsule_R	FA	FTD	8	0.00407548	0.897855	0.0317474	-0.0581495	0.0663004	NA	NA	NA	NA	NA
961	1485	IDP_dMRI_TBSS_FA_External_capsule_L	FA	FTD	8	0.00408708	0.897565	0.0317474	-0.0581379	0.066312	NA	NA	NA	NA	NA
962	1486	IDP_dMRI_TBSS_FA_Cingulum_cingulate_gyrus_R	FA	FTD	8	-0.0755662	0.081124	0.0433242	-0.160482	0.0093493	NA	NA	NA	NA	NA
963	1487	IDP_dMRI_TBSS_FA_Cingulum_cingulate_gyrus_L	FA	FTD	8	-0.079574	0.0213701	0.0345766	-0.147344	-0.0118038	NA	NA	NA	NA	NA
964	1488	IDP_dMRI_TBSS_FA_Cingulum_hippocampus_R	FA	FTD	8	-0.0456224	0.359194	0.0497571	-0.143146	0.0519016	NA	NA	NA	NA	NA
965	1489	IDP_dMRI_TBSS_FA_Cingulum_hippocampus_L	FA	FTD	8	-0.103675	0.0336149	0.0487962	-0.199316	-0.00803483	NA	NA	NA	NA	NA
966	1490	IDP_dMRI_TBSS_FA_Fornix_cres+Stria_terminalis_R	FA	FTD	8	-0.0314263	0.487585	0.0452727	-0.120161	0.0573083	NA	NA	NA	NA	NA
967	1491	IDP_dMRI_TBSS_FA_Fornix_cres+Stria_terminalis_L	FA	FTD	8	-0.0552679	0.21905	0.0449677	-0.143405	0.0328688	NA	NA	NA	NA	NA
968	1492	IDP_dMRI_TBSS_FA_Superior_longitudinal_fasciculus_R	FA	FTD	8	-0.0888371	0.0281195	0.0404611	-0.168141	-0.00953328	NA	NA	NA	NA	NA
969	1493	IDP_dMRI_TBSS_FA_Superior_longitudinal_fasciculus_L	FA	FTD	8	-0.0612203	0.0910604	0.0362287	-0.132228	0.00978788	NA	NA	NA	NA	NA
970	1494	IDP_dMRI_TBSS_FA_Superior_fronto-occipital_fasciculus_R	FA	FTD	8	-0.0383784	0.473907	0.0535909	-0.143417	0.0666597	NA	NA	NA	NA	NA
971	1495	IDP_dMRI_TBSS_FA_Superior_fronto-occipital_fasciculus_L	FA	FTD	8	-0.0557615	0.257691	0.0492651	-0.152321	0.0407981	NA	NA	NA	NA	NA
972	1496	IDP_dMRI_TBSS_FA_Uncinate_fasciculus_R	FA	FTD	8	0.0120372	0.704572	0.0317474	-0.0501877	0.0742621	NA	NA	NA	NA	NA
973	1497	IDP_dMRI_TBSS_FA_Uncinate_fasciculus_L	FA	FTD	8	0.059602	0.0604643	0.0317472	-0.00262255	0.121827	NA	NA	NA	NA	NA
974	1498	IDP_dMRI_TBSS_FA_Tapetum_R	FA	FTD	8	-0.0438256	0.242697	0.0375132	-0.117352	0.0297002	NA	NA	NA	NA	NA
975	1499	IDP_dMRI_TBSS_FA_Tapetum_L	FA	FTD	8	-0.0386589	0.223333	0.0317471	-0.100883	0.0235655	NA	NA	NA	NA	NA
976	1602	IDP_dMRI_TBSS_MD_Middle_cerebellar_peduncle	MD	FTD	8	0.0250972	0.622596	0.0509924	-0.074848	0.125042	NA	NA	NA	NA	NA
977	1603	IDP_dMRI_TBSS_MD_Pontine_crossing_tract	MD	FTD	8	0.0460354	0.191226	0.0352233	-0.0230022	0.115073	NA	NA	NA	NA	NA
978	1604	IDP_dMRI_TBSS_MD_Genu_of_corpus_callosum	MD	FTD	8	0.0671147	0.142954	0.0458159	-0.0226844	0.156914	NA	NA	NA	NA	NA
979	1605	IDP_dMRI_TBSS_MD_Body_of_corpus_callosum	MD	FTD	8	0.0640321	0.247405	0.0553587	-0.044471	0.172535	NA	NA	NA	NA	NA
980	1606	IDP_dMRI_TBSS_MD_Splenium_of_corpus_callosum	MD	FTD	8	0.119155	0.0797154	0.0679976	-0.0141204	0.25243	NA	NA	NA	NA	NA
981	1607	IDP_dMRI_TBSS_MD_Fornix	MD	FTD	8	0.011808	0.795913	0.0456541	-0.0776741	0.10129	NA	NA	NA	NA	NA
982	1608	IDP_dMRI_TBSS_MD_Corticospinal_tract_R	MD	FTD	8	0.0259196	0.437938	0.0334152	-0.0395743	0.0914134	NA	NA	NA	NA	NA
983	1609	IDP_dMRI_TBSS_MD_Corticospinal_tract_L	MD	FTD	8	0.0499932	0.255366	0.0439534	-0.0361555	0.136142	NA	NA	NA	NA	NA
984	1610	IDP_dMRI_TBSS_MD_Medial_lemniscus_R	MD	FTD	8	0.0304929	0.446507	0.0400563	-0.0480175	0.109003	NA	NA	NA	NA	NA
985	1611	IDP_dMRI_TBSS_MD_Medial_lemniscus_L	MD	FTD	8	0.0112615	0.801326	0.0447539	-0.0764562	0.0989791	NA	NA	NA	NA	NA
986	1612	IDP_dMRI_TBSS_MD_Inferior_cerebellar_peduncle_R	MD	FTD	8	0.040095	0.352815	0.0431527	-0.0444843	0.124674	NA	NA	NA	NA	NA
987	1613	IDP_dMRI_TBSS_MD_Inferior_cerebellar_peduncle_L	MD	FTD	8	0.0164023	0.668112	0.0382569	-0.0585812	0.0913858	NA	NA	NA	NA	NA
988	1614	IDP_dMRI_TBSS_MD_Superior_cerebellar_peduncle_R	MD	FTD	8	0.0167614	0.737475	0.0500044	-0.0812472	0.11477	NA	NA	NA	NA	NA
989	1615	IDP_dMRI_TBSS_MD_Superior_cerebellar_peduncle_L	MD	FTD	8	-0.0141256	0.777002	0.0498733	-0.111877	0.0836262	NA	NA	NA	NA	NA
990	1616	IDP_dMRI_TBSS_MD_Cerebral_peduncle_R	MD	FTD	8	0.00971846	0.819155	0.0425071	-0.0735954	0.0930323	NA	NA	NA	NA	NA
991	1617	IDP_dMRI_TBSS_MD_Cerebral_peduncle_L	MD	FTD	8	0.031744	0.461809	0.043138	-0.0528065	0.116295	NA	NA	NA	NA	NA
992	1618	IDP_dMRI_TBSS_MD_Anterior_limb_of_internal_capsule_R	MD	FTD	8	0.0396809	0.449193	0.0524352	-0.0630922	0.142454	NA	NA	NA	NA	NA
993	1619	IDP_dMRI_TBSS_MD_Anterior_limb_of_internal_capsule_L	MD	FTD	8	0.0227432	0.664172	0.0523844	-0.0799302	0.125417	NA	NA	NA	NA	NA
994	1620	IDP_dMRI_TBSS_MD_Posterior_limb_of_internal_capsule_R	MD	FTD	8	0.0850567	0.041686	0.0417632	0.00320078	0.166913	NA	NA	NA	NA	NA
995	1621	IDP_dMRI_TBSS_MD_Posterior_limb_of_internal_capsule_L	MD	FTD	8	0.0859625	0.017778	0.0362679	0.0148774	0.157048	NA	NA	NA	NA	NA
996	1622	IDP_dMRI_TBSS_MD_Retrolenticular_part_of_internal_capsule_R	MD	FTD	8	0.072288	0.0782504	0.0410511	-0.00817207	0.152748	NA	NA	NA	NA	NA
997	1623	IDP_dMRI_TBSS_MD_Retrolenticular_part_of_internal_capsule_L	MD	FTD	8	0.0821255	0.0799099	0.0468964	-0.00979154	0.174042	NA	NA	NA	NA	NA
998	1624	IDP_dMRI_TBSS_MD_Anterior_corona_radiata_R	MD	FTD	8	0.0955573	0.0613912	0.0510819	-0.00456327	0.195678	NA	NA	NA	NA	NA
999	1625	IDP_dMRI_TBSS_MD_Anterior_corona_radiata_L	MD	FTD	8	0.09509	0.0734057	0.053114	-0.00901343	0.199193	NA	NA	NA	NA	NA
1000	1626	IDP_dMRI_TBSS_MD_Superior_corona_radiata_R	MD	FTD	8	0.118072	0.0272764	0.0534857	0.0132398	0.222904	NA	NA	NA	NA	NA
1001	1627	IDP_dMRI_TBSS_MD_Superior_corona_radiata_L	MD	FTD	8	0.0916484	0.126934	0.060046	-0.0260418	0.209339	NA	NA	NA	NA	NA
1002	1628	IDP_dMRI_TBSS_MD_Posterior_corona_radiata_R	MD	FTD	8	0.08801	0.0540903	0.0456931	-0.00154842	0.177568	NA	NA	NA	NA	NA
1003	1629	IDP_dMRI_TBSS_MD_Posterior_corona_radiata_L	MD	FTD	8	0.104591	0.0452959	0.0522461	0.00218889	0.206994	NA	NA	NA	NA	NA
1004	1630	IDP_dMRI_TBSS_MD_Posterior_thalamic_radiation_R	MD	FTD	7	0.0701418	0.117938	0.0448624	-0.0177885	0.158072	NA	NA	NA	NA	NA
1005	1631	IDP_dMRI_TBSS_MD_Posterior_thalamic_radiation_L	MD	FTD	7	0.0495878	0.335628	0.0515017	-0.0513554	0.150531	NA	NA	NA	NA	NA
1006	1632	IDP_dMRI_TBSS_MD_Sagittal_stratum_R	MD	FTD	8	0.170055	0.00441194	0.0597292	0.0529859	0.287124	NA	NA	NA	NA	NA
1007	1633	IDP_dMRI_TBSS_MD_Sagittal_stratum_L	MD	FTD	8	0.117098	0.0674912	0.0640446	-0.00842897	0.242626	NA	NA	NA	NA	NA
1008	1634	IDP_dMRI_TBSS_MD_External_capsule_R	MD	FTD	8	0.0461452	0.314981	0.0459236	-0.0438651	0.136156	NA	NA	NA	NA	NA
1009	1635	IDP_dMRI_TBSS_MD_External_capsule_L	MD	FTD	8	0.0341014	0.342508	0.0359257	-0.0363129	0.104516	NA	NA	NA	NA	NA
1010	1636	IDP_dMRI_TBSS_MD_Cingulum_cingulate_gyrus_R	MD	FTD	8	0.0923123	0.117218	0.0589269	-0.0231844	0.207809	NA	NA	NA	NA	NA
1011	1637	IDP_dMRI_TBSS_MD_Cingulum_cingulate_gyrus_L	MD	FTD	8	0.0877682	0.136679	0.0589732	-0.0278192	0.203356	NA	NA	NA	NA	NA
1012	1638	IDP_dMRI_TBSS_MD_Cingulum_hippocampus_R	MD	FTD	8	0.0839778	0.143553	0.0574133	-0.0285523	0.196508	NA	NA	NA	NA	NA
1013	1639	IDP_dMRI_TBSS_MD_Cingulum_hippocampus_L	MD	FTD	8	0.100218	0.126531	0.0655912	-0.0283404	0.228777	NA	NA	NA	NA	NA
1014	1640	IDP_dMRI_TBSS_MD_Fornix_cres+Stria_terminalis_R	MD	FTD	8	0.0172	0.703033	0.0451171	-0.0712295	0.105629	NA	NA	NA	NA	NA
1015	1641	IDP_dMRI_TBSS_MD_Fornix_cres+Stria_terminalis_L	MD	FTD	8	0.0247963	0.655798	0.0556317	-0.0842418	0.133834	NA	NA	NA	NA	NA
1016	1642	IDP_dMRI_TBSS_MD_Superior_longitudinal_fasciculus_R	MD	FTD	8	0.121891	0.0299594	0.0561548	0.0118277	0.231954	NA	NA	NA	NA	NA
1017	1643	IDP_dMRI_TBSS_MD_Superior_longitudinal_fasciculus_L	MD	FTD	8	0.107026	0.0928222	0.0636797	-0.0177861	0.231838	NA	NA	NA	NA	NA
1018	1644	IDP_dMRI_TBSS_MD_Superior_fronto-occipital_fasciculus_R	MD	FTD	8	0.0525937	0.329891	0.0539792	-0.0532055	0.158393	NA	NA	NA	NA	NA
1019	1645	IDP_dMRI_TBSS_MD_Superior_fronto-occipital_fasciculus_L	MD	FTD	8	0.0273718	0.650446	0.0604045	-0.0910209	0.145765	NA	NA	NA	NA	NA
1020	1646	IDP_dMRI_TBSS_MD_Uncinate_fasciculus_R	MD	FTD	8	0.0285033	0.518136	0.0441077	-0.0579477	0.114954	NA	NA	NA	NA	NA
1021	1647	IDP_dMRI_TBSS_MD_Uncinate_fasciculus_L	MD	FTD	8	0.0362652	0.312221	0.0358857	-0.0340709	0.106601	NA	NA	NA	NA	NA
1022	1648	IDP_dMRI_TBSS_MD_Tapetum_R	MD	FTD	8	0.0520093	0.186578	0.039378	-0.0251715	0.12919	NA	NA	NA	NA	NA
1023	1649	IDP_dMRI_TBSS_MD_Tapetum_L	MD	FTD	8	0.0415738	0.349834	0.0444682	-0.0455838	0.128731	NA	NA	NA	NA	NA
